# Supplementary material for: Early coordination of cell migration and cardiac fate determination during mammalian gastrulation
Source: EMBO J. 2025 May 13;44(12):3327–59. doi: 10.1038/s44318-025-00441-0 (PMC12170898; doi:10.1038/s44318-025-00441-0)
Supplement: Supplementary file 1 — Table EV1 [file 44318_2025_441_MOESM1_ESM.xlsx]

## Sheet: Table EV1
Table EV1. Staging of the embryos at T0 in Movie EV1-5.
Movie	Embryonic stage at T0	Duration/hrs	PS_length/um	Notochord_length/um	nGFP_intensity/AU	LV_differentiation time/hours	Atria_differentiation time/hours	Tamoxifen administration
Movie_1	MS/LS	33.6333	294	N/A	157.293	16	28.3333	E6+7h
Movie_2	MS/LS	37.5	283	N/A	162.609	19	N/A	E6+7h
Movie_3	OB/LB	30.6333	299	165	195.214	13.3333	23.3333	E6+7h
Movie_4	OB/LB	27.7163	392	154	306.027	14.572	17.6831	E6+21h
Movie_5	OB/LB	31.6333	378	267	354.355	8.16667	14.3333	E6+7h
