# Supplementary material for: Early coordination of cell migration and cardiac fate determination during mammalian gastrulation
Source: EMBO J. 2025 May 13;44(12):3327–59. doi: 10.1038/s44318-025-00441-0 (PMC12170898; doi:10.1038/s44318-025-00441-0)
Supplement: Supplementary file 2 — Table EV2 [file 44318_2025_441_MOESM2_ESM.xlsx]

## Sheet: Table EV2
Table EV2. Summary of all the lineages identified. Related to Fig. 4.
Fate	Potency	No. of lineages
LV	Uni-fated	29
Atria	Uni-fated	13
Endocardium	Uni-fated	4
Pericardium	Uni-fated	10
Endothelial	Uni-fated	2
ExEMeso	Uni-fated	33
Endoderm	Uni-fated	8
LV/ExEMeso	Bipotent	3
LV/ExEMeso/Meso	Bipotent	1
LV/Endocardium	Bipotent	4
LV/Endocardium/Meso	Bipotent	1
LV/Pericardium/Meso	Bipotent	1
LV/Endothelial/Meso	Bipotent	1
ExEMeso/Endothelial	Bipotent	1
Endocardium/ExEMeso	Bipotent	3
Pericardium/ExEMeso	Bipotent	1
Pericardium/LV/Meso	Bipotent	1
LV/ExEMeso/Endocardium	Tripotent	1
Meso	Undetermined	68
LV/Meso	Undetermined	20
ExEMeso/Meso	Undetermined	1
Endocardium/Meso	Undetermined	4
Atria/Meso	Undetermined	17
		227
Potency	No. of lineages
Uni-fated	99
Bipotent	17
Tripotent	1
Undetermined	110
	227
