# Supplementary material for: Early coordination of cell migration and cardiac fate determination during mammalian gastrulation
Source: EMBO J. 2025 May 13;44(12):3327–59. doi: 10.1038/s44318-025-00441-0 (PMC12170898; doi:10.1038/s44318-025-00441-0)
Supplement: Supplementary file 3 — Table EV3 [file 44318_2025_441_MOESM3_ESM.xlsx]

## Sheet: Table EV3
	Table EV3. Summary of cell-cell distances between sister cells and cousin cells at the end of the mesodermal cell migration period (migration) and during the stages when the heart tube forms (morphogenesis). Related to Fig. 10B-C.
		Cell-cell distance (µm)
		Migration			Morphogenesis
		Mean	SEM	N	Mean	SEM	N
	LVAVC	37.9	22.6	190	43.5	32.2	412
	Endocardium	43.4	26	12	63	34.4	16
	Pericardium	37.3	21.3	28	47	36.7	81
	ExEm	108	107	108	74.5	68.5	225
	Endothelial	48.8	N/A	1	100	63.8	5
	Atria	21.5	9.4	32	24.9	13.5	58
