# Supplementary material for: Early coordination of cell migration and cardiac fate determination during mammalian gastrulation
Source: EMBO J. 2025 May 13;44(12):3327–59. doi: 10.1038/s44318-025-00441-0 (PMC12170898; doi:10.1038/s44318-025-00441-0)
Supplement: Supplementary file 4 — Table EV4 [file 44318_2025_441_MOESM4_ESM.xlsx]

## Sheet: Table EV4
Table EV4. Summary of cell speeds classified by fate and across 5-hour intervals. Related to Fig. 10E and G.
	Time Period	Speed (µm/min)		N
		Mean	SEM
LV/AVC	0-5hrs	0.45	0.11	22
	5-10hrs	0.36	0.1	50
	10-15hrs	0.42	0.14	200
	15-20hrs	0.41	0.13	200
	20-25hrs	0.34	0.14	192
Endocardium	0-5hrs	0.41	N/A	1
	5-10hrs	0.29	0.1	6
	10-15hrs	0.52	0.17	16
	15-20hrs	0.54	0.22	36
	20-25hrs	0.49	0.19	31
Pericardium	0-5hrs	0.41	0.12	10
	5-10hrs	0.34	0.1	15
	10-15hrs	0.37	0.1	29
	15-20hrs	0.36	0.1	47
	20-25hrs	0.31	0.11	35
ExEm	0-5hrs	0.38	0.1	41
	5-10hrs	0.35	0.13	86
	10-15hrs	0.43	0.14	114
	15-20hrs	0.49	0.15	173
	20-25hrs	0.46	0.18	104
Endothelial	5-10hrs	0.32	N/A	1
	10-15hrs	0.65	0.26	2
	15-20hrs	0.62	0.15	10
	20-25hrs	0.61	0.17	9
Bipotent	0-5hrs	0.48	0.12	17
	5-10hrs	0.37	0.1	17
	10-15hrs	0.43	0.1	7
	15-20hrs	0.38	N/A	1
