# Supplementary material for: Early coordination of cell migration and cardiac fate determination during mammalian gastrulation
Source: EMBO J. 2025 May 13;44(12):3327–59. doi: 10.1038/s44318-025-00441-0 (PMC12170898; doi:10.1038/s44318-025-00441-0)
Supplement: Supplementary file 7 — Movie EV1 [file 44318_2025_441_MOESM7_ESM.zip › Movie EV1/Movie EV1 legend.txt]

Movie EV1: Live-imaging from gastrulation to heart tube stage. Related to Fig.  3C.
