# Supplementary material for: Early coordination of cell migration and cardiac fate determination during mammalian gastrulation
Source: EMBO J. 2025 May 13;44(12):3327–59. doi: 10.1038/s44318-025-00441-0 (PMC12170898; doi:10.1038/s44318-025-00441-0)
Supplement: Supplementary file 8 — Movie EV2 [file 44318_2025_441_MOESM8_ESM.zip]

Archive with 6 entries (5 files):
- Movie EV2/
- __MACOSX/._Movie EV2
- Movie EV2/Movie EV2.mp4
- __MACOSX/Movie EV2/._Movie EV2.mp4
- Movie EV2/Movie EV2 legend.txt
- __MACOSX/Movie EV2/._Movie EV2 legend.txt
