# Supplementary material for: Early coordination of cell migration and cardiac fate determination during mammalian gastrulation
Source: EMBO J. 2025 May 13;44(12):3327–59. doi: 10.1038/s44318-025-00441-0 (PMC12170898; doi:10.1038/s44318-025-00441-0)
Supplement: Supplementary file 9 — Movie EV3 [file 44318_2025_441_MOESM9_ESM.zip]

Archive with 6 entries (5 files):
- Movie EV3/
- __MACOSX/._Movie EV3
- Movie EV3/Movie EV3 legend.txt
- __MACOSX/Movie EV3/._Movie EV3 legend.txt
- Movie EV3/Movie EV3.avi
- __MACOSX/Movie EV3/._Movie EV3.avi
