# Supplementary material for: Early coordination of cell migration and cardiac fate determination during mammalian gastrulation
Source: EMBO J. 2025 May 13;44(12):3327–59. doi: 10.1038/s44318-025-00441-0 (PMC12170898; doi:10.1038/s44318-025-00441-0)
Supplement: Supplementary file 10 — Movie EV4 [file 44318_2025_441_MOESM10_ESM.zip › Movie EV4/Movie EV4 legend.txt]

Movie EV4: Live-imaging from gastrulation to heart tube stage and associated cell tracking.
