# Supplementary material for: Early coordination of cell migration and cardiac fate determination during mammalian gastrulation
Source: EMBO J. 2025 May 13;44(12):3327–59. doi: 10.1038/s44318-025-00441-0 (PMC12170898; doi:10.1038/s44318-025-00441-0)
Supplement: Supplementary file 13 — Movie EV7 [file 44318_2025_441_MOESM13_ESM.zip › Movie EV7/Movie EV7 legend.txt]

Movie EV7: Example of a pericardial progenitor visualised along the xy and yz axis. Scale bar: 50 μm.
