# Supplementary material for: Early coordination of cell migration and cardiac fate determination during mammalian gastrulation
Source: EMBO J. 2025 May 13;44(12):3327–59. doi: 10.1038/s44318-025-00441-0 (PMC12170898; doi:10.1038/s44318-025-00441-0)
Supplement: Supplementary file 15 — Movie EV9 [file 44318_2025_441_MOESM15_ESM.zip]

Archive with 6 entries (5 files):
- Movie EV9/
- __MACOSX/._Movie EV9
- Movie EV9/Movie EV9 legend.txt
- __MACOSX/Movie EV9/._Movie EV9 legend.txt
- Movie EV9/Movie EV9.mp4
- __MACOSX/Movie EV9/._Movie EV9.mp4
