# Supplementary material for: Early coordination of cell migration and cardiac fate determination during mammalian gastrulation
Source: EMBO J. 2025 May 13;44(12):3327–59. doi: 10.1038/s44318-025-00441-0 (PMC12170898; doi:10.1038/s44318-025-00441-0)
Supplement: Supplementary file 15 — Movie EV9 [file 44318_2025_441_MOESM15_ESM.zip › Movie EV9/Movie EV9 legend.txt]

Movie EV9: 3d reconstruction of clones traced from gastrulation to heart tube stage. Related to Fig. 6C.
