# Supplementary material for: Early coordination of cell migration and cardiac fate determination during mammalian gastrulation
Source: EMBO J. 2025 May 13;44(12):3327–59. doi: 10.1038/s44318-025-00441-0 (PMC12170898; doi:10.1038/s44318-025-00441-0)
Supplement: Supplementary file 17 — Source data Fig. 1 [file 44318_2025_441_MOESM17_ESM.zip]

Archive with 22 entries (18 files):
- Source Data Fig. 1/
- __MACOSX/._Source Data Fig. 1
- Source Data Fig. 1/.DS_Store
- __MACOSX/Source Data Fig. 1/._.DS_Store
- Source Data Fig. 1/1B/
- Source Data Fig. 1/1D/
- __MACOSX/Source Data Fig. 1/._1D
- Source Data Fig. 1/1C/
- __MACOSX/Source Data Fig. 1/._1C
- Source Data Fig. 1/1B/Fig1B_3.tif
- Source Data Fig. 1/1B/Thumbs.db
- __MACOSX/Source Data Fig. 1/1B/._Thumbs.db
- Source Data Fig. 1/1B/Fig1B_2.tif
- Source Data Fig. 1/1B/Fig1B.tif
- Source Data Fig. 1/1D/Fig.1D.tif
- __MACOSX/Source Data Fig. 1/1D/._Fig.1D.tif
- Source Data Fig. 1/1C/.DS_Store
- __MACOSX/Source Data Fig. 1/1C/._.DS_Store
- Source Data Fig. 1/1C/Fig1C_3.tif
- Source Data Fig. 1/1C/Fig1C_2.tif
- Source Data Fig. 1/1C/Fig1C.tif
- Source Data Fig. 1/1C/Fig1C_4.tif
