# Supplementary material for: Early coordination of cell migration and cardiac fate determination during mammalian gastrulation
Source: EMBO J. 2025 May 13;44(12):3327–59. doi: 10.1038/s44318-025-00441-0 (PMC12170898; doi:10.1038/s44318-025-00441-0)
Supplement: Supplementary file 18 — Source data Fig. 2 [file 44318_2025_441_MOESM18_ESM.zip]

Archive with 37 entries (32 files):
- Source Data Fig. 2/
- __MACOSX/._Source Data Fig. 2
- Source Data Fig. 2/.DS_Store
- __MACOSX/Source Data Fig. 2/._.DS_Store
- Source Data Fig. 2/2C/
- Source Data Fig. 2/2D/
- Source Data Fig. 2/2E/
- __MACOSX/Source Data Fig. 2/._2E
- Source Data Fig. 2/2B/
- __MACOSX/Source Data Fig. 2/._2B
- Source Data Fig. 2/2C/2Ci.tif
- __MACOSX/Source Data Fig. 2/2C/._2Ci.tif
- Source Data Fig. 2/2C/2Civ.tif
- __MACOSX/Source Data Fig. 2/2C/._2Civ.tif
- Source Data Fig. 2/2C/2Ciii.tif
- __MACOSX/Source Data Fig. 2/2C/._2Ciii.tif
- Source Data Fig. 2/2C/2Cii.tif
- __MACOSX/Source Data Fig. 2/2C/._2Cii.tif
- Source Data Fig. 2/2D/Fig.2D.xlsx
- __MACOSX/Source Data Fig. 2/2D/._Fig.2D.xlsx
- Source Data Fig. 2/2E/2Ei.tif
- Source Data Fig. 2/2E/2Ei_3.tif
- __MACOSX/Source Data Fig. 2/2E/._2Ei_3.tif
- Source Data Fig. 2/2E/2Ei_2.tif
- __MACOSX/Source Data Fig. 2/2E/._2Ei_2.tif
- Source Data Fig. 2/2E/2Eii.tif
- Source Data Fig. 2/2E/2Eii_4.tif
- __MACOSX/Source Data Fig. 2/2E/._2Eii_4.tif
- Source Data Fig. 2/2E/2Eii_3.tif
- __MACOSX/Source Data Fig. 2/2E/._2Eii_3.tif
- Source Data Fig. 2/2E/2Eii_2.tif
- __MACOSX/Source Data Fig. 2/2E/._2Eii_2.tif
- Source Data Fig. 2/2B/.DS_Store
- __MACOSX/Source Data Fig. 2/2B/._.DS_Store
- Source Data Fig. 2/2B/2Bi.tif
- Source Data Fig. 2/2B/2Biii.tif
- Source Data Fig. 2/2B/2Bii.tif
