# Supplementary material for: Early coordination of cell migration and cardiac fate determination during mammalian gastrulation
Source: EMBO J. 2025 May 13;44(12):3327–59. doi: 10.1038/s44318-025-00441-0 (PMC12170898; doi:10.1038/s44318-025-00441-0)
Supplement: Supplementary file 18 — Source data Fig. 2 [file 44318_2025_441_MOESM18_ESM.zip › Source Data Fig. 2/2D/Fig.2D.xlsx]

## Sheet: Figure2D
Fig 2D - Quantification of tdTomato+ cells	E6+7h Myocardium (n=3), 118 ± 63.7
	E6+7h Endocardium (n=3), 4.33 ± 6.66
	E6+7h Pericardium (n=3), 13.7 ± 2.89
	E6+21h Myocardium (n=10), 98.4 ± 73.0
	E6+21h Endocardium (n=10), 11.7 ± 12.9
	E6+21h Pericardium (n=10), 19.8 ± 16.5
	E7+7h Myocardium (n=8), 4 ± 5.55
	E7+7h Endocardium (n=8), 0.375 ± 0.744
	E7+7h Pericardium (n=8), 0.625 ± 1.19

## Sheet: Figure2D_raw
Litter	Embryo	Cells	Fate	Tam
JSQH348	Embryo 1	184	Myocardium	E6+7h
JSQH348	Embryo 1	12	Endocardium	E6+7h
JSQH348	Embryo 1	17	Pericardium	E6+7h
JSQH348	Embryo 1	15	Endoderm	E6+7h
JSQH348	Embryo 2	57	Myocardium	E6+7h
JSQH348	Embryo 2	1	Endocardium	E6+7h
JSQH348	Embryo 2	12	Pericardium	E6+7h
JSQH348	Embryo 2	1	Endoderm	E6+7h
JSQH348	Embryo 3	112	Myocardium	E6+7h
JSQH348	Embryo 3	0	Endocardium	E6+7h
JSQH348	Embryo 3	12	Pericardium	E6+7h
JSQH348	Embryo 3	17	Endoderm	E6+7h
JSQH369	Embryo 1	77	Myocardium	E6+21h
JSQH369	Embryo 1	19	Endocardium	E6+21h
JSQH369	Embryo 1	11	Pericardium	E6+21h
JSQH369	Embryo 1	14	Endoderm	E6+21h
JSQH369	Embryo 2	174	Myocardium	E6+21h
JSQH369	Embryo 2	32	Endocardium	E6+21h
JSQH369	Embryo 2	32	Pericardium	E6+21h
JSQH369	Embryo 2	6	Endoderm	E6+21h
JSQH369	Embryo 3	169	Myocardium	E6+21h
JSQH369	Embryo 3	27	Endocardium	E6+21h
JSQH369	Embryo 3	44	Pericardium	E6+21h
JSQH369	Embryo 3	20	Endoderm	E6+21h
JSQH357	Embryo1	91	Myocardium	E6+21h
JSQH357	Embryo1	8	Endocardium	E6+21h
JSQH357	Embryo1	18	Pericardium	E6+21h
JSQH357	Embryo1	18	Endoderm	E6+21h
JSQH357	Embryo2	127	Myocardium	E6+21h
JSQH357	Embryo2	1	Endocardium	E6+21h
JSQH357	Embryo2	27	Pericardium	E6+21h
JSQH357	Embryo2	8	Endoderm	E6+21h
JSQH370	Embryo 1	6	Myocardium	E6+21h
JSQH370	Embryo 1	0	Endocardium	E6+21h
JSQH370	Embryo 1	0	Pericardium	E6+21h
JSQH370	Embryo 1	0	Endoderm	E6+21h
JSQH370	Embryo 2	9	Myocardium	E6+21h
JSQH370	Embryo 2	0	Endocardium	E6+21h
JSQH370	Embryo 2	6	Pericardium	E6+21h
JSQH370	Embryo 2	3	Endoderm	E6+21h
JSQH370	Embryo 3	2	Myocardium	E6+21h
JSQH370	Embryo 3	0	Endocardium	E6+21h
JSQH370	Embryo 3	0	Pericardium	E6+21h
JSQH370	Embryo 3	0	Endoderm	E6+21h
JSQH375	Embryo 1	138	Myocardium	E6+21h
JSQH375	Embryo 1	4	Endocardium	E6+21h
JSQH375	Embryo 1	16	Pericardium	E6+21h
JSQH375	Embryo 1	3	Endoderm	E6+21h
JSQH375	Embryo 2	191	Myocardium	E6+21h
JSQH375	Embryo 2	26	Endocardium	E6+21h
JSQH375	Embryo 2	44	Pericardium	E6+21h
JSQH375	Embryo 2	28	Endoderm	E6+21h
JSQH410	Embryo 1	0	Myocardium	E7+7h
JSQH410	Embryo 1	0	Endocardium	E7+7h
JSQH410	Embryo 1	0	Pericardium	E7+7h
JSQH410	Embryo 1	0	Endoderm	E7+7h
JSQH410	Embryo 2	12	Myocardium	E7+7h
JSQH410	Embryo 2	1	Endocardium	E7+7h
JSQH410	Embryo 2	0	Pericardium	E7+7h
JSQH410	Embryo 2	0	Endoderm	E7+7h
JSQH410	Embryo 3	0	Myocardium	E7+7h
JSQH410	Embryo 3	0	Endocardium	E7+7h
JSQH410	Embryo 3	0	Pericardium	E7+7h
JSQH410	Embryo 3	4	Endoderm	E7+7h
JSQH408	Embryo 1	10	Myocardium	E7+7h
JSQH408	Embryo 1	2	Endocardium	E7+7h
JSQH408	Embryo 1	3	Pericardium	E7+7h
JSQH408	Embryo 1	2	Endoderm	E7+7h
JSQH408	Embryo 2	0	Myocardium	E7+7h
JSQH408	Embryo 2	0	Endocardium	E7+7h
JSQH408	Embryo 2	0	Pericardium	E7+7h
JSQH408	Embryo 2	4	Endoderm	E7+7h
JSQH408	Embryo 3	10	Myocardium	E7+7h
JSQH408	Embryo 3	0	Endocardium	E7+7h
JSQH408	Embryo 3	2	Pericardium	E7+7h
JSQH408	Embryo 3	0	Endoderm	E7+7h
JSQH409	Embryo 1	0	Myocardium	E7+7h
JSQH409	Embryo 1	0	Endocardium	E7+7h
JSQH409	Embryo 1	0	Pericardium	E7+7h
JSQH409	Embryo 1	0	Endoderm	E7+7h
JSQH408	Embryo 1	0	Myocardium	E7+7h
JSQH408	Embryo 1	0	Endocardium	E7+7h
JSQH408	Embryo 1	0	Pericardium	E7+7h
JSQH408	Embryo 1	0	Endoderm	E7+7h
