# Supplementary material for: Early coordination of cell migration and cardiac fate determination during mammalian gastrulation
Source: EMBO J. 2025 May 13;44(12):3327–59. doi: 10.1038/s44318-025-00441-0 (PMC12170898; doi:10.1038/s44318-025-00441-0)
Supplement: Supplementary file 19 — Source data Fig. 3 [file 44318_2025_441_MOESM19_ESM.zip]

Archive with 12 entries (9 files):
- Source Data Fig. 3/
- __MACOSX/._Source Data Fig. 3
- Source Data Fig. 3/3E/
- __MACOSX/Source Data Fig. 3/._3E
- Source Data Fig. 3/3B/
- Source Data Fig. 3/.DS_Store
- __MACOSX/Source Data Fig. 3/._.DS_Store
- Source Data Fig. 3/3E/3E_1.tif
- Source Data Fig. 3/3E/3E_2.tif
- Source Data Fig. 3/3B/.DS_Store
- __MACOSX/Source Data Fig. 3/3B/._.DS_Store
- Source Data Fig. 3/3B/3B.jpg
