# Supplementary material for: Early coordination of cell migration and cardiac fate determination during mammalian gastrulation
Source: EMBO J. 2025 May 13;44(12):3327–59. doi: 10.1038/s44318-025-00441-0 (PMC12170898; doi:10.1038/s44318-025-00441-0)
Supplement: Supplementary file 20 — Source data Fig. 4 [file 44318_2025_441_MOESM20_ESM.zip]

Archive with 10 entries (8 files):
- Source Data Fig. 4/
- __MACOSX/._Source Data Fig. 4
- Source Data Fig. 4/.DS_Store
- __MACOSX/Source Data Fig. 4/._.DS_Store
- Source Data Fig. 4/4A/
- Source Data Fig. 4/4A/.DS_Store
- __MACOSX/Source Data Fig. 4/4A/._.DS_Store
- Source Data Fig. 4/4A/Fig4A_Cell_tracking.xlsx
- __MACOSX/Source Data Fig. 4/4A/._Fig4A_Cell_tracking.xlsx
- Source Data Fig. 4/4A/~$Fig4A_Cell_tracking.xlsx
