# Supplementary material for: Early coordination of cell migration and cardiac fate determination during mammalian gastrulation
Source: EMBO J. 2025 May 13;44(12):3327–59. doi: 10.1038/s44318-025-00441-0 (PMC12170898; doi:10.1038/s44318-025-00441-0)
Supplement: Supplementary file 20 — Source data Fig. 4 [file 44318_2025_441_MOESM20_ESM.zip › Source Data Fig. 4/4A/Fig4A_Cell_tracking.xlsx]

## Sheet: Cell_tracking_Movie1 (JSQH176)
LABEL	ID	TRACK_ID	POSITION_X	POSITION_Y	POSITION_Z	POSITION_T	FRAME	CELL_DIVISION_TIME	MEAN_INTENSITY_CH1	MEDIAN_INTENSITY_CH1	MIN_INTENSITY_CH1	MAX_INTENSITY_CH1	TOTAL_INTENSITY_CH1	STD_INTENSITY_CH1	MEAN_INTENSITY_CH2	MEDIAN_INTENSITY_CH2	MIN_INTENSITY_CH2	MAX_INTENSITY_CH2	TOTAL_INTENSITY_CH2	STD_INTENSITY_CH2	CONTRAST_CH1	SNR_CH1	CONTRAST_CH2	SNR_CH2
Mother	24942	152	902.242	867.333	963.976	180	180		185.2	185	150	219	88711	10.6086	837.747	841	696	936	401281	38.7909	0.0391518	1.31549	0.0501536	2.06283
Mother	24937	152	900.615	866.031	963.976	181	181		184.768	185	140	228	88504	14.3029	817.733	817	676	950	391694	53.3641	0.0385794	0.959732	0.0527252	1.53495
Mother	24932	152	898.988	864.729	963.976	182	182		184.795	185	149	218	88517	11.7994	806.697	806	642	942	386408	52.7881	0.0373249	1.12705	0.0458204	1.33908
Mother	24927	152	893.131	866.031	963.976	183	183		179.405	179	145	213	85935	12.2919	829.086	827	691	955	397132	58.2866	0.0235025	0.670302	0.044751	1.21857
Mother	24922	152	896.385	867.658	963.976	184	184		182.927	184	142	220	87622	10.8318	832.109	830	705	957	398580	53.1354	0.0317664	1.03991	0.0512111	1.52581
Mother	24917	152	896.06	869.61	963.976	185	185		183.53	184	145	227	87911	13.6795	878.954	881	718	1053	421019	57.6861	0.0402996	1.03947	0.0637719	1.82686
Mother	24912	152	895.734	871.563	963.976	186	186		178.701	179	130	218	85598	14.101	808.572	805	681	960	387306	54.0864	0.0323949	0.795315	0.0440205	1.26069
Mother	24907	152	895.083	869.61	963.976	187	187		180.309	180	145	213	86368	11.4975	825.136	828	676	959	395240	51.206	0.0301207	0.917107	0.0395963	1.22751
Mother	24902	152	894.433	872.213	963.976	188	188		178.574	178	138	217	85537	12.2972	844.198	844	719	984	404371	49.7508	0.0287947	0.812883	0.0475787	1.54135
Mother	24897	152	895.409	872.864	963.976	189	189		179.77	179	134	223	86110	13.902	856	856	685	1038	410024	55.9378	0.0307839	0.772374	0.0413109	1.21418
Mother	24892	152	893.131	869.936	963.976	190	190		179.697	179	141	222	86075	11.0292	813.192	811	628	992	389519	67.5368	0.0325669	1.02775	0.0336019	0.782876
Mother	24887	152	892.806	867.983	973.738	191	191		171.766	171	133	216	82276	14.5915	846.839	845	668	1002	405636	70.5095	0.0211157	0.486854	0.0351588	0.81585
Mother	24882	152	891.829	866.682	973.738	192	192		176.38	175	143	230	84486	12.4815	848.182	851	723	1021	406279	60.1192	0.029006	0.796675	0.0510212	1.36976
Mother	24877	152	885.972	871.237	973.738	193	193		176.129	175	147	221	84366	11.7946	852.578	851	720	1066	408385	60.5064	0.0272112	0.791163	0.0428464	1.15786
Mother	24872	152	883.695	869.936	973.738	194	194		174.209	174	143	216	83446	10.6925	858.775	852	733	1079	411353	65.92	0.0184053	0.588904	0.0403533	1.01063
Mother	24867	152	883.044	869.936	973.738	195	195		176.731	176	135	215	84654	11.9411	841.777	837	674	986	403211	51.6398	0.0233181	0.674496	0.0382368	1.20068
Mother	24862	152	874.258	867.007	983.499	200	200		163.791	164	137	189	78456	9.03678	849.885	851	717	997	407095	55.6961	0.00844985	0.30374	0.0454956	1.32805
Mother	24857	152	868.401	870.912	983.499	205	205		173.76	173	141	230	83231	12.5017	963.484	953	729	1215	461509	86.0721	0.0190458	0.519537	0.0604985	1.27716
Mother	24852	152	861.243	877.094	983.499	210	210		181.912	182	144	234	87136	12.8492	1120.96	1126	904	1313	536941	77.9504	0.0310084	0.851596	0.0673447	1.81469
Mother	24847	152	861.893	877.42	983.499	211	211		182.029	181	150	221	87192	12.1885	1057.9	1057	828	1292	506732	102.936	0.0325638	0.941973	0.0561463	1.09271
Mother	24842	152	859.941	882.626	983.499	212	212		178.077	178	145	211	85299	10.4789	1123.93	1126	938	1316	538364	78.8678	0.0282772	0.934648	0.0655075	1.75229
Mother	24827	152	854.409	880.023	983.499	213	213		166.881	167	129	207	79936	12.4779	1135.99	1142	940	1333	544137	69.7549	0.0136747	0.360839	0.0623881	1.9127
Mother	24822	152	858.314	878.721	983.499	214	214		175.399	175	144	216	56654	10.8984	1088.91	1085	883	1311	351717	92.6808	0.0114614	0.36474	0.031827	0.724803
Mother	24817	152	859.29	879.047	983.499	215	215		180.666	181	144	231	58355	12.8125	1138.73	1146	948	1311	367810	67.2419	0.0136096	0.378657	0.0406522	1.32309
Mother	24812	152	858.314	876.118	983.499	216	216		176.879	177	146	211	57132	11.4645	1095.43	1098	881	1301	353823	89.6146	0.0101538	0.310164	0.0347266	0.820486
Mother	24807	152	849.203	876.769	983.499	217	217		166.703	167	136	197	53845	10.3695	1074.73	1085	844	1249	347138	80.0143	0.00433731	0.138853	0.0340711	0.885112
Mother	24802	152	847.251	878.071	983.499	218	218		171.009	172	135	207	55236	11.3511	1173.38	1175	955	1335	379003	72.1922	0.0185485	0.548705	0.0293893	0.928089
Mother	24797	152	847.251	879.697	983.499	219	219		169.232	169	134	220	54662	12.2839	1175.02	1183	939	1354	379530	78.1695	0.0125558	0.341668	0.0380792	1.10279
Mother	19766	152	847.975	882.091	983.499	220	220		159.762	160	125	211	76526	12.1613	1182.59	1204	908	1398	566462	98.0468	0.0107604	0.279707	0.0760899	1.70573
Mother	19761	152	853.329	885.151	983.499	221	221		151.787	151	127	197	72706	10.1578	1247.23	1254	1013	1453	597423	89.1897	-0.00977602	-0.295049	0.0957335	2.44355
Mother	19756	152	851.799	885.916	983.499	222	222		152.144	151	129	187	72877	9.54039	1301.54	1307	1107	1470	623436	68.6571	-0.00973662	-0.3136	0.09029	3.13977
Mother	19751	152	846.955	886.426	983.499	223	223		158.998	158	130	190	76160	9.90974	1277.55	1288	985	1527	611947	107.512	0.00789855	0.251472	0.0979137	2.11947
Mother	19746	152	852.564	885.661	983.499	224	224		161.916	162	135	199	77558	9.62613	1216.44	1222	883	1500	582675	129.726	0.0122492	0.40709	0.091114	1.56606
D1	19741	152	854.603	892.035	983.499	225	225	192	156.835	155	123	203	75124	14.0556	1121.01	1119	887	1363	536965	89.9693	0.00748908	0.165886	0.111478	2.4994
D2	19771	152	831.912	884.641	998.797	225	225	187	148.132	147	117	188	70955	10.908	942.572	935	735	1206	451492	78.318	0.00157431	0.0426911	0.0714211	1.60454
D1	19736	152	863.017	894.074	983.499	226	226	192	170.72	171	135	209	81775	12.9793	1050.19	1048	827	1259	503040	94.9522	0.0406481	1.02755	0.101011	2.02941
D2	19776	152	835.737	886.681	998.797	226	226	187	137.115	136	112	173	65678	7.41291	987.57	983	766	1188	473046	84.6599	-0.0211128	-0.797881	0.0924769	1.97488
D1	19731	152	870.411	892.544	983.499	227	227	192	165.177	166	134	195	79120	11.134	992.355	988	796	1225	475338	75.9837	0.0243342	0.704864	0.0834604	2.01207
D2	19781	152	838.031	881.326	998.797	227	227	187	143.24	143	105	174	68612	10.7036	962.593	943	638	1341	461082	157.102	-0.0181021	-0.493431	0.073138	0.835175
D1	19726	152	868.881	895.349	983.499	228	228	192	158.86	158	130	192	76094	10.1914	1036.73	1046	812	1232	496592	87.834	0.00971242	0.299874	0.0983014	2.11285
D2	19786	152	839.816	883.366	998.797	228	228	187	148.743	147	123	184	71248	11.158	956.019	963	656	1309	457933	165.832	-0.00342613	-0.0916591	0.101472	1.06218
D1	19721	152	867.606	898.408	983.499	229	229	192	155.555	156	133	182	74511	9.24337	1030.32	1033	840	1187	493524	66.7715	-0.00338065	-0.114171	0.11133	3.09158
D2	19791	152	834.462	881.326	998.797	229	229	187	159.205	158	123	198	76259	13.7945	1009.13	1004	576	1465	483373	187.479	0.01734	0.393426	0.109989	1.06673
D1	19716	152	867.606	900.703	983.499	230	230	192	160.455	160	126	197	76858	11.411	1082.28	1084	900	1244	518414	60.0671	0.00613207	0.171401	0.0983427	3.22655
D2	19796	152	832.422	879.032	998.797	230	230	187	159.482	159	133	199	76392	10.418	898.159	880	531	1284	430218	175.712	0.0123439	0.373322	0.0878313	0.82541
D1	19711	152	868.116	901.978	983.499	231	231	192	163.463	164	137	199	78299	9.64984	1103.23	1106	943	1241	528448	59.0412	0.0130749	0.437246	0.0973018	3.31387
D2	19801	152	831.148	879.542	998.797	231	231	187	158.779	158	115	190	76055	10.9413	944.351	934	602	1390	452344	171.318	0.0143314	0.410074	0.0834706	0.849331
D1	19706	152	868.626	903.253	983.499	232	232	192	166.023	166	130	197	79525	9.03743	1087.61	1097	904	1265	520967	72.648	0.0203676	0.733391	0.089231	2.45288
D2	19806	152	829.873	880.052	998.797	232	232	187	163.077	163	131	203	78114	11.6337	853.674	845	491	1276	408910	167.493	0.0209408	0.57504	0.053268	0.515529
D1	19701	152	866.076	904.017	983.499	233	233	192	165.979	166	135	200	79504	10.2649	1101.76	1101	873	1342	527744	91.7613	0.0246805	0.778924	0.0959737	2.10286
D2	19811	152	828.598	880.562	998.797	233	233	187	161.557	161	131	198	77386	11.9427	995.096	991	615	1378	476651	168.883	0.0216982	0.574587	0.105043	1.1202
D1	19696	152	871.94	902.998	983.499	234	234	192	163.593	164	128	198	78361	10.7918	1073.94	1076	847	1302	514417	103.132	0.0160975	0.480311	0.0814941	1.56935
D2	19816	152	830.128	877.502	998.797	234	234	187	163.186	163	125	203	78166	12.1292	902.225	895	584	1362	432166	169.521	0.0243009	0.638373	0.103024	0.994204
D1	19691	152	870.665	909.371	983.499	235	235	192	168.739	168	146	206	80826	9.23319	1158.4	1160	900	1359	554874	97.8305	0.0267782	0.95323	0.0951103	2.05676
D2	19821	152	829.363	879.797	998.797	235	235	187	159.292	158	129	205	76301	13.4056	867.413	840	525	1308	415491	178.395	0.0164443	0.384478	0.0838335	0.752191
D1	19686	152	872.45	910.646	983.499	236	236	192	167.985	167	140	210	80465	11.3367	1211.72	1221	885	1469	580413	113.738	0.0235559	0.682029	0.0983507	1.90793
D2	19826	152	831.658	882.091	998.797	236	236	187	162.171	161	131	218	77680	13.7105	843.994	843	521	1372	404273	168.976	0.0221291	0.512162	0.0878766	0.806935
D1	19681	152	871.43	913.961	983.499	237	237	192	169.173	169	136	211	81034	11.752	1163.52	1174	911	1373	557324	97.7825	0.0317263	0.885327	0.103488	2.23185
D2	19831	152	833.442	881.836	998.797	237	237	187	154.19	153	127	194	73857	10.0931	858.163	844	533	1257	411060	174.463	0.00710313	0.215496	0.0674702	0.621801
D2	19836	152	834.462	881.326	998.797	238	238	187	155.031	154	131	190	74260	9.48645	792.522	779	464	1228	379618	175.65	0.0100966	0.326705	0.0639617	0.542485
D2	19841	152	828.853	882.091	1011.54	239	239	187	162.395	162	136	193	77787	9.94319	1230.69	1247	913	1513	589500	128.036	0.017294	0.555296	0.156468	2.60099
D2	19846	152	826.304	883.876	1011.54	240	240	187	162.336	162	127	211	77759	12.5636	1322.02	1330	1007	1604	633249	101.051	0.0225952	0.571013	0.173591	3.87025
D1	19676	152	870.156	915.745	986.049	241	241	192	165.856	166	134	192	79445	9.86871	1177	1166	908	1528	563781	138.801	0.0270656	0.885767	0.08748	1.36427
D2	19851	152	823.499	883.621	1011.54	241	241	187	163.177	162	135	210	78162	10.376	1380.86	1395	1036	1663	661434	109.246	0.0266437	0.816275	0.188755	4.01406
D1	19671	152	871.43	912.941	986.049	242	242	192	160.023	160	129	197	76651	10.0497	1038.57	1033	794	1346	497476	110.746	0.0174931	0.547512	0.0722504	1.26382
D2	19856	152	827.833	883.621	1011.54	242	242	187	162.127	162	133	200	77659	11.4327	1294.82	1292	1045	1555	620221	101.576	0.0196287	0.545995	0.162677	3.56711
D1	19666	152	868.881	916	986.049	243	243	192	160.146	159	134	197	76710	10.5687	1109.43	1114	805	1397	531419	102.771	0.0153603	0.458461	0.0818022	1.6326
D2	19861	152	826.558	887.19	1011.54	243	243	187	164.138	164	134	197	78622	9.76726	1335.2	1336	1127	1531	639560	80.0552	0.0275955	0.902572	0.178791	5.05935
D1	19661	152	870.665	911.156	986.049	244	244	192	156.537	156	132	202	74981	9.32616	945.647	937	710	1208	452965	111.94	0.00515296	0.172095	0.0507856	0.816581
D2	19866	152	832.932	881.581	1011.54	244	244	187	160.62	160	134	199	76937	11.1191	1176	1192	788	1505	563305	145.031	0.0104452	0.298652	0.124808	1.79946
D1	19656	152	869.391	911.411	980.95	245	245	192	159.852	159	135	201	76569	10.5542	939.428	934	714	1241	449986	117.057	0.0139488	0.416722	0.0620289	0.937466
D2	19871	152	830.128	881.581	1011.54	245	245	187	159.549	160	125	189	76424	10.1485	1284.12	1297	919	1528	615093	118.266	0.0105079	0.326963	0.163945	3.05873
D1	19651	152	870.156	913.451	980.95	246	246	192	156.048	155	129	220	74747	10.7618	846.864	824	662	1124	405648	96.5	0.00728776	0.209819	0.00939262	0.163322
D2	19876	152	825.539	880.307	1011.54	246	246	187	163.486	163	141	199	78310	8.46747	1229.6	1221	952	1554	588978	132.932	0.0215422	0.814312	0.14807	2.38596
D1	19646	152	875.765	912.431	980.95	247	247	192	154.403	155	126	179	73959	8.50809	934.545	917	738	1231	447647	108.048	0.00175674	0.0636499	0.0292955	0.492349
D2	19881	152	829.363	882.856	1011.54	247	247	187	165.532	165	126	220	79290	12.3138	1297.72	1295	1023	1655	621609	127.578	0.0270042	0.706935	0.17962	3.09776
D1	19641	152	869.901	912.176	980.95	248	248	192	157.161	156	133	193	75280	10.3275	933.785	919	747	1221	447283	104.19	0.00922772	0.27828	0.0381525	0.658738
D2	19886	152	830.128	881.836	1011.54	248	248	187	163.718	164	133	194	78421	10.1651	1109.71	1097	773	1551	531553	158.814	0.0188328	0.595428	0.127407	1.5793
D1	19636	152	874.49	914.47	980.95	249	249	192	158.436	158	125	197	75891	11.2147	994.115	981	783	1276	476181	118.454	0.0112903	0.315448	0.0389068	0.628589
D2	19891	152	825.539	879.542	1011.54	249	249	187	161.787	162	120	196	77496	11.1418	1156.82	1152	857	1486	554119	131.941	0.0177438	0.506323	0.148331	2.26507
D1	19631	152	874.49	912.431	980.95	250	250	192	153.273	153	118	191	73418	11.3025	1019.74	1010	701	1385	488455	153.771	0.00849806	0.228542	0.0601998	0.753097
D2	19896	152	829.618	881.581	1024.29	250	250	187	161.501	161	131	191	77359	9.23131	1192	1198	915	1416	570968	97.6491	0.0102961	0.356588	0.153119	3.24185
D1	19616	152	868.881	914.98	980.95	251	251	192	155.052	155	127	183	74270	9.63276	1172.74	1165	829	1505	561742	146.243	0.0115584	0.367845	0.0689997	1.0352
D2	19901	152	830.128	883.621	1024.29	251	251	187	160.914	160	129	202	77078	11.6158	1065.92	1074	660	1331	510575	135.161	0.0111259	0.304863	0.14369	1.98162
D1	19611	152	865.566	915.235	980.95	252	252	192	155.729	156	126	191	67742	10.5824	1266.51	1275	902	1613	550930	152.279	0.0122243	0.355439	0.0485739	0.77055
D2	19906	152	819.93	885.151	1024.29	252	252	187	160.91	161	130	200	77076	10.894	1106.04	1111	862	1340	529794	89.9626	0.0162525	0.472436	0.132979	2.88603
D1	19606	152	872.195	912.941	980.95	253	253	192	150.609	150	127	175	65515	8.50638	1092.22	1079	850	1463	475114	128.199	9.49E-04	0.0335793	0.0278919	0.462363
D2	19911	152	814.576	880.562	1024.29	253	253	187	162.188	162	134	196	77688	12.0648	1190.33	1185	987	1427	570170	94.0148	0.0132293	0.351042	0.114256	2.59655
D1	19601	152	872.45	916.255	980.95	254	254	192	151.547	152	129	175	65923	8.8609	1224.22	1232	975	1433	532537	90.2905	0.00471927	0.160668	0.054898	1.41122
D2	19916	152	811.516	877.757	1024.29	254	254	187	161.357	161	136	194	77290	9.92587	1163.27	1167	866	1423	557208	111.755	0.00620153	0.200384	0.0994673	1.8834
D1	19596	152	867.606	920.334	980.95	255	255	192	156.244	156	126	192	67966	11.8376	1326.34	1322	978	1621	576956	125.699	0.010755	0.280887	0.0753342	1.47843
D2	19921	152	807.182	877.247	1024.29	255	255	187	167.378	168	133	209	80174	10.8584	1192.68	1185	939	1484	571294	113.182	0.0297011	0.88925	0.0969941	1.86344
D1	19591	152	866.841	923.139	980.95	256	256	192	159.228	159	120	203	69264	12.1697	1430.82	1435	1143	1765	622407	110.32	0.0163165	0.420111	0.0869694	2.07544
D2	19926	152	802.083	884.131	1024.29	256	256	187	155.846	156	124	196	74650	14.7488	1159.2	1178	805	1572	555258	164.402	0.0229505	0.474136	0.0827539	1.0778
D1	19586	152	863.272	919.57	980.95	257	257	192	161.126	160	137	189	70090	9.55291	1418.88	1422	1075	1746	617213	123.845	0.0177228	0.587441	0.0609947	1.31727
D2	19931	152	801.318	881.581	1024.29	257	257	187	161.777	162	121	205	77491	13.6776	1196.72	1191	824	1637	573230	193.927	0.0323574	0.741443	0.111291	1.23599
D1	19581	152	863.272	923.904	980.95	258	258	192	164.853	165	133	203	71711	12.2723	1473.96	1479	1207	1678	641171	83.4488	0.0257135	0.673497	0.0690782	2.28258
D2	19936	152	805.397	882.856	1024.29	258	258	187	170.998	171	137	221	81908	12.7453	1320.6	1304	911	1846	632566	201.929	0.042896	1.10369	0.12096	1.41141
D1	19576	152	860.212	925.434	991.148	259	259	192	155.736	155	127	197	67745	10.6257	1325.65	1322	1085	1638	576656	105.305	0.0113913	0.330154	0.045755	1.10158
D2	19941	152	804.887	883.621	1024.29	259	259	187	160.921	159	129	211	77081	15.3764	1321.77	1288	893	1913	633129	236.403	0.0247581	0.505689	0.133146	1.31394
D1	19571	152	861.487	925.434	991.148	260	260	192	158.664	159	136	185	69019	8.83085	1570.7	1572	1345	1871	683254	102.744	0.011745	0.417147	0.0496779	1.44701
D2	19946	152	803.358	883.621	1024.29	260	260	187	169.585	171	127	210	81231	15.1991	1442.24	1430	1051	1820	690832	204.06	0.0426861	0.913546	0.147581	1.81784
D1	19566	152	854.603	925.179	991.148	261	261	192	157.154	156	129	198	68362	11.4749	1619.6	1603	1396	1962	704526	109.209	0.0146454	0.395358	0.0599756	1.67826
D2	19951	152	801.828	883.621	1024.29	261	261	187	163.489	163	127	215	78311	16.2147	1277.82	1261	875	1773	612074	204.452	0.0220781	0.435599	0.151114	1.64094
D1	19561	152	845.425	925.179	1003.9	262	262	192	155.182	155	134	184	67504	7.7058	1435.79	1445	945	1854	624569	184.277	0.00866901	0.346157	0.0529046	0.782989
D2	19956	152	786.276	880.817	1024.29	262	262	187	148.019	148	112	188	70901	14.2329	1383.76	1418	916	1629	662820	128.06	0.0176231	0.360204	0.15635	2.92203
D1	19556	152	856.898	923.394	1003.9	263	263	192	159.448	160	125	195	69360	10.4411	1650.19	1649	1223	2092	717833	154.966	0.0170226	0.511207	0.0602236	1.20976
D2	19961	152	796.984	881.836	1024.29	263	263	187	158.543	159	121	197	75942	13.4458	1305.76	1338	865	1510	625458	130.549	0.0131646	0.306422	0.156914	2.71319
D1	19551	152	860.722	921.099	1003.9	264	264	192	158.637	157	126	201	69007	12.3908	1673.79	1661	1341	2124	728100	159.539	0.0117008	0.296141	0.0541899	1.07861
D2	19966	152	804.377	881.326	1024.29	264	264	187	159.267	159	128	206	76289	11.8436	1235.44	1249	906	1458	591778	105.499	0.0117025	0.311099	0.149165	3.04012
D1	19546	152	852.819	924.924	1003.9	265	265	192	155.492	156	123	198	67639	11.3757	1564.32	1555	1221	1979	680478	169.155	0.00928035	0.251369	0.0424895	0.753843
D2	19971	152	798.769	884.386	1019.19	265	265	187	149.109	149	118	192	71423	11.7229	1193.76	1201	937	1458	571813	96.4057	-0.00774235	-0.198492	0.148509	3.20233
D1	19541	152	858.683	925.943	1003.9	266	266	192	161.074	162	128	190	70067	10.7409	1768.94	1760	1466	2102	769489	148.514	0.0132063	0.390926	0.0603164	1.35511
D1	19536	152	855.878	931.807	1003.9	267	267	192	157.662	157	132	186	68583	9.68553	1849.22	1862	1521	2121	804412	139.876	0.0130263	0.418634	0.069538	1.71911
D1	19506	152	850.524	948.379	1019.19	268	268	192	145.598	145	124	171	63335	8.23175	2243.17	2185	1747	2880	975779	234.117	-0.0102187	-0.365216	0.0351248	0.65025
D1	19501	152	847.21	953.478	1019.19	269	269	192	147.145	147	111	192	64008	11.5681	2357.37	2355	1740	2919	1025454	270.721	-0.00434004	-0.110891	0.0555617	0.9167
D1	19496	152	844.915	950.674	1019.19	270	270	192	149.952	149	118	181	65229	10.9104	2211.5	2178	1762	2747	962003	210.944	0.00360595	0.0987637	0.0321485	0.653085
D2	19976	152	790.355	885.916	1019.19	270	270	187	156.067	155	125	195	74756	10.1189	1223.95	1233	920	1567	586271	146.786	0.0123867	0.377412	0.1214	1.80537
D1	19491	152	847.21	951.439	1019.19	271	271	192	153.016	153	126	189	66562	10.705	2352.13	2347	1893	2803	1023177	202.442	-0.00047	-0.0134325	0.0438666	0.97652
D1	19486	152	846.955	950.929	1019.19	272	272	192	156.508	156	128	198	68081	11.4534	2251.9	2261	1724	2727	979575	205.443	0.0075124	0.203779	0.0471923	0.987945
D1	19481	152	840.071	947.614	1019.19	273	273	192	161.6	161	132	196	70296	12.0758	2188.84	2198	1740	2520	952145	151.263	0.0194148	0.509724	0.0726435	1.95999
D1	19476	152	837.776	948.889	1019.19	274	274	192	158.26	159	124	196	68843	11.4413	2239.32	2256	1802	2580	974106	153.144	0.0184849	0.502098	0.072951	1.98837
D1	19471	152	838.796	948.889	1019.19	275	275	192	160.057	159	131	193	69625	10.8716	2203.79	2208	1811	2549	958648	135.534	0.0230121	0.662347	0.0741328	2.24442
D2	19981	152	781.942	887.445	1019.19	275	275	187	154.789	155	122	191	74144	12.3115	1213.85	1248	798	1597	581432	183.96	0.00552515	0.138169	0.0985793	1.1842
D1	19466	152	835.737	949.909	1019.19	276	276	192	155.685	155	123	194	67723	11.2951	2060.76	2096	1447	2459	896431	210.284	0.0127646	0.347443	0.0832915	1.50698
D1	19461	152	840.071	945.065	1019.19	277	277	192	157.17	157	130	187	68369	9.94517	1899.88	1867	1444	2457	826448	221.855	0.0191598	0.594205	0.0798954	1.26715
D1	19456	152	841.346	946.34	1019.19	278	278	192	149.239	148	123	188	64919	11.256	1874.42	1875	1525	2279	815371	168.698	4.41E-04	0.0117005	0.0724283	1.50081
D1	19451	152	837.012	947.36	1019.19	279	279	192	159.193	159	133	197	69249	9.69985	1815.81	1815	1519	2146	789878	117.328	0.0241545	0.774145	0.0767466	2.2062
D1	19446	152	832.167	949.399	1019.45	280	280	192	156.864	156	123	207	68236	11.5239	1891.14	1898	1494	2205	822646	134.709	0.0189781	0.507042	0.084816	2.19523
D2	19986	152	775.823	890.76	1044.69	280	280	187	162.303	163	115	211	77743	13.8633	1617.11	1608	1108	2090	774598	201.717	0.0257679	0.588193	0.146772	2.05208
D1	19531	152	832.677	948.124	1021.74	281	281	192	151.533	151	125	185	65917	11.0256	1842.56	1827	1503	2177	801514	133.992	0.00398733	0.109167	0.0867471	2.19533
D1	19526	152	831.658	948.124	1021.74	282	282	192	154.274	155	127	182	67109	9.69898	1880.56	1875	1512	2215	818045	150.744	0.010996	0.346003	0.0809851	1.86923
D1	19521	152	825.539	950.164	1021.74	283	283	192	155.382	155	123	190	67591	10.3957	1933.73	1934	1515	2339	841172	140.216	0.0143387	0.422575	0.0880707	2.23256
D1	19516	152	824.264	952.204	1024.29	284	284	192	152.972	153	127	187	66543	9.84718	1881.22	1866	1514	2340	818331	145.888	0.00294585	0.0912566	0.0733619	1.76268
D1	19441	152	824.519	953.733	1024.55	285	285	192	155.586	156	123	181	67680	10.6036	2120.04	2110	1618	2557	922219	186.08	0.0216568	0.622065	0.0849178	1.78352
D2	19991	152	776.842	891.525	1044.69	285	285	187	161.01	161	129	190	77124	9.4748	1574.24	1592	924	2026	754061	217.426	0.0191638	0.639073	0.152548	1.91663
D1	19511	152	820.949	947.869	1024.29	286	286	192	155.405	155	133	185	67601	8.85687	2091.34	2084	1649	2577	909735	189.262	0.0102017	0.354386	0.0926357	1.87368
D1	19436	152	809.477	961.382	1024.55	290	290	192	157.156	157	135	183	68363	9.16205	2341.55	2324	1852	2765	1018574	177.819	0.0237906	0.797191	0.100053	2.39538
D2	19996	152	765.37	895.349	1037.04	290	290	187	156.265	155	124	193	74851	11.4958	1780.98	1791	1034	2302	853088	230.419	0.0156458	0.418801	0.187066	2.43608
D1	19431	152	801.828	964.696	1024.55	295	295	192	158.993	159	128	188	69162	10.0449	2359	2362	1916	2660	1026164	168.385	0.0215494	0.667785	0.0767599	1.99742
D2	20002	152	760.78	905.292	1037.04	295	295	187	153.877	154	130	185	73707	9.79366	1645.1	1627	1243	2129	788002	178.102	0.0137187	0.42526	0.140889	2.28133
D1	19426	152	794.689	976.424	1037.29	300	300	192	149.591	149	127	178	65072	8.47865	2356.31	2361	1766	2804	1024993	193.956	0.00866933	0.303281	0.0481446	1.11605
D2	20007	152	755.171	908.352	1037.04	300	300	187	147.572	147	119	184	70687	11.5014	1639.11	1627	1109	2191	785133	237.686	0.00981061	0.249309	0.133467	1.62405
D1	19421	152	802.083	971.58	1044.94	305	305	192	145.074	144	125	176	63107	9.08633	2737.43	2747	2168	3093	1190780	173.972	9.31E-04	0.029701	0.0594477	1.76583
D2	20012	152	750.072	904.527	1062.54	305	305	187	145.843	146	114	177	69859	11.6142	2478.85	2485	2064	2763	1187371	134.016	0.0159086	0.393283	0.170979	5.40153
D1	19416	152	799.533	969.286	1044.94	310	310	192	151.786	151	128	190	66027	9.84875	2858.19	2851	2395	3308	1243313	152.669	0.00840353	0.256867	0.0745137	2.59654
D2	20017	152	743.444	902.998	1062.54	310	310	187	146.603	146	121	188	70223	10.9178	2299.33	2322	1684	2724	1101380	197.059	0.0163383	0.431727	0.135274	2.78068
D1	19411	152	787.041	970.05	1044.94	315	315	192	145.816	145	115	178	63430	10.3911	2864.09	2829	2212	3514	1245877	236.304	0.00329743	0.0922399	0.0560742	1.2871
D2	20022	152	731.206	905.802	1062.54	315	315	187	151.461	151	120	199	72550	10.8164	2524.86	2552	1851	2917	1209410	204.463	0.0277093	0.755102	0.145835	3.14336
D1	19406	152	786.786	969.795	1044.94	316	316	192	149.639	150	117	180	65093	10.271	2995.34	2961	2597	3575	1302975	191.522	0.00433215	0.125686	0.0528912	1.5713
D1	19401	152	789.59	970.815	1044.94	317	317	192	152.947	153	118	186	66532	9.73991	3114.19	3098	2584	3684	1354674	228.232	0.0124505	0.386215	0.0653893	1.67493
D1	19396	152	789.59	975.659	1044.94	318	318	192	155.372	155	111	193	67587	11.0628	3389.62	3382	2934	3931	1474483	177.755	2.94E-04	0.0082646	0.0691815	2.46773
D1	19391	152	786.786	978.719	1044.94	319	319	192	156.145	156	130	189	67923	9.88224	3272.9	3320	2478	3801	1423712	250.337	0.0065594	0.205933	0.0551225	1.36604
D1	19386	152	783.981	981.778	1044.94	320	320	192	152.616	153	123	186	66388	9.74383	3472.21	3495	2873	3949	1510413	225.117	7.23E-04	0.0226434	0.066502	1.92354
D2	20027	152	728.401	911.411	1062.54	320	320	187	152.63	152	125	191	73110	9.81242	2746.61	2736	2085	3288	1315627	237.403	0.0184612	0.56391	0.126549	2.59925
D1	19381	152	779.392	984.583	1044.94	321	321	192	156.051	157	123	189	67882	10.27	3444.01	3473	2740	3921	1498146	252.297	0.0117601	0.353232	0.0717089	1.82675
D1	19376	152	778.627	985.603	1044.94	322	322	192	153.469	153	122	184	66759	9.73311	3284.42	3314	2697	3721	1428723	205.142	0.00363237	0.114134	0.0587722	1.77747
D1	19371	152	777.862	987.132	1044.94	323	323	192	154.172	154	127	200	67065	10.3079	3109.67	3122	2596	3632	1352708	215.933	0.00940037	0.278578	0.0417296	1.15376
D1	19366	152	775.313	982.798	1044.94	324	324	192	149.198	149	122	179	64901	9.63421	3185.14	3227	2269	3800	1385537	336.423	0.0148525	0.453286	0.0581953	1.04135
D1	19361	152	773.273	985.348	1044.94	325	325	192	151.855	152	121	182	66057	10.5884	3351.48	3390	2544	3933	1457895	297.3	0.0172651	0.486815	0.0665881	1.40758
D2	20032	152	724.577	912.941	1065.08	325	325	187	151.541	151	121	200	72588	11.1418	2703.66	2697	2235	3267	1295054	196.761	0.0261163	0.692339	0.166839	3.92944
D1	19356	152	772.763	994.526	1044.94	326	326	192	154.441	155	124	186	67182	10.2846	3538.71	3539	2773	4322	1539341	267.639	0.0125465	0.372147	0.0585088	1.46168
D1	19351	152	772.253	996.566	1044.94	327	327	192	155.29	155	128	183	67551	9.24868	3810.16	3823	3062	4398	1657419	242.645	0.0118908	0.394612	0.0752081	2.19671
D1	19346	152	769.704	998.605	1044.94	328	328	192	157.007	156	129	199	68298	10.92	3968.35	3985	3428	4321	1726231	171.888	0.0146623	0.415535	0.063215	2.74532
D1	19341	152	766.899	1000.64	1044.94	329	329	192	154.724	154	125	200	67305	11.4587	3742.9	3750	3051	4393	1628162	243.566	0.0166962	0.443485	0.0467329	1.37217
D1	19336	152	764.605	998.35	1047.49	330	330	192	153.738	154	125	181	66876	9.11449	3408.23	3395	2837	4024	1482578	261.939	0.0168769	0.55989	0.0504094	1.24885
D2	20037	152	716.673	919.06	1065.08	330	330	187	148.505	147	124	189	71134	11.557	2221.96	2247	1261	2869	1064317	394.116	0.028964	0.723412	0.188116	1.78529
D1	19331	152	764.35	997.84	1044.94	331	331	192	152.961	153	128	185	66538	9.2677	3998.84	4079	3075	4503	1739494	297.641	0.0177922	0.577044	0.0714253	1.79127
D1	19316	152	764.095	998.605	1044.94	332	332	192	152.639	153	121	182	66398	9.37964	3861.54	3908	3041	4375	1679769	261.356	0.012312	0.395844	0.0801211	2.19196
D1	19311	152	757.976	1000.64	1044.94	333	333	192	152.662	152	124	188	73125	10.5821	3791.78	3828	2844	4468	1816262	312.282	0.0197948	0.560049	0.116818	2.54011
D1	19306	152	760.016	1002.43	1044.94	334	334	192	149.879	149	124	187	71792	10.998	3658.29	3658	2859	4399	1752322	332.669	0.0135418	0.364159	0.0908701	1.83208
D1	19301	152	758.231	1000.9	1044.94	335	335	192	151.372	151	133	185	72507	8.59939	3535.52	3544	2694	4455	1693515	363.893	0.0200843	0.69315	0.0684652	1.24514
D2	20042	152	704.945	929.003	1070.18	335	335	187	140.645	141	113	169	67369	10.2242	2011.78	1997	1536	2608	963641	243.073	0.0176455	0.477046	0.15617	2.23589
D1	19296	152	756.446	999.115	1052.59	336	336	192	144.399	144	120	176	69167	9.13621	3433.68	3440	2863	3813	1644731	146.895	0.00782388	0.245394	0.0593303	2.61835
D1	19291	152	759.761	999.37	1052.59	337	337	192	147.338	147	119	174	70575	8.73401	3787.62	3865	2982	4169	1814272	246.215	0.00903648	0.302151	0.0808918	2.30253
D1	19286	152	755.426	997.84	1052.59	338	338	192	149.301	149	120	182	71515	8.82924	3759.12	3773	3273	4170	1800618	147.685	0.0236259	0.780576	0.0837969	3.93606
D1	19281	152	755.681	997.84	1052.59	339	339	192	147.263	147	119	181	70539	9.71873	3768.18	3786	3140	4331	1804957	209	0.0146645	0.437986	0.0865532	2.87241
D1	19276	152	751.092	997.076	1052.59	340	340	192	149.148	149	116	185	71442	9.38423	3683.61	3725	2993	4112	1764449	194.401	0.0238599	0.74076	0.115932	3.93705
D2	20047	152	706.22	936.906	1070.18	340	340	187	143.9	143	116	177	68928	9.3669	2282.67	2281	1970	2757	1093397	178.772	0.0117474	0.35675	0.128028	2.8984
D1	19271	152	744.973	998.095	1052.59	341	341	192	145.908	146	120	173	69890	8.65832	3449.88	3475	2808	3765	1652494	154.454	0.0205892	0.679929	0.118586	4.73586
D1	19264	152	745.738	1004.47	1052.59	342	342	192	143.532	143	121	176	68752	8.95891	3303.91	3314	2876	3725	1582572	145.172	0.0165398	0.52135	0.121054	4.91502
D1	19259	152	745.228	1002.43	1052.59	343	343	192	144.378	144	122	174	69157	9.30319	3209.34	3184	2698	3802	1537272	245.786	0.0265553	0.80291	0.139064	3.18828
D1	19254	152	746.758	998.095	1065.34	344	344	192	138.864	138	110	171	66516	11.1258	3261.69	3255	2737	3827	1562348	234.646	0.0247992	0.604073	0.169888	4.03717
D1	19249	152	741.914	998.35	1065.34	345	345	192	142.19	141	119	180	68109	9.65056	3109.09	3115	1906	4012	1489253	415.492	0.0307879	0.880151	0.147133	1.91954
D2	20052	152	696.532	943.535	1070.18	345	345	187	140.889	140	105	189	67486	10.2618	2368.07	2394	1780	2787	1134307	211.661	0.0133975	0.36302	0.114949	2.30693
D1	19244	152	738.089	1001.92	1065.34	346	346	192	139.209	138	112	195	66681	10.8135	3173.71	3072	2419	4104	1520209	381.521	0.0237361	0.596971	0.135278	1.98246
D1	19239	152	737.325	999.115	1065.34	347	347	192	142.432	142	119	172	68225	9.99891	2809.21	2833	2212	3348	1345613	202.079	0.0296463	0.820292	0.175842	4.15782
D1	19234	152	735.54	999.88	1065.34	348	348	192	142.002	141	115	169	68019	9.27914	2918.15	2958	1941	3643	1397796	336.871	0.0303887	0.902668	0.135515	2.06761
D1	19229	152	738.854	1000.64	1065.34	349	349	192	139.808	140	118	170	66968	9.0508	2879.76	2916	1903	3529	1379407	334.722	0.0177627	0.539186	0.113558	1.75472
D1	19224	152	734.265	1003.19	1065.34	350	350	192	142.967	143	115	178	68481	9.1404	2810.9	2781	1950	3425	1346423	291.354	0.0242865	0.741723	0.128185	2.19235
D2	20057	152	683.529	950.164	1070.18	350	350	187	139.384	139	117	165	66765	8.19701	2627.94	2660	1978	3362	1258784	319.219	0.0151258	0.506741	0.111853	1.65637
D1	19209	152	730.696	1000.13	1072.99	355	355	192	139.033	138	114	172	66597	9.87235	2808.6	2822	2150	3288	1345318	224.942	0.0212312	0.58557	0.119571	2.66699
D2	20062	152	679.45	950.674	1070.18	355	355	187	137.954	138	114	166	66080	9.71616	2809.87	2757	2087	3822	1345928	405.135	0.0034359	0.0972347	0.108769	1.36076
D1	19204	152	724.832	1005.74	1078.09	360	360	192	138.439	138	111	172	160728	9.32386	3275.24	3281	2346	4190	3802554	398.391	0.0179671	0.524127	0.226046	3.03148
D2	20067	152	673.331	959.342	1070.18	360	360	187	146.624	147	120	177	70233	10.038	3212.99	3225	2646	4038	1539023	308.369	0.0351041	0.990743	0.0669343	1.30731
D1	19199	152	713.614	1006	1088.54	365	365	192	141.359	140	115	191	164118	10.1927	3074.21	3122	1648	4034	3569157	538.629	0.0301134	0.810851	0.194719	1.86044
D2	20072	152	667.467	965.461	1070.18	365	365	187	141.217	142	117	177	67643	7.37028	2394.14	2348	1616	3254	1146791	446.059	0.01962	0.737385	0.0140336	0.14856
D1	19194	152	713.359	1012.88	1088.54	370	370	192	139.055	139	111	170	161443	9.19504	3020.12	3079	1497	4215	3506362	669.244	0.0230284	0.680832	0.148001	1.16357
D2	20077	152	669.762	970.05	1070.18	370	370	187	129.125	129	106	156	61851	7.73468	3199.49	3199	2308	4199	1532557	484.098	-7.06e-06	-0.000236	0.127295	1.49263
D1	19189	152	712.849	1020.53	1088.54	375	375	192	136.131	136	108	170	158048	9.0707	3438.22	3446	2234	4369	3991775	437.028	0.0135276	0.400619	0.148582	2.03544
D2	20082	152	673.076	978.209	1070.18	375	375	187	130.624	130	112	152	62569	6.85235	3357.15	3350	2624	3974	1608075	276.525	4.27E-04	0.0162659	0.138497	2.95375
D1	19184	152	708.515	1022.83	1106.39	380	380	192	135.549	135	110	164	157372	8.93634	3452.81	3463	2351	4491	4008708	425.438	0.0194665	0.57927	0.109762	1.60542
D2	20087	152	660.584	973.11	1095.68	380	380	187	134.361	134	114	156	64359	6.6368	3396.23	3434	2829	3811	1626794	187.167	0.0175244	0.697339	0.125242	4.03927
D1	19179	152	706.22	1032.26	1116.59	385	385	192	136.798	136	112	170	158822	8.79672	4339.67	4246	2862	5855	5038356	642.372	0.0319307	0.962378	0.155762	1.82093
D2	20092	152	658.289	974.13	1095.68	385	385	187	136.516	136	111	167	65391	9.20451	3489.43	3484	2883	4028	1671437	191.956	0.0226843	0.657953	0.14247	4.53377
D1	19174	152	703.671	1041.44	1116.59	390	390	192	134.959	135	108	165	156687	7.23831	3793.94	3876	2494	4585	4404762	381.993	0.0263022	0.955677	0.15155	2.6142
D2	20097	152	657.014	988.152	1095.68	390	390	187	136.432	136	111	170	65351	9.29587	3312.78	3334	2398	4050	1586820	295.762	0.0208048	0.598244	0.155372	3.01253
D1	19169	152	702.396	1047.81	1116.59	395	395	192	134.561	134	111	171	156225	7.69807	3702.74	3711	2415	4565	4298884	423.671	0.0202392	0.693518	0.160332	2.41525
D2	20102	152	646.816	991.467	1113.53	395	395	187	136.722	137	116	162	65490	7.49171	3375.36	3410	2801	3710	1616799	166.777	0.0216532	0.773582	0.144008	5.09533
D1	19164	152	697.297	1056.22	1136.98	400	400	192	135.903	136	106	176	157783	9.83256	3721.19	3800	2506	4720	4320305	502.725	0.0266528	0.717647	0.124054	1.63382
D2	20107	152	647.326	987.132	1113.53	400	400	187	133.699	133	116	157	64042	7.25344	3028.73	3013	2530	3569	1450761	214.002	0.0140882	0.512147	0.137976	3.43198
D1	19159	152	693.982	1055.46	1136.98	405	405	192	142.835	142	109	202	165831	10.2238	4762.17	4926	3030	5916	5528885	675.18	0.0294842	0.800241	0.169681	2.04636
D2	20112	152	643.247	988.407	1113.53	405	405	187	138.772	138	121	170	66472	7.35703	3502.52	3559	2662	4108	1677709	304.043	0.0205868	0.760972	0.0896336	1.89525
D1	19154	152	688.628	1044.5	1136.98	410	410	192	132.853	132	107	168	154242	10.0757	5001.2	5017	3916	5824	5806394	397.262	0.00842788	0.220394	0.140227	3.09647
D2	20117	152	644.776	993.761	1113.53	410	410	187	132.81	133	104	170	63616	10.0883	4207.97	4163	3390	4994	2015617	331.785	0.00797283	0.208261	0.0963063	2.22827
D2	20122	152	644.012	999.625	1113.53	411	411	187	133.693	133	110	170	64039	8.62878	4353.11	4364	3649	4855	2085141	244.478	0.0102157	0.313359	0.111203	3.56382
D2	20127	152	647.071	996.311	1113.53	412	412	187	132.816	133	111	159	63619	8.35832	4409.24	4436	3548	5112	2112024	334.849	0.00334831	0.106056	0.128043	2.98933
D1	19149	152	688.628	1049.34	1136.98	413	413	192	136.599	136	111	171	158592	9.56875	4710.84	4875	3049	5436	5469280	479.53	0.0218809	0.611348	0.125964	2.19803
D21	20132	152	647.836	1010.59	1113.53	413	413	208	132.973	132	110	161	63694	7.9993	3589.1	3617	2675	4361	1719178	436.482	0.0227018	0.737993	0.140316	2.02362
D22	20158	152	649.366	988.407	1126.27	413	413	179	123.829	123	109	150	59314	6.91913	4000.76	4029	3268	4473	1916365	205.774	-0.00517273	-0.186111	0.14038	4.78673
D1	19144	152	691.943	1049.09	1136.98	414	414	192	136.649	136	107	177	158649	9.44679	5045.8	5166	3295	5793	5858174	441.409	0.0227366	0.643149	0.12905	2.61314
D21	20137	152	648.601	1012.88	1113.53	414	414	208	129.209	129	104	161	61891	8.48345	3534.52	3525	2631	4468	1693033	400.262	0.0163504	0.490042	0.149679	2.29932
D22	20163	152	645.541	986.877	1126.27	414	414	179	125.929	125	105	162	60320	7.69306	3637.71	3616	2967	4173	1742461	233.261	0.00376218	0.122706	0.12498	3.46506
D1	15076	152	691.433	1050.36	1136.98	415	415	192	135.473	135	112	166	123687	8.1683	4584.69	4736	2677	5717	4185818	713.227	0.00864423	0.284276	0.0945439	1.11048
D21	20142	152	644.776	1014.41	1113.53	415	415	208	133.522	133	113	163	63957	8.32066	3433.07	3459	2539	4233	1644442	355.697	0.025401	0.795027	0.14356	2.4233
D22	20168	152	643.247	990.702	1126.27	415	415	179	124.054	124	107	148	59422	6.06254	3920.77	3922	3205	4562	1878048	245.39	-0.00465322	-0.191323	0.121981	3.47418
D1	15071	152	692.453	1053.17	1136.98	416	416	192	144.541	144	110	176	69235	10.6699	5344.48	5397	4436	6019	2560005	317.206	0.0267031	0.704655	0.0808852	2.52164
D21	20147	152	647.581	1012.12	1113.53	416	416	208	131.213	131	104	160	62851	9.44997	3503.06	3513	3077	3871	1677965	172.681	0.0207928	0.565656	0.138409	4.93285
D22	20173	152	643.502	989.682	1126.27	416	416	179	129.215	129	108	152	61894	7.45571	3880.39	3874	2968	4763	1858708	388.192	0.0124173	0.42513	0.164745	2.82775
D1	15066	152	680.98	1052.4	1136.98	417	417	192	132.251	131	111	159	63348	8.55378	5028.53	5025	3717	6171	2408664	556.218	0.00534823	0.164499	0.0789631	1.32325
D21	20152	152	646.816	1015.43	1113.53	417	417	208	130.432	131	111	154	62477	7.05412	3205.99	3246	2504	3711	1535669	281.05	0.0173832	0.631854	0.123987	2.51665
D22	20178	152	644.521	988.407	1126.27	417	417	179	132.109	131	110	166	63280	9.90038	3787.03	3789	2695	4707	1813986	444.526	0.0239528	0.624288	0.170295	2.47935
D11	15061	152	668.997	1052.91	1136.98	418	418	179	133.987	133	111	169	64180	10.1557	4252.26	4240	3114	5428	2036832	541.513	0.0270291	0.694439	0.0722465	1.05819
D12	15092	152	699.846	1049.85	1136.98	418	418	177	131.35	131	112	157	119923	7.83351	3637.07	3598	2445	4784	3320643	553.578	0.00597586	0.199213	0.11256	1.32943
D22	20183	152	641.717	986.877	1126.27	418	418	179	133.455	133	109	167	63925	9.73313	3470.24	3435	2178	4603	1662244	519.029	0.0291843	0.777623	0.161789	1.86217
D11	15056	152	665.173	1058.26	1136.98	419	419	179	140.946	141	110	174	67513	10.6624	4135.22	4086	3572	4927	1980771	279.264	0.0414307	1.05176	0.0671072	1.86241
D12	15097	152	700.611	1050.62	1129.33	419	419	177	132.093	132	104	176	120601	9.23458	3913.6	3872	2859	5079	3573113	504.895	0.00899408	0.255012	0.161981	2.16108
D21	24346	152	640.264	1020.68	1113.53	419	419	208	129.931	130	113	153	56520	6.64261	3023.08	3022	2424	3469	1315041	206.524	0.0103922	0.402365	0.0755125	2.05548
D22	20188	152	637.128	989.682	1126.27	419	419	179	125.839	125	100	164	60277	9.66452	3724.2	3673	2846	4814	1783890	437.33	0.00559414	0.144869	0.186915	2.68212
D11	15051	152	662.368	1057.24	1136.98	420	420	179	137.526	137	107	178	65875	10.3846	4318.82	4326	3306	5201	2068713	356.593	0.0334818	0.858087	0.078312	1.75916
D12	15102	152	701.376	1050.62	1131.88	420	420	177	133.944	134	108	161	122291	7.86287	3523.16	3507	2248	4804	3216645	556.389	0.0195361	0.652841	0.13225	1.47923
D21	24351	152	636.226	1019.17	1113.53	420	420	208	129.874	129	111	160	56495	8.2532	2935.94	2932	2579	3294	1277135	156.42	0.0112798	0.351041	0.0775995	2.70326
D22	20193	152	639.932	987.387	1126.27	420	420	179	128.946	129	111	150	61765	6.65915	2787.51	2755	1733	3935	1335218	557.538	0.0150297	0.573441	0.173291	1.47687
D11	15046	152	660.838	1060.56	1136.98	421	421	179	138.269	138	115	167	66231	9.58384	3982.74	3999	3451	4392	1907734	180.515	0.027612	0.775327	0.0612018	2.54486
D12	15107	152	698.317	1050.62	1131.88	421	421	177	133.566	133	109	160	121946	7.81518	3557.35	3540	2544	4622	3247858	486.195	0.016658	0.560061	0.135153	1.74228
D21	25039	152	634.706	1021.85	1113.53	421	421	208	131.008	130	110	170	62753	8.97066	2846.43	2860	2253	3185	1363440	156.195	0.0144845	0.417025	0.106461	3.50687
D22	20198	152	636.618	987.897	1144.12	421	421	179	128.336	128	112	149	61473	7.17167	3701.1	3774	2751	4306	1772829	314.924	0.0241542	0.844084	0.20097	3.93328
D11	15041	152	658.289	1064.38	1136.98	422	422	179	132.992	132	113	164	63703	8.42515	3977.24	4050	3338	4536	1905099	245.993	0.014825	0.461189	0.0696422	2.10534
D12	15112	152	696.022	1044.75	1131.88	422	422	177	131.478	131	107	158	120039	7.78506	3362.41	3357	2368	4448	3069883	501.179	0.00977634	0.327017	0.110068	1.33045
D21	25044	152	636.624	1021.85	1113.53	422	422	208	129.783	129	114	153	62166	7.08517	2878.39	2883	2374	3319	1378751	174.062	0.0111122	0.402621	0.130135	3.8084
D22	20203	152	637.893	987.642	1144.12	422	422	179	129.919	130	111	160	62231	7.78178	3560.34	3632	2628	4262	1705405	363.434	0.030572	0.990529	0.224085	3.58672
D11	15036	152	657.524	1068.21	1136.98	423	423	179	131.785	131	114	161	63125	6.68397	3919.81	3960	3200	4447	1877588	225.031	0.01123	0.437916	0.0708282	2.3043
D12	15117	152	692.963	1043.99	1131.88	423	423	177	128.076	128	105	154	116933	7.68627	3338.95	3330	2345	4446	3048458	499.516	-0.000293	-0.00976997	0.107751	1.30037
D21	25049	152	636.864	1021.37	1113.53	423	423	208	127.376	127	105	150	61013	7.86821	2500.37	2510	2043	3043	1197677	183.186	0.00525699	0.169317	0.107988	2.66063
D22	20208	152	635.088	988.152	1164.52	423	423	179	121.432	121	101	143	58166	7.28665	3516.04	3559	2385	4243	1684185	374.304	0.016785	0.55021	0.217797	3.35997
D11	15031	152	655.739	1071.52	1136.98	424	424	179	134.587	134	111	172	64467	8.9279	4676.41	4696	4038	5485	2240001	279.269	0.0167723	0.497337	0.0642834	2.02284
D12	15122	152	692.453	1047.56	1131.88	424	424	177	133.908	133	111	160	122258	7.81532	3827.92	3859	2690	4837	3494890	480.575	0.0198994	0.668611	0.126935	1.79438
D21	25054	152	639.261	1025.2	1113.53	424	424	208	130.177	130	112	155	62355	6.64049	2473.61	2481	1940	2959	1184858	181.634	0.00965233	0.374823	0.113728	2.78133
D22	20213	152	637.893	986.113	1164.52	424	424	179	124.864	124	107	146	59810	6.58453	3388.47	3431	2391	4080	1623079	293.325	0.0269475	0.995206	0.199758	3.84677
D11	15026	152	656.759	1071.27	1136.98	425	425	179	133.944	134	109	165	64159	7.94166	4631.94	4620	3979	5315	2218697	285.686	0.0154974	0.514779	0.0508968	1.57049
D12	15127	152	690.923	1046.28	1131.88	425	425	177	132.805	133	112	164	121251	8.00694	3516.11	3498	2292	4664	3210212	512.062	0.0160195	0.523028	0.124446	1.51989
D21	25075	152	638.194	1025.97	1108.98	425	425	208	128.775	129	100	150	61683	5.93508	2249.39	2254	1751	2833	1077458	249.881	0.00787821	0.339198	0.135471	2.14799
D22	20218	152	635.853	987.642	1164.52	425	425	179	125.733	125	107	155	60226	7.29673	3843.87	3923	2868	4473	1841212	317.514	0.0292958	0.98088	0.199296	4.02353
D11	15021	152	657.779	1071.01	1136.98	426	426	179	134.152	134	116	165	64259	7.08376	4564.73	4570	3605	5716	2186507	441.425	0.0144093	0.538016	0.0616738	1.20143
D12	15132	152	691.178	1045.52	1131.88	426	426	177	132.987	132	111	169	121417	8.39028	3677.94	3685	2576	4700	3357959	476.465	0.019699	0.612399	0.125599	1.72269
D21	25080	152	641.311	1023.33	1108.98	426	426	208	126.647	127	107	155	60664	7.60689	2121.96	2110	1528	2790	1016420	281.283	0.00671355	0.222057	0.152524	1.9967
D22	20223	152	638.148	987.132	1164.52	426	426	179	128.48	128	105	152	61542	8.19041	4046.52	4108	2786	4738	1938282	370.579	0.0275266	0.840465	0.19898	3.62434
D11	15016	152	658.799	1070.76	1136.98	427	427	179	134.597	134	115	160	64472	6.8957	4328.72	4372	3209	5396	2073457	515.563	0.0172137	0.660616	0.0691623	1.08626
D12	15137	152	693.473	1045.01	1131.88	427	427	177	132.832	132	102	189	121276	8.87952	3513.94	3539	2215	4536	3208230	501.377	0.0135422	0.399752	0.120962	1.51259
D21	25085	152	641.791	1036.04	1116.18	427	427	208	129.18	129	113	150	61877	6.3921	2488.76	2500	1726	3176	1192114	302.238	0.0107683	0.430603	0.112238	1.6619
D22	20228	152	637.128	986.622	1164.52	427	427	179	128.336	128	106	155	61473	7.63318	3900.9	3882	2819	4884	1868529	422.425	0.0277328	0.907375	0.193626	2.99598
D11	15011	152	657.014	1072.29	1136.98	428	428	179	132.476	132	111	161	63456	7.40935	3933.42	3968	3109	4827	1884106	424.572	0.0126141	0.445449	0.0548863	0.964067
D12	15142	152	692.198	1045.77	1131.88	428	428	177	130.237	130	105	171	118906	8.65081	3527	3604	2456	4331	3220153	387.513	0.00991716	0.29567	0.128782	2.0768
D21	25090	152	641.311	1034.6	1116.18	428	428	208	129.035	129	109	152	61808	6.28081	2515.94	2533	1772	3305	1205134	315.808	0.010077	0.409921	0.128205	1.81061
D22	20233	152	634.578	984.328	1164.52	428	428	179	126.238	126	108	156	60468	8.00482	3603.44	3654	2679	4284	1726049	328.96	0.0172965	0.536265	0.177515	3.30274
D11	15006	152	653.19	1072.54	1136.98	429	429	179	134.653	134	114	180	64499	9.10957	3755.02	3710	2965	4936	1798656	411.85	0.0206484	0.598082	0.0461902	0.805086
D12	15147	152	692.453	1046.54	1131.88	429	429	177	132.186	132	109	154	120686	7.37307	3641.24	3651	2569	4572	3324451	437.295	0.0141404	0.499954	0.128029	1.89013
D21	25095	152	643.709	1034.12	1116.18	429	429	208	128.428	128	107	166	61517	7.15712	2408.08	2326	1810	3240	1153468	305.993	0.00946523	0.336505	0.109672	1.55556
D22	20238	152	638.658	979.739	1164.52	429	429	179	127.313	127	110	164	60983	7.14304	3557.72	3652	2335	4525	1704149	429.441	0.0128422	0.45198	0.183976	2.57464
D11	15001	152	649.366	1072.54	1136.98	430	430	179	133.528	134	111	162	63960	8.35676	3876.9	3870	3194	4818	1857034	391.872	0.0148506	0.467635	0.0576248	1.07807
D12	15152	152	690.413	1045.26	1131.88	430	430	177	131.068	131	105	159	119665	8.24646	3554.12	3604	2308	4359	3244910	461.949	0.0132818	0.416662	0.134889	1.8289
D21	25100	152	639.153	1032.45	1116.18	430	430	208	129.079	129	115	153	61829	6.80619	2447.25	2512	1581	3086	1172232	297.085	0.0143906	0.538091	0.126089	1.84473
D22	20243	152	636.363	979.739	1164.52	430	430	179	128.716	128	103	162	61655	7.94745	3692.25	3734	2421	4487	1768587	401.049	0.0232819	0.736985	0.206264	3.14851
D11	14996	152	647.836	1073.31	1136.98	431	431	179	132.77	133	115	153	63597	6.5182	3918.83	3941	3396	4521	1877121	242.298	0.0121052	0.487247	0.0611972	1.8654
D12	15157	152	689.903	1043.73	1131.88	431	431	177	131.656	131	112	162	120202	7.82077	3561.21	3576	2338	4623	3251386	490.586	0.0165842	0.549254	0.146642	1.85671
D21	25105	152	639.633	1034.6	1116.18	431	431	208	128.453	128	108	160	61529	7.25949	2570.24	2621	1928	3218	1231146	257.696	0.0120572	0.421609	0.115554	2.0663
D22	20248	152	638.403	978.974	1164.52	431	431	179	129.148	129	111	152	61862	6.86762	3717.38	3728	2614	4640	1780626	482.291	0.0204149	0.75246	0.230341	2.88604
D11	14991	152	648.091	1071.01	1136.98	432	432	179	131.923	132	112	153	63191	6.7502	4043.42	4049	3299	4835	1936798	338.42	0.0126754	0.489244	0.081301	1.79668
D12	15162	152	689.903	1039.14	1131.88	432	432	177	128.904	129	110	156	117689	7.32227	3336.85	3357	2334	4325	3046540	460.034	0.0137817	0.47864	0.147029	1.85954
D21	25110	152	640.832	1036.04	1116.18	432	432	208	124.39	124	102	150	59583	8.73362	2527.74	2579	1604	3417	1210788	409.882	-0.00183668	-0.052415	0.0818212	0.932855
D22	20253	152	642.227	977.189	1169.62	432	432	179	124.896	125	107	146	59825	6.21794	3708.53	3764	2158	4597	1776387	502.269	0.00374281	0.149798	0.244058	2.897
D11	14976	152	647.836	1075.09	1136.98	433	433	179	135.729	135	117	165	65014	7.16785	4029.54	4022	3229	4916	1930149	308.315	0.0187771	0.698009	0.0688833	1.68451
D12	15167	152	689.648	1042.71	1131.88	433	433	177	130.214	130	107	158	118885	8.50731	3280.3	3309	2113	4382	2994918	463.814	0.0120468	0.364389	0.143568	1.77581
D21	25115	152	637.955	1032.69	1116.18	433	433	208	126.62	127	107	150	60651	6.89989	2632.28	2665	1743	3404	1260862	377.257	0.00758744	0.276377	0.117825	1.47092
D22	20260	152	641.717	980.249	1169.62	433	433	179	127.084	127	106	152	60873	7.1339	3546.45	3618	2086	4638	1698751	514.185	0.0182165	0.637407	0.241024	2.67907
D11	14971	152	637.638	1072.54	1136.98	434	434	179	130.68	130	104	165	119311	8.603	3855.72	3879	2642	5104	3520271	555.156	0.00962654	0.289667	0.100601	1.26967
D12	15172	152	688.373	1042.71	1142.08	434	434	177	129.873	130	112	149	62209	7.26389	3323.71	3320	2670	3837	1592058	255.014	0.00733344	0.260323	0.14267	3.25462
D21	25120	152	635.077	1030.77	1116.18	434	434	208	129.315	129	106	152	61942	6.61705	2368.59	2407	1657	3217	1134556	374.339	0.0148092	0.570376	0.0725599	0.856112
D22	20265	152	638.912	976.679	1144.12	434	434	179	131.61	131	106	162	63041	8.56381	3707.1	3691	2392	4950	1775702	553.609	0.0264365	0.791631	0.217035	2.38829
D11	14965	152	637.383	1071.78	1157.38	435	435	179	124.071	123	104	152	113277	7.2386	3207.72	3190	1614	4854	2928652	792.392	0.00717818	0.244317	0.0942841	0.697582
D12	15197	152	692.198	1047.56	1142.08	435	435	177	130.509	130	114	165	62514	6.76839	3291.48	3329	2158	3969	1576619	377.519	0.0103697	0.395796	0.15389	2.32557
D21	25125	152	635.077	1033.88	1120.97	435	435	208	127.326	127	105	153	60989	8.12625	2556.55	2512	1634	3765	1224587	469.8	0.00643826	0.200464	0.126255	1.22007
D22	20270	152	645.286	979.739	1144.38	435	435	179	126.418	126	107	147	60554	6.82484	3845.53	3896	2449	4808	1842011	558.926	0.00250479	0.0925615	0.231618	2.58779
D11	14960	152	633.049	1069.99	1157.38	436	436	179	120.673	120	101	148	110174	6.98911	3816.86	3840	2179	5312	3484794	789.442	-0.00058	-0.02003	0.102443	0.898548
D12	15202	152	687.099	1046.28	1142.08	436	436	177	133.251	133	106	170	63827	8.907	3323.19	3345	2493	3962	1591810	319.145	0.0159877	0.470833	0.15875	2.85314
D21	25130	152	629.323	1036.52	1120.97	436	436	208	127.562	128	111	150	61102	5.72996	2308.63	2297	1497	3455	1105835	409.104	0.00536261	0.237493	0.0651626	0.690452
D11	14955	152	637.383	1071.52	1157.38	437	437	179	124.547	124	101	159	113711	8.91027	3888.63	4046	2358	5188	3550319	720.289	0.00177704	0.0495903	0.0820782	0.819009
D12	15207	152	688.373	1046.03	1142.08	437	437	177	132.699	133	109	157	63563	8.50507	3065.24	3073	2131	3838	1468248	313.124	0.0199538	0.610473	0.138223	2.37756
D21	25135	152	631.481	1035.56	1120.97	437	437	208	127.173	127	111	152	60916	7.05339	2133.86	2115	1336	3039	1022119	396.559	0.0063608	0.227922	0.0813783	0.809878
D11	14950	152	637.383	1071.01	1157.38	438	438	179	126.715	127	107	150	115691	7.41339	4093.23	4273	2595	5291	3737119	745.747	0.00637775	0.216645	0.0984345	0.983735
D12	15212	152	688.119	1049.09	1142.08	438	438	177	132.157	132	112	162	63303	7.06119	2964.46	2978	2292	3493	1419974	267.027	0.0115954	0.429061	0.110309	2.20591
D21	25140	152	632.679	1035.8	1120.97	438	438	208	126.476	126	110	148	60582	6.6731	2252.7	2158	1614	3571	1079041	405.001	0.00132444	0.0501382	0.101948	1.02919
D11	14945	152	635.853	1071.52	1157.38	439	439	179	128.078	127	108	157	116935	8.3087	4266.82	4321	2911	5414	3895611	605.869	0.0112382	0.342621	0.111136	1.40878
D12	15217	152	688.373	1048.58	1142.08	439	439	177	133.115	133	108	157	63762	7.89639	2724.8	2733	2065	3283	1305180	265.543	0.0158111	0.52478	0.123501	2.25594
D21	25145	152	629.083	1035.32	1120.97	439	439	208	126.029	126	106	144	60368	6.4415	2491.31	2555	1577	3309	1193336	396.775	0.00407983	0.158997	0.102112	1.1635
D11	14940	152	637.638	1071.01	1157.38	440	440	179	128.685	128	107	155	117489	8.72554	3952.15	3980	2700	5212	3608316	641.1	0.00607373	0.17807	0.0963293	1.08332
D12	15222	152	712.339	1057.75	1175.22	440	440	177	124.2	124	100	154	59492	7.17777	3018.33	3083	2043	3681	1445782	339.283	0.0042841	0.147627	0.148175	2.29616
D21	25150	152	628.843	1036.28	1120.97	440	440	208	126.372	126	99	154	60532	8.36033	2636.94	2630	1693	3628	1263096	421.996	-0.00124082	-0.0375582	0.107029	1.20827
D22	20275	152	639.422	979.994	1144.38	440	440	179	130.818	131	113	162	62662	6.95581	3454.94	3432	2438	4629	1654915	460.697	0.0162851	0.602736	0.1823	2.31267
D11	14935	152	633.049	1069.99	1157.38	441	441	179	129.457	129	101	168	118194	9.30929	3682.73	3790	2164	5282	3362332	760.616	0.0145413	0.398632	0.0922486	0.817847
D12	15227	152	711.829	1067.44	1175.22	441	441	177	126.367	126	101	158	60530	7.7115	3044.01	3027	2157	3686	1458080	331.483	0.00754025	0.245273	0.175625	2.74367
D21	25155	152	624.287	1042.04	1120.97	441	441	208	128.749	129	102	156	61671	7.85298	2927.95	2854	1952	3999	1402489	451.567	0.00674119	0.219563	0.122732	1.4176
D11	14930	152	636.108	1070.76	1157.38	442	442	179	131.163	131	108	157	119752	7.67648	4042.53	4182	2803	5038	3690827	550.404	0.013827	0.466061	0.106721	1.41648
D12	15232	152	715.399	1070.25	1175.22	442	442	177	126.672	127	113	147	60676	5.78006	3080.33	3108	1890	3827	1475479	366.544	0.00765809	0.333109	0.157999	2.29323
D21	25160	152	626.205	1043.95	1123.37	442	442	208	128.246	128	112	150	61430	6.56588	3234.63	3155	2300	4461	1549386	455.924	0.0049724	0.193283	0.108005	1.38313
D11	14925	152	631.519	1072.29	1157.38	443	443	179	130.807	130	107	160	119427	8.12431	4092.13	4153	2857	5016	3736116	465.392	0.0162125	0.513735	0.0860586	1.39348
D12	15237	152	711.829	1067.95	1175.22	443	443	177	129.159	129	110	150	61867	6.47879	3056.86	3065	2425	3528	1464235	236.007	0.0135478	0.532947	0.157598	3.52674
D21	25165	152	620.691	1045.63	1123.37	443	443	208	131.192	131	103	157	62841	7.32856	3227.65	3072	2228	4914	1546042	592.658	0.0127496	0.450727	0.116979	1.14071
D11	14920	152	630.499	1074.07	1157.38	444	444	179	128.968	129	107	157	117748	7.45455	3716.97	3818	2395	4730	3393596	563.127	0.0128617	0.43938	0.0826464	1.00774
D12	15242	152	710.554	1070.5	1175.22	444	444	177	127.622	127	107	157	61131	8.37068	3050.13	3015	2216	3834	1461012	265.983	0.00477016	0.144764	0.158405	3.1362
D21	25170	152	616.854	1046.83	1123.37	444	444	208	129.693	130	113	159	62123	7.08022	3502.62	3407	2520	4706	1677757	526.094	0.0065567	0.238642	0.110422	1.32412
D11	14915	152	633.558	1078.66	1157.38	445	445	179	127.398	127	106	150	116314	6.91241	4168.26	4270	2515	6260	3805625	725.56	0.0102408	0.373655	0.106118	1.1023
D12	15247	152	712.339	1067.7	1175.22	445	445	177	127.678	127	105	148	61158	6.68078	2933.77	2972	1922	4368	1405274	520.018	0.009201	0.34848	0.154078	1.5064
D21	25175	152	619.971	1040.12	1123.37	445	445	208	126.463	126	108	150	60576	6.17511	2865.86	2883	1872	4097	1372745	521.198	0.00412574	0.168292	0.103169	1.02846
D22	20280	152	631.774	972.6	1144.38	445	445	179	130.163	130	108	151	62348	7.43132	3739.13	3790	2652	4621	1791041	448.462	0.0226829	0.776979	0.213545	2.93432
D11	14910	152	635.853	1081.21	1157.38	446	446	179	128.023	128	112	150	116885	6.3528	4418.12	4440	2883	5614	4033740	487.389	0.0063041	0.252492	0.116179	1.88705
D12	15252	152	718.713	1069.23	1175.22	446	446	177	131.493	131	100	164	62985	8.79541	2717.4	2756	1838	3695	1301633	394.57	0.0120907	0.357196	0.153148	1.8293
D21	25180	152	625.246	1043.95	1137.76	446	446	208	125.441	125	105	149	60086	6.62063	3568.45	3480	2788	4680	1709288	405.393	-0.000677	-0.0256741	0.117737	1.85442
D11	14905	152	633.049	1081.47	1157.38	447	447	179	129.566	129	108	164	118294	7.88696	3964.74	3988	2769	5324	3619807	476.386	0.0166787	0.539002	0.0876106	1.34082
D12	15257	152	715.654	1076.11	1175.22	447	447	177	132.877	132	105	173	63648	8.83528	3067.84	3037	2149	3940	1469493	391.212	0.017667	0.522176	0.171048	2.29083
D21	25185	152	620.93	1049.23	1137.76	447	447	208	129.927	130	110	158	62235	7.6872	3454.27	3449	2649	4190	1654595	405.704	0.00574273	0.193016	0.11199	1.71496
D11	14900	152	640.187	1080.96	1157.38	448	448	179	130.106	130	100	173	118787	8.50366	3804.79	3824	2689	5123	3473771	579.843	0.00415008	0.126468	0.0493853	0.617608
D12	15262	152	719.988	1073.82	1175.22	448	448	177	129.347	128	107	158	61957	7.81487	2531.34	2554	1452	3968	1212510	497.672	0.0058049	0.191049	0.109549	1.00438
D21	25190	152	622.849	1050.91	1137.76	448	448	208	131.238	131	106	162	62863	8.38669	3747.25	3804	2839	4646	1794931	383.657	0.00837108	0.259813	0.124174	2.15772
D11	14895	152	641.462	1082.49	1157.38	449	449	179	129.522	130	109	148	118254	6.7325	4085.55	4150	2828	5042	3730107	538.563	0.00241299	0.0926208	0.0615463	0.879644
D12	15267	152	719.733	1071.52	1175.22	449	449	177	128.09	128	104	157	61355	6.7717	2668.31	2687	1745	3534	1278121	371.494	0.00153689	0.0580528	0.109709	1.42019
D21	25195	152	625.007	1052.83	1137.76	449	449	208	134.04	133	113	158	64205	7.49955	3871.51	3878	3086	4728	1854454	319.694	0.00920426	0.326016	0.133824	2.85866
D11	14890	152	642.227	1083.5	1157.38	450	450	179	131.279	131	102	163	119858	8.23888	3723.49	3684	2616	4893	3399542	587.731	0.00803096	0.253894	0.0244542	0.302456
D12	15272	152	717.438	1069.23	1175.22	450	450	177	127.482	127	108	148	61064	6.03227	2417.83	2454	1599	3079	1158142	334.203	0.00477277	0.200771	0.12543	1.61261
D21	25200	152	626.205	1055.7	1137.76	450	450	208	134.547	134	114	165	64448	8.92609	3725.71	3692	2828	4592	1784617	378.16	0.0129635	0.385808	0.0941098	1.69487
D22	20285	152	634.578	978.464	1157.12	450	450	179	130.526	130	113	166	62522	7.52032	3810.9	3783	2655	4993	1825422	570.574	0.0198872	0.676882	0.247547	2.65061
D11	14885	152	640.442	1084.27	1157.38	451	451	179	131.97	132	108	171	120489	8.50195	4346.16	4415	2847	5578	3968046	481.766	0.00903215	0.277891	0.0968969	1.59384
D12	15277	152	722.027	1078.92	1187.97	451	451	177	132.142	133	112	153	63296	6.95026	2777.36	2863	1326	3654	1330355	473.422	0.0190813	0.711982	0.162363	1.63893
D21	25205	152	629.562	1061.22	1137.76	451	451	208	132.866	133	105	161	63643	9.15641	3783.96	3771	2697	4980	1812516	450.055	0.00526697	0.152054	0.0882058	1.363
D11	14880	152	636.873	1084.78	1157.38	452	452	179	131.88	132	113	163	120406	6.72296	4401.13	4552	2320	5593	4018231	627.478	0.00670252	0.261206	0.111743	1.40998
D12	15282	152	725.852	1079.43	1187.97	452	452	177	128.19	128	110	153	61403	7.19625	2837.43	2841	1743	3752	1359131	436.033	-0.000276	-0.00983195	0.184819	2.03016
D21	25210	152	628.843	1062.66	1137.76	452	452	208	133.758	134	115	154	64070	6.62598	3969.64	4021	3070	4903	1901456	398.859	0.00657375	0.263674	0.0965138	1.75201
D11	14875	152	636.363	1085.29	1157.38	453	453	179	133.245	133	107	165	121653	8.44455	4234.46	4340	2687	5320	3866063	568.056	0.0134127	0.417671	0.0990946	1.34416
D12	15287	152	722.792	1078.92	1187.97	453	453	177	131.873	132	116	151	63167	6.69247	3118.3	3130	1885	4451	1493664	597.594	0.0185183	0.716524	0.172547	1.53574
D21	25215	152	625.486	1060.5	1137.76	453	453	208	133.647	133	108	163	64017	7.40623	3791.1	3878	2685	4818	1815939	496.017	0.0103485	0.369658	0.0911855	1.2774
D11	14870	152	635.853	1085.8	1157.38	454	454	179	133.782	133	111	161	122143	7.98983	4256.99	4350	3014	5133	3886630	430.171	0.0137381	0.453829	0.111167	1.98011
D12	15292	152	726.107	1078.92	1187.97	454	454	177	131.269	131	103	173	62878	9.29955	2966.29	2821	1607	4942	1420855	789.569	0.00929563	0.260011	0.180923	1.15113
D21	25220	152	625.966	1060.98	1137.76	454	454	208	134.015	133	112	159	64193	7.86243	3338.55	3439	2110	4367	1599166	532.149	0.0132048	0.444284	0.0874512	1.00905
D11	14865	152	635.343	1086.31	1157.38	455	455	179	135.582	135	105	181	123786	8.79532	4194.34	4384	2606	5227	3829430	639.296	0.0173764	0.526573	0.08226	0.997353
D12	15297	152	718.203	1079.94	1187.97	455	455	177	131.129	130	111	155	62811	7.81373	3214.67	3197	1707	4852	1539826	781.689	0.0131715	0.436338	0.196413	1.35027
D21	25225	152	624.527	1060.5	1137.76	455	455	208	132.334	132	112	166	63388	8.28602	3419.53	3495	2381	4411	1637957	531.626	0.00441938	0.140541	0.0799269	0.952114
D22	20290	152	631.519	985.093	1157.12	455	455	179	129.501	129	112	150	62031	6.47359	3512.93	3496	2473	4720	1682695	535.327	0.0167634	0.65963	0.198065	2.16974
D11	14860	152	634.578	1086.82	1157.38	456	456	179	135.426	135	111	165	123644	8.64969	4158.66	4322	2628	5106	3796859	638.607	0.0114723	0.355163	0.0761399	0.921496
D12	15302	152	721.008	1079.94	1190.52	456	456	177	133.585	133	114	171	63987	8.13129	3724.43	3788	2538	4921	1784002	573.763	0.0213514	0.686876	0.236261	2.48107
D21	25232	152	619.971	1058.58	1140.15	456	456	208	131.946	132	109	155	63202	7.10362	3810.98	3828	2967	4347	1825458	284.562	0.0121089	0.444451	0.0988505	2.40951
D11	14855	152	633.049	1087.58	1157.38	457	457	179	135.16	135	114	167	123401	8.01141	4541.39	4579	3055	5740	4146286	511.805	0.011374	0.379464	0.100791	1.62491
D12	15307	152	725.087	1086.31	1190.52	457	457	177	134.566	133	111	180	64457	8.83646	3058.25	2959	1752	4547	1464902	725.18	0.0217119	0.647224	0.179136	1.28138
D21	25237	152	618.053	1060.26	1140.15	457	457	208	131.476	131	110	154	62977	8.47757	4050.36	4103	3034	4697	1940123	323.164	0.00666444	0.205345	0.116273	2.61102
D11	14850	152	631.519	1088.35	1157.38	458	458	179	135.935	135	110	164	124109	8.03386	4580.15	4627	3262	5589	4181673	479.112	0.0148281	0.494461	0.102026	1.77008
D12	15312	152	724.577	1080.96	1190.52	458	458	177	134.215	134	113	156	64289	7.45037	3293.55	3306	1944	4727	1577610	701.01	0.0208301	0.735177	0.223781	1.71826
D21	25242	152	617.094	1060.98	1140.15	458	458	208	133.608	133	110	162	63998	8.04462	4111.2	4137	3018	4955	1969264	364.856	0.0112283	0.368824	0.116169	2.3455
D11	14845	152	629.989	1089.11	1157.38	459	459	179	135.539	135	113	164	123747	8.42321	4050.17	4053	2549	5315	3697802	646.957	0.015623	0.49505	0.0826919	0.956281
D12	15317	152	721.772	1083.76	1190.52	459	459	177	129.447	129	108	163	62005	8.36615	2360.62	2306	1298	3802	1130739	573.41	0.00799384	0.24541	0.120891	0.888019
D21	25247	152	615.415	1059.78	1140.15	459	459	208	131.749	131	107	176	63108	9.3962	3636.09	3649	2662	4401	1741688	403.196	0.00892985	0.248205	0.0900188	1.48953
D11	14840	152	629.989	1088.35	1157.38	460	460	179	135.174	135	114	173	123414	7.33243	3997.59	4016	2914	5071	3649803	393.506	0.0163571	0.593382	0.0825749	1.54977
D12	15322	152	735.795	1094.21	1213.47	460	460	177	129.378	128	110	163	61972	9.56005	4545.57	4742	2258	6064	2177329	961.617	0.0142211	0.379515	0.223309	1.72578
D21	25252	152	616.375	1060.02	1140.15	460	460	208	132.76	132	113	153	63592	6.55575	3859.08	3904	2903	4805	1848499	403.649	0.00839574	0.337212	0.0931103	1.62871
D22	20295	152	628.204	984.073	1172.42	460	460	179	122.326	122	100	157	58594	7.82887	3540.41	3451	2280	4702	1695858	532.424	-0.000157	-0.00490542	0.214112	2.34536
D11	14835	152	629.989	1086.82	1157.38	461	461	179	133.6	134	101	162	121977	7.72137	3902.77	3973	2380	5042	3563225	543.459	0.0100928	0.345776	0.0859376	1.13662
D12	15327	152	741.914	1094.98	1213.47	461	461	177	133.697	134	110	161	64041	9.13762	4346.8	4321	2897	5837	2082117	742.378	0.0191301	0.549296	0.175289	1.74657
D21	25257	152	616.135	1060.5	1140.15	461	461	208	133.768	133	112	166	64075	8.93061	4216.77	4225	2996	5318	2019833	496.799	0.0141321	0.417461	0.116064	1.76537
D11	14830	152	629.989	1085.29	1157.38	462	462	179	135.55	135	110	175	123757	9.06168	4148.45	4145	2991	5251	3787531	410.513	0.0123667	0.365458	0.09051	1.67747
D12	15332	152	740.894	1095.49	1213.47	462	462	177	133.939	133	107	161	64157	8.50956	3922.6	3968	2669	4984	1878925	574.994	0.0183992	0.568738	0.162115	1.90333
D21	25262	152	615.895	1060.98	1140.15	462	462	208	134.37	134	115	156	64363	7.44823	4095.07	4173	2809	5205	1961540	530.589	0.0136307	0.485194	0.101781	1.42596
D11	14825	152	627.949	1081.98	1157.38	463	463	179	136.637	136	117	164	124750	7.1458	3849.11	3821	2645	5163	3514237	482.208	0.0121948	0.460742	0.0593801	0.89484
D12	15337	152	739.364	1093.96	1213.47	463	463	177	132.432	133	114	155	63435	7.21394	4012.21	4081	2743	4997	1921850	520.975	0.0165724	0.598547	0.160567	2.131
D21	25267	152	615.655	1061.46	1140.15	463	463	208	133.718	133	112	157	64051	7.58976	4261.41	4303	3255	5221	2041217	488.487	0.0152145	0.528071	0.0922569	1.47369
D11	14820	152	626.42	1085.29	1157.38	464	464	179	135.465	135	101	168	123680	9.17264	4721.53	4755	3186	6208	4310754	637.145	0.0116465	0.340041	0.120158	1.58982
D12	15342	152	741.914	1091.66	1213.47	464	464	177	136.935	137	116	164	65592	8.08985	4821.43	4818	2889	6566	2309465	923.726	0.0270718	0.892321	0.186092	1.63784
D21	25272	152	618.053	1057.62	1140.15	464	464	208	137.418	137	109	174	65823	9.95644	4482.27	4557	2921	5911	2147008	792.131	0.0179115	0.485725	0.0858395	0.894649
D11	14815	152	623.615	1083.76	1157.38	465	465	179	136.019	136	116	169	124185	7.61078	4792.85	4780	3611	5852	4375869	462.955	0.0157924	0.555703	0.13197	2.41393
D12	15347	152	741.149	1092.94	1213.47	465	465	177	135.058	134	110	177	64693	10.3334	5094.57	5181	3120	6304	2440298	731.358	0.0189508	0.486165	0.20891	2.40754
D21	25277	152	615.415	1056.18	1154.54	465	465	208	135.405	135	119	161	64859	6.75938	6361.89	6339	5282	7318	3047345	428.925	0.0168085	0.662289	0.114577	3.04945
D22	20300	152	628.459	979.229	1172.42	465	465	179	128.079	128	102	153	61350	8.06498	4591.84	4576	2997	6293	2199493	703.225	0.00413285	0.130727	0.224346	2.39297
D11	14810	152	618.006	1082.23	1157.38	466	466	179	133.554	133	110	163	121935	7.0941	4849.98	4892	3324	5989	4428033	531.058	0.0133879	0.497423	0.141257	2.26075
D12	15352	152	740.384	1092.94	1213.47	466	466	177	135.142	134	108	166	64733	10.3817	4937	4988	3330	6300	2364825	683.593	0.0175991	0.450263	0.193572	2.34255
D21	25282	152	612.058	1054.98	1154.54	466	466	208	136.05	136	112	158	65168	7.63509	6474.45	6465	5253	7345	3101262	375.336	0.0187361	0.655439	0.0975666	3.06678
D11	14805	152	614.692	1080.96	1157.38	467	467	179	132.651	132	110	161	121110	8.46636	4620.19	4614	2821	5905	4218236	675.119	0.0125563	0.388583	0.130292	1.57775
D12	15357	152	736.815	1091.15	1213.47	467	467	177	138.303	138	117	167	66247	7.79404	4406.17	4483	2370	5914	2110554	865.394	0.0200925	0.699025	0.185064	1.59022
D21	25287	152	608.222	1053.55	1154.54	467	467	208	134.246	134	108	159	64304	8.20768	5850.17	5907	4536	6863	2802232	472.792	0.0145874	0.470328	0.0904769	2.05329
D11	14800	152	620.556	1079.94	1157.38	468	468	179	137.604	137	111	168	125632	8.43645	4377.54	4330	2692	5864	3996695	695.636	0.0210192	0.671557	0.0919254	1.05955
D12	15362	152	733.245	1089.37	1213.47	468	468	177	139.921	140	115	172	67022	9.22918	4586.19	4730	2841	5489	2196787	600.183	0.0258158	0.76307	0.198884	2.53526
D21	25292	152	607.023	1052.11	1154.54	468	468	208	135.198	135	115	160	64760	8.30564	5692.93	5713	3964	6792	2726915	625.305	0.0166985	0.534706	0.108523	1.78259
D11	14795	152	618.261	1080.19	1157.38	469	469	179	136.49	136	104	189	124615	9.80099	4778.38	4729	3322	6379	4362665	676.229	0.0207254	0.565527	0.0958102	1.23564
D12	15367	152	731.206	1091.41	1213.47	469	469	177	136.14	136	114	164	65211	8.11575	5079.05	5132	3140	6429	2432863	672.592	0.0183067	0.603139	0.202406	2.54233
D21	25297	152	607.982	1052.83	1154.54	469	469	208	136.324	136	114	164	65299	8.32509	5761.16	5821	4388	6689	2759596	390.892	0.0184521	0.593357	0.0950203	2.55786
D11	14790	152	620.046	1077.39	1157.38	470	470	179	136.704	136	115	160	124811	7.37901	4165.46	4206	3152	4906	3803062	366.85	0.0131828	0.482097	0.0679591	1.4451
D12	15372	152	734.52	1090.64	1213.47	470	470	177	136.559	136	108	168	65412	10.9874	4794.77	4850	2892	6066	2296697	768.872	0.0189849	0.463123	0.211624	2.17842
D21	25302	152	610.86	1052.11	1154.54	470	470	208	133.649	133	112	167	64018	7.67203	5726.99	5865	4081	6364	2743230	444.497	0.0153646	0.527212	0.0958707	2.25432
D22	20305	152	626.165	981.778	1172.42	470	470	179	129.99	129	111	157	62265	7.96737	4369.08	4393	2724	5776	2092787	771.02	0.00750005	0.242909	0.197983	1.87297
D11	14785	152	615.457	1074.07	1157.38	471	471	179	136.943	137	113	175	125029	8.76328	3861.8	3884	3012	4666	3525825	348.124	0.0141005	0.434566	0.0328479	0.705599
D12	15377	152	729.676	1089.62	1213.47	471	471	177	138.564	139	112	168	66372	8.03494	4544.66	4603	2488	6140	2176893	916.858	0.0224497	0.757295	0.209237	1.71537
D21	25307	152	602.467	1052.11	1154.54	471	471	208	133.62	133	109	157	64004	7.36452	5329.62	5477	3503	6380	2552886	571.913	0.0139299	0.498538	0.0862615	1.48006
D11	14780	152	615.457	1075.35	1157.38	472	472	179	137.935	137	112	172	125935	8.94018	3703.6	3764	2760	4435	3381388	358.716	0.0164608	0.499713	0.033389	0.667178
D12	15382	152	722.282	1089.88	1213.47	472	472	177	141.551	142	116	174	67803	8.80002	4717.67	4911	2080	6249	2259763	960.872	0.0305393	0.953354	0.206211	1.67873
D21	25312	152	599.35	1050.67	1154.54	472	472	208	133.676	133	117	161	64031	7.19263	5464.07	5544	4110	6394	2617288	415.826	0.0165776	0.606149	0.101526	2.42224
D11	14775	152	615.712	1077.9	1157.38	473	473	179	135.34	135	113	171	123565	8.04638	3651.31	3695	2809	4326	3333649	308.81	0.0112118	0.372981	0.0544465	1.22105
D12	15387	152	726.872	1088.09	1213.47	473	473	177	138.626	138	116	173	66402	8.01203	4315.33	4305	2210	6164	2067044	968.192	0.0231437	0.782761	0.203004	1.50425
D21	25317	152	596.952	1050.67	1154.54	473	473	208	131.342	131	109	157	62913	7.83697	4780.33	4929	3103	6029	2289777	625.13	0.00800124	0.266062	0.0664464	0.952906
D11	14770	152	613.927	1078.41	1157.38	474	474	179	135.358	135	114	167	123582	7.74029	3435.5	3533	2565	4178	3136613	386.578	0.0149586	0.515466	0.0374978	0.642394
D12	15392	152	722.537	1088.86	1223.67	474	474	177	139.724	140	116	172	60780	9.17707	4319.57	4353	2989	5480	1879011	459.56	0.0222759	0.663536	0.153629	2.50343
D21	25322	152	595.514	1051.15	1154.54	474	474	208	133.952	134	113	161	64163	7.22587	5629.66	5734	4084	6456	2696605	500.864	0.017268	0.629354	0.0921921	1.89752
D11	14765	152	615.712	1080.96	1157.38	475	475	179	133.519	133	105	172	121903	8.18294	3365.31	3333	2306	4499	3072531	505.723	0.0099352	0.321032	0.0601198	0.754753
D12	15402	152	715.654	1086.56	1223.67	475	475	177	135.844	135	112	161	59092	8.83663	4823.64	4839	2625	6394	2098283	816.287	0.0108923	0.331281	0.162222	1.64962
D21	25327	152	594.315	1051.39	1154.54	475	475	208	131.397	131	110	153	62939	6.77749	5244.07	5301	3317	6781	2511909	810.87	0.00881255	0.338717	0.0913988	1.08319
D22	20310	152	611.887	981.523	1187.72	475	475	179	129.848	129	103	163	62197	8.78805	5291.77	5297	3750	6480	2534760	556.638	0.00875781	0.256555	0.224509	3.48602
D11	14760	152	616.222	1072.54	1157.38	476	476	179	130.677	131	111	153	119308	6.57911	3240.13	3249	2612	3921	2958241	237.476	0.00214014	0.084835	0.0312487	0.82688
D12	15407	152	716.928	1084.27	1223.67	476	476	177	138.283	138	113	169	60153	8.77184	5508.11	5583	3431	7273	2396026	906.622	0.0133261	0.414629	0.199765	2.02316
D21	25332	152	596.713	1049.47	1161.73	476	476	208	130.092	129	110	160	62314	8.50817	5518.89	5552	3968	6739	2643549	690.138	0.00749146	0.227389	0.0686868	1.02794
D11	14755	152	612.142	1070.5	1157.38	477	477	179	134.041	134	111	159	122379	6.79005	3252	3203	2674	4454	2969079	316.893	0.011345	0.442893	0.00163417	0.0334855
D12	15412	152	716.418	1089.62	1223.67	477	477	177	139.106	139	118	168	60511	8.38739	5008.6	5090	3012	6759	2178741	827.674	0.0237808	0.770492	0.187789	1.91345
D11	14750	152	607.298	1069.48	1157.38	478	478	179	131.801	132	114	156	120334	6.53715	3712.84	3611	2834	5392	3389822	487.498	0.00417248	0.16755	0.0126085	0.189665
D12	15417	152	712.849	1089.37	1223.67	478	478	177	138.278	138	117	173	60151	8.28626	4524.56	4571	2335	5950	1968184	786.368	0.0281211	0.912879	0.16584	1.63694
D21	26078	152	581.127	1044.67	1178.52	478	478	208	122.071	122	104	141	39429	6.9549	3814.24	3843	2367	5263	1231998	672.094	-0.0010508	-0.0369256	0.0601421	0.643906
D11	14735	152	610.358	1073.82	1167.58	479	479	179	132.932	133	111	161	121367	7.68099	3437.18	3482	2481	4422	3138144	391.875	0.00951889	0.326373	0.0232247	0.398165
D12	15422	152	714.889	1087.84	1223.67	479	479	177	134.862	134	117	161	58665	8.24226	5034.08	5151	3462	6185	2189824	622.232	0.0160759	0.517754	0.167111	2.31681
D21	26073	152	585.443	1045.15	1178.52	479	479	208	125.635	126	109	163	40580	6.88118	4626.85	4638	3498	5539	1494473	468.74	0.00321267	0.116937	0.0987505	1.77429
D11	14730	152	609.593	1074.07	1167.58	480	480	179	133.347	133	112	160	63873	7.51435	3255.88	3218	2547	4476	1559565	334.027	0.0113477	0.398223	-0.0137695	-0.272179
D12	15427	152	712.849	1090.39	1223.67	480	480	177	130.533	130	108	151	56782	7.57638	4996	5117	3055	6055	2173259	640.654	0.0112717	0.384071	0.185834	2.44416
D21	26068	152	586.402	1047.55	1178.52	480	480	208	126.198	126	107	150	40762	7.29403	4334.41	4402	3109	5122	1400016	447.496	-0.0010948	-0.0379249	0.085086	1.51903
D22	20315	152	614.182	979.484	1187.72	480	480	179	131.858	131	115	152	63160	6.89101	5285.33	5320	3752	6448	2531675	523.886	0.0175328	0.65941	0.171772	2.95783
D11	14725	152	608.828	1074.33	1167.58	481	481	179	133.756	134	116	165	64069	7.68175	3477.52	3388	2609	4700	1665732	525.464	0.010299	0.354999	0.0188529	0.244919
D12	15432	152	713.614	1086.82	1223.67	481	481	177	133.207	133	116	163	57945	7.82136	4576.86	4537	2574	6138	1990934	848.626	0.00850819	0.287364	0.177572	1.62656
D21	26063	152	580.887	1048.51	1178.52	481	481	208	124.672	124	114	149	40269	5.7987	3900.65	3915	2570	4945	1259909	483.447	0.00211029	0.0905514	0.0650454	0.985522
D11	14720	152	608.063	1074.58	1167.58	482	482	179	132.875	133	112	164	63647	7.23521	3492.16	3534	2591	4388	1672746	438.665	0.00888357	0.323421	0.0426454	0.651219
D12	15437	152	713.359	1089.88	1223.67	482	482	177	134.237	134	114	158	58393	7.62312	4426.74	4504	2103	6073	1925632	983.312	0.0230504	0.793505	0.169682	1.30614
D21	26058	152	580.408	1051.15	1178.52	482	482	208	127.656	127	109	156	41233	6.52916	3876.23	3925	2613	4765	1252022	437.893	0.00152497	0.0595406	0.0719175	1.1878
D11	14715	152	606.533	1074.84	1167.58	483	483	179	133.096	132	112	157	63753	7.23219	3554.05	3552	2823	4197	1702391	317.911	0.00949191	0.34608	0.0649297	1.36323
D12	15442	152	700.101	1086.56	1203.27	483	483	177	132.844	133	112	155	57787	7.82813	3908.94	3993	1950	5354	1700390	779.733	0.0194326	0.646973	0.155392	1.34848
D21	26053	152	580.408	1054.03	1178.52	483	483	208	128.276	128	111	150	41433	6.6842	4569.59	4669	2839	5345	1475977	505.451	0.00744429	0.283613	0.103912	1.702
D11	14710	152	605.004	1075.09	1167.58	484	484	179	134.242	133	111	159	64302	7.42943	3843.25	3832	3423	4321	1840918	170.156	0.0110623	0.395395	0.0528587	2.26792
D12	15447	152	692.198	1086.31	1203.27	484	484	177	128.899	128	112	150	56071	7.04619	4519.16	4582	2681	5686	1965836	718.341	0.0123326	0.445712	0.184717	1.96177
D21	26048	152	580.168	1056.66	1178.52	484	484	208	126.139	126	109	151	40743	7.01789	4865.75	4868	3988	5582	1571638	263.8	-0.00170578	-0.0614239	0.0747868	2.5669
D11	14705	152	603.474	1075.35	1167.58	485	485	179	132.894	133	114	163	63656	7.62971	3823.62	3750	3318	4714	1831514	315.352	0.0067635	0.234029	0.0309574	0.728169
D12	15452	152	695.257	1085.8	1203.27	485	485	177	131.418	131	110	164	57167	8.20445	4384.66	4413	2523	5886	1907328	717.131	0.0206176	0.64716	0.192867	1.97712
D21	26043	152	580.648	1056.66	1178.52	485	485	208	128.276	128	104	151	41433	7.40121	4862.04	4779	4006	5897	1570440	483.58	0.00281604	0.0973394	0.0619653	1.17333
D22	20320	152	611.377	975.659	1200.47	485	485	179	132.046	131	112	167	63250	8.27521	5831.65	5774	4793	7196	2793360	544.287	0.0259208	0.806327	0.201256	3.5901
D11	14700	152	605.514	1076.62	1167.58	486	486	179	129.802	130	113	150	62175	6.40674	3891.16	3847	2871	4924	1863866	343.413	0.00572269	0.230566	0.0438933	0.952872
D12	15457	152	692.963	1088.09	1203.27	486	486	177	127.336	127	105	167	55391	7.66568	4017.34	4078	2475	5171	1747544	661.195	0.0158623	0.518753	0.180494	1.85796
D21	26038	152	577.77	1056.66	1176.12	486	486	208	128.214	128	107	148	41413	6.43705	4518.32	4597	3167	5512	1459416	478.638	0.00231701	0.0920876	0.0850851	1.48043
D22	20326	152	611.122	977.189	1200.47	486	486	179	131.877	131	109	155	63169	8.38231	6156.81	6080	4990	7244	2949114	485.226	0.0246737	0.757675	0.221938	4.60919
D11	14695	152	602.709	1074.84	1167.58	487	487	179	130.67	131	110	151	62591	6.21509	3893.37	3807	3297	5001	1864923	328.611	0.00349439	0.146425	0.0223314	0.517603
D12	15462	152	696.277	1087.33	1203.27	487	487	177	127.041	127	106	147	55263	6.82353	4223.91	4225	2787	5465	1837403	634.581	0.0165205	0.605166	0.161702	1.85301
D21	26033	152	576.332	1053.55	1173.72	487	487	208	129.396	129	110	164	41795	7.95431	3594.02	3653	1805	4834	1160868	718.698	0.0101099	0.325632	0.0649661	0.610119
D22	20331	152	612.907	976.424	1200.47	487	487	179	131.054	131	111	157	62775	8.15624	5765.27	5762	4786	6891	2761566	441.495	0.0201774	0.635595	0.209244	4.51922
D11	14690	152	587.157	1081.21	1167.58	488	488	179	125.764	126	110	150	60241	6.04141	3874.4	3900	3037	4590	1855837	319.373	4.50E-04	0.0187387	0.0829899	1.85925
D12	15467	152	680.47	1086.82	1203.27	488	488	177	124.46	124	104	152	54140	6.85835	3957.9	4012	2680	4862	1721685	424.257	0.00418484	0.151253	0.137713	2.25844
D21	26028	152	570.097	1048.51	1173.72	488	488	208	127.796	126	106	164	41278	9.33911	4513.19	4543	3090	5313	1457760	407.411	0.00936219	0.253846	0.0410862	0.874361
D22	20336	152	606.533	975.659	1200.47	488	488	179	128.426	128	105	157	61516	7.63239	5366.16	5338	3789	6941	2570390	709.219	0.0172783	0.571589	0.199593	2.51782
D11	14685	152	588.942	1067.95	1167.58	489	489	179	131.332	131	111	159	62908	6.76909	4237.04	4127	3394	5615	2029544	539.397	0.00972031	0.37355	0.0324595	0.493917
D12	15472	152	685.824	1086.05	1203.27	489	489	177	127.14	127	108	154	55306	6.86211	3864.59	3894	2837	4654	1681098	387.605	0.0124982	0.457412	0.148743	2.58201
D21	26023	152	571.536	1048.75	1173.72	489	489	208	126.096	126	101	156	40729	7.69569	4675.14	4742	3113	5638	1510069	536.404	0.00186904	0.0611351	0.037484	0.629792
D22	20341	152	604.494	972.6	1200.47	489	489	179	126.409	126	103	159	60550	7.71346	5398.34	5355	4120	7024	2585803	566.035	0.0141309	0.456705	0.19542	3.11814
D11	14680	152	587.412	1071.78	1167.58	490	490	179	131.626	132	111	153	63049	7.16572	3950.02	3934	3214	4801	1892060	312.281	0.00834882	0.304178	0.0385149	0.93821
D12	15477	152	688.628	1086.56	1203.27	490	490	177	128.067	128	112	151	55709	6.17843	3762.56	3800	2729	4560	1636715	413.255	0.0149029	0.608745	0.149904	2.37381
D21	26018	152	568.419	1049.95	1173.72	490	490	208	125.464	125	101	149	40525	7.79559	4141.77	4272	2433	5147	1337791	645.195	0.00357288	0.114596	0.0462033	0.566998
D22	20346	152	600.159	973.11	1200.47	490	490	179	124.676	124	104	155	59720	8.0551	5326.23	5264	3544	7349	2551266	667.01	0.00937014	0.287368	0.200481	2.66708
D11	14675	152	587.667	1075.6	1167.58	491	491	179	130.309	130	108	154	62418	7.32284	3703.92	3672	3070	4916	1774180	330.688	0.00782548	0.276344	0.0283451	0.617467
D12	15482	152	683.274	1093.45	1203.27	491	491	177	123.411	123	103	163	53684	8.50851	3246.31	3261	2040	4266	1412145	530.87	0.00493218	0.142375	0.132625	1.43209
D21	26013	152	565.541	1051.39	1173.72	491	491	208	125.115	125	109	157	40412	7.00682	3891.34	3969	2735	4685	1256902	427.081	0.00609113	0.216211	0.0362699	0.637811
D11	14670	152	587.412	1079.17	1180.32	492	492	179	129.175	128	105	158	61875	8.78298	3508.41	3470	2966	4466	1680530	280.559	0.00417465	0.122286	0.00715065	0.177569
D12	15487	152	681.235	1088.6	1195.62	492	492	177	125.768	125	108	160	54709	6.80972	3757.64	3759	2928	4373	1634573	307.241	0.0105112	0.384222	0.124915	2.71619
D21	26008	152	565.302	1047.55	1173.72	492	492	208	122.663	123	106	143	39620	6.63938	4235.93	4301	3049	5177	1368206	485.685	-0.000874	-0.0323252	0.079987	1.29189
D11	14665	152	587.667	1079.43	1180.32	493	493	179	130.294	130	111	154	62411	6.55353	3878.62	3867	2957	4535	1857859	264.747	0.00423635	0.16774	0.0520784	1.45039
D12	15492	152	682.255	1087.58	1195.62	493	493	177	126.92	127	106	154	55210	6.65617	3571.69	3656	2514	4330	1553684	479.256	0.0123778	0.466267	0.109518	1.47126
D21	26003	152	564.822	1043.48	1195.3	493	493	208	121.786	121	95	147	39337	7.61909	3561.59	3648	2233	4840	1150392	635.596	0.00749339	0.237773	0.0643656	0.677728
D11	14660	152	587.922	1079.68	1180.32	494	494	179	133.01	133	116	154	63712	6.89444	3962.42	4043	2602	4675	1897999	395.7	0.00973737	0.372091	0.0901819	1.6567
D12	15497	152	679.705	1085.8	1195.62	494	494	177	127.906	127	108	157	55639	7.34739	3551.3	3592	2578	4470	1544814	458.82	0.011149	0.383891	0.115376	1.60129
D21	25998	152	563.863	1044.43	1195.3	494	494	208	124.762	125	106	148	40298	7.38612	3667.63	3725	2469	4911	1184644	614.121	0.00940686	0.314828	0.055218	0.625028
D11	14655	152	587.412	1076.88	1167.58	495	495	179	132.161	132	105	156	63305	6.83925	3746.6	3710	2819	4930	1794623	461.556	0.0119963	0.458133	0.0793057	1.1929
D12	15502	152	678.43	1088.6	1195.62	495	495	177	123.894	123	104	148	53894	7.93452	3358.79	3407	2387	4052	1461072	398.219	0.00849896	0.263179	0.124057	1.86176
D21	25993	152	559.787	1047.55	1195.3	495	495	208	121.325	121	100	149	39188	6.87575	3530.24	3606	2457	4774	1140266	619.097	0.00321905	0.113238	0.0479798	0.522133
D22	20351	152	598.63	981.778	1218.31	495	495	179	126.476	126	109	151	60582	8.13786	5399.64	5428	3860	6798	2586429	653.006	0.0200301	0.610376	0.211456	2.88663
D11	14650	152	593.021	1080.19	1182.87	496	496	179	132.916	132	117	165	63667	6.97315	3989.18	4042	2660	4780	1910815	390.859	0.0110261	0.415756	0.0612188	1.17753
D12	15507	152	679.705	1087.33	1195.62	496	496	177	126.467	126	110	153	55013	6.35078	3321.19	3354	2380	4160	1444716	401.591	0.0108391	0.427061	0.105132	1.57348
D21	25988	152	565.302	1050.19	1195.3	496	496	208	124.486	124	102	148	40209	7.48595	3820.52	3850	2569	5258	1234028	684.529	0.00359203	0.119038	0.0489295	0.520697
D11	14645	152	586.902	1078.92	1182.87	497	497	179	133.551	133	114	161	63971	7.47331	4211.67	4184	3458	4944	2017392	339.153	0.0130957	0.461999	0.0451136	1.07209
D12	15512	152	675.371	1090.9	1195.62	497	497	177	121.49	121	105	142	52848	5.86105	3171.6	3163	2364	4061	1379645	368.03	0.00205642	0.0850775	0.112724	1.74604
D21	25983	152	562.664	1053.79	1195.3	497	497	208	123.495	124	106	139	39889	5.85984	3686.63	3625	2408	5023	1190782	633.338	0.00512878	0.215074	0.0303415	0.342831
D11	14640	152	587.667	1075.6	1182.87	498	498	179	132.612	133	115	153	63521	6.43047	4013.28	4076	2854	4984	1922362	463.524	0.00847833	0.346747	0.0721057	1.16463
D12	15517	152	677.41	1084.78	1195.62	498	498	177	122.572	122	105	146	53319	6.01964	2628.43	2627	1740	3836	1143368	446.946	0.00347587	0.141062	0.0726624	0.796743
D21	25978	152	558.588	1048.99	1197.7	498	498	208	124.204	123	106	151	40118	7.18619	3664.18	3682	2509	4993	1183529	622.113	0.00578497	0.198822	0.0412285	0.466433
D11	14635	152	585.882	1071.27	1182.87	499	499	179	134.66	135	116	162	64502	6.57043	4219.38	4158	3502	5155	2021081	348.208	0.0124454	0.503862	0.0541112	1.24406
D12	15522	152	669.507	1081.72	1198.17	499	499	177	124.021	124	107	148	53949	6.94329	2528.49	2542	1940	3084	1099893	222.214	0.0068332	0.242452	0.062099	1.33058
D21	25973	152	559.067	1048.75	1197.7	499	499	208	122.492	122	103	142	39565	5.85825	3302.64	3227	2271	4913	1066752	631.811	0.00190183	0.0793814	0.0200403	0.205396
D11	14630	152	585.117	1071.52	1182.87	500	500	179	133.509	133	107	158	63951	7.42574	4331.15	4359	3515	5121	2074622	297.909	0.0106955	0.380525	0.0591781	1.62458
D12	15527	152	666.193	1080.96	1198.17	500	500	177	121.568	121	108	141	52882	5.59764	2622.33	2632	1947	3188	1140715	241.513	1.97E-04	0.00856586	0.0625086	1.27757
D21	25968	152	559.547	1048.03	1197.7	500	500	208	123.635	123	105	146	39934	7.17546	3063.48	2987	2167	4291	989504	508.94	0.00358927	0.123245	0.0139555	0.165693
D22	20356	152	593.021	981.268	1218.31	500	500	179	124.875	125	101	151	59815	8.10192	6225.9	6241	5005	7001	2982208	335.497	0.0153072	0.464744	0.18598	5.82013
D11	14625	152	584.352	1069.74	1182.87	501	501	179	133.029	133	102	159	63721	8.32092	4458.83	4521	3384	5366	2135779	401.202	0.00941374	0.298194	0.0575962	1.21049
D12	15532	152	666.702	1075.6	1198.17	501	501	177	122.483	123	107	139	53280	5.59761	3035.13	3019	2537	3575	1320281	221.309	0.00240712	0.105089	0.0838859	2.12283
D21	25963	152	562.904	1046.11	1197.7	501	501	208	126.266	126	111	144	40784	5.95717	3548.31	3543	2639	4585	1146104	520.613	0.00591407	0.249231	0.0217119	0.289672
D11	14620	152	583.587	1067.95	1182.87	502	502	179	131.263	131	111	152	62875	6.99235	4283.21	4283	3368	5190	2051658	382.403	0.00624465	0.232999	0.0688791	1.44357
D12	15537	152	665.428	1076.62	1198.17	502	502	177	122.634	122	106	149	53346	6.38599	2862.33	2859	2339	3505	1245113	229.397	0.00330947	0.126689	0.0784718	1.81579
D21	25958	152	560.027	1044.19	1197.7	502	502	208	125.693	125	111	145	40599	6.17766	3583.23	3630	2691	4520	1157384	507.848	0.00814961	0.32895	0.0269755	0.370664
D11	14615	152	582.823	1066.17	1193.07	503	503	179	132.434	132	113	165	63436	7.26741	4390.09	4396	3326	5765	2102852	530.195	0.0113984	0.410746	0.0301417	0.48455
D12	15542	152	663.643	1077.9	1198.17	503	503	177	121.184	121	106	141	52715	5.57795	2636.09	2609	2056	3397	1146698	244.165	0.00298288	0.129224	0.0514297	1.05618
D21	25953	152	561.945	1047.31	1197.7	503	503	208	125.681	125	104	152	40595	8.2013	3988.62	4026	2941	4994	1288324	493.872	0.00610694	0.186036	0.0289595	0.454602
D11	14610	152	580.018	1065.15	1193.07	504	504	179	133.476	133	114	159	63935	7.04015	4474.65	4543	3458	5573	2143358	440.669	0.0109449	0.410521	0.0416397	0.811832
D12	15547	152	656.249	1072.8	1198.17	504	504	177	121.545	121	105	141	52872	5.89147	2866.25	2861	2137	3641	1246820	315.377	6.64E-04	0.0273607	0.0394367	0.689633
D21	25948	152	558.108	1048.51	1197.7	504	504	208	124.022	123	107	159	40059	7.09799	4757.55	4822	3489	5735	1536689	474.287	0.00750773	0.260407	0.0513941	0.980664
D11	14605	152	581.293	1062.85	1193.07	505	505	179	132.518	132	103	173	63476	9.17058	4486.02	4541	3199	5402	2148805	528.122	0.00725084	0.208045	0.0445465	0.724507
D12	15552	152	655.229	1068.21	1198.17	505	505	177	120.234	120	106	136	52302	5.19085	2974.16	2890	2363	3828	1293758	353.493	5.82E-04	0.0269465	0.0378613	0.613859
D21	25943	152	555.231	1048.51	1197.7	505	505	208	123.458	123	103	142	39877	6.60138	4594.18	4655	3177	5732	1483919	579.329	0.00269391	0.100492	0.0628662	0.938105
D22	20361	152	588.687	972.6	1218.31	505	505	179	126.595	126	105	155	60639	8.21844	6002.1	6083	4684	6686	2875008	371.137	0.0181412	0.548928	0.175017	4.81765
D11	14600	152	582.568	1060.56	1193.07	506	506	179	131.827	131	113	152	63145	6.95632	4731.93	4782	3127	5892	2266596	545.673	0.00771549	0.290188	0.0711009	1.15128
D12	15557	152	659.309	1064.64	1198.17	506	506	177	120.046	120	105	141	52220	6.5079	2873.94	2781	2312	3757	1250164	352.602	0.00200616	0.0738638	0.0363955	0.57246
D21	25938	152	557.869	1048.03	1197.7	506	506	208	126.879	126	109	164	40982	8.39704	5198.38	5172	3999	6297	1679078	465.716	0.00558143	0.167735	0.0733597	1.52577
D11	14595	152	587.667	1049.09	1200.72	507	507	179	127.522	127	107	155	61083	8.04687	4572.59	4593	2974	6248	2190269	743.882	0.00475086	0.149866	0.0658265	0.759281
D12	15562	152	659.564	1062.6	1198.17	507	507	177	119.779	120	105	141	52104	5.44322	3290.71	3259	2645	4078	1431460	312.355	0.00320013	0.14039	0.044901	0.905425
D21	25923	152	560.506	1051.63	1197.7	507	507	208	129.861	129	114	165	41945	7.18667	5190.04	5141	3823	6357	1676384	540.358	0.00702135	0.251978	0.0605108	1.09607
D11	14590	152	586.647	1046.03	1200.72	508	508	179	124.265	124	105	151	59523	7.33555	5241.66	5218	3751	6903	2510755	707.525	-0.000857	-0.0290481	0.0896361	1.21887
D12	15567	152	659.819	1060.56	1198.17	508	508	177	120.418	121	106	152	52382	6.03673	3120.59	3103	2603	3682	1357458	227.899	0.00439827	0.174702	0.0460113	1.20463
D21	25918	152	560.506	1053.55	1212.09	508	508	208	125.084	125	108	149	59915	6.85331	4105.99	4084	2581	5858	1966767	755.473	0.00371907	0.135255	0.0397002	0.415063
D11	14585	152	584.352	1047.05	1203.27	509	509	179	128.802	128	108	152	61696	7.70998	4642.42	4551	3111	6993	2223719	860.157	0.00668547	0.221889	0.0698444	0.704706
D12	15572	152	658.544	1061.58	1198.17	509	509	177	120.241	120	103	139	52305	5.54198	2830.87	2853	2025	3398	1231429	262.885	0.00315971	0.136677	0.0417821	0.863767
D21	25913	152	557.389	1058.82	1212.09	509	509	208	124.338	124	100	163	59558	8.53043	3582.46	3582	2285	5517	1715999	673.583	0.00459118	0.133229	0.0464726	0.472378
D11	14580	152	584.607	1049.85	1203.27	510	510	179	128.367	128	113	145	61488	6.70342	5562.75	5517	4011	7053	2664559	717.183	0.0037567	0.14334	0.103606	1.45633
D12	15577	152	658.544	1062.34	1198.17	510	510	177	119.166	119	99	144	51837	6.86709	2907.85	2921	2229	3511	1264914	260.207	0.00133537	0.0462838	0.0245705	0.535988
D21	25908	152	558.828	1059.06	1212.09	510	510	208	127.236	127	100	156	60946	7.54545	3939.2	3969	2029	6094	1886878	863.753	0.00537798	0.180403	0.0738516	0.627284
D22	20366	152	597.865	972.09	1218.31	510	510	179	127.077	127	105	145	60870	6.59817	5700.01	5752	4022	6910	2730307	629.063	0.0138591	0.52654	0.151017	2.37769
D11	14575	152	585.882	1050.36	1203.27	511	511	179	130.42	129	111	170	62471	8.83942	4767.91	4668	3328	6530	2283831	772.624	0.0112011	0.326868	0.0671769	0.776916
D12	15582	152	654.465	1061.58	1198.17	511	511	177	120.446	121	107	138	52394	5.16892	3199.54	3185	2551	4108	1391799	306.178	0.00134851	0.062761	0.0328097	0.663935
D21	25903	152	558.348	1058.82	1212.09	511	511	208	125.568	126	106	144	60147	5.97616	3797.66	3830	2640	5538	1819080	666.129	0.00533876	0.223159	0.0350781	0.386413
D11	14570	152	588.687	1048.83	1203.27	512	512	179	129.146	129	111	155	61861	7.92166	5275.56	5297	3744	6694	2526994	713.117	0.00704448	0.228084	0.084515	1.15302
D12	15587	152	652.425	1063.36	1198.17	512	512	177	121.623	121	102	143	52906	6.21285	3842.98	3803	3047	4874	1671698	367.732	0.00179622	0.0701995	0.053783	1.06675
D21	25898	152	561.225	1059.78	1212.09	512	512	208	126.85	127	106	148	60761	6.10014	4554.97	4642	2937	6124	2181833	770.005	0.00740249	0.305601	0.0691462	0.765162
D11	14565	152	585.627	1053.42	1203.27	513	513	179	131.823	132	109	153	63143	7.03725	4631.29	4507	3205	6577	2218387	898.246	0.0087719	0.325775	0.0428002	0.423234
D12	15592	152	653.7	1059.79	1198.17	513	513	177	122.368	122	102	143	53230	6.66153	3468.9	3458	2732	4449	1508971	372.747	0.00496208	0.1814	0.0448028	0.798139
D21	25893	152	559.307	1057.86	1212.09	513	513	208	123.985	124	104	149	59389	7.38438	4931.3	4863	3239	7177	2362093	918.221	0.00186543	0.0625255	0.0680244	0.684112
D11	14560	152	592.511	1049.6	1208.37	514	514	179	127.198	126	111	177	60928	8.03889	3824.66	3649	2607	6045	1832012	750.355	0.0065963	0.207377	0.0185779	0.185933
D12	15597	152	649.875	1062.6	1198.17	514	514	177	122.71	123	101	137	53379	5.90546	3671.18	3677	2769	4626	1596963	378.496	0.00459422	0.190055	0.0422186	0.785812
D21	25888	152	560.746	1058.1	1212.09	514	514	208	127.499	127	106	154	61072	7.31762	5620.12	5608	3711	7457	2692036	969.256	0.00564634	0.195654	0.0924368	0.981263
D11	14555	152	593.531	1051.64	1208.37	515	515	179	126.689	126	107	154	60684	7.53023	5137.75	5130	3598	6794	2460980	807.121	0.0052618	0.176123	0.0809775	0.953699
D12	15602	152	653.955	1067.44	1198.17	515	515	177	120.814	121	106	139	52554	5.54245	3160.81	3148	2528	3935	1374953	308.15	0.00371452	0.161338	0.0330296	0.655929
D21	25883	152	563.863	1058.82	1212.09	515	515	208	127.445	127	105	164	61046	7.48196	6250.94	6305	4105	7995	2994202	850.414	0.00592944	0.200809	0.118838	1.56147
D22	20371	152	601.944	978.719	1218.31	515	515	179	127.676	127	107	157	61157	6.97798	5838.39	5831	4272	7340	2796591	740.515	0.0208843	0.748607	0.160786	2.18416
D11	14550	152	597.865	1046.54	1208.37	516	516	179	121.643	121	101	145	58267	5.94465	4966.02	5004	3313	6499	2378723	773.165	-0.00562253	-0.231404	0.0738137	0.883027
D12	15607	152	656.759	1065.4	1198.17	516	516	177	118.104	118	101	146	56572	6.43259	2841.54	2774	2243	3869	1361099	345.468	0.00133798	0.0490659	0.0584837	0.908922
D21	25878	152	566.261	1058.58	1212.09	516	516	208	129.898	129	110	163	62221	8.83342	5997.68	6045	3590	7760	2872891	870.677	0.00841241	0.245349	0.108821	1.35209
D11	14545	152	591.491	1048.32	1208.37	517	517	179	129.944	130	105	161	62243	8.17403	5620.77	5797	3950	6677	2692348	677.353	0.00872014	0.274854	0.126134	1.85888
D12	15622	152	652.17	1069.23	1198.17	517	517	177	119.466	119	106	137	57224	5.01362	2933.22	2882	2206	3929	1405010	369.526	0.0034606	0.164351	0.0656947	0.978647
D21	25873	152	560.986	1061.7	1212.09	517	517	208	128.491	129	106	149	61547	6.44866	5630.45	5706	3011	7456	2696985	1008.83	0.0141263	0.555096	0.117481	1.1735
D11	14540	152	592.766	1046.03	1208.37	518	518	179	128.595	128	102	170	61597	7.94113	5180.85	5225	3493	6507	2481629	757.215	0.0126912	0.40588	0.100581	1.25056
D12	15627	152	646.051	1072.54	1198.17	518	518	177	121.701	122	102	140	58295	5.88671	2837.62	2771	2010	3783	1359221	328.455	0.00680447	0.279449	0.0615105	1.00123
D21	25868	152	559.067	1060.98	1212.09	518	518	208	125.975	125	107	157	60342	8.54642	5651.02	5642	3930	7293	2706839	819.151	0.0108517	0.316477	0.111224	1.38099
D11	14535	152	594.296	1046.28	1208.37	519	519	179	127.67	127	90	159	61154	7.68222	5596.38	5690	3951	6863	2680664	678.942	0.00962048	0.316717	0.103615	1.54778
D12	15632	152	645.796	1070.5	1198.17	519	519	177	119.418	119	104	138	57201	5.98682	3049.43	2942	2360	4261	1460677	426.5	0.0016008	0.0637596	0.0565896	0.765879
D21	25863	152	559.307	1059.54	1212.09	519	519	208	127.52	127	108	164	61082	8.73501	5533.02	5512	2784	7343	2650315	997.063	0.0123452	0.356051	0.127256	1.25293
D11	14530	152	593.021	1046.54	1208.37	520	520	179	127.157	127	105	154	60908	7.83075	5197.29	5303	3899	6544	2489501	643.35	0.00582779	0.188168	0.0646535	0.981167
D12	15637	152	645.541	1068.46	1198.17	520	520	177	119.766	119	104	137	57368	5.00999	3125.02	3026	2383	4467	1496885	473.243	0.00176269	0.0841276	0.0615489	0.765736
D21	25858	152	559.547	1058.34	1212.09	520	520	208	130.789	130	109	163	62648	7.84202	5259.99	5232	3227	6867	2519533	844.096	0.0188442	0.616942	0.124898	1.38377
D22	20376	152	597.1	979.229	1218.31	520	520	179	130.526	130	103	174	62522	8.61271	6383.73	6426	4506	7851	3057805	657.669	0.0274605	0.810085	0.186594	3.05276
D11	14525	152	594.041	1043.99	1208.37	521	521	179	128.365	128	109	162	61487	7.70359	5397.36	5450	4069	6460	2585335	567.405	0.00980652	0.323639	0.121334	2.05858
D12	15642	152	646.306	1075.09	1198.17	521	521	177	119.232	119	103	141	57112	5.71815	2622.15	2556	2063	3560	1256009	324.258	0.00168347	0.0700875	0.0238134	0.37618
D21	25853	152	561.225	1062.9	1212.09	521	521	208	128.866	128	107	152	61727	7.59699	5198.96	5241	3487	6509	2490304	668.372	0.0127606	0.427457	0.113194	1.58191
D11	14520	152	595.57	1042.46	1208.37	522	522	179	129.296	129	99	157	61933	7.7554	5213.62	5266	3636	6351	2497323	617.972	0.012309	0.405434	0.117365	1.77234
D12	15647	152	648.091	1069.23	1198.17	522	522	177	119.495	119	107	141	57238	4.8405	2840.29	2774	2176	3913	1360500	355.415	0.00310339	0.152749	0.049218	0.749749
D21	25827	152	560.266	1064.1	1212.09	522	522	208	127.81	128	107	152	61221	7.32219	5190.47	5180	3572	6342	2486236	604.974	0.0125931	0.434163	0.119359	1.82972
D11	14515	152	596.59	1044.5	1208.37	523	523	179	128.608	128	107	162	61603	7.62047	5420.58	5494	4151	6259	2596460	423.044	0.0089754	0.300253	0.107314	2.48356
D12	15652	152	650.895	1072.8	1198.17	523	523	177	118.121	118	101	135	56580	5.28101	2764.94	2696	2095	3885	1324407	398.864	0.0017754	0.0792805	0.0292045	0.393404
D21	25822	152	567.699	1063.38	1212.09	523	523	208	128.044	128	111	153	61333	6.01534	5381.21	5308	3941	6785	2577600	587.83	0.00727301	0.307395	0.115128	1.89022
D11	14510	152	595.825	1044.5	1208.37	524	524	179	128.735	128	114	146	61664	6.02285	5379.5	5450	3671	6366	2576781	597.027	0.00750387	0.318392	0.11039	1.79157
D12	15657	152	653.7	1072.8	1198.17	524	524	177	117.933	117	104	136	56490	5.27207	2754.58	2673	2040	3969	1319445	386.458	5.45E-04	0.0243706	0.0382917	0.525737
D21	25817	152	567.22	1060.98	1212.09	524	524	208	129.781	129	105	162	62165	8.06407	5343.75	5393	3952	6588	2559656	500.467	0.0170003	0.53805	0.115443	2.21014
D11	14505	152	599.395	1046.54	1208.37	525	525	179	126.426	126	110	155	60558	6.96661	5201.14	5334	3556	6313	2491345	683.367	0.00170597	0.0618122	0.0870177	1.21856
D12	15662	152	653.955	1070.76	1198.17	525	525	177	117.898	118	97	144	56473	6.39985	2770.31	2709	2022	4068	1326978	453.236	-0.000329	-0.0121123	0.0450111	0.526542
D21	25812	152	566.021	1060.74	1219.28	525	525	208	124.186	124	103	151	59485	7.55572	5158.49	5219	3396	6265	2470919	663.216	0.00590063	0.192828	0.118207	1.64445
D22	20381	152	602.454	975.149	1218.31	525	525	179	126.129	125	101	160	60416	7.91825	5262.62	5255	4085	6430	2520794	543.728	0.0178107	0.557481	0.142088	2.40829
D11	14500	152	599.905	1048.32	1208.37	526	526	179	126.002	126	105	148	60355	6.57544	5382.83	5503	3777	6489	2578375	576.645	0.00174993	0.066949	0.0931321	1.59059
D12	15667	152	654.21	1068.97	1198.17	526	526	177	117.971	118	101	135	56508	5.10836	3036.73	2937	2119	4657	1454594	541.125	0.00130134	0.0600272	0.0628587	0.663786
D21	25807	152	566.261	1064.1	1219.28	526	526	208	124.125	124	103	142	59456	6.27982	4978.5	4928	3161	6445	2384701	758.58	0.00275639	0.108665	0.105136	1.24872
D11	14495	152	600.414	1048.58	1208.37	527	527	179	128.215	128	100	152	61415	7.85017	5459.92	5566	3829	6738	2615304	679.891	0.00768721	0.249191	0.0792024	1.17873
D12	15679	152	664.918	1081.47	1212.96	527	527	177	118.038	118	96	154	56540	6.6668	2270.73	2245	1838	2859	1087679	205.071	0.00255804	0.0903503	0.0384076	0.819108
D21	25802	152	567.46	1065.3	1219.28	527	527	208	124.58	125	106	147	59674	6.45108	5320.49	5322	3582	6987	2548517	760.068	0.00460676	0.177111	0.0853909	1.10142
D11	14490	152	600.924	1048.83	1208.37	528	528	179	127.271	127	104	155	60963	8.01264	5297.82	5423	3588	6436	2537657	670.854	0.0073312	0.2312	0.0830621	1.21129
D12	15684	152	667.467	1084.52	1212.96	528	528	177	118.747	118	103	142	56880	6.16517	2481.78	2508	1978	2895	1188773	165.939	0.00432778	0.165997	0.0653104	1.8338
D21	25797	152	568.179	1061.46	1219.28	528	528	208	127.923	127	111	154	61275	7.16368	5920.37	6040	4096	6880	2835855	579.885	0.0123241	0.434787	0.106778	1.96997
D11	14485	152	603.219	1046.79	1208.37	529	529	179	125.309	125	108	154	60023	6.73439	5518.73	5568	4266	6657	2643470	562.037	-0.000687	-0.0255998	0.0833748	1.51133
D12	15689	152	671.801	1083.76	1212.96	529	529	177	117.704	118	104	138	56380	5.06772	2450.3	2470	1926	2784	1173696	174.407	0.00415538	0.192228	0.0939215	2.41249
D21	25792	152	568.898	1057.62	1219.28	529	529	208	130.106	129	113	151	62321	6.79551	5856	6038	3260	7202	2805026	798.049	0.0168577	0.63481	0.128927	1.67602
D11	14480	152	600.159	1043.48	1218.57	530	530	179	129.033	129	112	158	61807	6.26798	5743.25	5794	4270	6528	2751017	474.22	0.00935684	0.381671	0.0944057	2.08943
D12	15694	152	670.527	1086.05	1212.96	530	530	177	119.764	119	97	141	57367	6.33717	2448.97	2478	1697	3045	1173057	301.225	0.00874038	0.327501	0.137232	1.96214
D21	25787	152	566.74	1054.51	1219.28	530	530	208	131.177	130	104	160	62834	9.12098	6076.07	6143	4103	7438	2910438	718.979	0.0207044	0.583458	0.139449	2.0685
D22	20386	152	601.689	971.835	1218.31	530	530	179	126.453	126	105	150	60571	7.69539	4706.03	4741	3356	5739	2254187	499.968	0.0188879	0.609236	0.156027	2.54082
D11	14470	152	604.494	1040.42	1218.57	531	531	179	126.526	126	111	148	60606	6.07371	5497.62	5557	3928	6797	2633359	682.12	0.00589314	0.24409	0.0814331	1.2138
D12	15699	152	666.957	1079.68	1210.41	531	531	177	119.599	120	102	145	57288	5.83652	2665.25	2655	2050	3510	1276654	270.558	0.0108503	0.439906	0.0632823	1.17258
D21	25782	152	567.699	1050.19	1221.68	531	531	208	130.808	131	111	158	62657	7.47217	5523.54	5572	3115	7650	2645775	1066.99	0.0193622	0.665032	0.131036	1.1995
D11	14465	152	600.159	1039.65	1218.57	532	532	179	130.317	130	112	157	56688	6.94419	5739.59	5801	4271	6750	2496722	524.923	0.00813054	0.302701	0.0595595	1.22925
D12	15704	152	661.858	1082.23	1210.41	532	532	177	119.453	119	101	145	57218	6.60175	2832.52	2823	2238	3472	1356778	273.986	0.00431161	0.15536	0.0852653	1.62447
D21	25777	152	564.343	1048.75	1221.68	532	532	208	129.762	129	108	180	62156	8.18827	5712.5	5798	3795	7348	2736289	855.622	0.0147704	0.461327	0.137304	1.61206
D11	14460	152	601.179	1038.38	1218.57	533	533	179	126.28	126	105	151	54932	7.25947	5986.48	6057	5032	6761	2604118	359.152	0.00593464	0.205251	0.0760406	2.35581
D12	15709	152	661.093	1083.5	1210.41	533	533	177	118.891	119	101	136	56949	5.23992	2701.65	2714	1977	3471	1294092	287.135	0.00470788	0.212638	0.0814368	1.41707
D21	25772	152	562.664	1049.95	1221.68	533	533	208	132.017	131	110	158	63236	8.00521	5724.4	5724	3909	7219	2741988	676.809	0.0211017	0.681607	0.150594	2.21401
D11	14455	152	597.865	1041.44	1218.57	534	534	179	128.722	128	112	154	55994	7.02814	5779.09	5884	4073	6626	2513902	464.817	0.00772122	0.280664	0.0766022	1.76926
D12	15714	152	655.229	1082.99	1210.41	534	534	177	117.62	118	101	138	56340	6.44852	2956.59	2939	2258	3739	1416207	316.61	-0.00135263	-0.0494104	0.0743074	1.29181
D21	25767	152	560.986	1042.28	1221.68	534	534	208	130.39	130	107	165	62457	7.84339	5038.71	5000	3037	6996	2413544	792.2	0.015797	0.517057	0.145042	1.61134
D11	14450	152	594.296	1044.5	1218.57	535	535	179	127.809	128	109	150	55597	6.1736	5512.52	5627	3801	6536	2397948	580.267	0.0054398	0.224017	0.0433918	0.790156
D12	15719	152	658.544	1083.5	1210.41	535	535	177	118.862	118	102	155	56935	6.96448	2784.87	2794	2060	3338	1333955	293.143	0.00647573	0.219619	0.0853052	1.49341
D21	25762	152	559.787	1043.24	1221.68	535	535	208	131.294	131	110	155	62890	7.21422	5255.66	5272	4016	6480	2517460	532.643	0.0150802	0.540745	0.12835	2.24477
D22	20391	152	587.667	959.342	1208.11	535	535	179	123.747	124	106	140	59275	5.83533	4631.88	4668	3155	5796	2218670	622.083	0.0202849	0.843242	0.198317	2.46449
D11	14445	152	590.216	1045.77	1218.57	536	536	179	129.837	129	106	156	56479	7.71936	5595.6	5683	4119	6242	2434085	370.554	0.00835589	0.278757	0.0472473	1.36255
D12	15724	152	664.918	1082.49	1210.41	536	536	177	118.562	118	104	137	56791	5.47874	2494.13	2494	1819	3123	1194686	254.922	0.00533922	0.229857	0.0706323	1.29093
D21	25757	152	558.588	1040.36	1221.68	536	536	208	132.002	132	109	161	63229	8.82192	5579.9	5711	3945	6679	2672774	542.148	0.0204945	0.600998	0.151147	2.70276
D22	20431	152	576.239	954.481	1225.71	536	536	179	117.871	118	99	137	56460	5.53044	4992.54	5143	3131	5995	2391427	597.897	0.0108657	0.458184	0.219331	3.00402
D11	14440	152	590.726	1044.5	1218.57	537	537	179	130.959	131	114	163	56967	7.13582	5900.37	5936	4934	6430	2566663	268.073	0.00949253	0.345143	0.0529395	2.21326
D12	15729	152	657.014	1081.21	1210.41	537	537	177	118.497	118	104	144	56760	6.17285	2915.63	2877	2190	3632	1396589	326.135	0.00221116	0.0847055	0.0542065	0.919373
D21	25752	152	555.471	1036.76	1221.68	537	537	208	130.756	130	105	161	62632	8.11379	5008.95	5099	2898	6592	2399285	962.188	0.0193495	0.611807	0.138716	1.26831
D22	20426	152	579.901	953.107	1225.71	537	537	179	119.549	120	100	144	57264	6.61091	4620.09	4844	2452	5669	2213024	739.572	0.0138749	0.49495	0.18864	1.98282
D11	14435	152	591.236	1043.22	1218.57	538	538	179	129.418	129	105	160	56297	7.76644	5835.01	5853	4917	6412	2538228	265.706	0.00552484	0.183118	0.0461347	1.93691
D12	15734	152	661.348	1082.49	1210.41	538	538	177	119.747	119	104	139	57359	5.30856	2669.62	2658	2054	3427	1278748	291.406	0.00422536	0.189824	0.0692547	1.18672
D21	25747	152	556.19	1033.4	1221.68	538	538	208	129.415	129	114	160	61990	7.52879	4818.24	4773	3345	6754	2307939	850.704	0.0171963	0.581192	0.140273	1.39349
D22	20421	152	580.817	948.071	1225.71	538	538	179	118.53	118	99	142	56776	6.03846	4431.7	4562	2782	5695	2122782	785.786	0.0140314	0.54323	0.172646	1.66068
D11	14430	152	595.825	1045.26	1218.57	539	539	179	128.014	128	106	160	55686	7.91428	5415.51	5572	3966	6151	2355747	514.141	0.00363662	0.117219	0.0403233	0.816536
D12	15739	152	664.663	1083.25	1210.41	539	539	177	118.401	118	104	142	56714	5.3542	2834.23	2852	2003	3531	1357594	345.447	0.00288729	0.12733	0.0873418	1.31807
D21	25742	152	560.746	1031.49	1221.68	539	539	208	130.81	130	104	162	62658	7.99368	4417.85	4292	3069	6120	2116151	667.108	0.0170947	0.550077	0.0981622	1.18392
D22	20416	152	581.275	947.155	1225.71	539	539	179	119.255	119	101	140	57123	5.81567	4535.92	4753	2999	5578	2172706	644.903	0.0148646	0.600689	0.186254	2.20866
D11	14425	152	600.414	1044.5	1218.57	540	540	179	124.899	124	105	155	54331	7.23973	5317.38	5420	4222	5949	2313062	364.182	-0.000936	-0.0323317	0.0573064	1.58275
D12	15744	152	664.918	1084.27	1210.41	540	540	177	118.142	118	102	145	56590	6.10479	2823.99	2820	2024	3474	1352689	276.551	0.00315148	0.121594	0.0865071	1.62606
D21	25737	152	564.103	1032.93	1221.68	540	540	208	130.415	130	110	161	62469	8.67164	4014.15	3904	2940	5350	1922777	519.743	0.0106842	0.317968	0.0775569	1.11177
D22	20411	152	586.311	949.902	1225.71	540	540	179	120.013	120	92	142	57486	5.81981	4118.92	4185	2759	5241	1972964	648.527	0.0136726	0.55629	0.145856	1.61689
D11	14420	152	598.885	1043.48	1218.57	541	541	179	125.264	125	109	146	54490	6.01814	5349.05	5376	4743	5867	2326838	211.582	-0.000506	-0.0210752	0.0520727	2.5026
D12	15749	152	664.408	1086.56	1210.41	541	541	177	118.603	118	98	136	56811	5.64031	2922.58	2952	2005	3766	1399917	418.936	0.00572027	0.239202	0.0886241	1.13585
D21	25732	152	561.705	1032.45	1221.68	541	541	208	131.987	132	110	158	63222	7.25563	3801.68	3638	2991	5224	1821003	496.897	0.0146264	0.524467	0.0764755	1.08707
D22	20406	152	585.854	947.613	1225.71	541	541	179	120.994	120	104	150	57956	6.71989	4000.72	4098	2768	4981	1916345	501.054	0.0172569	0.610891	0.161997	2.22631
D11	14415	152	597.355	1042.46	1218.57	542	542	179	126.52	126	108	149	55036	5.63289	5207.5	5261	4412	5855	2265264	319.857	0.00288216	0.1291	0.0424885	1.3271
D12	15754	152	660.584	1086.56	1218.06	542	542	177	119.99	120	101	141	57475	6.01618	3203.94	3195	2084	4321	1534688	513.673	0.00829127	0.32801	0.10864	1.22244
D21	25727	152	559.787	1031.25	1231.27	542	542	208	124.887	124	104	146	59821	7.39981	4242.5	4357	2566	5106	2032158	553.681	0.0116028	0.387152	0.152765	2.03084
D22	20401	152	581.733	943.034	1225.71	542	542	179	118.935	118	106	142	56970	5.03481	3488.38	3551	2518	4407	1670934	460.423	0.0095705	0.447873	0.127307	1.71122
D11	14410	152	595.57	1043.99	1218.57	543	543	179	127.455	128	107	151	55443	6.89752	5153.92	5196	4336	5855	2241957	341.597	0.00581267	0.213577	0.0383129	1.11345
D12	15759	152	653.955	1087.07	1218.06	543	543	177	120.906	121	102	138	57914	6.71425	3593.19	3588	2738	4481	1721139	364.977	0.00634881	0.227209	0.107819	1.91634
D21	25722	152	560.986	1036.52	1231.27	543	543	208	127.783	127	104	151	61208	6.76464	4194.59	4293	3070	4985	2009207	442.099	0.0144966	0.539849	0.111223	1.8993
D22	20396	152	578.528	944.408	1225.71	543	543	179	119.071	119	102	138	57035	5.57332	3137.04	3131	2347	4097	1502643	449.33	0.00926358	0.39219	0.115993	1.45129
D11	14405	152	592.256	1045.52	1218.57	544	544	179	126.356	126	107	150	54965	7.10938	5588.55	5618	4896	6199	2431019	213.416	0.00269005	0.0953652	0.0325619	1.65157
D12	15764	152	654.975	1089.88	1218.06	544	544	177	121.432	121	106	142	58166	6.2305	3326.25	3392	2328	4166	1593274	446.204	0.00963565	0.372012	0.0910231	1.24385
D21	25717	152	561.945	1041.56	1231.27	544	544	208	125.967	126	107	152	60338	7.16387	4709.86	4717	3678	5632	2256024	405.129	0.00173982	0.0610782	0.111672	2.33568
D22	20436	152	581.275	952.649	1234.4	544	544	179	119.027	118	99	148	57014	6.78829	2966.91	2909	1876	4099	1421152	526.71	0.0101121	0.351064	0.125387	1.25521
D11	14400	152	590.216	1045.77	1218.57	545	545	179	125.455	125	101	149	54573	7.68113	6373.54	6367	5554	7271	2772488	340.968	0.00349473	0.113761	0.0811441	2.80589
D12	15769	152	652.935	1087.33	1218.06	545	545	177	122.077	122	107	144	58475	6.15119	3284.27	3321	2619	4047	1573163	362.591	0.0124884	0.489579	0.0689831	1.16902
D21	25712	152	557.149	1038.2	1231.27	545	545	208	127.518	127	110	157	61081	7.83694	4412.61	4617	2766	5406	2113640	697.265	0.0162295	0.519717	0.125338	1.40971
D22	20441	152	579.901	947.155	1224.33	545	545	179	121.983	122	106	143	58430	6.72967	3383.42	3428	2425	3979	1620658	349.245	0.0159398	0.568788	0.17164	2.83844
D11	14395	152	593.786	1046.54	1218.57	546	546	179	123.678	123	108	145	53800	6.28269	5202.07	5236	3449	6777	2262901	789.666	0.00374815	0.147018	0.0727572	0.893588
D12	15774	152	650.895	1084.78	1218.06	546	546	177	120.182	120	101	152	57567	6.46186	3229.02	3256	2504	4100	1546699	421.539	0.00651474	0.240762	0.0752299	1.07189
D21	25707	152	554.032	1031.73	1221.68	546	546	208	126.756	127	109	160	60716	7.63695	3624.3	3425	2314	5628	1736040	744.276	0.00749822	0.247054	0.0345436	0.325191
D22	20446	152	578.07	947.155	1224.33	546	546	179	121.276	121	105	142	58091	6.12998	3356.79	3355	2422	4358	1607904	439.931	0.0161641	0.629407	0.145954	1.94365
D11	14390	152	593.531	1045.26	1218.57	547	547	179	122.354	122	105	144	53224	5.48132	5358.76	5382	3963	6664	2331060	613.935	0.00283883	0.126378	0.0766322	1.24256
D12	15779	152	651.15	1082.99	1218.06	547	547	177	119.737	120	99	138	57354	6.09596	3179.25	3125	2302	4271	1522863	486.185	0.00593901	0.231931	0.0570837	0.706247
D21	25702	152	554.512	1031.25	1221.68	547	547	208	126.921	127	105	155	60795	6.78372	4117.3	3940	3017	6132	1972189	647.859	0.0056068	0.208632	0.0848095	0.993697
D22	20451	152	583.564	955.397	1224.33	547	547	179	122.468	122	103	154	58662	7.02614	4286.71	4276	3314	5285	2053332	427.093	0.0144916	0.497969	0.164727	2.83904
D11	14385	152	582.058	1045.26	1226.22	548	548	179	125.446	126	106	146	54569	6.53306	4831.89	4886	3026	6441	2101871	855.048	0.00480211	0.183536	0.0739679	0.77841
D12	15784	152	649.875	1084.52	1218.06	548	548	177	119.052	119	105	140	57026	5.81113	2930.72	2871	2058	4088	1403815	441.981	0.00527515	0.215009	0.072563	0.897208
D21	25697	152	549.237	1030.05	1226.47	548	548	208	123.534	123	93	146	59173	7.18948	4325.95	4343	2362	6102	2072132	1019.49	0.00618732	0.211322	0.107748	0.825461
D22	20456	152	580.817	956.77	1224.33	548	548	179	122.489	122	104	146	58672	7.23741	3740.25	3793	2774	4588	1791580	404.344	0.0123827	0.414011	0.127074	2.08586
D11	14380	152	582.058	1042.46	1226.22	549	549	179	121.697	121	104	155	52938	6.94082	5064.03	5090	3385	6414	2202854	659.452	-6.78e-06	-0.000238	0.0869029	1.22797
D12	15789	152	648.346	1079.43	1218.06	549	549	177	120.802	121	101	137	57864	5.75987	2742.84	2739	2049	3544	1313820	360.161	0.00995479	0.413448	0.0487097	0.707447
D21	25692	152	549.716	1029.57	1226.47	549	549	208	123.914	124	99	150	59355	6.62844	5218.13	5366	3337	6488	2499485	769.723	0.00512063	0.190478	0.129398	1.55342
D22	20461	152	584.938	953.107	1224.33	549	549	179	116.624	117	101	138	55863	6.25376	3309.3	3370	1751	4344	1585153	586.378	0.00370489	0.137672	0.115152	1.16553
D11	14375	152	575.429	1045.77	1226.22	550	550	179	122.885	122	101	156	53455	7.4738	5083.28	5158	3896	6139	2211227	485.011	1.95E-06	6.40E-05	0.0806026	1.56353
D12	15794	152	645.031	1081.98	1218.06	550	550	177	120.301	120	105	134	57624	4.9425	3060.55	3069	2273	3752	1466005	361.89	0.010923	0.525988	0.0646565	1.0272
D21	25687	152	545.64	1031.25	1226.47	550	550	208	124.027	124	106	149	59409	7.11599	4742.07	4923	2831	6550	2271453	998.828	0.00676567	0.234258	0.112081	0.95698
D22	20466	152	580.359	960.433	1224.33	550	550	179	120.63	121	105	143	57782	6.36636	3610.84	3636	2765	4423	1729592	358.721	0.00791243	0.297497	0.110608	2.00497
D11	14370	152	571.86	1044.5	1226.22	551	551	179	127.906	127	106	168	55639	8.14629	4976.09	5055	3890	5802	2164597	450.301	0.0130754	0.405298	0.081074	1.65745
D12	15799	152	644.776	1079.94	1218.06	551	551	177	118.19	118	100	138	56613	5.66419	2873.93	2843	2217	3731	1376612	361.332	0.00332122	0.138144	0.0720061	1.06849
D21	25682	152	538.926	1031.25	1226.47	551	551	208	124.979	125	106	159	59865	7.68602	5482.15	5635	3491	7015	2625949	786.153	0.0115335	0.370806	0.123516	1.53327
D22	20471	152	578.07	965.927	1224.33	551	551	179	121.269	121	100	145	58088	6.75331	3529.9	3514	2684	4572	1690820	391.876	0.00578973	0.206736	0.0830476	1.38141
D11	14365	152	571.095	1043.22	1226.22	552	552	179	127.023	127	112	152	55255	6.20164	4891.13	5008	3301	5910	2127643	594.92	0.00567127	0.23101	0.0729261	1.11762
D12	15804	152	639.677	1079.68	1218.06	552	552	177	117.693	118	102	143	56375	5.21662	2871.54	2835	2198	3797	1375467	349.57	-0.00230944	-0.104448	0.0743423	1.13685
D21	25677	152	536.768	1031.01	1226.47	552	552	208	124.432	124	108	157	59603	6.52025	5661.03	5808	3555	6760	2711631	684.106	0.0104765	0.39572	0.116662	1.72906
D22	20476	152	576.696	970.964	1224.33	552	552	179	123.211	123	102	145	59018	6.1786	3711.14	3728	2419	4907	1777634	536.855	0.00925686	0.365806	0.122057	1.50393
D11	14360	152	570.33	1041.69	1226.22	553	553	179	125.336	125	107	147	54521	6.11469	5090.77	5160	3843	6224	2214487	591.975	0.00175149	0.0716768	0.0731102	1.17177
D12	15809	152	637.128	1078.66	1218.06	553	553	177	119.04	119	101	144	57020	6.39957	3150.11	3134	2395	4119	1508901	383.868	0.00453992	0.168133	0.0756825	1.15474
D21	25672	152	537.248	1030.29	1236.07	553	553	208	124.599	124	106	145	59683	6.51311	5004.79	5198	2901	6455	2397294	961.099	0.0126061	0.47632	0.0689339	0.67163
D22	20481	152	575.323	976	1224.33	553	553	179	124.251	124	105	144	59516	6.62693	4159.46	4211	3273	4607	1992379	241.249	0.0123445	0.457257	0.162738	4.82624
D11	14355	152	572.879	1039.4	1226.22	554	554	179	124.828	124	109	158	54300	6.70444	4782.94	4890	3695	5688	2080577	483.384	0.00479678	0.177767	0.0549767	1.03126
D12	15814	152	637.128	1076.11	1218.06	554	554	177	119.177	119	101	139	57086	5.60967	2876.67	2860	2024	3793	1377927	415.942	0.0048553	0.205305	0.0718332	0.927013
D21	25667	152	536.768	1026.69	1236.07	554	554	208	121.148	121	99	145	58030	7.31086	5826.5	6151	3480	6994	2790893	845.371	0.0052681	0.17368	0.104565	1.30492
D22	20486	152	575.781	971.422	1224.33	554	554	179	122.653	122	106	154	58751	6.56803	3978.27	4005	2858	4706	1905593	377.915	0.0106521	0.393647	0.15477	2.82177
D11	14350	152	576.194	1041.44	1226.22	555	555	179	121.485	121	102	145	52846	6.68354	4351.94	4385	2994	5675	1893096	624.242	0.00212743	0.0771754	0.0551175	0.728365
D12	15819	152	634.578	1078.15	1218.06	555	555	177	118.48	119	101	137	56752	5.1767	3083.23	3080	2378	3992	1476867	352.533	0.00562672	0.256118	0.0646911	1.06281
D21	25662	152	536.528	1023.81	1224.08	555	555	208	125.288	125	108	148	60013	6.78237	5512.89	5337	3728	8105	2640672	1169.41	0.0113963	0.416293	0.127409	1.06551
D22	20491	152	570.744	965.927	1224.33	555	555	179	120.484	120	101	145	57712	6.72808	3782.59	3814	2851	4318	1811863	300.467	0.00599505	0.213436	0.123639	2.77046
D11	14345	152	565.231	1041.44	1228.77	556	556	179	126.425	126	108	154	54995	6.9505	4663.23	4736	3536	5696	2028505	529.977	0.00310969	0.112776	0.0538848	0.899773
D12	15824	152	635.598	1076.37	1218.06	556	556	177	117.585	117	99	136	56323	5.5392	2632.42	2597	1816	3527	1260928	380.697	0.00199828	0.0846687	0.0656202	0.851609
D21	25657	152	531.733	1020.94	1221.68	556	556	208	124.864	124	105	148	59810	7.13501	4589.45	4448	3052	6767	2198345	833.04	0.0113389	0.392418	0.104495	1.04246
D22	20496	152	568.455	968.217	1224.33	556	556	179	121.43	122	98	144	58165	7.04668	3661.65	3737	2155	4697	1753930	583.453	0.00843704	0.288346	0.105003	1.19272
D11	14340	152	566.251	1041.44	1228.77	557	557	179	126.352	126	106	149	54963	6.32113	4423.61	4474	3177	5546	1924269	566.063	0.00820687	0.32542	0.0472425	0.705062
D12	15829	152	627.44	1079.17	1218.06	557	557	177	119.159	118	99	145	57077	6.65937	3127.23	3067	2325	4050	1497941	400.993	0.00565442	0.201216	0.0851262	1.22359
D21	25652	152	529.814	1017.1	1221.68	557	557	208	124.789	125	106	149	59774	6.84523	3940.85	3882	2628	5617	1887669	574.228	0.00670361	0.242787	0.110851	1.36968
D22	20501	152	563.876	969.59	1224.33	557	557	179	120.288	120	104	147	57618	5.98678	3845.7	3914	2479	4893	1842092	604.014	0.00319222	0.12787	0.103591	1.19529
D11	14335	152	570.84	1042.46	1228.77	558	558	179	122.717	122	106	143	53382	5.90833	4605.71	4620	3315	5440	2003484	389.427	0.00245228	0.101619	0.082538	1.80348
D12	15834	152	627.44	1071.78	1238.45	558	558	177	119.635	119	103	145	57305	5.6626	3359.57	3383	2559	4063	1609235	317.251	0.00226797	0.0956146	0.050753	1.02299
D21	25647	152	528.616	1008.23	1233.67	558	558	208	120.482	120	104	142	57711	6.16502	3513.45	3532	2146	4555	1682944	557.741	0.00737514	0.286152	0.110859	1.25731
D22	20506	152	562.503	965.012	1224.33	558	558	179	121.286	121	101	146	58096	7.26426	4410.22	4472	3163	5237	2112494	399.851	0.00993443	0.328473	0.139482	2.70025
D11	14330	152	564.211	1041.44	1228.77	559	559	179	125.092	125	105	148	54415	5.94334	4864.57	4890	4009	5692	2116088	405.382	0.00678704	0.283773	0.0383024	0.885345
D12	15839	152	622.34	1073.56	1238.45	559	559	177	119.743	119	102	145	57357	6.52889	3419.39	3416	2674	4364	1637887	331.253	-0.000456	-0.0167466	-0.0120431	-0.251663
D21	25642	152	533.171	1020.22	1231.27	559	559	208	122.969	123	105	142	58902	6.19193	3790.93	3753	2497	5450	1815855	612.765	0.00700625	0.276345	0.0732405	0.844377
D22	20511	152	560.671	969.132	1224.33	559	559	179	121.833	121	97	146	58358	6.2441	4692.53	4755	3544	5385	2247724	362.422	0.00835803	0.323455	0.146369	3.30634
D11	14325	152	565.741	1038.89	1228.77	560	560	179	124.789	125	105	153	54283	6.83016	4787.33	4853	3583	5839	2082487	478.31	0.00842492	0.305279	0.0279343	0.543984
D12	15844	152	624.635	1076.62	1230.8	560	560	177	120.668	121	102	143	57800	6.19289	3336.49	3329	2825	3923	1598179	220.08	0.0076871	0.29728	0.0367025	1.07345
D21	25637	152	533.651	1022.37	1231.27	560	560	208	121.576	122	102	143	58235	6.1778	3810.89	3766	2524	5655	1825415	607.214	0.00172228	0.0676708	0.0666767	0.784613
D22	20516	152	567.539	974.627	1224.33	560	560	179	122.424	122	103	152	58641	6.48928	4665.71	4689	2839	5875	2234873	720.521	0.0094302	0.352487	0.158527	1.77213
D11	14320	152	567.78	1034.04	1228.77	561	561	179	123.743	123	100	146	53828	7.09013	4932.9	4940	3545	6139	2145813	592.09	0.00627152	0.217547	0.0308728	0.499017
D12	15849	152	628.969	1077.64	1230.8	561	561	177	119.125	119	102	143	57061	6.17162	3082.04	3083	2506	3510	1476298	206.971	0.00756948	0.290018	0.0780104	2.1552
D21	25632	152	534.131	1024.53	1231.27	561	561	208	123.102	123	105	150	58966	6.92155	4335.25	4272	2308	6424	2076586	903.559	0.00950396	0.33488	0.0815642	0.723661
D22	20521	152	563.418	974.627	1224.33	561	561	179	125.482	125	107	165	60106	7.79035	5049.84	5041	3964	6099	2418874	404.401	0.0162407	0.514831	0.153156	3.31696
D11	14315	152	560.387	1043.73	1228.77	562	562	179	127.184	127	108	150	55325	6.34661	5384.74	5470	3849	6345	2342363	564.18	0.00854837	0.339709	0.0637734	1.14437
D12	15854	152	624.89	1078.15	1230.8	562	562	177	119.873	119	105	137	57419	5.52386	2983.47	2954	2506	3734	1429083	204.088	0.00517184	0.223312	0.0596732	1.64643
D21	25627	152	534.131	1029.81	1231.27	562	562	208	120.914	121	102	143	57918	6.83663	4850.25	4846	2845	6689	2323269	916.208	0.00489497	0.172304	0.100378	0.965823
D22	20526	152	559.756	974.169	1224.33	562	562	179	125.96	126	111	142	60335	5.90621	4667.2	4686	3615	5567	2235588	371.781	0.0132008	0.555723	0.126166	2.8128
D11	14310	152	561.916	1045.01	1228.77	563	563	179	124.478	125	106	145	54148	6.21255	5605.11	5679	4084	6530	2438223	590.508	0.00274903	0.10986	0.0781108	1.37542
D12	15859	152	620.811	1078.66	1230.8	563	563	177	120.63	120	103	144	57782	6.25932	3059.83	3025	2631	3650	1465660	173.755	0.00528603	0.202675	0.0479873	1.61273
D21	25622	152	537.487	1027.65	1231.27	563	563	208	122.804	122	109	143	58823	5.87092	4819.37	4757	3242	6668	2308480	853.347	0.00574987	0.239168	0.0810674	0.847009
D22	20531	152	560.671	971.88	1224.33	563	563	179	124.687	125	106	148	59725	6.32175	4314.14	4334	3372	5234	2066475	437.918	0.00980108	0.38287	0.107252	1.9085
D11	14305	152	563.446	1046.28	1228.77	564	564	179	132.395	131	114	161	57592	7.77773	7126.68	7395	4498	8533	3100105	935.345	0.013749	0.461734	0.0835639	1.17519
D12	15864	152	628.714	1082.23	1238.45	564	564	177	123	122	104	159	58917	7.36581	3541.92	3575	2561	4309	1696578	380.201	0.00980198	0.324184	0.122457	2.03268
D21	25617	152	541.803	1024.77	1238.46	564	564	208	120.706	120	101	149	57818	7.31072	5689.37	5677	3171	8302	2725208	1245.54	-0.00177712	-0.0587876	0.0899127	0.753646
D22	20536	152	567.539	969.59	1224.33	564	564	179	124.664	124	103	150	59714	7.3092	4924.24	5020	3340	6456	2358713	658.089	0.00457775	0.155442	0.115693	1.55184
D11	14300	152	563.956	1045.52	1228.77	565	565	179	128.52	128	108	164	55906	8.04116	6997.4	7207	4691	8227	3043867	782.411	0.00328527	0.104671	0.0737138	1.22798
D21	25612	152	539.885	1027.41	1238.46	565	565	208	124.332	124	108	146	59555	7.06311	5997.53	6115	2940	8097	2872819	1344.48	0.00993515	0.346336	0.116017	0.927468
D22	20541	152	567.997	975.085	1224.33	565	565	179	126.509	126	108	148	60598	6.50293	5276.61	5275	4281	6123	2527495	425.959	0.0142577	0.546945	0.153413	3.29529
D11	14295	152	563.446	1044.24	1228.77	566	566	179	132.202	132	105	168	57508	7.87521	7818.66	7913	5847	8915	3401118	659.247	0.0116296	0.385968	0.0809224	1.77578
D21	25607	152	542.523	1026.45	1238.46	566	566	208	127.428	127	106	153	61038	8.86548	6821.62	6971	4241	8404	3267554	988.157	0.015696	0.444239	0.132537	1.61576
D22	20546	152	568.455	976	1224.33	566	566	179	125.812	125	104	159	60264	7.87707	4687.77	4655	3119	6254	2245442	658.743	0.0119996	0.37877	0.139898	1.74673
D11	14290	152	560.642	1044.24	1228.77	567	567	179	132.802	132	109	168	57769	8.79136	7315.3	7521	5098	8336	3182156	592.235	0.0159241	0.473559	0.0710406	1.63858
D12	15869	152	631.774	1087.07	1238.45	567	567	177	121.459	122	102	144	58179	6.67239	3110.57	2993	2172	4470	1489963	555.818	0.00367463	0.133291	0.0739132	0.770354
D21	25602	152	541.803	1026.45	1238.46	567	567	208	130.09	129	107	158	62313	8.32337	6466.99	6747	3216	8736	3097687	1218.27	0.0210647	0.644877	0.120189	1.1391
D22	20551	152	567.539	974.169	1224.33	567	567	179	125.783	125	109	153	60250	6.80749	4988.81	4958	3487	6689	2389642	576.5	0.012574	0.458892	0.129803	1.98843
D11	14285	152	562.936	1041.69	1228.77	568	568	179	131.154	131	108	158	57052	6.78618	7140.23	7226	5571	8107	3105999	511.498	0.010737	0.41061	0.0665538	1.74216
D21	25597	152	542.283	1026.69	1238.46	568	568	208	130.257	130	110	153	62393	7.23708	6510.61	6736	3405	8519	3118581	1197.67	0.0217426	0.766016	0.144462	1.37235
D22	20556	152	566.623	972.337	1224.33	568	568	179	127.29	127	107	163	60972	8.49399	5413.1	5318	3612	7485	2592874	765.733	0.0119777	0.354745	0.147974	1.82243
D11	14280	152	565.996	1040.16	1228.77	569	569	179	131.2	131	106	158	57072	7.5014	6882.11	7040	4989	7971	2993716	696.842	0.010809	0.374058	0.0734758	1.35198
D21	25592	152	543.722	1023.81	1238.46	569	569	208	129.967	130	104	166	62254	7.81232	6245.24	6468	2940	8305	2991471	1265.5	0.0203548	0.66374	0.136096	1.18235
D22	20561	152	565.708	970.506	1224.33	569	569	179	127.612	127	101	154	61126	7.37061	5292.82	5180	3626	7572	2535262	759.229	0.00761725	0.26177	0.151004	1.82918
D11	14275	152	568.8	1039.65	1228.77	570	570	179	129.834	130	109	157	56478	7.6496	7080.48	7177	5327	8403	3080010	726.736	0.00899945	0.302766	0.0771735	1.39604
D12	15874	152	626.675	1087.33	1238.45	570	570	177	121.125	121	104	145	58019	6.43904	3120.89	3096	2042	4275	1494904	508.175	0.0019468	0.0731006	0.0849827	0.962061
D21	25587	152	546.839	1022.85	1238.46	570	570	208	129.403	129	104	159	61984	9.08344	6451.04	6720	2589	9153	3090049	1541.41	0.0191468	0.535282	0.137857	1.01411
D22	20566	152	564.792	968.675	1224.33	570	570	179	127.144	127	108	153	60902	6.67993	6056.98	5879	4314	8188	2901293	799.046	0.00940981	0.354869	0.189955	2.42011
D11	14260	152	571.86	1034.55	1228.77	571	571	179	128.724	128	110	156	55995	7.4973	7131.84	7260	5049	8477	3102351	680.88	0.00827156	0.281705	0.0595709	1.17778
D12	15879	152	634.578	1084.52	1238.45	571	571	177	120.518	121	96	139	57728	5.90716	3090.62	2978	2222	4375	1480407	437.832	0.00241132	0.0981547	0.0623279	0.828308
D21	25582	152	548.517	1023.81	1238.46	571	571	208	128.916	129	101	163	61751	9.08176	7415.43	7512	4532	9418	3551989	1070.21	0.0124753	0.349812	0.158374	1.89466
D22	20571	152	566.623	968.675	1224.33	571	571	179	128.102	127	109	155	61361	7.02923	6078.85	5981	4588	8086	2911767	689.822	0.0100806	0.363754	0.188533	2.7957
D11	14255	152	563.446	1045.26	1236.41	572	572	179	130.879	131	110	157	42274	7.45177	6906.64	7002	5417	8069	2230844	422.425	0.00585906	0.204612	0.0477732	1.49095
D12	15884	152	638.658	1088.35	1238.45	572	572	177	119.052	119	98	140	57026	5.44499	3013.33	2953	2097	4246	1443383	395.883	1.89E-04	0.00827867	0.0584673	0.840901
D21	25577	152	546.599	1026.45	1238.46	572	572	208	129.837	129	107	170	62192	8.66258	6213.23	6396	2536	8926	2976139	1523.16	0.0185272	0.545279	0.156793	1.10579
D22	20576	152	571.202	967.759	1224.33	572	572	179	129.063	128	107	159	61821	7.77241	7183.88	6999	5490	9191	3441077	775.6	0.0168616	0.550698	0.215583	3.28534
D11	14250	152	563.191	1045.26	1236.41	573	573	179	133.238	133	112	169	43036	8.49052	7284.31	7402	5204	8223	2352832	583.693	0.00993791	0.308834	0.0551553	1.30468
D12	15889	152	634.068	1084.01	1238.45	573	573	177	121.706	121	99	143	58297	6.37029	3350.84	3275	2301	4916	1605054	594.039	0.00550533	0.209209	0.0861462	0.894782
D21	25572	152	545.64	1024.53	1238.46	573	573	208	128.516	128	102	156	61559	8.24287	6466.62	6651	3763	8607	3097513	1230.24	0.0140962	0.43344	0.162154	1.46684
D11	14245	152	565.486	1043.22	1236.41	574	574	179	133.477	133	117	155	43113	6.41925	7125.68	7355	4353	8555	2301594	938.54	0.00397319	0.164577	0.0645915	0.921289
D12	15894	152	632.794	1085.8	1238.45	574	574	177	121.9	122	105	146	58390	5.71447	2980.53	2972	2200	3705	1427676	290.871	0.00365166	0.155226	0.0897774	1.68831
D21	25567	152	545.16	1022.14	1238.46	574	574	208	128.685	129	110	156	61640	8.14633	6293.44	6597	2788	8346	3014558	1412.37	0.00997695	0.312091	0.161165	1.23693
D11	14240	152	566.506	1042.46	1236.41	575	575	179	136.071	135	112	163	43951	8.86674	7981.8	8025	6580	8798	2578121	416.6	0.012754	0.386523	0.0574702	2.08251
D12	15899	152	637.638	1080.7	1238.45	575	575	177	120.685	120	104	139	57808	5.90606	3249.16	3226	2376	4272	1556350	411.58	0.0032756	0.13343	0.0765569	1.12278
D21	25562	152	549.956	1021.42	1238.46	575	575	208	129.351	129	104	166	61959	8.49404	7036.12	7244	4108	8621	3370302	1015.43	0.0114192	0.343865	0.173601	2.04996
D22	20581	152	574.865	971.88	1224.33	575	575	179	129.971	130	108	149	62256	6.77115	6484.68	6442	4679	8012	3106163	772.382	0.0169113	0.638419	0.185265	2.62461
D11	14235	152	565.996	1043.73	1236.41	576	576	179	136.22	136	118	157	43999	6.51358	7538.51	7676	6111	8378	2434939	496.731	0.00837306	0.347307	0.0564778	1.6226
D12	15904	152	635.598	1080.96	1238.45	576	576	177	122.476	122	107	139	58666	5.32883	3037.6	3006	2131	4221	1455012	442.567	0.00919222	0.418693	0.0771002	0.982612
D11	14230	152	565.231	1044.75	1236.41	577	577	179	134.715	134	118	163	43513	7.11655	7919.52	7946	6769	8708	2558004	384.149	0.00849951	0.319077	0.0574948	2.24171
D12	15910	152	634.068	1080.19	1235.65	577	577	177	122.645	122	107	145	58747	5.71602	3465.48	3409	2700	4820	1659963	482.187	0.0119099	0.505071	0.095226	1.24977
D21	25557	152	544.441	1017.58	1238.46	577	577	208	130.967	130	111	161	62733	8.10437	6554.62	6611	3681	8184	3139662	851.963	0.0175965	0.558885	0.158102	2.10062
D12	15915	152	635.343	1077.13	1235.65	578	578	177	120.591	120	103	137	57763	5.80647	3093.51	2999	2406	4406	1481793	456.474	0.00344209	0.142483	0.0744103	0.938704
D21	25552	152	544.681	1016.62	1238.46	578	578	208	130.768	130	109	160	62638	8.26031	7191.54	7290	5005	8441	3444748	629.748	0.0151894	0.473729	0.156375	3.08854
D11	12654	152	565.231	1045.77	1236.41	579	579	179	134.593	135	111	167	64470	7.35211	7364.54	7448	5847	8220	3527614	499.846	0.0183149	0.658508	0.131185	3.41735
D21	25547	152	544.681	1018.3	1238.46	579	579	208	130.816	130	108	159	62661	7.62563	7031.27	7190	4688	8508	3367978	765.374	0.0137969	0.466925	0.15138	2.41568
D11	12649	152	562.936	1045.01	1236.41	580	580	179	133.528	133	116	156	63960	6.35942	7292.68	7482	5043	8399	3493192	760.768	0.0168683	0.696612	0.119915	2.05282
D21	25542	152	544.921	1016.86	1238.46	580	580	208	134.301	134	102	166	64330	8.65889	7422.15	7442	5098	9348	3555210	828.43	0.0203994	0.620144	0.155723	2.41437
D22	20586	152	560.671	966.385	1242.65	580	580	179	126.486	126	106	154	60587	8.3598	5200.21	5216	2532	8000	2490901	1364.36	0.0119464	0.357237	0.115321	0.788184
D11	12644	152	553.758	1048.32	1236.41	581	581	179	129.518	129	110	164	62039	8.02736	6899.85	7012	4799	8869	3305026	734.586	0.0150419	0.478196	0.11069	1.87216
D21	25537	152	545.64	1017.58	1238.46	581	581	208	134.15	133	113	160	64258	7.61319	7291.03	7409	5304	8304	3492404	556.401	0.0155457	0.539468	0.133812	3.09304
D11	12639	152	554.778	1045.26	1236.41	582	582	179	130.691	131	105	157	62601	8.18871	6749.57	6808	5324	7908	3233045	516.917	0.0139875	0.440319	0.107948	2.54437
D12	15930	152	636.363	1076.62	1235.65	582	582	177	120.073	120	104	144	57515	6.22628	3286.63	3204	2617	4610	1574295	387.846	0.00283364	0.108984	0.0692977	1.09835
D21	25532	152	551.155	1017.1	1238.46	582	582	208	133.411	133	108	150	63904	7.04439	7947.83	8039	5488	9172	3807012	683.433	0.0142107	0.530722	0.136185	2.78782
D11	12634	152	550.698	1048.58	1236.41	583	583	179	128.449	128	112	161	61527	6.72417	5934.68	6037	4396	7284	2842713	564.477	0.0130056	0.490501	0.109509	2.07539
D12	15935	152	636.618	1077.64	1235.65	583	583	177	120.061	120	100	141	57509	5.67333	3107.37	3086	2270	4489	1488432	406.774	7.95E-04	0.0336341	0.0637826	0.91605
D21	25527	152	550.675	1017.82	1238.46	583	583	208	136.516	137	115	166	65391	7.39411	8287.99	8366	6428	9521	3969946	587.083	0.0207204	0.749581	0.131399	3.2791
D11	12661	152	560.897	1043.22	1238.96	584	584	179	133.39	133	115	158	63894	7.23254	6751.82	6900	4870	7897	3234120	607.861	0.0164063	0.595399	0.108337	2.17146
D12	15940	152	636.873	1078.66	1235.65	584	584	177	120.674	121	102	141	57803	6.0204	3329.98	3310	2524	4489	1595060	375.024	0.00533413	0.212702	0.100163	1.61682
D21	25522	152	550.196	1018.54	1238.46	584	584	208	136.756	136	112	169	65506	8.8767	7980.61	8095	5277	9183	3822714	726.624	0.0227007	0.683934	0.146886	2.81331
D11	12624	152	564.976	1038.38	1228.77	585	585	179	131.885	132	109	155	63173	7.6627	7129.42	7207	5285	8591	3414994	606.838	0.00867922	0.296191	0.108155	2.29329
D12	15925	152	639.422	1076.11	1235.65	585	585	177	121.526	121	100	143	58211	5.68479	3303.95	3225	2612	4634	1582594	367.674	0.00734077	0.311567	0.0842095	1.39588
D21	25517	152	550.675	1016.14	1238.46	585	585	208	132.971	132	105	174	63693	8.91024	7972.96	8234	4793	9490	3819046	993.391	0.0197293	0.577462	0.14036	1.97575
D22	20591	152	557.466	962.265	1219.75	585	585	179	134.628	134	113	173	64487	8.02009	6624.38	6691	5277	7752	3173080	492.66	0.0176958	0.583768	0.142076	3.34543
D11	12619	152	558.857	1041.95	1228.77	586	586	179	132.033	131	108	156	63244	8.50196	6933.15	6995	5214	7925	3320978	455.197	0.0125839	0.385991	0.107081	2.94642
D12	15945	152	637.383	1079.43	1235.65	586	586	177	122.221	122	107	149	58544	6.34644	3289.03	3308	2205	4711	1575445	443.822	0.00517443	0.198275	0.0724327	1.00104
D21	25512	152	549.716	1015.66	1238.46	586	586	208	133.599	133	109	158	63994	7.93423	7269.18	7273	4730	9499	3481938	1215.54	0.0149386	0.495677	0.143437	1.50035
D11	12613	152	550.953	1047.3	1228.77	587	587	179	130.599	130	104	157	62557	7.29691	6082.62	6202	4016	6985	2913576	590.272	0.0192752	0.676924	0.126598	2.31593
D21	25507	152	547.798	1016.38	1238.46	587	587	208	133.063	133	110	159	63737	8.2895	7257.71	7307	4913	9047	3476443	1080.41	0.0166965	0.527221	0.143629	1.68732
D11	12608	152	547.129	1050.62	1231.31	588	588	179	127.672	128	107	155	61155	8.48399	6082.2	6064	4469	7396	2913375	611.186	0.0128092	0.380646	0.138213	2.41682
D12	15950	152	639.422	1071.78	1235.65	588	588	177	123.228	123	99	155	59026	6.795	3804.64	3662	2723	5538	1822423	655.289	0.00202042	0.0731331	0.0749978	0.810125
D21	25502	152	545.4	1017.1	1238.46	588	588	208	131.854	131	110	156	63158	7.98243	6658.13	6643	4402	8765	3189243	1017.86	0.0096637	0.316195	0.125795	1.46183
D11	12603	152	542.54	1045.52	1231.31	589	589	179	128.639	128	110	153	61618	7.23522	5744	5800	4228	7247	2751378	611.857	0.0108403	0.381336	0.104154	1.77108
D12	15955	152	638.912	1069.74	1235.65	589	589	177	125.948	125	106	151	60329	6.9751	4465.89	4465	3418	5365	2139159	449.409	0.0123529	0.440662	0.105059	1.88948
D21	25497	152	544.441	1017.58	1238.46	589	589	208	132.704	132	103	161	63565	8.83435	5727.04	5678	3194	7956	2743250	1056.07	0.0142924	0.42333	0.131674	1.26196
D11	12598	152	554.778	1042.46	1231.31	590	590	179	130.211	129	110	172	62371	7.40176	6697.22	6754	5303	8076	3207970	616.263	0.00624276	0.218281	0.0942886	1.87278
D21	25492	152	538.686	1016.14	1238.46	590	590	208	132.349	132	108	159	63395	8.1898	5302.57	5299	3207	7505	2539930	955.944	0.0111532	0.3565	0.141396	1.37431
D22	20596	152	563.418	981.953	1219.75	590	590	179	133.175	133	109	166	222269	8.49718	6650.25	6646	4707	8375	1.11E+07	782.488	0.0232765	0.713022	0.251651	3.41748
D11	12593	152	561.916	1046.79	1231.31	591	591	179	128.115	127	110	158	61367	7.56902	7195.87	7218	5929	8039	3446822	374.569	-0.000629	-0.0212951	0.0946988	3.32377
D12	15920	152	641.972	1072.54	1235.65	591	591	177	122.983	122	103	147	58909	6.73961	4280.13	4271	2784	5660	2050180	713.666	0.00530642	0.192639	0.0863585	0.953505
D21	25487	152	542.043	1018.78	1238.46	591	591	208	127.486	127	109	152	61066	7.32789	5740.14	5737	3723	7228	2749528	784.439	0.00331644	0.115013	0.145382	1.8576
D22	20621	152	560.671	983.784	1219.75	591	591	179	133.69	133	108	174	223129	8.74701	6677.71	6650	5123	8360	1.11E+07	627.031	0.027693	0.823713	0.243611	4.17234
D11	12588	152	562.171	1047.3	1231.31	592	592	179	128.656	128	111	154	61626	7.08114	7804.84	7816	6889	8642	3738516	321.125	4.76E-04	0.017287	0.0873761	3.90601
D12	15960	152	639.932	1070.25	1235.65	592	592	177	123.948	124	100	155	59371	7.16332	5264.57	5328	3964	6146	2521729	529.192	0.00755979	0.259653	0.103972	1.87386
D21	25482	152	541.324	1017.58	1238.46	592	592	208	130.71	131	112	155	62610	7.69511	5988.22	6062	4060	7618	2868359	832.161	0.0122095	0.409781	0.143204	1.80282
D22	20626	152	562.503	983.326	1219.75	592	592	179	133.795	133	109	165	223304	8.30922	6891.68	6773	5118	8818	1.15E+07	770.146	0.0268927	0.843372	0.257572	3.66562
D11	12583	152	564.721	1047.3	1231.31	593	593	179	129.232	129	110	172	61902	6.7643	7761.08	7720	6329	9197	3717557	609.336	-0.00146388	-0.0560168	0.0953188	2.21684
D12	15965	152	640.697	1069.74	1235.65	593	593	177	126.319	126	108	154	60507	6.75577	5146.52	5200	4096	5954	2465182	406.789	0.00547178	0.203509	0.0978888	2.25605
D21	25477	152	542.283	1020.94	1238.46	593	593	208	131.795	132	107	163	63130	8.31643	6224.52	6221	4234	8452	2981543	945.155	0.0109868	0.344443	0.15296	1.74741
D221	20631	152	566.166	965.012	1219.75	593	593	223	129.812	129	107	165	216657	7.82468	4635.27	4653	1805	7275	7736269	1324.61	0.0206155	0.670211	0.25761	1.43362
D222	20832	152	556.093	997.062	1215.17	593	593	265	132.852	132	103	168	63636	8.1826	4855.21	4931	3603	5659	2325646	411.662	0.0155852	0.498312	0.0799515	1.7463
D11	12578	152	570.075	1050.62	1231.31	594	594	179	133.451	133	115	158	63923	6.57442	7917.47	8006	6314	8941	3792467	564.751	0.00933545	0.375486	0.094186	2.41354
D12	15970	152	641.462	1070.25	1235.65	594	594	177	130.789	131	111	161	62648	8.24491	5601.35	5605	5036	6198	2683046	208.8	0.0110623	0.347125	0.094676	4.6403
D21	25472	152	539.645	1025.25	1238.46	594	594	208	131.795	132	108	156	63130	8.05914	5758.57	5986	2541	7771	2758356	1225.64	0.00777425	0.252311	0.124471	1.04016
D221	20636	152	568.455	969.132	1238.07	594	594	223	127.503	127	103	153	148031	7.14567	4584.42	4722	2567	6443	5322506	913.452	0.0155058	0.544903	0.180091	1.53181
D222	20837	152	562.961	998.893	1215.17	594	594	265	128.841	129	110	156	61715	7.27234	5202.84	5203	4527	5785	2492161	256.511	0.0110122	0.385948	0.116586	4.23565
D11	12573	152	568.545	1046.79	1231.31	595	595	179	138.273	138	118	167	66233	8.59906	8016.06	8020	6849	8783	3839695	376.121	0.0196629	0.620167	0.0935688	3.64711
D12	15975	152	640.187	1067.44	1235.65	595	595	177	129.557	129	112	160	62058	7.27122	4992.13	5012	3830	6002	2391230	520.241	0.0106776	0.376483	0.117169	2.01282
D21	25467	152	541.564	1024.53	1238.46	595	595	208	137.309	137	116	161	65771	7.85782	7450.99	7414	5279	9269	3569023	750.792	0.0109437	0.378324	0.133813	2.3425
D221	20651	152	562.961	966.843	1238.07	595	595	223	127.141	127	101	163	147611	8.01673	4877.4	4975	2943	6083	5662658	701.511	0.0158343	0.494418	0.194866	2.26778
D222	20842	152	558.84	998.893	1215.17	595	595	265	133.505	133	106	160	63949	7.24175	5258.03	5290	4493	5828	2518598	263.055	0.017617	0.638311	0.137629	4.83632
D11	12568	152	569.82	1047.05	1231.31	596	596	179	135.597	135	113	160	64951	7.35889	7794.42	7735	7073	8633	3733529	372.318	0.014347	0.521246	0.0686178	2.68853
D121	15980	152	641.462	1068.72	1235.65	596	596	262	128.854	129	107	158	61721	7.04762	4961.01	5040	3675	6125	2376325	604.962	0.0135651	0.489393	0.119599	1.75201
D122	16021	152	644.266	1080.96	1256.05	596	596	351	123.315	123	107	145	59068	6.4027	3487.47	3375	2271	5175	1670498	706.136	0.00324338	0.12453	0.0841607	0.766774
D21	25462	152	543.482	1022.61	1238.46	596	596	208	137.585	137	116	174	65903	8.53522	6668.31	6891	4082	7918	3194122	783.398	0.0161276	0.511689	0.106173	1.63402
D221	20656	152	566.623	962.265	1238.07	596	596	223	130.755	130	105	160	151806	7.96193	5101.49	5120	3467	6395	5922828	560.734	0.0250511	0.802695	0.236635	3.48183
D222	20847	152	562.045	995.688	1215.17	596	596	265	129.956	130	110	154	62249	7.60671	5061.81	5131	4037	5797	2424605	369.825	0.0117219	0.395882	0.147084	3.51001
D11	12553	152	571.605	1044.5	1231.31	597	597	179	135.401	135	109	164	64857	7.82136	7724.73	7743	6808	8492	3700148	336.117	0.0164728	0.5611	0.072144	3.09293
D121	15985	152	634.323	1059.79	1256.05	597	597	262	128.852	129	105	153	61720	7.23376	4754.62	4826	3653	5575	2277463	440.715	0.019868	0.694012	0.127367	2.43769
D122	16026	152	644.776	1084.27	1256.05	597	597	351	121.795	121	105	138	58340	5.83023	3071.53	3021	1763	4796	1471261	719.904	1.12E-04	0.00467427	0.0723795	0.575939
D21	25457	152	545.64	1023.57	1238.46	597	597	208	136.889	137	110	167	65570	7.02195	7141.48	7231	5043	8543	3420771	716.897	0.0111752	0.430894	0.130901	2.30611
D221	20661	152	570.744	958.602	1238.07	597	597	223	132.658	132	112	163	154016	8.56815	5147.26	5191	3351	6673	5975964	691.278	0.0290515	0.874194	0.222644	2.71184
D222	20852	152	567.081	992.483	1215.17	597	597	265	128.766	129	112	158	61679	6.52126	4165.51	4279	2715	5682	1995279	679.663	0.0119618	0.466804	0.125187	1.36377
D111	12548	152	562.171	1037.1	1238.96	598	598	202	132.929	133	109	153	57824	6.43593	7078.03	7101	5811	8327	3078944	556.614	0.00681155	0.27947	0.0287112	0.709817
D112	12667	152	575.684	1055.71	1238.96	598	598	218	131.484	131	111	177	62981	7.04226	7123.77	7177	5913	7975	3412286	412.64	0.00742905	0.275366	0.102772	3.21781
D121	15991	152	634.578	1056.22	1256.05	598	598	262	124.81	125	100	148	59784	6.28036	4746.77	4789	3602	5694	2273702	507.053	0.0107363	0.422194	0.142702	2.33815
D122	16031	152	641.462	1087.33	1245.85	598	598	351	122.503	122	107	145	58679	6.08031	3363.52	3361	2485	4449	1611126	459.969	0.00307635	0.123582	0.110646	1.45698
D21	25452	152	543.002	1020.46	1238.46	598	598	208	137.286	137	115	165	65760	7.97667	7043.99	7072	4592	8701	3374073	776.93	0.0107003	0.364426	0.119492	1.93546
D221	20666	152	574.407	954.939	1238.07	598	598	223	131.143	131	107	161	152257	8.35785	4919.18	5097	2696	6575	5711164	850.746	0.0231869	0.711162	0.206473	1.9791
D222	20857	152	562.045	989.736	1215.17	598	598	265	130.628	130	111	160	62571	7.70804	4322.3	4449	2934	5495	2070383	689.233	0.0138608	0.463376	0.150234	1.63818
D111	12543	152	563.191	1038.89	1246.61	599	599	202	130.416	130	111	160	56731	7.47741	6907.64	7008	5426	8340	3004824	670.251	0.00569717	0.197607	0.0753226	1.44381
D112	12672	152	578.998	1058.26	1238.96	599	599	218	130.998	131	108	159	62748	7.66629	6693.29	6686	5076	8172	3206088	728.142	0.011055	0.373674	0.131807	2.14102
D121	15996	152	633.813	1056.48	1256.05	599	599	262	127.704	128	105	155	61170	6.7138	4246.72	4351	2661	5209	2034180	585.556	0.020271	0.755831	0.154087	1.93661
D122	16036	152	641.972	1085.8	1245.85	599	599	351	122.775	123	101	148	58809	6.59746	3346.32	3316	2572	4224	1602886	420.292	0.00636178	0.235281	0.108066	1.553
D21	25447	152	543.002	1020.7	1238.46	599	599	208	136.672	136	114	161	65466	8.29018	7467.62	7397	5928	8873	3576990	603.534	0.0132877	0.432377	0.1277	2.80225
D221	20671	152	571.202	954.023	1238.07	599	599	223	132.713	132	110	165	154080	7.84755	4688.89	4807	2754	6249	5443799	757.979	0.0241376	0.79716	0.211991	2.16402
D222	20862	152	560.213	987.905	1215.17	599	599	265	132.367	132	112	161	63404	7.14572	4390.8	4448	2910	5846	2103195	817.301	0.0182584	0.664309	0.162274	1.50014
D111	12538	152	565.486	1037.36	1246.61	600	600	202	128.701	128	104	157	55985	7.72111	6831.22	6947	5129	8184	2971582	736.893	-0.00176253	-0.058862	0.0475343	0.841323
D112	12677	152	582.058	1059.54	1238.96	600	600	218	133.737	133	114	163	64060	7.43716	6675.45	6665	4928	8037	3197539	739.51	0.0182308	0.643923	0.108172	1.76228
D121	16001	152	632.284	1057.24	1256.05	600	600	262	125.701	126	107	151	60211	6.24605	5245.14	5234	4252	6196	2512424	396.211	0.0145363	0.5767	0.151231	3.47807
D122	16041	152	647.326	1089.62	1245.85	600	600	351	120.896	121	105	142	57909	5.54079	3280.77	3255	2530	4092	1571487	331.699	0.00650605	0.282078	0.125263	2.20207
D21	25442	152	546.359	1019.74	1238.46	600	600	208	136.138	136	117	157	65210	7.21993	7141.01	7251	4870	8577	3420543	732.467	0.0124495	0.463718	0.126715	2.19289
D221	20676	152	571.66	951.276	1238.07	600	600	223	130.13	130	108	164	151081	7.83534	4495.42	4628	2371	6187	5219187	831.016	0.0203613	0.662828	0.22196	1.96521
D222	20867	152	563.418	987.905	1215.17	600	600	265	130.449	130	112	161	62485	7.48199	4111.37	4139	2461	5682	1969347	903.746	0.0142913	0.491318	0.15382	1.21296
D111	12533	152	561.406	1039.4	1246.61	601	601	202	130.798	131	111	156	56897	6.7103	6059.63	6126	4222	7749	2635938	860.451	0.00471887	0.183097	0.0248928	0.342093
D112	12682	152	580.273	1056.99	1238.96	601	601	218	133.614	133	111	162	64001	7.41613	7131.72	7220	5730	7987	3416094	482.855	0.0176172	0.623814	0.114559	3.03623
D121	16006	152	632.284	1053.42	1256.05	601	601	262	127.864	128	105	158	61247	7.66563	5203.16	5246	4148	5992	2492312	387.359	0.0205269	0.671014	0.185194	4.19779
D122	16046	152	646.051	1089.11	1245.85	601	601	351	121.658	121	106	146	58274	6.46488	3106.2	3033	2533	3919	1487869	364.682	0.00565769	0.211737	0.116743	1.78083
D21	25437	152	545.88	1019.5	1238.46	601	601	208	136.99	136	116	165	65618	7.53721	6814.46	6898	4562	8669	3264127	844.692	0.0149215	0.534425	0.116049	1.67773
D221	20681	152	572.576	950.36	1238.07	601	601	223	130.29	129	102	160	151267	7.56165	4880.65	4890	3390	6158	5666433	539.98	0.0194116	0.6562	0.228326	3.36025
D222	20872	152	567.997	988.363	1215.17	601	601	265	129.814	129	106	164	62181	8.07217	4859.76	4873	3123	6844	2327825	879.494	0.0152567	0.483332	0.182984	1.70941
D111	12528	152	560.132	1039.65	1246.61	602	602	202	130.595	130	116	152	56809	6.51422	5581.27	5614	4016	7153	2427854	958.651	0.00735907	0.29291	0.0169831	0.194449
D112	12687	152	580.783	1062.34	1238.96	602	602	218	130.322	129	106	155	62424	8.23688	7047.06	7110	5486	8387	3375541	604.905	0.00593159	0.186589	0.125036	2.58952
D121	16011	152	632.029	1058.26	1256.05	602	602	262	124.981	125	107	152	59866	6.9117	4853.37	4842	3864	5691	2324762	382.226	0.00919448	0.32949	0.15571	3.42152
D122	16051	152	648.346	1093.19	1245.85	602	602	351	121.096	121	103	144	58005	6.0734	2868.28	2835	2232	3642	1373904	307.009	0.00598432	0.23722	0.113349	1.90233
D21	25432	152	543.722	1017.34	1238.46	602	602	208	134.996	135	106	165	64663	8.48824	6438.28	6427	4063	8347	3083935	811.838	0.00730722	0.23074	0.115224	1.63874
D221	20686	152	573.491	948.987	1238.07	602	602	223	130.488	130	108	163	151496	8.21248	4558.39	4693	2695	5728	5292291	660.238	0.019392	0.604514	0.209027	2.3873
D222	20877	152	565.708	994.773	1233.49	602	602	265	128.303	128	108	160	61457	7.46752	5116.11	5084	3133	6755	2450618	762.862	0.00795326	0.27114	0.188103	2.12357
D111	12523	152	559.877	1036.85	1246.61	603	603	202	130.366	130	111	161	56709	7.35832	6214.27	6325	4699	7778	2703208	911.469	0.00661789	0.232953	0.0299266	0.396213
D112	12692	152	580.273	1061.32	1244.06	603	603	218	134.002	134	115	158	64187	8.08829	6643.51	6755	4925	7956	3182243	583.766	0.0164562	0.536447	0.111211	2.27793
D121	16016	152	633.303	1054.95	1256.05	603	603	262	124.528	124	99	147	59649	6.66744	4428.23	4417	3111	5680	2121120	541.644	0.01074	0.39692	0.152816	2.16747
D122	16056	152	651.66	1090.39	1245.85	603	603	351	119.24	119	104	140	57116	5.40173	2822.42	2802	2162	3683	1351939	348.683	0.00219873	0.0968587	0.12235	1.7648
D21	25427	152	546.359	1015.66	1238.46	603	603	208	135.885	135	111	160	65089	8.21656	6953.56	6956	5061	8542	3330757	718.089	0.0123643	0.403965	0.102607	1.80224
D221	20691	152	574.407	947.613	1238.07	603	603	223	130.692	130	107	158	151733	7.7858	4375.81	4556	2142	6230	5080313	951.045	0.0188239	0.620276	0.22557	1.69368
D222	20882	152	565.25	992.941	1233.49	603	603	265	129.472	129	113	152	62017	6.34625	5234.13	5172	4220	6314	2507147	414.187	0.0124114	0.500212	0.181695	3.88611
D111	12518	152	555.798	1033.53	1246.61	604	604	202	129.244	130	104	154	56221	7.83178	7069.77	7122	5700	8526	3075350	591.759	-0.00144338	-0.0477075	0.0550369	1.24646
D112	12697	152	579.763	1060.3	1244.06	604	604	218	131.004	130	108	159	62751	7.4001	6669.58	6729	5019	7850	3194731	551.325	0.00841238	0.295364	0.126353	2.71414
D121	19133	152	632.333	1060.42	1263.35	604	604	262	123.983	124	105	147	143944	6.98852	4903.19	4782	3128	8191	5692605	843.562	0.00938915	0.330046	0.171073	1.6982
D122	16070	152	654.21	1092.68	1245.85	604	604	351	119.61	119	98	152	57293	6.35458	2748.6	2680	1956	3718	1316580	387.27	0.00387084	0.145157	0.126205	1.59069
D21	25422	152	548.757	1014.94	1238.46	604	604	208	136.478	137	113	156	65373	7.09728	6954.43	6906	5196	8601	3331170	787.124	0.0114293	0.434597	0.0797314	1.30485
D221	20696	152	576.696	940.745	1251.8	604	604	223	128.063	128	103	157	148681	8.01187	5034.69	4999	3127	6772	5845278	712.671	0.0185155	0.581148	0.225118	2.59625
D222	20887	152	567.081	988.363	1233.49	604	604	265	130.292	130	113	155	62410	7.3776	5387.64	5345	4406	6284	2580679	373.811	0.0182379	0.632644	0.215477	5.11012
D111	12513	152	555.033	1034.81	1256.81	605	605	202	125.685	126	111	143	54673	5.58921	6306.51	6416	4132	8062	2743333	966.248	-0.00407591	-0.184061	0.0898754	1.07645
D112	12702	152	579.253	1059.28	1244.06	605	605	218	131.37	131	112	156	62926	7.1522	6558.7	6650	4664	7520	3141618	555.019	0.00962203	0.350101	0.117372	2.48261
D121	19128	152	631.044	1057.2	1263.35	605	605	262	125.634	125	103	148	145861	6.66459	4578.79	4483	2459	7416	5315971	947.753	0.0128624	0.47878	0.17	1.40394
D122	16075	152	657.014	1092.94	1245.85	605	605	351	119.635	120	97	144	57305	6.30883	2724.95	2672	1897	3554	1305251	376.507	0.00423297	0.159863	0.137347	1.748
D221	20701	152	583.564	937.998	1251.8	605	605	223	125.021	124	103	154	145149	7.45142	4828.55	4881	2521	6597	5605952	925.418	0.00810233	0.269698	0.215606	1.85088
D222	20892	152	568.913	983.784	1233.49	605	605	265	129.756	129	110	153	62153	7.27241	5148.35	5207	3901	5811	2466059	387.395	0.0161275	0.566366	0.212076	4.65057
D111	12494	152	550.698	1028.69	1267.01	606	606	202	121.687	122	98	144	52934	6.42136	4148.77	4163	2119	6340	1804716	1187.78	-0.00405145	-0.154178	0.0635569	0.417461
D112	12722	152	582.823	1057.24	1244.06	606	606	218	130.399	130	111	155	62461	6.63622	5916.34	5929	4239	6927	2833925	527.507	0.011511	0.447224	0.141115	2.77394
D121	19123	152	631.044	1053.98	1263.35	606	606	262	125.724	126	104	152	145965	6.22621	4761.98	4629	2192	8181	5528654	1192.59	0.0126733	0.505408	0.160052	1.10181
D122	16061	152	655.994	1087.33	1245.85	606	606	351	120.545	120	100	141	57741	6.33922	3104.3	3103	2339	3823	1486958	330.946	0.00712797	0.269168	0.142094	2.33404
D221	20706	152	583.106	935.251	1251.8	606	606	223	127.384	127	105	155	147893	8.07981	4600.55	4643	2371	7332	5341240	1056.09	0.0131098	0.408021	0.232955	1.64613
D222	20897	152	570.286	980.579	1233.49	606	606	265	129.319	129	108	158	61944	7.08114	5175.98	5147	4331	5975	2479293	426.507	0.013715	0.494165	0.223258	4.42981
D111	12489	152	544.58	1032	1267.01	607	607	202	119.913	120	103	140	52162	6.77939	4271.17	4284	2260	5893	1857957	1092.62	9.44E-04	0.0333758	0.0835691	0.602971
D112	12727	152	576.194	1055.71	1249.16	607	607	218	132.66	132	113	161	63544	6.8204	5412.89	5549	3895	6288	2592775	526.582	0.0117761	0.452767	0.0884666	1.67093
D121	19118	152	632.333	1059.13	1263.35	607	607	262	125.886	126	102	154	146154	7.2733	5054.31	4909	3065	8436	5868049	1064.6	0.011194	0.383203	0.168824	1.37149
D122	16080	152	654.465	1087.07	1245.85	607	607	351	122.307	122	103	148	58585	6.43407	3050.42	3084	2260	3811	1461151	371.416	0.00978329	0.368343	0.136786	1.97648
D21	25417	152	548.277	1012.54	1238.46	607	607	208	140.142	140	114	172	67128	7.71245	7807.85	7870	6271	8820	3739960	533.577	0.0094721	0.341003	0.104665	2.7729
D221	20711	152	582.649	932.504	1251.8	607	607	223	130.355	130	105	161	151342	8.28906	4913.99	4902	2844	7366	5705140	999.18	0.0164708	0.509651	0.22707	1.82016
D222	20902	152	571.66	977.374	1233.49	607	607	265	131.866	132	110	158	63164	7.9435	4420.8	4460	2354	5887	2117563	765.149	0.0198601	0.646537	0.174733	1.71878
D111	12484	152	547.384	1034.04	1267.01	608	608	202	124.657	124	107	148	54226	7.20854	4915.84	5029	2756	6393	2138391	827.288	0.00897632	0.307693	0.134598	1.40984
D112	12732	152	575.939	1055.71	1249.16	608	608	218	129.551	129	113	148	62055	6.46078	4906.59	4926	3555	6032	2350257	492.263	0.00322175	0.12879	0.070427	1.31158
D121	19113	152	636.198	1062.35	1276.24	608	608	262	123.994	124	103	154	143957	6.80536	5629.57	5583	3105	8405	6535929	1164.2	0.00756687	0.273667	0.205725	1.65012
D122	16085	152	659.054	1087.33	1245.85	608	608	351	121.633	122	100	143	58262	6.10805	3067.83	3009	2262	3891	1469490	324.35	0.0094859	0.374245	0.146791	2.42138
D21	25412	152	554.512	1013.26	1238.46	608	608	208	136.775	137	114	160	65515	8.42909	7831.42	7909	5954	9046	3751248	580.062	0.00977931	0.314294	0.112431	2.72903
D221	20716	152	591.806	936.624	1251.8	608	608	223	126.298	126	105	152	146632	7.3229	4201.08	4325	1713	6325	4877456	1122.14	0.00511621	0.17558	0.179948	1.1419
D222	20907	152	571.202	976.458	1233.49	608	608	265	130.161	129	112	166	62347	7.21438	5033.57	4985	3803	5955	2411079	465.114	0.0171107	0.60703	0.224817	3.97287
D111	12479	152	548.404	1033.79	1267.01	609	609	202	126.099	126	111	149	54853	6.12857	5741.65	5796	4107	6840	2497619	556.022	0.0112976	0.459715	0.112509	2.08862
D112	12737	152	580.783	1056.99	1259.36	609	609	218	130.407	130	111	154	62465	6.88301	5031.85	5082	3769	6509	2410255	457.906	0.00204917	0.0774895	0.059855	1.24118
D121	19108	152	638.131	1059.77	1276.24	609	609	262	122.425	122	105	157	142135	6.89888	5538.47	5421	3350	8287	6430169	1039.48	0.00239181	0.0846854	0.181337	1.63575
D122	16090	152	661.603	1083.5	1245.85	609	609	351	120.422	120	102	145	57682	6.59891	3284.32	3312	2608	3759	1573187	271.892	0.00736986	0.267013	0.165982	3.43912
D21	25407	152	555.231	1014.7	1238.46	609	609	208	136.555	136	116	166	65410	7.87617	8036.06	8064	6143	9584	3849275	705.202	0.0156671	0.534884	0.109124	2.24234
D221	20721	152	595.011	936.166	1251.8	609	609	223	126.357	126	100	166	146700	8.04429	3922.96	3913	1352	6809	4554557	1328.19	0.00268061	0.0839869	0.163784	0.83135
D222	20912	152	571.66	979.205	1233.49	609	609	265	129.868	129	109	153	62207	7.37954	5040.76	5049	3696	6104	2414525	475.66	0.0145713	0.505499	0.219126	3.80957
D111	12474	152	549.934	1030.73	1261.91	610	610	202	128.223	128	110	149	55777	6.7526	6507.4	6530	5302	7322	2830720	399.279	0.0063717	0.240448	0.0845995	2.54249
D112	12742	152	580.273	1052.66	1259.36	610	610	218	131.916	132	111	156	63188	7.24939	4987.63	4971	3904	6362	2389076	472.416	0.00355455	0.128905	0.0576579	1.1511
D121	19103	152	640.064	1052.69	1276.24	610	610	262	123.098	122	101	158	142917	6.75474	4800.62	4669	2142	7775	5573520	1200.58	0.00374092	0.13584	0.162751	1.11937
D122	16095	152	663.133	1083.5	1245.85	610	610	351	121.543	121	102	150	58219	6.29552	3301.77	3314	2399	3923	1581549	294.274	0.010057	0.384459	0.160718	3.10715
D221	20726	152	590.89	924.262	1270.12	610	610	223	132.667	132	110	166	154026	8.4521	5315.99	5496	2389	6991	6171870	956.884	0.0288923	0.881536	0.266521	2.33816
D222	20917	152	576.696	983.784	1233.49	610	610	265	128.647	128	110	159	61622	7.58182	5066.4	5060	3817	6008	2426807	480.988	0.0109692	0.368208	0.21213	3.6868
D111	12508	152	548.659	1027.16	1261.91	611	611	202	130.28	130	108	158	56672	7.96504	6529.21	6562	5311	7377	2840206	432.834	0.00888298	0.288031	0.0838596	2.33426
D112	12747	152	575.684	1047.05	1259.36	611	611	218	132.777	132	117	158	63600	6.91568	5878.6	5885	4546	6969	2815848	488.914	0.00407147	0.155705	0.0969105	2.12457
D121	19098	152	638.775	1053.98	1276.24	611	611	262	123.622	124	94	154	143525	6.72521	4699.76	4611	2682	7045	5456425	910.181	0.0039915	0.146159	0.158711	1.41452
D122	16100	152	663.388	1083.25	1245.85	611	611	351	121.651	122	102	142	58271	6.01302	3184.21	3206	2414	3718	1525238	250.59	0.0103263	0.413558	0.161127	3.5266
D21	25402	152	554.512	1009.43	1238.46	611	611	208	140.117	140	110	164	67116	9.01109	8330.95	8406	6158	9772	3990526	683.729	0.0101166	0.311463	0.133586	2.87174
D221	20731	152	592.721	922.431	1270.12	611	611	223	132.48	132	104	175	153809	8.64879	5492.4	5554	3770	6961	6376674	684.086	0.0260368	0.777407	0.259156	3.30494
D222	20922	152	576.239	978.747	1233.49	611	611	265	131.885	131	108	160	63173	7.7274	5027.9	5025	3407	6125	2408362	532.101	0.0192294	0.644	0.200507	3.15637
D111	12469	152	553.758	1028.43	1254.26	612	612	202	131.791	132	106	153	57329	6.64504	6082.69	6240	4483	7503	2645968	730.092	0.0048814	0.192685	0.0746404	1.15733
D112	12752	152	571.095	1050.11	1259.36	612	612	218	134.729	134	111	158	64535	7.64658	6140.25	6132	4402	7408	2941181	636	0.0131254	0.456533	0.0896721	1.58899
D121	19093	152	641.353	1054.62	1276.24	612	612	262	123.467	123	105	157	143345	6.57129	4867.02	4833	2784	7046	5650605	918.427	0.00426625	0.159634	0.183438	1.64282
D122	16105	152	663.388	1082.99	1245.85	612	612	351	121.597	121	106	144	58245	6.07265	2999.8	3007	2282	3665	1436902	282.019	0.0124875	0.493925	0.149956	2.77411
D21	25397	152	555.711	1008.71	1238.46	612	612	208	138.292	138	115	167	66242	7.86724	7982.69	8035	6358	9050	3823707	553.321	0.0130741	0.453707	0.11253	2.91848
D221	20736	152	595.927	922.431	1270.12	612	612	223	132.294	132	110	168	153593	8.64366	5216.8	5251	3260	6870	6056706	780.97	0.0198481	0.595738	0.273212	2.86681
D222	20927	152	576.239	973.711	1233.49	612	612	265	131.601	131	112	155	63037	7.68289	4792.42	4824	3503	5947	2295569	474.504	0.0181087	0.609338	0.19313	3.26969
D111	12464	152	552.228	1025.12	1254.26	613	613	202	128.52	128	113	154	55906	6.09196	6028.55	6112	4707	7196	2622419	617.518	0.00426432	0.179161	0.0752728	1.36683
D112	12757	152	574.154	1048.07	1259.36	613	613	218	134.541	134	111	162	64445	7.89218	6092.77	6208	4586	7008	2918438	489.106	0.0075288	0.254774	0.112065	2.51062
D121	19088	152	640.708	1049.47	1276.24	613	613	262	125.305	125	101	156	145479	6.73437	4129.2	4033	2020	6756	4794004	980.044	0.00612717	0.226625	0.128374	0.95868
D221	20741	152	599.132	922.431	1270.12	613	613	223	132.462	132	109	167	153788	9.20816	5399.35	5477	3542	6738	6268648	673.432	0.0203308	0.573271	0.260184	3.31074
D222	20932	152	575.781	977.832	1233.49	613	613	265	132.403	132	109	158	63421	7.45604	4903.34	4965	3430	6027	2348700	507.136	0.0192936	0.672253	0.198633	3.20452
D111	12458	152	548.404	1020.79	1251.71	614	614	202	131.756	131	113	154	57314	6.99608	6554.65	6543	5133	7544	2851274	500.591	0.00843375	0.315007	0.0694038	1.69957
D112	12762	152	571.095	1045.26	1259.36	614	614	218	134.23	134	115	157	64296	7.78835	6230.1	6283	5020	7049	2984217	375.865	0.0110289	0.376011	0.113182	3.37057
D121	19083	152	639.42	1052.04	1276.24	614	614	262	125.733	126	107	149	145976	6.21755	3970.01	4041	1661	6285	4609177	1004.77	0.00705311	0.283262	0.151493	1.03964
D122	16110	152	663.388	1082.74	1245.85	614	614	351	121.67	122	103	142	58280	5.84526	2802.44	2802	1951	3492	1342369	302.087	0.00987266	0.406984	0.130618	2.14349
D21	25382	152	556.43	1006.31	1238.46	614	614	208	138.242	138	116	180	66218	8.64332	8033.17	8156	6175	9214	3847888	648.116	0.00716616	0.227602	0.104735	2.35017
D221	20746	152	595.469	923.804	1270.12	614	614	223	135.78	136	110	168	157641	8.09571	5499.31	5647	2754	6987	6384700	837.212	0.0239639	0.785026	0.268046	2.77701
D222	20937	152	575.323	981.953	1233.49	614	614	265	133.378	133	112	156	63888	7.51353	5050.08	5058	3869	6072	2418990	459.231	0.0175188	0.611269	0.21418	3.87965
D111	12453	152	549.934	1021.81	1251.71	615	615	202	133.366	133	109	162	58014	7.79207	7144.43	7202	5809	8603	3107825	678.142	0.0124934	0.422385	0.0612076	1.21529
D112	12767	152	572.115	1044.75	1259.36	615	615	218	133.169	133	114	159	63788	7.29551	6100.16	6145	5031	7006	2921978	349.547	0.0126506	0.456068	0.0992729	3.15204
D121	19078	152	643.93	1046.89	1276.24	615	615	262	125.27	125	103	150	145438	6.48025	3239.6	3308	1678	4975	3761173	636.623	0.00765555	0.29373	0.118259	1.07629
D122	16115	152	660.074	1084.01	1245.85	615	615	351	120.43	120	101	144	57686	6.41804	2816.79	2777	2006	3539	1349244	322.116	0.00746552	0.278095	0.133297	2.05707
D21	25387	152	559.547	1008.95	1238.46	615	615	208	137.219	136	120	167	65728	7.94147	7506.05	7710	4815	8961	3595400	919.364	0.00980212	0.33545	0.0680609	1.04053
D221	20751	152	595.469	925.178	1270.12	615	615	223	135.573	135	113	174	157400	8.86849	5909.94	6017	3381	7559	6861441	848.718	0.0209106	0.626227	0.277365	3.02403
D222	20942	152	575.323	980.121	1233.49	615	615	265	133.624	133	112	164	64006	7.59051	4866.88	4865	3632	5595	2331236	407.527	0.0179168	0.619715	0.216997	4.25882
D111	12438	152	554.013	1021.3	1264.46	616	616	202	130.184	130	108	152	56630	7.53414	6723.77	6812	5094	8249	2924840	669.912	0.0117509	0.401376	0.0797589	1.48278
D112	12772	152	572.624	1044.75	1259.36	616	616	218	133.877	134	107	159	64127	8.12478	5738.27	5797	3750	7079	2748630	777.8	0.0119439	0.388969	0.0825939	1.12571
D121	19073	152	648.439	1041.73	1276.24	616	616	262	124.142	124	106	148	144129	6.36136	2750	2776	1527	3978	3192748	416.244	0.00422052	0.164035	0.0765733	0.939829
D122	16120	152	661.348	1078.41	1245.85	616	616	351	121.802	122	105	150	58343	6.23597	3039.35	2978	2123	3953	1455851	386.887	0.0120802	0.466271	0.140717	1.93819
D21	25392	152	561.705	1009.43	1238.46	616	616	208	134.743	134	115	165	64542	7.47008	8371.49	8449	6860	9120	4009944	440.943	0.00522256	0.187427	0.0733679	2.59542
D221	20756	152	597.3	924.262	1270.12	616	616	223	136.357	135	112	167	158311	9.00128	5793.01	5861	3416	7414	6725681	836.21	0.0279722	0.824424	0.271405	2.95769
D222	20947	152	578.986	976.458	1233.49	616	616	265	130.935	131	112	166	62718	6.9795	4439.17	4455	2254	6292	2126364	989.118	0.0144492	0.534413	0.217778	1.6052
D111	12433	152	560.132	1019.51	1264.46	617	617	202	132.365	132	109	165	63403	7.70115	7379.78	7386	5377	8633	3534913	588.045	0.0103571	0.352379	0.123896	2.76689
D112	12777	152	582.823	1043.48	1259.36	617	617	218	132.754	133	109	154	63589	7.12984	5955.07	6083	4198	7327	2852480	638.083	0.00711649	0.263138	0.0787653	1.36285
D121	19068	152	651.016	1039.16	1276.24	617	617	262	123.807	123	106	151	143740	6.49488	2636.43	2672	1611	3804	3060892	364.831	0.00391137	0.148538	0.0908988	1.20428
D122	16125	152	667.467	1076.37	1245.85	617	617	351	121.944	121	105	141	58411	5.95792	3058.31	3074	2319	3576	1464929	216.853	0.0123738	0.50033	0.164804	3.9908
D221	20761	152	598.674	923.346	1270.12	617	617	223	132.845	133	106	170	154233	9.16581	5901.37	5997	3668	7327	6851487	722.523	0.016026	0.45722	0.272273	3.49587
D222	20952	152	578.07	976.458	1251.8	617	617	265	124.159	124	102	172	59472	7.64182	4727.96	4887	2542	6172	2264693	769.611	-0.00199109	-0.0648287	0.213717	2.16348
D111	12428	152	557.072	1021.3	1264.46	618	618	202	132.618	132	115	161	63524	7.19092	7403.07	7509	5273	8659	3546072	684.615	0.0195159	0.706061	0.134069	2.55673
D112	12782	152	586.392	1044.5	1259.36	618	618	218	130.125	129	109	159	62330	7.38432	5446.57	5419	4276	6482	2608909	430.165	0.00351128	0.123317	0.0799052	1.87373
D121	19063	152	653.593	1036.58	1276.24	618	618	262	124.447	124	101	148	144483	6.82092	2516.3	2523	1780	3332	2921421	330.018	0.00313762	0.114133	0.0918849	1.28328
D122	16130	152	665.173	1077.13	1245.85	618	618	351	121.388	121	105	142	58145	6.4425	2970.37	2909	2253	3899	1422805	311.037	0.00948601	0.354108	0.162924	2.67585
D221	20766	152	598.216	927.467	1270.12	618	618	223	136.092	136	114	179	158003	8.25703	5781.47	5746	3555	7375	6712284	779.949	0.0204929	0.661963	0.255392	3.01599
D222	20957	152	573.949	981.495	1251.8	618	618	265	130.789	130	108	163	62648	7.74458	4937.7	5211	2742	6297	2365156	835.273	0.0113587	0.379339	0.184361	1.84039
D111	12423	152	556.052	1019	1264.46	619	619	202	134.259	134	113	177	64310	8.51333	7541.9	7397	5858	9225	3612568	768.359	0.0223207	0.688644	0.115397	2.03101
D112	12787	152	584.097	1043.99	1259.36	619	619	218	131.207	131	104	158	62848	7.85892	5360.83	5473	3821	6351	2567837	522.771	0.00403239	0.134103	0.0736636	1.40713
D121	19058	152	653.593	1045.6	1276.24	619	619	262	123.065	123	96	148	142879	6.66767	2529.71	2485	1601	4075	2936999	457.272	0.00197315	0.0726936	0.0498679	0.52555
D122	16135	152	662.878	1077.9	1245.85	619	619	351	123.967	124	108	147	59380	6.25729	3243.61	3269	2399	3815	1553688	289.124	0.0154847	0.604196	0.17427	3.32987
D21	25337	152	564.822	1009.19	1238.46	619	619	208	136.15	135	115	172	65216	8.64734	7867.87	7679	6843	9757	3768709	632.973	0.00563431	0.176427	0.0548386	1.29242
D221	20771	152	596.842	928.383	1270.12	619	619	223	135.034	134	112	168	156774	8.77475	5243.65	5311	2864	6987	6087875	822.231	0.0213289	0.642746	0.255108	2.59246
D222	20962	152	571.202	982.41	1251.8	619	619	265	132.812	133	106	160	63617	7.72177	5242.61	5256	4069	6171	2511208	466.964	0.0174561	0.590176	0.179311	3.41407
D111	12418	152	555.033	1016.71	1264.46	620	620	202	133.576	133	110	170	63983	7.48121	7368.41	7316	6073	9204	3529467	701.384	0.0169283	0.594443	0.134441	2.48999
D112	12792	152	590.471	1044.5	1259.36	620	620	218	130.537	130	112	158	62527	7.23183	4934	4823	3767	6098	2363385	513.101	0.00160913	0.0579972	0.0746918	1.33664
D121	19053	152	649.084	1050.75	1276.24	620	620	262	125.744	125	100	150	145989	7.14644	3087.25	2958	1945	5313	3584294	635.817	0.00541463	0.189519	0.0914584	0.81374
D122	16140	152	664.918	1078.92	1245.85	620	620	351	123.808	124	97	140	59304	6.34278	3290.15	3278	2342	4088	1575981	345.443	0.0136082	0.524119	0.181878	2.93142
D21	25342	152	569.378	1012.3	1238.46	620	620	208	142.883	142	122	169	68441	8.12448	8259.26	8125	7027	10138	3956185	683.8	0.0203938	0.702983	0.0600181	1.36776
D221	20776	152	595.469	929.299	1270.12	620	620	223	133.034	132	111	173	154452	9.3776	4441.89	4565	1379	6923	5157030	1322.79	0.0133446	0.373636	0.226251	1.23914
D222	20967	152	569.371	981.495	1251.8	620	620	265	137.311	137	112	177	65772	8.4713	5267.85	5305	3406	6322	2523300	571.991	0.0279618	0.881806	0.179673	2.80541
D111	12413	152	554.268	1011.61	1264.46	621	621	202	133.474	133	112	160	63934	7.53061	7222.06	7203	5849	8711	3459366	750.875	0.0119384	0.418203	0.129994	2.21295
D112	12797	152	584.607	1040.93	1264.46	621	621	218	132.969	132	109	158	63692	7.28478	4876.75	4871	3621	6115	2335963	534.249	0.00830687	0.300751	0.0846908	1.42543
D121	19048	152	649.728	1044.96	1276.24	621	621	262	126.111	126	105	155	146415	7.00386	3277.83	3288	2058	4910	3805558	539.355	0.00799587	0.285663	0.0985442	1.09032
D122	16145	152	662.113	1076.11	1245.85	621	621	351	123.486	123	105	148	59150	6.03401	2677.24	2702	1917	3199	1282400	232.984	0.0137488	0.555108	0.148158	2.96562
D21	25347	152	571.056	1011.35	1238.46	621	621	208	140.027	140	119	167	67073	7.22337	8361.65	8382	7038	9297	4005231	525.095	0.0142544	0.544886	0.0648074	1.93838
D221	20781	152	595.011	928.383	1270.12	621	621	223	130.587	130	105	161	151611	8.9265	4605.26	4626	1533	7140	5346710	1328.38	0.0119855	0.346521	0.244204	1.36089
D222	20972	152	570.286	976.458	1251.8	621	621	265	135.276	135	112	159	64797	8.27554	5075.16	5093	3337	6293	2431001	546.347	0.0280611	0.892359	0.213702	3.2712
D111	12408	152	552.483	1010.59	1264.46	622	622	202	135.418	135	113	159	64865	7.96573	7173.89	7274	5293	8415	3436292	662.914	0.0145119	0.486347	0.110714	2.15738
D112	12802	152	578.743	1036.59	1264.46	622	622	218	132.818	133	110	164	63620	7.2486	4799.24	4764	3499	6355	2298834	625.184	0.00814096	0.29593	0.0860655	1.21665
D121	19043	152	646.507	1039.8	1276.24	622	622	262	126.535	126	106	190	146907	6.79952	3152.61	3152	1952	4595	3660178	460.965	0.00378864	0.140476	0.0952963	1.19008
D122	16150	152	659.054	1081.98	1253.5	622	622	351	121.271	121	106	144	58089	5.88892	2375.23	2372	1693	3210	1137737	275.761	0.00127536	0.0524605	0.116074	1.79162
D211	25352	152	560.746	996.958	1238.46	622	622		141.29	141	112	186	67678	10.5641	6401.33	6583	4081	8042	3066239	993.413	-0.00160339	-0.0429583	0.0700466	0.843636
D212	25367	152	559.787	1021.18	1238.46	622	622		138.232	137	113	180	66213	8.97548	7453.7	7433	4807	9798	3570320	986.628	0.0106649	0.325034	0.10579	1.4455
D221	21924	152	594.595	923.815	1270.12	622	622	223	133.873	133	104	182	155426	9.76081	4200.2	4285	1579	6498	4876434	1209.91	0.0287791	0.767344	0.219016	1.24742
D222	20977	152	567.539	973.711	1251.8	622	622	265	134.493	134	113	169	64422	8.23247	4785.3	4845	3018	5965	2292159	682.135	0.0188867	0.605659	0.193685	2.27654
D111	12403	152	554.778	1016.45	1264.46	623	623	202	134.459	134	114	163	64406	7.66055	6955.06	7048	5318	8481	3331475	759.779	0.0121427	0.421147	0.120638	1.97089
D112	12807	152	583.078	1040.16	1264.46	623	623	218	130.887	131	108	162	62695	7.72134	5430.76	5462	3854	6830	2601333	593.15	0.0018288	0.0618881	0.110253	1.81842
D121	19038	152	656.815	1047.53	1276.24	623	623	262	123.353	123	104	154	143213	7.26596	3410.72	3435	1759	5215	3959842	694.34	0.00279843	0.0947518	0.112825	0.996054
D122	16155	152	664.663	1085.03	1253.5	623	623	351	119.545	119	103	139	57262	5.32673	2552.83	2527	1943	3296	1222805	248.604	0.002143	0.0959827	0.114011	2.10184
D211	25357	152	564.822	1000.55	1238.46	623	623		132.591	131	109	158	63511	8.60838	7744.18	7893	5094	9200	3709460	915.582	-0.0105766	-0.329294	0.124507	1.87301
D212	25372	152	564.582	1026.69	1238.46	623	623		136.324	136	113	164	65299	8.46045	6720.5	6716	4222	8698	3219118	1032.69	0.0125482	0.399368	0.103678	1.22267
D222	20982	152	572.118	977.374	1251.8	623	623	265	130.91	130	110	177	62706	7.82619	4487.05	4410	2713	6226	2149298	773.963	0.010815	0.357939	0.152342	1.53289
D111	12398	152	553.758	1015.18	1261.91	624	624	202	133.576	133	114	164	63983	7.30807	6459.8	6621	4608	8164	3094242	952.941	0.0108507	0.392397	0.112047	1.36603
D112	12812	152	578.998	1042.2	1264.46	624	624	218	132.889	132	114	170	63654	8.73759	5383.56	5388	3911	6749	2578724	654.216	0.0106777	0.32136	0.116923	1.72288
D121	19033	152	658.103	1046.24	1282.68	624	624	262	126.327	126	104	149	146666	6.5013	2914.75	2934	1496	4468	3384019	652.449	0.00509621	0.197046	0.110598	0.889764
D122	16160	152	666.447	1087.58	1253.5	624	624	351	121.708	122	104	141	58298	6.08192	2372.2	2379	1573	3215	1136283	322.79	0.00804136	0.319271	0.117054	1.54019
D211	25362	152	565.302	1002.95	1238.46	624	624		137.307	137	119	165	65770	7.62619	7926.71	8066	5827	8856	3796895	601.96	3.60E-04	0.0129648	0.112268	2.65828
D212	25377	152	564.822	1024.53	1238.46	624	624		138.994	139	116	178	66578	8.96705	6974.18	7037	3988	8952	3340630	1200.86	0.0181759	0.553414	0.101574	1.07102
D221	21929	152	595.426	931.29	1270.12	624	624	223	131.165	130	107	164	152283	8.99225	5060.3	5154	3057	6875	5875012	894.158	0.0103655	0.299291	0.283261	2.49841
D222	20987	152	573.949	978.747	1251.8	624	624	265	132.374	132	107	160	63407	8.34207	4488.11	4466	2473	6201	2149806	920.761	0.0145474	0.455063	0.171263	1.42547
D111	12393	152	556.307	1014.67	1261.91	625	625	202	133.95	133	115	164	64162	8.95956	6585.36	6722	5047	8171	3154386	873.963	0.00934023	0.276698	0.100517	1.37645
D112	12817	152	576.959	1042.97	1264.46	625	625	218	132.301	132	111	160	63372	8.08049	5712.66	5749	4166	6620	2736362	492.435	0.00265105	0.0865809	0.123198	2.54487
D121	19028	152	661.324	1048.18	1282.68	625	625	262	125.983	126	106	147	146266	6.71383	3025.05	2999	1892	4161	3512078	497.52	0.00344711	0.128923	0.136753	1.46293
D122	16165	152	665.683	1083.5	1253.5	625	625	351	120.998	121	103	139	57958	5.46671	2617.68	2635	1762	3381	1253870	300.457	0.00606314	0.266781	0.157407	2.36975
D211	26085	152	569.378	995.759	1231.27	625	625		137.768	138	111	161	44499	7.34331	7992.91	7998	6471	9105	2581710	576.245	0.00207514	0.0777021	0.0614297	1.60551
D212	27128	152	563.881	1018.84	1237.06	625	625		139.347	139	110	175	60616	8.19669	7089.83	7228	4269	8623	3084077	998.32	0.0102313	0.34435	0.0701424	0.930968
D221	20786	152	600.047	931.13	1270.12	625	625	223	133.989	134	110	178	155561	8.93168	4417.58	4551	1922	6390	5128816	1081.56	0.0158776	0.468932	0.233916	1.5486
D222	20992	152	574.865	976.458	1251.8	625	625	265	131.192	131	110	157	62841	7.30483	4285.63	4166	2395	6256	2052819	897.638	0.0117619	0.417568	0.135501	1.13946
D111	12388	152	558.857	1015.43	1261.91	626	626	202	135.163	135	112	166	64743	8.12086	6643.52	6763	4711	8164	3182247	855.943	0.0100448	0.331043	0.110143	1.54014
D112	12822	152	579.763	1041.18	1264.46	626	626	218	135.069	135	109	166	64698	8.00193	5740.6	5875	4468	6481	2749747	448.89	0.00948773	0.317287	0.11756	2.69051
D121	19023	152	663.901	1045.6	1282.68	626	626	262	126.767	126	102	153	147176	7.05213	3193.45	3229	1571	4438	3707596	620.779	0.0049531	0.177193	0.148092	1.32711
D122	16170	152	668.487	1085.29	1253.5	626	626	351	119.678	120	101	152	57326	6.23502	2282.16	2292	1591	2850	1093156	249.121	0.00552176	0.210812	0.111712	1.84108
D211	26090	152	574.413	991.443	1231.27	626	626		137.805	137	118	159	44511	7.65172	7480.8	7463	6397	8827	2416298	572.833	0.00575795	0.20621	0.0461668	1.1526
D212	27133	152	569.131	1016.88	1237.06	626	626		136.064	136	118	163	59188	7.93757	7342.46	7585	4219	9070	3193968	1014.2	0.00280312	0.0958326	0.0779306	1.0468
D221	21935	152	603.732	925.891	1270.12	626	626	223	128.126	127	104	160	148754	8.4163	4105.44	4277	1844	6028	4766417	1013.08	0.00252076	0.0765567	0.216713	1.44359
D222	20997	152	575.781	974.627	1251.8	626	626	265	130.562	130	109	159	62539	8.40501	4303.69	4161	2484	6436	2061468	948.884	0.00862941	0.265801	0.110717	0.904211
D111	12383	152	559.112	1012.63	1261.91	627	627	202	133.714	133	108	178	64049	8.26545	5796.43	5797	4185	8017	2776490	1008.2	0.00186415	0.0602023	0.0703121	0.755377
D112	12827	152	579.253	1040.16	1264.46	627	627	218	136.804	137	117	160	65529	7.29124	5473.18	5527	4143	6515	2621651	448.553	0.0145956	0.539828	0.123445	2.6815
D121	19018	152	663.901	1038.51	1282.68	627	627	262	130.415	130	108	159	151412	7.18967	2672.37	2732	1185	4054	3102617	724.632	0.0116663	0.418356	0.121279	0.797777
D122	16175	152	664.408	1082.99	1253.5	627	627	351	120.749	121	104	139	57839	5.58014	2061.84	2079	1584	2499	987619	170.595	0.00449912	0.193842	0.0833268	1.85927
D211	26095	152	576.571	988.326	1231.27	627	627		137.207	137	112	157	44318	7.58453	7076.75	7028	5988	8720	2285791	514.096	0.00163451	0.0590415	0.0354273	0.941972
D212	27140	152	566.91	1012.71	1237.06	627	627		141.846	142	120	174	61703	8.31614	7340.7	7550	5021	8637	3193205	777.677	0.00900682	0.304511	0.0644033	1.14227
D221	21941	152	602.486	925.061	1270.12	627	627	223	130.098	130	103	168	151044	8.99918	3605.66	3653	1313	5676	4186170	1050.79	0.00390861	0.112571	0.179893	1.04634
D222	21002	152	576.696	972.795	1251.8	627	627	265	131.716	132	108	160	63092	8.28915	4460.35	4296	2637	6815	2136506	965.252	0.0102276	0.321747	0.11477	0.951479
D111	12378	152	563.956	1010.08	1261.91	628	628	202	135.37	134	111	157	64842	8.11419	6256.82	6321	4581	8067	2997017	937.615	0.00618938	0.205245	0.0752561	0.93409
D112	12832	152	581.038	1037.87	1264.46	628	628	218	136.653	136	97	165	65457	8.21857	5601.96	5667	3986	6700	2683337	517.205	0.0166572	0.544856	0.135317	2.58191
D121	19013	152	663.257	1041.09	1282.68	628	628	262	128.599	128	110	156	149303	6.67709	2772.96	2770	1355	4339	3219412	653.57	0.00836798	0.319654	0.114868	0.874296
D122	16180	152	670.017	1080.45	1253.5	628	628	351	120.76	120	104	137	57844	5.44301	2394.86	2400	1820	2869	1147136	213.575	0.00698792	0.30792	0.129923	2.57867
D211	26100	152	577.051	985.689	1231.27	628	628		140.384	140	121	163	45344	7.28062	7711.33	7655	6875	8890	2490758	397.197	0.0059097	0.226561	0.0400648	1.49574
D212	27145	152	568.853	1012.16	1237.06	628	628		139.136	139	114	164	60524	8.07154	7324.52	7581	4208	8877	3186165	1022.71	0.00553603	0.189807	0.0758848	1.01029
D221	21946	152	604.147	922.153	1270.12	628	628	223	131.351	131	111	164	62917	7.3378	3894.9	3775	2283	5538	1865658	793.186	0.00753941	0.2679	0.177706	1.48189
D222	21007	152	577.612	970.964	1251.8	628	628	265	133.244	133	111	159	63824	8.05193	4404.61	4186	2560	6958	2109810	1048.08	0.0119233	0.389968	0.0915807	0.705167
D111	12373	152	562.681	1009.06	1264.46	629	629	202	135.681	136	117	168	64991	8.25003	6739.84	6793	4947	8530	3228385	1016.01	0.00411887	0.134923	0.0964513	1.16709
D112	12837	152	583.333	1035.06	1264.46	629	629	218	136.248	136	114	163	65263	8.29446	5692.19	5791	3729	7197	2726558	707.67	0.0117754	0.382354	0.139573	1.97032
D121	19008	152	662.613	1039.16	1282.68	629	629	262	129.865	129	108	167	150773	7.39593	2963.48	3030	1478	4415	3440598	644.071	0.00770261	0.268432	0.12885	1.05038
D122	16185	152	670.272	1081.47	1253.5	629	629	351	121.839	122	107	152	58361	5.63993	2853.69	2865	1804	3784	1366918	447.418	0.00887333	0.380009	0.172151	1.87348
D211	26105	152	575.852	983.531	1231.27	629	629		143.786	143	125	169	46443	7.95684	7588.03	7598	6486	8538	2450935	398.148	0.0121771	0.434806	0.0447465	1.63254
D212	27150	152	569.408	1007.72	1237.06	629	629		142.533	142	112	171	62002	8.24541	7367.61	7615	4388	8791	3204912	1026.01	0.00787134	0.270009	0.0743156	0.993471
D221	21961	152	598.333	923.815	1270.12	629	629	223	132.562	133	114	173	63497	8.15564	3514.43	3589	1443	5710	1683411	1026.15	0.0094741	0.305093	0.137757	0.829346
D222	21012	152	578.528	969.132	1251.8	629	629	265	132.357	132	110	159	63399	8.02949	4707.38	4540	2663	7517	2254833	1204.32	0.00868208	0.283765	0.102786	0.728632
D111	12368	152	563.701	1009.06	1264.46	630	630	202	136.367	136	111	163	65320	8.43872	7018.71	7089	5096	8611	3361960	907.081	0.00573372	0.184254	0.107906	1.50724
D112	12842	152	585.627	1032.26	1264.46	630	630	218	136.463	136	116	166	65366	7.92949	5724.43	5772	3740	7068	2742003	590.087	0.00838806	0.286309	0.141864	2.41048
D121	19003	152	663.257	1044.31	1282.68	630	630	262	129.925	130	105	158	150843	7.30591	2939.32	2926	1663	4638	3412545	600.661	0.00986995	0.347615	0.106625	0.942986
D122	16190	152	672.056	1080.19	1253.5	630	630	351	124.248	124	108	148	59515	5.53298	3012.95	3018	2426	3524	1443204	214.348	0.0158501	0.70075	0.184858	4.38606
D211	26110	152	574.653	981.373	1231.27	630	630		143.666	143	121	183	46404	8.73699	7231.82	7270	6108	8299	2335879	416.525	0.0120884	0.392801	0.0326712	1.0986
D212	27155	152	568.298	1004.94	1237.06	630	630		145.283	145	125	173	63198	8.62429	7584.15	7742	5211	8754	3299105	773.223	0.00788209	0.263483	0.0694337	1.27365
D221	21966	152	600.825	922.984	1270.12	630	630	223	132.267	132	113	163	63356	7.72728	3806.65	3838	2136	5852	1823386	812.39	0.00643131	0.218762	0.171169	1.36966
D222	21017	152	578.528	967.301	1251.8	630	630	265	131.745	132	113	158	63106	7.72906	4435.47	4225	2793	6883	2124591	979.439	0.00506079	0.171658	0.0890397	0.740513
D111	12363	152	562.681	1014.16	1267.01	631	631	202	128.292	128	110	156	61452	7.03147	6084	6090	3634	8028	2914236	1204	-0.00310428	-0.113631	0.113302	1.02853
D112	12847	152	588.177	1038.89	1264.46	631	631	218	134.965	134	114	163	64648	8.29836	5852.21	5888	3821	7191	2803208	673.139	0.00582411	0.18835	0.150164	2.27014
D121	18998	152	663.901	1048.82	1282.68	631	631	262	125.121	125	104	151	145266	6.75851	2822.07	2841	1850	3893	3276428	401.966	0.00166072	0.0613885	0.113123	1.42698
D122	16195	152	675.116	1089.88	1253.5	631	631	351	121.43	121	106	157	58165	6.0499	3030.1	3065	1903	3778	1451416	430.416	0.00602246	0.240312	0.204645	2.39189
D211	26115	152	576.571	984.49	1231.27	631	631		140.093	140	120	171	45250	8.54422	6708.16	6641	6041	8018	2166737	373.406	0.00595016	0.193966	0.0184471	0.650792
D212	27160	152	573.294	1009.38	1237.06	631	631		139.687	140	112	166	60764	8.58214	7582.38	7752	5725	8765	3298336	657.66	0.00681395	0.220314	0.0524831	1.14984
D221	21971	152	602.486	930.875	1270.12	631	631	223	133.53	133	107	171	63961	8.57959	3340.5	3219	1444	5242	1600098	1038.63	0.00478178	0.148136	0.152671	0.85198
D222	21022	152	578.07	972.795	1251.8	631	631	265	132.91	132	111	166	63664	8.07459	4658.87	4576	2863	6568	2231599	1027.5	0.00490085	0.160552	0.10949	0.894911
D111	12358	152	565.486	1016.2	1267.01	632	632	202	133.165	133	109	174	63786	9.33365	6761.04	6896	4299	8479	3238539	1043.87	0.00308925	0.0878784	0.120172	1.38968
D112	12852	152	589.451	1038.12	1264.46	632	632	218	134.61	134	111	163	64478	8.56626	5546.26	5590	3761	6738	2656660	596.609	0.00390341	0.122199	0.129133	2.12635
D121	18993	152	664.546	1041.73	1282.68	632	632	262	128.191	128	106	152	148830	6.72409	2543.77	2561	1448	3695	2953313	501.696	0.00774451	0.29302	0.109586	1.00152
D122	16200	152	672.311	1084.52	1253.5	632	632	351	123.43	123	99	142	59123	6.51188	3220.3	3214	2248	4064	1542524	393.972	0.0146213	0.546293	0.194769	2.66499
D211	26120	152	575.852	984.969	1231.27	632	632		141.229	141	119	170	45617	8.07439	6471.58	6451	5771	7215	2090321	287.521	0.00547439	0.190462	0.0274546	1.20288
D212	27165	152	574.682	1011.05	1237.06	632	632		138.782	138	113	166	60370	9.33827	7665.11	8026	4734	9001	3334325	910.926	0.00607539	0.179489	0.0759567	1.18806
D221	21976	152	602.901	932.951	1270.12	632	632	223	132.555	132	113	161	63494	8.07863	3462.44	3317	1733	5531	1658511	994.25	0.00133299	0.0436856	0.144397	0.878815
D222	21027	152	577.612	978.29	1251.8	632	632	265	136.182	136	116	165	65231	7.92713	5204	5237	3606	6637	2492716	619.914	0.00945237	0.321727	0.0875885	1.35213
D111	12353	152	564.466	1017.22	1267.01	633	633	202	134.797	135	106	168	64568	8.62629	7437.65	7540	5306	8719	3562634	718.53	0.0109205	0.337609	0.14617	2.64016
D112	12857	152	589.961	1042.2	1264.46	633	633	218	133.881	133	114	162	64129	7.39448	4752.96	4864	3138	5896	2276666	575.576	0.00378075	0.136389	0.0998341	1.49914
D121	18988	152	656.17	1048.18	1282.68	633	633	262	127.365	127	106	167	147871	6.73009	3100.15	3088	1476	4854	3599271	677.317	0.00312844	0.118041	0.0845888	0.71395
D122	16205	152	675.881	1085.03	1253.5	633	633	351	123.048	123	107	144	58940	6.09923	2954.52	2903	2159	3826	1415215	366.694	0.0144598	0.575119	0.204355	2.73428
D211	26125	152	575.133	985.209	1231.27	633	633		142.675	143	117	171	46084	7.49345	6323.48	6321	5582	7221	2042484	376.532	0.0072105	0.272609	0.0403113	1.30151
D212	27170	152	575.515	1009.38	1237.06	633	633		140.032	140	115	177	60914	8.88087	7549.04	7796	5009	8989	3283834	915.1	0.00542579	0.170183	0.0783797	1.19918
D221	21981	152	604.147	929.629	1270.12	633	633	223	133.605	133	108	160	63997	8.22518	4149.78	4148	2678	5650	1987743	739.242	0.00690845	0.222894	0.190003	1.79259
D222	21032	152	583.106	976	1251.8	633	633	265	134.484	134	113	156	64418	7.71154	5237.43	5256	3664	6586	2508729	632.338	0.0078844	0.272847	0.11089	1.65356
D111	12348	152	563.956	1016.2	1269.56	634	634	202	140.161	140	111	178	67137	9.62961	7079.59	7219	4950	8406	3391122	880.152	0.0211929	0.604129	0.124789	1.78478
D112	12862	152	595.315	1042.71	1264.46	634	634	218	130.539	131	113	155	62528	6.42059	3852.21	3860	2691	5354	1845208	582.129	-0.00526016	-0.215022	0.0982078	1.18354
D121	18983	152	660.68	1051.4	1282.68	634	634	262	125.44	125	103	156	145636	6.8466	2887.53	2836	1640	4585	3352423	565.715	0.00229524	0.0839118	0.0963205	0.896892
D122	16210	152	672.566	1086.05	1258.59	634	634	351	122.8	123	108	140	58821	6.01128	2615.31	2590	2016	3395	1252735	286.211	0.0147953	0.59567	0.15542	2.4583
D211	26130	152	575.133	987.607	1231.27	634	634		143.647	143	115	173	46398	9.67673	6506.37	6528	5320	7797	2101559	578.21	0.00313106	0.0926684	0.0440762	0.950069
D212	27175	152	574.682	1009.11	1237.06	634	634		141.283	141	122	172	61458	8.75765	7176.7	7281	5207	8743	3121866	731.879	0.00622889	0.199731	0.0618895	1.14302
D221	21986	152	603.732	932.951	1270.12	634	634	223	139.618	139	114	166	66877	8.45949	4547.44	4576	3098	5789	2178225	644.818	0.0181849	0.589538	0.184889	2.20087
D222	21037	152	584.48	971.88	1251.8	634	634	265	135.733	135	112	164	65016	7.54925	5138.44	5289	3467	6301	2461314	579.943	0.0109573	0.389747	0.13904	2.16311
D111	12343	152	567.27	1014.67	1274.66	635	635	202	133.605	133	101	158	63997	7.94943	6492.58	6670	4225	8488	3109947	1036.17	0.00250889	0.0841225	0.114007	1.2825
D112	12867	152	593.276	1042.71	1269.56	635	635	218	134.944	134	110	163	64638	7.90232	3713.21	3701	2553	5081	1778627	522.686	0.00410617	0.139664	0.0657452	0.876493
D121	18978	152	660.036	1050.75	1282.68	635	635	262	126.306	126	103	156	146641	7.01209	3448.33	3434	1880	5466	4003512	655.469	0.00243558	0.0875288	0.112948	1.0678
D122	16215	152	678.175	1088.6	1258.59	635	635	351	120.766	121	103	142	57847	6.04755	2751.92	2726	1684	3605	1318169	369.313	0.00989387	0.391279	0.193261	2.41369
D211	26135	152	577.77	990.484	1231.27	635	635		142.824	143	120	175	46132	8.64499	5987.08	6066	4168	7548	1933827	821.731	0.00814663	0.267005	0.0581979	0.801412
D212	27180	152	579.956	1009.11	1237.06	635	635		136.297	136	114	167	59289	7.94404	6581.16	6734	4233	8394	2862805	927.941	3.18E-04	0.0108916	0.0629751	0.840345
D221	21991	152	603.317	936.273	1270.12	635	635	223	139.831	140	116	165	66979	8.25221	4835.25	4899	3079	5896	2316086	646.426	0.0173552	0.578123	0.180814	2.29077
D222	21042	152	585.854	976	1251.8	635	635	265	134.628	134	111	176	64487	7.85004	5340.37	5270	4131	6469	2558038	469.548	0.00915217	0.311073	0.12873	2.59425
D111	12338	152	566.251	1018.49	1274.66	636	636	202	135.969	136	116	164	65129	8.32933	7047.15	7110	4508	9716	3375583	1325.45	0.00714949	0.231761	0.127374	1.20142
D112	12872	152	592.001	1045.77	1269.56	636	636	218	133.004	133	113	152	63709	7.24872	3998.37	4068	2530	5378	1915221	591.931	0.00147982	0.0542253	0.0808021	1.00999
D121	18973	152	656.815	1057.84	1282.68	636	636	262	128.898	129	106	164	149650	7.57245	4288.77	4146	2353	7146	4979260	973.511	0.00548145	0.185592	0.114978	0.908596
D122	16220	152	671.037	1092.94	1258.59	636	636	351	124.643	124	99	150	59704	6.56636	2878.3	2822	1700	4290	1378706	624.142	0.0152523	0.570342	0.115392	0.954185
D211	26140	152	579.688	992.642	1236.07	636	636		140.108	139	121	183	45255	8.59568	6382.4	6563	4333	7676	2061516	834.038	0.00469531	0.15235	0.0737904	1.05174
D212	27185	152	580.234	1011.33	1237.06	636	636		135.499	135	116	165	58942	9.01902	6238.29	6447	3540	7922	2713658	1030.14	0.00299305	0.0896649	0.063893	0.727368
D221	21996	152	607.054	935.443	1270.12	636	636	223	137.169	137	109	165	65704	8.50244	4723.53	4793	2752	6041	2262572	749.947	0.0148803	0.473087	0.174092	1.86786
D222	21047	152	585.396	977.832	1251.8	636	636	265	135.344	135	117	174	64830	8.83888	5685.2	5686	4711	6683	2723213	394.148	0.00854499	0.259471	0.133093	3.3885
D111	12332	152	562.681	1022.06	1274.66	637	637	202	138.641	138	114	169	66409	8.95225	7069.29	7142	5337	8836	3386189	857.904	0.0215272	0.652721	0.160149	2.27498
D112	12877	152	593.531	1047.05	1269.56	637	637	218	132.286	132	113	167	63365	7.14082	4676.12	4684	3415	6052	2239863	546.125	-0.000423	-0.0156887	0.142092	2.13055
D121	18968	152	656.17	1057.84	1282.68	637	637	262	130.107	130	108	152	151054	6.73301	3967.39	3926	2127	6363	4606137	825.547	0.00648059	0.248846	0.0969405	0.849405
D122	16225	152	675.116	1092.43	1258.59	637	637	351	124.18	124	105	144	59482	6.44003	3479.03	3441	2444	4684	1666457	510.769	0.0168817	0.640232	0.205271	2.3201
D211	26145	152	576.811	994.081	1236.07	637	637		146.226	146	124	171	47231	7.97444	6517.76	6648	4811	8087	2105238	770.315	0.00995517	0.361494	0.089035	1.3835
D212	27190	152	574.682	1010.49	1245.39	637	637		142.055	142	120	176	61794	8.65342	7485.65	7577	5067	9019	3256256	852.112	0.00419769	0.137243	0.0622873	1.0302
D221	22001	152	604.978	935.858	1270.12	637	637	223	137.205	137	116	166	65721	8.4907	4906.53	4945	3238	6036	2350226	645.823	0.0136207	0.434289	0.166923	2.17353
D222	21052	152	581.733	975.085	1251.8	637	637	265	139.382	139	117	172	66764	7.73314	5490.15	5537	4345	6644	2629784	481.081	0.0150793	0.535504	0.154476	3.05403
D111	12325	152	566.761	1023.34	1272.11	638	638	202	138.624	138	114	176	66401	8.30994	6424.33	6551	4883	8332	3077253	845.041	0.0158329	0.520006	0.117231	1.59544
D112	12882	152	585.372	1051.89	1277.21	638	638	218	136.305	136	107	162	65290	8.07308	5713.59	5819	3919	6734	2736812	578.881	0.00386097	0.129875	0.143753	2.48104
D121	18963	152	656.815	1062.35	1282.68	638	638	262	129.115	129	106	169	149902	7.57467	3893.02	3950	1765	6859	4519792	1104.49	0.00362298	0.123065	0.0774354	0.506642
D211	26150	152	576.811	995.28	1236.07	638	638		147.102	147	122	176	47514	8.98232	6575.78	6681	4896	7914	2123976	784.231	0.00594356	0.193523	0.0773126	1.20349
D221	22006	152	605.808	933.366	1270.12	638	638	223	138.171	138	109	169	66184	8.56821	5032.66	5269	2594	6768	2410646	1044.11	0.013009	0.414178	0.130229	1.11077
D222	21057	152	581.733	976.916	1260.96	638	638	265	135.111	135	107	161	64718	8.10304	4486.8	4541	2618	6140	2149179	923.782	0.00987205	0.325996	0.0622111	0.568925
D111	12232	152	573.389	1024.87	1267.01	639	639	202	139.731	139	113	171	66931	7.68663	6273.08	6340	4255	7728	3004807	809.049	0.0150864	0.540342	0.110147	1.53861
D112	12887	152	578.998	1053.42	1277.21	639	639	218	138.382	139	118	165	66285	7.78222	5333.7	5489	3414	6577	2554841	646.935	0.014205	0.498105	0.124814	1.8297
D121	18958	152	658.747	1059.13	1282.68	639	639	262	128.768	128	102	152	149500	7.58939	3971.36	3898	2052	6572	4610744	983.369	0.00314689	0.106451	0.100966	0.740721
D211	26155	152	575.612	994.081	1240.86	639	639		150.972	150	117	180	48764	9.56844	7318.09	7359	5618	8498	2363743	563.133	0.0100287	0.313325	0.0466541	1.15852
D221	22011	152	603.317	933.782	1270.12	639	639	223	140.706	140	112	165	67398	8.3915	5294.84	5338	3457	7146	2536228	787.099	0.0157568	0.520211	0.163079	1.88644
D222	21062	152	578.986	983.784	1260.96	639	639	265	140.645	140	114	173	67369	9.27809	5658.93	5810	3114	7803	2710627	1144.5	0.0143718	0.429547	0.101121	0.908143
D111	12227	152	574.154	1025.12	1267.01	640	640	202	139.157	138	119	174	66656	8.57886	6282.5	6404	4422	7689	3009316	692.29	0.0104899	0.336777	0.111241	1.81691
D112	12892	152	573.644	1054.19	1277.21	640	640	218	138.443	138	113	167	66314	8.38436	5569.75	5582	3761	6775	2667910	591.346	0.014521	0.472679	0.160712	2.60824
D121	18953	152	662.613	1050.75	1282.68	640	640	262	128.434	128	101	160	149112	6.84667	3808.34	3727	2338	5779	4421485	721.704	0.00441229	0.16481	0.0994017	0.95421
D122	16230	152	674.606	1102.88	1273.89	640	640	351	126.733	127	106	150	60705	6.86203	3828.43	3859	2582	4709	1833817	453.069	0.0130422	0.475544	0.206835	2.89643
D211	26160	152	577.53	993.601	1240.86	640	640		145.152	145	119	173	46884	8.40097	7207.01	7217	5259	8334	2327865	731.954	0.00227982	0.0786022	0.0477592	0.89763
D221	22016	152	602.486	933.366	1270.12	640	640	223	141.622	141	122	181	67837	8.28905	5834.27	5949	3850	7431	2794615	752.314	0.0135344	0.456305	0.215877	2.75381
D222	21067	152	581.733	982.41	1260.96	640	640	265	138.332	138	116	175	66261	8.87126	5315.72	5364	3025	7454	2546232	1254.62	0.0133607	0.411181	0.0874265	0.681276
D111	12222	152	572.37	1026.4	1267.01	641	641	202	139.564	139	116	165	66851	7.50562	5978.84	5980	3949	7410	2863866	852.705	0.0123447	0.453489	0.112737	1.42076
D112	12897	152	574.154	1053.17	1277.21	641	641	218	139.129	139	117	163	66643	8.31644	5805.59	5936	4156	6679	2780878	551.239	0.0147273	0.485608	0.172734	3.10252
D211	26165	152	578.969	994.8	1240.86	641	641		145.991	145	123	178	47155	9.64703	7474.28	7492	5345	8697	2414193	758.586	0.00497549	0.149845	0.0521624	0.976944
D221	22021	152	605.808	935.443	1270.12	641	641	223	143.937	143	121	172	68946	8.42443	5413.47	5547	3449	6668	2593052	721.965	0.0161156	0.541958	0.178596	2.27246
D222	21072	152	576.696	987.447	1260.96	641	641	265	141.91	141	111	174	67975	9.49952	6082.77	6196	2945	8608	2913649	1165.31	0.0106495	0.314827	0.110946	1.04257
D111	12217	152	570.585	1027.67	1267.01	642	642	202	136.553	137	112	168	65409	8.11765	6345.67	6348	4923	7856	3039575	672.707	0.0093117	0.310388	0.122845	2.06404
D112	12902	152	579.763	1050.87	1277.21	642	642	218	145.357	145	119	174	69626	8.47393	5641.59	5829	3447	7436	2702322	838.687	0.0212356	0.713379	0.138034	1.63178
D211	26170	152	580.168	995.999	1240.86	642	642		147.913	146	126	178	47776	9.57961	7388.8	7447	5336	8544	2386583	648.589	0.00945399	0.289213	0.0497781	1.08038
D222	21077	152	581.733	980.579	1260.96	642	642	265	135.601	135	111	164	64953	9.20715	5356.99	5361	2862	7816	2566000	1191.96	0.00426875	0.125204	0.0984256	0.805432
D111	12212	152	569.82	1027.16	1267.01	643	643	202	137.537	138	117	164	65880	7.33295	6329.15	6430	4500	7651	3031664	707.119	0.010793	0.400544	0.109251	1.76311
D112	12907	152	577.978	1050.87	1277.21	643	643	218	141.526	141	114	173	67791	9.44012	5114.4	5242	2923	6658	2449796	1007.81	0.0164483	0.485204	0.103931	0.955536
D211	26175	152	579.928	998.877	1240.86	643	643		146.988	147	119	179	47477	10.3101	7652.54	7740	5764	8826	2471770	618.165	-0.00083	-0.0236781	0.0429565	1.01975
D222	21082	152	580.817	987.447	1260.96	643	643	265	144.359	144	123	186	69148	10.0241	6055.95	6119	3271	8870	2900801	1276.75	0.0142313	0.404146	0.108043	0.925016
D111	12207	152	571.35	1023.85	1267.01	644	644	202	139.868	139	117	182	66997	7.91703	7025.46	7156	5325	8338	3365195	649.933	0.00781792	0.274092	0.111633	2.17105
D112	12912	152	576.194	1050.87	1277.21	644	644	218	142.284	142	120	176	68154	8.71244	5643.75	5802	3493	6971	2703356	762.495	0.0175716	0.564018	0.145578	1.88118
D211	26180	152	580.168	998.877	1240.86	644	644		150.743	150	128	182	48690	9.8466	7383.15	7492	5202	8714	2384756	769.249	0.00719621	0.218761	0.056753	1.03091
D222	21087	152	583.564	983.326	1260.96	644	644	265	142.745	142	119	175	68375	9.88987	5957.29	5966	3440	8440	2853542	1267.78	0.0145221	0.413208	0.118964	0.999156
D111	12202	152	570.84	1024.87	1267.01	645	645	202	140.261	140	114	167	67185	7.89793	7346.83	7402	6188	8831	3519130	443.967	0.0114803	0.403134	0.111912	3.33109
D112	12917	152	577.214	1050.62	1277.21	645	645	218	142.898	143	119	184	68448	9.1745	5423.57	5482	3461	6930	2597892	683.601	0.0178545	0.546431	0.134495	1.88111
D121	18947	152	658.747	1047.53	1282.68	645	645	262	132.206	132	108	171	153491	7.01094	3749.25	3724	2369	5519	4352885	614.527	0.0102582	0.382949	0.138388	1.48334
D122	16235	152	671.547	1111.8	1273.89	645	645	351	127.67	128	107	152	61154	7.22355	3905.76	4081	2302	5127	1870860	656.256	0.00996167	0.348655	0.170449	1.73342
D211	26185	152	579.688	993.601	1240.86	645	645		149.232	149	124	185	48202	9.44609	6252.1	6407	3904	8073	2019428	1028.06	0.00464607	0.146121	0.0373614	0.438058
D221	22026	152	609.131	939.596	1270.12	645	645	223	152.296	152	123	189	72950	9.96898	5492.06	5489	3650	7148	2630697	843.946	0.016167	0.486109	0.183673	2.01959
D222	21092	152	580.359	978.747	1260.96	645	645	265	140.065	138	117	187	67091	10.3341	6008.86	6049	3562	8230	2878245	1019.59	0.00786994	0.211668	0.103243	1.10303
D111	12197	152	569.31	1022.32	1267.01	646	646	202	142.522	143	121	164	68268	7.14487	7537.96	7590	5694	9190	3610684	705.069	0.0111814	0.441149	0.125392	2.38242
D112	12922	152	578.488	1050.11	1277.21	646	646	218	142.555	142	114	185	68284	9.78688	5057.44	5083	3140	6795	2422515	825.907	0.0152339	0.437134	0.114484	1.25806
D211	26190	152	577.53	992.642	1245.66	646	646		149.78	150	126	190	48379	9.58282	7278.96	7170	5744	8875	2351105	673.458	0.00257336	0.0802371	0.0533405	1.09465
D222	21097	152	578.07	977.832	1260.96	646	646	265	142.965	142	117	173	68480	8.66489	5993.92	6111	3407	8127	2871086	1017.59	0.0112052	0.365658	0.116317	1.2275
D111	12192	152	569.31	1022.06	1267.01	647	647	202	143.372	143	119	173	68675	8.28239	7310	7285	5900	8716	3501490	594.034	0.0145333	0.495946	0.131043	2.85149
D112	12927	152	579.763	1049.6	1277.21	647	647	218	145.441	144	126	177	69666	9.12994	4299.73	4371	2512	6163	2059569	844.419	0.0193294	0.60416	0.0853834	0.80113
D211	26195	152	574.653	989.285	1245.66	647	647		149.211	149	126	178	48195	9.43689	6289.99	6427	4255	8054	2031668	858.43	0.00548369	0.172464	0.0391856	0.552597
D222	21102	152	581.733	976.458	1260.96	647	647	265	143.146	142	119	187	68567	9.69728	6477.69	6601	4189	8753	3102815	900.851	0.0153704	0.446911	0.121129	1.55378
D111	12184	152	569.31	1021.81	1267.01	648	648	202	143.063	142	114	166	68527	8.33831	6916.2	6858	5514	8648	3312860	699.933	0.012939	0.438323	0.139014	2.41196
D112	12932	152	577.978	1050.62	1277.21	648	648	218	143.768	143	118	184	68865	8.90034	4501.55	4536	2804	6306	2156243	699.359	0.0152693	0.485875	0.110709	1.28314
D211	26200	152	574.413	988.566	1245.66	648	648		152.142	153	117	182	49142	10.2593	6674.52	6703	5239	8256	2155871	733.83	0.00163162	0.0483141	0.0485162	0.841717
D222	21107	152	585.396	975.085	1260.96	648	648	265	143.472	143	119	184	68723	9.60402	6732.04	6923	4467	8140	3224646	663.696	0.00861781	0.255278	0.127391	2.2923
D111	12179	152	566.251	1023.08	1267.01	649	649	202	142.572	142	117	180	68292	9.20902	6059.22	6021	4778	7437	2902367	637.188	0.0166759	0.507875	0.137955	2.30564
D112	12937	152	578.233	1049.6	1277.21	649	649	218	145.136	145	121	174	69520	8.39483	4385.35	4421	2834	6043	2100584	697.183	0.0160913	0.547584	0.0919091	1.05891
D211	26205	152	577.77	988.326	1245.66	649	649		148.276	148	121	225	47893	9.99697	6943.75	7039	5245	9000	2242831	755.855	-0.00175246	-0.0520765	0.0475071	0.833272
D222	21112	152	589.059	970.964	1260.96	649	649	265	143.749	144	117	174	68856	9.42599	6154.48	6455	3399	7747	2947994	933.93	0.00954618	0.288412	0.114271	1.35161
D111	12174	152	561.152	1024.61	1267.01	650	650	202	138.466	138	113	166	66325	7.827	5607.74	5551	4057	7097	2686109	683.479	0.0123603	0.431986	0.149178	2.13014
D112	12942	152	569.055	1051.13	1272.11	650	650	218	138.378	138	112	164	66283	8.5021	5255.84	5207	3754	7128	2517548	720.245	0.0090402	0.291635	0.120361	1.5679
D121	18942	152	650.372	1049.47	1276.24	650	650	262	134.811	134	112	159	156515	7.43572	4107.35	4005	2151	6909	4768639	934.208	0.00645952	0.232721	0.114319	0.902106
D122	16240	152	665.938	1104.41	1273.89	650	650	351	128.177	128	110	156	61397	7.28814	3518.29	3536	2411	4666	1685261	516.196	0.0104138	0.362524	0.131705	1.58641
D211	26210	152	575.852	988.086	1245.66	650	650		153.418	153	128	184	49554	10.5505	6886.37	6943	5106	8315	2224298	648.951	-0.000475	-0.0138182	0.0382094	0.781078
D221	22031	152	609.961	937.519	1257.66	650	650	223	156.274	156	120	196	142678	10.5749	5294.07	5296	2742	7317	4833490	1146.53	0.0143918	0.419325	0.201596	1.54938
D222	21117	152	582.191	973.253	1260.96	650	650	265	148.758	148	124	182	71255	9.65361	6509.26	6811	3546	8303	3117935	1049.84	0.0160849	0.487873	0.122678	1.35504
D111	12169	152	566.761	1023.85	1267.01	651	651	202	142.324	142	122	177	68173	8.04366	6180.15	6283	4546	7420	2960290	676.817	0.0150203	0.523668	0.163245	2.56287
D112	12947	152	572.624	1046.28	1272.11	651	651	218	146.987	147	118	187	70407	9.06646	5369.47	5316	4144	6938	2571977	645.513	0.0183441	0.584082	0.126254	1.86494
D211	26215	152	574.893	990.484	1245.66	651	651		154.124	155	129	187	49782	9.87768	6784.71	6903	4723	8159	2191461	764.408	0.0047693	0.148127	0.0551666	0.928092
D222	21122	152	579.901	971.422	1260.96	651	651	265	151.616	152	125	185	72624	10.2597	7176.52	7281	5038	8416	3437555	698.131	0.0251034	0.723774	0.137484	2.48493
D111	12164	152	571.605	1024.1	1267.01	652	652	202	142.215	142	120	180	68121	8.12028	5678.48	5752	4311	6541	2719991	417.868	0.0071133	0.247399	0.150737	3.56015
D112	12952	152	573.899	1048.07	1272.11	652	652	218	144.587	144	113	181	69257	8.84125	5520.88	5540	3763	7100	2644501	708.88	0.0114554	0.370432	0.129597	1.78705
D211	26220	152	579.688	994.321	1245.66	652	652		147.548	147	124	178	47658	9.86146	6966.92	7069	5080	8282	2250315	708.465	0.00592642	0.176298	0.0532578	0.994491
D222	21127	152	580.817	970.506	1260.96	652	652	265	150.006	150	121	190	71853	10.179	7198.79	7380	4779	8598	3448222	879.209	0.0176064	0.509946	0.157975	2.23402
D111	12159	152	564.466	1024.1	1267.01	653	653	202	143.434	143	123	168	68705	7.83214	5311.31	5424	3759	6853	2544117	724.8	0.00630142	0.229357	0.138845	1.78682
D112	12957	152	580.018	1045.77	1272.11	653	653	218	146.106	146	124	175	69985	7.98712	5387.54	5376	3838	7125	2580630	696.131	0.0112209	0.405969	0.117563	1.62828
D211	26225	152	581.846	992.882	1245.66	653	653		148.734	149	118	190	48041	9.03841	7370.41	7359	5624	8780	2380641	717.124	0.00628729	0.205631	0.052375	1.02301
D222	21132	152	588.143	965.927	1251.8	653	653	265	156.91	157	131	198	75160	10.277	5835.88	5972	3431	7702	2795388	1038.27	0.0262267	0.780394	0.123687	1.23738
D111	12154	152	566.251	1023.08	1267.01	654	654	202	145.025	144	124	180	69467	8.64523	5637.81	5674	4399	6610	2700513	459.745	0.0086753	0.288556	0.134061	2.89927
D112	12962	152	580.018	1046.03	1272.11	654	654	218	145.727	145	124	171	69803	8.73831	5102.49	5045	3754	6286	2444092	575.196	0.0089601	0.296196	0.127729	2.00946
D211	26230	152	577.051	987.607	1255.25	654	654		157.18	156	128	189	50769	9.6265	7839.88	7856	6928	8681	2532281	351.178	0.00408575	0.13288	0.0407626	1.74873
D222	21137	152	590.432	966.843	1251.8	654	654	265	156.223	156	123	183	74831	9.63227	6072.14	6148	3927	7776	2908557	781.596	0.0241442	0.764714	0.140617	1.91552
D111	12149	152	568.8	1021.81	1267.01	655	655	202	145.075	145	122	171	69491	8.01924	6003.05	5973	4865	7004	2875463	460.644	0.00765149	0.274742	0.148327	3.36661
D112	12967	152	573.899	1046.54	1272.11	655	655	218	144.242	143	125	174	69092	8.63993	5638.97	5584	4173	6997	2701065	596.763	0.00787536	0.260901	0.124769	2.09638
D121	18937	152	654.238	1038.51	1276.24	655	655	262	135.205	135	115	161	156973	7.18663	3467.89	3564	1840	5041	4026222	722.844	0.00677978	0.253384	0.0864439	0.763445
D122	16245	152	662.878	1104.41	1273.89	655	655	351	129.522	130	110	149	62041	6.72184	3423.81	3432	2693	4015	1640007	288.88	0.00757338	0.289667	0.143397	2.9728
D211	26235	152	574.413	984.01	1255.25	655	655		158.189	158	127	193	51095	9.69303	8364.45	8403	6982	9091	2701716	396.935	0.002317	0.0754512	0.0447693	1.80596
D221	22041	152	614.945	933.782	1257.66	655	655	223	156.391	156	123	201	142785	10.4875	4669.55	4844	2285	6137	4263300	952.341	0.028828	0.835681	0.150009	1.27917
D222	21142	152	589.974	966.843	1251.8	655	655	265	155.232	155	133	188	74356	9.83156	5708.61	5575	4189	7363	2734425	732.635	0.0210731	0.651717	0.138717	1.8984
D111	12144	152	571.095	1023.08	1267.01	656	656	202	146.929	146	122	185	70379	8.5366	5636.48	5527	4041	7515	2699875	800.174	0.0124182	0.422233	0.174972	2.09794
D112	12972	152	576.959	1045.01	1272.11	656	656	218	148.198	148	121	180	70987	9.40401	6389.73	6568	4317	8208	3060680	745.175	0.0142508	0.442849	0.126657	1.92793
D211	26240	152	577.051	985.689	1255.25	656	656		162.715	163	135	188	52557	9.7754	8365.2	8430	6918	9023	2701959	391.999	0.0099263	0.327206	0.0326499	1.34943
D222	21147	152	596.842	965.47	1251.8	656	656	265	152.937	153	119	186	73257	10.9657	5533.38	5439	3980	7521	2650490	737.865	0.0167324	0.459047	0.130191	1.72772
D111	12139	152	572.37	1021.04	1267.01	657	657	202	143.881	144	115	181	68919	7.78183	5051.56	4962	3899	6409	2419698	563.885	0.00712504	0.261611	0.140966	2.21364
D112	12977	152	580.018	1043.22	1272.11	657	657	218	142.246	142	119	182	68136	8.05771	5176.74	5213	3763	6599	2479657	610.916	0.00508348	0.178574	0.107019	1.63836
D211	26245	152	578.49	984.01	1255.25	657	657		157.341	157	121	200	50821	10.8634	7856.73	7960	6131	9114	2537724	545.805	-0.000778	-0.0225619	0.0451558	1.24385
D222	21152	152	594.095	964.096	1251.8	657	657	265	154.52	153	123	205	74015	10.6843	5638.74	5676	3992	7247	2700956	665.613	0.0170163	0.483955	0.134573	2.00962
D111	12134	152	568.8	1024.61	1267.01	658	658	202	141.407	140	117	187	67734	8.50789	4697.8	4714	3004	6436	2250244	637.469	0.00564025	0.186438	0.125434	1.64271
D112	12982	152	581.803	1041.44	1272.11	658	658	218	145.132	145	120	186	69518	8.26885	6082.34	6022	5062	7344	2913439	461.394	0.00560203	0.195554	0.116106	2.74271
D211	26250	152	583.285	984.969	1255.25	658	658		156.238	156	131	188	50465	10.1618	7872.95	7952	6669	8631	2542963	398.542	0.00730777	0.223084	0.0500033	1.88149
D222	21157	152	591.348	962.722	1251.8	658	658	265	154.977	154	127	188	74234	10.2166	6096.18	6127	4810	7255	2920071	457.333	0.0146738	0.438742	0.119386	2.84335
D111	12129	152	569.055	1025.12	1274.66	659	659	202	143.374	144	121	164	68676	8.22234	4279.29	4195	3311	6106	2049782	555.696	0.00870564	0.300982	0.0974295	1.36735
D112	12987	152	581.548	1044.75	1272.11	659	659	218	147.507	147	118	187	70656	8.58793	5998.2	5948	4765	7387	2873136	507.432	0.0124866	0.423653	0.120253	2.53777
D211	26255	152	585.923	983.77	1255.25	659	659		151.867	151	120	184	49053	10.2119	7382.41	7379	6207	8475	2384520	449.474	7.41E-04	0.022011	0.0459478	1.44304
D222	21162	152	591.348	963.638	1251.8	659	659	265	155.681	156	132	190	74571	9.49412	6057.38	6040	4386	7107	2901483	480.307	0.0189751	0.610704	0.099045	2.27307
D111	12124	152	570.33	1027.16	1274.66	660	660	202	145.242	146	117	184	69571	8.83791	4191.66	4104	2468	6473	2007803	763.262	0.0110489	0.359187	0.113627	1.12068
D112	12992	152	585.882	1045.52	1272.11	660	660	218	146.814	147	124	174	70324	8.21628	6222.08	6201	5099	7020	2980377	356.533	0.00872987	0.309283	0.114205	3.57756
D121	18932	152	663.901	1042.38	1276.24	660	660	262	133.307	133	104	165	154769	7.68904	3523.83	3630	1946	4883	4091162	739.879	0.00416177	0.143709	0.0773638	0.684005
D122	16250	152	675.116	1106.2	1273.89	660	660	351	126.255	126	101	148	60476	7.20659	2709.14	2686	2259	3377	1297679	217.828	0.00460723	0.160691	0.111251	2.49023
D211	26260	152	585.203	984.25	1255.25	660	660		153.471	154	124	183	49571	9.8779	8022.67	8142	6263	8881	2591323	525.14	-0.00527067	-0.164646	0.046672	1.36245
D221	22046	152	627.819	931.705	1257.66	660	660	223	154.556	154	122	191	141110	11.1874	5143.41	5192	3270	6428	4695937	609.446	0.0248183	0.669136	0.20706	2.89543
D222	21167	152	594.095	961.807	1251.8	660	660	265	154.259	155	123	192	73890	10.3175	6403.38	6402	5137	7385	3067221	411.968	0.0148355	0.437129	0.16714	4.45176
D111	12119	152	568.8	1027.67	1274.66	661	661	202	145.891	146	119	172	69882	8.43339	4450.45	4401	3195	5992	2131764	566.056	0.00977978	0.335089	0.0771514	1.12627
D112	12997	152	589.961	1046.03	1272.11	661	661	218	149.244	149	123	176	71488	8.66127	5604.18	5670	3743	6681	2684402	631	0.00972965	0.332076	0.0958237	1.55326
D211	26265	152	579.209	988.326	1255.25	661	661		162.09	161	138	200	52355	10.1385	7643.73	7664	6680	8667	2468924	368.198	0.00373607	0.119016	0.0317619	1.27814
D222	21172	152	591.806	965.012	1251.8	661	661	265	155.121	154	125	203	74303	10.5825	6587.73	6608	5166	7386	3155524	410.262	0.0128567	0.372129	0.127962	3.64326
D111	12114	152	572.879	1024.87	1274.66	662	662	202	148.228	148	125	179	71001	8.75255	5011.6	4911	3851	6786	2400555	588.993	0.0136276	0.455371	0.091755	1.43021
D211	26270	152	579.449	991.443	1255.25	662	662		164.043	164	137	198	52986	11.3902	7749.41	7728	6723	8790	2503058	415.931	0.00441994	0.126753	0.0389881	1.39829
D222	21218	152	592.721	965.012	1251.8	662	662	265	156.71	156	130	194	75064	10.2609	6583.99	6579	5389	7456	3153729	378.726	0.0161407	0.485188	0.128385	3.95595
D111	12109	152	572.115	1024.87	1274.66	663	663	202	146.987	146	126	172	70407	7.8724	5112.9	5128	3605	6401	2449081	551.247	0.00654538	0.242831	0.091239	1.551
D211	26275	152	582.086	990.724	1255.25	663	663		161.464	161	125	192	52153	10.5404	8048.37	7921	7265	9286	2599623	486.562	0.00341544	0.104283	0.0351488	1.12333
D222	21223	152	595.927	967.301	1251.8	663	663	265	152.545	152	123	186	73069	9.33307	6539.7	6547	4815	7688	3132516	535.564	0.0086218	0.27943	0.107417	2.36886
D111	12104	152	571.86	1024.61	1274.66	664	664	202	144.593	144	120	176	69260	8.70791	5340.14	5383	3672	6693	2557929	598.324	0.00300604	0.0995302	0.0670518	1.12169
D211	26280	152	580.168	989.525	1255.25	664	664		163.824	164	133	193	52915	11.4478	7986.88	7904	6873	8999	2579762	464.75	0.00190505	0.0544207	0.0388746	1.28615
D222	21228	152	586.769	965.47	1251.8	664	664	265	159.852	159	135	192	76569	9.32855	6763.54	6766	5590	8171	3239736	505.254	0.0131479	0.444751	0.0931166	2.28063
D111	12099	152	571.605	1024.1	1274.66	665	665	202	147.259	147	126	174	70537	8.51136	5742.82	5726	4581	7290	2750813	467.387	0.0104714	0.358586	0.0972795	2.17863
D112	13003	152	590.216	1040.67	1272.11	665	665	218	148.455	148	128	175	71110	8.13263	6202.63	6286	4635	7339	2971062	601.112	0.0121049	0.436645	0.139101	2.52011
D121	18927	152	661.969	1043.67	1276.24	665	665	262	132.022	132	108	160	153278	8.17763	2953.85	2908	1226	4865	3429419	973.025	0.0047243	0.151824	0.0467375	0.271095
D122	16255	152	672.311	1107.47	1273.89	665	665	351	125.246	125	103	147	59993	6.41601	2304.38	2348	1766	2947	1103797	267.56	0.00314017	0.122214	0.0581276	0.946251
D211	26285	152	580.887	989.285	1255.25	665	665		164.579	164	135	201	53159	11.4435	7856.74	7759	7176	8818	2537726	370.621	0.00746055	0.213005	0.0288952	1.19069
D221	22051	152	626.158	936.273	1257.66	665	665	223	155.193	155	125	212	141691	12.8218	5315.48	5419	2890	7407	4853036	1073.25	0.0210241	0.498463	0.247926	1.96792
D222	21177	152	590.89	967.301	1251.8	665	665	265	157.846	157	127	187	75608	8.83964	7077.91	7065	5544	8685	3390320	624.476	0.0108308	0.382658	0.0952905	1.97215
D111	12094	152	567.015	1027.16	1274.66	666	666	202	141.491	142	120	170	67774	8.21083	5484.67	5629	4019	6686	2627158	577.066	0.00585735	0.200694	0.0819095	1.43912
D211	26290	152	581.127	988.806	1255.25	666	666		166.715	166	145	202	53849	9.45072	8058.82	7946	7151	9038	2602998	406.285	0.00322466	0.113403	0.0319609	1.22864
D222	21233	152	590.432	966.843	1251.8	666	666	265	160.566	161	131	200	76911	9.66464	6882.37	6932	5583	8217	3296654	558.286	0.0108333	0.356105	0.0980972	2.20256
D111	12089	152	565.996	1025.38	1274.66	667	667	202	145.628	145	122	183	69756	8.75227	5517.84	5574	3654	6824	2643044	701.633	0.0105212	0.346478	0.0878808	1.27058
D211	26295	152	582.326	986.168	1255.25	667	667		167.947	168	136	230	54247	11.8516	8035.37	8119	6999	9079	2595426	508.223	0.00660595	0.185995	0.0428575	1.29952
D222	21238	152	589.059	965.47	1251.8	667	667	265	159.468	159	130	193	76385	9.86088	6438.6	6441	4871	7621	3084091	590.896	0.00717281	0.230342	0.10044	1.98907
D111	12084	152	562.171	1028.69	1274.66	668	668	202	142.501	142	123	166	68258	7.81664	5557.5	5592	3580	7343	2662044	758.512	0.00957568	0.345827	0.0912859	1.22578
D211	26300	152	582.566	987.367	1255.25	668	668		167.279	167	141	202	54031	10.8581	8122.69	8162	7216	8922	2623628	436.76	0.00357461	0.109748	0.0418515	1.49414
D222	21243	152	589.974	965.927	1251.8	668	668	265	160.994	161	134	198	77116	9.52765	6440.52	6410	5218	7570	3085010	532.04	0.0148588	0.494802	0.106938	2.33892
D111	12079	152	562.426	1029.96	1274.66	669	669	202	142.816	143	113	174	68409	8.03052	6273.26	6308	4857	7431	3004892	539.624	0.0129774	0.45567	0.121805	2.52453
D211	26305	152	582.806	988.566	1255.25	669	669		169.399	169	141	204	54716	11.0689	7723.52	7827	5798	8871	2494696	570.74	0.0115131	0.348384	0.0551682	1.41506
D222	21248	152	587.685	967.301	1242.65	669	669	265	159.171	159	133	186	76243	8.85589	6168.22	6108	4903	7566	2954578	614.93	0.00295249	0.105821	0.103076	1.87463
D111	12074	152	563.191	1024.87	1274.66	670	670	202	145.916	146	119	171	69894	7.75334	5700.69	5757	4026	7263	2730629	627.154	0.0108276	0.403182	0.108966	1.7863
D112	13008	152	590.471	1037.36	1272.11	670	670	218	147.697	148	125	176	70747	8.05591	5588.18	5571	4084	6960	2676737	629.267	0.00652221	0.237607	0.113532	1.81084
D121	18912	152	657.459	1052.04	1276.24	670	670	262	134.154	134	106	169	155753	8.2177	3044.25	2916	1306	5754	3534373	1024.2	0.00645737	0.209481	0.0421425	0.24039
D122	16260	152	669.507	1108.75	1273.89	670	670	351	124.873	125	107	157	59814	6.81667	2778.51	2778	2091	3902	1330904	429.202	0.00316821	0.115708	0.11195	1.30352
D211	26310	152	583.765	987.847	1255.25	670	670		165.95	165	138	205	53602	11.0219	7980.41	7965	7176	8902	2577672	374.306	0.006811	0.203711	0.0415756	1.70207
D221	22056	152	617.852	932.951	1257.66	670	670	223	155.343	155	125	194	141828	10.3088	5499.13	5542	3488	6974	5020704	654.093	0.0267714	0.785797	0.241538	3.27122
D222	21182	152	592.264	966.385	1251.8	670	670	265	158.219	159	135	186	75787	9.52337	6529.71	6527	5187	7749	3127733	594.861	0.00736464	0.24292	0.106951	2.12113
D111	12069	152	560.642	1028.94	1274.66	671	671	202	145.271	145	117	180	69585	8.03402	5873.04	5871	4660	7143	2813185	549.464	0.0117118	0.418645	0.110512	2.12735
D211	26315	152	579.688	986.408	1255.25	671	671		167.963	168	136	202	54252	10.2074	7735.02	7804	6596	8244	2498412	316.009	0.00113599	0.037343	0.0420105	1.97368
D222	21253	152	588.601	964.554	1242.65	671	671	265	162.132	162	132	192	77661	9.69457	6143.48	6187	4074	7650	2942728	748.753	0.00939603	0.311352	0.122684	1.79323
D111	12064	152	561.152	1024.61	1274.66	672	672	202	145.363	145	121	170	69629	8.06703	5684.96	5631	4683	6844	2723097	464.656	0.00765188	0.273671	0.105127	2.32771
D211	26320	152	576.092	985.928	1255.25	672	672		171.257	171	138	206	55316	9.83303	7806.31	7854	6530	8734	2521439	426.411	0.00699471	0.241954	0.0483383	1.68825
D222	21258	152	594.553	959.517	1242.65	672	672	265	159.278	159	137	185	76294	9.26189	5336.26	5371	3052	7250	2556067	871.809	0.00717959	0.245176	0.126076	1.3706
D111	12059	152	561.916	1019.77	1274.66	673	673	202	147.407	147	125	170	70608	8.15483	5340.91	5373	3844	6592	2558295	494.487	0.00846977	0.303628	0.0985286	1.9375
D211	26325	152	573.934	985.209	1255.25	673	673		176.814	176	150	220	57111	11.0204	7324.4	7404	5958	8098	2365781	461.611	-0.000474	-0.015229	0.047118	1.42796
D222	21263	152	590.432	958.144	1242.65	673	673	265	164.384	164	132	209	78740	10.1852	5569.1	5653	3836	6949	2667597	630.516	0.0122413	0.390358	0.117009	1.85047
D111	12054	152	562.171	1015.69	1274.66	674	674	202	150.935	150	126	192	72298	8.81457	5181.18	5219	3808	6208	2481785	428.159	0.0120426	0.407513	0.10712	2.34169
D211	26330	152	575.852	983.051	1255.25	674	674		175.889	176	143	209	56812	11.6901	7048.41	7263	4951	8238	2276635	770.001	0.00983605	0.293102	0.0594043	1.02656
D222	21187	152	589.516	958.144	1256.38	674	674	265	165.451	165	136	204	79251	10.5065	6965.97	6986	5934	7926	3336699	404.507	0.015135	0.469569	0.0916214	2.89075
D111	12044	152	558.347	1015.69	1274.66	675	675	202	146.931	146	126	172	70380	8.10712	5485.21	5433	4260	6640	2627417	565.888	0.00830461	0.298542	0.125399	2.16013
D112	13013	152	590.726	1034.04	1272.11	675	675	218	152.424	152	127	181	73011	9.05827	5174.16	5325	3008	6489	2478422	737.721	0.00694676	0.232174	0.16085	1.94367
D121	18907	152	662.613	1052.04	1276.24	675	675	262	128.808	128	99	152	61699	7.45198	2520.29	2533	1512	3700	1207221	525.675	0.00126931	0.0438244	0.0296732	0.27633
D122	16265	152	667.212	1110.02	1273.89	675	675	351	126.259	126	109	148	60478	6.42236	2685.85	2699	1859	3613	1286524	412.044	0.00993504	0.386789	0.11672	1.3626
D211	26335	152	581.367	979.694	1255.25	675	675		166.7	166	142	201	53844	9.89916	7165.76	7320	5648	8274	2314540	598.82	0.00145948	0.0490828	0.0374547	0.864038
D221	22061	152	615.775	930.875	1257.66	675	675	223	153.315	152	123	196	139977	10.4063	5370.04	5476	3458	6951	4902845	847.978	0.0121023	0.352341	0.189386	2.01673
D222	21192	152	589.516	955.397	1256.38	675	675	265	165.664	165	139	201	79353	10.8254	6761.18	6747	5551	7823	3238603	439.441	0.012813	0.3872	0.0870694	2.46468
D111	12039	152	555.543	1016.96	1274.66	676	676	202	147.923	148	127	176	70855	8.52834	5485.76	5444	4470	6629	2627681	493.369	0.0137248	0.469665	0.0974996	1.97558
D211	26340	152	582.806	978.495	1255.25	676	676		166.307	166	136	199	53717	10.6731	6850.85	6953	5308	7825	2212826	625.868	6.86E-04	0.021376	0.0226182	0.484212
D222	21197	152	591.348	955.397	1256.38	676	676	265	163.896	164	134	197	78506	10.0923	6756.76	6767	5594	7749	3236488	414.603	0.00378013	0.122313	0.078386	2.3692
D111	12034	152	553.248	1018.24	1274.66	677	677	202	146.413	146	122	178	70132	8.05163	5382.51	5353	4347	6561	2578221	423.414	0.0158715	0.568205	0.0905517	2.11106
D211	26345	152	580.887	979.934	1255.25	677	677		170.975	171	146	206	55225	10.97	6623.28	6691	4780	8255	2139318	796.989	-0.00428717	-0.134212	0.0375679	0.601799
D222	21202	152	590.432	954.023	1256.38	677	677	265	167.547	167	139	215	80255	9.9388	6320.76	6231	5033	7608	3027642	515.509	0.00755492	0.25281	0.0801236	1.81907
D111	12029	152	556.817	1018.49	1274.66	678	678	202	148.793	148	120	196	71272	9.17935	5745.93	5753	4123	7168	2752302	588.687	0.0135693	0.434015	0.100857	1.78846
D211	26350	152	581.607	980.893	1255.25	678	678		172.251	173	146	203	55637	11.4106	6951.24	7097	5362	8265	2245251	752.162	-0.00343318	-0.10401	0.0562847	0.984897
D222	21207	152	589.516	954.023	1256.38	678	678	265	167.716	168	133	215	80336	11.29	6147.19	6136	4523	7452	2944504	546.318	0.0089058	0.262262	0.0796382	1.65999
D111	12024	152	563.191	1019	1274.66	679	679	202	150.102	150	125	181	71899	8.59892	6224.92	6173	4969	7500	2981736	536.868	0.00950551	0.328731	0.0935028	1.9829
D211	26355	152	580.887	984.73	1255.25	679	679		178.347	177	141	221	57606	12.2843	7160.07	7211	5189	8614	2312702	752.169	-0.0044549	-0.129934	0.0723506	1.28451
D222	21270	152	596.384	957.686	1247.23	679	679	265	161.353	161	131	201	77288	10.4868	5178.75	5273	3580	6709	2480622	775.649	0.0058585	0.179231	0.101257	1.22779
D111	12019	152	563.701	1018.49	1274.66	680	680	202	149.923	150	126	182	71813	8.32274	5473.61	5457	4276	6838	2621858	518.871	0.0107644	0.38368	0.0880935	1.70813
D112	13018	152	593.276	1033.79	1272.11	680	680	218	151.727	152	124	179	72677	8.60684	6318.05	6443	4341	7721	3026347	766.782	0.00699261	0.244828	0.149347	2.14134
D121	18902	152	672.921	1052.04	1289.12	680	680	262	132.927	133	111	161	63672	7.15671	3313.14	3291	2101	4501	1586993	536.486	0.00442619	0.163697	0.109293	1.2169
D122	16270	152	668.487	1111.29	1273.89	680	680	351	126.136	126	107	155	60419	6.82449	3065.24	3086	2207	3867	1468252	440.714	0.00754895	0.276961	0.113785	1.42109
D211	26360	152	585.683	982.572	1255.25	680	680		173.022	172	138	206	55886	11.7652	7240.89	7350	5191	8432	2338809	683.199	0.00524018	0.153324	0.0652785	1.29892
D221	22066	152	616.606	929.213	1257.66	680	680	223	155.43	154	124	203	141908	10.9609	5057.84	5083	2779	7046	4617805	1049.31	0.0144871	0.404997	0.178211	1.45815
D222	21275	152	601.421	952.192	1247.23	680	680	265	163.449	163	134	200	78292	10.4943	5482.69	5481	3616	6992	2626207	750.006	0.0110746	0.341194	0.115055	1.50858
D111	12014	152	562.426	1015.43	1274.66	681	681	202	149.543	150	120	183	71631	9.18008	4779.96	4996	2326	6202	2289600	783.839	0.0117216	0.377464	0.10864	1.19516
D211	26365	152	589.759	980.414	1255.25	681	681		166.579	166	139	203	53805	9.64506	7289.54	7399	6006	8539	2354520	661.875	0.00289212	0.099611	0.0525933	1.10058
D222	21280	152	600.047	955.397	1247.23	681	681	265	162.468	162	136	204	77822	11.1349	5559.46	5613	3696	6903	2662979	795.55	0.0101917	0.294411	0.108738	1.37072
D111	12009	152	563.446	1019.51	1274.66	682	682	202	148.357	148	124	178	71063	8.65469	5447.44	5528	3674	6552	2609324	545.833	0.00854586	0.2905	0.0941157	1.71696
D211	26370	152	588.081	978.016	1255.25	682	682		170.3	170	146	216	55007	11.1012	7493.87	7593	6415	8666	2420519	537.95	-0.00208696	-0.0641651	0.0411356	1.10079
D222	21285	152	595.469	954.939	1247.23	682	682	265	165.359	165	137	197	79207	9.87455	5720.48	5763	4279	6844	2740109	638.558	0.00751568	0.249837	0.0896283	1.47377
D111	12004	152	568.545	1018.49	1274.66	683	683	202	147.914	148	124	172	70851	8.54859	4920.87	5079	3267	6161	2357098	619.208	4.79E-04	0.0165732	0.0790905	1.16494
D211	26375	152	588.8	978.735	1255.25	683	683		180.034	179	148	239	58151	12.7102	7328.41	7379	5525	8474	2367076	716.103	0.00708198	0.199215	0.0455682	0.892018
D222	21290	152	603.71	954.939	1247.23	683	683	265	162.207	162	136	212	77697	11.0878	5001.99	5072	2822	6765	2395955	933.57	0.00436701	0.127218	0.0788412	0.783108
D111	11999	152	575.429	1014.67	1274.66	684	684	202	151.48	151	116	184	72559	8.61151	4122.59	4189	2134	5414	1974721	702.23	0.00420101	0.147177	0.0872559	0.942288
D211	26380	152	593.356	978.495	1255.25	684	684		171.827	172	134	213	55500	12.2198	6524.07	6628	4173	8153	2107273	1014.57	6.49E-04	0.0182523	0.034793	0.432418
D222	21295	152	603.71	952.649	1247.23	684	684	265	165.699	164	125	208	79370	11.2539	4932.91	4953	3367	6471	2362866	779.134	0.00874987	0.255427	0.0755543	0.889505
D111	11994	152	576.704	1017.73	1274.66	685	685	202	153.205	153	126	194	73385	9.16583	4193.18	4252	2707	5582	2008535	671.226	0.0055005	0.182873	0.0712113	0.830575
D112	13023	152	600.159	1032	1269.56	685	685	218	146.858	147	122	178	70345	9.24858	5989.06	6001	4447	7762	2868761	774.655	0.00434583	0.137417	0.134916	1.83815
D121	18897	152	678.075	1053.33	1289.12	685	685	262	134.286	134	111	159	64323	7.65739	2759.57	2760	2048	3637	1321835	329.381	0.00325049	0.113637	0.0883333	1.35999
D122	16275	152	672.056	1109.26	1273.89	685	685	351	129.194	129	107	150	61884	7.65153	2898.86	2897	2353	3641	1388556	284.105	0.00617772	0.207338	0.100801	1.86868
D211	26385	152	598.391	978.495	1255.25	685	685		167.551	168	130	204	54119	12.0426	6490.3	6542	4712	8214	2096368	896.563	0.00140276	0.0389791	0.0332057	0.465308
D221	22071	152	624.912	932.536	1261.81	685	685	223	154.524	154	123	202	141080	11.5194	5104.71	5100	2847	7450	4660604	1135.58	0.00437614	0.116893	0.15602	1.21338
D222	21300	152	604.626	957.228	1247.23	685	685	265	163.656	164	136	197	78391	9.69581	5021.57	5112	3287	6723	2405334	884.83	0.00387288	0.130236	0.0984988	1.01775
D111	11989	152	576.704	1026.65	1274.66	686	686	202	151.946	152	128	185	72782	8.87578	4316.2	4278	2803	6256	2067462	783.293	0.00736014	0.250157	0.0455086	0.479704
D112	13028	152	598.375	1038.12	1274.61	686	686	218	152.255	153	126	182	72930	8.62187	6370.13	6333	4876	7725	3051290	633.43	0.00750168	0.262973	0.139956	2.46936
D211	26390	152	597.912	983.051	1260.04	686	686		171.768	171	145	215	55481	10.9368	7444.49	7545	5853	8661	2404569	607.971	0.00604819	0.188838	0.0467262	1.09323
D222	21305	152	607.373	959.975	1247.23	686	686	265	161.948	161	130	199	77573	10.5521	5063.57	5059	2955	6753	2425450	967.479	0.00616508	0.188077	0.101489	0.964462
D111	11984	152	577.469	1026.65	1287.4	687	687	202	149.852	150	123	180	71779	9.23637	5019.51	5099	3113	6922	2404346	766.374	0.00334613	0.108214	0.0717376	0.876817
D112	13033	152	598.885	1036.85	1274.61	687	687	218	153.188	153	128	180	73377	8.37174	5826.37	5845	3876	7562	2790830	801.953	0.00550015	0.200185	0.131979	1.69413
D211	26395	152	598.391	982.811	1260.04	687	687		176.418	176	145	227	56983	12.0014	7496.67	7495	6147	8553	2421424	539.459	0.00739844	0.215914	0.0557933	1.46873
D222	21310	152	608.289	955.854	1256.38	687	687	265	168.048	168	143	206	80495	10.5432	6428.18	6538	4817	7445	3079097	548.767	0.00718352	0.227363	0.0960987	2.05399
D111	11979	152	578.743	1022.32	1287.4	688	688	202	152.052	152	127	189	72833	9.27471	4858.67	5000	3383	6473	2327302	627.22	0.00832314	0.270651	0.0673415	0.977477
D112	13038	152	599.395	1035.06	1274.61	688	688	218	153.096	153	124	181	73333	8.74171	5762.43	5843	3726	7563	2760206	936.821	0.00520546	0.181385	0.122607	1.34359
D211	26400	152	596.233	982.332	1260.04	688	688		182.935	183	145	219	59088	12.2517	7514.98	7599	6087	8503	2427340	492.816	0.00928337	0.274677	0.0578482	1.66778
D222	21315	152	604.168	952.649	1256.38	688	688	265	173.14	172	145	214	82934	10.4441	6245.8	6311	4925	7163	2991736	467.488	0.0118728	0.389032	0.096619	2.35426
D111	11974	152	584.352	1024.1	1287.4	689	689	202	155.038	155	130	197	74263	9.46468	5253.95	5329	3482	6450	2516642	690.059	0.00433508	0.14141	0.0865847	1.21341
D112	13043	152	600.924	1039.65	1274.61	689	689	218	151.305	152	125	178	72475	8.69683	5376.44	5354	2965	8107	2575317	1267.58	0.00196136	0.0681127	0.0858924	0.670995
D211	26405	152	599.59	988.086	1260.04	689	689		177.015	177	148	211	57176	12.1866	7358.99	7406	6303	8234	2376954	379.168	0.00730452	0.210664	0.0510059	1.88379
D222	21320	152	608.747	953.565	1256.38	689	689	265	170.626	169	142	208	81730	10.3633	6226.63	6282	4745	7345	2982555	543.626	0.0105328	0.343219	0.0980336	2.04523
D111	11969	152	584.862	1020.02	1287.4	690	690	202	157.188	157	130	191	75293	9.29605	5157.61	5173	3825	6469	2470493	513.551	0.00957862	0.320858	0.0831201	1.54143
D112	13048	152	593.021	1037.61	1287.35	690	690	218	153.499	153	121	183	73526	9.51477	7075.34	7251	5294	8362	3389086	699.466	0.00914515	0.292398	0.125615	2.25768
D121	18892	152	682.585	1055.26	1295.56	690	690	262	137.868	138	114	164	66039	7.8834	3340.01	3388	2122	4346	1599863	490.867	0.0044991	0.15666	0.0898963	1.12246
D122	16280	152	677.156	1106.45	1273.89	690	690	351	127.088	127	107	154	60875	6.8444	2833.57	2866	1913	3734	1357282	407.188	0.00545068	0.20132	0.112029	1.40212
D211	26410	152	599.83	984.969	1260.04	690	690		178.882	177	142	237	57779	12.2327	6976.17	7048	5882	8002	2253304	430.421	9.56E-04	0.0279455	0.0443719	1.37723
D221	22076	152	628.234	928.798	1261.81	690	690	223	164.033	163	130	227	149762	12.7052	5234.16	5259	3119	7349	4778787	1046.7	0.0156327	0.397443	0.168052	1.43892
D222	21325	152	610.578	952.192	1256.38	690	690	265	170.712	170	147	219	81771	10.5321	6092.84	6223	4127	7122	2918470	635.847	0.00724192	0.233076	0.102035	1.7744
D111	11964	152	583.333	1015.69	1287.4	691	691	202	154.858	154	131	199	74177	9.3384	4341.89	4408	2628	5678	2079766	626.746	0.00685506	0.225806	0.0749051	0.965514
D112	13053	152	587.667	1038.63	1287.35	691	691	218	151.889	152	128	182	72755	8.839	7033.83	7282	4903	8320	3369206	833.322	0.00870535	0.296603	0.127211	1.90514
D121	18887	152	680.652	1054.62	1295.56	691	691	262	137.681	138	107	157	65949	7.16718	3633.85	3634	2634	4530	1740615	402.072	0.0100441	0.382053	0.097377	1.60396
D211	26415	152	601.029	985.449	1260.04	691	691		181.415	181	149	239	58597	13.341	6717.01	6814	5553	7582	2169594	481.639	0.00385945	0.10456	0.0433352	1.15851
D222	21330	152	612.409	959.059	1256.38	691	691	265	169.374	169	141	201	81130	10.5058	6024.29	6123	4206	7274	2885635	687.736	0.0140036	0.445292	0.110199	1.73896
D111	11959	152	589.451	1015.43	1292.5	692	692	202	158.251	157	134	197	75802	9.64538	4868.4	5003	3025	6112	2331964	720.345	0.0117378	0.380692	0.0484543	0.624682
D112	13058	152	592.001	1035.32	1295	692	692	218	159.543	159	122	196	76421	9.19601	6446.44	6457	4911	7373	3087847	573.311	0.0164735	0.562338	0.128582	2.56217
D121	18882	152	678.719	1053.98	1295.56	692	692	262	137.883	138	113	163	66046	7.47429	3990.2	4089	3022	5072	1911304	502.744	0.0059843	0.219479	0.112573	1.60614
D211	26420	152	602.467	985.449	1260.04	692	692		174.183	173	137	213	56261	11.4464	6586.76	6614	5603	7444	2127523	382.938	0.00213763	0.0649191	0.0434287	1.43182
D222	21335	152	612.072	951.77	1262.58	692	692	265	172.372	172	135	201	82566	10.4899	6814.78	6834	5879	7688	3264280	331.201	0.0122636	0.398152	0.107355	3.98957
D111	11954	152	584.352	1014.16	1292.5	693	693	202	158.568	158	136	190	75954	9.07818	5765.8	5897	3725	7049	2761816	663.46	0.00945055	0.327054	0.097764	1.54791
D112	13063	152	593.786	1032.77	1295	693	693	218	154.678	154	127	185	74091	8.66128	5454.57	5496	3586	6858	2612739	811.593	0.00620894	0.220398	0.101588	1.23958
D121	18877	152	676.787	1053.33	1295.56	693	693	262	139.789	139	101	164	66959	7.89652	4168.07	4238	3139	5238	1996505	487.293	0.0101896	0.357127	0.106317	1.64399
D211	26425	152	601.508	983.77	1260.04	693	693		173.579	172	146	221	56066	12.265	6132.25	6136	4999	7138	1980716	446.903	-0.000755	-0.0213904	0.0412528	1.08726
D222	21340	152	613.783	957.686	1256.38	693	693	265	167.207	166	144	204	80092	10.5605	5473.21	5540	3231	7253	2621669	973.698	0.00982244	0.308016	0.104359	1.06235
D111	11949	152	578.998	1011.86	1292.5	694	694	202	156.342	156	125	195	74888	9.68757	5815.91	5867	3292	7558	2785823	865.961	0.0121309	0.386855	0.101787	1.24092
D112	13068	152	589.196	1030.73	1295	694	694	218	152.549	152	127	186	73071	8.92655	5398.83	5500	3598	7249	2586039	776.227	0.00505822	0.172014	0.0841062	1.07919
D121	18872	152	674.854	1052.69	1295.56	694	694	262	140.954	141	121	174	67517	8.77604	4323.41	4343	3178	5805	2070913	535.196	0.0132401	0.419746	0.116527	1.68617
D211	26430	152	598.871	980.174	1260.04	694	694		177.625	177	139	222	57373	12.3597	6576.41	6667	5486	7425	2124179	442.853	0.00258764	0.0741835	0.0442177	1.25766
D222	21345	152	609.204	954.023	1256.38	694	694	265	175.286	175	145	209	83962	10.9678	6088.18	6169	4449	7134	2916236	580.712	0.0162052	0.509718	0.106075	2.01087
D111	11944	152	577.214	1011.61	1292.5	695	695	202	157.848	157	129	187	75609	9.70958	5989.16	6066	4153	7403	2868810	590.58	0.0133659	0.428843	0.0804292	1.50985
D112	13073	152	587.157	1029.2	1295	695	695	218	153.123	153	125	187	73346	8.90227	4801.42	4732	2511	7323	2299882	1032.07	0.0073828	0.252114	0.0771354	0.666307
D121	18867	152	677.431	1052.69	1295.56	695	695	262	139.203	138	114	174	66678	8.53314	4002.1	4008	3199	5164	1917005	418.638	0.0122632	0.395255	0.116287	1.99175
D122	16285	152	677.92	1103.39	1273.89	695	695	351	125.144	125	109	155	59944	7.06915	2427.75	2404	1688	3300	1162894	359.404	0.00418056	0.147399	0.0703425	0.887865
D211	26435	152	595.514	977.057	1260.04	695	695		184.653	184	154	236	59643	13.2772	6878.83	6893	6043	7716	2221862	356.901	-0.00547923	-0.153245	0.0416006	1.53956
D221	22081	152	621.59	930.044	1249.35	695	695	223	173.727	173	131	235	158613	12.4216	5402.35	5598	3025	6557	4932342	779.779	0.00662865	0.184194	0.123689	1.52519
D222	21350	152	606.915	950.818	1256.38	695	695	265	177.545	177	150	219	85044	10.5967	6396.21	6422	5218	7238	3063785	445.629	0.0139715	0.461726	0.105603	2.74192
D111	11939	152	579.253	1012.88	1292.5	696	696	202	162.505	162	135	194	77840	10.407	5999.35	6211	3944	7252	2873687	690.011	0.0130679	0.402846	0.0786381	1.26775
D112	13078	152	585.627	1033.28	1295	696	696	218	151.789	152	123	184	72707	8.34854	5237.66	5244	3276	7273	2508840	786.916	0.00810585	0.292383	0.109356	1.31223
D121	18862	152	680.008	1052.69	1295.56	696	696	262	137.983	138	115	169	66094	8.17843	3950.43	3980	2873	5379	1892257	524.498	0.00895083	0.29935	0.113424	1.53452
D211	26440	152	594.075	978.016	1260.04	696	696		185.384	185	158	229	59879	12.3912	7257.39	7301	6058	8343	2344137	443.512	-0.00256131	-0.0768359	0.0463832	1.45069
D222	22427	152	607.032	948.271	1261.83	696	696	265	177.699	178	150	223	85118	11.1256	6453.63	6446	5598	7237	3091289	382.314	0.00887331	0.280957	0.0690804	2.18152
D111	11934	152	582.823	1008.55	1292.5	697	697	202	166.063	165	141	211	79544	10.8352	5176.89	5301	2922	6900	2479729	1067.34	0.0144775	0.437436	0.0723372	0.654374
D112	13083	152	592.511	1029.2	1287.35	697	697	218	155.436	154	128	188	74454	8.94191	6187.23	6301	3706	7449	2963685	809.152	0.00157051	0.0545143	0.119332	1.6304
D121	18857	152	682.585	1052.69	1295.56	697	697	262	136.958	136	110	161	65603	8.32915	4401.39	4469	3385	5590	2108264	525.405	0.0116139	0.377554	0.135856	2.00393
D211	26445	152	598.151	979.934	1260.04	697	697		176.424	176	138	209	56985	11.6503	6991.42	6935	5965	8136	2258230	461.067	2.03E-04	0.00614224	0.0429972	1.25023
D222	21468	152	598.216	960.732	1274.23	697	697	265	178.307	178	143	219	85409	10.8475	7055.47	7102	6138	7923	3379569	334.837	0.0070898	0.231437	0.064366	2.54852
D111	11929	152	580.783	1007.78	1292.5	698	698	202	165.808	166	124	207	79422	10.6211	6000.53	6144	3769	7158	2874256	707.831	0.0132321	0.40774	0.10171	1.56527
D112	13088	152	596.08	1027.42	1287.35	698	698	218	156.706	156	128	197	75062	9.45076	5545.2	5586	3913	6788	2656152	702.679	0.00621681	0.204892	0.0856254	1.24484
D121	18852	152	679.364	1056.55	1295.56	698	698	262	138.461	138	114	163	66323	7.88185	3841.59	3861	2500	5525	1840120	751.41	0.0111826	0.388546	0.0854891	0.805284
D211	26450	152	599.11	979.215	1260.04	698	698		175.954	176	148	215	56833	10.8055	6420.69	6420	5495	7328	2073882	366.179	-0.000356	-0.0116105	0.0371603	1.25647
D222	21473	152	602.693	952.3	1271.13	698	698	265	174.653	175	140	211	83659	11.271	6751.68	6762	5612	7695	3234055	516.469	0.0066307	0.204144	0.0577278	1.42695
D111	11924	152	578.233	1009.31	1292.5	699	699	202	165.754	165	132	196	79396	10.1626	5966.42	6059	3780	7379	2857917	811.565	0.013172	0.424089	0.0786708	1.07237
D112	13093	152	590.981	1026.4	1287.35	699	699	218	158.864	159	129	202	76096	9.15649	6247.53	6369	4134	7436	2992566	638.897	0.00628134	0.216601	0.094648	1.691
D121	18847	152	676.142	1059.77	1295.56	699	699	262	137.349	138	115	165	65790	7.96735	3962.28	4071	2630	5360	1897930	702.601	0.0080189	0.274275	0.0879555	0.911838
D211	26455	152	599.59	978.256	1260.04	699	699		175.019	175	140	221	56531	12.5176	6505.08	6568	4974	7473	2101141	544.923	-0.00160988	-0.0450907	0.0477256	1.08756
D222	21478	152	601.144	948.271	1271.13	699	699	265	173.447	173	141	216	83081	10.7987	6582.86	6653	5451	7729	3153189	489.894	0.00129949	0.0416901	0.0716652	1.79718
D111	11919	152	576.704	1009.82	1292.5	700	700	202	164.198	164	130	209	78651	10.5216	4399.66	4406	2523	6345	2107438	923.276	0.00528394	0.164054	0.0422223	0.3861
D112	13098	152	587.157	1031.75	1287.35	700	700	218	157.182	157	132	195	75290	9.59223	6446.71	6487	4575	7784	3087976	684.152	0.00205199	0.0671116	0.0879223	1.52306
D121	18842	152	672.921	1062.99	1295.56	700	700	262	132.956	132	111	168	63686	7.77482	4265.49	4356	2813	5565	2043169	709.191	0.00280369	0.0956228	0.0838703	0.930822
D122	16290	152	678.685	1100.33	1273.89	700	700	351	124.866	125	108	147	59811	6.5196	3236.17	3284	2263	4159	1550126	445.481	0.00176692	0.0675626	0.103888	1.36733
D211	26460	152	599.59	977.536	1260.04	700	700		177.096	177	148	215	57202	11.3742	6144.72	6215	4791	7074	1984745	440.635	0.00236122	0.073355	0.0428766	1.14668
D221	22086	152	619.098	923.815	1265.97	700	700	223	170.554	170	136	224	155716	12.2583	5528.96	5678	3366	7132	5047942	889.7	0.00923328	0.254582	0.115965	1.29153
D222	21483	152	602.383	952.61	1271.13	700	700	265	176.482	177	147	219	84535	10.0488	5827.02	5847	4289	7199	2791143	787.567	0.00614075	0.214378	0.0586432	0.819704
D111	11895	152	577.724	1008.04	1292.5	701	701	202	163.418	163	132	194	78277	9.73074	4622.31	4746	2801	6315	2214087	830.571	0.0102071	0.33937	0.0699836	0.728
D121	18837	152	676.787	1057.2	1295.56	701	701	262	137.198	137	101	162	65718	8.35185	4361.53	4322	3183	5736	2089172	698.485	0.0061283	0.200116	0.0929245	1.06182
D211	26465	152	601.029	975.138	1260.04	701	701		181.529	181	151	227	78965	12.3109	6340.12	6360	5089	7162	2757951	421.909	0.00588423	0.172515	0.0634962	1.79441
D222	21488	152	610.131	948.581	1271.13	701	701	265	176.81	177	146	209	84692	11.1702	6399.6	6535	4994	7383	3065409	597.152	0.00982296	0.307945	0.0546858	1.11135
D111	11890	152	578.233	1015.94	1295.05	702	702	202	161.722	162	129	196	77465	9.82462	4515.01	4561	2685	6279	2162688	878.104	0.00732027	0.239245	0.0651064	0.628598
D121	18832	152	680.652	1060.42	1295.56	702	702	262	134.745	134	110	159	64543	8.11101	3874.2	3909	2703	5231	1855744	656.985	-0.000118	-0.00393661	0.0922523	0.996119
D211	26477	152	605.105	977.057	1260.04	702	702		176.844	175	145	224	76927	12.9804	6676.36	6840	4628	7479	2904218	540.06	0.0063793	0.17272	0.0544495	1.27672
D222	21493	152	608.891	958.808	1271.13	702	702	265	179.616	179	151	234	86036	10.6995	6580.11	6743	4959	7440	3151875	540.125	0.0114323	0.379495	0.0667022	1.52358
D111	11885	152	573.644	1021.81	1295.05	703	703	202	159.747	159	128	198	76519	9.33819	5117.62	5158	3514	6318	2451342	625.82	0.00937487	0.317771	0.0721322	1.10035
D121	18827	152	674.21	1061.71	1295.56	703	703	262	137.177	136	114	170	65708	8.67617	3603.48	3579	2394	4822	1726069	681.893	0.00579976	0.18234	0.0602465	0.600567
D211	26482	152	605.824	978.256	1260.04	703	703		183.703	183	149	232	79911	12.4264	6793.91	6868	5177	7513	2955349	376.266	0.00775519	0.22753	0.070831	2.38868
D222	21498	152	611.061	956.801	1274.23	703	703	265	183.716	183	152	236	88000	11.4916	6896.24	6999	5999	7539	3303301	341.88	0.015576	0.490389	0.07176	2.70118
D111	11880	152	577.978	1020.79	1295.05	704	704	202	164.553	164	134	196	78821	9.95832	4902	4971	3391	6101	2348057	655.008	0.00766874	0.251511	0.0482213	0.688562
D121	18822	152	678.075	1054.62	1295.56	704	704	262	137.831	138	113	162	66021	7.81069	3896.24	3911	2431	5578	1866299	773.04	0.0101798	0.355654	0.122627	1.10109
D211	26487	152	604.386	978.256	1260.04	704	704		190.202	190	157	243	82738	14.2412	6748.86	6927	4657	7473	2935754	530.967	-0.000265	-0.00708633	0.0736901	1.74471
D222	21503	152	617.409	955.786	1274.23	704	704	265	181.837	181	154	225	87100	10.2632	6697.3	6747	5443	7435	3208009	434.983	0.0138593	0.484387	0.0843235	2.39468
D111	11875	152	584.352	1016.2	1295.05	705	705	202	172.447	171	144	214	82602	11.2902	5146.33	5209	3297	6312	2465093	649.869	0.0204976	0.613584	0.0804927	1.17988
D112	13103	152	597.61	1035.06	1287.35	705	705	218	161.896	162	128	196	77548	10.3385	6824.09	6925	5623	7707	3268740	451.653	0.00787152	0.244603	0.111178	3.02348
D121	18817	152	679.364	1058.48	1295.56	705	705	262	139.392	139	117	167	66769	8.23583	3790.91	3702	2475	5410	1815848	826.128	0.0118869	0.397649	0.0879572	0.74197
D122	16295	152	682.765	1105.94	1289.19	705	705	351	129.328	129	109	159	61948	7.25327	2889.88	2841	2242	3769	1384254	342.18	0.00138673	0.049383	0.0546692	0.875552
D211	26492	152	608.702	977.536	1260.04	705	705		184.802	185	147	233	80389	13.5666	6375.2	6458	4826	7112	2773212	438.191	0.00342898	0.0930989	0.0918051	2.44671
D221	22091	152	625.327	923.399	1278.42	705	705	223	169.532	170	119	215	154783	12.8928	4832.48	4944	2650	6511	4412052	893.068	0.0115423	0.300083	0.104236	1.02158
D222	21508	152	618.543	957.25	1274.23	705	705	265	184.597	185	152	219	88422	11.0356	6766.95	6907	5091	7808	3241370	648.712	0.0178393	0.586349	0.0869976	1.66974
D111	11870	152	584.352	1016.96	1295.05	706	706	202	169.198	168	134	219	81046	10.2218	5519.51	5470	4225	6869	2643843	625.902	0.0112863	0.369466	0.0677263	1.11872
D112	13108	152	603.729	1037.61	1287.35	706	706	218	160	161	127	193	76640	9.82802	6306.56	6416	4179	7910	3020840	879.943	0.0109586	0.352945	0.132701	1.67929
D121	18812	152	680.652	1062.35	1295.56	706	706	262	138.71	138	116	199	66442	9.07346	3604.82	3554	2292	5139	1726708	834.419	0.00671928	0.20407	0.0556126	0.455195
D211	26497	152	612.298	978.495	1267.24	706	706		182.575	182	152	222	79420	13.5124	6518.1	6559	5383	7473	2835372	399.468	0.0023294	0.0628015	0.0676002	2.06637
D222	21513	152	622.465	955.924	1274.23	706	706	265	184.182	184	151	220	88223	11.0392	7254.22	7323	5740	8027	3474771	436.586	0.0121375	0.400155	0.093308	2.83614
D111	11865	152	578.998	1014.92	1295.05	707	707	202	163.985	164	138	201	78549	10.3393	5125.33	5167	3418	6483	2455034	676.541	0.0133032	0.416447	0.0749749	1.05676
D112	13113	152	599.905	1033.79	1287.35	707	707	218	164.996	165	138	195	79033	9.12581	6891.01	6909	5691	8158	3300796	506.755	0.0108586	0.388432	0.117698	2.86392
D121	18807	152	677.431	1062.99	1295.56	707	707	262	141.294	141	115	174	67680	8.75366	3711.23	3712	2462	5000	1777678	755.894	0.00691994	0.221857	0.0493599	0.461888
D211	26502	152	611.339	977.776	1267.24	707	707		193.526	193	143	229	84184	13.274	6157	6247	4605	7261	2678297	539.559	0.00672506	0.194784	0.0582235	1.25569
D222	21518	152	626.188	954.277	1274.23	707	707	265	186.2	186	154	226	89190	11.8289	6913.2	7004	5426	8042	3311423	577.367	0.015139	0.469504	0.0849123	1.87427
D111	11860	152	579.763	1009.06	1287.4	708	708	202	166.591	167	129	197	79797	10.6027	4467.98	4525	2496	6046	2140162	872.549	0.00763969	0.23825	0.0885329	0.832941
D112	13118	152	599.14	1031.24	1287.35	708	708	218	165.453	165	131	199	79252	10.7362	6697.36	6827	5127	7567	3208034	572.762	0.00671862	0.205697	0.116358	2.43755
D121	18802	152	677.431	1057.84	1295.56	708	708	262	143.119	143	121	186	68554	8.97931	3302.91	3268	2169	4574	1582092	728.873	0.0108195	0.341206	0.0523915	0.451188
D211	26507	152	612.538	976.817	1267.24	708	708		190.474	190	159	228	82856	13.0494	6292.86	6375	4697	7292	2737395	516.261	0.00249479	0.0726485	0.0790734	1.78644
D221	22363	152	628.736	919.061	1284.62	708	708	223	169.349	168	136	217	81118	13.8577	4761.63	4749	3027	6352	2280819	887.024	0.0142962	0.34449	0.0876778	0.865445
D222	21523	152	627.986	949.36	1274.23	708	708	265	184.033	184	152	230	88152	12.3512	6660.52	6744	5441	7636	3190389	519.12	0.0139313	0.409451	0.0963911	2.25601
D111	11855	152	576.959	1008.55	1287.4	709	709	202	166.002	165	136	208	79515	10.1983	4198.49	4218	2708	5607	2011077	819.392	0.00971771	0.313313	0.0929091	0.871175
D112	13123	152	599.905	1031.24	1287.35	709	709	218	163.858	163	134	196	78488	9.6779	6650.94	6749	5414	7585	3185802	494.102	0.00962579	0.322844	0.106306	2.5869
D121	18797	152	678.719	1059.13	1295.56	709	709	262	143.278	143	118	169	68630	9.01441	3809.16	3871	2505	5121	1824587	688.402	0.00971222	0.305768	0.0881155	0.896177
D211	26512	152	614.216	976.098	1267.24	709	709		191.66	191	143	237	83372	13.5855	6795.7	6750	5114	8353	2956128	584.64	0.00833176	0.233141	0.0771999	1.66608
D221	22101	152	629.895	921.738	1274.27	709	709	223	180.507	180	144	233	164803	12.9043	5843.36	5857	4346	7293	5334984	727.51	0.0155865	0.429362	0.113624	1.63902
D222	21528	152	622.343	956.381	1274.23	709	709	265	189.802	189	145	236	90915	11.8902	7240.84	7274	6119	8190	3468363	418.574	0.0171002	0.536756	0.0894064	2.83939
D111	11850	152	581.293	1007.02	1287.4	710	710	202	169.098	169	131	201	80998	10.5619	4473.52	4464	3000	5864	2142818	775.16	0.00580805	0.184903	0.0747956	0.803228
D112	13128	152	604.239	1030.47	1287.35	710	710	218	162.716	162	138	201	77941	10.0704	6449.29	6528	5091	7656	3089209	540.74	0.00396879	0.127747	0.103605	2.23935
D121	18792	152	680.008	1060.42	1295.56	710	710	262	145.457	145	116	182	69674	9.4675	3621	3678	2442	4724	1734460	640.211	0.0178891	0.540031	0.0729718	0.769312
D122	16300	152	682.255	1113.08	1289.19	710	710	351	132.493	132	115	154	63464	7.12203	3187.39	3175	2471	3996	1526761	343.262	0.00714856	0.264085	0.0805496	1.38439
D211	26517	152	617.094	975.378	1267.24	710	710		186.343	186	152	235	81059	14.0557	6145.41	6163	4360	7782	2673254	610.83	0.0066146	0.174233	0.0809197	1.50633
D221	22096	152	632.387	920.908	1286.73	710	710	223	168.135	168	130	216	153507	14.1645	4283.53	4242	2144	6775	3910859	1084.63	0.00842799	0.19841	0.0602866	0.449105
D222	21533	152	626.437	952.149	1280.43	710	710	265	187.463	187	145	240	89795	12.6642	7130.78	7218	5760	8289	3415646	506.016	0.0133375	0.389661	0.0856581	2.22371
D111	11845	152	585.372	1009.06	1289.95	711	711	202	170.718	171	140	221	81774	11.7608	4824.62	4979	2729	6160	2310994	806.707	0.00992506	0.285311	0.0966422	1.05409
D112	13133	152	608.573	1029.2	1287.35	711	711	218	163.578	162	124	206	78354	10.0439	6902.03	6982	5513	7987	3306072	552.547	0.00564617	0.182878	0.106727	2.40919
D121	18787	152	681.296	1061.71	1295.56	711	711	262	144.129	144	118	180	69038	9.62823	3852.36	3898	2692	4950	1845282	616.715	0.0109555	0.324441	0.0833008	0.960667
D211	26522	152	616.854	976.337	1267.24	711	711		189.708	189	152	255	82523	13.971	6422.14	6446	4965	7865	2793631	580.137	0.00609716	0.16458	0.0787788	1.6168
D222	21538	152	627.509	951.684	1286.09	711	711	265	187.472	187	158	227	89799	11.8935	6688.72	6739	4752	8457	3203896	811.754	0.0111024	0.346161	0.0689054	1.06234
D111	11840	152	589.706	1014.92	1289.95	712	712	202	175.267	175	139	213	83953	11.1477	5684.25	5783	4171	6586	2722757	514.466	0.00927444	0.28895	0.112111	2.22765
D112	13138	152	608.318	1031.75	1287.35	712	712	218	165.585	165	129	195	79315	10.7903	6812.81	6889	5301	7813	3263335	487.768	0.0084557	0.25734	0.112209	2.81828
D121	18782	152	682.585	1062.99	1295.56	712	712	262	141.745	141	115	182	67896	9.47458	3904.19	3990	2756	4938	1870106	526.031	0.00867239	0.257257	0.0807991	1.10971
D211	26527	152	617.573	975.858	1267.24	712	712		196.86	197	149	238	85634	16.1024	6650.69	6647	4803	8620	2893049	772.942	0.0089761	0.217522	0.0810711	1.29051
D222	21543	152	626.943	959.983	1281.77	712	712	265	196.695	196	146	242	94217	12.823	7304.72	7383	5755	8669	3498962	586.642	0.0191198	0.575561	0.0915142	2.08795
D111	11835	152	589.706	1013.9	1289.95	713	713	202	173.952	173	150	210	83323	10.6061	5359.69	5417	3485	6968	2567292	691.666	0.00530571	0.173121	0.1252	1.72444
D112	13143	152	611.632	1035.83	1287.35	713	713	218	161.361	161	124	200	77292	11.1686	6913.75	7009	4866	8302	3311688	730.107	0.00339493	0.0977665	0.130774	2.19029
D121	18777	152	683.229	1064.28	1295.56	713	713	262	139.336	139	112	175	66742	8.64053	3486.11	3511	2588	4781	1669846	481.78	0.00550081	0.17644	0.0880575	1.17121
D211	26532	152	626.205	977.296	1267.24	713	713		181.43	181	148	227	78922	14.5473	6944.19	6994	5421	8354	3020724	659.5	-0.000804	-0.0200704	0.0812425	1.58233
D222	21548	152	635.999	958.942	1286.09	713	713	265	193.898	193	158	246	92877	12.2603	6452.61	6513	4276	8131	3090801	794.027	0.0165834	0.515982	0.0640789	0.97875
D111	11830	152	589.961	1015.43	1289.95	714	714	202	176.48	176	143	209	84534	11.8784	5612.51	5627	4193	7046	2688394	664.227	0.0113027	0.332101	0.0998772	1.53459
D112	13148	152	609.338	1032.77	1287.35	714	714	218	171.681	172	140	205	82235	10.7865	7380.9	7448	5740	9020	3535453	690.355	0.0117578	0.369931	0.13676	2.57252
D121	18772	152	687.095	1065.57	1295.56	714	714	262	139.282	139	112	171	66716	8.54902	3360.08	3323	2496	4635	1609479	507.646	0.0055446	0.179671	0.0620778	0.773747
D211	26537	152	622.129	974.899	1267.24	714	714		196.034	196	155	249	85275	13.3286	6516.63	6520	4862	8330	2834736	715.788	-0.00597268	-0.176746	0.0724402	1.22991
D222	21553	152	625.76	958.62	1286.09	714	714	265	198.319	198	157	238	94995	13.1074	7279	7345	5420	8722	3486640	677.822	0.0097748	0.292929	0.073805	1.4762
D111	11825	152	590.216	1016.96	1289.95	715	715	202	174.455	174	129	215	83564	11.5312	5811.82	5936	4046	7049	2783862	691.856	0.0077934	0.233989	0.106841	1.62173
D112	13153	152	608.828	1034.81	1287.35	715	715	218	169.132	169	134	213	81014	12.5277	6707.14	6922	4269	8476	3212721	969.172	0.0117399	0.313313	0.137046	1.66822
D121	18767	152	690.96	1066.86	1295.56	715	715	262	138.691	139	112	165	66433	8.3298	3545.07	3522	2560	4895	1698088	543.188	0.00649741	0.214967	0.0690092	0.842616
D122	16305	152	685.569	1120.22	1289.19	715	715	351	137.092	137	114	172	65667	8.52341	3735.55	3745	2777	4443	1789328	337.815	0.0148706	0.471352	0.129968	2.54375
D211	26542	152	625.246	974.659	1267.24	715	715		194.759	194	161	243	84720	13.2103	6911.61	6947	5076	8367	3006552	664.373	-0.00169037	-0.0499267	0.0761794	1.47282
D221	22106	152	642.354	929.213	1278.01	715	715	223	181.359	181	135	262	165581	16.5067	4333.53	4252	2245	6923	3956512	1089.63	0.0134851	0.292379	0.0992202	0.71797
D222	21558	152	629.65	959.945	1286.09	715	715	265	199.075	198	163	234	95357	12.4067	7062.01	7146	4935	8577	3382703	779.253	0.0164623	0.519743	0.075004	1.2646
D111	11820	152	590.726	1018.24	1289.95	716	716	202	175.357	174	145	217	83996	11.2205	5711.05	5824	3823	6894	2735591	666.872	0.00878251	0.272121	0.120417	1.84082
D112	13158	152	611.632	1038.12	1287.35	716	716	218	165.211	164	127	201	79136	12.4824	6049.93	6011	3639	8398	2897917	1193.75	0.00291165	0.0768502	0.117667	1.06711
D121	18762	152	690.96	1064.93	1295.56	716	716	262	138.837	138	120	166	66503	8.07384	3456.91	3442	2562	4821	1655861	527.827	0.00228677	0.078467	0.0626887	0.772699
D211	26547	152	628.363	976.817	1267.24	716	716		191.869	191	156	233	83463	14.057	6619.74	6616	4936	7926	2879585	672.201	0.00135039	0.0368145	0.082394	1.49928
D222	21563	152	626.241	960.255	1286.09	716	716	265	203.482	203	164	253	97468	12.8756	8103.65	8122	6656	9529	3881648	540.758	0.0190559	0.591045	0.0813895	2.25577
D111	11815	152	593.276	1020.53	1289.95	717	717	202	178.689	178	144	219	85592	10.858	6253.22	6386	4853	7108	2995294	494.111	0.00960363	0.313084	0.0982357	2.26404
D112	13163	152	619.536	1033.53	1287.35	717	717	218	161.232	161	130	196	77230	10.9976	5248.73	5148	3523	7370	2514142	930.585	-0.00219851	-0.0646049	0.105016	1.07205
D121	18757	152	692.893	1058.48	1295.56	717	717	262	139.292	139	119	178	66721	8.50462	3258.74	3255	2538	4149	1560938	388.396	0.00290342	0.0948314	0.0924226	1.41969
D211	26552	152	629.562	976.817	1267.24	717	717		192.377	191	158	249	83684	14.326	6757.18	6711	4618	8950	2939374	864.091	0.00351131	0.0939732	0.0831859	1.20111
D222	21568	152	626.551	960.875	1286.09	717	717	265	204.956	205	169	257	98174	12.2464	8499.56	8492	7001	9743	4071290	638.583	0.0167719	0.552129	0.0801172	1.97453
D111	11810	152	589.706	1027.16	1289.95	718	718	202	177.643	178	145	209	85091	11.0885	6776.81	6825	5557	7603	3246094	402.671	0.01359	0.429599	0.112419	3.40154
D112	13168	152	621.321	1038.38	1284.8	718	718	218	165.894	167	137	206	79463	11.3834	4540.13	4435	2883	6646	2174724	880.531	4.98E-04	0.0144942	0.0801355	0.76507
D121	18752	152	696.114	1066.22	1295.56	718	718	262	138.53	138	118	166	66356	8.06009	3785.8	3774	3077	4658	1813396	353.631	0.00225638	0.0773869	0.0917941	1.80016
D211	26557	152	630.761	976.817	1267.24	718	718		193.099	192	160	252	83998	14.8675	7827.12	7571	5388	10195	3404799	1056.19	-0.00147748	-0.0384356	0.0768102	1.05723
D222	21573	152	619.733	963.044	1286.09	718	718	265	210.528	210	164	261	100843	14.9541	8112.72	8068	5811	10376	3885991	1058.17	0.0125191	0.348135	0.0688911	0.988263
D111	11805	152	585.117	1028.69	1289.95	719	719	202	174.478	174	135	218	83575	12.5125	6515.84	6602	5050	7384	3121087	480.728	0.0129198	0.355718	0.106211	2.60276
D121	18747	152	689.672	1062.99	1295.56	719	719	262	140.29	140	117	166	67199	8.31048	3530.73	3516	2770	4403	1691218	341.828	9.86E-04	0.0332651	0.0894743	1.69656
D211	26563	152	629.083	978.495	1267.24	719	719		203.515	203	162	252	88529	15.8343	7821.54	7795	5178	10403	3402369	1110.07	0.00325953	0.083516	0.071085	0.935249
D222	22873	152	615.705	960.875	1276.8	719	719	265	203.762	203	160	257	97602	14.6763	7297.01	7298	5364	9366	3495268	736.86	0.00716073	0.197421	0.0526825	0.991194
D111	11800	152	584.352	1026.14	1289.95	720	720	202	179.71	181	145	213	86081	12.7841	6497.84	6623	4449	7818	3112463	668.338	0.0239887	0.658635	0.125638	2.17032
D112	13173	152	612.142	1039.14	1279.7	720	720	218	168.438	168	144	225	80682	11.2188	5353.85	5303	3742	7324	2564493	826.109	-0.00173523	-0.0521959	0.0894592	1.06432
D121	18742	152	690.316	1064.28	1302.01	720	720	262	142.923	143	118	169	68460	8.0742	3384.99	3344	2775	4297	1621410	276.807	0.00473619	0.166882	0.0665885	1.5269
D122	16310	152	684.294	1122.77	1289.19	720	720	351	135.299	135	111	172	64808	8.33708	3177.51	3185	2240	4090	1522029	499.803	0.00466725	0.150781	0.0962509	1.11638
D211	26568	152	626.685	977.296	1267.24	720	720		212.899	214	168	270	92611	13.6667	7910.6	7821	5730	9944	3441111	875.325	0.00719946	0.222702	0.0622378	1.05902
D221	22111	152	643.6	938.35	1278.01	720	720	223	176.218	176	133	215	160887	13.8871	3591.27	3545	1679	5649	3278827	990.046	0.0112463	0.282243	0.0900001	0.599016
D222	21578	152	615.619	982.09	1286.09	720	720	265	226.192	226	184	269	108346	16.2706	8824.32	9005	6311	10413	4226850	973.37	0.0239335	0.649887	0.100227	1.65172
D111	11795	152	584.352	1029.96	1289.95	721	721	202	178.296	178	147	222	85404	11.3248	6848.44	6859	5370	8218	3280402	629.734	0.0204381	0.63066	0.115901	2.25905
D121	18737	152	690.96	1065.57	1302.01	721	721	262	142.653	142	105	182	68331	9.11278	3645.56	3629	2900	4758	1746224	370.152	0.00542821	0.169031	0.0873083	1.58168
D211	26573	152	627.165	980.414	1267.24	721	721		205.54	205	164	244	89410	15.0557	7988.15	7890	5910	9849	3474845	857.624	0.00639261	0.173435	0.0689696	1.20191
D222	22878	152	615.705	966.763	1279.9	721	721	265	215.503	217	167	270	103226	15.5868	7872.62	7713	5872	10223	3770986	1006.25	0.0199808	0.541685	0.0605221	0.892972
D111	11790	152	583.842	1030.73	1289.95	722	722	202	180.77	181	139	225	86589	12.5359	6173.8	6269	4288	7421	2957249	715.717	0.0169493	0.480678	0.118763	1.83141
D121	18732	152	689.672	1068.15	1302.01	722	722	262	143.797	143	122	182	68879	8.90975	4002.65	3970	2909	5258	1917269	467.501	0.00475584	0.152786	0.109355	1.68796
D211	26578	152	626.445	982.572	1267.24	722	722		208.795	208	154	252	90826	15.0981	7989.34	7946	5831	10001	3475362	924.914	0.00198912	0.054907	0.0702603	1.13412
D222	22893	152	612.915	968.622	1279.9	722	722	265	218.764	219	170	272	104788	16.8818	7667.13	7692	5724	9938	3672554	999.702	0.0178536	0.454598	0.0618628	0.893621
D111	11785	152	586.137	1032	1289.95	723	723	202	184.551	185	147	228	88400	12.2417	5866.02	5853	4461	7351	2809822	588.011	0.0188715	0.558461	0.116284	2.07841
D121	18727	152	687.095	1071.37	1302.01	723	723	262	146.027	146	120	177	69947	8.74304	4408.18	4429	3281	5696	2111517	524.785	0.0116784	0.385604	0.125956	1.87934
D211	26583	152	626.205	984.25	1267.24	723	723		213.572	213	176	266	92904	15.5462	7715.74	7616	6017	9485	3356345	826.039	0.00498057	0.136167	0.0749685	1.30284
D222	22898	152	617.564	968.932	1279.9	723	723	265	218.052	218	176	277	104447	15.704	7895.54	7898	6150	9684	3781962	865.141	0.0151939	0.415624	0.0645198	1.10628
D111	11780	152	586.902	1032.51	1289.95	724	724	202	184.319	184	149	220	88289	11.9922	6175.73	6166	4551	7620	2958173	721.708	0.0192628	0.580948	0.102325	1.58865
D121	18722	152	689.027	1071.37	1302.01	724	724	262	142.956	143	121	169	68476	7.96043	4638.33	4569	3892	5436	2221758	334.033	0.00517111	0.184774	0.126442	3.11734
D211	26588	152	626.445	983.531	1267.24	724	724		213.292	214	162	262	92782	17.0223	7370.14	7360	5636	9276	3206012	819.438	-0.00131653	-0.033036	0.0838855	1.39217
D222	22904	152	615.395	968.622	1279.9	724	724	265	218.106	219	178	262	104473	15.0498	7446.6	7400	5266	9200	3566921	898.582	0.0168184	0.479412	0.0691486	1.07195
D111	11775	152	587.667	1033.02	1289.95	725	725	202	186.831	187	150	227	89492	11.9977	6098.82	6153	4335	7194	2921337	568.232	0.0156795	0.480793	0.112486	2.17048
D112	13178	152	612.397	1046.03	1272.06	725	725	218	167.47	167	143	204	80218	11.4508	5426.59	5526	3390	6909	2599337	780.833	0.00138833	0.040553	0.123826	1.53148
D121	18712	152	690.96	1073.3	1302.01	725	725	262	142.871	143	120	176	68435	8.49218	4579.38	4569	3778	5307	2193521	288.97	0.002305	0.0773793	0.110459	3.15269
D122	16315	152	683.529	1126.34	1289.19	725	725	351	134.259	134	109	163	64310	8.61762	3557.24	3658	2202	4592	1703918	608.039	0.00143119	0.0445308	0.112198	1.18036
D211	26593	152	626.685	982.811	1267.24	725	725		208.221	209	165	262	90576	16.342	7155.99	7054	5459	8947	3112856	754.279	1.57E-04	0.00401012	0.0709781	1.25751
D221	22116	152	637.371	942.503	1278.01	725	725	223	173.975	174	134	233	158839	14.0358	4151.43	4236	2213	6097	3790256	1006.44	0.00211836	0.0524032	0.0858123	0.651981
D222	22909	152	615.395	969.552	1279.9	725	725	265	219.891	221	171	272	105328	16.5435	7568.25	7530	5709	9517	3625193	808.918	0.0215218	0.560069	0.0613571	1.08174
D111	11770	152	592.766	1035.32	1289.95	726	726	202	190.463	191	153	228	91232	12.5296	6500.25	6605	4529	7459	3113622	596.223	0.0209449	0.623709	0.132255	2.54694
D121	18707	152	695.47	1073.3	1302.01	726	726	262	145.378	145	118	173	69636	8.80407	4556.4	4589	3563	5258	2182515	373.57	0.00861111	0.281955	0.0914726	2.04436
D211	26598	152	629.562	982.332	1267.24	726	726		207.299	208	167	273	90175	15.1651	7315.91	7281	5816	9093	3182420	784.598	0.00342287	0.0932584	0.0650674	1.1393
D222	22914	152	616.944	973.27	1279.9	726	726	265	221.18	220	175	277	105945	14.3293	7582.67	7518	6101	9100	3632100	734.322	0.0112438	0.343248	0.0512841	1.00746
D111	11765	152	590.726	1038.12	1302.7	727	727	202	181.635	180	140	222	87003	14.4384	6359.63	6467	4071	7870	3046264	827.935	0.0100454	0.250227	0.111144	1.53667
D121	18702	152	698.691	1074.59	1302.01	727	727	262	146.689	146	121	187	70264	9.20327	4869.19	4847	4110	5658	2332340	276.543	0.00569115	0.180394	0.0998863	3.19803
D211	26604	152	633.399	983.291	1267.24	727	727		205.51	205	157	250	89397	16.3824	7111.44	7171	5554	8703	3093478	782.409	0.0058225	0.145236	0.0686314	1.16748
D222	22922	152	621.593	969.242	1279.9	727	727	265	211.62	212	162	262	101366	15.4497	7276.46	7269	5644	8710	3485425	725.101	0.00921075	0.250024	0.0622183	1.17559
D111	11760	152	588.432	1037.1	1302.7	728	728	202	178.754	179	148	226	85623	13.0088	6520.33	6540	4478	8033	3123239	718.141	0.0183703	0.495746	0.114703	1.86855
D121	18697	152	698.691	1077.17	1302.01	728	728	262	146.436	146	117	176	70143	8.75871	4609.99	4610	3405	5526	2208185	443.232	0.00693736	0.230372	0.108541	2.03677
D211	26609	152	635.797	984.49	1267.24	728	728		206.191	206	168	254	89693	13.9732	6568.35	6493	3774	8570	2857233	1061.09	0.00392965	0.115519	0.0840894	0.960312
D222	22927	152	620.043	968.932	1279.9	728	728	265	213.971	214	168	256	102492	14.1051	7210.32	7155	5790	8794	3453745	657.977	0.0149408	0.446626	0.0568824	1.17957
D111	11755	152	589.451	1035.32	1302.7	729	729	202	183.142	183	142	234	87725	12.5557	6329.08	6446	4295	8088	3031628	811.054	0.0180197	0.51638	0.127863	1.76934
D121	18692	152	698.691	1079.75	1302.01	729	729	262	146.144	145	112	181	70003	9.24979	4396.7	4476	3401	5231	2106019	421.589	0.00959183	0.300217	0.0955161	1.81855
D211	26614	152	634.837	985.449	1267.24	729	729		206.731	207	144	253	89928	15.1886	6985.06	6967	4729	8939	3038502	910.636	0.00691709	0.187002	0.0778026	1.10741
D222	22932	152	618.494	969.862	1279.9	729	729	265	222.138	222	181	264	106404	14.7435	7486.99	7458	5819	9155	3586268	687.711	0.0110042	0.327989	0.0585513	1.20436
D111	11750	152	591.746	1034.04	1302.7	730	730	202	182.879	182	147	229	87599	13.3773	6619.77	6629	5008	8484	3170868	703.951	0.0167773	0.45115	0.10363	1.766
D112	13183	152	620.301	1047.3	1272.06	730	730	218	172.758	173	139	213	82751	11.5049	5041.52	5003	2967	6815	2414886	850.085	0.00513387	0.153393	0.103695	1.11439
D121	18687	152	702.557	1077.17	1302.01	730	730	262	145.555	145	126	174	69721	8.12716	4308.44	4347	3484	5130	2063742	326.749	0.00143473	0.0513175	0.103992	2.4841
D122	16320	152	690.668	1123.02	1289.19	730	730	351	135.994	136	113	169	65141	9.02912	3342.76	3373	2201	4342	1601181	532.071	0.00531072	0.159132	0.0941406	1.08111
D211	26619	152	634.598	985.209	1267.24	730	730		211.274	211	169	252	91904	15.3291	6792.06	6847	4255	8488	2954548	955.106	0.00459335	0.126036	0.0821187	1.07931
D221	22121	152	644.431	939.18	1278.01	730	730	223	177.418	176	142	225	161983	16.1125	4039.78	4132	2262	5642	3688323	847.331	0.00714744	0.156287	0.0845934	0.743712
D111	11745	152	596.08	1034.04	1302.7	731	731	202	186.443	187	137	229	89306	14.1225	6744.77	6624	5502	8332	3230746	674.676	0.0132053	0.344125	0.0853973	1.5731
D112	13189	152	622.34	1045.77	1279.7	731	731	218	173.15	172	131	216	82939	12.3582	4730.99	4629	3211	6855	2266144	800.576	-0.00798869	-0.22566	0.0652742	0.724202
D121	18682	152	705.778	1074.59	1302.01	731	731	262	149.436	149	120	176	71580	9.01275	4558.73	4567	3757	5314	2183633	332.833	0.0100105	0.328669	0.126125	3.06805
D211	26624	152	634.358	984.969	1267.24	731	731		215.276	215	173	273	93645	14.8694	6766.09	6842	4852	8171	2943248	790.836	0.00473361	0.136419	0.0918081	1.43885
D111	11740	152	597.865	1034.3	1302.7	732	732	202	184.808	185	147	224	88523	13.5397	6366.54	6277	4369	8726	3049571	911.543	0.00599462	0.16267	0.0756837	0.98282
D112	13194	152	624.38	1044.5	1279.7	732	732	218	167.701	168	132	211	80329	11.8453	5090.04	4971	3112	7434	2438129	856.353	-0.0169963	-0.489577	0.0665415	0.741675
D121	18677	152	705.134	1072.01	1302.01	732	732	262	146.255	146	119	180	70056	9.44494	3886.37	3838	3202	4553	1861569	335.966	0.00293181	0.0905327	0.081938	1.75211
D211	26629	152	635.557	984.01	1267.24	732	732		218.152	218	179	277	94896	15.3953	7285.01	7291	5641	8943	3168981	692.483	0.00603147	0.169908	0.0900703	1.73851
D111	11735	152	597.1	1035.06	1302.7	733	733	202	183.445	183	147	224	87870	14.2027	6464.39	6366	4451	8697	3096442	989.382	0.010365	0.265007	0.082569	0.996678
D112	13199	152	626.42	1043.22	1279.7	733	733	218	174.639	173	143	234	83652	13.1821	5536.91	5355	3746	8241	2652181	964.283	-0.00741866	-0.198037	0.0760749	0.811881
D121	18672	152	700.624	1072.01	1302.01	733	733	262	147.397	147	126	176	70603	8.73442	3888.59	3960	2722	4626	1862635	334.755	8.38E-04	0.0282472	0.0740145	1.60104
D211	26634	152	640.113	984.49	1267.24	733	733		219.747	220	173	267	95590	15.9853	7854.6	7884	5721	9237	3416750	781.031	0.0079428	0.216655	0.0961746	1.76468
D111	11730	152	595.57	1035.06	1302.7	734	734	202	183.28	183	137	252	87791	16.6469	6959.58	6971	3977	8971	3333637	1115.13	0.0101051	0.220285	0.104479	1.18075
D112	13204	152	628.459	1041.95	1279.7	734	734	218	182.269	182	141	236	87307	16.1701	5283.75	5157	3402	8142	2530915	1103.81	-0.00418623	-0.0947708	0.0799801	0.708995
D211	26639	152	641.311	985.449	1267.24	734	734		227.545	227	190	273	98982	14.8374	7548.26	7656	5068	9349	3283495	937.352	0.00976299	0.296554	0.0871095	1.29053
D222	22938	152	628.724	962.77	1278.18	734	734	265	213.708	214	171	252	102366	14.924	7035.06	7093	5147	8516	3369796	728.161	0.0116795	0.330633	0.0737697	1.32751
D111	11725	152	592.256	1034.3	1302.7	735	735	202	178.288	178	141	237	85400	14.7514	6069.02	6068	3318	8297	2907061	1014.34	0.0169578	0.403076	0.116288	1.24659
D112	13209	152	630.499	1040.67	1279.7	735	735	218	185.301	184	149	248	88759	15.6878	4961.87	4814	2915	8285	2376738	1109.03	-0.00192431	-0.0455466	0.0790779	0.655743
D121	18667	152	703.201	1072.66	1302.01	735	735	262	148.912	149	120	195	71329	8.99166	4322.84	4373	3428	4830	2070638	277.178	-0.00227859	-0.0756445	0.0757152	2.19546
D122	16325	152	694.492	1120.73	1289.19	735	735	351	140.491	140	117	173	67295	9.08856	3458.7	3472	2239	4676	1656716	571.444	0.006137	0.188574	0.0849441	0.947753
D211	26644	152	642.99	984.01	1267.24	735	735		227.023	227	177	274	98755	14.2678	7638.15	7736	5107	9386	3322595	958.461	0.00846144	0.26701	0.0735431	1.09186
D221	22126	152	654.398	939.596	1278.01	735	735	223	183.883	183	148	233	167885	15.1773	4420.16	4571	2457	5776	4035607	834.688	0.0171351	0.408209	0.108672	1.03814
D222	22943	152	631.513	964.94	1278.18	735	735	265	218.612	219	175	268	104715	16.3717	7449.08	7522	5574	8585	3568110	608.411	0.0142984	0.37647	0.0685597	1.57111
D111	11720	152	591.236	1033.79	1302.7	736	736	202	179.355	178	145	225	85911	13.6385	6363.93	6444	3467	8007	3048321	890.186	0.0178486	0.46121	0.107913	1.39265
D112	13214	152	625.4	1039.65	1279.7	736	736	218	197.499	197	149	264	94602	16.1732	5749.3	5614	3394	8546	2753913	1130.56	0.00599301	0.145495	0.090347	0.842754
D121	18662	152	705.134	1073.95	1302.01	736	736	262	151.182	151	123	186	72416	9.13717	4298.92	4349	2989	5265	2059181	502.013	0.00303816	0.100233	0.102316	1.58968
D211	26649	152	644.429	983.051	1267.24	736	736		231.113	232	192	285	100534	13.6321	7507.26	7540	5036	9274	3265660	984.118	0.00436957	0.147516	0.0713942	1.01666
D222	22948	152	631.823	964.01	1278.18	736	736	265	221.171	222	167	261	105941	15.5347	7223.71	7350	5233	8245	3460159	625.767	0.0168367	0.47148	0.0704113	1.51869
D111	11715	152	592.256	1035.83	1302.7	737	737	202	185.142	185	139	218	88683	14.2086	6519.33	6665	3802	7870	3122757	841.043	0.0209993	0.535998	0.102771	1.44478
D112	13219	152	629.989	1044.75	1279.7	737	737	218	190.66	189	147	252	91326	15.4619	5397.03	5295	3315	7991	2585179	1063.91	0.00348886	0.0857426	0.116946	1.06227
D121	18657	152	700.624	1077.81	1302.01	737	737	262	150.288	150	123	185	71988	8.77094	3878.54	3899	2901	4696	1857823	404.064	0.00130465	0.0446515	0.0686224	1.23279
D211	26654	152	645.627	982.092	1267.24	737	737		233.915	234	188	286	101753	15.0451	7529.51	7665	4615	9483	3275337	1068.41	0.0104067	0.320267	0.081541	1.06265
D222	22953	152	628.724	968.039	1278.18	737	737	265	223.257	224	171	270	106940	14.7364	7161.75	7255	5673	8145	3430476	544.91	0.0108481	0.325169	0.0707862	1.73768
D111	11710	152	595.06	1035.83	1305.25	738	738	202	189.282	189	156	247	90666	13.9577	6109.1	6305	2904	8094	2926258	1138.04	0.0175019	0.466526	0.114341	1.10162
D112	13224	152	633.049	1044.75	1279.7	738	738	218	188.637	188	149	233	90357	14.99	6325.39	6279	4344	8661	3029863	1000.27	0.00615139	0.153874	0.133626	1.49081
D121	18652	152	695.47	1081.03	1302.01	738	738	262	146.99	146	124	179	70408	8.43644	3751.93	3743	2993	4482	1797173	318.421	-0.00362045	-0.126618	0.0644684	1.42724
D211	26659	152	644.908	984.73	1267.24	738	738		226.549	228	185	269	98549	16.0903	8043.98	8117	5880	9500	3499133	845.267	0.00146216	0.0411139	0.0697935	1.24172
D222	22958	152	629.034	966.489	1278.18	738	738	265	223.971	224	176	264	107282	16.6527	5779.37	5923	2970	7829	2768316	1219.06	0.0139106	0.369048	0.084872	0.741775
D111	11705	152	594.296	1037.87	1305.25	739	739	202	185.511	184	152	229	88860	13.7786	6629.51	6801	3796	8284	3175533	971.321	0.0123005	0.327199	0.103286	1.27791
D112	13229	152	631.774	1047.3	1279.7	739	739	218	185.106	185	148	235	88666	13.469	5688.32	5716	3604	7825	2724706	973.369	5.42E-04	0.0148888	0.119008	1.24303
D121	18647	152	694.181	1077.81	1302.01	739	739	262	149.351	150	127	187	71539	9.07513	3624.07	3638	2677	4184	1735929	255.816	0.00346027	0.1135	0.0742979	1.95952
D211	26664	152	645.148	987.367	1267.24	739	739		226.175	226	173	272	98386	16.4202	7331	7396	5114	9195	3188984	914.321	-0.000902	-0.0248804	0.0651619	0.981008
D222	22963	152	629.654	971.137	1278.18	739	739	265	232.035	232	183	284	111145	15.1932	6972.04	7073	4730	8403	3339606	705.555	0.0124819	0.376556	0.0796725	1.4584
D111	11694	152	596.08	1036.34	1305.25	740	740	202	190.99	191	154	243	91484	14.0985	6699.95	6841	3845	8714	3209275	1042.13	0.0140359	0.37502	0.0969049	1.13594
D112	13234	152	625.655	1044.75	1279.7	740	740	218	190.088	189	138	239	91052	16.5619	6580.77	6554	4707	8762	3152190	966.78	0.00326017	0.0745933	0.116267	1.41797
D121	18642	152	698.691	1075.88	1302.01	740	740	262	148.096	147	126	189	70938	9.47068	3588.94	3614	2987	4123	1719100	236.361	0.00256881	0.0801329	0.0606527	1.73659
D122	16330	152	697.807	1128.38	1289.19	740	740	351	136.34	136	115	165	65307	7.96482	3220.04	3248	2634	3920	1542399	275.084	7.32E-04	0.0250436	0.0832184	1.79858
D211	26669	152	645.148	986.408	1267.24	740	740		235.06	235	197	286	102251	16.3707	7335.31	7369	4706	9394	3190860	1074.76	0.00478552	0.136772	0.0723172	0.920564
D221	22131	152	652.321	942.918	1278.01	740	740	223	198.02	199	140	254	180792	17.9823	4418.21	4416	2305	6447	4033822	1052.69	0.0247601	0.532138	0.141642	1.04145
D222	22968	152	631.513	968.968	1278.18	740	740	265	229.718	230	186	282	110035	15.908	6743.05	6924	4303	8181	3229923	771.085	0.0100486	0.287324	0.0681559	1.11597
D111	11679	152	584.862	1034.55	1302.7	741	741	202	174.764	175	138	212	83712	12.9253	5875.46	6064	2799	7996	2814343	1178.17	0.0155246	0.4134	0.109307	0.98279
D112	13239	152	625.655	1045.26	1279.7	741	741	218	187.048	188	142	250	89596	16.1336	6273.31	6239	4334	8629	3004917	962.308	-0.0012867	-0.0298737	0.110386	1.29614
D121	18637	152	705.134	1077.17	1302.01	741	741	262	146.161	146	125	172	70011	8.31752	3142.07	3246	1724	4027	1505051	561.594	0.00215593	0.0756079	0.0785258	0.814714
D211	26674	152	644.189	986.408	1267.24	741	741		240.29	242	187	290	104526	17.6193	7308.02	7348	5084	9452	3178987	940.332	0.00659906	0.178814	0.0664847	0.968981
D222	22973	152	627.794	968.658	1278.18	741	741	265	230.53	230	184	281	110424	16.711	6892.33	7035	4716	8150	3301427	740.259	0.0129939	0.353905	0.0805749	1.38854
D111	11674	152	593.021	1034.3	1300.15	742	742	202	188.815	188	150	249	172388	15.9569	6316.29	6353	3816	8321	5766775	1004.71	0.0174221	0.405245	0.121941	1.36656
D112	13244	152	628.714	1043.99	1279.7	742	742	218	189.422	189	147	227	90733	13.62	6085.3	6140	4222	8238	2914860	915.162	9.73E-04	0.027046	0.106068	1.27531
D121	18632	152	701.268	1081.68	1302.01	742	742	262	147.19	146	125	191	70504	9.37344	3776.52	3804	3078	4268	1808955	227.038	0.0034343	0.107488	0.0828028	2.54401
D211	26679	152	647.785	987.847	1267.24	742	742		229.359	230	176	271	99771	16.8026	7060.6	7226	4320	8766	3071362	939.738	0.00600987	0.163092	0.0645691	0.911415
D222	22978	152	633.063	971.447	1278.18	742	742	265	238.689	239	193	295	114332	16.0083	7267	7330	5685	8721	3480894	588.405	0.0174328	0.510952	0.0796493	1.82225
D111	11669	152	592.511	1033.28	1300.15	743	743	202	189.14	189	142	246	172685	15.6792	5434.74	5341	2633	8362	4961921	1352.87	0.0163168	0.387343	0.112675	0.8136
D112	13249	152	629.224	1047.81	1279.7	743	743	218	186.681	186	141	230	89420	14.9213	5608.02	5630	3372	8069	2686241	990.999	0.0034691	0.0865039	0.0843507	0.88041
D121	18627	152	696.759	1084.9	1302.01	743	743	262	144.154	144	120	175	69050	7.95602	3753.81	3760	3297	4280	1798077	180.117	3.44E-05	0.00124658	0.0774757	2.99714
D211	26684	152	649.464	989.046	1267.24	743	743		229.239	230	183	281	99719	16.758	7108.36	7205	4907	8857	3092136	826.572	0.00651479	0.177083	0.0650924	1.05114
D222	22983	152	638.331	971.447	1278.18	743	743	265	235.436	236	192	281	112774	15.5255	7398.77	7440	5487	9035	3544010	736.576	0.0139983	0.418692	0.0689944	1.29661
D111	11664	152	589.961	1034.81	1300.15	744	744	202	185.761	186	143	234	169600	15.1148	5924.71	5866	3681	8250	5409256	1065.31	0.0210384	0.506472	0.120154	1.19311
D112	13254	152	628.459	1050.36	1279.7	744	744	218	182.033	181	140	231	87194	15.2242	5129.52	5127	3261	7042	2457041	847.307	-0.00244698	-0.0586597	0.0914164	1.01414
D121	18622	152	701.913	1085.54	1302.01	744	744	262	144.029	143	118	174	68990	8.49853	3383.58	3451	2116	4074	1620736	326.313	0.00268049	0.0906125	0.0840972	1.60874
D211	26689	152	647.546	991.923	1267.24	744	744		233.398	233	177	290	101528	19.1633	6726.58	6882	3750	8944	2926063	1103.13	0.0066334	0.160517	0.0590844	0.68036
D222	22988	152	634.612	971.137	1278.18	744	744	265	239.914	240	197	289	114919	15.8129	7566.77	7571	5713	9164	3624481	733.22	0.0147163	0.440077	0.0643637	1.24812
D111	11659	152	592.001	1034.3	1300.15	745	745	202	186.367	186	136	245	170153	16.0722	5296.13	5222	3046	8174	4835370	1052.01	0.0176923	0.403172	0.0982071	0.900386
D112	13259	152	625.91	1048.58	1279.7	745	745	218	186.213	187	148	242	89196	13.4476	5904.11	5876	4039	7550	2828069	790.83	0.0037472	0.10339	0.095583	1.30268
D121	18617	152	703.845	1086.83	1302.01	745	745	262	144.104	144	116	183	69026	9.09765	3352.45	3398	2157	3776	1605822	243.103	-0.000766	-0.0242983	0.0791097	2.02192
D122	16335	152	696.277	1134.75	1289.19	745	745	351	134.472	134	111	161	64412	8.15813	3214.13	3254	2302	3973	1539566	375.947	-4.82e-05	-0.00159016	0.0950981	1.48486
D211	26694	152	645.627	994.8	1267.24	745	745		233.779	234	178	289	101694	16.7054	6029.35	6187	3334	8116	2622769	1075.81	0.00750771	0.208563	0.0715492	0.748439
D221	22136	152	651.906	947.486	1269.7	745	745	223	210.456	211	162	269	192146	17.7564	4988.41	5045	3569	6306	4554416	589.548	0.00936646	0.219969	0.130105	1.94826
D222	22993	152	631.823	970.828	1278.18	745	745	265	239.28	239	202	282	114615	15.3685	6965.22	7009	5193	8498	3336338	691.043	0.0115881	0.35671	0.0750526	1.40733
D111	11654	152	591.746	1035.32	1300.15	746	746	202	189.714	189	144	244	173209	15.3666	5524.88	5530	3198	7828	5044214	936.246	0.0204679	0.495252	0.113928	1.20708
D112	13264	152	628.714	1046.79	1279.7	746	746	218	185.336	185	138	231	88776	12.7955	5942.86	5918	4065	7903	2846628	892.861	0.00353185	0.101954	0.09803	1.18846
D121	18612	152	703.845	1089.41	1302.01	746	746	262	142.877	142	110	179	68438	8.86908	3217.63	3231	2382	3696	1541243	200.293	-0.000258	-0.00830021	0.0774585	2.30977
D211	26699	152	650.183	989.765	1267.24	746	746		225.634	226	177	291	98151	18.506	6727.11	6747	4405	8706	2926292	977.292	8.12E-04	0.019792	0.0583323	0.75879
D222	22998	152	638.021	968.658	1265.79	746	746	265	239.633	240	195	288	114784	14.4597	6755.63	6702	5526	8272	3235945	520.254	0.0114534	0.375325	0.0635415	1.55161
D111	11649	152	591.491	1036.34	1300.15	747	747	202	192.617	192	148	244	175859	15.4568	5583.85	5612	3119	8015	5098055	958.866	0.0193683	0.473549	0.110411	1.15807
D112	13269	152	631.519	1045.01	1279.7	747	747	218	188.136	188	148	242	90117	14.5336	5502.65	5510	3736	7222	2635767	865.12	0.00384678	0.0992104	0.0931934	1.08446
D121	18607	152	703.845	1091.99	1302.01	747	747	262	141.973	142	112	179	68005	8.52717	3342.89	3315	2343	4100	1601245	296.315	0.00248523	0.0825503	0.10286	2.10439
D211	26704	152	653.3	990.724	1267.24	747	747		222.159	221	176	270	96639	18.0101	6203.31	6274	3537	8580	2698438	1154.33	-0.00132019	-0.0326127	0.0517414	0.528753
D222	23003	152	640.5	965.559	1265.79	747	747	265	235.261	235	196	285	112690	13.8767	6629.69	6598	5753	8098	3175623	435.486	0.00759285	0.255514	0.0593281	1.70522
D111	11644	152	589.196	1037.1	1315.45	748	748	202	175.889	175	129	249	160587	18.0123	4963.92	5070	2722	7180	4532058	1066.39	0.0132988	0.256316	0.0999001	0.845578
D112	13274	152	629.479	1053.42	1289.9	748	748	218	195.203	194	154	254	93502	13.9766	5242	5297	3475	7066	2510918	788.997	0.00582327	0.161718	0.113297	1.35226
D121	18602	152	703.201	1093.92	1302.01	748	748	262	144.182	144	116	171	69063	8.7352	3569.97	3567	2444	4330	1710017	335.137	0.00568202	0.186513	0.105641	2.03559
D211	26709	152	648.984	996.479	1267.24	748	748		230.126	230	177	286	100105	18.7016	6150.22	6158	3810	8497	2675346	974.757	0.0050131	0.122758	0.0557808	0.666708
D222	23008	152	640.19	966.799	1265.79	748	748	265	240.578	240	198	300	115237	15.5896	6680.88	6603	5733	8005	3200141	439.068	0.00755384	0.231393	0.0553761	1.59679
D111	11639	152	590.216	1038.63	1315.45	749	749	202	181.426	181	135	231	165642	16.5109	5263.48	5321	2910	7237	4805553	1059.11	0.0196128	0.42273	0.0908253	0.82759
D112	13279	152	628.204	1052.66	1289.9	749	749	218	196.837	197	159	236	94285	14.0288	5313.91	5213	3569	7248	2545361	880.167	0.00113034	0.0316838	0.0907947	1.00507
D121	18597	152	702.557	1095.85	1302.01	749	749	262	143.785	143	114	178	68873	9.02262	3702.71	3701	3059	4399	1773600	271.072	0.00517003	0.163932	0.109952	2.70623
D211	26714	152	648.265	998.157	1267.24	749	749		231.761	231	180	290	100816	17.7849	5516.64	5494	3358	7799	2399739	938.277	0.00564106	0.146196	0.0607408	0.673356
D222	23013	152	639.57	968.039	1265.79	749	749	265	238.885	239	170	296	114426	16.7394	6883.23	6828	5749	8195	3297065	493.555	0.0089163	0.252238	0.0776448	2.00966
D111	11634	152	588.432	1037.61	1315.45	750	750	202	175.303	174	135	226	160052	17.4791	4737.06	4703	2766	6812	4324938	1001.21	0.0110516	0.219257	0.0795697	0.697447
D112	13284	152	626.93	1051.64	1289.9	750	750	218	195.712	196	154	245	93746	12.9369	5607.51	5529	4210	7295	2685996	737.507	0.00266938	0.0805504	0.0878124	1.22754
D121	18592	152	701.913	1097.78	1302.01	750	750	262	143.163	143	122	190	68575	8.75411	3497.21	3516	2814	4187	1675165	288.128	0.00491988	0.160129	0.091031	2.02544
D122	16340	152	700.356	1138.06	1289.19	750	750	351	137.459	137	115	169	65843	8.90853	3267.16	3296	2293	4205	1564972	484.533	0.0079317	0.242847	0.111145	1.34895
D211	26719	152	650.903	995.999	1267.24	750	750		231.993	231	182	282	100917	16.1896	5655.52	5607	3532	7602	2460152	887.126	0.00468344	0.133599	0.0571996	0.689848
D221	22141	152	657.305	947.071	1273.86	750	750	223	200.315	201	145	265	182888	19.5514	4188.59	4262	2251	6054	3824186	821.89	0.0136447	0.275832	0.108931	1.00123
D222	23018	152	644.219	965.869	1262.69	750	750	265	241.113	240	202	284	115493	13.8905	6321.98	6370	4922	7580	3028227	597.427	0.0147778	0.505559	0.0766635	1.50698
D111	11629	152	591.236	1034.55	1312.9	751	751	202	180.591	180	123	245	164880	17.8357	4747.1	4629	2842	6937	4334099	982.689	0.0123259	0.246568	0.0776966	0.696542
D112	13289	152	632.539	1051.13	1289.9	751	751	218	194.614	194	160	243	93220	13.5591	5208.8	5168	3571	7123	2495013	803.358	0.00266748	0.0763692	0.0929503	1.10283
D121	18587	152	707.711	1094.56	1302.01	751	751	262	143.503	143	118	175	68738	9.05559	3214.98	3218	2460	3922	1539977	317.726	0.00727054	0.228768	0.104075	1.90767
D211	26724	152	651.862	997.198	1267.24	751	751		228.487	228	177	287	99392	18.6649	5399.89	5398	3169	7511	2348951	979.487	0.00254909	0.0622508	0.0653556	0.676402
D222	23023	152	651.037	966.489	1262.69	751	751	265	238.518	238	186	296	114250	16.5802	6431.3	6505	5280	7716	3080592	561.82	0.0132215	0.375437	0.062711	1.35101
D111	11624	152	596.335	1033.28	1312.9	752	752	202	183.464	183	135	231	167503	16.6306	4697.32	4623	2851	6867	4288649	910.437	0.00807552	0.176747	0.0650659	0.630386
D112	13294	152	632.794	1049.85	1289.9	752	752	218	195.236	195	156	237	93518	13.7657	5470.99	5371	3905	7605	2620602	756.435	7.30E-05	0.00207195	0.0946827	1.25114
D121	18582	152	708.999	1096.5	1302.01	752	752	262	142.543	142	117	185	68278	9.45291	3426.58	3413	2238	4280	1641334	419.605	0.00535608	0.160671	0.0979854	1.45752
D211	26729	152	654.979	987.127	1262.44	752	752		233.632	234	186	284	101630	15.7118	6245.06	6206	4083	8530	2716602	975.783	-0.00446728	-0.133452	0.0640719	0.770744
D222	23028	152	648.867	964.94	1262.69	752	752	265	243.9	244	204	301	116828	13.9672	6817.66	6838	5677	8105	3265658	481.448	0.00954015	0.330038	0.0659905	1.75325
D111	11619	152	601.434	1032	1312.9	753	753	202	189.79	190	148	250	173278	16.781	4600	4494	2625	6924	4199796	954.69	0.00920165	0.20624	0.0732801	0.657958
D112	13299	152	633.049	1047.56	1289.9	753	753	218	199.246	199	150	243	95439	14.3044	6000.66	6023	4210	7508	2874315	740.85	0.00418595	0.116126	0.0870366	1.29705
D121	18577	152	709.644	1098.43	1302.01	753	753	262	141.881	141	119	172	67961	8.85355	3431.92	3437	2159	4173	1643891	425.897	0.00242088	0.0774034	0.0879818	1.30327
D211	26734	152	662.892	986.648	1274.43	753	753		237.398	238	175	290	103268	21.728	6757.1	6822	3685	9406	2939337	1338.05	0.00503836	0.109545	0.0490443	0.472186
D221	22347	152	652.736	947.902	1273.86	753	753	223	211.153	212	151	286	192783	20.897	4479.54	4352	2879	6570	4089817	835.457	0.00128338	0.0259026	0.0421825	0.434038
D222	23033	152	650.417	964.32	1262.69	753	753	265	248.23	249	201	311	118902	16.292	6737.56	6756	5219	8152	3227289	567.34	0.0122318	0.368231	0.0727549	1.61083
D111	11614	152	603.474	1034.55	1312.9	754	754	202	195.623	195	146	253	178604	15.3582	5128.05	5008	3236	7810	4681913	1011.43	0.0155492	0.390045	0.061574	0.588158
D112	13304	152	627.44	1051.13	1295	754	754	218	202.587	203	162	253	97039	13.4889	6444.26	6425	4789	7974	3086800	798.438	0.00507748	0.151745	0.0745827	1.12037
D121	18572	152	708.999	1100.36	1302.01	754	754	262	142.01	142	118	168	68023	8.26053	3617.69	3659	2320	4392	1732873	403.272	3.31E-04	0.01139	0.0917965	1.50851
D211	26753	152	659.774	985.928	1274.43	754	754		251.609	250	189	308	109450	19.4085	7193.58	7163	4421	9715	3129209	1275.02	0.0095985	0.246501	0.0507184	0.544676
D221	22342	152	652.321	944.579	1269.7	754	754	223	222.358	223	163	281	203013	18.8017	4512.84	4399	2893	6579	4120222	783.196	0.00169665	0.0400629	0.0642685	0.695915
D222	23038	152	649.797	963.7	1262.69	754	754	265	251.946	252	211	302	120682	14.3858	7060.59	7082	6015	8450	3382025	518.251	0.0114058	0.395005	0.0672027	1.71582
D111	11609	152	599.905	1038.89	1307.8	755	755	202	194.238	194	149	268	177339	16.3492	4786.8	4618	2720	7360	4370352	1133.81	0.0204413	0.475978	0.0489229	0.393826
D112	13309	152	627.694	1051.64	1295	755	755	218	201.073	201	158	240	96314	14.5966	6886.71	6805	5265	8530	3298733	869.413	0.00368898	0.101261	0.073803	1.08884
D121	18567	152	708.355	1102.29	1302.01	755	755	262	141.28	141	113	174	67673	8.96792	3473.29	3546	2664	4076	1663707	295.305	-0.00107994	-0.0340634	0.0833516	1.80986
D122	16345	152	706.73	1140.61	1289.19	755	755	351	133.017	133	109	162	63715	8.02009	2941.89	2928	2183	3795	1409165	364.398	-0.00348843	-0.116119	0.0840075	1.25131
D211	26758	152	662.892	989.285	1274.43	755	755		230.784	231	184	278	100391	19.2272	6832.23	6742	4296	9375	2972022	1169.62	0.00142265	0.0341035	0.0432021	0.483821
D221	22146	152	663.119	945.825	1269.7	755	755	223	212.74	213	162	274	194232	18.3575	4425.09	4365	2893	6320	4040105	763.287	0.0104001	0.238566	0.114658	1.19269
D222	23043	152	648.867	965.869	1262.69	755	755	265	257.198	257	214	305	123198	14.9791	7141.98	7104	5666	8648	3421008	488.529	0.0142447	0.482308	0.0869159	2.33809
D111	11604	152	601.689	1041.69	1307.8	756	756	202	199.256	199	159	249	181921	16.0854	5721.86	5730	3785	7499	5224057	866.142	0.0258336	0.623904	0.0959675	1.15692
D112	13314	152	629.224	1051.64	1295	756	756	218	202.457	203	160	248	96977	14.4917	6997.69	6986	5456	8491	3351894	796.69	8.84E-05	0.00247044	0.0805371	1.30934
D121	18562	152	708.355	1101.65	1302.01	756	756	262	139.489	139	118	176	66815	8.24744	3455.92	3515	2732	3950	1655384	257.216	-0.00125931	-0.0426508	0.0788659	1.96434
D211	26763	152	665.289	990.484	1274.43	756	756		227.869	227	186	290	99123	17.1628	6362.49	6198	3863	9464	2767681	1186.73	-0.00414188	-0.11044	0.0361544	0.374147
D222	23048	152	648.867	965.559	1262.69	756	756	265	262.244	263	213	314	125615	14.7913	7259.02	7222	6040	8742	3477070	427.264	0.0183689	0.639597	0.082036	2.57617
D111	11599	152	609.083	1040.93	1307.8	757	757	202	208.146	208	151	261	190037	15.3793	5871.65	5872	3314	7976	5360820	1156.68	0.0221149	0.585663	0.0862567	0.806193
D112	13319	152	630.754	1051.64	1295	757	757	218	205.724	205	158	240	98542	13.8675	7024.66	7065	5426	8548	3364814	777.399	-4.76e-05	-0.00141169	0.0703579	1.18794
D121	18557	152	712.221	1097.14	1302.01	757	757	262	143.261	143	122	176	68622	8.93355	3870.74	3893	3006	4532	1854085	291.905	0.00333123	0.106486	0.0945512	2.29094
D211	26768	152	664.33	990.484	1279.23	757	757		241.887	241	192	310	105221	16.8812	7497.72	7441	4445	9860	3261510	1293.19	0.00113149	0.0323892	0.0460093	0.510044
D222	23053	152	655.685	966.179	1262.69	757	757	265	256.422	256	207	316	122826	16.2764	7334.26	7316	6446	8685	3513112	468.777	0.0161159	0.499731	0.0701095	2.05007
D111	11594	152	612.652	1036.85	1300.15	758	758	202	211.68	211	163	269	193264	13.6977	5909.33	5848	3504	8067	5395217	1072.68	0.0180421	0.547751	0.0770553	0.788243
D112	13324	152	635.088	1050.87	1295	758	758	218	208.278	208	167	255	99765	14.3432	6677.58	6632	5590	7876	3198559	529.691	-0.000604	-0.017548	0.0733752	1.72355
D121	18552	152	707.711	1101.65	1302.01	758	758	262	143.727	143	122	169	68845	8.17885	3698.85	3713	2813	4436	1771747	335.667	0.00402823	0.141008	0.0865479	1.75548
D211	26773	152	662.412	990.005	1279.23	758	758		250.117	249	200	325	108801	19.093	7411.18	7306	4625	9819	3223865	1174.62	0.00476097	0.124146	0.0403943	0.489941
D222	23059	152	651.037	964.32	1262.69	758	758	265	254.088	254	199	311	121708	15.1728	6932.08	6880	5883	8333	3320464	474.983	0.0119352	0.395024	0.0730572	1.98726
D111	11589	152	611.887	1037.1	1300.15	759	759	202	212.83	212	165	261	194314	14.4535	5432.32	5325	3126	7764	4959708	965.492	0.0185242	0.535621	0.077097	0.80547
D112	13329	152	636.618	1054.7	1295	759	759	218	204.192	204	169	255	97808	13.41	6081.44	6049	4886	7583	2913012	564.611	-0.00122788	-0.0374393	0.0618128	1.25406
D121	18547	152	703.201	1106.16	1302.01	759	759	262	142.215	142	119	173	68121	8.56221	3589.19	3646	2523	4645	1719221	495.567	0.0018069	0.0599157	0.0505729	0.697293
D211	26778	152	663.851	990.005	1279.23	759	759		247.855	246	203	305	107817	18.8495	8036.49	8078	5228	10080	3495875	1225.11	0.00431927	0.113101	0.0535427	0.66676
D222	23064	152	652.586	966.799	1262.69	759	759	265	255.403	254	203	296	122338	15.5653	6923.78	6944	5831	8410	3316490	523.185	0.0160009	0.516832	0.075709	1.86282
D111	11584	152	609.848	1035.06	1300.15	760	760	202	208.736	209	169	262	190576	14.1601	5572.44	5433	3321	7641	5087634	903.497	0.0181855	0.526575	0.105911	1.18132
D112	13334	152	636.363	1052.66	1295	760	760	218	208.482	208	156	263	99863	14.0019	5804.54	5897	4015	7133	2780376	610.809	-0.00280842	-0.0838679	0.0629341	1.12531
D121	18542	152	705.134	1104.23	1302.01	760	760	262	144.403	143	124	189	69169	9.21106	3425.21	3468	2543	4215	1640677	381.192	6.44E-04	0.0201661	0.0621256	1.05116
D122	16350	152	709.79	1143.42	1289.19	760	760	351	138.666	138	115	166	66421	8.15957	2990.78	2960	2268	3866	1432583	396.42	7.74E-05	0.00263082	0.098557	1.3537
D211	26783	152	666.728	992.642	1279.23	760	760		236.759	235	198	290	102990	16.2761	6690.96	6565	4564	9386	2910569	1140.53	-0.000508	-0.0147722	0.030711	0.349599
D221	22151	152	660.627	949.978	1269.7	760	760	223	208.928	210	147	280	190751	19.2202	4470.02	4580	3066	5433	4081131	504.86	9.71E-04	0.0210918	0.0983295	1.58533
D222	23070	152	649.781	967.332	1257.31	760	760	265	252.125	252	196	298	120768	15.5884	6007.48	6054	4643	7607	2877584	659.241	0.00908533	0.291245	0.0762008	1.29046
D111	11579	152	610.613	1034.3	1300.15	761	761	202	209.135	209	155	252	190940	14.8963	5074.96	4957	2962	7391	4633435	835.535	0.0183041	0.504718	0.0827722	0.928635
D112	13339	152	633.558	1055.2	1295	761	761	218	201.453	200	152	242	96496	13.2823	5860.24	5838	4561	7106	2807054	476.041	-0.0119632	-0.367286	0.0565493	1.31777
D121	18537	152	700.624	1110.67	1302.01	761	761	262	142.739	142	121	173	68372	8.92254	3739.11	3712	2901	4807	1791033	367.927	-0.00274536	-0.08808	0.0908468	1.69271
D211	26788	152	663.371	994.321	1279.23	761	761		246.115	245	182	305	107060	17.8683	7107.88	6950	4586	9754	3091927	1110.2	-0.00223607	-0.0617365	0.0262713	0.327785
D222	23075	152	647.611	966.713	1257.31	761	761	265	255.693	256	204	309	122477	15.5406	6049.7	5966	4646	7667	2897805	628.936	0.0115542	0.375864	0.0758116	1.35568
D111	11574	152	611.377	1034.04	1300.15	762	762	202	213.184	214	168	258	194637	13.6481	5960.53	5829	4057	8167	5441962	861.536	0.0196618	0.602392	0.09858	1.24165
D112	13344	152	636.363	1053.42	1295	762	762	218	208.207	207	171	259	99731	14.5204	5796.13	5708	4282	7375	2776346	563.554	-0.00429939	-0.123829	0.060963	1.18195
D121	18532	152	705.778	1104.87	1302.01	762	762	262	142.38	142	117	168	68200	8.6917	3296.16	3288	2563	4021	1578861	280.014	-0.00116068	-0.0380708	0.0560831	1.25024
D211	26793	152	666.488	993.841	1279.23	762	762		248.154	247	204	316	107947	18.3891	6906.69	6875	4185	9890	3004409	1192.87	4.25E-05	0.0011474	0.0384077	0.428307
D221	22335	152	649.414	950.393	1273.86	762	762	223	215.539	216	160	277	196787	19.0693	4382.06	4368	2940	5949	4000822	641.723	0.0059528	0.133772	0.0503495	0.654669
D222	23080	152	651.64	968.572	1257.31	762	762	265	257.405	258	191	299	123297	16.6113	5999.43	6129	3805	7494	2873729	830.129	0.0185192	0.563501	0.0750897	1.00956
D111	11529	152	610.868	1034.55	1300.15	763	763	202	216.932	216	161	267	198059	14.1702	6416.04	6331	4592	8389	5857843	942.728	0.0211279	0.633508	0.10722	1.31811
D112	13349	152	637.383	1051.64	1295	763	763	218	205.593	205	169	245	98479	12.6542	5795.46	5721	4140	7431	2776024	604.629	-0.00813713	-0.266577	0.0632682	1.1407
D121	18527	152	703.845	1111.31	1302.01	763	763	262	140.729	140	114	170	67409	8.89157	3469.44	3466	2746	4324	1661860	321.793	5.07E-05	0.00160494	0.0682948	1.37851
D211	26798	152	667.208	992.882	1279.23	763	763		242.228	242	201	293	105369	17.3795	6939.47	6940	4542	8995	3018669	1044.09	-0.00264	-0.073785	0.0425117	0.54206
D222	23085	152	652.26	968.882	1257.31	763	763	265	259.835	260	215	330	124461	15.1976	6144.07	6285	3887	7622	2943008	883.038	0.0168668	0.567182	0.0799008	1.02961
D111	11523	152	612.053	1035.97	1310.35	764	764	202	217.599	218	176	262	104230	13.3245	6473.78	6559	4306	8202	3100941	880.016	0.0235809	0.752444	0.0756687	1.03499
D112	13354	152	634.578	1052.4	1295	764	764	218	206.497	205	159	251	98912	14.7691	5651.85	5695	3629	7251	2707237	680.64	-0.00507205	-0.142555	0.064661	1.00864
D121	18522	152	704.49	1103.58	1302.01	764	764	262	142.534	143	115	174	68274	8.15324	3485.14	3476	2741	4172	1669380	303.385	-0.00362086	-0.127059	0.0471793	1.03511
D211	26803	152	665.769	994.321	1279.23	764	764		248.352	248	189	296	108033	18.2236	6882.29	6880	4782	8970	2993794	933.07	0.00682854	0.184857	0.0500265	0.702827
D222	23090	152	651.33	968.882	1257.31	764	764	265	262.088	263	218	306	125540	15.3804	6348.49	6361	4154	8104	3040925	800.366	0.0110136	0.371262	0.0834706	1.22216
D111	11518	152	610.268	1039.03	1310.35	765	765	202	223.098	222	183	267	106864	15.1199	7454.49	7463	5585	8838	3570702	726.082	0.0277089	0.795656	0.112335	2.07368
D112	13359	152	642.737	1051.64	1287.35	765	765	218	193.881	194	155	253	92869	13.1194	5290.79	5329	3935	6639	2534289	596.074	0.00188645	0.055652	0.0705934	1.17055
D121	18517	152	706.422	1106.16	1302.01	765	765	262	141.779	142	113	176	67912	8.72386	3376.66	3336	2613	4328	1617420	343.568	-0.00362703	-0.118321	0.0485021	0.909277
D122	16355	152	711.064	1144.44	1289.19	765	765	351	138.977	139	114	179	66570	8.76861	3125.84	3065	2613	4073	1497279	323.681	0.00296514	0.0937133	0.0930954	1.64494
D211	26808	152	664.33	995.759	1279.23	765	765		246.464	246	192	317	107212	19.2202	6978.53	6993	4166	9199	3035662	1182.51	0.00602103	0.153494	0.0468357	0.528065
D221	22156	152	658.551	949.978	1273.86	765	765	223	216.353	217	158	271	197530	19.0895	4367.27	4414	2896	5657	3987317	623.878	0.0083219	0.187077	0.0845372	1.0913
D222	23095	152	649.161	967.642	1260.41	765	765	265	268.891	270	215	323	128799	16.8275	6460.3	6353	4999	8238	3094483	695.407	0.0127641	0.402782	0.0761729	1.31511
D111	11513	152	613.328	1035.21	1310.35	766	766	202	227.704	227	186	272	109070	14.8217	7211.11	7168	5649	8817	3454122	807.476	0.0263748	0.78956	0.0929062	1.51832
D112	13364	152	650.13	1049.6	1287.35	766	766	218	188.207	188	148	242	90151	14.015	4631.61	4648	3096	6060	2218542	677.941	-0.0116321	-0.31609	0.0683682	0.874386
D121	18512	152	706.422	1108.74	1302.01	766	766	262	141.653	142	115	172	67852	8.7411	3398.46	3401	2515	4234	1627861	404.248	-0.00197476	-0.0641304	0.0908386	1.40015
D211	26813	152	665.769	993.841	1279.23	766	766		252.423	251	192	306	109804	20.1696	7040.71	7104	4134	9152	3062711	1074.84	0.00157023	0.0392415	0.0494234	0.616997
D111	11498	152	613.328	1035.97	1305.25	767	767	202	224.877	224	181	273	107716	14.5152	6812.32	6648	5379	8801	3263100	821.317	0.0186685	0.567845	0.0732503	1.1322
D112	13369	152	649.366	1053.17	1287.35	767	767	218	189.547	189	137	235	90793	13.9686	5049.2	5069	3603	6659	2418566	677.658	-0.00125673	-0.0341492	0.0800115	1.10399
D121	18507	152	705.778	1107.45	1302.01	767	767	262	144.908	145	121	185	69411	9.14069	3336.8	3303	2303	4316	1598327	446.593	0.00491436	0.155054	0.0773663	1.07309
D211	26818	152	664.33	996.239	1279.23	767	767		260.299	261	196	317	113230	20.046	7240.83	7272	4722	9220	3149763	1063.65	0.00912048	0.23472	0.0447864	0.58363
D111	11493	152	613.328	1037.76	1312.9	768	768	202	221.516	223	166	273	202244	18.2223	7141.33	7141	4333	9550	6520030	1205.33	0.028916	0.683269	0.153868	1.58014
D112	13374	152	649.366	1051.89	1287.35	768	768	218	196.013	195	155	231	93890	13.3565	5297.9	5337	3686	6756	2537696	649.957	-5.18e-05	-0.00152002	0.0678772	1.03622
D121	18502	152	709.644	1101.01	1302.01	768	768	262	144.933	144	119	179	69423	9.31704	2999.75	2958	2426	3954	1436880	296.678	-0.00121017	-0.0376957	0.0563693	1.07909
D211	26823	152	663.131	997.917	1279.23	768	768		263.931	263	219	328	114810	20.0062	6987.26	7004	4548	8972	3039458	862.727	0.00940587	0.24586	0.0360688	0.563906
D111	11488	152	617.662	1035.97	1312.9	769	769	202	222.059	224	160	281	202740	20.3714	6915.21	6828	3730	10338	6313590	1558.09	0.0230746	0.491706	0.119268	0.945868
D112	13379	152	646.051	1054.7	1287.35	769	769	218	202.29	203	155	252	96897	14.3277	5587.28	5639	4387	6441	2676308	464.179	0.00659564	0.185026	0.073719	1.65285
D121	18497	152	707.067	1110.03	1302.01	769	769	262	144.545	144	121	178	69237	8.91743	3406.98	3401	2567	4037	1631944	325.492	-0.000827	-0.0268245	0.101067	1.92156
D211	26828	152	663.611	1001.27	1279.23	769	769		253.09	252	200	334	110094	20.2005	7266.2	7334	4593	9026	3160798	921.413	0.00548429	0.136675	0.0505859	0.759419
D111	11483	152	614.602	1035.97	1312.9	770	770	202	224.028	223	159	291	204538	22.8165	7244.6	7058	4879	10259	6614323	1218.85	0.0309891	0.590254	0.131989	1.38608
D112	13384	152	648.856	1056.48	1287.35	770	770	218	194.528	195	140	239	93179	14.9411	4795.74	4795	3240	6183	2297158	731.526	0.00609543	0.157759	0.0667323	0.820231
D121	18492	152	707.711	1115.18	1302.01	770	770	262	143.123	142	123	176	68556	8.22687	3272.83	3293	2012	4225	1567686	422.916	2.11E-04	0.00733664	0.0987682	1.39127
D122	16360	152	711.574	1143.67	1289.19	770	770	351	139.086	139	117	169	66622	8.19091	3419.52	3408	2863	4276	1637949	309.189	5.14E-04	0.0174589	0.110591	2.20261
D211	26833	152	663.851	1002.71	1279.23	770	770		258.54	261	204	318	112465	21.4026	6439.04	6588	3585	8392	2800983	1033.9	0.0144553	0.34426	0.0537206	0.635022
D221	22161	152	661.458	952.055	1273.86	770	770	223	240.093	241	174	297	219205	19.0306	4641.9	4758	3208	5815	4238056	637.377	0.0135293	0.336818	0.0947656	1.26084
D222	23100	152	652.88	965.783	1263.5	770	770	265	268.666	269	222	323	128691	15.7092	5539.29	5561	4075	7129	2653320	637.745	0.00567675	0.193076	0.0640493	1.04566
D111	11478	152	619.446	1037.5	1312.9	771	771	202	237.503	238	187	297	216840	18.5937	7407.76	7154	5375	10624	6763282	1236.4	0.0322703	0.798627	0.108422	1.17212
D112	13389	152	650.13	1056.99	1287.35	771	771	218	185.72	186	141	227	88960	15.3398	4747.5	4728	3093	6125	2274054	702.628	-0.000849	-0.0205826	0.0657871	0.834142
D121	18487	152	709.644	1118.4	1302.01	771	771	262	142.875	143	121	171	68437	8.27717	3399.01	3449	2522	4085	1628127	329.595	-0.000694	-0.0239808	0.0994409	1.8655
D211	26838	152	666.488	1002.95	1279.23	771	771		255.23	257	192	314	111025	23.9878	7093.41	7228	4364	8833	3085632	918.406	0.010712	0.225536	0.0584885	0.853562
D222	23106	152	657.528	971.981	1263.5	771	771	265	269.818	270	224	321	129243	15.6833	5772.39	5831	3973	7210	2764974	736.159	0.00970065	0.330577	0.0624632	0.921985
D111	10640	152	622.099	1039.16	1313.85	772	772	202	249.491	251	196	297	119506	19.2541	7565.9	7311	5645	10043	3624066	1140.23	0.0407631	1.01502	0.0998888	1.20522
D112	13394	152	643.502	1060.56	1307.75	772	772	218	225.603	226	181	266	108064	14.5352	6231.98	6443	4014	7346	2985118	739.602	0.00599363	0.184947	0.0823409	1.28206
D121	18482	152	714.153	1112.6	1302.01	772	772	262	143.251	143	117	173	68617	8.30813	3048.15	3098	1871	3981	1460066	490.341	0.00418281	0.143641	0.10981	1.23016
D211	26843	152	669.126	1003.19	1279.23	772	772		256.216	256	187	316	111454	20.3744	6821.14	6985	4094	8377	2967197	866.136	0.0123155	0.305976	0.0681069	1.00433
D111	10635	152	619.191	1037.5	1318	773	773	202	228.372	228	172	292	109390	19.9173	7852.66	7781	5906	9853	3761425	888.996	0.0248165	0.55531	0.123509	1.94209
D112	13399	152	640.442	1061.58	1307.75	773	773	218	228	229	175	277	109212	15.834	6719.69	6695	5633	7644	3218730	402.945	0.0116721	0.332263	0.0876027	2.68646
D121	18477	152	713.509	1116.47	1302.01	773	773	262	144.779	144	115	182	69349	8.8819	3128.04	3154	2127	3952	1498332	412.79	0.00703576	0.227769	0.106273	1.45591
D211	26848	152	668.167	1002.23	1279.23	773	773		259.959	260	212	328	113082	18.7913	6796.22	6887	4088	8684	2956356	907.616	0.0119578	0.326937	0.0716176	1.00086
D111	10630	152	625.006	1036.67	1318	774	774	202	240.042	238	182	306	114980	18.1172	7725.41	7526	5964	10035	3700470	975.992	0.0262616	0.678092	0.11388	1.61851
D112	13404	152	646.051	1057.75	1307.75	774	774	218	232.015	232	187	281	111135	14.6417	6508.87	6617	4583	7974	3117750	659.84	0.0104786	0.328648	0.0810885	1.47977
D121	18472	152	717.375	1117.11	1302.01	774	774	262	140.745	140	121	176	67417	8.33314	3316.45	3368	2167	4182	1588578	415.284	0.00173679	0.0585665	0.106926	1.54285
D211	26853	152	669.845	1000.32	1279.23	774	774		262.729	263	209	314	114287	18.673	7006.45	7077	4559	8414	3047806	766.568	0.00725191	0.202599	0.0716267	1.22182
D111	10625	152	629.989	1036.26	1318	775	775	202	237.013	235	172	297	113529	20.2227	7952.96	7859	6132	9633	3809470	886.742	0.0153902	0.355281	0.111289	1.79634
D112	13409	152	647.836	1057.5	1307.75	775	775	218	229.52	230	168	273	109940	14.8046	6438.36	6526	4556	7877	3083973	684.886	0.00410541	0.126775	0.0772346	1.348
D121	18467	152	715.442	1120.98	1302.01	775	775	262	146.042	146	120	177	69954	8.59006	3562.27	3626	2677	4180	1706326	353.654	0.00853995	0.287921	0.0706265	1.32895
D122	16365	152	714.379	1143.67	1289.19	775	775	351	139.601	139	96	165	66869	8.44386	3103.95	3122	2256	3990	1486793	381.184	0.00306085	0.1009	0.077544	1.17199
D211	26858	152	673.921	997.917	1279.23	775	775		263.423	264	211	331	114589	16.048	6881.94	6933	4505	8416	2993643	827.876	0.0059387	0.193813	0.073358	1.13626
D221	22166	152	671.425	947.902	1273.86	775	775	223	254.278	255	197	320	232156	19.6714	5291.25	5373	3668	6448	4830909	617.856	0.0157079	0.399809	0.118589	1.81582
D222	23111	152	663.726	978.799	1285.2	775	775	265	274.712	276	216	324	131587	20.1089	7681.59	7572	6568	9152	3679482	622.249	0.0232455	0.620693	0.0572613	1.3372
D111	10620	152	629.989	1043.73	1318	776	776	202	248.378	247	201	304	118973	15.6711	8461.53	8582	6914	9538	4053072	600.076	0.0335004	1.0275	0.114858	2.90547
D112	13414	152	650.13	1059.54	1307.75	776	776	218	224.814	225	180	277	107686	16.9266	6312.5	6459	4251	7537	3023687	758.68	0.00311859	0.0825825	0.0783237	1.2087
D121	18462	152	718.019	1122.91	1302.01	776	776	262	146.077	146	122	171	69971	8.06539	3541.82	3583	2518	4233	1696530	370.828	0.00175524	0.0634691	0.0785606	1.39137
D211	26863	152	674.641	1001.75	1279.23	776	776		266.372	265	217	336	115872	19.246	6940.33	7042	4395	8246	3019043	786.747	0.013332	0.364185	0.0779623	1.27602
D111	10615	152	630.404	1046.22	1318	777	777	202	243.871	243	191	308	116814	15.5169	8141.25	8185	5796	9835	3899658	1011.4	0.034432	1.04627	0.135775	1.92454
D112	13419	152	650.64	1063.62	1307.75	777	777	218	217.169	217	174	261	104024	14.8905	6493	6563	4909	7665	3110145	602.637	8.90E-04	0.025941	0.0708347	1.42542
D121	18457	152	716.73	1122.27	1302.01	777	777	262	149.071	149	120	182	71405	8.23423	3743.39	3802	2417	4528	1793083	442.757	0.00915963	0.328638	0.0909231	1.40932
D211	26868	152	675.36	1004.15	1279.23	777	777		266.772	265	216	338	116046	20.6368	6886.6	7029	4112	8377	2995673	904.227	0.00862393	0.221057	0.0656439	0.938296
D111	10610	152	633.727	1045.81	1318	778	778	202	247.451	247	207	307	118529	16.3157	7517.74	7519	5222	9648	3600999	1068	0.0405384	1.18174	0.132517	1.6473
D112	13424	152	658.799	1063.62	1307.75	778	778	218	221.566	223	169	276	106130	17.0054	6106.69	6133	3824	7894	2925105	917.643	0.0011634	0.0302811	0.0866407	1.0612
D121	18452	152	719.952	1120.33	1302.01	778	778	262	147.983	148	124	176	70884	8.63798	3650.76	3790	2253	4321	1748712	469.658	0.00583047	0.198614	0.0906727	1.29245
D211	26873	152	677.518	1004.15	1279.23	778	778		271.285	271	218	337	118009	21.2024	6698.19	6871	4524	8072	2913713	771.419	0.00976903	0.247572	0.0777401	1.25265
D111	10605	152	639.126	1046.64	1318	779	779	202	251.418	252	202	324	120429	15.1266	7628.65	7686	5248	9523	3654121	965.745	0.0353745	1.13574	0.133275	1.85793
D112	13429	152	655.994	1069.48	1307.75	779	779	218	220.43	220	178	294	105586	16.1454	6555.3	6759	4361	7808	3139989	799.116	0.00413723	0.112505	0.0838048	1.26862
D121	18447	152	718.019	1123.55	1302.01	779	779	262	148.656	148	127	174	71206	8.65061	3452.51	3472	2593	4121	1653751	329.505	0.00230679	0.0790993	0.0831246	1.60825
D211	26878	152	679.436	1005.83	1279.23	779	779		264.664	265	196	367	115129	24.7426	6901.68	6906	5038	8392	3002231	806.999	0.00871558	0.184845	0.0621352	1.00062
D111	10600	152	643.694	1047.47	1318	780	780	202	253.779	253	210	307	121560	14.8178	7555.47	7662	5195	9020	3619070	829.659	0.0302003	1.00414	0.125021	2.02402
D112	13434	152	659.564	1068.46	1307.75	780	780	218	225.802	225	179	283	108159	16.1924	6750.27	6912	4880	8175	3233377	653.155	0.0019046	0.0530181	0.076572	1.47015
D121	18442	152	725.75	1122.27	1302.01	780	780	262	149.43	149	125	188	71577	8.84329	3538.34	3566	2698	4170	1694867	293.972	0.00467585	0.157285	0.0899948	1.98754
D122	16370	152	723.047	1149.79	1299.39	780	780	351	143.146	143	116	179	68567	8.41494	3062.99	3014	2409	3739	1467170	294.272	7.91E-04	0.0269002	0.0700716	1.36319
D211	26883	152	683.752	1005.59	1279.23	780	780		260.995	260	207	315	113533	19.6272	6414.04	6517	3903	7990	2790107	949.234	0.0128011	0.336145	0.0822679	1.02727
D221	22171	152	682.222	957.453	1273.86	780	780	223	246.634	247	188	315	225177	19.9947	5021.84	5007	4103	5954	4584940	374.681	0.0132586	0.32281	0.111566	2.69047
D222	23116	152	676.742	986.856	1282.1	780	780	265	278.737	279	219	341	133515	17.4469	6682.35	6693	5479	7664	3200847	402.211	0.0191246	0.599612	0.068128	2.11937
D111	10595	152	644.94	1048.3	1318	781	781	202	253.428	254	188	328	121392	15.6822	7257.66	7364	4843	8793	3476421	820.575	0.0310616	0.973682	0.124048	1.95215
D112	13439	152	662.113	1068.46	1307.75	781	781	218	232.219	231	176	285	111233	14.2399	6792.57	6929	4784	8360	3253642	648.333	0.00205776	0.0669767	0.0712143	1.39302
D121	18437	152	728.327	1121.62	1302.01	781	781	262	149.551	149	126	179	71635	9.03995	3325.16	3343	2188	4070	1592750	355.564	0.0070099	0.23032	0.0906448	1.55448
D211	26888	152	685.431	1007.27	1279.23	781	781		269.303	270	211	336	117147	17.8306	6300.99	6436	4127	7711	2740932	800.701	0.0142655	0.424856	0.0829976	1.20616
D111	10590	152	645.77	1053.7	1318	782	782	202	247.395	247	205	289	118502	14.1621	7744.32	7739	6846	8779	3709531	406.375	0.0172434	0.592228	0.0916711	3.20057
D112	13444	152	659.309	1069.48	1307.75	782	782	218	234.038	234	192	286	112104	14.6584	6627.78	6762	4476	8065	3174707	752.037	0.00735858	0.233259	0.0725351	1.19205
D121	18432	152	723.817	1126.13	1302.01	782	782	262	147.666	148	119	173	70732	8.33134	3321.15	3411	2119	4043	1590830	443.22	5.58E-04	0.0197697	0.0820779	1.13675
D111	10585	152	644.94	1051.62	1313.85	783	783	202	247.175	247	207	292	118397	15.0273	7089.42	7109	5165	8580	3395833	767.284	0.0159979	0.517995	0.114735	1.90199
D112	13449	152	657.014	1071.01	1307.75	783	783	218	236.261	237	195	294	113169	14.3037	7184.64	7259	5431	8463	3441442	596.035	0.0124533	0.406336	0.0598086	1.3605
D121	18427	152	726.394	1124.2	1302.01	783	783	262	146.877	147	122	186	70354	8.95359	3166.98	3199	2191	3870	1516985	328.406	0.00442714	0.144607	0.102573	1.79429
D211	26893	152	684.232	1007.99	1279.23	783	783		270.802	271	212	340	117799	20.5641	6136.2	6208	4650	7730	2669249	753.755	0.0111175	0.289587	0.0676249	1.03131
D111	10580	152	644.524	1052.04	1313.85	784	784	202	248.43	248	212	301	118998	14.6171	7481.95	7556	5557	8659	3583854	629.399	0.0165084	0.552036	0.117139	2.49295
D112	13454	152	660.838	1072.29	1307.75	784	784	218	235.351	235	182	289	112733	14.4897	6611.77	6691	4423	8204	3167036	851.481	0.00694587	0.224082	0.101887	1.436
D121	18422	152	727.683	1121.62	1302.01	784	784	262	145.985	146	122	204	69927	9.0159	3232.24	3316	2103	3845	1548243	355.23	0.00221439	0.0715523	0.117065	1.9071
D211	26898	152	686.869	1010.39	1279.23	784	784		272.434	273	215	322	118509	19.8587	5853.71	6017	3516	7381	2546365	921.721	0.0111872	0.303553	0.0712767	0.8451
D111	10575	152	647.847	1052.87	1313.85	785	785	202	253.916	253	209	309	121626	16.589	7660.51	7690	6005	8921	3669382	609.815	0.0243505	0.727715	0.104153	2.36991
D112	13459	152	657.524	1072.03	1310.3	785	785	218	235.478	235	190	295	112794	14.8539	6728.41	6845	4792	8097	3222908	744.741	0.00959566	0.301347	0.096081	1.58392
D121	18417	152	728.971	1119.04	1302.01	785	785	262	143.633	143	121	180	68800	8.59446	3198.14	3284	2123	3803	1531909	332.15	-0.00743508	-0.250375	0.11832	2.03744
D122	16375	152	722.027	1155.15	1299.39	785	785	351	142.658	142	118	173	68333	8.05263	3056.53	3052	2329	3740	1464077	313.894	0.00436089	0.153841	0.0604556	1.11025
D211	26903	152	688.068	1011.35	1279.23	785	785		265.145	266	188	339	115338	21.8335	5780.43	5828	3420	7393	2514486	1011.75	0.0094369	0.22706	0.0610058	0.657006
D221	22176	152	683.883	959.945	1273.86	785	785	223	271.633	272	221	338	248001	18.3138	5288.94	5324	4193	6161	4828798	371.801	0.0116973	0.342982	0.11215	2.86895
D222	23121	152	680.77	987.786	1279	785	785	265	284.301	284	241	338	136180	15.6803	5764.39	5795	4549	6990	2761142	463.637	0.0169286	0.603649	0.0847779	1.94333
D111	10570	152	649.923	1057.02	1313.85	786	786	202	257.267	258	209	310	123231	15.1601	8029.46	7982	7179	9080	3846112	419.974	0.0249424	0.825945	0.0879648	3.09163
D112	13464	152	654.21	1073.82	1310.3	786	786	218	234.148	234	184	278	112157	14.855	7217.13	7250	6213	8309	3457006	417.985	0.00932786	0.291339	0.0716643	2.30929
D121	18412	152	728.971	1124.84	1302.01	786	786	262	147.407	146	125	179	70608	8.48326	3316.62	3465	1953	3975	1588663	440.085	0.00646321	0.22317	0.099594	1.36518
D211	26908	152	688.788	1012.3	1279.23	786	786		261.244	259	197	325	113641	21.0428	5696.76	5758	3520	7252	2478091	894.477	0.00414749	0.102556	0.0586993	0.706235
D111	10565	152	651.584	1060.76	1313.85	787	787	202	251.628	252	200	301	120530	17.6454	7841.2	7785	6166	9143	3755934	536.669	0.0146289	0.411211	0.105837	2.79673
D112	13469	152	659.564	1078.66	1310.3	787	787	218	225.831	226	170	278	108173	16.6565	6760.06	6798	4754	8244	3238069	725.658	0.0109107	0.292666	0.0866305	1.48538
D121	18407	152	732.193	1128.06	1302.01	787	787	262	146.939	146	121	196	70384	8.40841	3250.83	3319	2208	3850	1557146	292.946	0.00586356	0.20374	0.0995062	2.00858
D211	26913	152	689.507	1014.94	1279.23	787	787		261.274	261	214	344	113654	20.0848	5548.96	5609	3789	7002	2413798	762.692	0.00640313	0.165531	0.0734649	0.995828
D111	10560	152	655.737	1060.34	1313.85	788	788	202	256.284	257	202	298	122760	15.2451	7453.62	7463	5552	8851	3570284	627.47	0.017537	0.579463	0.113016	2.41236
D112	13474	152	666.702	1081.21	1310.3	788	788	218	219.121	219	160	266	104959	17.0975	6511.71	6617	4036	8393	3119111	963.011	0.00718387	0.182823	0.106279	1.2992
D121	18402	152	736.058	1128.06	1302.01	788	788	262	143.737	143	122	167	68850	7.72092	3044.67	3126	1963	3658	1458397	340.471	0.00273571	0.101581	0.106528	1.72183
D211	26918	152	692.864	1017.58	1279.23	788	788		249.333	250	182	295	108460	19.2484	5657.36	5687	3466	7238	2460953	838.43	3.24E-04	0.00839661	0.0787084	0.984678
D111	10555	152	661.136	1058.27	1313.85	789	789	202	264.743	265	215	328	126812	15.6589	7832.15	7802	5888	9213	3751601	618.825	0.0212061	0.70217	0.105525	2.41618
D112	13479	152	665.938	1079.94	1310.3	789	789	218	224.296	224	172	303	107438	17.961	6623.39	6760	3920	8744	3172602	1009.77	0.00789938	0.195748	0.110776	1.3083
D211	26923	152	695.022	1019.02	1279.23	789	789		257.832	258	204	314	112157	18.5786	5047.54	5066	2872	6792	2195678	1005.39	0.00743877	0.204945	0.0693857	0.651491
D111	10550	152	666.535	1056.19	1305.54	790	790	202	259.977	259	213	312	124529	19.8859	7262.6	7237	5003	8769	3478784	750.916	0.0206125	0.528066	0.105543	1.84666
D112	13484	152	665.938	1081.21	1310.3	790	790	218	223.336	224	170	278	106978	17.1471	6295.14	6444	3499	8021	3015371	1035.26	0.0124819	0.321137	0.105635	1.16193
D122	16380	152	731.206	1159.74	1299.39	790	790	351	142.317	142	121	179	68170	8.22789	3077.54	3039	2639	3684	1474142	245.917	8.73E-04	0.0301885	0.0601682	1.42049
D211	26928	152	701.736	1018.3	1279.23	790	790		245.809	247	198	290	106927	16.8079	4911.15	4950	2964	6578	2136352	888.144	0.00591737	0.172061	0.0715772	0.738723
D221	22181	152	690.113	965.759	1273.86	790	790	223	289.1	289	217	349	263948	18.0754	5750.38	5840	4146	6879	5250097	601.042	0.0204785	0.641922	0.143856	2.40646
D222	23126	152	695.336	998.012	1291.4	790	790	265	274.806	275	222	324	131632	17.6852	6321.8	6343	4824	7189	3028143	430.647	0.0223425	0.679173	0.0797154	2.16761
D111	10544	152	661.967	1059.1	1305.54	791	791	202	266.309	268	216	320	127562	19.8798	7304.05	7123	6028	8938	3498642	685.163	0.0305984	0.795451	0.104829	2.02295
D112	13489	152	665.428	1076.88	1310.3	791	791	218	222.933	223	159	286	106785	16.4962	6265.92	6181	5046	7865	3001374	671.949	0.00159429	0.0430225	0.0764647	1.32477
D211	26933	152	702.455	1014.46	1281.62	791	791		257.32	258	212	324	111934	17.1367	4655.06	4722	2797	6085	2024950	797.139	0.00411681	0.123127	0.0620188	0.682043
D112	13494	152	665.938	1081.47	1310.3	792	792	218	219.031	219	171	291	104916	18.7437	6698.42	6686	4245	8684	3208544	878.27	0.0147047	0.338686	0.102421	1.41715
D211	26938	152	704.373	1014.94	1281.62	792	792		258.324	259	195	310	112371	17.6013	5254.51	5326	3433	6432	2285714	707.49	0.00910642	0.264888	0.0661252	0.921301
D111	10539	152	665.289	1056.19	1305.54	793	793	202	261.407	262	202	310	125214	17.4422	7974.19	7955	6960	9252	3819635	477.614	0.0248132	0.725745	0.128556	3.80372
D112	13499	152	673.076	1082.74	1310.3	793	793	218	205.555	206	160	260	98461	19.8851	5477.62	5542	2654	8081	2623780	1362.5	-0.000732	-0.0151396	0.0920979	0.678067
D211	26943	152	707.251	1015.66	1281.62	793	793		250.92	252	196	305	109150	19.7307	4970.28	5009	3064	6622	2162070	858.295	0.00597476	0.151062	0.060952	0.665374
D111	10534	152	668.611	1053.28	1305.54	794	794	202	268.455	269	221	315	128590	15.8796	7340.63	7344	6400	8172	3516163	288.908	0.0327262	1.07146	0.126714	5.71499
D112	13504	152	676.391	1078.41	1310.3	794	794	218	217.775	218	169	280	104314	19.9056	5871.88	5902	4051	7442	2812630	724.12	0.00585932	0.127459	0.099045	1.46155
D211	26948	152	709.169	1016.86	1281.62	794	794		255.855	255	210	318	111297	17.223	5020.96	5062	2740	6925	2184116	963.913	0.0016063	0.047648	0.044996	0.448578
D111	10529	152	670.688	1054.94	1305.54	795	795	202	256.223	256	209	300	122731	15.2489	6999.03	7032	6064	7696	3352534	337.935	0.0206105	0.678639	0.103694	3.8917
D112	13509	152	676.136	1077.64	1310.3	795	795	218	222.697	222	169	284	106672	20.1566	5931.87	6034	3887	7606	2841366	847.304	0.0125139	0.273099	0.10949	1.38176
D121	18397	152	740.568	1131.93	1308.45	795	795	262	153.171	152	128	188	73369	9.32087	3857.03	3903	2784	4593	1847517	307.117	0.00696667	0.227385	0.117888	2.6488
D122	16385	152	737.325	1165.6	1299.39	795	795	351	143.739	144	116	169	68851	8.51339	2763.31	2793	2040	3378	1323625	314.961	-0.0004	-0.0135062	0.0867052	1.40002
D211	26953	152	707.97	1018.54	1281.62	795	795		267.087	265	213	338	116183	19.7318	5237.64	5305	2974	7068	2278373	967.593	0.00633853	0.170515	0.0548311	0.562752
D221	22186	152	701.326	970.743	1273.86	795	795	223	289.388	290	218	356	264211	22.3474	5650.22	5602	4042	7063	5158650	606.133	0.0146589	0.374166	0.107911	1.81588
D222	23131	152	697.195	998.322	1279	795	795	265	297.739	297	244	359	142617	18.012	6168.78	6193	4942	7300	2954845	545.827	0.0105726	0.345874	0.059983	1.2791
D111	10524	152	670.688	1057.44	1305.54	796	796	202	250.119	250	206	294	119807	14.6799	6683.26	6708	5507	7821	3201283	432.796	0.0172994	0.579476	0.100063	2.80926
D112	13514	152	678.43	1078.41	1310.3	796	796	218	222.973	223	175	288	106804	18.7945	6184.27	6278	4112	7852	2962266	868.174	0.00758926	0.178718	0.0997816	1.29257
D211	26958	152	710.128	1020.46	1281.62	796	796		267.66	269	197	324	116432	18.8554	5663.61	5807	3425	7312	2463672	924.894	0.00402773	0.113892	0.0665569	0.764259
D111	10519	152	668.611	1055.36	1305.54	797	797	202	252.772	254	195	304	121078	15.3585	6859.26	6946	5577	7583	3285586	404.909	0.0244858	0.786718	0.108767	3.32358
D112	13519	152	680.47	1079.17	1310.3	797	797	218	223.543	223	170	275	107077	18.0191	4739.85	4743	2444	6850	2270387	1009.28	0.00994393	0.244297	0.0761423	0.664568
D211	26963	152	711.567	1020.22	1281.62	797	797		268.791	268	211	333	116924	19.7153	4657.68	4609	2395	7016	2026089	1168.1	3.53E-04	0.00961564	0.0521322	0.395143
D111	10514	152	671.518	1060.34	1305.54	798	798	202	246.595	246	199	309	118119	15.2441	6266.22	6302	5407	7177	3001519	369.719	0.0121958	0.389815	0.0814575	2.55321
D112	13524	152	679.705	1078.92	1310.3	798	798	218	211.528	212	159	283	101322	20.0454	5747.51	5816	3710	7256	2753058	855.989	-0.00422364	-0.0895176	0.102942	1.25338
D211	26968	152	711.327	1022.85	1281.62	798	798		260.248	260	202	341	113208	22.7476	5733.56	5772	3106	7841	2494097	1107.72	0.00247159	0.0564138	0.0640812	0.623416
D111	10509	152	677.332	1058.68	1318	799	799	202	258.754	258	220	312	123943	15.5502	5282.86	5274	3759	6954	2530489	778.465	0.00999233	0.329252	0.038738	0.506164
D112	13529	152	680.725	1080.7	1310.3	799	799	218	205.921	204	136	264	98636	19.9575	5102.52	5092	3136	7121	2444107	985.723	-0.000491	-0.0101276	0.067663	0.65611
D211	26973	152	709.169	1022.61	1281.62	799	799		272.885	273	190	338	118705	22.6948	6227.12	6378	3683	8100	2708799	1025.27	0.00986003	0.234801	0.0657583	0.749497
D111	10504	152	670.272	1057.85	1318	800	800	202	256.733	256	214	308	122975	14.8779	5385.42	5451	3953	6562	2579614	637.619	0.021164	0.715274	0.0621866	0.988973
D112	13534	152	681.745	1079.94	1310.3	800	800	218	213.092	213	157	277	102071	19.7509	4596.54	4585	2664	6361	2201742	883.224	-0.000747	-0.0161257	0.0706283	0.686642
D121	18392	152	747.655	1135.15	1314.89	800	800	262	153.866	154	125	191	73702	9.31475	4084.32	4113	3399	4547	1956388	213.672	0.00823188	0.269738	0.107212	3.7018
D122	16390	152	743.444	1171.46	1299.39	800	800	351	142.319	142	120	171	68171	8.0368	2759.84	2747	1847	3692	1321961	438.379	-0.000806	-0.0285751	0.1113	1.26103
D211	26978	152	707.251	1020.22	1281.62	800	800		285.099	283	214	356	124018	21.6434	6348.24	6310	4430	8026	2761483	757.45	0.00764131	0.199785	0.0692468	1.08555
D221	22191	152	704.648	974.065	1273.86	800	800	223	287.059	287	206	349	262085	21.3579	5706.29	5763	3878	6830	5209847	538.246	0.0143785	0.381028	0.101605	1.95566
D222	23136	152	699.364	996.773	1279	800	800	265	305.42	306	254	361	146296	17.5044	6294.86	6321	5130	7276	3015237	466.931	0.014215	0.489098	0.0790646	1.97559
D1111	10499	152	670.272	1057.02	1318	801	801	36	253.196	254	191	298	121281	16.6317	5471.14	5508	4088	6568	2620677	651.35	0.0147767	0.443362	0.0621381	0.982813
D1112	10650	152	674.425	1051.62	1297.23	801	801	134	249.946	249	202	295	119724	15.8151	6459.67	6458	5664	6998	3094183	256.676	0.0052894	0.16631	0.0989248	4.53098
D112	13539	152	676.901	1084.27	1317.95	801	801	218	232.716	233	185	291	111471	18.8568	6170.3	6159	4259	8022	2955572	904.497	0.00779967	0.191025	0.11164	1.3702
D211	26983	152	704.853	1021.66	1281.62	801	801		297.821	297	245	373	129552	22.9403	6641.7	6623	4540	8464	2889141	909.116	0.0127381	0.326584	0.0658171	0.90229
D1111	10494	152	668.611	1060.34	1318	802	802	36	255.138	254	186	302	122211	15.6906	5792.56	5858	4355	6448	2774636	367.999	0.0132532	0.425373	0.0911582	2.63004
D1112	10645	152	676.502	1041.24	1297.23	802	802	134	278.685	277	225	331	133490	18.4575	5456.71	5511	4322	6281	2613763	350.531	0.00567151	0.170299	0.0833884	2.39638
D112	13544	152	676.391	1084.52	1317.95	802	802	218	229.455	229	167	284	109909	20.1334	5916.28	5993	3361	7717	2833897	1029.14	0.00907078	0.204896	0.0900116	0.94945
D211	26988	152	710.128	1020.22	1281.62	802	802		284.067	283	221	350	123569	18.9161	6532.42	6610	3972	8036	2841601	949.528	0.00693764	0.206932	0.0886146	1.12002
D1111	10489	152	667.781	1058.27	1318	803	803	36	250.058	251	202	294	119778	15.5972	5454.96	5497	4248	6516	2612924	409.317	0.0171119	0.539453	0.0916177	2.23702
D1112	10655	152	676.502	1042.9	1297.23	803	803	134	258.048	259	211	308	123605	16.2838	5962.04	6058	4843	6749	2855815	435.317	0.00209303	0.0661975	0.108524	2.68163
D112	13549	152	675.881	1084.78	1317.95	803	803	218	223.739	224	167	288	107171	22.8033	6047.39	6140	3902	7392	2896698	837.372	0.00212376	0.0415871	0.0906988	1.20109
D211	26993	152	708.689	1018.78	1281.62	803	803		299.28	299	252	372	130187	21.8048	6385.66	6457	4701	7707	2777763	666.681	0.0131211	0.355521	0.0851797	1.50367
D1111	10484	152	665.704	1059.93	1318	804	804	36	251.651	252	206	320	120541	16.3476	5515.49	5547	4233	6330	2641922	331.617	0.012108	0.368316	0.0891862	2.72379
D1112	10660	152	680.24	1047.05	1297.23	804	804	134	260.804	260	196	322	124925	17.8847	5939.4	6063	4559	6716	2844972	430.265	0.0121276	0.349463	0.135067	3.28523
D112	13554	152	677.92	1084.52	1317.95	804	804	218	221.006	222	159	282	105862	21.8206	6044.33	6081	4172	7554	2895233	725.92	0.00120823	0.0244452	0.0894946	1.36792
D211	26998	152	709.169	1020.7	1281.62	804	804		290.002	290	245	343	126151	18.8016	5964.7	6091	4314	7006	2594645	543.829	0.0137401	0.418121	0.0665344	1.36845
D1111	10479	152	663.213	1062.84	1318	805	805	36	250.359	250	204	296	119922	14.681	5452.72	5557	3910	6520	2611855	522.342	0.00774108	0.261993	0.0779888	1.51045
D1112	10665	152	680.24	1051.21	1297.23	805	805	134	254.595	255	198	304	121951	17.3317	5640.14	5632	4554	6737	2701629	480.411	0.0107349	0.312032	0.124992	2.60879
D112	13559	152	677.665	1085.29	1317.95	805	805	218	224.605	225	163	289	107586	21.0882	6530.52	6576	4613	8170	3128121	752.433	0.00335674	0.0712645	0.0989208	1.56254
D121	18387	152	754.742	1135.8	1314.89	805	805	262	149.766	149	119	190	71738	9.50598	4148.56	4187	2917	4836	1987159	351.255	0.00862481	0.269443	0.120271	2.53596
D122	16395	152	750.582	1173.76	1314.68	805	805	351	148.232	148	116	181	71003	8.30955	3329.48	3395	2476	3833	1594822	255.603	0.00461038	0.163731	0.126499	2.92548
D211	27003	152	711.087	1023.33	1276.83	805	805		288.32	289	224	338	125419	18.6233	5673.52	5745	4106	7054	2467981	685.542	0.015903	0.484702	0.0604357	0.943317
D221	22196	152	708.386	974.48	1273.86	805	805	223	306.375	306	252	370	279720	19.1566	6041.49	6056	5114	6905	5515882	315.913	0.0191311	0.600447	0.107576	3.71492
D222	23141	152	701.224	1000.8	1279	805	805	265	326.664	327	270	371	156472	16.9492	6924.73	6967	5958	7613	3316946	330.97	0.012926	0.491893	0.0778633	3.02283
D1111	10474	152	662.797	1063.25	1330.46	806	806	36	252.463	252	198	299	120930	15.9807	6016.31	5943	4118	7300	2881811	632.477	0.0102563	0.32077	0.153495	2.53159
D1112	10670	152	681.485	1051.62	1297.23	806	806	134	254.843	255	210	303	122070	15.9989	5735.52	5775	4762	6500	2747313	373.244	0.00538425	0.170611	0.132053	3.58502
D112	13564	152	677.156	1086.31	1317.95	806	806	218	231.891	233	180	288	111076	19.8759	6745.29	6809	5123	8170	3230995	681.795	0.0113633	0.262171	0.109142	1.94707
D211	27008	152	712.765	1025.73	1276.83	806	806		279.582	280	213	383	121618	22.2119	5114.13	5298	3204	6122	2224646	646.049	0.0130953	0.325401	0.0637091	0.948233
D222	23148	152	703.703	1003.9	1279	806	806	265	326.19	326	270	399	156245	18.9961	7057.98	7064	5839	7833	3380771	310.698	0.0164236	0.554919	0.0824959	3.4624
D1111	10469	152	662.797	1063.67	1330.46	807	807	36	260.355	260	210	310	124710	16.7766	6244.23	6148	4827	7489	2990987	561.657	0.0103647	0.318399	0.132175	2.59581
D1112	10675	152	682.731	1052.04	1297.23	807	807	134	262.192	262	207	311	125590	17.6607	5351.83	5362	4498	6165	2563526	352.809	0.0109935	0.322871	0.12434	3.35511
D112	13569	152	677.41	1086.05	1317.95	807	807	218	234.317	235	172	291	112238	23.3314	6156.99	6197	4221	7669	2949197	841.202	0.0139698	0.276731	0.103032	1.36736
D211	27013	152	713.964	1026.69	1276.83	807	807		270.533	269	228	334	117682	18.7023	4719.46	4816	3010	5949	2052965	712.622	0.0101736	0.291362	0.0558014	0.700045
D222	23153	152	704.942	1004.52	1279	807	807	265	323.528	323	263	394	154970	20.5157	6891.19	6955	5847	7609	3300879	362.049	0.0180642	0.559627	0.0747505	2.64766
D1111	10464	152	664.458	1065.74	1330.46	808	808	36	263.808	264	213	322	126364	16.5746	6070.7	6149	4484	7155	2907865	478.209	0.00592693	0.18756	0.115042	2.61949
D1112	10680	152	683.977	1052.45	1297.23	808	808	134	269.326	270	222	321	129007	16.0228	5377.05	5379	4569	6137	2575607	322.496	0.0121359	0.403091	0.119067	3.54801
D112	13574	152	677.665	1086.05	1317.95	808	808	218	241.111	242	176	295	115492	22.3835	6446.29	6538	3976	8192	3087774	990.732	0.00497563	0.106662	0.0956053	1.13556
D211	27018	152	716.362	1026.45	1276.83	808	808		273.051	272	220	345	118777	18.03	5155.01	5091	3729	6649	2242429	635.914	0.00837556	0.251576	0.0477502	0.738887
D222	23158	152	706.182	1005.14	1279	808	808	265	326.121	326	265	426	156212	20.2841	6673.5	6706	5418	7712	3196606	481.218	0.0217354	0.684042	0.069576	1.80422
D1111	10459	152	666.12	1067.82	1330.46	809	809	36	258.514	258	209	313	123828	15.3025	6155.7	6176	4576	7627	2948580	483.609	0.00896322	0.300151	0.063597	1.5222
D1112	10685	152	682.731	1054.94	1297.23	809	809	134	264.885	264	213	319	126880	16.9589	5558.28	5599	4643	6355	2662417	340.991	0.012168	0.37554	0.134623	3.86808
D112	13579	152	675.881	1086.05	1317.95	809	809	218	247.633	248	174	330	118616	22.9972	6567.51	6671	4054	8412	3145839	1043.87	0.0167218	0.354195	0.1155	1.30287
D211	27023	152	715.883	1029.09	1300.81	809	809		304.366	304	243	373	132399	18.8447	5681.22	5772	4185	6928	2471330	610.364	0.00707512	0.226939	0.0551491	0.972987
D222	23163	152	714.239	1009.48	1282.41	809	809	265	318	317	245	374	152322	19.0175	6551.41	6623	4968	7606	3138123	550.74	0.0138238	0.456003	0.054513	1.22989
D1111	10454	152	671.103	1067.82	1330.46	810	810	36	272.052	272	232	329	130313	15.2021	6641.51	6546	5716	8228	3181281	479.324	-0.00390362	-0.140264	0.0628582	1.6389
D1112	10690	152	691.037	1051.62	1297.23	810	810	134	284.359	284	229	326	136208	14.8846	5542.67	5546	4636	6458	2654941	391.876	0.0179395	0.67336	0.123169	3.10212
D112	13584	152	676.646	1085.29	1317.95	810	810	218	254.875	256	194	315	122085	21.7086	6526.49	6547	3703	9174	3126191	1176.01	0.0122457	0.284068	0.097374	0.98489
D121	18382	152	761.828	1134.51	1314.89	810	810	262	151.476	151	127	179	72557	8.13041	4270.86	4280	3484	4955	2045741	322.802	0.00319846	0.1188	0.116341	2.75769
D122	16400	152	758.996	1174.78	1314.68	810	810	351	153.547	153	131	186	73549	9.11809	3443.77	3498	2655	4189	1649564	352.733	0.00492175	0.164951	0.114153	2.0006
D211	27028	152	719.479	1030.05	1300.81	810	810		304.855	304	247	356	132612	19.0977	5649.48	5734	3623	7275	2457523	894.972	0.00135866	0.0433174	0.0447773	0.541082
D221	22201	152	724.997	974.065	1273.86	810	810	223	303.852	304	246	370	277417	20.4512	5717.8	5747	4988	6497	5220353	298.707	0.0233459	0.677894	0.0904409	3.17524
D222	23168	152	718.578	1002.35	1282.41	810	810	265	305	305	236	372	146095	23.1923	7062.91	7114	5361	8448	3383136	603.422	0.00830918	0.216746	0.0687927	1.50675
D1111	10449	152	670.272	1066.99	1330.46	811	811	36	266.167	266	221	318	127494	15.2232	6239.14	6277	4742	7463	2988549	473.41	0.0112006	0.38733	0.0921111	2.22312
D1112	10695	152	691.037	1052.87	1297.23	811	811	134	281.944	282	244	333	135051	14.9277	5476.54	5489	4528	6645	2623264	462.715	0.0165774	0.615993	0.106369	2.27582
D112	13589	152	678.94	1087.07	1317.95	811	811	218	243.923	242	184	316	116839	24.0009	6689.8	6743	4106	9092	3204415	1108.07	0.0127748	0.256386	0.0808813	0.903535
D211	27033	152	723.316	1029.57	1300.81	811	811		303.023	301	243	366	131815	18.5446	5563.88	5589	3406	7398	2420289	954.832	0.00276257	0.0900331	0.045379	0.505897
D221	22206	152	732.057	976.557	1273.86	811	811	223	297.258	297	230	364	271397	23.3169	5841.39	5866	4589	6718	5333185	430.428	0.0220882	0.551017	0.0982984	2.42925
D222	23173	152	719.198	1003.59	1282.41	811	811	265	323.656	324	262	378	155031	20.5092	7145.63	7222	5628	8193	3422759	487.37	0.01212	0.377952	0.0566927	1.57322
D1111	10444	152	667.365	1071.56	1330.46	812	812	36	269.244	269	226	324	128968	15.2001	6835.58	6833	4875	8971	3274241	825.439	0.0153047	0.534021	0.0794694	1.2193
D1112	10700	152	691.037	1054.11	1297.23	812	812	134	283.875	284	235	347	135976	15.3063	5912.29	5851	4871	7025	2831988	525.727	0.0145671	0.532575	0.121518	2.43702
D112	13594	152	680.215	1085.29	1317.95	812	812	218	251.704	252	185	321	120566	24.5954	7002.59	7140	4669	9021	3354241	1056.08	0.0128305	0.259283	0.0775993	0.95498
D211	27038	152	726.673	1024.53	1291.21	812	812		298.421	298	224	359	129813	19.9986	5876.95	5959	3851	7622	2556474	912.385	0.00122231	0.0364344	0.037729	0.468377
D221	22211	152	730.396	977.387	1273.86	812	812	223	311.528	311	247	381	284425	21.3731	6065.69	6085	4905	7086	5537976	403.925	0.0212883	0.607648	0.0963221	2.63874
D222	23178	152	712.07	1008.24	1273.11	812	812	265	345.132	346	292	433	165318	20.6548	6870.77	6899	5765	7949	3291097	563.134	0.0139914	0.461128	0.0642337	1.47282
D1111	10439	152	667.365	1069.48	1330.46	813	813	36	266.806	268	208	321	127800	15.762	5948.41	6067	3816	7487	2849289	785.489	0.0219475	0.727059	0.0937048	1.29764
D1112	10705	152	691.037	1055.36	1297.23	813	813	134	286.234	287	230	331	137106	15.879	6069.2	6035	4740	7330	2907146	642.722	0.0217712	0.76817	0.12034	2.02861
D112	13599	152	678.43	1089.62	1317.95	813	813	218	229.885	229	182	301	110115	24.0356	6752.26	6946	4450	8585	3234334	957.184	0.00698207	0.132632	0.0776368	1.01643
D211	27043	152	730.029	1027.17	1291.21	813	813		295.724	295	239	354	128640	17.7392	5678.89	5824	3481	7415	2470315	932.541	-0.00221067	-0.0738699	0.0507371	0.588108
D221	22216	152	730.812	978.218	1273.86	813	813	223	327.087	326	260	397	298630	21.9637	6169.9	6233	4872	7039	5633116	457.19	0.031058	0.897173	0.101585	2.48898
D222	23183	152	713.93	1014.13	1273.11	813	813	265	333.075	333	276	398	159543	21.9246	6162.33	6136	4712	7352	2951755	649.623	0.00832277	0.250789	0.0517418	0.933353
D1111	10434	152	669.442	1069.48	1330.46	814	814	36	277.674	278	191	368	133006	17.3735	6058.64	6127	4662	7015	2902090	394.449	0.0251628	0.784593	0.108361	3.00336
D1112	10710	152	691.037	1056.61	1297.23	814	814	134	292.054	292	227	350	139894	16.9208	5781.28	5751	4153	7378	2769231	768.106	0.023674	0.798329	0.125428	1.67767
D112	13604	152	681.235	1091.15	1317.95	814	814	218	227.311	227	170	284	108882	22.0818	6408.03	6406	4106	8497	3069447	1039.55	0.00367356	0.0753546	0.0685203	0.790581
D211	27048	152	731.228	1030.05	1291.21	814	814		289.547	289	247	349	125953	17.1615	5275.4	5345	3377	7201	2294801	816.807	-0.00126076	-0.0425966	0.0405791	0.503725
D221	22221	152	731.227	979.049	1273.86	814	814	223	323.379	324	260	395	295245	22.2504	6077.79	6124	4845	6875	5549020	396.019	0.0235139	0.667783	0.0965515	2.70265
D222	23188	152	716.409	1015.37	1273.11	814	814	265	321.328	320	267	384	153916	22.9746	5451.27	5425	4238	6507	2611156	531.063	0.00612559	0.170305	0.0431033	0.84833
D1111	10429	152	671.103	1071.56	1330.46	815	815	36	282.261	282	212	350	135203	15.7522	6033.08	5927	5150	7394	2889845	440.083	0.0126673	0.448288	0.0877138	2.21099
D1112	10715	152	694.359	1054.53	1297.23	815	815	134	294.484	294	242	349	141058	16.1907	5860.84	5852	4236	7210	2807340	673.818	0.0258809	0.91772	0.127953	1.97336
D112	13609	152	685.569	1088.86	1317.95	815	815	218	229.823	229	169	293	110085	26.3616	6295.42	6423	3813	8274	3015507	1032.37	0.00675117	0.116925	0.0818461	0.922686
D121	18377	152	768.915	1133.22	1314.89	815	815	262	152.232	152	128	186	72919	8.02236	3327.1	3339	2575	4004	1593679	333.879	0.00548865	0.207167	0.0813189	1.4988
D122	16405	152	767.409	1175.8	1314.68	815	815	351	153.288	153	130	193	73425	8.90609	3217.98	3208	2440	4041	1541411	377.504	0.00662756	0.22664	0.0951364	1.48105
D211	27053	152	732.667	1031.49	1291.21	815	815		283.531	283	218	336	123336	15.7171	5449.6	5537	3413	7036	2370574	853.091	-0.00576205	-0.209095	0.0476685	0.581308
[truncated: 49,867 more rows]
[truncated: 1 more columns]

## Sheet: Cell_tracking_Movie2 (JSQH317)
LABEL	ID	TRACK_ID	POSITION_X	POSITION_Y	POSITION_Z	POSITION_T	FRAME	CELL_DIVISION_TIME	MEAN_INTENSITY_CH1	MEDIAN_INTENSITY_CH1	MIN_INTENSITY_CH1	MAX_INTENSITY_CH1	TOTAL_INTENSITY_CH1	STD_INTENSITY_CH1	MEAN_INTENSITY_CH2	MEDIAN_INTENSITY_CH2	MIN_INTENSITY_CH2	MAX_INTENSITY_CH2	TOTAL_INTENSITY_CH2	STD_INTENSITY_CH2	CONTRAST_CH1	SNR_CH1	CONTRAST_CH2	SNR_CH2
D1	3075	7	1324.14	1193.5	1642.62	350	350	281	172.084	172	136	214	287208	10.8234	3407.34	3466	2214	4352	5686852	413.116	0.0306905	0.946851	0.273713	3.54485
D1	3080	7	1316.16	1191.1	1654.6	355	355	281	167.693	168	134	207	279879	11.9576	3152.43	3269	1601	4329	5261413	654.425	0.0251592	0.688341	0.233183	1.82174
D1	3085	7	1300.18	1187.91	1655	360	360	281	170.673	170	129	209	284854	12.6858	3293.1	3332	2241	4097	5496183	368.773	0.0278465	0.728988	0.235957	3.40961
D1	3090	7	1284.21	1189.51	1662.59	365	365	281	172.796	173	136	211	288397	11.4689	3335.42	3349	2360	4223	5566824	397.418	0.0362396	1.05382	0.263267	3.49812
D1	3095	7	1280.22	1175.93	1674.57	370	370	281	170.081	170	130	209	283865	11.4349	3375.59	3427	2147	4357	5633868	445.875	0.0290713	0.840375	0.249984	3.02813
D1	3100	7	1282.22	1179.52	1686.55	375	375	281	172.543	172	143	211	287974	10.7925	3700.27	3771	2243	4643	6175751	479.085	0.0400102	1.23009	0.299024	3.55582
D1	3105	7	1279.82	1179.52	1688.54	380	380	281	173.689	174	139	207	289887	10.3113	3763.76	3822	2180	4561	6281715	433.724	0.0386885	1.25483	0.298036	3.98492
D1	3110	7	1269.84	1173.14	1688.94	385	385	281	172.53	173	137	207	287952	11.2311	3626.2	3743	1612	4556	6052128	541.407	0.0353285	1.04838	0.296502	3.06346
D1	3115	7	1257.46	1173.53	1688.94	390	390	281	174.211	174	136	214	290758	10.7486	3683.63	3786	1589	4719	6147977	556.73	0.0402391	1.25391	0.314156	3.16344
D1	3120	7	1244.28	1172.34	1690.94	395	395	281	174.504	174	123	223	291247	12.5423	3674.6	3744	1735	4741	6132906	558.831	0.0410037	1.09605	0.313081	3.13562
D1	3125	7	1234.7	1167.94	1697.33	400	400	281	174.892	174	139	219	291895	10.4089	3527.56	3581	1878	4537	5887505	518.077	0.0424446	1.36825	0.304265	3.17685
D1	3130	7	1220.72	1171.14	1696.13	405	405	281	173.794	174	142	211	290063	10.6196	3732.7	3899	1440	4999	6229870	735.6	0.0394158	1.2412	0.303807	2.3648
D1	3135	7	1209.14	1171.14	1701.32	410	410	281	167.655	167	132	217	279817	11.1758	3703.47	3778	2090	4602	6181088	495.595	0.0359672	1.04167	0.306819	3.50896
D1	3140	7	1205.55	1175.93	1702.12	415	415	281	169.911	169	139	209	283581	10.1885	4066.21	4085	2683	5113	6786512	510.571	0.0364348	1.17251	0.301131	3.68637
D1	3145	7	1189.17	1174.33	1705.31	420	420	281	166.939	167	138	200	278621	10.176	3887.26	4052	1858	4999	6487830	667.857	0.0354525	1.12338	0.287117	2.59675
D1	3150	7	1179.99	1175.53	1710.5	425	425	281	171.882	172	132	214	286871	12.1427	4167.35	4257	2208	5390	6955302	591.394	0.039951	1.08757	0.283717	3.1148
D1	3155	7	1170.01	1177.13	1715.3	430	430	281	170.868	171	135	217	285178	11.4129	4069.36	4095	2504	5115	6791765	570.389	0.0366877	1.05966	0.268331	3.01873
D1	3160	7	1157.63	1171.54	1720.89	435	435	281	172.038	172	133	217	287132	10.5182	4260.44	4278	2319	5455	7110682	615.802	0.0372434	1.17458	0.269867	2.94059
D1	3165	7	1147.25	1172.74	1720.49	440	440	281	173.291	173	134	228	289222	12.0944	4461.01	4474	2782	5897	7445422	598.298	0.0432714	1.18857	0.309258	3.52242
D1	3170	7	1142.85	1166.75	1724.08	445	445	281	171.424	171	128	215	286106	11.4094	4219.39	4340	1791	5546	7042170	715.213	0.038992	1.12772	0.312411	2.80867
D1	3175	7	1130.07	1167.54	1722.48	450	450	281	173.94	174	139	222	290306	10.1593	4506.41	4590	2175	5643	7521204	628.337	0.0422328	1.38755	0.312922	3.41874
D1	3180	7	1114.9	1165.95	1720.49	455	455	281	173.968	174	138	221	290353	12.3775	4503.08	4624	1915	5588	7515637	672.377	0.0443419	1.19354	0.308432	3.15744
D1	3185	7	1104.52	1170.74	1717.29	460	460	281	173.162	172	142	214	289007	11.6351	4552.31	4664	2081	5917	7597798	710.987	0.0379943	1.08951	0.296089	2.92541
D1	3190	7	1086.15	1169.54	1714.5	465	465	281	176.002	176	135	241	293747	12.9896	4513.76	4593	2480	5707	7533472	623.923	0.0457506	1.18555	0.302195	3.35776
D1	3195	7	1076.17	1170.34	1714.5	470	470	281	173.022	173	141	217	288774	11.1177	4024.63	4146	1938	5340	6717113	699.867	0.0386716	1.15886	0.26624	2.41823
D1	3200	7	1067.78	1157.56	1714.5	475	475	281	171.543	171	137	218	286305	12.7408	4072.71	4142	2098	5533	6797354	703.142	0.0347801	0.905081	0.269482	2.45908
D1	3205	7	1046.62	1147.18	1712.1	480	480	281	173.986	174	140	221	290383	10.5601	4278.45	4309	3418	4955	7140738	300.594	0.0347757	1.10741	0.23371	5.39263
D1	3210	7	1033.84	1138	1705.31	485	485	281	169.784	169	128	215	283370	12.485	3642.08	3832	1563	5024	6078635	827.899	0.023724	0.630297	0.206467	1.5057
D1	2930	7	1558.15	1145.98	1518.83	205	205	281	169.992	169	129	234	283716	14.4414	1946.47	1993	971	2619	3248656	311.829	0.0338739	0.771343	0.365796	3.34359
D1	2423	7	1592.09	1135.2	1531.21	204	204	281	169.604	169	141	199	196910	9.33439	1926.32	1929	1207	2516	2236458	271.402	0.0274037	0.969277	0.256463	2.89748
D1	2935	7	1551.76	1147.58	1519.23	210	210	281	165.629	165	125	223	276435	13.6596	2003.81	2055	883	2668	3344351	332.083	0.026895	0.635146	0.366101	3.23413
D1	2940	7	1554.15	1154.77	1514.44	215	215	281	166.643	166	133	216	278127	10.8777	2024.86	2064	1109	2798	3379495	328.773	0.0260153	0.776882	0.311597	2.92632
D1	2945	7	1548.56	1156.36	1506.05	220	220	281	168.837	169	131	215	281789	12.6	2014.86	2076	875	2590	3362793	309.306	0.0200219	0.526045	0.266219	2.73915
D1	2950	7	1527.4	1150.37	1512.44	225	225	281	168.486	168	130	222	281203	12.9207	2116.33	2139	1024	2778	3532147	328.635	0.0291765	0.739351	0.322521	3.1409
D1	2955	7	1517.02	1143.59	1518.43	230	230	281	166.548	166	129	203	277968	10.3314	1935.74	1976	805	2608	3230749	355.57	0.023787	0.749098	0.289599	2.44509
D1	2960	7	1513.82	1147.58	1522.03	235	235	281	162.684	162	133	200	271519	9.86507	1916.58	1949	808	2779	3198773	359.797	0.0150799	0.489974	0.290927	2.40094
D1	2965	7	1511.82	1152.77	1521.23	240	240	281	168.055	168	134	211	280483	9.7295	2415.94	2496	1083	3320	4032205	395.089	0.0299324	1.00398	0.294683	2.78363
D1	2970	7	1503.04	1155.57	1529.21	245	245	281	161.712	161	135	201	269898	9.22591	2169.35	2202	1236	2878	3620644	312.564	0.0205557	0.70609	0.277395	3.01435
D1	2975	7	1501.44	1171.94	1529.21	250	250	281	164.65	164	126	220	274801	12.7645	2042	2042	1124	2952	3408102	392.049	0.0269472	0.676948	0.293709	2.36498
D1	2980	7	1482.27	1172.34	1536.4	255	255	281	171.078	170	141	225	285529	10.9856	2264.1	2274	1461	2931	3778787	258.285	0.0343387	1.034	0.28338	3.87116
D1	2985	7	1476.68	1179.13	1536.4	260	260	281	169.365	169	140	208	282671	10.0864	2167.64	2181	1519	2850	3617794	263.609	0.0317725	1.03416	0.294523	3.74168
D1	2990	7	1471.09	1182.72	1553.57	265	265	281	166.951	167	131	207	278641	10.3811	2302.22	2320	1547	2930	3842397	245.535	0.0275933	0.86369	0.302824	4.35881
D1	2995	7	1463.51	1185.11	1560.76	270	270	281	167.985	168	139	208	280367	10.1033	2420.55	2434	1521	3070	4039892	299.108	0.0299655	0.967469	0.302571	3.7596
D1	3000	7	1446.34	1182.72	1565.55	275	275	281	167.403	167	140	213	279395	10.222	2517.32	2544	1746	3187	4201409	277.319	0.0282664	0.900371	0.280063	3.97204
D1	3005	7	1436.75	1183.12	1567.95	280	280	281	166.186	165	138	200	277365	9.31706	2466.1	2465	1782	3150	4115927	286.11	0.0240927	0.839253	0.243703	3.37794
D1	3010	7	1431.16	1181.52	1567.95	285	285	281	165.65	165	129	209	276470	11.7371	2360.56	2405	1176	3379	3939768	474.648	0.0206003	0.569744	0.235533	1.89614
D1	3015	7	1427.57	1177.13	1594.3	290	290	281	168.566	168	134	202	281336	9.91541	2738.14	2753	1699	3648	4569959	374.172	0.029831	0.984896	0.242808	2.85939
D1	3020	7	1424.77	1179.13	1598.3	295	295	281	171.862	171	146	218	286838	10.3005	2866.22	2887	2168	3440	4783713	220.248	0.0327734	1.05894	0.245306	5.12694
D1	3025	7	1419.98	1183.92	1594.3	300	300	281	173.654	173	139	214	289829	10.6105	2906.55	2906	2009	3819	4851038	321.926	0.0313063	0.99363	0.23532	3.43979
D1	3030	7	1405.21	1181.52	1604.29	305	305	281	172.489	172	138	213	287884	10.6303	2778.41	2780	1494	3807	4637164	408.176	0.0283793	0.895556	0.264338	2.84626
D1	3035	7	1398.02	1187.51	1604.29	310	310	281	175.396	175	145	221	292736	10.1528	2919.74	2932	1760	3868	4873041	388.191	0.0331543	1.10877	0.27308	3.22673
D1	3040	7	1383.64	1184.32	1609.88	315	315	281	171.333	171	132	222	285954	12.8777	2968.89	2973	1854	3820	4955085	381.824	0.0276105	0.714951	0.267015	3.27729
D1	3045	7	1376.06	1182.72	1594.7	320	320	281	172.043	172	138	206	287139	10.3166	2714.82	2727	1402	3627	4531032	460.803	0.0278818	0.904703	0.247765	2.33971
D1	3050	7	1367.27	1188.71	1606.68	325	325	281	174.589	174	137	218	291389	11.6434	2926.95	2948	1710	3838	4885087	344.089	0.0321285	0.933517	0.248783	3.38929
D1	3055	7	1360.08	1193.1	1606.28	330	330	281	175.226	174	135	220	292452	12.9228	2986.27	2980	1955	3637	4984083	273.473	0.0326409	0.857207	0.261487	4.52701
D1	3060	7	1348.9	1191.5	1615.07	335	335	281	173.597	173	139	214	289734	10.3025	2713.61	2738	1859	3410	4529009	268.155	0.0315051	1.0293	0.236877	3.87603
D1	3065	7	1329.34	1186.31	1627.45	340	340	281	167.357	167	124	219	279318	13.1529	2782.28	2801	1814	3540	4643621	308.245	0.0200749	0.500811	0.198031	2.98401
D1	3070	7	1330.53	1192.3	1642.62	345	345	281	167.648	167	136	209	279804	9.99547	3343.49	3346	2517	4114	5580287	339.292	0.0224275	0.735822	0.206523	3.37356
D11	3216	7	1006.69	1141.59	1702.52	490	490		166.969	166	127	215	278671	11.9726	3032.51	3088	1412	4130	5061253	594.705	0.0292305	0.79214	0.335245	2.56054
D11	3221	7	991.112	1140.79	1684.55	495	495		167.582	167	131	215	279694	10.6532	2951.74	2977	1490	3961	4926460	506.934	0.0319248	0.973319	0.39446	3.29423
D11	3226	7	962.361	1136.4	1672.97	500	500		166.543	166	129	206	277961	10.3804	2686.12	2716	1089	4056	4483140	593.108	0.0305925	0.952518	0.349306	2.34486
D11	3231	7	947.985	1124.42	1660.99	505	505		171.164	171	142	213	285673	10.6399	2920.68	3022	1358	3979	4874621	568.252	0.0381572	1.18254	0.363402	2.73991
D11	3236	7	939.2	1134	1657.79	510	510		170.35	170	127	206	284314	10.767	2968.85	2982	1926	3747	4955007	367.466	0.0313983	0.963293	0.331857	4.02619
D11	3241	7	924.426	1123.62	1664.98	515	515		167.566	167	128	213	279668	12.6513	2648.85	2703	1401	3533	4420923	418.305	0.0299969	0.771474	0.29486	2.88394
D11	3246	7	906.057	1122.42	1661.79	520	520		168.853	169	138	207	281816	9.80099	2291.9	2366	1012	3293	3825183	546.568	0.0258864	0.869444	0.253184	1.69435
D11	3251	7	882.497	1111.64	1658.59	525	525		169.137	169	134	203	282290	10.848	2573.98	2669	1238	3470	4295973	484.361	0.0306138	0.926276	0.290342	2.3915
D11	3256	7	879.702	1115.63	1654.6	530	530		169.41	169	133	207	282746	10.7685	2453.94	2555	1067	3530	4095627	528.378	0.0298532	0.912075	0.266076	1.95207
D11	3261	7	865.326	1122.02	1657.4	535	535		171.563	171	127	215	286338	11.7708	2971.14	2997	1456	3938	4958832	494.516	0.0342015	0.964024	0.309503	2.84009
D11	3266	7	846.558	1128.01	1665.78	540	540		170.611	171	129	218	284750	11.6178	3211.79	3298	1756	4064	5360484	451.531	0.0352579	1.00028	0.340261	3.61171
D11	3271	7	844.162	1121.62	1681.75	545	545		168.829	169	138	216	281775	10.4937	3106.71	3101	1519	4128	5185096	431.143	0.0319163	0.995215	0.326648	3.5484
D11	3276	7	834.179	1119.23	1686.94	550	550		167.092	167	133	198	278876	9.19079	2945.91	2962	2056	3689	4916719	355.171	0.0266334	0.943287	0.2773	3.60138
D11	3281	7	817.009	1117.63	1688.94	555	555		168.137	168	136	208	280620	10.3712	2766.72	2774	1425	3904	4617657	520.846	0.0254019	0.803223	0.233283	2.00959
D11	3286	7	794.647	1121.62	1694.53	560	560		168.756	168	128	221	281653	12.7769	2860.05	2877	1757	3938	4773418	392.713	0.0261627	0.673486	0.242581	2.84355
D11	3291	7	774.681	1121.22	1702.52	565	565		167.585	167	136	211	279699	9.69057	2984.14	3033	1862	3890	4980528	443.731	0.0302291	1.01486	0.269388	2.85439
D11	3296	7	757.909	1118.03	1708.11	570	570		168.732	169	132	210	281613	11.9434	2918.04	2910	1907	3690	4870206	385.218	0.0315042	0.862974	0.263983	3.16409
D11	3301	7	739.94	1115.63	1706.91	575	575		166.536	166	126	208	277949	11.5998	2972.41	2991	1363	4013	4960956	430.062	0.029438	0.821098	0.276057	2.99045
D11	3306	7	735.148	1115.63	1707.31	580	580		168.297	168	122	213	280887	12.797	3113.34	3080	1745	4272	5196161	522.702	0.0315129	0.803546	0.276893	2.58321
D11	3311	7	720.373	1121.62	1699.72	585	585		166.075	166	131	202	277179	10.6608	2899.3	2916	1402	4066	4838940	593.022	0.0271128	0.822434	0.264511	2.04538
D11	3316	7	698.012	1115.23	1694.93	590	590		164.431	164	138	203	274435	9.40627	2746.92	2823	1316	3964	4584616	588.372	0.0245192	0.836724	0.265944	1.96155
D11	3321	7	682.438	1108.05	1692.14	595	595		165.457	165	127	216	276148	12.0233	2749.56	2794	1274	3860	4589023	557.838	0.0288932	0.772889	0.275376	2.1285
D11	3326	7	664.469	1116.83	1691.74	600	600		166.503	166	139	200	277893	9.3161	2843.6	2933	1283	3825	4745962	579.105	0.0287535	0.999072	0.275895	2.12358
D11	3331	7	641.708	1118.03	1681.75	605	605		169.099	169	141	203	282227	9.63885	3236.24	3331	1788	4040	5401287	425.069	0.0298743	1.0178	0.300865	3.52169
D11	3336	7	624.537	1114.83	1672.17	610	610		169.185	169	133	206	282370	10.7987	3381.68	3419	1951	4232	5644016	415.975	0.0279519	0.852041	0.324406	3.98255
D11	3341	7	606.967	1108.84	1671.37	615	615		169.85	170	139	203	283479	9.81017	3359.98	3416	2084	4241	5607810	431.234	0.0292502	0.984069	0.349558	4.03628
D11	3346	7	595.387	1108.45	1671.37	620	620		170.434	170	132	232	284455	12.061	3189.18	3359	1452	4203	5322748	618.861	0.0272293	0.749154	0.324849	2.52715
D11	3353	7	585.404	1113.64	1678.16	625	625		170.723	170	133	211	284937	9.90664	3097.72	3169	1594	4039	5170094	555.98	0.0278872	0.935094	0.321394	2.71031
D11	3358	7	575.021	1104.05	1690.94	630	630		171.189	171	133	215	285714	11.9725	3203.66	3260	1631	4345	5346910	558.153	0.0293435	0.815215	0.338899	2.90567
D11	3363	7	564.24	1094.47	1698.92	635	635		169.078	169	137	205	282192	10.5348	3138.35	3220	1644	4229	5237910	551.996	0.0308336	0.960129	0.335265	2.85507
D11	3368	7	553.458	1084.49	1712.1	640	640		168.062	168	126	208	280496	11.8476	3282.83	3400	1435	4378	5479045	575.199	0.0278652	0.769125	0.337035	2.87735
D11	3373	7	544.274	1078.1	1718.09	645	645		168.204	168	133	209	280733	10.7438	3061.73	3199	1425	4126	5110026	606.44	0.0298068	0.906295	0.337733	2.54925
D11	3385	7	541.878	1078.9	1727.68	650	650		171.11	171	138	209	285583	10.3256	3406.91	3525	1525	4489	5686134	586.939	0.032533	1.04427	0.348099	2.99763
D11	3390	7	539.083	1083.29	1731.67	655	655		168.705	168	135	227	281568	11.1816	3050.05	3195	1162	4260	5090527	731.598	0.0238982	0.704308	0.304862	1.94806
D11	3395	7	536.287	1086.88	1732.87	660	660		168.985	169	135	201	282036	10.8357	3047.37	3219	1256	4146	5086058	666.87	0.0205332	0.627554	0.283002	2.01593
D11	3400	7	527.502	1091.27	1744.45	665	665		171.947	172	135	217	286980	12.3549	3048.32	3265	971	4216	5087641	738.185	0.0271258	0.735096	0.291237	1.8628
D11	3405	7	526.304	1086.88	1762.82	670	670		167.484	168	131	218	279531	11.3799	2850.76	2997	1110	4379	4757916	787.439	0.0188893	0.545702	0.266527	1.5237
D11	3410	7	510.332	1070.51	1774.4	675	675		166.117	167	129	208	277250	10.8534	2901.52	2947	1069	4523	4842643	825.531	0.0220699	0.660998	0.254909	1.42789
D11	3415	7	492.762	1060.53	1781.98	680	680		168.277	168	129	214	280854	11.8484	3540.77	3720	1486	4759	5909552	750.282	0.0297519	0.820685	0.312743	2.24859
D11	3420	7	476.389	1057.33	1778.79	685	685		166.452	167	128	212	277809	11.5058	3620.99	3727	1615	4881	6043428	651.629	0.0328504	0.920248	0.325776	2.7309
D11	3425	7	469.601	1046.15	1785.98	690	690		168.569	168	140	207	281341	10.2819	3518.02	3645	1680	4688	5871581	647.713	0.0327703	1.04042	0.30803	2.55812
D11	3430	7	456.024	1045.75	1785.98	695	695		166.397	166	139	218	277716	9.804	3414.17	3444	1558	4607	5698248	578.034	0.0320931	1.05551	0.308793	2.78713
D11	3435	7	452.83	1032.18	1780.39	700	700		164.769	165	129	208	275000	10.625	3180.01	3270	1032	4366	5307435	633.923	0.029667	0.893625	0.298067	2.30377
D11	3440	7	439.652	1040.16	1775.59	705	705		163.542	164	126	199	272952	11.3406	3063.75	3256	887	4315	5113401	770.42	0.0312513	0.874032	0.296229	1.81761
D11	3445	7	434.461	1037.37	1780.39	710	710		161.898	161	125	201	270208	11.0689	3154.09	3184	1254	4581	5264178	647.365	0.0307118	0.871639	0.309858	2.30512
D11	3450	7	421.283	1040.16	1783.18	715	715		161.902	162	128	200	270215	10.634	3224.09	3320	1218	4540	5380998	698.948	0.0287819	0.851887	0.295189	2.10261
D11	3455	7	412.099	1050.54	1788.77	720	720		162.998	163	129	205	272043	10.17	3539.4	3608	1734	4705	5907263	547.32	0.0315928	0.981685	0.289256	2.90176
D11	3460	7	393.331	1050.15	1788.77	725	725		163.114	163	131	197	272238	10.3597	3502.07	3496	1670	4829	5844956	623.306	0.0306894	0.937641	0.269367	2.38457
D11	3465	7	382.949	1042.16	1783.58	730	730		162.72	163	125	199	271580	10.082	3627.05	3629	2494	4729	6053544	463.091	0.0290517	0.911295	0.291477	3.53536
D11	3470	7	376.56	1031.78	1781.58	735	735		162.823	163	128	203	271752	12.1885	3281.16	3333	1948	4161	5476263	463.265	0.0324448	0.839605	0.288804	3.17428
D11	3475	7	374.962	1026.19	1790.77	740	740		158.536	158	126	203	264597	11.728	3030.22	3009	1247	4224	5057429	449.766	0.0243981	0.643905	0.249403	2.68978
D11	3480	7	353	1027.78	1785.98	745	745		157.808	158	127	195	263381	9.77785	3075.35	3033	1812	4125	5132757	423.522	0.0236628	0.746148	0.251582	2.91923
D11	3485	7	340.222	1017	1793.96	750	750		160.323	160	121	212	267579	11.6257	3344.44	3369	1898	4328	5581876	410.541	0.0295429	0.791436	0.27279	3.49196
D11	3490	7	318.658	1009.02	1785.58	755	755		159.324	159	129	195	265911	8.76168	3180.1	3186	1684	4088	5307584	413.174	0.0282991	1.00087	0.286968	3.43244
D11	3495	7	309.873	1008.62	1790.37	760	760		156.021	156	128	190	260399	9.6051	2879.82	2862	1778	3944	4806427	408.722	0.0252475	0.80002	0.256687	2.87835
D11	3500	7	303.484	1010.21	1787.17	765	765		156.277	156	127	193	260827	8.81575	3152.96	3200	2107	3905	5262290	379.961	0.0238384	0.82549	0.271865	3.5475
D11	3505	7	291.904	1000.63	1787.17	770	770		156.023	156	130	190	260402	8.56045	3000.89	3000	2140	3646	5008489	260.61	0.0257901	0.916466	0.256913	4.70727
D12	3584	7	870.443	1116.92	1703.83	550	550		163.253	163	127	197	272470	9.7538	3040.38	3023	1798	4156	5074400	478.475	0.0194785	0.639583	0.249723	2.53948
D12	3589	7	862.013	1120.14	1717.22	555	555		160.574	160	129	215	267998	10.5999	2756.78	2814	1101	4076	4601064	565.111	0.0226544	0.671164	0.240045	1.88866
D12	3594	7	831.515	1117.66	1717.22	560	560		162.17	162	117	206	270662	11.9981	2939.33	3030	1352	4483	4905741	671.776	0.015939	0.424114	0.235765	1.66954
D12	3599	7	809.944	1106.01	1726.39	565	565		166.824	166	139	199	278430	9.9163	3451.04	3559	1604	4524	5759780	555.61	0.0315493	1.02906	0.250715	2.49018
D12	3604	7	802.01	1102.79	1732.59	570	570		169.159	169	133	215	282326	11.9843	3634.74	3670	1705	5042	6066379	671.012	0.034115	0.931294	0.276522	2.34679
D12	3616	7	783.662	1099.07	1736.31	575	575		166.766	167	124	203	278333	11.7486	3409.34	3459	1572	4598	5690185	596.433	0.0310504	0.854945	0.281954	2.51446
D12	3626	7	779.771	1099.85	1736.31	580	580		160.464	160	126	200	267814	12.2754	2842.51	2763	1219	4938	4744153	856.419	0.0199003	0.510122	0.23617	1.26821
D12	3631	7	765.764	1105.29	1740.98	585	585		165.605	165	127	205	276395	10.9208	3613.8	3621	1622	5312	6031430	862.57	0.0298644	0.879477	0.283403	1.85029
D12	3636	7	750.201	1105.29	1747.98	590	590		165.299	165	133	196	275884	9.96492	3838.43	4019	1214	5273	6406336	859.13	0.0274645	0.88681	0.232255	1.68418
D12	3641	7	736.194	1101.4	1737.08	595	595		166.845	166	127	211	278465	12.4473	3732.26	3773	1553	5926	6229150	957.778	0.0307973	0.800958	0.265169	1.63347
D12	3646	7	728.412	1107.63	1746.42	600	600		167.295	167	135	203	279216	10.0804	4089.97	4158	1864	5255	6826152	622.318	0.0340466	1.09288	0.284039	2.90761
D12	3651	7	706.624	1106.07	1747.2	605	605		164.833	165	135	200	275107	10.3127	3937.42	3986	2169	5446	6571548	799.363	0.0303273	0.940938	0.239378	1.90273
D12	3656	7	690.332	1106.19	1730.19	610	610		163.881	164	122	214	273517	10.6156	3833.56	3923	1843	5353	6398212	707.739	0.0292895	0.878591	0.280067	2.37022
D12	3661	7	677.103	1106.19	1730.19	615	615		164.977	165	136	203	275347	10.7065	3773.36	3875	1762	5229	6297735	706.502	0.0266305	0.799411	0.278745	2.32845
D12	3666	7	672.434	1102.3	1746.53	620	620		166.982	167	133	206	278693	11.8871	3810.17	3895	1632	5216	6359166	717.724	0.0309619	0.843738	0.276505	2.29983
D12	3671	7	663.096	1101.52	1749.64	625	625		166.863	166	138	201	278494	9.79415	3709.74	3823	1337	5425	6191554	810.802	0.0322621	1.06494	0.274502	1.97089
D12	3676	7	659.205	1097.63	1766.76	630	630		166.811	167	127	212	278408	11.7844	3834.01	3943	1842	4989	6398955	606.548	0.0273148	0.752734	0.2228	2.30344
D12	3682	7	642.086	1104.63	1751.98	635	635		166.999	167	134	207	278721	10.6446	3244.86	3337	1400	4587	5415673	729.855	0.0280386	0.855774	0.280965	1.95032
D12	3687	7	628.857	1095.3	1764.43	640	640		167.772	167	127	223	280011	12.6208	3409.9	3457	1588	4922	5691117	708.622	0.0316252	0.81503	0.292704	2.17915
D12	3692	7	609.403	1088.29	1769.87	645	645		165.175	165	123	214	275677	10.6295	3240.59	3235	1733	4445	5408548	518.96	0.0280861	0.849032	0.298915	2.87401
D12	3697	7	603.956	1091.4	1779.99	650	650		167.774	167	138	206	280015	9.9973	3419.85	3419	1891	4774	5707722	543.394	0.0261515	0.855376	0.250246	2.51938
D12	3702	7	595.396	1098.41	1782.32	655	655		170.333	170	137	210	284286	10.1588	3665.15	3765	1668	4756	6117138	616.16	0.0306293	0.996604	0.255608	2.42186
D12	3707	7	593.062	1108.52	1775.32	660	660		172.987	173	144	207	288716	10.3146	3878.37	3998	1879	4990	6473003	655.384	0.0326026	1.05904	0.29707	2.71068
D12	3712	7	585.28	1110.86	1784.66	665	665		171.383	171	133	216	286038	11.4893	3822.95	3913	1980	4998	6380501	567.445	0.0322852	0.933051	0.286618	3.00164
D12	3718	7	575.164	1109.3	1804.89	670	670		170.067	170	128	209	283842	11.6764	3684.46	3754	2240	4804	6149359	586.641	0.0400549	1.12186	0.30662	2.9477
D12	3723	7	552.597	1089.85	1813.45	675	675		164.758	165	134	209	274981	10.4039	3408.12	3521	1984	4388	5688147	561.845	0.0297166	0.914033	0.266833	2.55533
D12	3728	7	535.478	1079.73	1822.01	680	680		161.692	161	127	217	269864	11.7236	3172.07	3277	1726	4251	5294191	600.281	0.0239891	0.646212	0.244579	2.0769
D12	3733	7	523.805	1081.29	1818.9	685	685		159.899	160	121	200	266871	11.1546	3012.23	3097	1818	4266	5027413	451.169	0.0217769	0.611026	0.218257	2.39226
D12	3738	7	513.689	1072.73	1826.68	690	690		163.009	163	131	193	272062	9.70824	3389.89	3403	2109	4681	5657720	512.071	0.0284457	0.928831	0.241352	2.57419
D12	3743	7	502.795	1066.5	1829.01	695	695		161.742	162	122	198	269947	9.82398	3388.48	3462	2158	4432	5655381	523.861	0.0259839	0.833927	0.226084	2.38544
D12	3748	7	489.566	1055.61	1819.68	700	700		161.255	161	129	204	269135	10.8257	3388.6	3510	1999	4413	5655566	564.887	0.022057	0.642921	0.197393	1.9778
D12	3753	7	480.228	1061.83	1817.34	705	705		163.035	163	128	211	272105	10.0213	3582.9	3628	2651	4453	5979860	383.773	0.0277323	0.878	0.202019	3.13813
D12	3758	7	470.112	1057.94	1815.78	710	710		159.543	159	130	202	266277	10.5933	3500.96	3531	2415	4362	5843108	411.169	0.0215045	0.634108	0.189987	2.7188
D12	3763	7	465.443	1066.5	1815.78	715	715		156.823	156	127	190	261738	9.35244	2917.97	2905	1797	4037	4870095	497.26	0.0179641	0.591818	0.172375	1.72558
D12	3768	7	456.884	1071.95	1827.46	720	720		157.277	157	127	187	262495	9.16031	2951.59	2962	2180	3582	4926204	293.17	0.0233439	0.783316	0.175579	3.00737
D12	3773	7	441.32	1065.73	1814.23	725	725		155.426	155	127	198	259406	9.28674	2801.48	2827	1786	3594	4675670	361.577	0.01958	0.642809	0.191791	2.49371
D12	3778	7	435.873	1059.5	1821.23	730	730		154.451	154	128	193	257778	8.95744	2755.84	2739	1748	3535	4599499	311.256	0.0176259	0.597308	0.183861	2.75014
D12	3783	7	430.426	1054.05	1826.68	735	735		155.07	154	118	210	258811	11.6208	2923.52	2906	1939	3863	4879350	371.073	0.0215373	0.562675	0.190727	2.52393
D12	3788	7	416.419	1046.27	1814.23	740	740		152.632	152	117	192	254742	10.9524	2665.33	2706	1588	3643	4448441	426.036	0.0196726	0.53773	0.202694	2.10873
D12	3793	7	408.638	1045.49	1832.9	745	745		150.871	151	116	188	251803	10.2712	2497.72	2533	1376	3655	4168693	456.294	0.017296	0.499472	0.196104	1.79493
D12	3798	7	402.412	1042.38	1832.9	750	750		154.874	155	106	206	258484	12.0728	2873.6	2835	1728	3947	4796033	450.457	0.0236411	0.592544	0.228193	2.37049
D12	3803	7	382.958	1039.27	1832.9	755	755		155.998	156	122	187	260361	8.83017	3138.96	3132	2170	4072	5238920	409.052	0.0238224	0.822133	0.210612	2.67002
D12	3808	7	367.395	1036.15	1827.46	760	760		154.981	154	128	189	258664	9.42439	2936.52	2886	2051	3908	4901059	429.807	0.023873	0.766862	0.189528	2.17715
D12	3813	7	359.614	1041.6	1827.46	765	765		154.355	154	122	191	257618	9.12503	3174.7	3174	1949	4481	5298575	628.611	0.0208775	0.691862	0.182254	1.55711
D12	3818	7	349.497	1026.82	1813.45	770	770		153.76	153	131	185	256625	9.0152	3037.95	3044	1441	4191	5070338	575.277	0.0215452	0.719433	0.187739	1.66942
D12	3521	7	1038.8	1128.82	1705.31	490	490		164.909	165	126	201	275233	11.6622	2799.91	2759	1204	4347	4673051	750.028	0.0202587	0.561558	0.273733	1.60452
D12	3526	7	1025.66	1130.31	1702.83	495	495		166.788	167	132	201	278369	10.7031	2790.19	2845	1255	4023	4656825	639.681	0.0248509	0.755731	0.274725	1.8801
D12	3534	7	996.647	1121.63	1699.11	500	500		166.866	167	132	205	278500	10.5755	2965.83	3060	1637	3876	4949962	524.035	0.027311	0.838945	0.291588	2.55542
D12	3539	7	981.522	1108.49	1683.99	505	505		166.382	166	135	217	277691	10.5704	2806.21	2868	1419	3989	4683557	588.884	0.0254382	0.780944	0.298075	2.18849
D12	3544	7	970.861	1114.94	1680.27	510	510		165.85	166	126	203	276804	10.7115	2977.99	2994	1402	4411	4970266	657.462	0.0251125	0.758602	0.302063	2.10159
D12	3549	7	956.976	1108.49	1687.46	515	515		168.593	168	129	220	281381	12.4661	3086.72	3151	1403	4387	5151734	686.244	0.036449	0.951205	0.325488	2.20906
D12	3554	7	933.917	1099.07	1698.12	520	520		163.717	164	128	203	273244	11.3593	2762.46	2858	1046	4039	4610541	641.807	0.0326594	0.911642	0.352991	2.2459
D12	3559	7	916.065	1092.62	1694.9	525	525		164.283	164	135	203	274189	10.5321	2902.53	2959	926	4169	4844320	604.853	0.030445	0.921723	0.319715	2.32509
D12	3564	7	918.296	1095.35	1694.9	530	530		163.273	163	125	205	272502	11.5949	3127.18	3282	1369	4220	5219257	640.004	0.0249361	0.685184	0.290255	2.19839
D12	3569	7	895.237	1105.02	1694.9	535	535		167.466	167	132	207	279501	12.0687	3091.39	3180	1239	4322	5159531	655.261	0.0363828	0.974255	0.328178	2.33143
D12	3574	7	882.344	1109.48	1693.41	540	540		162.329	162	127	203	270927	11.2639	2879.66	2885	1265	4188	4806145	623.097	0.0230913	0.650535	0.273934	1.98753
D12	3579	7	879.121	1107.99	1697.88	545	545		161.519	161	132	202	269576	10.1409	2688.39	2713	1790	3464	4486916	314.687	0.0183511	0.574043	0.214443	3.01701
D2	2562	7	1389.64	1164.19	1598.86	320	320	301	169.655	169	142	205	196970	9.67427	2531.75	2581	1613	3173	2939364	337.628	0.0159098	0.549274	0.188136	2.37475
D2	2567	7	1379.49	1168.54	1608.52	325	325	301	176.438	176	141	217	204844	12.1866	2881.73	2916	1899	3663	3345694	366.426	0.0316295	0.887781	0.192979	2.54434
D2	2572	7	1371.76	1170.96	1610.93	330	330	301	173.945	174	136	219	201950	12.2854	2829.72	2840	1835	3604	3285303	326.724	0.023984	0.663254	0.190855	2.77611
D2	2577	7	1364.99	1167.09	1607.07	335	335	301	171.8	172	142	211	199460	9.69943	2467.06	2544	1160	3413	2864257	491.788	0.0193998	0.674157	0.196943	1.65082
D2	2582	7	1343.73	1164.19	1627.85	340	340	301	165.762	165	128	216	192450	11.6757	2637.47	2694	1639	3184	3062104	260.876	0.013285	0.372274	0.161265	2.80797
D2	2587	7	1343.25	1173.37	1642.34	345	345	301	166.642	166	138	195	193471	9.33029	3110.05	3139	2151	3803	3610765	324.857	0.0203941	0.71393	0.160506	2.6482
D2	2638	7	1336.49	1170.47	1638.96	350	350	301	170.855	170	141	217	198363	9.70894	3102.6	3116	2116	4062	3602123	423.237	0.0178543	0.617368	0.162615	2.05068
D2	2643	7	1331.17	1167.09	1638.96	355	355	301	168.808	168	141	207	195986	9.94624	2805.03	2766	1314	4194	3256636	674.85	0.0177532	0.592104	0.16468	1.17542
D2	2702	7	1317.16	1167.09	1652.97	360	360	301	170.384	170	136	217	284371	12.2411	2959.14	2987	1479	3993	4938810	486.316	0.0301248	0.814094	0.237743	2.33751
D2	2710	7	1305.56	1164.19	1662.15	365	365	301	170.18	170	140	220	284031	10.8133	2740.91	2768	1190	4193	4574575	654.938	0.0274578	0.841169	0.208892	1.4463
D2	2743	7	1298.8	1154.04	1679.06	370	370	301	167.159	167	133	210	278989	10.8552	2855.43	2881	1173	4158	4765712	659.867	0.0277323	0.831057	0.215741	1.53581
D2	2769	7	1296.38	1152.11	1695.01	375	375	301	166.936	167	139	204	278617	10.1932	3135.86	3285	1127	4188	5233748	624.292	0.0332467	1.05394	0.281872	2.20905
D2	2774	7	1296.87	1157.43	1695.01	380	380	301	164.783	164	135	200	275022	10.1557	2882.84	2919	1190	4013	4811457	578.956	0.027508	0.868766	0.23762	1.91206
D2	2780	7	1294.45	1148.25	1706.12	385	385	301	165.738	166	128	204	276617	10.6097	3122.2	3227	1289	4155	5210958	542.79	0.0333154	1.00731	0.297418	2.63722
D2	2802	7	1285.27	1147.76	1706.12	390	390	301	168.615	167	138	212	281418	10.4367	3278.42	3396	1684	4174	5471686	513.998	0.0333624	1.0432	0.30983	3.01746
D2	2807	7	1278.51	1147.28	1713.85	395	395	301	167.98	167	129	208	280358	12.6037	3149.84	3252	981	4430	5257086	689.434	0.034491	0.888728	0.317863	2.20392
D2	2812	7	1277.06	1141.96	1709.5	400	400	301	166.826	167	131	208	278432	11.1952	2612.97	2760	963	3792	4361045	702.313	0.0286592	0.830332	0.292144	1.68236
D2	2817	7	1279.47	1145.83	1718.68	405	405	301	163.318	163	132	205	272578	9.9844	2574.25	2614	1047	3690	4296427	561.665	0.0234006	0.748039	0.292203	2.0728
D2	2822	7	1263.04	1140.51	1718.2	410	410	301	161.706	161	128	208	269887	11.3581	2351.79	2425	843	3500	3925144	585.176	0.0235592	0.655385	0.299385	1.85198
D2	2827	7	1261.11	1154.04	1717.72	415	415	301	163.242	163	129	204	272451	10.6685	2556.18	2632	1090	3465	4266267	492.031	0.0244887	0.731503	0.287223	2.31844
D2	2832	7	1248.55	1147.76	1724.48	420	420	301	162.473	162	133	201	271167	9.90513	2758.29	2853	1151	3891	4603589	605.524	0.0301084	0.958859	0.320305	2.21019
D2	2837	7	1225.36	1142.93	1731.73	425	425	301	166.089	166	128	218	277202	11.7466	2990.75	3135	875	4319	4991570	759.673	0.034576	0.945079	0.307179	1.8503
D2	2842	7	1215.69	1147.28	1736.08	430	430	301	166.86	166	133	210	278490	11.3674	3245.09	3412	1120	4567	5416055	665.741	0.035926	1.01813	0.317831	2.35119
D2	2847	7	1203.13	1141	1745.74	435	435	301	166.628	166	139	206	278102	10.5596	3323.69	3415	1618	4503	5547237	561.657	0.0386627	1.17476	0.338633	2.99397
D2	2852	7	1193.95	1140.03	1745.74	440	440	301	167.008	167	129	213	278736	12.9486	3444.59	3559	1603	4416	5749029	565.32	0.0373936	0.929814	0.331917	3.03686
D2	2857	7	1187.19	1136.17	1742.36	445	445	301	171.445	171	132	214	286142	11.3917	3508.01	3686	1391	4491	5854869	649.019	0.0380053	1.10207	0.287253	2.41232
D2	2862	7	1179.94	1134.72	1748.64	450	450	301	170.596	170	141	206	284725	10.4588	3680.37	3790	1479	4941	6142534	748.255	0.0377365	1.1863	0.301755	2.28032
D2	2867	7	1173.66	1139.07	1748.64	455	455	301	169.246	169	138	221	282471	12.1596	3876.37	3905	1765	5434	6469659	753.153	0.0377672	1.01308	0.307596	2.42147
D2	2872	7	1163.99	1144.86	1754.44	460	460	301	168.268	168	132	214	280840	11.3257	3868.54	4047	1725	5039	6456585	719.923	0.0394938	1.12895	0.312198	2.55694
D2	2877	7	1144.67	1141.48	1754.44	465	465	301	167.735	167	130	215	279950	12.3242	3949.96	4071	1787	5141	6592482	636.079	0.0409911	1.07186	0.323246	3.03392
D2	2882	7	1128.72	1145.35	1742.84	470	470	301	171.753	172	139	206	286655	11.0717	4046.88	4140	2115	5373	6754244	717.143	0.0424368	1.26303	0.299799	2.60315
D2	2887	7	1112.29	1131.82	1744.29	475	475	301	169.467	169	132	212	282841	11.1638	4407.69	4423	2096	5405	7356428	512.582	0.0399014	1.16493	0.292417	3.89114
D2	2892	7	1092.48	1123.12	1744.29	480	480	301	168.637	168	142	206	281455	10.4088	4084.95	4211	2625	5110	6817779	536.338	0.0388297	1.21116	0.272917	3.26594
D2	2904	7	1080.4	1117.81	1753.95	485	485	301	167.5	167	137	227	279558	11.0805	4225.3	4251	3142	5251	7052033	407.827	0.0396619	1.15337	0.284658	4.59143
D2	2909	7	1068.81	1113.46	1747.19	490	490	301	168.874	168	133	214	281850	11.9763	4308	4410	1905	5352	7190058	603.131	0.0416174	1.12678	0.295039	3.25455
D2	2914	7	1063.49	1114.91	1739.46	495	495	301	168.479	168	134	208	281192	11.1812	4052.07	4146	1628	5222	6762907	667.596	0.0369543	1.07397	0.275911	2.62507
D2	2919	7	1038.85	1108.63	1726.9	500	500	301	170.025	170	139	204	283772	9.73168	4062.8	4126	1988	5231	6780811	475.855	0.0361781	1.22002	0.295513	3.89507
D2	2924	7	1016.62	1097.03	1721.1	505	505	301	172.236	172	138	217	287462	10.2314	4345.94	4330	3520	5205	7253377	297.986	0.0380308	1.23351	0.236815	5.585
D2	2428	7	1559.71	1144.86	1531.21	204	204	301	161.32	161	131	195	187292	10.6997	1764.81	1786	847	2522	2048941	418.314	0.0114952	0.342687	0.214504	1.49026
D2	2436	7	1590.64	1135.2	1525.9	205	205	301	171.384	171	130	212	198977	13.172	2079.15	2092	1414	2575	2413894	215.695	0.0294444	0.744302	0.280474	4.22277
D2	2441	7	1586.29	1135.2	1521.06	210	210	301	172.899	172	133	222	200736	13.0522	2001.21	2063	1066	2653	2323403	334.459	0.0315617	0.810596	0.28528	2.65615
D2	2446	7	1579.52	1136.17	1522.03	215	215	301	169.777	169	132	206	197111	10.6236	1829.77	1837	986	2632	2124366	382.78	0.0295363	0.916961	0.273186	2.05137
D2	2460	7	1557.3	1137.62	1509.47	220	220	301	169.736	169	130	235	197063	13.3258	1913.21	1951	924	2544	2221236	314.378	0.0167469	0.419596	0.215202	2.15545
D2	2465	7	1540.87	1127.95	1512.37	225	225	301	168.811	168	128	230	195989	13.7632	1843.06	1861	917	2567	2139792	327.152	0.0215827	0.518254	0.228434	2.09522
D2	2470	7	1536.04	1128.92	1512.37	230	230	301	169.757	169	142	206	197088	11.108	1881.11	1849	971	2860	2183965	403.961	0.0243435	0.726374	0.21269	1.63343
D2	2475	7	1527.82	1131.82	1519.61	235	235	301	169.637	169	141	208	196948	10.5153	2219.97	2242	1266	3114	2577390	371.722	0.0270698	0.850381	0.226335	2.20446
D2	2480	7	1520.58	1138.58	1533.63	240	240	301	166.154	165	136	197	192905	10.5746	2211.39	2278	1024	3145	2567429	427.577	0.0188777	0.582244	0.205024	1.75991
D2	2485	7	1514.78	1138.58	1522.03	245	245	301	158.711	159	129	198	184264	9.23171	1804.66	1810	888	2586	2095210	375.487	0.0109573	0.372671	0.179786	1.46481
D2	2490	7	1511.88	1147.28	1522.03	250	250	301	158.959	158	120	215	184551	13.2122	1749.46	1707	706	2995	2031126	542.682	0.0122703	0.291675	0.207297	1.10705
D2	2495	7	1496.42	1150.18	1526.38	255	255	301	168.771	168	128	211	195943	11.6355	2149.26	2204	1213	2956	2495294	395.542	0.0269909	0.762418	0.243841	2.13044
D2	2500	7	1484.82	1151.63	1537.01	260	260	301	169.394	169	130	214	196667	10.1078	2073.63	2109	1364	2583	2407485	255.925	0.0227939	0.746972	0.210474	2.81768
D2	2505	7	1485.79	1157.43	1537.01	265	265	301	167.458	167	136	204	194419	10.1505	1983.34	2008	1044	2838	2302654	403.909	0.0245349	0.790145	0.219976	1.77079
D2	2510	7	1475.16	1157.43	1553.44	270	270	301	168.68	168	140	204	195838	10.2679	2135.59	2189	1259	2701	2479418	281.909	0.0248411	0.796394	0.223591	2.76857
D2	2515	7	1453.42	1160.33	1569.38	275	275	301	167.381	166	138	205	194329	10.8911	2502.49	2555	1609	3161	2905386	292.376	0.0227482	0.68366	0.219918	3.08596
D2	2520	7	1439.4	1166.12	1566.97	280	280	301	164.224	164	132	203	190664	9.40643	2537.08	2584	1696	3251	2945550	306.836	0.0131963	0.454779	0.18244	2.55152
D2	2527	7	1434.09	1160.81	1576.15	285	285	301	166.481	166	136	206	193284	11.8414	2701.22	2734	1688	3308	3136117	245.353	0.0193604	0.534045	0.206456	3.76802
D2	2532	7	1429.74	1156.94	1591.61	290	290	301	166.583	167	134	219	193403	9.39177	2698.67	2753	1684	3220	3133155	258.853	0.0191259	0.665746	0.193315	3.37783
D2	2537	7	1427.81	1159.84	1602.72	295	295	301	165.631	165	133	206	192298	10.1255	2529.75	2593	1487	3187	2937045	301.344	0.0166392	0.535452	0.198468	2.78042
D2	2542	7	1425.87	1162.74	1602.72	300	300	301	169.275	169	138	204	196528	9.62868	2717.5	2746	1757	3400	3155016	279.772	0.0221045	0.760399	0.217361	3.46862
D2	2547	7	1411.38	1162.74	1606.59	305	305	301	168.638	168	133	208	195789	10.3827	2790.92	2807	1877	3424	3240256	250.774	0.0164174	0.524697	0.161867	3.10097
D2	2552	7	1403.17	1165.16	1606.59	310	310	301	169.581	169	131	204	196884	9.42752	2676.82	2730	1772	3237	3107791	275.049	0.022526	0.792538	0.189614	3.10244
D2	2557	7	1387.22	1164.67	1612.38	315	315	301	165.817	165	131	218	192514	12.7611	2730.68	2771	1880	3472	3170317	299.268	0.020012	0.509868	0.16717	2.61376
D21	4099	7	478.773	1037.41	1858.31	735	735		153.725	154	116	198	256567	10.9551	2994.89	3023	1387	4122	4998464	429.574	0.0180642	0.497967	0.155261	1.87394
D21	4104	7	477.604	1033.9	1858.31	740	740		152.483	152	118	192	254494	10.9384	2908	2909	1706	3936	4853445	449.735	0.0128101	0.352632	0.172199	1.89975
D21	4109	7	464.742	1030.39	1864.74	745	745		153.801	154	124	187	256694	9.65694	3073.27	3040	2388	3891	5129283	296.729	0.0185279	0.579433	0.157907	2.82487
D21	4114	7	454.803	1022.79	1871.17	750	750		154.333	154	122	195	257582	11.1873	3142.67	3126	2066	4265	5245121	385.453	0.0200535	0.542412	0.171538	2.38761
D21	4120	7	444.279	1017.53	1877.02	755	755		152.154	152	122	180	253945	8.5841	3026.24	3031	2143	4031	5050802	365.464	0.0198394	0.68963	0.179028	2.5147
D21	4125	7	421.478	1022.21	1862.41	760	760		155.519	155	126	189	259561	9.25338	3414.35	3495	1582	4360	5698549	484.18	0.0183483	0.605638	0.168553	2.03432
D21	4130	7	413.293	1026.3	1862.41	765	765		154.932	155	123	187	258581	8.84005	3271.49	3315	1812	4381	5460117	496.702	0.0190285	0.654535	0.15546	1.77232
D21	4135	7	407.447	1018.11	1853.05	770	770		153.669	153	114	189	256473	8.59583	3342.26	3346	2326	4332	5578233	364.817	0.0190862	0.669632	0.171574	2.68334
D21	3824	7	1004.95	1090.03	1721.1	510	510		165.786	165	135	201	276697	9.80972	3199.93	3192	2431	3980	5340691	312.762	0.0371174	1.20968	0.30609	4.79549
D21	3829	7	994.836	1085.36	1714.1	515	515		164.236	164	121	212	274110	12.4529	2695.37	2788	1281	3795	4498574	542.226	0.0269521	0.692264	0.254529	2.01709
D21	3834	7	981.607	1077.58	1720.32	520	520		166.041	166	137	205	277122	10.123	3120	3198	1688	4098	5207284	521.21	0.0293261	0.934627	0.254292	2.4272
D21	3839	7	965.266	1071.35	1710.98	525	525		168.638	168	128	214	281457	10.9595	3353.72	3420	1924	4447	5597353	519.041	0.0281789	0.843436	0.242393	2.52125
D21	3844	7	954.372	1073.68	1716.43	530	530		169.209	169	135	207	282409	11.2649	3610.63	3716	2094	4585	6026144	551.032	0.0338547	0.983751	0.239174	2.52941
D21	3893	7	943.564	1083.01	1723.26	535	535		167.404	167	130	213	279398	11.6728	3696.27	3754	2374	4535	6169082	392.719	0.0262419	0.733443	0.232191	3.54715
D21	3898	7	921.933	1089.44	1719.75	540	540		165.963	166	127	220	276992	11.5563	3472.83	3562	1816	4871	5796156	526.459	0.0270551	0.756616	0.204256	2.23771
D21	3903	7	914.917	1081.84	1733.2	545	545		162.095	162	134	201	270536	9.98959	3315.95	3395	2036	4545	5534327	425.752	0.0246995	0.782244	0.183651	2.41687
D21	3908	7	903.224	1086.52	1735.54	550	550		165.14	165	131	214	275618	10.0242	3618.42	3703	1706	5118	6039148	671.128	0.026909	0.863369	0.211095	1.87951
D21	3913	7	883.931	1085.93	1753.66	555	555		165.72	165	131	203	276586	10.7381	3942.91	4063	1792	4998	6580719	599.192	0.0333832	0.997106	0.273581	2.8271
D21	3918	7	866.392	1086.52	1768.86	560	560		162.918	163	122	204	271910	13.5085	3429.8	3526	1625	4741	5724343	725.605	0.0271077	0.636604	0.214518	1.66978
D21	3923	7	849.437	1084.76	1758.92	565	565		166.232	166	136	201	277442	9.50728	3546.6	3687	1571	4652	5919268	620.554	0.0315561	1.06975	0.239787	2.21075
D21	3928	7	834.236	1086.52	1767.11	570	570		168.992	169	132	212	282048	12.1505	4033.05	4109	2493	5134	6731159	495.484	0.0309624	0.835402	0.19819	2.69271
D21	3933	7	820.789	1085.93	1753.08	575	575		164.961	165	132	204	275320	11.8591	3335.8	3281	1528	5623	5567456	963.38	0.018302	0.500011	0.151042	0.908738
D21	3938	7	810.266	1088.27	1764.77	580	580		169.516	169	131	216	282922	12.6424	4056.28	4292	1489	5784	6769935	977.509	0.0301659	0.785274	0.199046	1.3777
D21	3943	7	804.419	1098.8	1756.58	585	585		168.974	169	129	219	282017	11.0467	4079.61	4190	1133	6187	6808863	1026.23	0.0230968	0.690641	0.17647	1.1926
D21	3948	7	784.541	1095.87	1761.26	590	590		170.444	171	137	211	284471	10.7552	4671.96	4860	1469	6242	7797509	931.28	0.0300937	0.92596	0.20262	1.69045
D21	3953	7	775.187	1091.78	1764.19	595	595		169.389	169	130	218	282710	12.0525	4666.78	4788	2766	5694	7788853	507.538	0.0292514	0.798848	0.204714	3.12495
D21	3958	7	771.679	1094.7	1765.94	600	600		164.435	164	129	203	274442	10.5746	3754.05	3934	1196	5045	6265514	841.728	0.0310479	0.936511	0.242542	1.74114
D21	3963	7	758.817	1099.38	1758.92	605	605		157.821	157	128	203	263404	10.1742	2899.56	2828	1081	4728	4839359	885.428	0.0153417	0.468769	0.179046	0.994586
D21	3968	7	744.201	1094.12	1760.09	610	610		159.134	159	122	214	265595	12.1069	3062.38	3023	825	4849	5111114	880.823	0.0204474	0.526752	0.202925	1.173
D21	3973	7	727.831	1087.1	1761.26	615	615		157.3	157	123	212	262534	9.74755	3267.78	3474	983	4506	5453923	782.347	0.0239977	0.756371	0.228136	1.55178
D21	3978	7	720.815	1087.69	1777.63	620	620		161.585	161	129	200	269686	11.6755	3474.01	3618	953	4838	5798122	776.224	0.0275916	0.743209	0.233077	1.69193
D21	3983	7	711.461	1086.52	1781.72	625	625		164.104	164	131	207	273889	10.0619	3752.79	3839	1637	5168	6263405	609.529	0.032664	1.03176	0.237847	2.36603
D21	3988	7	694.506	1083.01	1785.82	630	630		165.093	164	134	207	275541	11.2719	3838.82	3955	1921	4866	6406986	575.075	0.0260505	0.743723	0.187387	2.10693
D21	3993	7	694.506	1085.35	1793.42	635	635		161.621	161	134	203	269746	10.1074	3336.71	3425	1897	4774	5568965	583.063	0.0209102	0.655028	0.191294	1.83787
D21	3998	7	675.798	1073.66	1797.51	640	640		162.309	163	124	204	270894	11.6024	3433.13	3452	2331	4232	5729891	341.377	0.0176677	0.485732	0.156557	2.72264
D21	4003	7	662.351	1062.55	1797.51	645	645		163.1	163	133	204	272214	10.0669	3359.19	3401	2299	4624	5606483	403.587	0.0219798	0.696897	0.164822	2.3555
D21	4008	7	646.566	1066.64	1796.93	650	650		165.869	166	136	201	276836	9.87389	3661.24	3730	2056	4806	6110613	524.643	0.0188375	0.621193	0.171533	2.04356
D21	4013	7	635.457	1074.82	1805.69	655	655		166.192	166	137	200	277375	10.1566	3620.67	3655	1681	5285	6042891	735.851	0.0252374	0.805589	0.181932	1.51476
D21	4018	7	633.119	1087.1	1805.69	660	660		166.945	166	132	201	278632	10.1685	3704.63	3810	1821	4846	6183031	621.98	0.0215772	0.693536	0.189573	1.89838
D21	4023	7	625.519	1088.86	1811.54	665	665		168.324	168	128	204	280932	11.1102	3783.29	3828	1887	4862	6314306	522.085	0.0258181	0.76262	0.216479	2.57911
D21	4028	7	623.18	1084.76	1829.08	670	670		166.234	166	125	207	277444	10.8551	3797.96	3818	2615	4643	6338791	354.097	0.0278152	0.828865	0.206081	3.66538
D21	4033	7	605.056	1066.06	1838.43	675	675		163.387	163	133	202	272693	9.36061	3694.46	3670	2645	4720	6166051	373.155	0.0230498	0.786527	0.210612	3.44485
D21	4038	7	593.363	1058.45	1845.45	680	680		161.774	162	127	205	270000	11.6661	3402.24	3429	2392	4234	5678342	345.577	0.0240227	0.650613	0.20366	3.3316
D21	4043	7	582.255	1054.36	1851.3	685	685		159.568	159	128	197	266319	10.5779	3469.76	3479	2397	4568	5791030	488.488	0.020745	0.613154	0.194925	2.31741
D21	4048	7	569.977	1046.18	1855.39	690	690		160.745	160	125	201	268284	9.61042	3576.73	3586	2680	4623	5969556	338.894	0.0204904	0.671687	0.172484	3.10522
D21	4053	7	561.208	1043.84	1851.88	695	695		157.823	158	130	194	263406	9.14018	3102.62	3215	1945	3812	5178268	397.254	0.0194575	0.659117	0.155295	2.09969
D21	4058	7	548.93	1027.47	1847.79	700	700		157.354	157	121	196	262624	9.81641	3073.81	3084	2392	3726	5130197	247.351	0.0243937	0.763425	0.199898	4.14055
D21	4063	7	533.145	1032.15	1843.7	705	705		155.584	155	128	193	259670	9.0604	3110.74	3138	2117	3798	5191822	300.562	0.02048	0.689246	0.202272	3.48252
D21	4068	7	530.222	1035.65	1843.7	710	710		155.95	155	116	190	260280	10.193	3070.73	3147	1852	3949	5125050	408.599	0.0210937	0.632122	0.178699	2.27874
D21	4073	7	523.206	1042.08	1860.07	715	715		153.902	154	124	194	256862	9.00526	2961.14	2945	2236	3657	4942148	272.375	0.0165745	0.557287	0.159906	2.99753
D21	4078	7	512.098	1048.52	1863.57	720	720		156.095	156	123	199	260523	9.4259	3028.04	3054	2134	3695	5053799	302.981	0.0176446	0.574264	0.142008	2.48554
D21	4083	7	492.805	1045.01	1854.22	725	725		155.919	156	123	186	260228	9.00822	3178.14	3158	2276	4433	5304308	365.895	0.0198513	0.673814	0.171676	2.54535
D21	4094	7	487.543	1042.67	1855.97	730	730		153.845	154	127	186	256767	9.46566	2846.53	2837	1400	4243	4750864	488.677	0.0156898	0.502133	0.13885	1.42038
D22	4143	7	1016.04	1125.68	1715.84	510	510		167.974	167	133	209	280349	11.1967	3312.05	3342	1923	4122	5527808	389.245	0.0360905	1.04514	0.353601	4.44556
D22	4149	7	997.916	1124.51	1709.99	515	515		166.37	166	125	234	277672	13.73	2724.31	2854	1223	3903	4546872	663.035	0.0323568	0.759573	0.307784	1.93401
D22	4154	7	979.207	1113.98	1712.91	520	520		164.275	164	135	199	274175	9.84358	2600.26	2664	1235	3572	4339832	439.077	0.0206664	0.675817	0.232468	2.23405
D22	4160	7	963.234	1098.74	1713.84	525	525		164.867	164	133	215	275163	11.2511	2919.67	2943	1081	4233	4872921	563.821	0.0201656	0.579306	0.203543	1.75152
D22	4165	7	961.419	1096.56	1717.11	530	530		167.197	167	125	214	279052	11.963	3271.74	3389	1206	4784	5460528	779.813	0.0259582	0.707233	0.20532	1.42938
D22	4170	7	946.536	1103.82	1717.11	535	535		163.908	164	125	215	273562	13.5337	3370.87	3443	1248	5038	5625983	744.394	0.0242925	0.574461	0.225947	1.66919
D22	4175	7	925.481	1112.53	1717.11	540	540		161.671	162	123	207	269829	12.4303	3082.36	3095	847	4875	5144466	772.204	0.0250324	0.63525	0.218703	1.43264
D22	4180	7	919.672	1106.36	1737.8	545	545		160.95	160	127	200	268625	11.2806	3657.34	3683	2162	5293	6104100	613.724	0.0262085	0.728776	0.231321	2.23906
D22	4185	7	904.426	1109.99	1745.06	550	550		163.646	163	130	201	273126	10.3937	3356.29	3409	1332	5028	5601640	825.757	0.0243886	0.749703	0.205867	1.38779
D22	4190	7	884.823	1109.99	1756.32	555	555		162.455	162	123	217	271137	10.6581	3575.8	3615	2102	5013	5968012	637.321	0.0272256	0.807966	0.209999	1.94749
D22	4195	7	868.487	1111.81	1758.13	560	560		164.521	165	127	217	274586	12.9739	3281.16	3343	1689	5209	5476258	771.285	0.0226194	0.560983	0.167134	1.21839
D22	4200	7	851.425	1107.81	1768.29	565	565		165.15	165	130	199	275635	9.74613	3611.34	3758	1281	4889	6027324	731.908	0.0296657	0.976415	0.21874	1.77117
D22	4205	7	836.904	1107.45	1771.93	570	570		170.961	171	133	224	285334	11.7937	4164.63	4238	2368	5318	6950770	571.82	0.0324377	0.910888	0.214171	2.56938
D22	4210	7	822.747	1106.36	1762.85	575	575		169.305	169	125	203	282570	11.3411	4125.91	4259	1563	5631	6886138	829.242	0.0296372	0.859407	0.224475	1.82425
D22	4215	7	819.48	1111.44	1762.85	580	580		165.784	165	129	226	276693	12.6619	3733.19	3784	1459	5543	6230694	858.93	0.0270852	0.690556	0.209375	1.50493
D22	4220	7	806.048	1115.07	1767.57	585	585		170.277	170	129	210	284192	11.8973	4552.23	4761	1670	6207	7597670	968.827	0.0304284	0.845276	0.224254	1.72138
D22	4225	7	780.274	1113.26	1750.87	590	590		167.609	167	130	207	279739	10.3107	4277.62	4429	1648	6025	7139349	902.806	0.0174228	0.55674	0.133315	1.11472
D22	4230	7	766.842	1109.26	1749.42	595	595		169.316	169	126	238	282588	13.3246	4359.22	4533	1594	5750	7275541	868.463	0.022539	0.560178	0.167702	1.44176
D22	4235	7	758.856	1121.24	1759.22	600	600		164.925	165	133	194	275259	10.5456	3468.94	3521	1245	5215	5789653	930.638	0.0243779	0.744357	0.171729	1.0926
D22	4240	7	736.712	1116.89	1749.78	605	605		165.153	165	137	199	275641	9.74023	3826.66	3963	1460	5313	6386696	788.691	0.0256112	0.846829	0.173995	1.43818
D22	4245	7	723.28	1117.25	1751.6	610	610		166.808	167	126	215	278403	11.973	3932.96	4133	1660	5166	6564112	804.421	0.0284487	0.770773	0.191347	1.57054
D22	4250	7	713.115	1112.89	1745.42	615	615		163.065	163	133	200	272156	10.1349	3160.99	3163	1326	4803	5275689	734.397	0.0238869	0.750725	0.173871	1.27506
D22	4256	7	707.307	1115.8	1757.4	620	620		163.806	163	124	214	273393	12.7511	3348.92	3371	1230	4962	5589342	794.136	0.0204035	0.513742	0.187424	1.33125
D22	4261	7	697.506	1116.52	1759.58	625	625		165.477	165	134	207	276181	10.0694	3311.86	3406	1115	4873	5527495	835.776	0.0260379	0.834075	0.184073	1.23204
D22	4266	7	687.341	1108.9	1769.38	630	630		165.709	165	129	212	276569	11.7638	3680.66	3774	1723	5171	6143029	697.304	0.0254643	0.699588	0.199548	1.75616
D22	4271	7	680.444	1109.63	1778.46	635	635		169.291	169	137	202	282546	10.6173	4187.02	4276	2292	5393	6988137	604.134	0.0257121	0.799395	0.212059	2.42513
D22	4276	7	672.82	1106.36	1781.36	640	640		165.298	165	128	210	275883	12.6698	3068.92	3017	1335	4919	5122021	801.847	0.023866	0.608226	0.2201	1.38086
D22	4281	7	657.211	1090.75	1790.8	645	645		168.731	168	133	207	281612	11.168	3832.7	3863	2115	5040	6396776	616.134	0.0334294	0.977455	0.225409	2.28849
D22	4286	7	643.779	1096.56	1797.34	650	650		165.862	165	135	205	276824	10.8497	3321.48	3299	1383	4918	5543555	778.871	0.0224976	0.67272	0.179936	1.30064
D22	4291	7	636.519	1106	1798.06	655	655		165.908	166	133	199	276901	10.1564	3381.82	3370	1729	5205	5644256	730.399	0.0246158	0.784894	0.190294	1.48044
D22	4296	7	636.882	1124.15	1796.61	660	660		164.429	164	133	219	274432	10.2587	2884.06	2904	1272	4166	4813496	525.768	0.0230095	0.721013	0.220723	1.98368
D22	4301	7	629.984	1127.05	1801.69	665	665		166.516	166	125	212	277915	10.8151	3011.52	2979	1764	4437	5026233	523.137	0.026442	0.79326	0.253482	2.32825
D22	4306	7	628.169	1122.33	1815.12	670	670		166.102	166	132	212	277224	11.212	3225.6	3223	1487	4649	5383530	563.751	0.0303157	0.871808	0.252947	2.31021
D22	4311	7	608.566	1105.63	1834.36	675	675		162.131	162	129	194	270596	9.50841	2956.81	3039	1093	4414	4934918	662.147	0.0236424	0.787646	0.226679	1.65036
D22	4316	7	591.505	1090.02	1843.08	680	680		162.802	162	126	209	271717	11.4273	3486.81	3591	1407	4465	5819493	511.198	0.0291443	0.806907	0.240521	2.64496
D22	4321	7	570.813	1080.22	1839.08	685	685		161.963	162	126	218	270316	11.8612	3890.58	3985	1794	5772	6493371	755.33	0.0248438	0.662028	0.218828	1.84956
D22	4326	7	561.737	1070.42	1839.08	690	690		165.483	166	128	211	276191	10.1603	3988.61	4134	1842	5512	6656990	727.558	0.0361827	1.13747	0.261268	2.27124
D22	4331	7	550.484	1067.52	1839.08	695	695		160.678	161	129	194	268172	9.8662	3595.5	3737	1776	4794	6000890	699.73	0.026965	0.855228	0.208852	1.77551
D22	4337	7	542.497	1060.62	1846.34	700	700		159.117	159	125	200	265566	10.1563	3342.27	3470	1604	4246	5578241	540.661	0.0256998	0.785088	0.212344	2.16551
D22	4342	7	532.333	1063.16	1836.18	705	705		158.688	158	127	193	264850	9.19599	3370.94	3462	1913	4269	5626106	491.602	0.0248394	0.836489	0.213967	2.41717
D22	4347	7	534.148	1068.61	1844.89	710	710		158.955	159	126	197	265296	10.6326	3233.72	3325	1527	4392	5397075	586.564	0.0282074	0.820256	0.250709	2.2102
D22	4352	7	520.353	1069.33	1855.06	715	715		159.49	159	132	196	266188	9.73458	3418.28	3456	2291	4278	5705108	413.005	0.02587	0.826321	0.19565	2.70867
D22	4357	7	506.922	1079.13	1850.7	720	720		158.445	159	126	193	264444	10.0946	3174.93	3366	1070	4627	5298951	864.656	0.0244636	0.749623	0.198199	1.21476
D22	4362	7	498.935	1076.23	1848.52	725	725		161.664	162	130	193	269817	9.92304	3741.25	3772	1915	5037	6244146	498.07	0.0345078	1.08688	0.265141	3.14843
D22	4367	7	494.579	1075.14	1849.97	730	730		159.721	160	126	193	266574	9.32101	3413.11	3463	1784	4591	5696483	484.302	0.0293112	0.975922	0.242884	2.75443
D22	4372	7	484.777	1066.79	1856.51	735	735		157.726	158	116	199	263244	11.6544	3470.2	3527	2197	4592	5791766	436.288	0.0283464	0.746105	0.246255	3.14333
D22	4377	7	475.702	1066.07	1856.51	740	740		158.54	159	119	208	264604	10.9223	3513.33	3584	2130	4441	5863747	439.352	0.0283969	0.801611	0.261218	3.31245
D22	4382	7	464.811	1066.07	1854.33	745	745		159.07	159	129	194	265487	9.54888	3351.64	3397	1979	4325	5593891	408.034	0.0301429	0.974881	0.236324	3.14027
D22	4387	7	458.277	1059.53	1854.33	750	750		157.16	157	121	199	262300	11.3994	2981.03	2982	1785	4023	4975346	484.72	0.0227124	0.612349	0.232442	2.31981
D22	4392	7	442.304	1057.35	1855.42	755	755		157.071	157	122	188	262151	8.76306	3119.43	3115	1866	4479	5206324	471.674	0.0248333	0.868663	0.227352	2.45014
D22	4397	7	429.962	1055.54	1857.23	760	760		152.827	153	124	189	255069	9.6197	2630.97	2665	1406	3712	4391094	565.722	0.0178616	0.557574	0.200596	1.55407
D22	4402	7	424.154	1051.91	1857.23	765	765		154.839	155	126	193	258427	8.39468	3441.59	3504	2241	4334	5744011	406.263	0.0210683	0.76117	0.209489	2.93455
D22	4407	7	418.345	1047.19	1857.23	770	770		155.709	156	126	184	259878	8.33186	3300.9	3392	2043	4137	5509209	452.319	0.0296023	1.07462	0.237485	2.801
Mother	2150	7	1724.96	992.663	1609	0	0		152.248	152	119	189	176760	10.5834	842.669	861	410	1173	978339	158.342	0.0158556	0.449063	0.167124	1.5241
Mother	2155	7	1726.41	989.764	1611.42	5	5		152.276	152	127	181	176793	8.74565	919.773	934	661	1223	1067856	100.66	0.011981	0.412281	0.205043	3.10954
Mother	2160	7	1731.73	983.966	1610.93	10	10		149.879	149	119	182	174009	8.93279	898.866	911	533	1204	1043583	118.822	0.0155968	0.515343	0.197698	2.49736
Mother	2165	7	1734.62	984.449	1610.93	15	15		155.823	155	120	200	180910	10.3501	910.425	951	413	1370	1057003	214.189	0.0134712	0.40023	0.166985	1.21644
Mother	2170	7	1734.14	993.629	1616.25	20	20		155.163	155	125	199	180144	9.92794	953.549	971	596	1203	1107070	116.254	0.0101784	0.31495	0.194303	2.66889
Mother	2175	7	1731.73	998.944	1607.55	25	25		155.935	156	120	193	181040	10.4865	1178.53	1211	632	1484	1368274	152.495	0.0166746	0.487772	0.212767	2.71171
Mother	2180	7	1723.99	992.663	1607.55	30	30		155.415	155	125	198	180437	10.8613	1288.89	1319	717	1657	1496404	173.581	0.0182994	0.514283	0.236778	2.84311
Mother	2185	7	1734.62	982.033	1609.48	35	35		154.281	154	121	191	179120	8.80372	1090.74	1119	466	1503	1266353	180.356	0.0116381	0.40321	0.193009	1.95684
Mother	2190	7	1738.97	974.786	1609.48	40	40		156.003	156	130	187	181119	8.83649	1139.89	1152	571	1478	1323418	155.327	0.0131166	0.457133	0.235604	2.79866
Mother	2195	7	1749.12	990.247	1606.59	45	45		152.903	153	124	184	177520	9.24522	1096.22	1108	604	1416	1272708	136.595	0.00529732	0.174297	0.204653	2.72676
Mother	2200	7	1745.74	1007.64	1606.59	50	50		153.219	153	126	186	177887	7.91531	1221.4	1237	732	1590	1418043	169.391	0.0112243	0.429719	0.223762	2.63686
Mother	2205	7	1742.36	1025.52	1606.59	55	55		150.251	150	125	180	174441	8.15106	1269.3	1309	707	1666	1473659	209.915	0.0108491	0.395678	0.216577	2.1529
Mother	2210	7	1733.66	1026	1606.59	60	60		149.977	150	124	180	174123	8.7848	1318.34	1363	743	1698	1530598	189.201	0.0116023	0.391611	0.221564	2.52766
Mother	2215	7	1731.73	1032.77	1606.59	65	65		150.656	151	121	175	174912	8.1429	1353.6	1393	724	1812	1571528	238.057	0.0134667	0.491688	0.235119	2.1648
Mother	2220	7	1740.42	1034.7	1594.99	70	70		154.257	154	127	179	179092	8.28207	1445.05	1475	881	1764	1677702	175.521	0.0150628	0.552776	0.201601	2.7626
Mother	2225	7	1737.04	1047.26	1593.54	75	75		153.879	153	130	183	178654	8.6306	1425.23	1468	702	1904	1654687	236.316	0.014547	0.511294	0.213058	2.11854
Mother	2274	7	1736.07	1044.85	1595.47	80	80		155.125	155	128	190	180100	10.2031	1396.65	1436	654	1813	1621512	232.825	0.0179165	0.535202	0.21354	2.11112
Mother	2279	7	1742.36	1065.14	1595.47	85	85		154.174	154	126	187	178996	9.55451	1456.98	1484	671	1957	1691551	206.974	0.0183186	0.580551	0.265068	2.94992
Mother	2284	7	1743.8	1071.9	1597.89	90	90		158.172	157	128	203	183638	11.613	1331.54	1365	658	2085	1545913	287.644	0.011286	0.304005	0.216138	1.64542
Mother	2289	7	1741.39	1070.45	1590.16	95	95		158.846	159	126	197	184420	9.35964	1360.42	1353	895	1910	1579453	198.305	0.010978	0.368578	0.202341	2.30903
Mother	2294	7	1733.17	1080.12	1580.01	100	100		158.291	158	131	196	183776	9.00831	1426.29	1463	817	1933	1655923	208.155	0.0114141	0.396604	0.186032	2.14953
Mother	2299	7	1727.86	1085.43	1577.11	105	105		164.62	164	137	200	191124	9.45842	1570.18	1597	915	2045	1822980	216.408	0.0156893	0.537695	0.212695	2.54515
Mother	2304	7	1722.54	1085.92	1571.31	110	110		162.628	162	123	205	188811	11.9578	1372.69	1440	441	2026	1593696	347.845	0.0107066	0.288138	0.176866	1.18614
Mother	2309	7	1710.95	1088.33	1560.68	115	115		162.034	162	130	194	188121	10.1912	1470.95	1519	664	1912	1707775	249.494	0.00828215	0.261199	0.172888	1.73811
Mother	2314	7	1694.04	1091.23	1547.16	120	120		163.575	163	134	200	189910	11.1922	1365.99	1381	665	1930	1585914	240.741	0.00706638	0.205101	0.140459	1.39765
Mother	2319	7	1687.27	1091.23	1552.47	125	125		167.861	167	130	205	194887	11.7512	1410.72	1433	819	1870	1637850	201.463	0.00791888	0.224459	0.130098	1.61225
Mother	2324	7	1686.79	1089.78	1548.12	130	130		168.324	168	142	203	195424	9.55556	1402.19	1436	642	1937	1627943	252.408	0.0108557	0.378344	0.122484	1.21237
Mother	2329	7	1684.37	1095.1	1541.84	135	135		166.835	167	136	197	193696	9.36803	1351.37	1339	801	1943	1568938	198.674	0.00581175	0.205807	0.10341	1.27494
Mother	2335	7	1677.61	1104.76	1541.84	140	140		172.27	172	139	220	200005	10.0974	1411.94	1397	1003	1918	1639260	193.872	0.0174217	0.584278	0.140835	1.79811
Mother	2341	7	1668.43	1101.86	1540.39	145	145		173.996	174	137	218	202009	11.6632	1467.38	1502	970	1855	1703626	192.665	0.00717541	0.212565	0.12851	1.7346
Mother	2346	7	1671.33	1105.24	1545.22	150	150		167.245	167	142	220	194171	9.24301	1508.11	1532	971	1942	1750912	178.861	0.00960313	0.344216	0.126975	1.89998
Mother	2351	7	1664.56	1109.59	1544.26	155	155		167.951	167	130	223	194991	12.6372	1426.09	1455	637	2010	1655694	251.756	0.0141193	0.370073	0.13519	1.3492
Mother	2356	7	1652.97	1109.11	1537.01	160	160		167.062	167	135	207	193959	10.3237	1461.53	1501	674	1970	1696835	253.279	0.00823107	0.264222	0.174809	1.71726
Mother	2361	7	1640.4	1119.26	1537.01	165	165		170.783	171	144	224	198279	9.51031	1586.84	1660	792	2217	1842322	360.938	0.012191	0.432571	0.185976	1.37884
Mother	2366	7	1650.55	1114.42	1559.72	170	170		164.238	164	125	215	190680	11.9732	1508.34	1542	790	2070	1751179	243.677	0.00947707	0.257555	0.184298	1.92652
Mother	2371	7	1646.2	1122.64	1559.72	175	175		167.049	167	134	204	193944	10.6008	1653.14	1601	871	2535	1919299	339.4	0.0146564	0.455246	0.209414	1.68679
Mother	2376	7	1629.77	1129.89	1559.72	180	180		166.01	165	133	202	192738	10.1326	1654.46	1659	1003	2397	1920832	245.047	0.0142277	0.459666	0.160178	1.86431
Mother	2381	7	1613.35	1130.85	1547.64	185	185		170.271	170	146	213	197685	10.3822	2017.98	1991	1407	2832	2342875	313.769	0.0224018	0.718697	0.155812	1.73401
Mother	2386	7	1603.68	1132.78	1547.64	190	190		166.973	166	136	205	193856	11.0263	1998.21	1996	1582	2575	2319925	196.17	0.0172223	0.512769	0.149957	2.65658
Mother	2391	7	1588.7	1128.44	1542.81	195	195		165.113	165	130	203	191696	9.76598	1909.67	1892	1346	2562	2217132	207.578	0.0104907	0.351047	0.131512	2.13851
Mother	2396	7	1580.01	1134.72	1542.81	200	200		165.835	165	136	203	192534	10.6613	2060.9	2080	1378	2580	2392708	260.253	0.0139486	0.427965	0.12374	1.74395
Mother	2401	7	1579.52	1137.62	1535.56	201	201		168.28	167	129	215	195373	12.0016	1999.4	2030	1354	2543	2321309	255.556	0.012513	0.346564	0.0863888	1.24427
Mother	2406	7	1576.14	1138.58	1535.56	202	202		168.504	168	128	211	195633	12.1034	2078.76	2090	1479	2719	2413445	203.031	0.0144924	0.397763	0.102076	1.89664
Mother	2411	7	1578.56	1140.03	1536.53	203	203		163.454	163	136	199	189770	9.61688	2105.73	2142	1485	2628	2444750	219.27	0.00827903	0.279119	0.146582	2.45544
D1	4668	10	1476.93	1185.91	1499.46	195	195	310	177.537	177	141	219	296309	12.3475	1629.05	1662	1029	2108	2718882	229.764	0.0288038	0.805113	0.347919	3.66012
D1	4684	10	1470.65	1183.5	1492.69	200	200	310	171.338	171	135	233	285963	11.218	1581.56	1619	912	2116	2639616	242.519	0.0208491	0.62387	0.32765	3.21881
D1	4691	10	1473.07	1191.23	1487.86	205	205	310	170.346	170	132	234	284307	13.8704	1568.55	1606	602	2179	2617912	308.926	0.0173728	0.419434	0.325413	2.49321
D1	4698	10	1457.61	1191.71	1481.58	210	210	310	168.218	167	126	215	280756	12.8641	1502.98	1522	662	2353	2508474	315.347	0.0171287	0.440426	0.361598	2.53146
D1	4705	10	1452.29	1200.41	1485.45	215	215	310	170.871	170	135	218	285183	11.6683	1812.79	1831	949	2521	3025540	334.51	0.0214748	0.615734	0.37172	2.9371
D1	4712	10	1444.08	1195.58	1485.45	220	220	310	170.194	170	132	232	284054	12.3032	1873.4	1876	998	2555	3126712	297.457	0.0217807	0.589753	0.371574	3.41243
D1	4719	10	1430.07	1183.01	1490.28	225	225	310	171.054	170	130	227	285489	14.507	2039.75	2062	1138	2678	3404344	296.538	0.024932	0.573649	0.380393	3.79102
D1	4726	10	1418.95	1176.25	1490.28	230	230	310	168.129	168	138	207	280607	9.02067	2001.95	2036	1097	2586	3341249	304.536	0.0244588	0.889969	0.363888	3.50778
D1	4733	10	1412.67	1175.77	1493.18	235	235	310	169.141	169	134	214	282296	10.4746	1973.21	2038	762	2667	3293288	374.84	0.0197397	0.62516	0.369733	2.8419
D1	4740	10	1406.39	1174.8	1498.01	240	240	310	169.912	169	138	218	283583	9.38665	1991.14	2058	1074	2773	3323219	406.922	0.0179422	0.638109	0.347441	2.52344
D1	4747	10	1402.04	1171.9	1499.46	245	245	310	164.186	164	135	199	274027	9.68277	1918.57	2003	792	2665	3202089	423.864	0.0164453	0.548687	0.325835	2.22479
D1	4754	10	1398.18	1179.15	1515.4	250	250	310	161.153	161	116	221	268965	12.2486	1871.81	1881	1194	2496	3124053	256.101	0.0130693	0.339467	0.311124	3.46873
D1	4761	10	1389	1185.43	1518.3	255	255	310	163.396	163	129	204	272708	9.763	2023.18	2053	1117	2751	3376684	319.37	0.0182422	0.599673	0.321154	3.07986
D1	4768	10	1382.23	1184.95	1520.72	260	260	310	160.543	160	128	199	267947	9.69122	2223.08	2304	1183	2845	3710325	351.24	0.0191654	0.623044	0.336093	3.18423
D1	4775	10	1376.92	1185.91	1522.65	265	265	310	162.858	163	130	210	271810	8.59296	2197.51	2253	1107	2919	3667637	403.661	0.0201565	0.748937	0.34143	2.77126
D1	4782	10	1371.6	1187.84	1528.45	270	270	310	164.041	163	134	194	273784	9.2405	2216.6	2306	1232	2794	3699500	351.856	0.0228445	0.792974	0.339837	3.19573
D1	4789	10	1357.11	1184.46	1531.83	275	275	310	163.017	163	126	208	272076	10.1232	2205.56	2257	1248	2944	3681081	338.31	0.0221353	0.697462	0.326576	3.20986
D1	4796	10	1339.23	1182.53	1535.7	280	280	310	164.5	164	135	207	274550	10.3104	2272.57	2337	1318	2916	3792915	343.943	0.024676	0.768434	0.315625	3.1703
D1	4803	10	1327.15	1181.08	1540.05	285	285	310	166.837	166	127	223	278451	12.3093	2512.45	2570	1404	3216	4193272	354.9	0.0253973	0.671408	0.342032	3.60849
D1	4810	10	1317.49	1180.11	1544.39	290	290	310	169.192	169	134	205	282381	10.373	2667.61	2701	1477	3543	4452246	347.754	0.0327552	1.03463	0.357	4.03617
D1	4817	10	1315.07	1176.25	1549.71	295	295	310	167.648	167	126	212	279805	10.6581	2606.45	2702	904	3390	4350166	469.503	0.0306753	0.936303	0.34472	2.84627
D1	4824	10	1312.17	1184.46	1554.06	300	300	310	169.273	169	134	212	282517	10.4881	2724.73	2768	1538	3676	4547578	433.477	0.0325334	1.01706	0.359323	3.32315
D1	4831	10	1302.51	1183.5	1557.44	305	305	310	169.334	169	137	205	282619	10.9735	2674.97	2756	1440	3616	4464529	452.419	0.0216678	0.654542	0.337385	2.98317
D1	4838	10	1299.13	1188.33	1558.89	310	310	310	169.803	169	136	210	283401	10.8577	2605.97	2682	1499	3339	4349361	404.174	0.0259866	0.792217	0.316066	3.09693
D1	4845	10	1285.6	1189.78	1555.02	315	315	310	168.575	168	115	225	281352	14.2489	2526.71	2622	1326	3344	4217076	397.253	0.0246693	0.569662	0.295588	2.90227
D1	4852	10	1276.9	1186.88	1555.02	320	320	310	169.366	169	135	215	282672	10.4027	2408.85	2465	1462	3244	4020375	371.211	0.02379	0.756651	0.266129	2.72793
D1	4859	10	1266.27	1192.68	1555.02	325	325	310	168.377	168	129	214	281021	11.8934	2705.84	2777	1695	3306	4516053	276.675	0.0229295	0.634679	0.281275	4.2939
D1	4866	10	1259.99	1198.47	1555.02	330	330	310	168.855	169	125	210	281819	12.2875	2674.05	2698	1839	3321	4462994	242.359	0.0236189	0.634166	0.264161	4.61113
D1	4873	10	1253.71	1204.27	1556.47	335	335	310	171.797	172	138	208	286729	9.63433	2960.5	2955	2062	3615	4941076	253.015	0.0224963	0.784645	0.297371	5.36392
D1	4880	10	1237.76	1196.06	1557.44	340	340	310	169.595	169	131	223	283054	11.8421	2701.79	2703	1598	3646	4509288	356.793	0.0198396	0.557207	0.275063	3.26713
D1	4887	10	1233.41	1203.31	1562.76	345	345	310	170.959	171	137	210	285331	10.0186	2841.18	2856	1417	3882	4741933	500.607	0.0219549	0.733188	0.306412	2.66231
D1	4894	10	1222.78	1205.24	1564.2	350	350	310	173.056	173	138	212	288831	9.72372	2708.8	2749	1154	3561	4520988	454.677	0.0256473	0.890078	0.288399	2.66715
D1	4901	10	1215.05	1212	1565.65	355	355	310	172.031	172	132	212	287120	9.83163	2867.42	2891	1720	3643	4785718	379.941	0.0225681	0.77235	0.309837	3.57044
D1	4908	10	1198.62	1200.89	1569.52	360	360	310	173.853	173	136	213	290161	12.7719	2626.51	2687	1081	3677	4383653	484.548	0.0210765	0.561949	0.278935	2.36443
D1	4915	10	1186.06	1203.79	1573.87	365	365	310	176.186	176	139	223	294055	11.7903	2949.46	2980	1190	3788	4922647	433.498	0.024544	0.715967	0.310169	3.22149
D1	4922	10	1176.4	1194.61	1575.32	370	370	310	181.747	182	149	221	303335	11.2665	2867.93	2908	1333	3841	4786579	532.58	0.0209307	0.661443	0.301879	2.49733
D1	4929	10	1172.53	1195.09	1590.78	375	375	310	177.014	177	146	213	295437	10.3441	3036.99	3154	1193	3896	5068742	563.536	0.0241388	0.806686	0.303166	2.50745
D1	4936	10	1169.63	1198.96	1593.2	380	380	310	179.212	179	148	220	299104	10.3341	3071.26	3171	1165	4112	5125930	625.137	0.0232715	0.788781	0.312219	2.33789
D1	4943	10	1162.87	1193.16	1602.38	385	385	310	176.32	176	141	214	294278	10.4425	2958.44	3010	1189	3940	4937637	542.083	0.0238797	0.787605	0.306359	2.55973
D1	4950	10	1159	1189.78	1606.24	390	390	310	176.312	176	144	228	294264	10.2743	3170.42	3191	1914	3927	5291426	426.232	0.0222674	0.747592	0.302448	3.45454
D1	4957	10	1148.37	1183.01	1609.14	395	395	310	177.764	177	141	222	296688	12.8264	3284.96	3328	1761	4046	5482595	405.467	0.0263001	0.710318	0.295889	3.69969
D1	4964	10	1138.23	1180.6	1602.38	400	400	310	176.285	176	143	213	294219	10.0874	3100.04	3117	1625	3840	5173963	373.369	0.0171128	0.588055	0.2906	3.73906
D1	4971	10	1125.18	1182.53	1602.38	405	405	310	179.09	179	148	217	298902	10.3178	3073.2	3282	1203	4131	5129167	649.32	0.0209935	0.713804	0.28195	2.08192
D1	4978	10	1117.45	1182.53	1602.38	410	410	310	174.482	174	131	232	291211	11.3018	3369.91	3492	1694	4194	5624382	484.678	0.0224986	0.6794	0.295953	3.17562
D1	4985	10	1113.1	1187.84	1602.38	415	415	310	176.872	177	141	233	295200	10.7636	3255.81	3320	1512	4406	5433944	601.837	0.0254158	0.81458	0.277361	2.34932
D1	4992	10	1104.89	1189.29	1602.38	420	420	310	175.132	175	137	217	292296	10.8935	2648.25	2720	1068	4113	4419933	734.35	0.0174732	0.55218	0.215369	1.27809
D1	4999	10	1091.84	1185.91	1615.9	425	425	310	179.068	178	135	226	298865	13.602	3042.5	3135	1348	4390	5077940	642.132	0.0290406	0.743055	0.25125	1.90283
D1	5006	10	1086.53	1193.64	1618.32	430	430	310	182.403	182	140	223	304431	11.6718	3271.91	3282	1866	4308	5460813	439.138	0.0264141	0.804339	0.253712	3.0156
D1	5013	10	1073.48	1190.26	1619.77	435	435	310	182.412	182	146	218	304446	11.6405	3387.18	3520	1415	4466	5653207	645.269	0.026885	0.820542	0.271048	2.23878
D1	5020	10	1060.44	1190.26	1621.7	440	440	310	183.615	183	147	232	306454	12.2896	3698.49	3752	2135	4601	6172775	460.473	0.0331573	0.95899	0.281123	3.52497
D1	5027	10	1052.71	1188.33	1619.77	445	445	310	182.665	182	135	229	304868	12.1026	3686.01	3757	2345	4723	6151951	427.974	0.0312869	0.915778	0.286415	3.83517
D1	5034	10	1041.11	1191.71	1620.25	450	450	310	182.242	182	149	219	304162	10.7269	3722.25	3784	2231	4772	6212434	470.167	0.0308468	1.01676	0.276305	3.42782
D1	5041	10	1029.03	1187.36	1617.35	455	455	310	178.572	178	137	236	298036	13.2031	3395.95	3522	1743	4468	5667835	534.027	0.0268526	0.707367	0.258886	2.61547
D1	5048	10	1017.92	1183.98	1614.45	460	460	310	176.851	177	141	226	295164	12.8983	3134.88	3234	1429	4516	5232118	569.698	0.0220463	0.591522	0.215461	1.95089
D1	5055	10	1006.8	1180.6	1614.45	465	465	310	180.618	180	141	237	301451	13.1834	3258.3	3339	1884	4221	5438106	404.398	0.0261224	0.697554	0.234077	3.05653
D1	5062	10	995.691	1177.22	1614.45	470	470	310	175.886	176	142	220	293554	11.4458	3408.07	3525	1954	4456	5688075	549.408	0.0210262	0.632906	0.245996	2.44937
D1	5069	10	981.195	1165.62	1613.97	475	475	310	174.37	174	139	218	291023	13.3331	3551.44	3701	1769	4723	5927360	694.57	0.0239773	0.61246	0.243296	2.00115
D1	5076	10	963.801	1158.37	1611.56	480	480	310	177.952	178	142	223	297002	11.3338	3594.3	3677	2065	4499	5998889	461.907	0.0275492	0.841904	0.268622	3.29534
D1	5083	10	944.957	1152.57	1606.24	485	485	310	177.175	177	131	221	295705	12.5208	3251.92	3330	1587	4269	5427448	485.995	0.0268784	0.740771	0.257607	2.74126
D1	5090	10	930.945	1156.92	1606.24	490	490	310	173.249	173	131	219	289152	12.6709	3106.19	3236	1522	4378	5184233	665.802	0.0218203	0.583954	0.240784	1.81069
D1	5097	10	920.798	1160.3	1594.16	495	495	310	176.627	177	137	218	294790	11.2841	3511	3606	2095	4341	5859860	460.008	0.0257152	0.784842	0.240738	2.96183
D1	5104	10	890.358	1156.44	1573.87	500	500	310	178.017	178	146	218	297111	10.5386	3451.05	3477	2509	4212	5759796	302.064	0.02202	0.727896	0.224829	4.19429
D1	5111	10	884.077	1141.46	1582.08	505	505	310	173.156	173	134	211	288998	10.6309	2753.33	2753	1992	3417	4595309	334.188	0.0233588	0.743571	0.252643	3.32336
D11	5125	10	863.783	1141.46	1569.04	515	515		178.564	178	134	231	298023	12.8991	2709.45	2699	1941	3649	4522079	317.687	0.0245654	0.663817	0.330684	4.23888
D11	5132	10	846.872	1128.9	1569.04	520	520		178.558	178	146	213	298014	9.61886	2394.9	2419	1418	3142	3997093	376.642	0.0185266	0.675321	0.27892	2.77348
D11	5139	10	822.713	1118.27	1562.76	525	525		178.165	178	147	231	297357	10.8087	2324.4	2396	1123	3225	3879428	423.966	0.021378	0.690018	0.237917	2.10738
D11	5146	10	820.781	1113.92	1562.76	530	530		176.398	176	141	218	294408	10.89	2378.82	2392	1484	3315	3970251	403.649	0.014019	0.447887	0.251959	2.37207
D11	5153	10	807.252	1120.2	1559.86	535	535		180.276	180	140	224	300880	12.4291	2414.73	2526	964	3576	4030183	563.143	0.0159982	0.456781	0.233068	1.62097
D11	5160	10	794.206	1126.48	1569.04	540	540		178.552	179	140	222	298004	11.5343	2321.66	2346	1122	3428	3874846	455.469	0.0178108	0.541776	0.258154	2.09177
D11	5167	10	779.711	1119.23	1577.25	545	545		176.222	176	142	215	294114	11.1817	2455.08	2454	1433	3404	4097528	405.808	0.0238362	0.733816	0.268778	2.5632
D11	5174	10	764.249	1114.4	1587.88	550	550		172.123	172	140	210	287273	9.68168	2338.97	2358	1034	3536	3903740	552.705	0.0144702	0.507169	0.237237	1.6229
D11	5181	10	746.372	1110.54	1597.06	555	555		171.192	171	132	212	285719	10.3642	2486.06	2514	1259	3441	4149236	457.673	0.0227139	0.733695	0.26161	2.25276
D11	5188	10	727.528	1112.47	1606.72	560	560		169.018	168	135	215	282091	12.579	2624.1	2679	1387	3448	4379616	416.881	0.0223158	0.5866	0.303564	2.93167
D11	5195	10	712.549	1107.15	1609.14	565	565		171.259	171	138	204	285831	8.80573	2807.43	2865	1463	3761	4685598	396.613	0.0261593	0.991582	0.328518	3.50076
D11	5202	10	696.604	1101.36	1613.49	570	570		170.755	170	123	218	284990	12.1706	2675.83	2717	1072	3568	4465957	425.678	0.0255563	0.699244	0.313668	3.00187
D11	5209	10	675.345	1091.21	1616.39	575	575		168.393	168	132	210	281048	11.9332	2679.76	2756	1332	3600	4472512	451.21	0.0249214	0.686243	0.293469	2.69496
D11	5216	10	669.063	1090.24	1616.39	580	580		170.444	171	135	224	284471	12.356	2818.99	2858	1109	3990	4704890	538.422	0.0298254	0.799016	0.321592	2.54805
D11	5223	10	658.434	1090.24	1609.62	585	585		168.756	169	130	211	281653	10.4747	2607.64	2667	1113	3633	4352153	486.823	0.0217349	0.685434	0.27596	2.31695
D11	5230	10	632.825	1081.55	1605.76	590	590		168.08	168	137	214	280526	9.44171	2998.66	3020	1748	4022	5004759	416.803	0.0293775	1.0161	0.301972	3.33727
D11	5239	10	619.296	1070.92	1600.44	595	595		170.513	170	131	220	284586	11.9559	2811.25	2915	1219	3819	4691975	547.62	0.0251492	0.699748	0.283322	2.2667
D11	5246	10	613.015	1074.78	1612.04	600	600		171.069	171	143	206	285514	9.42352	2689.6	2748	1261	3587	4488937	442.022	0.0264048	0.93401	0.303692	2.83486
D11	5253	10	583.058	1069.47	1614.45	605	605		165.06	165	130	198	275485	9.98698	2458.51	2538	1176	3360	4103248	493.579	0.0204352	0.661957	0.234538	1.89257
D11	5260	10	569.046	1060.77	1604.79	610	610		167.998	168	134	202	280388	10.6656	2867.96	2894	1776	3640	4786627	330.583	0.0216579	0.667822	0.259052	3.56999
D11	5267	10	553.584	1047.72	1603.34	615	615		170.168	170	138	201	284010	9.55569	2963.1	2963	1596	3892	4945412	409.676	0.0222988	0.776872	0.265241	3.03251
D11	5274	10	546.337	1044.82	1609.14	620	620		171.416	171	126	220	286094	11.665	2764.6	2791	1289	3685	4614120	448.373	0.025895	0.74184	0.251294	2.47654
D11	5281	10	540.539	1048.69	1614.45	625	625		172.194	172	134	215	287391	9.5843	2879.06	2890	2083	3524	4805146	282.25	0.0246769	0.865347	0.269372	4.32922
D11	5288	10	534.257	1036.61	1625.08	630	630		172.346	172	127	229	287645	11.8474	2983.97	2987	2019	3767	4980248	297.786	0.022209	0.632114	0.272224	4.28828
D11	5295	10	528.942	1029.85	1631.37	635	635		170.14	170	135	204	283964	10.3323	2751.23	2787	1709	3573	4591810	416.777	0.0200502	0.647349	0.254725	2.68026
D11	5302	10	510.098	1017.28	1642	640	640		170.013	170	132	212	283751	12.0954	2895.57	2925	1763	3538	4832703	290.16	0.0222281	0.611286	0.256754	4.0775
D11	5309	10	500.918	1005.69	1643.93	645	645		173.528	173	135	214	289618	10.9584	2906.5	2920	1864	3639	4850953	337.524	0.0247732	0.765604	0.294913	3.92237
D11	5316	10	490.288	1002.31	1652.14	650	650		173.528	173	139	207	289619	10.1059	2772.64	2855	1121	3662	4627532	447.286	0.0251417	0.842246	0.28785	2.77101
D11	5323	10	473.377	1005.2	1656.97	655	655		172.511	172	136	213	287921	10.4437	2813.36	2910	1248	3580	4695498	453.487	0.025222	0.812747	0.270635	2.64274
D11	5332	10	462.264	1013.42	1666.64	660	660		172.492	172	136	210	287889	10.3315	3118.98	3169	1871	3994	5205575	426.339	0.024544	0.799924	0.268544	3.0974
D11	5339	10	458.882	1013.42	1663.26	665	665		176.882	177	135	225	295216	12.0293	2936.17	3044	1085	4359	4900466	709.32	0.0197882	0.570651	0.252235	1.66759
D11	5346	10	447.769	1003.27	1669.05	670	670		176.56	177	138	210	294679	11.2046	2900.43	2863	1394	4225	4840814	588.676	0.0178747	0.553439	0.230097	1.84326
D11	5353	10	430.858	981.045	1671.95	675	675		175.78	176	139	221	293376	9.83268	2520.4	2480	1482	4065	4206547	531.41	0.0156759	0.55183	0.198799	1.57303
D11	5360	10	417.812	972.831	1684.52	680	680		172.639	173	136	219	288135	11.2425	2510.81	2558	1237	3513	4190534	444.821	0.0135436	0.410392	0.192024	1.81857
D11	5367	10	400.901	974.281	1684.52	685	685		174.355	174	138	216	290999	10.9351	2393.31	2465	1091	3509	3994433	545.742	0.0159549	0.500798	0.178445	1.32811
D11	5374	10	381.09	961.235	1684.52	690	690		174.258	174	138	203	290837	9.0248	2562.89	2547	1341	3945	4277469	588.348	0.011786	0.449845	0.176204	1.30514
D11	5381	10	367.078	961.718	1690.8	695	695		173.258	173	139	210	289168	10.8741	2746.24	2785	1086	4009	4583475	648.014	0.0171647	0.537745	0.229312	1.58106
D11	5388	10	362.73	945.774	1692.73	700	700		170.522	170	141	214	284601	11.2364	2548.65	2654	1049	3680	4253690	567.554	0.0177576	0.529569	0.213709	1.58139
D11	5395	10	346.302	952.055	1688.38	705	705		172.209	172	136	214	287417	10.1159	2737.55	2830	1042	3740	4568972	533.443	0.0227098	0.756037	0.239312	1.98193
D11	5402	10	331.806	941.908	1688.38	710	710		174.868	174	134	210	291855	11.098	3212.89	3230	1760	4007	5362312	314.376	0.0245707	0.755737	0.229086	3.80972
D11	5409	10	324.559	947.223	1688.38	715	715		174.2	174	141	217	290739	10.1007	3191.44	3195	1958	4275	5326510	524.094	0.0227188	0.766223	0.221968	2.21226
D11	5416	10	317.311	960.269	1688.38	720	720		172.605	172	143	210	288077	10.2616	2697.54	2780	1220	3728	4502188	575.208	0.0171804	0.568201	0.220248	1.69292
D11	5423	10	300.883	956.887	1688.86	725	725		171.512	171	135	210	286253	10.5464	2863.05	2905	1497	3835	4778431	462.223	0.0242309	0.769471	0.257388	2.53587
D11	5430	10	287.354	942.391	1688.86	730	730		170.371	170	139	204	284349	10.4905	3219.82	3265	1441	4433	5373887	601.897	0.023942	0.759473	0.262142	2.22213
D11	5437	10	276.241	931.762	1688.86	735	735		170.213	170	129	218	284085	12.032	3140.36	3185	1453	4292	5241258	530.201	0.0264392	0.728783	0.250942	2.37632
D11	5444	10	271.893	922.581	1688.86	740	740		166.135	166	116	225	277280	12.5008	2521.45	2529	762	4079	4208305	758.608	0.109671	2.62695	0.358091	1.75278
D11	5118	10	881.178	1146.29	1570.49	510	510		180.173	180	139	223	300709	10.9362	2729.99	2735	2109	3312	4556354	208.305	0.0257729	0.827879	0.319487	6.34659
D12	6661	10	439.072	1017.77	1630.88	660	660		178.513	179	144	221	297939	9.90606	2856.73	2871	1593	3830	4767878	420.564	0.0245147	0.862398	0.239401	2.6241
D12	6668	10	430.374	1021.63	1647.31	665	665		181.276	181	138	221	302550	11.4773	3143.33	3150	1516	4272	5246213	455.467	0.0289311	0.888201	0.260455	2.85212
D12	6677	10	420.711	1007.14	1660.36	670	670		178.507	178	133	227	297928	11.6964	3112.39	3150	1427	4245	5194582	527.366	0.0274408	0.815218	0.248401	2.34861
[truncated: 25,149 more rows]

## Sheet: Cell_tracking_Movie3 (JSQH194)
LABEL	ID	TRACK_ID	POSITION_X	POSITION_Y	POSITION_Z	POSITION_T	FRAME	CELL_DIVISION_TIME	MEAN_INTENSITY_CH1	MEDIAN_INTENSITY_CH1	MIN_INTENSITY_CH1	MAX_INTENSITY_CH1	TOTAL_INTENSITY_CH1	STD_INTENSITY_CH1	MEAN_INTENSITY_CH2	MEDIAN_INTENSITY_CH2	MIN_INTENSITY_CH2	MAX_INTENSITY_CH2	TOTAL_INTENSITY_CH2	STD_INTENSITY_CH2	EXTRACK_P_STUCK	EXTRACK_P_DIFFUSIVE	CONTRAST_CH1	SNR_CH1	CONTRAST_CH2	SNR_CH2
[truncated: 4,527 more rows]

[truncated: 3 more sheets: Cell_tracking_Movie4 (JSQH173), Cell_tracking_Movie5 (JSQH305), Track ID fate annotation]
