# Supplementary material for: Early coordination of cell migration and cardiac fate determination during mammalian gastrulation
Source: EMBO J. 2025 May 13;44(12):3327–59. doi: 10.1038/s44318-025-00441-0 (PMC12170898; doi:10.1038/s44318-025-00441-0)
Supplement: Supplementary file 21 — Source data Fig. 5 [file 44318_2025_441_MOESM21_ESM.zip]

Archive with 14 entries (11 files):
- Source Data Fig. 5/
- __MACOSX/._Source Data Fig. 5
- Source Data Fig. 5/5B-E/
- Source Data Fig. 5/5H/
- Source Data Fig. 5/.DS_Store
- __MACOSX/Source Data Fig. 5/._.DS_Store
- Source Data Fig. 5/5B-E/.DS_Store
- __MACOSX/Source Data Fig. 5/5B-E/._.DS_Store
- Source Data Fig. 5/5B-E/Fig. 5B_E.xlsx
- __MACOSX/Source Data Fig. 5/5B-E/._Fig. 5B_E.xlsx
- Source Data Fig. 5/5H/.DS_Store
- __MACOSX/Source Data Fig. 5/5H/._.DS_Store
- Source Data Fig. 5/5H/Fig. 5H_.xlsx
- __MACOSX/Source Data Fig. 5/5H/._Fig. 5H_.xlsx
