# Supplementary material for: Early coordination of cell migration and cardiac fate determination during mammalian gastrulation
Source: EMBO J. 2025 May 13;44(12):3327–59. doi: 10.1038/s44318-025-00441-0 (PMC12170898; doi:10.1038/s44318-025-00441-0)
Supplement: Supplementary file 21 — Source data Fig. 5 [file 44318_2025_441_MOESM21_ESM.zip › Source Data Fig. 5/5B-E/Fig. 5B_E.xlsx]

## Sheet: Fig. 5D_F
Fig 6E - Dispersion analysis along the AP axis	Movie 1: AP axis (n=16): 16.6 µm ± 13.5
	Movie 2: AP axis (n=9): 15.2 µm ± 13.5
	Movie 3: AP axis (n=5): 10.6 µm ± 12.8
	Movie 4: AP axis (n=4): 4.2 µm ± 3.8
	Movie 5: AP axis (n=10): 3.6 µm ± 1.9
Fig 6E - Dispersion analysis along the DV axis	Movie 1: DV axis (n=16): 18.8 µm ± 10.9
	Movie 2: DV axis (n=9): 25.5 µm ± 20.0
	Movie 3: DV axis (n=5): 10.5 µm ± 12.8
	Movie 4: DV axis (n=4): 3.5 µm ± 2.9
	Movie 5: DV axis (n=10): 4.6 µm ± 3.6

## Sheet: Fig. 5D_F_raw
TRACK_ID	Percentage	Axis	Movie
1586	1.06264	AP	M173
1950	2.39114	AP	M173
1963	3.60387	AP	M173
3216	9.62692	AP	M173
1586	0.0373825	DV	M173
1950	2.80201	DV	M173
1963	4.03092	DV	M173
3216	6.93263	DV	M173
152	11.2705	AP	M176
199	18.1477	AP	M176
238	6.34783	AP	M176
355	20.2538	AP	M176
430	59.422	AP	M176
798	27.1359	AP	M176
1183	22.1268	AP	M176
2014	2.39783	AP	M176
2303	16.785	AP	M176
3146	2.00343	AP	M176
3663	12.8067	AP	M176
3664	6.73977	AP	M176
3944	16.5782	AP	M176
3945	12.1459	AP	M176
3949	20.9318	AP	M176
3952	10.6924	AP	M176
152	8.22331	DV	M176
199	27.5118	DV	M176
238	17.6848	DV	M176
355	18.2999	DV	M176
430	22.5558	DV	M176
798	20.787	DV	M176
1183	22.5739	DV	M176
2014	5.32409	DV	M176
2303	32.4266	DV	M176
3146	2.12118	DV	M176
3663	22.5164	DV	M176
3664	11.5598	DV	M176
3944	46.3626	DV	M176
3945	12.8261	DV	M176
3949	16.5569	DV	M176
3952	12.7911	DV	M176
1	9.8688	AP	M194
25	33.7806	AP	M194
48	3.05557	AP	M194
54	2.97504	AP	M194
109	3.55836	AP	M194
1	10.7916	DV	M194
25	32.5865	DV	M194
48	2.9312	DV	M194
54	2.54325	DV	M194
109	3.52565	DV	M194
118	4.41912	AP	M305
118	13.5416	DV	M305
227	5.12777	AP	M305
227	6.78987	DV	M305
364	6.82253	AP	M305
364	5.93497	DV	M305
375	1.19054	AP	M305
375	3.47377	DV	M305
393	3.48225	AP	M305
393	1.88681	DV	M305
486	2.22731	AP	M305
486	1.12566	DV	M305
508	1.26292	AP	M305
508	2.63668	DV	M305
624	3.04259	AP	M305
624	2.5617	DV	M305
659	2.75349	AP	M305
659	4.79022	DV	M305
15	19.0335	AP	M317
236	39.968	AP	M317
319	21.713	AP	M317
385	6.40547	AP	M317
395	0.691442	AP	M317
1249	12.9621	AP	M317
1518	2.99855	AP	M317
1520	29.8511	AP	M317
1527	3.29394	AP	M317
15	16.2337	DV	M317
236	47.8317	DV	M317
319	44.2579	DV	M317
385	9.63609	DV	M317
395	1.83477	DV	M317
1249	53.3336	DV	M317
1518	5.11037	DV	M317
1520	36.5797	DV	M317
1527	14.3731	DV	M317
665	5.39966	AP	M305
665	3.04737	DV	M305
