# Supplementary material for: Early coordination of cell migration and cardiac fate determination during mammalian gastrulation
Source: EMBO J. 2025 May 13;44(12):3327–59. doi: 10.1038/s44318-025-00441-0 (PMC12170898; doi:10.1038/s44318-025-00441-0)
Supplement: Supplementary file 21 — Source data Fig. 5 [file 44318_2025_441_MOESM21_ESM.zip › Source Data Fig. 5/5H/Fig. 5H_.xlsx]

## Sheet: Fig.6B
Fig 6B - Mean cell-cell dispersion	End of migration (n=293) = 41.4 µm ± 31.9
	After HT morphogenesis (n=597) = 45.1 µm ± 34.7

## Sheet: Fig.6B_raw
Track	Time	Distance	HomHet	Period	Movie	Potency	Fate
T1963	610	9.94705	Hom	Mig	M173	Uni	Atria
T1963	610	22.3606	Hom	Mig	M173	Uni	Atria
T1963	610	6.96788	Hom	Mig	M173	Uni	Atria
T1963	610	14.8188	Hom	Mig	M173	Uni	Atria
T1963	610	10.5339	Hom	Mig	M173	Uni	Atria
T1963	610	23.7112	Hom	Mig	M173	Uni	Atria
T1963	700	8.31914	Hom	Morpho	M173	Uni	Atria
T1963	700	17.853	Hom	Morpho	M173	Uni	Atria
T1963	700	8.39257	Hom	Morpho	M173	Uni	Atria
T1963	700	11.7243	Hom	Morpho	M173	Uni	Atria
T1963	700	10.8482	Hom	Morpho	M173	Uni	Atria
T1963	700	18.8704	Hom	Morpho	M173	Uni	Atria
T2816	430	9.40015	Hom	Mig	M173	Uni	LV
T2816	675	25.4734	Hom	Morpho	M173	Uni	LV
T3216	550	34.932	Hom	Mig	M173	Uni	Atria
T3216	550	22.6255	Hom	Mig	M173	Uni	Atria
T3216	550	14.5806	Hom	Mig	M173	Uni	Atria
T3216	550	43.283	Hom	Mig	M173	Uni	Atria
T3216	550	20.1217	Hom	Mig	M173	Uni	Atria
T3216	550	26.8265	Hom	Mig	M173	Uni	Atria
T3216	550	11.4512	Hom	Mig	M173	Uni	Atria
T3216	550	12.6598	Hom	Mig	M173	Uni	Atria
T3216	550	24.1097	Hom	Mig	M173	Uni	Atria
T3216	550	34.1099	Hom	Mig	M173	Uni	Atria
T3216	690	14.9178	Hom	Morpho	M173	Uni	Atria
T3216	690	45.2477	Hom	Morpho	M173	Uni	Atria
T3216	690	50.8982	Hom	Morpho	M173	Uni	Atria
T3216	690	38.4846	Hom	Morpho	M173	Uni	Atria
T3216	690	36.8828	Hom	Morpho	M173	Uni	Atria
T3216	690	55.612	Hom	Morpho	M173	Uni	Atria
T3216	690	58.5849	Hom	Morpho	M173	Uni	Atria
T3216	690	41.3418	Hom	Morpho	M173	Uni	Atria
T3216	690	48.2935	Hom	Morpho	M173	Uni	Atria
T3216	690	34.1167	Hom	Morpho	M173	Uni	Atria
T3216	690	28.6487	Hom	Morpho	M173	Uni	Atria
T3216	690	51.1153	Hom	Morpho	M173	Uni	Atria
T3216	690	53.0225	Hom	Morpho	M173	Uni	Atria
T3216	690	8.24395	Hom	Morpho	M173	Uni	Atria
T3216	690	17.838	Hom	Morpho	M173	Uni	Atria
T3216	690	23.0472	Hom	Morpho	M173	Uni	Atria
T3216	690	12.1469	Hom	Morpho	M173	Uni	Atria
T3216	690	16.7885	Hom	Morpho	M173	Uni	Atria
T3216	690	25.0555	Hom	Morpho	M173	Uni	Atria
T3216	690	31.2114	Hom	Morpho	M173	Uni	Atria
T3216	690	12.9117	Hom	Morpho	M173	Uni	Atria
T3216	690	18.5935	Hom	Morpho	M173	Uni	Atria
T3216	690	10.6645	Hom	Morpho	M173	Uni	Atria
T3216	690	21.2808	Hom	Morpho	M173	Uni	Atria
T3216	690	22.3501	Hom	Morpho	M173	Uni	Atria
T3216	690	27.3384	Hom	Morpho	M173	Uni	Atria
T3216	690	27.1976	Hom	Morpho	M173	Uni	Atria
T3216	690	5.88984	Hom	Morpho	M173	Uni	Atria
T574	610	28.9087	Hom	Mig	M173	Uni	Atria
T574	610	30.673	Hom	Mig	M173	Uni	Atria
T574	610	34.4014	Hom	Mig	M173	Uni	Atria
T574	610	25.9342	Hom	Mig	M173	Uni	Atria
T574	610	31.9832	Hom	Mig	M173	Uni	Atria
T574	610	7.31098	Hom	Mig	M173	Uni	Atria
T574	670	32.0162	Hom	Morpho	M173	Uni	Atria
T1183	620	15.937	Hom	Mig	M176	Uni	LV
T1183	620	38.2266	Hom	Mig	M176	Uni	LV
T1183	620	26.9858	Hom	Mig	M176	Uni	LV
T1183	620	58.7426	Hom	Mig	M176	Uni	LV
T1183	620	50.4072	Hom	Mig	M176	Uni	LV
T1183	620	45.3284	Hom	Mig	M176	Uni	LV
T1183	620	49.6769	Hom	Mig	M176	Uni	LV
T1183	620	40.601	Hom	Mig	M176	Uni	LV
T1183	620	36.3197	Hom	Mig	M176	Uni	LV
T1183	620	59.6144	Hom	Mig	M176	Uni	LV
T1183	620	48.1834	Hom	Mig	M176	Uni	LV
T1183	620	39.8103	Hom	Mig	M176	Uni	LV
T1183	620	45.5502	Hom	Mig	M176	Uni	LV
T1183	620	18.4433	Hom	Mig	M176	Uni	LV
T1183	620	62.0838	Hom	Mig	M176	Uni	LV
T1183	620	62.2799	Hom	Mig	M176	Uni	LV
T1183	620	58.1414	Hom	Mig	M176	Uni	LV
T1183	620	58.312	Hom	Mig	M176	Uni	LV
T1183	620	61.0524	Hom	Mig	M176	Uni	LV
T1183	620	60.3919	Hom	Mig	M176	Uni	LV
T1183	620	57.6314	Hom	Mig	M176	Uni	LV
T1183	620	58.5985	Hom	Mig	M176	Uni	LV
T1183	620	18.526	Hom	Mig	M176	Uni	LV
T1183	620	28.4265	Hom	Mig	M176	Uni	LV
T1183	620	21.1308	Hom	Mig	M176	Uni	LV
T1183	620	11.906	Hom	Mig	M176	Uni	LV
T1183	620	8.06526	Hom	Mig	M176	Uni	LV
T1183	620	8.16584	Hom	Mig	M176	Uni	LV
T1183	835	9.18206	Hom	Morpho	M176	Uni	LV
T1183	835	67.5918	Hom	Morpho	M176	Uni	LV
T1183	835	86.4215	Hom	Morpho	M176	Uni	LV
T1183	835	70.8194	Hom	Morpho	M176	Uni	LV
T1183	835	60.8199	Hom	Morpho	M176	Uni	LV
T1183	835	70.7667	Hom	Morpho	M176	Uni	LV
T1183	835	84.0171	Hom	Morpho	M176	Uni	LV
T1183	835	65.6202	Hom	Morpho	M176	Uni	LV
T1183	835	55.0762	Hom	Morpho	M176	Uni	LV
T1183	835	64.3505	Hom	Morpho	M176	Uni	LV
T1183	835	88.2404	Hom	Morpho	M176	Uni	LV
T1183	835	66.0728	Hom	Morpho	M176	Uni	LV
T1183	835	45.502	Hom	Morpho	M176	Uni	LV
T1183	835	41.8184	Hom	Morpho	M176	Uni	LV
T1183	835	37.2538	Hom	Morpho	M176	Uni	LV
T1198	620	40.8482	Hom	Mig	M176	Uni	LV
T1198	840	20.4298	Hom	Morpho	M176	Uni	LV
T152	800	9.03917	Hom	Morpho	M176	Uni	Atria
T152	800	22.2377	Hom	Morpho	M176	Uni	Atria
T152	800	24.6326	Hom	Morpho	M176	Uni	Atria
T1629	620	13.1627	Hom	Mig	M176	Uni	LV
T1629	775	14.3866	Hom	Morpho	M176	Uni	LV
T199	535	21.7298	Hom	Mig	M176	Uni	LV
T199	535	13.4065	Hom	Mig	M176	Uni	LV
T199	535	34.1587	Hom	Mig	M176	Uni	LV
T199	535	21.9784	Hom	Mig	M176	Uni	LV
T199	535	51.6653	Hom	Mig	M176	Uni	LV
T199	535	30.5482	Hom	Mig	M176	Uni	LV
T199	890	17.907	Hom	Morpho	M176	Uni	LV
T199	890	48.3374	Hom	Morpho	M176	Uni	LV
T199	890	51.1612	Hom	Morpho	M176	Uni	LV
T199	890	67.2705	Hom	Morpho	M176	Uni	LV
T199	890	71.2369	Hom	Morpho	M176	Uni	LV
T199	890	35.2607	Hom	Morpho	M176	Uni	LV
T199	890	58.1267	Hom	Morpho	M176	Uni	LV
T199	890	31.5879	Hom	Morpho	M176	Uni	LV
T199	890	34.9111	Hom	Morpho	M176	Uni	LV
T199	890	54.5023	Hom	Morpho	M176	Uni	LV
T199	890	56.3798	Hom	Morpho	M176	Uni	LV
T199	890	28.9238	Hom	Morpho	M176	Uni	LV
T199	890	46.5083	Hom	Morpho	M176	Uni	LV
T199	890	6.31999	Hom	Morpho	M176	Uni	LV
T199	890	53.1425	Hom	Morpho	M176	Uni	LV
T199	890	49.4307	Hom	Morpho	M176	Uni	LV
T199	890	47.7513	Hom	Morpho	M176	Uni	LV
T199	890	49.9212	Hom	Morpho	M176	Uni	LV
T199	890	52.8999	Hom	Morpho	M176	Uni	LV
T199	890	49.6409	Hom	Morpho	M176	Uni	LV
T199	890	49.1898	Hom	Morpho	M176	Uni	LV
T199	890	50.0451	Hom	Morpho	M176	Uni	LV
T199	890	12.8898	Hom	Morpho	M176	Uni	LV
T199	890	34.7847	Hom	Morpho	M176	Uni	LV
T199	890	9.93714	Hom	Morpho	M176	Uni	LV
T199	890	42.1723	Hom	Morpho	M176	Uni	LV
T199	890	20.099	Hom	Morpho	M176	Uni	LV
T199	890	24.932	Hom	Morpho	M176	Uni	LV
T2014	620	7.14377	Hom	Mig	M176	Uni	LV
T2014	620	11.5274	Hom	Mig	M176	Uni	LV
T2014	620	40.3155	Hom	Mig	M176	Uni	LV
T2014	620	5.23427	Hom	Mig	M176	Uni	LV
T2014	620	35.3722	Hom	Mig	M176	Uni	LV
T2014	620	31.1548	Hom	Mig	M176	Uni	LV
T2014	880	6.91756	Hom	Morpho	M176	Uni	LV
T2014	880	13.8185	Hom	Morpho	M176	Uni	LV
T2014	880	8.70835	Hom	Morpho	M176	Uni	LV
T2303	620	7.89915	Hom	Mig	M176	Uni	LV
T2303	620	58.9188	Hom	Mig	M176	Uni	LV
T2303	620	60.1538	Hom	Mig	M176	Uni	LV
T2303	620	25.1684	Hom	Mig	M176	Uni	LV
T2303	620	26.1201	Hom	Mig	M176	Uni	LV
T2303	620	46.5423	Hom	Mig	M176	Uni	LV
T2303	620	18.1368	Hom	Mig	M176	Uni	LV
T2303	620	41.26	Hom	Mig	M176	Uni	LV
T2303	620	23.9895	Hom	Mig	M176	Uni	LV
T2303	620	53.6531	Hom	Mig	M176	Uni	LV
T2303	620	44.5052	Hom	Mig	M176	Uni	LV
T2303	620	29.0449	Hom	Mig	M176	Uni	LV
T2303	620	9.82655	Hom	Mig	M176	Uni	LV
T2303	620	56.4016	Hom	Mig	M176	Uni	LV
T2303	620	44.8821	Hom	Mig	M176	Uni	LV
T2303	620	31.0153	Hom	Mig	M176	Uni	LV
T2303	620	14.3319	Hom	Mig	M176	Uni	LV
T2303	620	110.39	Hom	Mig	M176	Uni	LV
T2303	620	100.552	Hom	Mig	M176	Uni	LV
T2303	620	86.8347	Hom	Mig	M176	Uni	LV
T2303	620	66.5996	Hom	Mig	M176	Uni	LV
T2303	870	6.7296	Hom	Morpho	M176	Uni	LV
T2303	870	9.24238	Hom	Morpho	M176	Uni	LV
T2303	870	50.2983	Hom	Morpho	M176	Uni	LV
T2303	870	67.6275	Hom	Morpho	M176	Uni	LV
T2303	870	11.2663	Hom	Morpho	M176	Uni	LV
T2303	870	52.6857	Hom	Morpho	M176	Uni	LV
T2303	870	69.9846	Hom	Morpho	M176	Uni	LV
T2303	870	42.2758	Hom	Morpho	M176	Uni	LV
T2303	870	59.0763	Hom	Morpho	M176	Uni	LV
T2303	870	79.4103	Hom	Morpho	M176	Uni	LV
T2303	870	21.1915	Hom	Morpho	M176	Uni	LV
T2303	870	8.95475	Hom	Morpho	M176	Uni	LV
T2303	870	21.5916	Hom	Morpho	M176	Uni	LV
T2303	870	25.5515	Hom	Morpho	M176	Uni	LV
T2303	870	35.116	Hom	Morpho	M176	Uni	LV
T2303	870	22.8812	Hom	Morpho	M176	Uni	LV
T2303	870	28.3409	Hom	Morpho	M176	Uni	LV
T2303	870	39.326	Hom	Morpho	M176	Uni	LV
T2303	870	6.3775	Hom	Morpho	M176	Uni	LV
T2303	870	18.078	Hom	Morpho	M176	Uni	LV
T2303	870	11.7101	Hom	Morpho	M176	Uni	LV
T2303	870	37.7719	Hom	Morpho	M176	Uni	LV
T2303	870	42.2641	Hom	Morpho	M176	Uni	LV
T2303	870	21.2672	Hom	Morpho	M176	Uni	LV
T2303	870	14.9809	Hom	Morpho	M176	Uni	LV
T2303	870	3.95551	Hom	Morpho	M176	Uni	LV
T2303	870	41.2912	Hom	Morpho	M176	Uni	LV
T2303	870	45.7674	Hom	Morpho	M176	Uni	LV
T2303	870	24.6351	Hom	Morpho	M176	Uni	LV
T2303	870	18.341	Hom	Morpho	M176	Uni	LV
T2303	870	7.17295	Hom	Morpho	M176	Uni	LV
T2303	870	41.0073	Hom	Morpho	M176	Uni	LV
T2303	870	43.7208	Hom	Morpho	M176	Uni	LV
T2303	870	21.0218	Hom	Morpho	M176	Uni	LV
T2303	870	15.7218	Hom	Morpho	M176	Uni	LV
T2303	870	9.27773	Hom	Morpho	M176	Uni	LV
T2303	870	72.5685	Hom	Morpho	M176	Uni	LV
T2303	870	71.2613	Hom	Morpho	M176	Uni	LV
T2303	870	53.4362	Hom	Morpho	M176	Uni	LV
T2303	870	52.2093	Hom	Morpho	M176	Uni	LV
T2303	870	51.1617	Hom	Morpho	M176	Uni	LV
T2303	870	83.0287	Hom	Morpho	M176	Uni	LV
T2303	870	79.5813	Hom	Morpho	M176	Uni	LV
T2303	870	65.4965	Hom	Morpho	M176	Uni	LV
T2303	870	65.9807	Hom	Morpho	M176	Uni	LV
T2303	870	67.6528	Hom	Morpho	M176	Uni	LV
T238	620	29.9658	Hom	Mig	M176	Uni	LV
T238	620	32.8617	Hom	Mig	M176	Uni	LV
T238	620	18.2268	Hom	Mig	M176	Uni	LV
T238	810	21.633	Hom	Morpho	M176	Uni	LV
T238	810	17.9763	Hom	Morpho	M176	Uni	LV
T238	810	33.1941	Hom	Morpho	M176	Uni	LV
T238	810	54.6136	Hom	Morpho	M176	Uni	LV
T238	810	18.2047	Hom	Morpho	M176	Uni	LV
T238	810	24.851	Hom	Morpho	M176	Uni	LV
T238	810	28.3234	Hom	Morpho	M176	Uni	LV
T238	810	51.2171	Hom	Morpho	M176	Uni	LV
T238	810	34.3896	Hom	Morpho	M176	Uni	LV
T238	810	17.444	Hom	Morpho	M176	Uni	LV
T238	810	37.8972	Hom	Morpho	M176	Uni	LV
T238	810	16.4804	Hom	Morpho	M176	Uni	LV
T238	810	24.279	Hom	Morpho	M176	Uni	LV
T238	810	32.7963	Hom	Morpho	M176	Uni	LV
T238	810	51.5472	Hom	Morpho	M176	Uni	LV
T2460	570	24.0711	Hom	Mig	M176	Uni	LV
T2460	810	9.45212	Hom	Morpho	M176	Uni	LV
T2516	600	23.4349	Hom	Mig	M176	Uni	LV
T2516	865	9.51974	Hom	Morpho	M176	Uni	LV
T2516	865	31.313	Hom	Morpho	M176	Uni	LV
T2516	865	43.9745	Hom	Morpho	M176	Uni	LV
T2516	865	26.9339	Hom	Morpho	M176	Uni	LV
T2516	865	35.811	Hom	Morpho	M176	Uni	LV
T2516	865	21.4513	Hom	Morpho	M176	Uni	LV
T2757	570	17.072	Hom	Mig	M176	Uni	LV
T2757	570	39.2724	Hom	Mig	M176	Uni	LV
T2757	570	14.9686	Hom	Mig	M176	Uni	LV
T2757	570	51.2952	Hom	Mig	M176	Uni	LV
T2757	570	26.2149	Hom	Mig	M176	Uni	LV
T2757	570	39.3002	Hom	Mig	M176	Uni	LV
T2757	820	33.8071	Hom	Morpho	M176	Uni	LV
T2757	820	46.8551	Hom	Morpho	M176	Uni	LV
T2757	820	72.9808	Hom	Morpho	M176	Uni	LV
T2757	820	32.2808	Hom	Morpho	M176	Uni	LV
T2757	820	79.438	Hom	Morpho	M176	Uni	LV
T2757	820	67.6839	Hom	Morpho	M176	Uni	LV
T2757	820	58.0423	Hom	Morpho	M176	Uni	LV
T2757	820	106.03	Hom	Morpho	M176	Uni	LV
T2757	820	50.2419	Hom	Morpho	M176	Uni	LV
T2757	820	65.8219	Hom	Morpho	M176	Uni	LV
T355	560	21.7856	Hom	Mig	M176	Uni	LV
T355	805	8.04019	Hom	Morpho	M176	Uni	LV
T355	805	45.5989	Hom	Morpho	M176	Uni	LV
T355	805	36.7747	Hom	Morpho	M176	Uni	LV
T355	805	53.2937	Hom	Morpho	M176	Uni	LV
T355	805	44.5897	Hom	Morpho	M176	Uni	LV
T355	805	9.27354	Hom	Morpho	M176	Uni	LV
T3595	620	21.2907	Hom	Mig	M176	Uni	LV
T3595	620	19.7975	Hom	Mig	M176	Uni	LV
T3663	575	31.9265	Hom	Mig	M176	Uni	LV
T3663	575	42.4121	Hom	Mig	M176	Uni	LV
T3663	575	30.5062	Hom	Mig	M176	Uni	LV
T3663	575	29.7959	Hom	Mig	M176	Uni	LV
T3663	575	30.0004	Hom	Mig	M176	Uni	LV
T3663	575	45.9482	Hom	Mig	M176	Uni	LV
T3663	900	46.2271	Hom	Morpho	M176	Uni	LV
T3663	900	45.2481	Hom	Morpho	M176	Uni	LV
T3663	900	57.577	Hom	Morpho	M176	Uni	LV
T3663	900	54.5555	Hom	Morpho	M176	Uni	LV
T3663	900	34.7728	Hom	Morpho	M176	Uni	LV
T3663	900	43.7504	Hom	Morpho	M176	Uni	LV
T3663	900	23.5702	Hom	Morpho	M176	Uni	LV
T3663	900	26.3544	Hom	Morpho	M176	Uni	LV
T3663	900	37.5465	Hom	Morpho	M176	Uni	LV
T3663	900	22.6381	Hom	Morpho	M176	Uni	LV
T3663	900	43.1366	Hom	Morpho	M176	Uni	LV
T3663	900	25.6777	Hom	Morpho	M176	Uni	LV
T3663	900	23.5197	Hom	Morpho	M176	Uni	LV
T3663	900	22.6481	Hom	Morpho	M176	Uni	LV
T3663	900	27.6112	Hom	Morpho	M176	Uni	LV
T3663	900	18.6508	Hom	Morpho	M176	Uni	LV
T3663	900	42.0572	Hom	Morpho	M176	Uni	LV
T3663	900	53.2142	Hom	Morpho	M176	Uni	LV
T3663	900	44.0986	Hom	Morpho	M176	Uni	LV
T3663	900	47.0327	Hom	Morpho	M176	Uni	LV
T3663	900	24.344	Hom	Morpho	M176	Uni	LV
T3944	620	30.6482	Hom	Mig	M176	Uni	LV
T3944	620	85.469	Hom	Mig	M176	Uni	LV
T3944	620	101.292	Hom	Mig	M176	Uni	LV
T3944	620	88.5083	Hom	Mig	M176	Uni	LV
T3944	620	99.001	Hom	Mig	M176	Uni	LV
T3944	620	21.2557	Hom	Mig	M176	Uni	LV
T3944	900	19.076	Hom	Morpho	M176	Uni	LV
T3944	900	25.3404	Hom	Morpho	M176	Uni	LV
T3944	900	14.5739	Hom	Morpho	M176	Uni	LV
T3944	900	84.5506	Hom	Morpho	M176	Uni	LV
T3944	900	73.483	Hom	Morpho	M176	Uni	LV
T3944	900	98.3709	Hom	Morpho	M176	Uni	LV
T3944	900	94.934	Hom	Morpho	M176	Uni	LV
T3944	900	11.16	Hom	Morpho	M176	Uni	LV
T3944	900	10.7864	Hom	Morpho	M176	Uni	LV
T3944	900	80.6546	Hom	Morpho	M176	Uni	LV
T3944	900	66.4108	Hom	Morpho	M176	Uni	LV
T3944	900	96.0964	Hom	Morpho	M176	Uni	LV
T3944	900	91.1507	Hom	Morpho	M176	Uni	LV
T3944	900	21.6298	Hom	Morpho	M176	Uni	LV
T3944	900	90.4095	Hom	Morpho	M176	Uni	LV
T3944	900	75.3736	Hom	Morpho	M176	Uni	LV
T3944	900	106.34	Hom	Morpho	M176	Uni	LV
T3944	900	101.022	Hom	Morpho	M176	Uni	LV
T3944	900	73.9817	Hom	Morpho	M176	Uni	LV
T3944	900	61.3169	Hom	Morpho	M176	Uni	LV
T3944	900	88.5508	Hom	Morpho	M176	Uni	LV
T3944	900	84.3074	Hom	Morpho	M176	Uni	LV
T3944	900	18.3933	Hom	Morpho	M176	Uni	LV
T3944	900	18.8992	Hom	Morpho	M176	Uni	LV
T3944	900	12.1534	Hom	Morpho	M176	Uni	LV
T3944	900	36.035	Hom	Morpho	M176	Uni	LV
T3944	900	28.201	Hom	Morpho	M176	Uni	LV
T3944	900	9.17827	Hom	Morpho	M176	Uni	LV
T3945	540	9.38578	Hom	Mig	M176	Uni	LV
T3945	870	21.0459	Hom	Morpho	M176	Uni	LV
T3945	870	39.5409	Hom	Morpho	M176	Uni	LV
T3945	870	14.4327	Hom	Morpho	M176	Uni	LV
T3945	870	48.3959	Hom	Morpho	M176	Uni	LV
T3945	870	18.1531	Hom	Morpho	M176	Uni	LV
T3945	870	30.7583	Hom	Morpho	M176	Uni	LV
T3949	620	17.3075	Hom	Mig	M176	Uni	LV
T3949	620	32.3611	Hom	Mig	M176	Uni	LV
T3949	620	46.0765	Hom	Mig	M176	Uni	LV
T3949	880	6.67079	Hom	Morpho	M176	Uni	LV
T3949	880	99.786	Hom	Morpho	M176	Uni	LV
T3949	880	30.3491	Hom	Morpho	M176	Uni	LV
T3949	880	61.0056	Hom	Morpho	M176	Uni	LV
T3949	880	72.3054	Hom	Morpho	M176	Uni	LV
T3949	880	93.6744	Hom	Morpho	M176	Uni	LV
T3949	880	24.3411	Hom	Morpho	M176	Uni	LV
T3949	880	65.5212	Hom	Morpho	M176	Uni	LV
T3949	880	76.2083	Hom	Morpho	M176	Uni	LV
T3949	880	70.2119	Hom	Morpho	M176	Uni	LV
T3949	880	133.613	Hom	Morpho	M176	Uni	LV
T3949	880	135.786	Hom	Morpho	M176	Uni	LV
T3949	880	75.8661	Hom	Morpho	M176	Uni	LV
T3949	880	83.5067	Hom	Morpho	M176	Uni	LV
T3949	880	13.9903	Hom	Morpho	M176	Uni	LV
T3951	610	39.5343	Hom	Mig	M176	Uni	LV
T3951	875	22.3397	Hom	Morpho	M176	Uni	LV
T3951	875	20.0472	Hom	Morpho	M176	Uni	LV
T3951	875	13.3547	Hom	Morpho	M176	Uni	LV
T3951	875	5.69551	Hom	Morpho	M176	Uni	LV
T3951	875	26.7463	Hom	Morpho	M176	Uni	LV
T3951	875	21.9727	Hom	Morpho	M176	Uni	LV
T3952	520	30.6291	Hom	Mig	M176	Uni	LV
T3952	880	32.841	Hom	Morpho	M176	Uni	LV
T3952	880	23.8066	Hom	Morpho	M176	Uni	LV
T3952	880	25.7466	Hom	Morpho	M176	Uni	LV
T3952	880	19.1171	Hom	Morpho	M176	Uni	LV
T3952	880	24.2144	Hom	Morpho	M176	Uni	LV
T3952	880	7.58236	Hom	Morpho	M176	Uni	LV
T3952	880	47.3602	Hom	Morpho	M176	Uni	LV
T3952	880	39.6738	Hom	Morpho	M176	Uni	LV
T3952	880	44.5084	Hom	Morpho	M176	Uni	LV
T3952	880	35.5715	Hom	Morpho	M176	Uni	LV
T3952	880	46.8899	Hom	Morpho	M176	Uni	LV
T3952	880	41.1639	Hom	Morpho	M176	Uni	LV
T3952	880	44.5428	Hom	Morpho	M176	Uni	LV
T3952	880	38.2808	Hom	Morpho	M176	Uni	LV
T3952	880	16.8043	Hom	Morpho	M176	Uni	LV
T3952	880	5.25813	Hom	Morpho	M176	Uni	LV
T3952	880	22.3749	Hom	Morpho	M176	Uni	LV
T3952	880	16.1111	Hom	Morpho	M176	Uni	LV
T3952	880	7.3798	Hom	Morpho	M176	Uni	LV
T430	620	47.4897	Hom	Mig	M176	Uni	LV
T430	620	31.5467	Hom	Mig	M176	Uni	LV
T430	620	31.7466	Hom	Mig	M176	Uni	LV
T430	620	30.6135	Hom	Mig	M176	Uni	LV
T430	620	32.0259	Hom	Mig	M176	Uni	LV
T430	620	39.9179	Hom	Mig	M176	Uni	LV
T430	620	32.4432	Hom	Mig	M176	Uni	LV
T430	620	26.0689	Hom	Mig	M176	Uni	LV
T430	620	20.5141	Hom	Mig	M176	Uni	LV
T430	620	76.6248	Hom	Mig	M176	Uni	LV
T430	620	78.8059	Hom	Mig	M176	Uni	LV
T430	620	82.8263	Hom	Mig	M176	Uni	LV
T430	620	76.5515	Hom	Mig	M176	Uni	LV
T430	620	7.05309	Hom	Mig	M176	Uni	LV
T430	620	61.7027	Hom	Mig	M176	Uni	LV
T430	620	62.1889	Hom	Mig	M176	Uni	LV
T430	620	59.463	Hom	Mig	M176	Uni	LV
T430	620	55.466	Hom	Mig	M176	Uni	LV
T430	620	61.8683	Hom	Mig	M176	Uni	LV
T430	620	62.9093	Hom	Mig	M176	Uni	LV
T430	620	63.1291	Hom	Mig	M176	Uni	LV
T430	620	57.7412	Hom	Mig	M176	Uni	LV
T430	620	6.09814	Hom	Mig	M176	Uni	LV
T430	620	34.653	Hom	Mig	M176	Uni	LV
T430	620	25.0449	Hom	Mig	M176	Uni	LV
T430	620	29.2602	Hom	Mig	M176	Uni	LV
T430	620	19.9123	Hom	Mig	M176	Uni	LV
T430	620	13.8989	Hom	Mig	M176	Uni	LV
T430	900	71.8551	Hom	Morpho	M176	Uni	LV
T430	900	24.9682	Hom	Morpho	M176	Uni	LV
T430	900	4.8299	Hom	Morpho	M176	Uni	LV
T430	900	94.8886	Hom	Morpho	M176	Uni	LV
T430	900	114.361	Hom	Morpho	M176	Uni	LV
T430	900	116.633	Hom	Morpho	M176	Uni	LV
T430	900	126.168	Hom	Morpho	M176	Uni	LV
T430	900	55.4398	Hom	Morpho	M176	Uni	LV
T430	900	67.2625	Hom	Morpho	M176	Uni	LV
T430	900	159.324	Hom	Morpho	M176	Uni	LV
T430	900	178.815	Hom	Morpho	M176	Uni	LV
T430	900	177.106	Hom	Morpho	M176	Uni	LV
T430	900	184.002	Hom	Morpho	M176	Uni	LV
T430	900	21.1506	Hom	Morpho	M176	Uni	LV
T430	900	119.628	Hom	Morpho	M176	Uni	LV
T430	900	139.01	Hom	Morpho	M176	Uni	LV
T430	900	141.595	Hom	Morpho	M176	Uni	LV
T430	900	151.044	Hom	Morpho	M176	Uni	LV
T430	900	99.0262	Hom	Morpho	M176	Uni	LV
T430	900	118.526	Hom	Morpho	M176	Uni	LV
T430	900	120.668	Hom	Morpho	M176	Uni	LV
T430	900	130.068	Hom	Morpho	M176	Uni	LV
T430	900	19.6595	Hom	Morpho	M176	Uni	LV
T430	900	28.3356	Hom	Morpho	M176	Uni	LV
T430	900	41.2397	Hom	Morpho	M176	Uni	LV
T430	900	22.753	Hom	Morpho	M176	Uni	LV
T430	900	34.4808	Hom	Morpho	M176	Uni	LV
T430	900	13.2521	Hom	Morpho	M176	Uni	LV
T798	620	56.3473	Hom	Mig	M176	Uni	LV
T798	620	55.3416	Hom	Mig	M176	Uni	LV
T798	620	45.3969	Hom	Mig	M176	Uni	LV
T798	620	18.5161	Hom	Mig	M176	Uni	LV
T798	620	21.2863	Hom	Mig	M176	Uni	LV
T798	620	18.6764	Hom	Mig	M176	Uni	LV
T798	620	13.4219	Hom	Mig	M176	Uni	LV
T798	620	44.3736	Hom	Mig	M176	Uni	LV
T798	620	31.017	Hom	Mig	M176	Uni	LV
T798	620	67.5455	Hom	Mig	M176	Uni	LV
T798	620	67.7558	Hom	Mig	M176	Uni	LV
T798	620	69.5295	Hom	Mig	M176	Uni	LV
T798	620	64.2818	Hom	Mig	M176	Uni	LV
T798	620	20.024	Hom	Mig	M176	Uni	LV
T798	620	70.6005	Hom	Mig	M176	Uni	LV
T798	620	65.8765	Hom	Mig	M176	Uni	LV
T798	620	64.6554	Hom	Mig	M176	Uni	LV
T798	620	65.7082	Hom	Mig	M176	Uni	LV
T798	620	61.9457	Hom	Mig	M176	Uni	LV
T798	620	60.3696	Hom	Mig	M176	Uni	LV
T798	620	59.2872	Hom	Mig	M176	Uni	LV
T798	620	57.1003	Hom	Mig	M176	Uni	LV
T798	620	11.5478	Hom	Mig	M176	Uni	LV
T798	620	12.7821	Hom	Mig	M176	Uni	LV
T798	620	5.30716	Hom	Mig	M176	Uni	LV
T798	620	6.75486	Hom	Mig	M176	Uni	LV
T798	620	11.2548	Hom	Mig	M176	Uni	LV
T798	620	10.8722	Hom	Mig	M176	Uni	LV
T798	900	45.0615	Hom	Morpho	M176	Uni	LV
T798	900	34.6144	Hom	Morpho	M176	Uni	LV
T798	900	30.3686	Hom	Morpho	M176	Uni	LV
T798	900	36.8491	Hom	Morpho	M176	Uni	LV
T798	900	33.735	Hom	Morpho	M176	Uni	LV
T798	900	34.0548	Hom	Morpho	M176	Uni	LV
T798	900	33.0391	Hom	Morpho	M176	Uni	LV
T798	900	36.5089	Hom	Morpho	M176	Uni	LV
T798	900	65.8039	Hom	Morpho	M176	Uni	LV
T798	900	62.5696	Hom	Morpho	M176	Uni	LV
T798	900	57.4749	Hom	Morpho	M176	Uni	LV
T798	900	7.82453	Hom	Morpho	M176	Uni	LV
T798	900	68.5456	Hom	Morpho	M176	Uni	LV
T798	900	63.6596	Hom	Morpho	M176	Uni	LV
T798	900	61.7691	Hom	Morpho	M176	Uni	LV
T798	900	63.8688	Hom	Morpho	M176	Uni	LV
T798	900	58.4177	Hom	Morpho	M176	Uni	LV
T798	900	57.0086	Hom	Morpho	M176	Uni	LV
T798	900	9.05231	Hom	Morpho	M176	Uni	LV
T798	900	12.1594	Hom	Morpho	M176	Uni	LV
T798	900	7.18383	Hom	Morpho	M176	Uni	LV
T1	500	17.7306	Hom	Mig	M194	Uni	LV
T1	500	15.8185	Hom	Mig	M194	Uni	LV
T1	810	6.7763	Hom	Morpho	M194	Uni	LV
T1	810	24.0096	Hom	Morpho	M194	Uni	LV
T1	810	24.5916	Hom	Morpho	M194	Uni	LV
T1	810	26.7565	Hom	Morpho	M194	Uni	LV
T1	810	27.2435	Hom	Morpho	M194	Uni	LV
T1	810	5.00775	Hom	Morpho	M194	Uni	LV
T129	690	14.2378	Hom	Morpho	M194	Uni	LV
T129	690	31.5075	Hom	Morpho	M194	Uni	LV
T129	690	37.0343	Hom	Morpho	M194	Uni	LV
T129	690	22.1218	Hom	Morpho	M194	Uni	LV
T129	690	24.1881	Hom	Morpho	M194	Uni	LV
T129	690	14.2882	Hom	Morpho	M194	Uni	LV
T25	520	11.0594	Hom	Mig	M194	Uni	LV
T25	520	14.8639	Hom	Mig	M194	Uni	LV
T25	520	13.6904	Hom	Mig	M194	Uni	LV
T25	520	11.3663	Hom	Mig	M194	Uni	LV
T25	520	14.6617	Hom	Mig	M194	Uni	LV
T25	520	9.89629	Hom	Mig	M194	Uni	LV
T25	860	19.9874	Hom	Morpho	M194	Uni	LV
T25	860	28.2883	Hom	Morpho	M194	Uni	LV
T25	860	10.3355	Hom	Morpho	M194	Uni	LV
T25	860	13.1745	Hom	Morpho	M194	Uni	LV
T25	860	12.8621	Hom	Morpho	M194	Uni	LV
T25	860	22.2331	Hom	Morpho	M194	Uni	LV
T39	735	31.3352	Hom	Morpho	M194	Uni	LV
T48	805	13.9142	Hom	Mig	M194	Uni	Atria
T48	910	14.4615	Hom	Morpho	M194	Uni	Atria
T48	910	9.07093	Hom	Morpho	M194	Uni	Atria
T48	910	18.7919	Hom	Morpho	M194	Uni	Atria
T48	910	17.2981	Hom	Morpho	M194	Uni	Atria
T54	770	26.7632	Hom	Mig	M194	Uni	Atria
T54	915	15.4423	Hom	Morpho	M194	Uni	Atria
T54	915	43.7423	Hom	Morpho	M194	Uni	Atria
T54	915	34.7852	Hom	Morpho	M194	Uni	Atria
T54	915	28.3287	Hom	Morpho	M194	Uni	Atria
T54	915	20.9231	Hom	Morpho	M194	Uni	Atria
T54	915	14.7067	Hom	Morpho	M194	Uni	Atria
T92	500	50.5337	Hom	Mig	M194	Uni	LV
T92	690	11.9238	Hom	Morpho	M194	Uni	LV
T92	690	106.233	Hom	Morpho	M194	Uni	LV
T92	690	99.0295	Hom	Morpho	M194	Uni	LV
T92	690	106.576	Hom	Morpho	M194	Uni	LV
T92	690	99.1202	Hom	Morpho	M194	Uni	LV
T92	690	8.80298	Hom	Morpho	M194	Uni	LV
T99	715	28.028	Hom	Morpho	M194	Uni	LV
T99	715	22.8108	Hom	Morpho	M194	Uni	LV
T99	715	27.7629	Hom	Morpho	M194	Uni	LV
T99	715	19.381	Hom	Morpho	M194	Uni	LV
T109	775	18.3567	Hom	Morpho	M194	Uni	LV
T109	775	23.2944	Hom	Morpho	M194	Uni	LV
T109	775	10.6199	Hom	Morpho	M194	Uni	LV
T74	915	37.9014	Hom	Morpho	M194	Uni	Atria
T84	915	13.3855	Hom	Morpho	M194	Uni	Atria
T174	325	14.3661	Hom	Mig	M305	Uni	LV
T174	430	17.3533	Hom	Morpho	M305	Uni	LV
T213	445	19.6156	Hom	Mig	M305	Uni	Atria
T237	565	13.6964	Hom	Morpho	M305	Uni	LV
T254	345	13.7343	Hom	Mig	M305	Uni	LV
T254	520	15.7817	Hom	Morpho	M305	Uni	LV
T254	520	13.6851	Hom	Morpho	M305	Uni	LV
T254	520	29.3657	Hom	Morpho	M305	Uni	LV
T254	520	22.0224	Hom	Morpho	M305	Uni	LV
T364	595	24.7157	Hom	Mig	M305	Uni	Atria
T364	770	25.8021	Hom	Morpho	M305	Uni	Atria
T374	650	24.0251	Hom	Morpho	M305	Uni	Atria
T393	325	7.67329	Hom	Mig	M305	Uni	LV
T393	710	18.7927	Hom	Morpho	M305	Uni	LV
T43	325	20.755	Hom	Mig	M305	Uni	LV
T43	610	8.1153	Hom	Morpho	M305	Uni	LV
T43	610	31.6159	Hom	Morpho	M305	Uni	LV
T43	610	30.1958	Hom	Morpho	M305	Uni	LV
T43	610	34.867	Hom	Morpho	M305	Uni	LV
T43	610	34.3187	Hom	Morpho	M305	Uni	LV
T43	610	8.58628	Hom	Morpho	M305	Uni	LV
T486	945	15.502	Hom	Morpho	M305	Uni	Atria
T506	325	50.1729	Hom	Mig	M305	Uni	LV
T506	625	15.0133	Hom	Morpho	M305	Uni	LV
T508	325	15.1484	Hom	Mig	M305	Uni	LV
T508	705	13.251	Hom	Morpho	M305	Uni	LV
T664	325	14.7737	Hom	Mig	M305	Uni	LV
T664	625	33.6795	Hom	Morpho	M305	Uni	LV
T664	625	8.13726	Hom	Morpho	M305	Uni	LV
T664	625	33.8208	Hom	Morpho	M305	Uni	LV
T664	625	35.3222	Hom	Morpho	M305	Uni	LV
T664	625	12.6381	Hom	Morpho	M305	Uni	LV
T664	625	34.2453	Hom	Morpho	M305	Uni	LV
T7	325	24.0852	Hom	Mig	M305	Uni	LV
T7	570	22.1609	Hom	Morpho	M305	Uni	LV
T7	570	10.9398	Hom	Morpho	M305	Uni	LV
T7	570	40.5255	Hom	Morpho	M305	Uni	LV
T7	570	20.148	Hom	Morpho	M305	Uni	LV
T7	570	22.7781	Hom	Morpho	M305	Uni	LV
T8	605	21.9156	Hom	Mig	M305	Uni	Atria
T8	605	26.8061	Hom	Mig	M305	Uni	Atria
T8	605	25.3928	Hom	Mig	M305	Uni	Atria
T8	630	24.8375	Hom	Morpho	M305	Uni	Atria
T8	630	23.8299	Hom	Morpho	M305	Uni	Atria
T8	630	24.7448	Hom	Morpho	M305	Uni	Atria
T1249	625	36.1755	Hom	Mig	M317	Uni	LV
T1249	625	48.2208	Hom	Mig	M317	Uni	LV
T1249	625	54.2939	Hom	Mig	M317	Uni	LV
T1249	625	78.4429	Hom	Mig	M317	Uni	LV
T1249	625	30.5742	Hom	Mig	M317	Uni	LV
T1249	995	21.3787	Hom	Morpho	M317	Uni	LV
T1249	995	38.1119	Hom	Morpho	M317	Uni	LV
T15	545	25.7835	Hom	Mig	M317	Uni	LV
T15	545	43.9647	Hom	Mig	M317	Uni	LV
T15	830	23.4582	Hom	Morpho	M317	Uni	LV
T15	830	15.9737	Hom	Morpho	M317	Uni	LV
T15	830	8.12697	Hom	Morpho	M317	Uni	LV
T15	830	28.8658	Hom	Morpho	M317	Uni	LV
T15	830	28.1556	Hom	Morpho	M317	Uni	LV
T15	830	9.38115	Hom	Morpho	M317	Uni	LV
T15	830	76.3348	Hom	Morpho	M317	Uni	LV
T15	830	79.9821	Hom	Morpho	M317	Uni	LV
T15	830	76.2627	Hom	Morpho	M317	Uni	LV
T15	830	81.3281	Hom	Morpho	M317	Uni	LV
T15	830	84.8857	Hom	Morpho	M317	Uni	LV
T15	830	89.9156	Hom	Morpho	M317	Uni	LV
T15	830	81.1311	Hom	Morpho	M317	Uni	LV
T15	830	85.1809	Hom	Morpho	M317	Uni	LV
T1518	870	13.787	Hom	Morpho	M317	Uni	LV
T236	585	17.4797	Hom	Mig	M317	Uni	LV
T236	585	46.8229	Hom	Mig	M317	Uni	LV
T236	585	62.5412	Hom	Mig	M317	Uni	LV
T236	585	38.2002	Hom	Mig	M317	Uni	LV
T236	585	54.6619	Hom	Mig	M317	Uni	LV
T236	585	17.2288	Hom	Mig	M317	Uni	LV
T236	995	10.9673	Hom	Morpho	M317	Uni	LV
T236	995	7.82305	Hom	Morpho	M317	Uni	LV
T236	995	9.78492	Hom	Morpho	M317	Uni	LV
T236	995	51.8534	Hom	Morpho	M317	Uni	LV
T236	995	64.7621	Hom	Morpho	M317	Uni	LV
T236	995	87.5617	Hom	Morpho	M317	Uni	LV
T236	995	87.1074	Hom	Morpho	M317	Uni	LV
T236	995	16.7366	Hom	Morpho	M317	Uni	LV
T236	995	13.9944	Hom	Morpho	M317	Uni	LV
T236	995	57.7631	Hom	Morpho	M317	Uni	LV
T236	995	69.447	Hom	Morpho	M317	Uni	LV
T236	995	93.4091	Hom	Morpho	M317	Uni	LV
T236	995	92.6002	Hom	Morpho	M317	Uni	LV
T236	995	11.4879	Hom	Morpho	M317	Uni	LV
T236	995	55.8092	Hom	Morpho	M317	Uni	LV
T236	995	69.0001	Hom	Morpho	M317	Uni	LV
T236	995	91.1304	Hom	Morpho	M317	Uni	LV
T236	995	90.7024	Hom	Morpho	M317	Uni	LV
T236	995	56.5596	Hom	Morpho	M317	Uni	LV
T236	995	71.1389	Hom	Morpho	M317	Uni	LV
T236	995	92.1938	Hom	Morpho	M317	Uni	LV
T236	995	92.9278	Hom	Morpho	M317	Uni	LV
T236	995	19.2618	Hom	Morpho	M317	Uni	LV
T236	995	35.8066	Hom	Morpho	M317	Uni	LV
T236	995	37.1123	Hom	Morpho	M317	Uni	LV
T236	995	28.935	Hom	Morpho	M317	Uni	LV
T236	995	23.8969	Hom	Morpho	M317	Uni	LV
T236	995	12.9745	Hom	Morpho	M317	Uni	LV
T319	545	28.3075	Hom	Mig	M317	Uni	LV
T319	545	23.167	Hom	Mig	M317	Uni	LV
T319	545	46.3735	Hom	Mig	M317	Uni	LV
T319	545	49.0509	Hom	Mig	M317	Uni	LV
T319	545	72.4187	Hom	Mig	M317	Uni	LV
T319	545	24.7739	Hom	Mig	M317	Uni	LV
T319	830	26.7753	Hom	Morpho	M317	Uni	LV
T319	830	32.1902	Hom	Morpho	M317	Uni	LV
T319	830	16.157	Hom	Morpho	M317	Uni	LV
T319	830	28.8557	Hom	Morpho	M317	Uni	LV
T319	830	48.8527	Hom	Morpho	M317	Uni	LV
T319	830	49.0585	Hom	Morpho	M317	Uni	LV
T319	830	19.6294	Hom	Morpho	M317	Uni	LV
T319	830	24.7549	Hom	Morpho	M317	Uni	LV
T319	830	37.8609	Hom	Morpho	M317	Uni	LV
T319	830	58.7838	Hom	Morpho	M317	Uni	LV
T319	830	68.9149	Hom	Morpho	M317	Uni	LV
T319	830	37.6394	Hom	Morpho	M317	Uni	LV
T319	830	53.6718	Hom	Morpho	M317	Uni	LV
T319	830	75.1083	Hom	Morpho	M317	Uni	LV
T319	830	80.2738	Hom	Morpho	M317	Uni	LV
T319	830	20.6193	Hom	Morpho	M317	Uni	LV
T319	830	38.6011	Hom	Morpho	M317	Uni	LV
T319	830	44.8967	Hom	Morpho	M317	Uni	LV
T319	830	22.9301	Hom	Morpho	M317	Uni	LV
T319	830	36.1582	Hom	Morpho	M317	Uni	LV
T319	830	26.6649	Hom	Morpho	M317	Uni	LV
T385	520	19.0761	Hom	Mig	M317	Uni	LV
T385	900	22.3445	Hom	Morpho	M317	Uni	LV
T385	900	19.4783	Hom	Morpho	M317	Uni	LV
T385	900	13.1493	Hom	Morpho	M317	Uni	LV
T385	900	9.77386	Hom	Morpho	M317	Uni	LV
T385	900	18.923	Hom	Morpho	M317	Uni	LV
T385	900	11.1731	Hom	Morpho	M317	Uni	LV
T395	555	12.3453	Hom	Mig	M317	Uni	LV
T395	675	8.20544	Hom	Morpho	M317	Uni	LV
T395	675	20.2798	Hom	Morpho	M317	Uni	LV
T395	675	12.6768	Hom	Morpho	M317	Uni	LV
T395	675	24.1627	Hom	Morpho	M317	Uni	LV
T453	740	24.9153	Hom	Morpho	M317	Uni	LV
T227	760	20.0691	Hom	Morpho	M305	Uni	Atria
T227	760	12.2435	Hom	Morpho	M305	Uni	Atria
T374	560	15.5277	Hom	Mig	M305	Uni	Atria
T374	560	17.4387	Hom	Mig	M305	Uni	Atria
T374	560	3.84473	Hom	Mig	M305	Uni	Atria
