# Supplementary material for: Early coordination of cell migration and cardiac fate determination during mammalian gastrulation
Source: EMBO J. 2025 May 13;44(12):3327–59. doi: 10.1038/s44318-025-00441-0 (PMC12170898; doi:10.1038/s44318-025-00441-0)
Supplement: Supplementary file 22 — Source data Fig. 6 [file 44318_2025_441_MOESM22_ESM.zip]

Archive with 19 entries (13 files):
- Source Data Fig. 6/
- __MACOSX/._Source Data Fig. 6
- Source Data Fig. 6/6A/
- Source Data Fig. 6/.DS_Store
- __MACOSX/Source Data Fig. 6/._.DS_Store
- Source Data Fig. 6/6B/
- Source Data Fig. 6/6E/
- Source Data Fig. 6/6D/
- Source Data Fig. 6/6C/
- Source Data Fig. 6/6A/Fig. 6A.xlsx
- __MACOSX/Source Data Fig. 6/6A/._Fig. 6A.xlsx
- Source Data Fig. 6/6B/Fig. 6B.xlsx
- __MACOSX/Source Data Fig. 6/6B/._Fig. 6B.xlsx
- Source Data Fig. 6/6E/Fig. 6E.xlsx
- __MACOSX/Source Data Fig. 6/6E/._Fig. 6E.xlsx
- Source Data Fig. 6/6D/Fig. 6D.xlsx
- __MACOSX/Source Data Fig. 6/6D/._Fig. 6D.xlsx
- Source Data Fig. 6/6C/Fig.6C.xlsx
- __MACOSX/Source Data Fig. 6/6C/._Fig.6C.xlsx
