# Supplementary material for: Early coordination of cell migration and cardiac fate determination during mammalian gastrulation
Source: EMBO J. 2025 May 13;44(12):3327–59. doi: 10.1038/s44318-025-00441-0 (PMC12170898; doi:10.1038/s44318-025-00441-0)
Supplement: Supplementary file 22 — Source data Fig. 6 [file 44318_2025_441_MOESM22_ESM.zip › Source Data Fig. 6/6B/Fig. 6B.xlsx]

## Sheet: Fig. 6B
LABEL	ID	TRACK_ID	POSITION_X	POSITION_Y	POSITION_Z	POSITION_T	FRAME	CELL_DIVISION_TIME	MEAN_INTENSITY_CH1	MEDIAN_INTENSITY_CH1	MIN_INTENSITY_CH1	MAX_INTENSITY_CH1	TOTAL_INTENSITY_CH1	STD_INTENSITY_CH1	MEAN_INTENSITY_CH2	MEDIAN_INTENSITY_CH2	MIN_INTENSITY_CH2	MAX_INTENSITY_CH2	TOTAL_INTENSITY_CH2	STD_INTENSITY_CH2	EXTRACK_P_STUCK	EXTRACK_P_DIFFUSIVE	CONTRAST_CH1	SNR_CH1	CONTRAST_CH2	SNR_CH2
D1	21255	54	1717.1	1577.4	865.76	550	550	245	137.514	137	113	175	125550	8.87005	1195.63	1222	738	1516	1091613	145.204			0.0174068	0.530486	0.153849	2.19582
D1	21250	54	1722.11	1581.16	856.8	555	555	245	139.023	139	115	169	126928	8.12245	1223.69	1236	843	1475	1117227	110.343			0.0179042	0.602113	0.180834	3.39663
D1	21245	54	1732.13	1586.17	856.8	560	560	245	136.881	137	118	166	124972	7.63246	1118.34	1148	647	1413	1021046	156.828			0.012047	0.426958	0.185516	2.23179
D1	21240	54	1739.03	1585.55	856.8	565	565	245	138.65	139	117	167	126587	7.56723	943.464	966	560	1227	861383	138.415			0.0118582	0.429448	0.171571	1.9964
D1	21235	54	1740.91	1586.8	856.8	570	570	245	138.349	138	118	169	126313	7.14769	785.653	789	503	1068	717301	112.295			0.00663639	0.255212	0.133647	1.64962
D1	21230	54	1743.41	1578.03	856.8	575	575	245	142.767	143	113	178	130346	8.37887	917.276	920	525	1331	837473	149.599			0.00768121	0.259764	0.179797	1.86887
D1	21225	54	1742.79	1579.28	856.8	580	580	245	143.704	144	118	169	131202	8.56811	1146.97	1160	727	1505	1047182	151.743			0.0056336	0.187915	0.205002	2.57183
D1	21220	54	1739.65	1589.31	856.8	585	585	245	140.478	140	114	193	128256	9.58033	1164.84	1180	801	1522	1063499	148.877			8.85E-04	0.0259183	0.230601	2.93233
D1	21215	54	1739.03	1589.93	844.154	590	590	245	143.341	143	115	191	130870	9.04491	974.508	1015	410	1404	889726	236.276			0.00462292	0.145851	0.193288	1.33615
D1	21210	54	1743.41	1588.68	844.154	595	595	245	142.474	142	119	166	130079	6.80892	873.334	925	343	1312	797354	240.236			0.00158149	0.0660795	0.17261	1.07025
D1	21205	54	1748.42	1591.19	844.154	600	600	245	142.538	142	121	169	130137	6.92606	888.129	942	352	1369	810862	250.446			-0.00067	-0.027578	0.137162	0.855465
D1	21200	54	1744.67	1597.45	857.526	605	605	245	145.238	145	117	184	132602	10.057	1040.16	1075	481	1463	949664	226.052			-0.00505771	-0.146823	0.197354	1.51686
D1	21195	54	1742.16	1599.33	857.526	610	610	245	146.513	146	118	183	133766	8.60475	1262.83	1287	642	1647	1152966	204.076			6.80E-04	0.0231244	0.191843	1.9921
D1	21189	54	1742.79	1601.21	857.526	615	615	245	147.067	147	115	175	134272	8.68686	1323.14	1335	916	1687	1208031	168.435			0.00295724	0.0998357	0.185437	2.45767
D1	21184	54	1739.03	1606.22	857.526	620	620	245	145.313	145	121	170	132671	8.06297	1038.12	1100	419	1540	947806	310.479			0.00496488	0.178073	0.10888	0.656612
D1	21179	54	1735.89	1611.24	857.526	625	625	245	143.038	143	111	188	130594	11.0436	1333.57	1380	711	1770	1217550	235.651			0.00726888	0.186937	0.191383	1.81814
D1	21174	54	1737.15	1616.87	857.526	630	630	245	142.106	141	117	180	129743	8.29993	1317.37	1361	769	1728	1202762	201.986			0.00602615	0.205116	0.150549	1.70683
D1	21167	54	1726.5	1614.37	857.526	635	635	245	145.186	145	110	180	132555	10.2655	1377.06	1372	899	1824	1257259	189.048			-0.00101278	-0.0286768	0.174157	2.16086
D1	21162	54	1729.63	1621.89	857.526	640	640	245	145.862	145	119	193	133172	10.2333	1316.45	1312	890	1754	1201917	157.387			-0.00216549	-0.0618664	0.180202	2.55428
D1	21157	54	1731.51	1631.29	840.995	645	645	245	145.858	146	123	182	133168	7.73375	936.322	972	379	1544	854862	301.714			-0.00113111	-0.0427133	0.109421	0.612158
D1	21152	54	1732.76	1619.38	840.995	650	650	245	150.685	150	120	181	137575	8.42531	1142.89	1183	420	1633	1043460	308.974			-0.0117815	-0.426441	0.169595	1.07273
D1	21147	54	1730.25	1625.02	862.544	655	655	245	156.245	156	115	198	142652	11.6409	1252.77	1275	713	1799	1143783	207.538			-0.00800623	-0.216656	0.190986	1.93598
D1	21142	54	1725.87	1626.9	862.544	660	660	245	158.094	158	127	190	144340	9.3786	1328.59	1341	963	1602	1212999	114.878			-0.00754645	-0.256354	0.169539	3.35302
D1	21137	54	1723.99	1631.91	862.544	665	665	245	164.011	163	126	209	149742	12.0836	1194.04	1227	582	1520	1090155	176.584			-0.00367869	-0.100231	0.162076	1.88617
D1	21132	54	1712.71	1636.92	871.691	670	670	245	162.125	162	127	216	148020	11.5422	1161.55	1166	674	1619	1060496	220.885			-0.0124119	-0.353063	0.186037	1.64969
D1	21127	54	1707.7	1639.43	871.691	675	675	245	162.275	161	131	213	148157	14.0719	1152.83	1152	662	1637	1052530	216.141			-0.00263637	-0.0609649	0.189547	1.69977
D1	21122	54	1704.57	1630.03	871.691	680	680	245	178.645	178	141	218	163103	11.3402	1389.16	1372	963	1840	1268307	174.214			-0.0160834	-0.515015	0.198809	2.64475
D1	21117	54	1698.3	1620.63	889.741	685	685	245	175.51	176	141	215	160241	12.241	1387.62	1418	967	1706	1266901	148.945			-0.00535621	-0.154421	0.22498	3.4221
D1	21112	54	1692.03	1624.39	889.741	690	690	245	173.727	174	131	224	158613	13.917	1457.9	1468	1086	1850	1331064	131.41			-0.0159112	-0.403665	0.17583	3.31801
D1	21106	54	1685.77	1624.39	889.741	695	695	245	175.492	175	145	218	160224	11.7836	1504.57	1513	1228	1784	1373675	104.55			-0.00896104	-0.269325	0.154714	3.85633
D1	21101	54	1682.64	1631.29	889.741	700	700	245	175.462	175	150	235	160197	11.2138	1562.16	1588	1161	1815	1426255	124.023			-0.00687625	-0.216676	0.1502	3.28967
D1	21096	54	1677	1638.8	889.741	705	705	245	176.56	176	144	227	161199	11.903	1487.16	1488	1059	1824	1357775	146.582			-0.00653086	-0.195021	0.171344	2.96818
D1	21091	54	1677	1641.94	889.741	710	710	245	181.633	181	144	238	165831	13.2122	1540.04	1562	1049	1859	1406057	151.733			-0.000822	-0.0226187	0.166953	2.90417
D1	21086	54	1664.47	1646.32	889.741	715	715	245	192.173	192	152	236	175454	13.5719	1404.91	1464	637	1922	1282682	273.865			-0.00678042	-0.193328	0.138127	1.24518
D1	21081	54	1663.84	1646.95	889.741	720	720	245	206.689	205	153	271	188707	19.7132	1384.75	1406	772	2006	1264273	240.186			-0.00693112	-0.146357	0.119579	1.23155
D1	21076	54	1661.33	1650.71	889.741	725	725	245	213.353	212	157	273	194791	19.2422	1396.6	1425	773	1954	1275095	256.132			-0.0115487	-0.259092	0.136802	1.31234
D1	21071	54	1659.45	1653.21	889.741	730	730	245	222.804	221	169	299	203420	22.4545	1284.45	1323	661	1788	1172707	221.394			-0.00152664	-0.0303425	0.127434	1.31153
D1	21066	54	1660.08	1659.48	889.741	735	735	245	216.852	214	168	284	197986	19.7647	1293.89	1329	654	1660	1181326	222.081			-0.00925704	-0.205029	0.156879	1.58014
D1	21061	54	1660.71	1664.49	889.741	740	740	245	235.444	234	176	315	214960	25.9372	1203.28	1241	580	1702	1098599	211.576			-0.00405714	-0.0739571	0.132201	1.32813
D1	21056	54	1661.96	1668.25	889.741	745	745	245	250.479	249	181	323	228687	26.3502	1136.05	1153	633	1517	1037213	210.625			-0.00156228	-0.0297477	0.107261	1.04498
D1	21051	54	1662.59	1672.01	889.741	750	750	245	249.089	247	187	333	227418	26.2762	1256.51	1305	661	1598	1147198	191.497			-0.00579707	-0.110549	0.120663	1.41298
D1	21046	54	1652.56	1673.26	889.741	755	755	245	258.448	257	198	325	235963	20.5779	1244.62	1245	767	1768	1136336	234.246			-0.0177099	-0.452874	0.113616	1.08417
D1	21041	54	1641.91	1680.78	889.741	760	760	245	261.395	261	200	321	238654	19.7645	1399.27	1404	655	1951	1277537	287.406			-0.0188881	-0.509229	0.156639	1.31868
D1	21036	54	1640.66	1688.93	889.741	765	765	245	273.049	271	196	368	249294	23.7673	1083.86	1086	454	1739	989563	287.729			-0.00600866	-0.138895	0.0869535	0.602691
D1	21031	54	1639.4	1697.7	889.741	770	770	245	276.264	272	216	388	252229	28.1623	1038.28	1048	412	1618	947951	286.686			-0.0107028	-0.212254	0.062642	0.42699
D1	21026	54	1622.49	1694.57	880.416	775	775	245	289.349	287	229	363	264176	18.4489	998.923	1011	543	1421	912017	203.763			-0.0247068	-0.794627	0.104612	0.928557
D1	21021	54	1616.85	1695.19	880.416	780	780	245	289.844	290	240	337	264628	14.6944	1164.58	1179	749	1513	1063264	160.285			-0.0196666	-0.791403	0.139024	1.77363
D1	21016	54	1609.33	1694.57	880.416	785	785	245	297.873	298	231	364	271958	21.924	1136.41	1172	698	1494	1037541	157.878			-0.0114895	-0.315835	0.110058	1.42732
D1	21001	54	1591.79	1695.82	873.769	790	790	245	289.114	289	241	333	263961	14.8935	1211.3	1240	809	1546	1105914	182.448			-0.00456232	-0.17794	0.0997157	1.204
D1	20851	54	1592.41	1700.83	873.769	795	795	245	287.219	287	216	356	333461	23.2143	1269.2	1286	948	1528	1473541	107.117			-0.0128364	-0.321767	0.117543	2.49249
D11	20846	54	1601.81	1709.61	873.769	800	800		282.629	286	189	368	328132	27.5057	1148.92	1174	723	1506	1333898	164.266			-0.0125396	-0.260968	0.188278	2.21643
D11	20841	54	1603.06	1719	873.769	805	805		295.387	294	215	398	342944	32.9929	1021.41	1011	645	1385	1185856	165.867			-0.00210375	-0.0377494	0.173251	1.81867
D11	20836	54	1600.56	1723.39	873.769	810	810		297.006	296	207	399	344824	30.2345	1034.8	1047	569	1302	1201404	134.332			-0.000214	-0.00420785	0.194583	2.50954
D11	20831	54	1595.54	1729.03	866.366	815	815		337.175	338	251	440	391460	33.84	935.352	947	433	1293	1085944	189.026			0.00249768	0.0496488	0.180618	1.51403
D11	20826	54	1590.53	1732.16	866.366	820	820		324.034	325	231	413	376204	31.0384	962.879	982	539	1293	1117903	140.852			0.00258625	0.0538604	0.18217	2.10687
D11	20821	54	1588.65	1738.43	866.366	825	825		324.132	324	236	440	376317	36.399	953.628	973	638	1170	1107162	110.558			-0.00148415	-0.0264718	0.193748	2.79992
D11	20816	54	1585.52	1743.44	866.366	830	830		315.962	318	218	415	366832	35.4446	929.419	959	571	1183	1079055	124.016			6.56E-04	0.0116851	0.172999	2.21061
D11	20811	54	1584.89	1750.33	853.605	835	835		353.743	358	229	473	410696	40.2722	947.363	961	499	1326	1099889	183.629			0.0116972	0.203117	0.201434	1.72996
D11	20806	54	1578.63	1757.85	853.605	840	840		379.022	383	254	482	440044	40.9938	972.019	1016	453	1275	1128514	177.115			0.0123256	0.225146	0.17988	1.67338
D11	20801	54	1574.87	1759.73	853.605	845	845		370.369	372	283	470	429998	30.227	818.807	818	526	1140	950635	133.231			0.00642506	0.156446	0.169982	1.78578
D11	20796	54	1570.48	1772.89	853.605	850	850		357.142	359	259	455	414642	32.9268	894.98	924	470	1170	1039072	142.549			0.0051713	0.111604	0.174671	1.86717
D11	20863	54	1569.86	1782.29	853.646	855	855		343.449	346	241	452	164512	37.3396	1096.83	1122	691	1475	525382	161.106			0.013139	0.238571	0.148106	1.7565
D11	20883	54	1562.96	1786.05	847.323	860	860		332.455	336	215	409	159246	36.7033	1011.68	1016	680	1217	484596	97.3804			0.00643815	0.115886	0.133373	2.44511
D11	20888	54	1544.17	1786.67	828.459	865	865		379.196	380	306	440	181635	25.4751	1078.14	1081	778	1447	516427	124.115			0.0106027	0.31233	0.134174	2.05526
D11	20904	54	1541.03	1785.42	819.128	870	870		370.507	369	301	452	177473	25.3164	1136.21	1142	814	1406	544245	126.429			0.00410368	0.119624	0.138503	2.18659
D11	20910	54	1533.52	1788.55	809.568	875	875		390.104	390	336	457	186860	20.6369	934.783	952	645	1243	447761	140.725			-0.000272	-0.0102682	0.103344	1.24435
D11	20915	54	1524.12	1786.05	808.733	880	880		365.562	366	290	450	175104	27.0461	1000.77	1015	678	1200	479370	102.409			0.00186519	0.0503268	0.106744	1.88507
D11	30485	54	1526.55	1779.97	795.514	885	885		368.984	372	284	451	336882	32.7042	922.559	928	619	1192	842296	122.936			-0.00314264	-0.0711368	0.121367	1.62442
D11	30491	54	1520.47	1781.99	786.291	890	890		375.984	377	309	444	343273	23.7771	790.102	802	524	1015	721363	111.616			-0.00383661	-0.121803	0.0912462	1.1838
D11	30496	54	1502.23	1784.83	771.695	895	895		369.449	371	299	446	337307	23.9886	949.642	972	611	1246	867023	157.554			-0.00364294	-0.11262	0.0924525	1.02018
D11	30501	54	1501.02	1788.07	767.926	900	900		390.242	390	327	456	356291	21.2129	818.395	822	569	1056	747195	114.179			0.0025422	0.0932975	0.0632213	0.852404
D11	30507	54	1501.02	1788.48	759.145	905	905		381.835	382	273	486	348615	26.2897	820.576	826	520	1046	749186	105.427			0.00173514	0.0503155	0.0891607	1.27432
D11	30512	54	1498.99	1790.5	749.851	910	910		379.508	381	306	490	346491	24.6786	783.744	767	479	1205	715558	166.848			0.00708515	0.216378	0.0754463	0.65907
D11	30517	54	1497.77	1797.8	749.851	915	915		382.642	382	298	442	349352	21.6088	751.297	725	473	1195	685934	157.881			0.00446393	0.157389	0.0846772	0.742983
D11	30522	54	1488.86	1803.47	743.789	919	919		365.972	367	297	431	334132	22.066	927.743	930	558	1274	847029	161.215			0.0111178	0.364728	0.124109	1.27071
D12	20856	54	1581.76	1710.86	873.769	800	800		302.503	303	245	357	351206	19.8766	1112.42	1148	540	1563	1291516	243.2			-0.0021739	-0.0663137	0.111766	0.919666
D12	20921	54	1572.99	1720.88	876.824	805	805		325.234	325	255	395	155787	18.4919	848.044	833	507	1298	406213	184.181			0.00523022	0.18302	0.0569832	0.496459
D12	20926	54	1568.6	1723.39	876.824	810	810		317.783	317	263	395	152218	20.4114	853.793	844	570	1136	408967	138.487			0.00170452	0.0529846	0.0603643	0.701939
D12	20931	54	1567.35	1728.4	876.824	815	815		325.76	326	280	407	156039	20.0131	776.729	780	452	1102	372053	140.495			0.00862772	0.278469	0.0870341	0.885291
D12	20936	54	1561.08	1733.41	876.824	820	820		311.234	310	263	369	149081	19.07	838.923	841	494	1234	401844	139.355			-0.00652179	-0.214277	0.0964568	1.05919
D12	20941	54	1550.43	1741.56	876.824	825	825		321.148	320	260	382	153830	22.4885	1005.92	1024	599	1199	481838	112.809			0.00588991	0.167237	0.111066	1.78277
D12	20946	54	1542.91	1744.69	870.924	830	830		336.47	336	280	390	161169	19.478	959.85	985	514	1234	459768	149.567			0.00344028	0.11845	0.105454	1.22439
D12	20951	54	1541.03	1751.58	870.924	835	835		339.76	341	271	436	162745	23.1568	1198.8	1226	777	1443	574226	128.14			0.0146454	0.423557	0.138375	2.2744
D12	20956	54	1539.78	1757.85	870.924	840	840		333.793	333	267	442	159887	27.0113	1203.27	1214	805	1515	576368	153.169			0.00986424	0.241414	0.119981	1.68316
D12	20961	54	1538.53	1764.12	870.924	845	845		315.854	316	240	393	151294	23.6202	1182.51	1191	879	1385	566424	94.7797			0.0054138	0.144009	0.11041	2.4811
D12	20966	54	1537.27	1770.38	870.924	850	850		308.378	308	237	375	147713	23.2582	1255.03	1272	967	1461	601161	93.8148			0.0113377	0.297279	0.115096	2.7616
D12	20971	54	1526.62	1778.53	858.445	855	855		330.031	330	267	407	158085	21.0855	1346.82	1345	1149	1549	645129	77.1575			0.00883613	0.274184	0.10001	3.17401
D12	20976	54	1516.6	1784.17	858.445	860	860		301.148	302	244	351	144250	19.0041	1218.5	1216	1022	1449	583663	75.6738			0.00817156	0.256882	0.104388	3.04398
D12	20981	54	1500.31	1782.29	841.82	865	865		328.685	328	277	403	157440	22.3376	1209.33	1217	932	1589	579271	131.936			0.00526846	0.154232	0.116854	1.91806
D12	20986	54	1501.56	1779.15	824.449	870	870		343.081	343	282	425	164336	23.8579	906.752	915	639	1192	434334	123.21			-0.00665398	-0.192653	0.0720636	0.989394
D12	20991	54	1493.42	1783.54	824.449	875	875		339.063	339	280	400	162411	22.0008	1128.08	1135	865	1348	540352	90.6585			-0.00448364	-0.138821	0.105097	2.36676
D12	20996	54	1487.78	1779.15	824.449	880	880		320.998	319	253	403	153758	25.6917	1083.71	1094	846	1254	519099	70.7375			-0.00134961	-0.0337703	0.101333	2.81921
D12	29971	54	1487.42	1775.23	809.776	885	885		345.786	345	288	409	150417	21.7954	871.828	869	678	1072	379245	80.0063			-0.00341852	-0.108842	0.0616287	1.26517
D12	30444	54	1478.1	1777.66	784.274	890	890		381.105	381	313	455	347949	23.8218	636.118	617	452	956	580776	96.3717			-0.00361762	-0.116171	0.0216841	0.280184
D12	30452	54	1465.94	1782.53	776.432	895	895		374.387	375	311	467	341815	22.5137	931.567	941	571	1277	850521	155.843			1.95E-04	0.00647559	0.0841496	0.927942
D12	30457	54	1463.92	1784.96	770.846	900	900		384.011	384	304	459	350602	19.0725	937.415	918	604	1293	855860	151.586			0.00838098	0.334685	0.0691261	0.79968
D12	30463	54	1461.08	1782.93	766.216	905	905		368.488	369	298	421	336430	19.0013	924.356	946	631	1231	843937	140.527			0.00787287	0.302968	0.0743617	0.910556
D12	30469	54	1455.4	1787.79	757.098	910	910		357.387	357	306	431	326294	18.041	912.271	891	594	1352	832903	170.062			-0.00102072	-0.0404814	0.0515052	0.525515
D12	30475	54	1454.59	1789.82	757.081	915	915		355.882	354	287	434	324920	20.5012	861.839	856	554	1228	786859	158.974			7.73E-04	0.0268284	0.0649899	0.661652
D12	30480	54	1446.08	1796.71	741.782	919	919		340.647	341	274	435	311011	22.363	930.31	955	556	1263	849373	149.889			0.00271885	0.0826058	0.0542775	0.639076
D2	21265	54	1683.26	1568.63	855.317	550	550	220	141.46	141	121	172	129153	8.17267	1531.77	1533	1228	1827	1398510	121.773			0.0190957	0.648664	0.0962151	2.20811
D2	21631	54	1682.96	1578.58	855.317	555	555	220	137.206	137	115	173	125269	7.53423	1382.75	1419	947	1644	1262447	136.243			0.0135502	0.48693	0.130815	2.34814
D2	21636	54	1690.19	1586.41	855.317	560	560	220	137.382	137	110	173	125430	9.40998	1353.43	1383	793	1650	1235685	169.342			0.0195306	0.559353	0.136877	1.92451
D2	21641	54	1693.81	1589.73	855.317	565	565	220	135.159	135	112	158	123400	7.27935	1255.1	1294	735	1593	1145908	177.415			0.0113674	0.417383	0.135603	1.68951
D2	21646	54	1698.03	1589.43	855.317	570	570	220	137.131	137	108	165	125201	7.63563	1381.24	1387	984	1742	1261076	139.058			0.0113805	0.404174	0.139214	2.42762
D2	21651	54	1697.13	1584.6	855.317	575	575	220	141.166	141	122	167	128885	6.93348	1375.39	1385	937	1738	1255731	159.95			0.0172624	0.691001	0.144874	2.17624
D2	21656	54	1690.8	1581.29	851.452	580	580	220	139.235	139	117	176	127122	8.61496	1302.21	1306	850	1682	1188915	136.828			0.0065392	0.210001	0.0919568	1.60293
D2	21661	54	1689.29	1591.84	851.452	585	585	220	139.556	139	118	176	127415	7.6598	1371.03	1362	1007	1680	1251751	142.001			0.0120709	0.4346	0.111748	1.94098
D2	21666	54	1690.5	1602.69	851.452	590	590	220	134.485	134	109	159	122785	7.09677	1193.06	1219	757	1614	1089265	181.827			0.00473	0.178425	0.0995252	1.18785
D2	21671	54	1693.81	1604.8	851.452	595	595	220	135.341	136	110	163	123566	8.00692	1381.1	1423	810	1773	1260940	184.463			0.0108374	0.362439	0.138253	1.81879
D2	21676	54	1692.61	1600.88	851.452	600	600	220	137.231	137	118	164	125292	6.69841	1473.3	1517	870	1831	1345125	179.814			0.0109834	0.445147	0.125589	1.82841
D2	21682	54	1686.28	1602.99	851.452	605	605	220	138.704	138	112	172	126637	7.79776	1495.59	1517	978	1799	1365474	127.615			0.00897444	0.31643	0.111867	2.35825
D2	21687	54	1682.96	1605.7	851.452	610	610	220	138.788	139	119	173	126713	6.97621	1296.53	1322	865	1727	1183732	163.52			0.0085377	0.336829	0.115502	1.64195
D2	21692	54	1681.76	1613.23	851.452	615	615	220	138.835	139	112	185	126756	7.59501	1404.54	1441	888	1845	1282349	198.687			0.0109716	0.396761	0.141963	1.75759
D2	21697	54	1682.06	1613.54	851.452	620	620	220	138.355	138	117	163	126318	6.99632	1379.77	1430	734	1941	1259734	259.735			0.00516654	0.20329	0.138294	1.29079
D2	21702	54	1679.95	1612.63	851.452	625	625	220	140.886	140	119	178	128629	9.00257	1309.35	1363	642	1811	1195434	269.606			0.00733005	0.227755	0.125335	1.0818
D2	21707	54	1678.44	1613.54	851.452	630	630	220	140.754	141	116	179	128508	7.88511	1321.55	1369	726	1734	1206577	193.59			0.00446255	0.15861	0.127321	1.542
D2	21712	54	1674.82	1626.19	876.582	635	635	220	139.4	139	117	171	127272	9.2398	1443.05	1464	1004	1884	1317502	177.926			0.00445282	0.133763	0.102789	1.5119
D2	21717	54	1674.82	1628.3	876.582	640	640	220	138.674	138	109	180	126609	9.29339	1424.36	1470	833	1798	1300437	197.971			0.00683974	0.202735	0.12747	1.62687
D2	21722	54	1664.28	1643.98	876.582	645	645	220	136.588	137	110	164	124705	8.8209	1222.81	1279	528	1741	1116429	291.882			0.0123149	0.376743	0.145283	1.06288
D2	21727	54	1659.45	1640.36	876.582	650	650	220	138.183	138	116	193	126161	9.10613	1165.83	1215	577	1611	1064403	230.999			0.00830547	0.24999	0.137144	1.21735
D2	21732	54	1657.34	1642.17	876.582	655	655	220	142.67	142	119	177	130258	9.01484	1193.62	1201	773	1514	1089771	145.999			0.0073761	0.231761	0.125388	1.8218
D2	21737	54	1652.82	1641.26	876.582	660	660	220	149.33	149	124	179	136338	8.89558	1371.32	1396	1029	1651	1252016	134.999			0.0104413	0.346931	0.123704	2.23651
D2	21742	54	1650.71	1641.56	876.582	665	665	220	151.932	152	115	184	138714	10.393	1456.31	1502	966	1705	1329612	151.719			0.0123038	0.355359	0.132124	2.24044
D2	21747	54	1648	1636.14	876.582	670	670	220	156.357	156	132	190	142754	9.14692	1346.52	1361	889	1833	1229372	210.568			0.00755411	0.256323	0.123383	1.40469
D2	21752	54	1641.37	1637.65	886.086	675	675	220	157.814	158	130	198	144084	11.0029	1359.74	1383	829	1719	1241446	169.712			0.0121912	0.345502	0.130476	1.84946
D2	21757	54	1642.27	1624.99	886.086	680	680	220	163.141	162	132	209	148948	11.9796	1308.1	1315	856	1732	1194299	177.66			0.00935019	0.252309	0.132323	1.72087
D2	21762	54	1635.64	1614.44	886.086	685	685	220	168.424	168	136	203	153771	10.2246	1377.46	1416	822	1762	1257619	194.133			0.00451708	0.148145	0.104428	1.3418
D2	21767	54	1634.44	1616.85	886.086	690	690	220	172.003	171	132	218	157039	13.146	1414.21	1438	838	1826	1291172	201.771			0.010592	0.274268	0.111559	1.40688
D2	21772	54	1637.45	1622.88	886.086	695	695	220	175.611	175	136	213	160333	10.0992	1299.33	1301	809	1819	1186284	222.056			0.0105748	0.363912	0.0862576	0.929286
D2	21777	54	1634.74	1622.58	886.086	700	700	220	180.051	180	151	213	164387	10.8715	1255.14	1283	641	1729	1145939	241.99			0.0090453	0.296927	0.0943567	0.894409
D2	21782	54	1626.6	1637.65	891.099	705	705	220	175.783	176	146	224	160490	11.7447	1156.69	1182	558	1685	1056056	264.127			0.0102677	0.30423	0.110404	0.870834
D2	21787	54	1629.62	1654.22	891.099	710	710	220	179.223	179	144	217	163631	12.5381	1077.88	1114	492	1535	984100	235.221			0.0269344	0.749821	0.146042	1.16788
D2	21792	54	1630.82	1669.29	891.099	715	715	220	182.009	181	138	224	166174	15.2266	1174.67	1215	581	1650	1072476	238.555			0.0407276	0.93556	0.179521	1.49888
D2	21797	54	1623.59	1671.4	895.201	720	720	220	184.049	185	133	238	168037	18.9059	1054.36	1066	435	1708	962633	260.712			0.0308933	0.583468	0.16538	1.14782
D2	21802	54	1607.31	1656.94	902.024	725	725	220	203.366	204	154	249	185673	16.0928	1487.3	1547	745	1923	1357904	251.382			0.0329184	0.80547	0.166526	1.6892
D2	21807	54	1601.89	1663.57	902.024	730	730	220	202.153	203	151	244	184566	15.668	1163.88	1201	529	1705	1062619	297.915			0.0270849	0.680485	0.129212	0.894068
D2	21812	54	1598.88	1663.87	902.024	735	735	220	211.597	212	164	261	193188	14.1798	1399.22	1431	877	1762	1277485	210.077			0.0367712	1.05851	0.147612	1.71342
D2	21817	54	1597.97	1671.1	902.024	740	740	220	213.404	214	173	263	194838	13.4686	1539.16	1557	1103	1842	1405250	135.139			0.0413726	1.25897	0.153682	3.03439
D2	21822	54	1597.37	1675.92	902.024	745	745	220	208.079	209	157	285	189976	16.6121	1330.42	1342	912	1648	1214669	150.297			0.0313999	0.762667	0.168196	2.54898
D2	21827	54	1590.44	1686.47	902.024	750	750	220	195.323	196	136	257	178330	22.2769	1136.31	1170	547	1549	1037455	239.861			0.0278265	0.474752	0.149885	1.23502
D2	21832	54	1591.04	1690.39	887.156	755	755	220	220.209	221	174	261	201051	14.1775	1156.11	1207	588	1603	1055524	254.092			0.0304578	0.918194	0.163772	1.28058
D2	21837	54	1596.16	1710.58	887.156	760	760	220	187.46	186	131	251	171151	20.4343	797.963	816	396	1191	728540	182.911			0.0273391	0.488257	0.16096	1.20969
D2	21842	54	1575.97	1707.57	893.259	765	765	220	206.759	209	147	264	188771	21.2392	951.248	968	518	1304	868489	173.55			0.0243296	0.462436	0.124832	1.21657
D2	21847	54	1563.01	1700.64	879.541	770	770	220	240.915	242	179	292	219955	16.2846	1279.55	1296	936	1582	1168226	140.259			0.0188315	0.546889	0.109651	1.80294
D21	21852	54	1546.43	1709.68	879.541	775	775		226.802	228	159	278	207070	19.1719	1267.1	1285	855	1586	1156858	142.02			0.0117905	0.275711	0.120254	1.91545
D21	21862	54	1561.8	1715.4	871.421	780	780		248.193	249	204	285	226600	13.5379	886.886	898	573	1207	809727	117.547			0.0139404	0.504118	0.0922302	1.27422
D21	21867	54	1563.01	1723.84	871.421	785	785		260.358	261	196	332	237707	20.806	1057.24	1039	490	1586	965259	235.624			0.0153656	0.378738	0.134347	1.06283
D21	21872	54	1556.08	1725.65	871.421	790	790		272.025	272	225	307	248359	13.6537	1137.62	1177	752	1546	1038646	154.106			0.0139672	0.548874	0.126315	1.65578
D21	21877	54	1544.32	1729.27	871.421	795	795		271.244	271	220	339	247646	16.5314	1089.27	1107	757	1395	994501	131.255			0.022216	0.713191	0.133956	1.9607
D21	21882	54	1549.15	1736.8	871.421	800	800		284.153	284	221	345	259432	17.645	1190.32	1221	644	1603	1086763	231.108			0.0237203	0.746277	0.14399	1.29655
D21	21887	54	1538.3	1737.1	875.093	805	805		294.723	294	236	358	269082	16.6344	1138.96	1201	583	1516	1039872	234.981			0.0193758	0.67354	0.105456	0.924774
D21	21892	54	1533.17	1739.51	875.093	810	810		293.563	292	229	347	268023	19.8511	1132.36	1163	642	1545	1033847	212.314			0.0202766	0.587793	0.1233	1.17086
D21	21897	54	1521.42	1745.84	875.093	815	815		299.903	300	231	363	273811	19.6511	1220.67	1231	728	1586	1114474	160.547			0.0215855	0.644927	0.116575	1.58762
D21	21902	54	1518.1	1751.57	875.093	820	820		293.894	293	229	366	268325	22.0831	1177.02	1201	862	1425	1074622	122.028			0.0253734	0.658652	0.128659	2.19904
D21	21907	54	1509.97	1760.91	875.093	825	825		281.647	281	205	356	257144	25.8784	1137.62	1152	689	1597	1038648	160.062			0.0245575	0.521732	0.136349	1.70562
D21	21912	54	1506.95	1766.34	875.093	830	830		291.358	294	202	376	266010	34.0182	1192.95	1224	611	1588	1089161	202.706			0.0323525	0.536815	0.166896	1.68344
D21	21917	54	1505.45	1770.56	875.093	835	835		279.327	281	186	390	255026	39.8056	1026.47	1075	387	1547	937167	300.871			0.0232993	0.319551	0.170249	0.992663
D21	21922	54	1491.58	1775.08	864.522	840	840		296.171	301	204	379	270404	34.8508	1220.47	1238	542	1779	1114292	313.511			0.0276791	0.457778	0.159898	1.07332
D21	21927	54	1480.13	1773.27	845.583	845	845		306.045	306	218	383	279419	25.0043	1130.74	1121	729	1508	1032362	167.447			0.013666	0.330025	0.109517	1.3331
D21	21932	54	1471.09	1776.89	845.583	850	850		304.975	305	229	380	278442	23.6893	1091.52	1103	753	1357	996556	110.59			0.0168842	0.427512	0.112854	2.0018
D21	21937	54	1461.14	1789.24	839.763	855	855		299.605	299	229	376	273539	24.7625	1116.66	1117	809	1395	1019508	114.974			0.0133853	0.319623	0.0860965	1.53981
D21	21942	54	1447.28	1796.78	832.573	860	860		305.271	305	222	403	278712	27.1467	1162.76	1177	729	1673	1061598	163.833			0.0328881	0.716115	0.144098	1.78777
D21	21947	54	1438.24	1785.93	821.027	865	865		345.729	346	272	428	315651	26.4431	1026.71	1038	575	1478	937384	208.736			0.02293	0.586155	0.0926361	0.834033
D21	21952	54	1435.83	1788.04	821.027	870	870		354.333	353	280	459	323506	30.8736	1277.38	1276	761	1718	1166250	202.569			0.0248432	0.556421	0.129245	1.44345
D21	21957	54	1432.51	1791.05	821.027	875	875		362.295	360	293	460	330775	28.7763	1334.73	1355	830	1710	1218613	177.525			0.0203026	0.501047	0.128266	1.70948
D21	21962	54	1425.28	1787.13	821.027	880	880		354.768	353	272	447	323903	28.0529	1280.62	1281	924	1629	1169209	152.027			0.0135241	0.337497	0.104802	1.59814
D21	21967	54	1425.58	1782.31	812.925	885	885		374.415	375	291	454	341841	26.3147	1261.95	1268	843	1733	1152159	187.449			0.0291997	0.807352	0.136169	1.6137
D21	30015	54	1400.56	1770.06	821.841	890	890		366.269	365	328	425	159327	16.5299	1087.23	1102	868	1266	472947	80.4672			0.00375787	0.16591	0.0471353	1.2164
D21	30020	54	1394.89	1776.14	800.136	895	895		383.906	383	332	439	166999	18.6236	1203.95	1200	942	1437	523717	87.1343			0.0099591	0.406545	0.0407868	1.08294
D21	30026	54	1381.92	1770.06	795.863	900	900		400.69	401	344	444	174300	18.0346	1098.46	1092	865	1373	477831	109.717			0.00465164	0.205742	0.034651	0.670599
D21	30031	54	1385.97	1774.92	799.106	905	905		387.437	389	296	455	168535	25.5459	996.554	994	651	1407	433501	168.616			0.0185971	0.553799	0.0518907	0.583112
D21	30036	54	1371.79	1780.6	785.31	910	910		401.582	403	306	485	174688	27.0445	1084.22	1082	871	1319	471635	68.007			0.0168964	0.493449	0.042417	1.29745
D21	30042	54	1374.63	1781.28	771.125	915	915		388.087	388	334	452	168818	19.9133	1012.25	1018	825	1258	440330	69.8189			0.00507653	0.196872	0.0369776	1.03399
D21	30047	54	1369.76	1791.94	778.427	919	919		372.218	372	314	436	161915	18.4312	1063.95	1061	927	1226	462819	53.2213			0.0116342	0.464502	0.0480957	1.83473
D22	21857	54	1549.75	1684.06	879.541	775	775		271.497	272	211	323	247877	16.0032	1478.67	1533	833	1966	1350025	262.087			0.0169428	0.565298	0.0872586	0.905588
D22	21977	54	1543.12	1678.93	879.924	780	780		281.08	279	220	358	256626	22.9469	1556.66	1540	991	2048	1421233	247.497			0.0164889	0.397397	0.10409	1.18593
D22	21982	54	1538.3	1678.03	879.992	785	785		294.736	293	198	398	269094	29.405	1495.61	1470	944	2210	1365493	279.126			0.0208104	0.408674	0.104886	1.0173
D22	21987	54	1536.67	1681.47	889.849	790	790		282.364	282	234	342	257798	17.6319	1076.06	1044	651	1680	982445	224.11			0.00331974	0.105975	0.0720906	0.645735
D22	21992	54	1522.73	1693.91	903.082	795	795		317.387	317	263	377	289774	18.7101	1269.31	1308	601	1684	1158878	211.145			0.0288442	0.951156	0.149803	1.56644
D22	21997	54	1520.02	1705.06	903.324	800	800		311.48	312	238	383	284381	18.5989	1235.99	1244	698	1646	1128461	178.982			0.0225591	0.738932	0.137409	1.66854
D22	22002	54	1507.19	1705.23	910.834	805	805		303.139	301	245	383	276766	24.7165	1179.36	1195	767	1661	1076754	181.812			0.0190765	0.459173	0.119867	1.38863
D22	22007	54	1502.67	1707.34	910.95	810	810		314.781	315	268	364	150780	16.5033	1090.81	1114	620	1571	522500	210.588			0.01789	0.670464	0.106455	0.996733
D22	22022	54	1502.68	1711.25	901.51	815	815		336.689	337	266	429	161274	23.2745	1143.87	1144	830	1450	547916	131.435			0.0279476	0.786594	0.135793	2.08102
D22	22027	54	1499.67	1708.54	881.563	820	820		331.019	332	264	392	158558	19.0863	844.518	837	598	1162	404524	114.444			0.00588255	0.202852	0.0586492	0.817625
D22	22032	54	1496.65	1717.88	881.563	825	825		342.562	343	286	403	164087	22.1316	934.031	925	630	1287	447401	132.821			0.00934352	0.286568	0.131469	1.6342
D22	22037	54	1489.72	1721.8	888.929	830	830		360.866	361	271	447	172855	26.591	993.328	997	596	1301	475804	153.813			0.0079828	0.214953	0.163191	1.81207
D22	22042	54	1477.06	1728.13	888.929	835	835		358.672	359	273	430	171804	27.3559	1009	1022	654	1373	483313	143.041			0.016176	0.417426	0.099778	1.27995
D22	22047	54	1471.03	1738.37	888.929	840	840		340.315	341	255	418	163011	27.7631	1113.46	1123	862	1361	533349	110.999			0.0192746	0.463594	0.130533	2.31645
D22	22052	54	1477.06	1738.98	864.723	845	845		348.818	349	261	419	167084	28.5344	1102.04	1109	843	1296	527879	79.6436			0.0167856	0.403615	0.132444	3.23663
D22	22057	54	1467.12	1751.33	864.723	850	850		359.9	360	301	427	172392	21.1049	1132.71	1147	916	1313	542568	77.4562			0.0177739	0.595608	0.0902165	2.42028
D22	22062	54	1456.57	1756.16	859.341	855	855		373.388	373	314	444	178853	21.1523	1249.62	1267	909	1453	598566	95.0549			0.0167644	0.582107	0.104323	2.48381
D22	22067	54	1443	1757.36	843.503	860	860		373.944	374	297	469	179119	27.9713	1260.88	1256	990	1540	603960	116.398			0.0166703	0.438417	0.0952619	1.88434
D22	22072	54	1432.46	1761.58	830.154	865	865		360.117	360	307	423	172496	20.3747	1055.82	1062	842	1276	505736	69.922			0.00663992	0.233169	0.0788468	2.20714
D22	22077	54	1429.74	1765.2	821.841	870	870		377.088	377	326	432	180625	18.906	1055.23	1055	750	1385	505456	125.388			0.00600208	0.238	0.0688397	1.08405
D22	29998	54	1419.61	1769.25	821.841	875	875		387.837	388	335	447	168709	20.0411	1093.86	1085	938	1335	475831	75.5459			0.00881851	0.33833	0.0349738	0.978581
D22	30005	54	1408.67	1768.03	821.841	880	880		369.418	369	308	460	160697	22.5391	985.998	983	802	1205	428909	74.19			0.00234847	0.0768031	0.0122235	0.320982
D22	30010	54	1410.29	1768.44	821.841	885	885		352.614	350	300	410	153387	19.0178	1005.76	1003	844	1215	437506	70.0751			1.72E-06	6.36E-05	0.0233639	0.655356
D22	30145	54	1418.69	1784.74	803.617	890	890		390.876	392	333	448	170031	20.3213	1107.47	1115	765	1448	481750	180.821			0.0134797	0.51166	0.0538773	0.626225
D22	30151	54	1413.42	1790.01	793.283	895	895		377.101	377	315	442	164039	23.9503	1132.2	1144	825	1382	492507	107.11			0.0125168	0.389284	0.0742859	1.46188
D22	30171	54	1405.32	1794.06	790.112	900	900		354.138	353	285	433	154050	24.9796	976.087	959	710	1340	424598	154.447			0.00128301	0.0363321	0.0269839	0.332109
D22	30189	54	1396.4	1790.82	779.511	905	905		351.386	352	286	419	152853	21.1873	945.46	958	674	1252	411275	152.186			0.00296736	0.0981346	0.0339851	0.408388
D22	30202	54	1398.43	1803.71	783.676	910	910		351.027	350	283	443	320488	23.7679	1031.02	1033	667	1330	941322	139.217			0.0106169	0.310308	0.108354	1.44801
D22	30370	54	1403.3	1811	780.654	915	915		360.166	360	299	425	328832	23.586	1033.08	1035	683	1305	943203	138.303			0.0210125	0.628531	0.0945427	1.29041
D22	30395	54	1389.52	1808.17	771.278	919	919		352.602	353	282	428	321926	19.728	886.283	888	606	1120	809176	110.44			0.0131867	0.465243	0.0723993	1.08356
Mother	842260	54	1534.73	987.987	763.037	170	170		156.76	157	115	216	181998	21.0507	156.651	157	115	222	181872	17.8147			0.0504625	0.715462	0.0182868	0.31583
Mother	842255	54	1536.49	996.388	750.65	175	175		157.59	157	118	212	182962	14.9973	167.178	164	116	278	194094	22.4831			0.0202437	0.416997	-0.00470574	-0.070312
Mother	842250	54	1540.94	996.882	750.573	180	180		159.563	159	120	199	185253	13.4345	168.133	167	115	253	195202	17.0303			0.0271345	0.627532	0.00116852	0.0230458
Mother	842245	54	1532.44	1015.66	745.284	185	185		140.662	139	109	190	163309	13.7619	167.929	168	117	224	194965	17.8692			-0.0184835	-0.384961	0.0170063	0.314294
Mother	842240	54	1531.95	1020.11	745.293	190	190		154.548	152	120	210	179430	16.6658	183.664	184	141	235	213234	14.7369			0.00895267	0.164569	0.0265141	0.643816
Mother	842235	54	1536.74	1023.01	761.025	195	195		158.451	161	111	207	183962	19.0163	183.371	185	127	244	212894	22.2338			0.0516478	0.81843	0.0469971	0.74041
Mother	842230	54	1534.68	1029.17	761.061	200	200		152.659	151	120	205	177237	14.5032	191.936	191	126	301	222838	24.0715			0.0304828	0.622732	0.00704526	0.111566
Mother	842225	54	1533.53	1036.36	753.889	205	205		154.734	154	111	214	179646	17.5469	206.23	204	119	351	239433	35.0647			0.0192826	0.333646	0.0100989	0.117604
Mother	842220	54	1549.93	1034.31	751.547	210	210		158.637	159	117	218	184177	15.4097	221.599	218	132	359	257277	36.1808			0.0480904	0.944709	0.0290287	0.345558
Mother	842215	54	1551.01	1043.56	754.611	215	215		157.458	157	121	205	182809	13.1401	394.214	401	232	578	457682	65.4455			0.0254686	0.595223	0.0483326	0.555422
Mother	842210	54	1555.12	1044.58	754.539	220	220		153.854	153	118	210	178625	13.9188	428.022	432	277	544	496933	50.0231			0.0397803	0.845795	0.0925504	1.44965
Mother	842205	54	1557.17	1051.77	754.503	225	225		162.079	162	126	215	188174	13.7545	258.04	257	170	336	299584	28.1212			0.0500551	1.12344	0.0885197	1.4924
Mother	842200	54	1559.23	1054.86	754.468	230	230		153.502	154	123	189	178216	11.6362	289.142	295	179	386	335694	35.8179			0.0361423	0.920297	0.0862443	1.28187
Mother	842195	54	1565.39	1053.83	754.36	235	235		154.15	154	118	198	178968	11.3696	279.363	281	185	369	324340	35.9446			0.0384387	1.00373	0.07547	1.09079
Mother	842190	54	1570.33	1066.16	742.971	240	240		157.922	157	120	206	183347	13.2554	292.797	295	192	395	339937	39.3402			0.0349978	0.805714	0.0618938	0.867613
Mother	842185	54	1568.27	1074.38	743.007	245	245		147.077	146	110	206	170756	14.878	327.506	331	212	413	380235	35.2434			0.0150557	0.293253	0.0825671	1.41751
Mother	842180	54	1568.27	1074.38	743.007	250	250		150.89	151	109	205	175183	18.0097	326.186	328	219	483	378702	42.4784			0.0344654	0.558278	0.0874317	1.23479
Mother	842175	54	1568.27	1074.38	743.007	255	255		154.904	153	115	205	179844	15.6649	297.303	300	184	414	345169	42.2095			0.0308509	0.591885	0.0894227	1.1563
Mother	842170	54	1565.19	1076.43	743.061	260	260		142.179	140	112	194	165070	11.7104	293.991	293	195	396	341324	38.5058			-0.00781915	-0.191365	0.0552326	0.799256
Mother	21567	54	1569.3	1080.54	742.989	265	265		137.586	136	111	188	125616	10.7779	291.022	289	194	392	265703	39.6585			-0.0148604	-0.385125	0.0556134	0.773203
Mother	21562	54	1567.95	1079.29	737.174	270	270		136.643	135	111	194	124755	11.1039	329.653	332	209	440	300973	38.1301			-0.00931169	-0.231332	0.0578234	0.94517
Mother	21557	54	1567.95	1081.79	737.519	275	275		146.169	145	119	181	133452	11.8923	348.926	352	249	437	318569	32.767			0.0192695	0.464729	0.0822436	1.61847
Mother	21552	54	1571.71	1100.59	737.453	280	280		147.966	148	113	187	135093	12.6221	351.779	358	235	451	321174	39.0063			0.0194308	0.446882	0.075172	1.26108
Mother	21547	54	1569.5	1117.51	754.511	285	285		153.161	153	118	195	139836	12.665	376.66	375	246	513	343891	42.9684			0.033478	0.783484	0.0851554	1.37579
Mother	21542	54	1577.65	1125.65	754.369	290	290		154.543	154	123	187	141098	11.6531	405.789	410	251	515	370485	46.8605			0.0316165	0.812894	0.0999187	1.57329
Mother	21537	54	1579.53	1136.3	754.336	295	295		151.116	150	121	189	137969	10.3112	413.996	418	274	534	377978	46.8373			0.02098	0.602311	0.0989839	1.59223
Mother	21532	54	1577.65	1127.53	754.369	300	300		141.759	141	106	194	129426	11.6956	413.105	413	255	534	377165	38.093			0.0124027	0.296978	0.0662734	1.34808
Mother	21527	54	1587.04	1135.68	754.205	305	305		143.855	144	120	179	131340	9.62925	449.371	454	314	546	410276	41.9534			0.0262769	0.765021	0.08612	1.69861
Mother	21521	54	1594.83	1165.75	769.49	310	310		142.811	143	110	187	130386	12.0943	362.049	358	229	550	330551	63.0136			0.0179238	0.415837	0.0405197	0.447486
Mother	21516	54	1602.97	1175.15	769.347	315	315		147.285	147	113	186	134471	12.3051	433.945	424	279	600	396192	60.8995			0.0170081	0.400344	0.0630421	0.845145
Mother	21510	54	1608.61	1194.57	769.249	320	320		154.545	154	112	204	141100	12.9445	448.588	447	336	606	409561	43.9337			0.0343746	0.793527	0.0503634	0.979164
Mother	21505	54	1620.51	1205.23	769.041	325	325		152.484	152	121	187	139218	10.6793	506.484	502	355	700	462420	66.2181			0.0272044	0.756297	0.0554771	0.804052
Mother	21499	54	1628.03	1212.12	768.91	330	330		148.428	147	118	187	135515	10.98	555.442	563	352	716	507119	58.1478			0.0209591	0.555018	0.0822151	1.45136
Mother	21494	54	1635.55	1219.64	768.779	335	335		150.585	150	122	191	137484	11.2895	648.494	672	349	864	592075	100.876			0.0248489	0.64682	0.0960551	1.12677
Mother	21489	54	1632.42	1232.79	768.833	340	340		152.366	152	117	185	139110	10.6171	662.9	666	421	855	605228	76.0913			0.026907	0.752047	0.0744335	1.20707
Mother	21484	54	1629.28	1244.7	768.888	345	345		149.299	149	116	192	136310	12.3137	624.15	626	414	845	569849	69.3359			0.0230687	0.546786	0.0678519	1.14396
Mother	21479	54	1628.51	1240.31	796.307	350	350		142.55	142	108	190	130148	13.1038	603.839	659	243	899	551305	173.395			0.0101576	0.218776	0.0593574	0.390254
Mother	21474	54	1631.64	1255.98	796.253	355	355		144.158	143	116	181	131616	12.0035	704.827	702	363	997	643507	129.156			0.0213018	0.50098	0.114756	1.12355
Mother	21469	54	1635.4	1257.23	796.187	360	360		144.072	143	116	187	131538	9.89735	784.197	793	522	1049	715972	83.1863			0.0291634	0.824983	0.180848	2.88751
Mother	21464	54	1640.04	1271.64	810.373	365	365		136.028	135	107	174	124194	11.9875	694.031	746	246	999	633650	196.413			0.0198466	0.441653	0.138798	0.861341
Mother	21459	54	1643.79	1287.93	810.307	370	370		138.869	140	104	184	126787	14.4738	739.344	774	297	1103	675021	189.34			0.0165067	0.311603	0.142565	0.974465
Mother	21454	54	1648.18	1300.46	810.231	375	375		146.573	146	118	183	133821	10.1572	892.153	919	577	1168	814536	127.401			0.0314027	0.878718	0.179648	2.13288
Mother	21449	54	1652.56	1309.86	810.154	380	380		144.066	144	104	194	131532	11.5475	884.57	927	417	1224	807612	176.946			0.0253312	0.616446	0.159986	1.37896
Mother	21444	54	1657.58	1326.78	810.067	385	385		141.604	141	101	191	129284	13.7395	932.303	981	379	1288	851193	207.201			0.0282865	0.567018	0.160519	1.24471
Mother	21439	54	1653.82	1328.66	810.132	390	390		143.688	143	112	186	131187	11.2518	892.611	919	466	1162	814954	146.639			0.0312129	0.773061	0.148196	1.57131
Mother	21434	54	1661.96	1341.19	809.99	395	395		143.88	143	116	184	131362	10.3634	932.261	964	503	1240	851154	167.061			0.0250141	0.677613	0.126985	1.25755
Mother	21429	54	1668.85	1348.71	809.87	400	400		143.955	144	112	182	131431	10.5955	924.499	938	574	1199	844068	119.766			0.0304384	0.802667	0.164623	2.18226
Mother	21424	54	1670.73	1351.84	809.837	405	405		145.785	146	117	183	133102	9.20144	999.432	1025	589	1278	912481	131.902			0.029942	0.921203	0.138131	1.8392
Mother	21419	54	1675.12	1363.74	809.761	410	410		145.377	145	124	170	132729	7.57321	1072.25	1080	744	1327	978964	115.985			0.0268899	1.00533	0.144449	2.33369
Mother	21414	54	1678.88	1379.41	809.695	415	415		139.537	139	116	167	127397	8.27548	983.884	1006	584	1197	898286	124.157			0.016801	0.557218	0.124137	1.75019
Mother	21409	54	1685.77	1400.09	809.575	420	420		142.383	142	118	175	129996	8.06537	1033.46	1041	715	1255	943545	101.08			0.0258856	0.89089	0.131465	2.37588
Mother	21404	54	1688.27	1423.27	809.531	425	425		137.751	138	107	170	125767	9.65857	975.165	958	688	1243	890326	108.249			0.0136512	0.384146	0.0872156	1.44532
Mother	21399	54	1688.27	1440.18	809.531	430	430		136.094	135	111	175	124254	9.60537	927.698	912	638	1249	846988	115.624			0.00792017	0.222671	0.0713911	1.06926
Mother	21394	54	1688.27	1457.73	809.531	435	435		137.61	138	116	162	125638	7.13184	967.145	954	738	1291	883003	101.098			0.00908526	0.347447	0.0503732	0.917564
Mother	21389	54	1689.53	1470.89	809.509	440	440		140.487	140	115	181	128265	8.29289	1014.69	1030	667	1364	926415	119.13			0.0182325	0.606683	0.047084	0.76601
Mother	21384	54	1689.53	1487.8	809.509	445	445		136.325	136	114	168	124465	7.98136	1032.86	1025	851	1275	943004	70.7916			0.01045	0.353288	0.0569097	1.57123
Mother	21379	54	1690.15	1499.71	809.498	450	450		132.711	132	111	180	121165	8.51171	1080.76	1080	918	1256	986738	60.4161			0.00889404	0.274899	0.073097	2.43707
Mother	21374	54	1690.78	1506.6	809.487	455	455		137.101	137	116	164	125173	7.01664	1071.39	1086	832	1268	978177	87.0722			0.021046	0.805497	0.0647117	1.49571
Mother	21369	54	1688.9	1514.12	809.52	460	460		133.412	133	109	171	121805	7.54658	1012.65	1017	722	1239	924546	82.1699			0.00867529	0.304093	0.039489	0.936337
Mother	21364	54	1692.89	1522.89	822.454	465	465		133.778	134	109	166	122139	9.15473	997.644	1012	590	1358	910849	179.243			0.0140888	0.406038	0.0637413	0.667034
Mother	21359	54	1693.52	1531.04	823.153	470	470		136.023	136	115	164	124189	7.38542	1151.43	1162	844	1347	1051255	82.8431			0.0220509	0.794732	0.0728006	1.88637
Mother	21354	54	1694.15	1537.3	823.142	475	475		136.998	137	109	172	125079	8.12579	1191.05	1192	959	1402	1087425	76.9157			0.0184982	0.612418	0.0635172	1.84966
Mother	21349	54	1687.89	1542.94	823.251	480	480		136.944	137	117	161	125030	6.95523	1216.94	1227	921	1475	1111062	85.9797			0.0196495	0.758864	0.0710359	1.87748
Mother	21344	54	1685.38	1542.31	823.295	485	485		133.729	133	110	164	122095	7.82653	1150.06	1153	925	1366	1050002	68.8822			0.0106606	0.360467	0.050445	1.60357
Mother	21339	54	1693.72	1557.98	834.544	490	490		134.814	135	114	162	123085	7.06039	1293.6	1297	823	1618	1181057	142.137			0.0149519	0.562584	0.0672008	1.14618
Mother	21334	54	1689.96	1562.36	834.609	495	495		135.783	136	116	165	123970	6.9712	1218.73	1218	915	1540	1112696	105.857			0.0124751	0.479986	0.025532	0.573258
Mother	21329	54	1686.83	1562.99	834.664	500	500		134.909	135	110	163	123172	7.75696	1213.83	1223	864	1502	1108228	105.417			0.0124046	0.426193	0.0406878	0.900368
Mother	21324	54	1692.47	1571.14	834.566	505	505		135.798	136	112	162	123984	6.89766	1250.16	1269	832	1504	1141395	105.532			0.0181157	0.700617	0.0887043	1.93039
Mother	21319	54	1707.71	1591.19	845.955	510	510		133.195	133	105	175	121607	8.83643	1323.49	1333	685	1825	1208343	236.745			0.0221402	0.652999	0.148878	1.44886
Mother	21295	54	1708.95	1593.07	845.255	515	515		133.954	134	114	161	122300	7.28418	1453.66	1476	952	1807	1327188	175.78			0.0192759	0.695548	0.163906	2.32916
Mother	21290	54	1712.08	1583.04	845.506	520	520		133.767	133	110	162	122129	8.22553	1490.65	1507	860	1922	1360965	219.416			0.00894997	0.288514	0.112141	1.37007
Mother	21285	54	1710.83	1581.16	845.506	525	525		135.805	136	116	158	123990	7.26015	1432.81	1466	746	1890	1308155	220.668			0.0163617	0.602253	0.122966	1.42199
Mother	21280	54	1705.19	1581.79	845.506	530	530		131.652	131	111	154	120198	6.29982	1204.69	1217	832	1509	1099882	130.736			0.00487924	0.20294	0.0623669	1.0819
Mother	21275	54	1700.18	1578.03	855.317	535	535		135.928	136	107	175	124102	8.86554	1405.14	1417	950	1785	1282893	139.037			0.00583903	0.17801	0.0738773	1.39052
Mother	21270	54	1694.54	1572.39	855.317	540	540		135.411	135	112	171	123630	8.01335	1391.72	1401	1025	1606	1270644	91.3109			0.00415813	0.139947	0.0757548	2.14663
Mother	21260	54	1700.18	1574.27	855.317	545	545		136.939	136	116	172	125025	7.29926	1502.23	1523	1137	1816	1371536	118.402			0.00605964	0.225996	0.0527448	1.27134
