# Supplementary material for: Early coordination of cell migration and cardiac fate determination during mammalian gastrulation
Source: EMBO J. 2025 May 13;44(12):3327–59. doi: 10.1038/s44318-025-00441-0 (PMC12170898; doi:10.1038/s44318-025-00441-0)
Supplement: Supplementary file 22 — Source data Fig. 6 [file 44318_2025_441_MOESM22_ESM.zip › Source Data Fig. 6/6E/Fig. 6E.xlsx]

## Sheet: Fig. 6E
Fig 5D - Mean synchronisation time:	LV/AVC = 2.0 hours ± 2.2
	Inflow = 2.1 hours ± 1.4

## Sheet: Fig. 6E_raw
Track	Min	Max	Range	Range_hrs	Movie	Fate
574	1295.99	1564.32	268.329	4.47215	JSQH173	Atria
1586	1564.32	1692.65	128.332	2.13887	JSQH173	Atria
1950	1634.32	1715.98	81.666	1.3611	JSQH173	Atria
1963	1564.32	1704.31	139.998	2.3333	JSQH173	Atria
2750	1529.32	1797.65	268.329	4.47215	JSQH173	Atria
3216	1564.32	1879.31	314.996	5.24993	JSQH173	Atria
2816	1109.32	1319.32	209.997	3.49995	JSQH173	LV
152	1700	1800	100	1.66667	JSQH176	Atria
199	1000	1440	440	7.33333	JSQH176	LV
238	1150	1170	20	0.333333	JSQH176	LV
355	1010	1020	10	0.166667	JSQH176	LV
430	1010	1550	540	9	JSQH176	LV
798	960	1040	80	1.33333	JSQH176	LV
1183	1090	1220	130	2.16667	JSQH176	LV
1198	1240	1420	180	3	JSQH176	LV
1629	1230	1250	20	0.333333	JSQH176	LV
2014	1070	1270	200	3.33333	JSQH176	LV
2112	1250	1510	260	4.33333	JSQH176	LV
2303	1060	1580	520	8.66667	JSQH176	LV
2460	1220	1240	20	0.333333	JSQH176	LV
2516	1120	1160	40	0.666667	JSQH176	LV
2689	1420	1450	30	0.5	JSQH176	LV
2693	1360	1470	110	1.83333	JSQH176	LV
2757	1160	1440	280	4.66667	JSQH176	LV
3146	1460	1470	10	0.166667	JSQH176	LV
3595	1320	1420	100	1.66667	JSQH176	LV
3663	1120	1310	190	3.16667	JSQH176	LV
3664	1420	1440	20	0.333333	JSQH176	LV
3943	1440	1440	0	0	JSQH176	LV
3944	1220	1340	120	2	JSQH176	LV
3945	1060	1090	30	0.5	JSQH176	LV
3949	1310	1750	440	7.33333	JSQH176	LV
3951	1150	1220	70	1.16667	JSQH176	LV
3952	1370	1700	330	5.5	JSQH176	LV
48	1625	1725	100	1.66667	JSQH194	Atria
54	1895	1995	100	1.66667	JSQH194	Atria
74	1755	1815	60	1	JSQH194	Atria
84	1965	2015	50	0.833333	JSQH194	Atria
109	1275	1305	30	0.5	JSQH194	LV
39	1495	1615	120	2	JSQH194	LV
1	1135	1145	10	0.166667	JSQH194	LV
25	1025	1025	0	0	JSQH194	LV
92	1355	1465	110	1.83333	JSQH194	LV
99	1435	1615	180	3	JSQH194	LV
129	1135	1145	10	0.166667	JSQH194	LV
7	1160	1250	90	1.5	JSQH305	LV
8	1540	1630	90	1.5	JSQH305	Atria
43	1120	1150	30	0.5	JSQH305	LV
118	2180	2370	190	3.16667	JSQH305	Atria
174	1060	1070	10	0.166667	JSQH305	LV
213	1360	1360	0	0	JSQH305	Atria
227	1800	1880	80	1.33333	JSQH305	Atria
237	1270	1370	100	1.66667	JSQH305	LV
254	1110	1110	0	0	JSQH305	LV
374	1450	1540	90	1.5	JSQH305	Atria
393	990	990	0	0	JSQH305	LV
486	1800	1850	50	0.833333	JSQH305	Atria
664	1080	1090	10	0.166667	JSQH305	LV
506	1260	1410	150	2.5	JSQH305	LV
508	1160	1160	0	0	JSQH305	LV
557	1370	1450	80	1.33333	JSQH305	LV
624	1280	1330	50	0.833333	JSQH305	LV
659	1710	1870	160	2.66667	JSQH305	Atria
671	1260	1280	20	0.333333	JSQH305	LV
1527	1590	1730	140	2.33333	JSQH317	LV
15	1190	1240	50	0.833333	JSQH317	LV
236	1180	1210	30	0.5	JSQH317	LV
319	1190	1340	150	2.5	JSQH317	LV
385	1250	1300	50	0.833333	JSQH317	LV
395	1270	1350	80	1.33333	JSQH317	LV
831	1140	1350	210	3.5	JSQH317	LV
1249	1400	1550	150	2.5	JSQH317	LV
1520	1150	1330	180	3	JSQH317	LV
