# Supplementary material for: Early coordination of cell migration and cardiac fate determination during mammalian gastrulation
Source: EMBO J. 2025 May 13;44(12):3327–59. doi: 10.1038/s44318-025-00441-0 (PMC12170898; doi:10.1038/s44318-025-00441-0)
Supplement: Supplementary file 22 — Source data Fig. 6 [file 44318_2025_441_MOESM22_ESM.zip › Source Data Fig. 6/6D/Fig. 6D.xlsx]

## Sheet: Fig. 6D_raw
Track	Tips	Fate	Birthdate	Movie	Birthdate_minutes	Birthdate_hours	Aligned_mins	Aligned_hours
574	D11	Atria	150	JSQH173	326	5.43333	699	11.65
1586	D1	Atria	375	JSQH173	851	14.1833	1224	20.4
1963	D11	Atria	165	JSQH173	361	6.01667	734	12.2333
3216	D111	Atria	0	JSQH173	0	0	373	6.21667
2816	D211	LV	0	JSQH173	0	0	373	6.21667
152	D1111	Atria	180	JSQH176	360	6	434	7.23333
1581	D1212	Atria	120	JSQH176	240	4	314	5.23333
199	D111	LV	0	JSQH176	0	0	74	1.23333
238	D1111	LV	0	JSQH176	0	0	74	1.23333
430	D111	LV	0	JSQH176	0	0	74	1.23333
798	D111	LV	0	JSQH176	0	0	74	1.23333
1183	D111	LV	0	JSQH176	0	0	74	1.23333
1198	D111	LV	0	JSQH176	0	0	74	1.23333
1629	D11	LV	0	JSQH176	0	0	74	1.23333
2014	D11	LV	0	JSQH176	0	0	74	1.23333
2112	D121	LV	0	JSQH176	0	0	74	1.23333
2303	D1111	LV	0	JSQH176	0	0	74	1.23333
2460	D111	LV	0	JSQH176	0	0	74	1.23333
2689	D121	LV	0	JSQH176	0	0	74	1.23333
2693	D1122	LV	0	JSQH176	0	0	74	1.23333
2757	D11	LV	0	JSQH176	0	0	74	1.23333
3591	D11	LV	0	JSQH176	0	0	74	1.23333
3663	D111	LV	0	JSQH176	0	0	74	1.23333
3664	D11	LV	120	JSQH176	240	4	314	5.23333
3943	D121	LV	25	JSQH176	50	0.833333	124	2.06667
3944	D111	LV	55	JSQH176	110	1.83333	184	3.06667
3945	D11	LV	90	JSQH176	180	3	254	4.23333
3949	D111	LV	0	JSQH176	0	0	74	1.23333
3952	D111	LV	40	JSQH176	80	1.33333	154	2.56667
48		Atria	180	JSQH194	360	6	599	9.98333
54		Atria	170	JSQH194	340	5.66667	579	9.65
74		Atria	185	JSQH194	370	6.16667	609	10.15
84		Atria	135	JSQH194	270	4.5	509	8.48333
1	D111	LV	0	JSQH194	0	0	239	3.98333
25	D211	LV	0	JSQH194	0	0	239	3.98333
99		LV	0	JSQH194	0	0	239	3.98333
109		LV	0	JSQH194	0	0	239	3.98333
129		LV	0	JSQH194	0	0	239	3.98333
8	D11	Atria	0	JSQH305	0	0	626	10.4333
64	D11	Atria	0	JSQH305	0	0	626	10.4333
77	D222	Atria	0	JSQH305	0	0	626	10.4333
80	D111	Atria	0	JSQH305	0	0	626	10.4333
118	D1221	Atria	0	JSQH305	0	0	626	10.4333
213	D11	Atria	0	JSQH305	0	0	626	10.4333
217	D12	Atria	0	JSQH305	0	0	626	10.4333
227	D11	Atria	0	JSQH305	0	0	626	10.4333
665	D211	Atria	0	JSQH305	0	0	626	10.4333
364	D21	Atria	0	JSQH305	0	0	626	10.4333
374	D11	Atria	0	JSQH305	0	0	626	10.4333
670	D21	Atria	0	JSQH305	0	0	626	10.4333
7	D11	LV	0	JSQH305	0	0	626	10.4333
43	D11	LV	0	JSQH305	0	0	626	10.4333
174	D1	LV	0	JSQH305	0	0	626	10.4333
237	D11	LV	0	JSQH305	0	0	626	10.4333
254	D11	LV	0	JSQH305	0	0	626	10.4333
666	D2	LV	0	JSQH305	0	0	626	10.4333
393	D1	LV	0	JSQH305	0	0	626	10.4333
664	D11	LV	0	JSQH305	0	0	626	10.4333
506	D111	LV	0	JSQH305	0	0	626	10.4333
508	D11	LV	0	JSQH305	0	0	626	10.4333
624	D1	LV	0	JSQH305	0	0	626	10.4333
671	D1	LV	0	JSQH305	0	0	626	10.4333
15	D1111	LV	0	JSQH317	0	0	0	0
236	D111	LV	0	JSQH317	0	0	0	0
319	D1111	LV	0	JSQH317	0	0	0	0
395	D211	LV	0	JSQH317	0	0	0	0
453	D211	LV	0	JSQH317	0	0	0	0
1520	D1111	LV	0	JSQH317	0	0	0	0
1249	D1111	LV	70	JSQH317	140	2.33333	140	2.33333
1527	D1111	LV	70	JSQH317	140	2.33333	140	2.33333
1518	D11	LV	215	JSQH317	430	7.16667	430	7.16667
