# Supplementary material for: Early coordination of cell migration and cardiac fate determination during mammalian gastrulation
Source: EMBO J. 2025 May 13;44(12):3327–59. doi: 10.1038/s44318-025-00441-0 (PMC12170898; doi:10.1038/s44318-025-00441-0)
Supplement: Supplementary file 22 — Source data Fig. 6 [file 44318_2025_441_MOESM22_ESM.zip › Source Data Fig. 6/6C/Fig.6C.xlsx]

## Sheet: Fig 6C
Fig 5B - LV/AVC mean differentiation time:	Movie 1 (n=133), 21.8 hours ± 2.7
	Movie 2 (n=65), 21.4 hours ± 2.4
	Movie 3 (n=27), 21.4 hours ± 3.2
	Movie 4 (n=4), 22.5 hours ± 2.0
	Movie 5 (n=42), 21.9 hours ± 1.9
Fig 5B - Inflow mean differentiation time:	Movie 1 (n=8), 30.4 hours ± 1.0
	Movie 3 (n=12), 30.8 hours ± 2.4
	Movie 4 (n=24), 19.6 hours ± 2.7
	Movie 5 (n=40), 30.3 hours ± 5.3

## Sheet: Fig 6C_raw
Track	Tips	Fate	TIPT	Movie	Group	Time_mins	Corrected_time	Time_hrs	Corrected_time_hrs
574	D11	Atria	580	JSQH173	173_Atria	1329.32	1702.32	22.1553	28.3719
574	D12	Atria	525	JSQH173	173_Atria	1200.98	1573.98	20.0164	26.2331
574	D21	Atria	465	JSQH173	173_Atria	1060.99	1433.99	17.6831	23.8998
574	D22	Atria	485	JSQH173	173_Atria	1107.65	1480.65	18.4609	24.6776
879	D12	Atria	645	JSQH173	173_Atria	1480.98	1853.98	24.683	30.8997
1586	D1	Atria	635	JSQH173	173_Atria	1457.65	1830.65	24.2941	30.5108
1586	D2	Atria	580	JSQH173	173_Atria	1329.32	1702.32	22.1553	28.3719
1950	D11	Atria	645	JSQH173	173_Atria	1480.98	1853.98	24.683	30.8997
1950	D12	Atria	610	JSQH173	173_Atria	1399.32	1772.32	23.3219	29.5386
1963	D11	Atria	590	JSQH173	173_Atria	1352.65	1725.65	22.5441	28.7608
1963	D12	Atria	580	JSQH173	173_Atria	1329.32	1702.32	22.1553	28.3719
1963	D21	Atria	580	JSQH173	173_Atria	1329.32	1702.32	22.1553	28.3719
1963	D22	Atria	640	JSQH173	173_Atria	1469.31	1842.31	24.4886	30.7052
2750	D12	Atria	680	JSQH173	173_Atria	1562.65	1935.65	26.0441	32.2608
2750	D21	Atria	565	JSQH173	173_Atria	1294.32	1667.32	21.572	27.7886
2750	D22	Atria	565	JSQH173	173_Atria	1294.32	1667.32	21.572	27.7886
2816	D211	LV	475	JSQH173	173_LV	1084.32	1457.32	18.072	24.2887
2816	D212	LV	475	JSQH173	173_LV	1084.32	1457.32	18.072	24.2887
2816	D221	LV	385	JSQH173	173_LV	874.323	1247.32	14.572	20.7887
2816	D222	LV	385	JSQH173	173_LV	874.323	1247.32	14.572	20.7887
3216	D111	Atria	580	JSQH173	173_Atria	1329.32	1702.32	22.1553	28.3719
3216	D112	Atria	580	JSQH173	173_Atria	1329.32	1702.32	22.1553	28.3719
3216	D121	Atria	690	JSQH173	173_Atria	1585.98	1958.98	26.433	32.6497
3216	D122	Atria	665	JSQH173	173_Atria	1527.65	1900.65	25.4608	31.6775
3216	D211	Atria	715	JSQH173	173_Atria	1644.31	2017.31	27.4052	33.6219
3216	D212	Atria	705	JSQH173	173_Atria	1620.98	1993.98	27.0163	33.233
3216	D221	Atria	695	JSQH173	173_Atria	1597.65	1970.65	26.6274	32.8441
3216	D222	Atria	695	JSQH173	173_Atria	1597.65	1970.65	26.6274	32.8441
1	D111	LV	455	JSQH194	194_LV	910	1149	15.1667	19.15
1	D112	LV	455	JSQH194	194_LV	910	1149	15.1667	19.15
1	D121	LV	460	JSQH194	194_LV	920	1159	15.3333	19.3167
1	D122	LV	460	JSQH194	194_LV	920	1159	15.3333	19.3167
25	D211	LV	400	JSQH194	194_LV	800	1039	13.3333	17.3167
25	D212	LV	400	JSQH194	194_LV	800	1039	13.3333	17.3167
25	D2211	LV	400	JSQH194	194_LV	800	1039	13.3333	17.3167
25	D2212	LV	400	JSQH194	194_LV	800	1039	13.3333	17.3167
25	D222	LV	400	JSQH194	194_LV	800	1039	13.3333	17.3167
39	D11	LV	635	JSQH194	194_LV	1270	1509	21.1667	25.15
39	D12	LV	695	JSQH194	194_LV	1390	1629	23.1667	27.15
48	D21	Atria	700	JSQH194	194_Atria	1400	1639	23.3333	27.3167
48	D22	Atria	700	JSQH194	194_Atria	1400	1639	23.3333	27.3167
48	D11	Atria	750	JSQH194	194_Atria	1500	1739	25	28.9833
48	D12	Atria	750	JSQH194	194_Atria	1500	1739	25	28.9833
54	D11	Atria	835	JSQH194	194_Atria	1670	1909	27.8333	31.8167
54	D22	Atria	845	JSQH194	194_Atria	1690	1929	28.1667	32.15
54	D21	Atria	865	JSQH194	194_Atria	1730	1969	28.8333	32.8167
54	D12	Atria	885	JSQH194	194_Atria	1770	2009	29.5	33.4833
74	D11	Atria	765	JSQH194	194_Atria	1530	1769	25.5	29.4833
74	D12	Atria	795	JSQH194	194_Atria	1590	1829	26.5	30.4833
84	D111	Atria	870	JSQH194	194_Atria	1740	1979	29	32.9833
84	D112	Atria	895	JSQH194	194_Atria	1790	2029	29.8333	33.8167
92	D21	LV	565	JSQH194	194_LV	1130	1369	18.8333	22.8167
92	D22	LV	595	JSQH194	194_LV	1190	1429	19.8333	23.8167
92	D11	LV	605	JSQH194	194_LV	1210	1449	20.1667	24.15
92	D12	LV	620	JSQH194	194_LV	1240	1479	20.6667	24.65
99	D11	LV	605	JSQH194	194_LV	1210	1449	20.1667	24.15
99	D12	LV	605	JSQH194	194_LV	1210	1449	20.1667	24.15
99	D22	LV	675	JSQH194	194_LV	1350	1589	22.5	26.4833
99	D21	LV	695	JSQH194	194_LV	1390	1629	23.1667	27.15
109	D111	LV	525	JSQH194	194_LV	1050	1289	17.5	21.4833
109	D112	LV	525	JSQH194	194_LV	1050	1289	17.5	21.4833
109	D121	LV	540	JSQH194	194_LV	1080	1319	18	21.9833
109	D122	LV	540	JSQH194	194_LV	1080	1319	18	21.9833
129	D121	LV	455	JSQH194	194_LV	910	1149	15.1667	19.15
129	D122	LV	455	JSQH194	194_LV	910	1149	15.1667	19.15
129	D111	LV	460	JSQH194	194_LV	920	1159	15.3333	19.3167
129	D112	LV	460	JSQH194	194_LV	920	1159	15.3333	19.3167
7	D11	LV	330	JSQH305	305_LV	660	1286	11	21.4333
7	D12	LV	330	JSQH305	305_LV	660	1286	11	21.4333
7	D21	LV	375	JSQH305	305_LV	750	1376	12.5	22.9333
7	D22	LV	375	JSQH305	305_LV	750	1376	12.5	22.9333
8	D11	Atria	520	JSQH305	305_Atria	1040	1666	17.3333	27.7667
8	D21	Atria	540	JSQH305	305_Atria	1080	1706	18	28.4333
8	D22	Atria	540	JSQH305	305_Atria	1080	1706	18	28.4333
8	D12	Atria	565	JSQH305	305_Atria	1130	1756	18.8333	29.2667
43	D21	LV	310	JSQH305	305_LV	620	1246	10.3333	20.7667
43	D22	LV	310	JSQH305	305_LV	620	1246	10.3333	20.7667
43	D11	LV	325	JSQH305	305_LV	650	1276	10.8333	21.2667
43	D12	LV	325	JSQH305	305_LV	650	1276	10.8333	21.2667
64	D12	Atria	475	JSQH305	305_Atria	950	1576	15.8333	26.2667
76	D11	Atria	930	JSQH305	305_Atria	1860	2486	31	41.4333
77	D222	Atria	650	JSQH305	305_Atria	1300	1926	21.6667	32.1
80	D111	Atria	710	JSQH305	305_Atria	1420	2046	23.6667	34.1
118	D2111	Atria	840	JSQH305	305_Atria	1680	2306	28	38.4333
118	D2112	Atria	840	JSQH305	305_Atria	1680	2306	28	38.4333
118	D2121	Atria	850	JSQH305	305_Atria	1700	2326	28.3333	38.7667
118	D2122	Atria	850	JSQH305	305_Atria	1700	2326	28.3333	38.7667
118	D1222	Atria	910	JSQH305	305_Atria	1820	2446	30.3333	40.7667
118	D1221	Atria	935	JSQH305	305_Atria	1870	2496	31.1667	41.6
174	D1	LV	280	JSQH305	305_LV	560	1186	9.33333	19.7667
174	D2	LV	285	JSQH305	305_LV	570	1196	9.5	19.9333
213	D11	Atria	430	JSQH305	305_Atria	860	1486	14.3333	24.7667
213	D12	Atria	430	JSQH305	305_Atria	860	1486	14.3333	24.7667
213	D21	Atria	430	JSQH305	305_Atria	860	1486	14.3333	24.7667
213	D22	Atria	430	JSQH305	305_Atria	860	1486	14.3333	24.7667
217	D12	Atria	565	JSQH305	305_Atria	1130	1756	18.8333	29.2667
227	D11	Atria	650	JSQH305	305_Atria	1300	1926	21.6667	32.1
227	D121	Atria	690	JSQH305	305_Atria	1380	2006	23	33.4333
227	D122	Atria	690	JSQH305	305_Atria	1380	2006	23	33.4333
237	D12	LV	385	JSQH305	305_LV	770	1396	12.8333	23.2667
237	D11	LV	435	JSQH305	305_LV	870	1496	14.5	24.9333
254	D11	LV	305	JSQH305	305_LV	610	1236	10.1667	20.6
254	D12	LV	305	JSQH305	305_LV	610	1236	10.1667	20.6
254	D21	LV	305	JSQH305	305_LV	610	1236	10.1667	20.6
254	D22	LV	305	JSQH305	305_LV	610	1236	10.1667	20.6
666	D2	LV	485	JSQH305	305_LV	970	1596	16.1667	26.6
665	D211	Atria	465	JSQH305	305_Atria	930	1556	15.5	25.9333
665	D212	Atria	465	JSQH305	305_Atria	930	1556	15.5	25.9333
364	D21	Atria	455	JSQH305	305_Atria	910	1536	15.1667	25.6
364	D22	Atria	455	JSQH305	305_Atria	910	1536	15.1667	25.6
374	D11	Atria	475	JSQH305	305_Atria	950	1576	15.8333	26.2667
374	D21	Atria	475	JSQH305	305_Atria	950	1576	15.8333	26.2667
374	D12	Atria	485	JSQH305	305_Atria	970	1596	16.1667	26.6
374	D22	Atria	520	JSQH305	305_Atria	1040	1666	17.3333	27.7667
375	D1	Atria	560	JSQH305	305_Atria	1120	1746	18.6667	29.1
375	D2	Atria	560	JSQH305	305_Atria	1120	1746	18.6667	29.1
393	D1	LV	245	JSQH305	305_LV	490	1116	8.16667	18.6
393	D21	LV	245	JSQH305	305_LV	490	1116	8.16667	18.6
393	D22	LV	245	JSQH305	305_LV	490	1116	8.16667	18.6
486	D22	Atria	650	JSQH305	305_Atria	1300	1926	21.6667	32.1
486	D21	Atria	675	JSQH305	305_Atria	1350	1976	22.5	32.9333
664	D21	LV	290	JSQH305	305_LV	580	1206	9.66667	20.1
664	D22	LV	290	JSQH305	305_LV	580	1206	9.66667	20.1
664	D11	LV	295	JSQH305	305_LV	590	1216	9.83333	20.2667
664	D12	LV	295	JSQH305	305_LV	590	1216	9.83333	20.2667
506	D111	LV	380	JSQH305	305_LV	760	1386	12.6667	23.1
506	D112	LV	380	JSQH305	305_LV	760	1386	12.6667	23.1
506	D121	LV	395	JSQH305	305_LV	790	1416	13.1667	23.6
506	D122	LV	395	JSQH305	305_LV	790	1416	13.1667	23.6
506	D21	LV	395	JSQH305	305_LV	790	1416	13.1667	23.6
506	D22	LV	455	JSQH305	305_LV	910	1536	15.1667	25.6
508	D11	LV	330	JSQH305	305_LV	660	1286	11	21.4333
508	D12	LV	330	JSQH305	305_LV	660	1286	11	21.4333
508	D21	LV	330	JSQH305	305_LV	660	1286	11	21.4333
508	D22	LV	330	JSQH305	305_LV	660	1286	11	21.4333
670	D21	Atria	450	JSQH305	305_Atria	900	1526	15	25.4333
670	D22	Atria	450	JSQH305	305_Atria	900	1526	15	25.4333
557	D1	Atria	435	JSQH305	305_Atria	870	1496	14.5	24.9333
557	D2	Atria	475	JSQH305	305_Atria	950	1576	15.8333	26.2667
586	D1	LV	385	JSQH305	305_LV	770	1396	12.8333	23.2667
586	D2	LV	385	JSQH305	305_LV	770	1396	12.8333	23.2667
624	D2	LV	390	JSQH305	305_LV	780	1406	13	23.4333
624	D1	LV	415	JSQH305	305_LV	830	1456	13.8333	24.2667
659	D2	Atria	605	JSQH305	305_Atria	1210	1836	20.1667	30.6
659	D1	Atria	685	JSQH305	305_Atria	1370	1996	22.8333	33.2667
660	D1	LV	350	JSQH305	305_LV	700	1326	11.6667	22.1
660	D2	LV	350	JSQH305	305_LV	700	1326	11.6667	22.1
671	D2	LV	380	JSQH305	305_LV	760	1386	12.6667	23.1
671	D1	LV	390	JSQH305	305_LV	780	1406	13	23.4333
15	D1221	LV	595	JSQH317	317_LV	1190	1190	19.8333	19.8333
15	D1222	LV	595	JSQH317	317_LV	1190	1190	19.8333	19.8333
15	D112	LV	605	JSQH317	317_LV	1210	1210	20.1667	20.1667
15	D2221	LV	610	JSQH317	317_LV	1220	1220	20.3333	20.3333
15	D2222	LV	610	JSQH317	317_LV	1220	1220	20.3333	20.3333
15	D1111	LV	620	JSQH317	317_LV	1240	1240	20.6667	20.6667
15	D1112	LV	620	JSQH317	317_LV	1240	1240	20.6667	20.6667
15	D121	LV	620	JSQH317	317_LV	1240	1240	20.6667	20.6667
236	D122	LV	590	JSQH317	317_LV	1180	1180	19.6667	19.6667
236	D111	LV	605	JSQH317	317_LV	1210	1210	20.1667	20.1667
236	D112	LV	605	JSQH317	317_LV	1210	1210	20.1667	20.1667
236	D121	LV	605	JSQH317	317_LV	1210	1210	20.1667	20.1667
236	D211	LV	605	JSQH317	317_LV	1210	1210	20.1667	20.1667
236	D212	LV	605	JSQH317	317_LV	1210	1210	20.1667	20.1667
236	D221	LV	605	JSQH317	317_LV	1210	1210	20.1667	20.1667
236	D222	LV	605	JSQH317	317_LV	1210	1210	20.1667	20.1667
319	D112	LV	595	JSQH317	317_LV	1190	1190	19.8333	19.8333
319	D1221	LV	600	JSQH317	317_LV	1200	1200	20	20
319	D1222	LV	600	JSQH317	317_LV	1200	1200	20	20
319	D1111	LV	615	JSQH317	317_LV	1230	1230	20.5	20.5
319	D1112	LV	615	JSQH317	317_LV	1230	1230	20.5	20.5
319	D1211	LV	615	JSQH317	317_LV	1230	1230	20.5	20.5
319	D1212	LV	615	JSQH317	317_LV	1230	1230	20.5	20.5
319	D2121	LV	615	JSQH317	317_LV	1230	1230	20.5	20.5
319	D2122	LV	615	JSQH317	317_LV	1230	1230	20.5	20.5
319	D222	LV	615	JSQH317	317_LV	1230	1230	20.5	20.5
319	D2111	LV	625	JSQH317	317_LV	1250	1250	20.8333	20.8333
319	D2112	LV	625	JSQH317	317_LV	1250	1250	20.8333	20.8333
319	D221	LV	670	JSQH317	317_LV	1340	1340	22.3333	22.3333
385	D121	LV	625	JSQH317	317_LV	1250	1250	20.8333	20.8333
385	D111	LV	635	JSQH317	317_LV	1270	1270	21.1667	21.1667
385	D122	LV	645	JSQH317	317_LV	1290	1290	21.5	21.5
385	D112	LV	650	JSQH317	317_LV	1300	1300	21.6667	21.6667
395	D222	LV	635	JSQH317	317_LV	1270	1270	21.1667	21.1667
395	D212	LV	640	JSQH317	317_LV	1280	1280	21.3333	21.3333
395	D221	LV	650	JSQH317	317_LV	1300	1300	21.6667	21.6667
395	D211	LV	675	JSQH317	317_LV	1350	1350	22.5	22.5
453	D211	LV	600	JSQH317	317_LV	1200	1200	20	20
453	D212	LV	600	JSQH317	317_LV	1200	1200	20	20
709	D212	LV	855	JSQH317	317_LV	1710	1710	28.5	28.5
831	D2	LV	570	JSQH317	317_LV	1140	1140	19	19
831	D11	LV	675	JSQH317	317_LV	1350	1350	22.5	22.5
1249	D2211	LV	680	JSQH317	317_LV	1360	1360	22.6667	22.6667
1249	D2212	LV	680	JSQH317	317_LV	1360	1360	22.6667	22.6667
1249	D2221	LV	700	JSQH317	317_LV	1400	1400	23.3333	23.3333
1249	D2222	LV	700	JSQH317	317_LV	1400	1400	23.3333	23.3333
1249	D1111	LV	750	JSQH317	317_LV	1500	1500	25	25
1249	D1112	LV	750	JSQH317	317_LV	1500	1500	25	25
1518	D21	LV	670	JSQH317	317_LV	1340	1340	22.3333	22.3333
1518	D22	LV	670	JSQH317	317_LV	1340	1340	22.3333	22.3333
1520	D2211	LV	575	JSQH317	317_LV	1150	1150	19.1667	19.1667
1520	D2212	LV	575	JSQH317	317_LV	1150	1150	19.1667	19.1667
1520	D1211	LV	580	JSQH317	317_LV	1160	1160	19.3333	19.3333
1520	D1212	LV	580	JSQH317	317_LV	1160	1160	19.3333	19.3333
1520	D11211	LV	585	JSQH317	317_LV	1170	1170	19.5	19.5
1520	D11212	LV	585	JSQH317	317_LV	1170	1170	19.5	19.5
1520	D11221	LV	585	JSQH317	317_LV	1170	1170	19.5	19.5
1520	D11222	LV	585	JSQH317	317_LV	1170	1170	19.5	19.5
1520	D1111	LV	650	JSQH317	317_LV	1300	1300	21.6667	21.6667
1520	D1112	LV	650	JSQH317	317_LV	1300	1300	21.6667	21.6667
1520	D1222	LV	665	JSQH317	317_LV	1330	1330	22.1667	22.1667
1527	D1222	LV	795	JSQH317	317_LV	1590	1590	26.5	26.5
1527	D1122	LV	830	JSQH317	317_LV	1660	1660	27.6667	27.6667
1527	D1112	LV	855	JSQH317	317_LV	1710	1710	28.5	28.5
1527	D1111	LV	865	JSQH317	317_LV	1730	1730	28.8333	28.8333
798	D111	LV	480	JSQH176	176_LV	960	1034	16	17.2333
798	D112	LV	480	JSQH176	176_LV	960	1034	16	17.2333
798	D121	LV	490	JSQH176	176_LV	980	1054	16.3333	17.5667
798	D122	LV	495	JSQH176	176_LV	990	1064	16.5	17.7333
199	D111	LV	500	JSQH176	176_LV	1000	1074	16.6667	17.9
199	D112	LV	500	JSQH176	176_LV	1000	1074	16.6667	17.9
355	D11	LV	505	JSQH176	176_LV	1010	1084	16.8333	18.0667
355	D12	LV	505	JSQH176	176_LV	1010	1084	16.8333	18.0667
430	D211	LV	505	JSQH176	176_LV	1010	1084	16.8333	18.0667
355	D21	LV	510	JSQH176	176_LV	1020	1094	17	18.2333
355	D22	LV	510	JSQH176	176_LV	1020	1094	17	18.2333
798	D212	LV	510	JSQH176	176_LV	1020	1094	17	18.2333
798	D222	LV	510	JSQH176	176_LV	1020	1094	17	18.2333
199	D121	LV	520	JSQH176	176_LV	1040	1114	17.3333	18.5667
199	D122	LV	520	JSQH176	176_LV	1040	1114	17.3333	18.5667
430	D212	LV	520	JSQH176	176_LV	1040	1114	17.3333	18.5667
798	D211	LV	520	JSQH176	176_LV	1040	1114	17.3333	18.5667
798	D221	LV	520	JSQH176	176_LV	1040	1114	17.3333	18.5667
2303	D2121	LV	530	JSQH176	176_LV	1060	1134	17.6667	18.9
2303	D2122	LV	530	JSQH176	176_LV	1060	1134	17.6667	18.9
3945	D21	LV	530	JSQH176	176_LV	1060	1134	17.6667	18.9
3945	D22	LV	530	JSQH176	176_LV	1060	1134	17.6667	18.9
2014	D22	LV	535	JSQH176	176_LV	1070	1144	17.8333	19.0667
2303	D211	LV	535	JSQH176	176_LV	1070	1144	17.8333	19.0667
1183	D121	LV	545	JSQH176	176_LV	1090	1164	18.1667	19.4
1183	D122	LV	545	JSQH176	176_LV	1090	1164	18.1667	19.4
3945	D11	LV	545	JSQH176	176_LV	1090	1164	18.1667	19.4
3945	D12	LV	545	JSQH176	176_LV	1090	1164	18.1667	19.4
430	D221	LV	550	JSQH176	176_LV	1100	1174	18.3333	19.5667
430	D222	LV	550	JSQH176	176_LV	1100	1174	18.3333	19.5667
1183	D211	LV	550	JSQH176	176_LV	1100	1174	18.3333	19.5667
430	D111	LV	555	JSQH176	176_LV	1110	1184	18.5	19.7333
2516	D11	LV	560	JSQH176	176_LV	1120	1194	18.6667	19.9
2516	D12	LV	560	JSQH176	176_LV	1120	1194	18.6667	19.9
3663	D211	LV	560	JSQH176	176_LV	1120	1194	18.6667	19.9
3663	D212	LV	560	JSQH176	176_LV	1120	1194	18.6667	19.9
1183	D221	LV	570	JSQH176	176_LV	1140	1214	19	20.2333
238	D1121	LV	575	JSQH176	176_LV	1150	1224	19.1667	20.4
238	D1122	LV	575	JSQH176	176_LV	1150	1224	19.1667	20.4
1183	D2221	LV	575	JSQH176	176_LV	1150	1224	19.1667	20.4
1183	D2222	LV	575	JSQH176	176_LV	1150	1224	19.1667	20.4
2303	D2211	LV	575	JSQH176	176_LV	1150	1224	19.1667	20.4
2303	D2212	LV	575	JSQH176	176_LV	1150	1224	19.1667	20.4
3951	D11	LV	575	JSQH176	176_LV	1150	1224	19.1667	20.4
3951	D12	LV	575	JSQH176	176_LV	1150	1224	19.1667	20.4
238	D1211	LV	580	JSQH176	176_LV	1160	1234	19.3333	20.5667
238	D1212	LV	580	JSQH176	176_LV	1160	1234	19.3333	20.5667
2303	D1111	LV	580	JSQH176	176_LV	1160	1234	19.3333	20.5667
2303	D1112	LV	580	JSQH176	176_LV	1160	1234	19.3333	20.5667
2516	D21	LV	580	JSQH176	176_LV	1160	1234	19.3333	20.5667
2516	D22	LV	580	JSQH176	176_LV	1160	1234	19.3333	20.5667
2757	D122	LV	580	JSQH176	176_LV	1160	1234	19.3333	20.5667
238	D1111	LV	585	JSQH176	176_LV	1170	1244	19.5	20.7333
238	D1112	LV	585	JSQH176	176_LV	1170	1244	19.5	20.7333
2303	D2221	LV	585	JSQH176	176_LV	1170	1244	19.5	20.7333
2303	D2222	LV	585	JSQH176	176_LV	1170	1244	19.5	20.7333
2014	D21	LV	590	JSQH176	176_LV	1180	1254	19.6667	20.9
2303	D1121	LV	590	JSQH176	176_LV	1180	1254	19.6667	20.9
2303	D1122	LV	590	JSQH176	176_LV	1180	1254	19.6667	20.9
2757	D11	LV	590	JSQH176	176_LV	1180	1254	19.6667	20.9
199	D222	LV	600	JSQH176	176_LV	1200	1274	20	21.2333
430	D121	LV	600	JSQH176	176_LV	1200	1274	20	21.2333
1183	D111	LV	600	JSQH176	176_LV	1200	1274	20	21.2333
3663	D221	LV	600	JSQH176	176_LV	1200	1274	20	21.2333
3663	D222	LV	600	JSQH176	176_LV	1200	1274	20	21.2333
3591	D11	LV	605	JSQH176	176_LV	1210	1284	20.1667	21.4
199	D221	LV	610	JSQH176	176_LV	1220	1294	20.3333	21.5667
1183	D112	LV	610	JSQH176	176_LV	1220	1294	20.3333	21.5667
2460	D111	LV	610	JSQH176	176_LV	1220	1294	20.3333	21.5667
2460	D112	LV	610	JSQH176	176_LV	1220	1294	20.3333	21.5667
3944	D121	LV	610	JSQH176	176_LV	1220	1294	20.3333	21.5667
3944	D122	LV	610	JSQH176	176_LV	1220	1294	20.3333	21.5667
3951	D21	LV	610	JSQH176	176_LV	1220	1294	20.3333	21.5667
3951	D22	LV	610	JSQH176	176_LV	1220	1294	20.3333	21.5667
1629	D12	LV	615	JSQH176	176_LV	1230	1304	20.5	21.7333
1198	D22	LV	620	JSQH176	176_LV	1240	1314	20.6667	21.9
2460	D12	LV	620	JSQH176	176_LV	1240	1314	20.6667	21.9
3944	D111	LV	620	JSQH176	176_LV	1240	1314	20.6667	21.9
3944	D112	LV	620	JSQH176	176_LV	1240	1314	20.6667	21.9
1629	D11	LV	625	JSQH176	176_LV	1250	1324	20.8333	22.0667
2014	D12	LV	625	JSQH176	176_LV	1250	1324	20.8333	22.0667
2112	D121	LV	625	JSQH176	176_LV	1250	1324	20.8333	22.0667
2112	D122	LV	625	JSQH176	176_LV	1250	1324	20.8333	22.0667
3663	D111	LV	630	JSQH176	176_LV	1260	1334	21	22.2333
3663	D122	LV	630	JSQH176	176_LV	1260	1334	21	22.2333
3944	D211	LV	630	JSQH176	176_LV	1260	1334	21	22.2333
3944	D212	LV	630	JSQH176	176_LV	1260	1334	21	22.2333
2014	D11	LV	635	JSQH176	176_LV	1270	1344	21.1667	22.4
2757	D121	LV	635	JSQH176	176_LV	1270	1344	21.1667	22.4
3663	D112	LV	635	JSQH176	176_LV	1270	1344	21.1667	22.4
3663	D121	LV	655	JSQH176	176_LV	1310	1384	21.8333	23.0667
3949	D111	LV	655	JSQH176	176_LV	1310	1384	21.8333	23.0667
3595	D11	LV	660	JSQH176	176_LV	1320	1394	22	23.2333
3595	D22	LV	665	JSQH176	176_LV	1330	1404	22.1667	23.4
3944	D222	LV	665	JSQH176	176_LV	1330	1404	22.1667	23.4
3595	D21	LV	670	JSQH176	176_LV	1340	1414	22.3333	23.5667
3944	D221	LV	670	JSQH176	176_LV	1340	1414	22.3333	23.5667
430	D122	LV	675	JSQH176	176_LV	1350	1424	22.5	23.7333
1198	D111	LV	675	JSQH176	176_LV	1350	1424	22.5	23.7333
2693	D1221	LV	680	JSQH176	176_LV	1360	1434	22.6667	23.9
2693	D1222	LV	680	JSQH176	176_LV	1360	1434	22.6667	23.9
199	D212	LV	685	JSQH176	176_LV	1370	1444	22.8333	24.0667
3952	D221	LV	685	JSQH176	176_LV	1370	1444	22.8333	24.0667
3952	D222	LV	685	JSQH176	176_LV	1370	1444	22.8333	24.0667
2303	D1211	LV	700	JSQH176	176_LV	1400	1474	23.3333	24.5667
3949	D122	LV	705	JSQH176	176_LV	1410	1484	23.5	24.7333
1198	D112	LV	710	JSQH176	176_LV	1420	1494	23.6667	24.9
2689	D122	LV	710	JSQH176	176_LV	1420	1494	23.6667	24.9
3595	D12	LV	710	JSQH176	176_LV	1420	1494	23.6667	24.9
3664	D11	LV	710	JSQH176	176_LV	1420	1494	23.6667	24.9
3949	D112	LV	710	JSQH176	176_LV	1420	1494	23.6667	24.9
3952	D211	LV	715	JSQH176	176_LV	1430	1504	23.8333	25.0667
3952	D212	LV	715	JSQH176	176_LV	1430	1504	23.8333	25.0667
199	D211	LV	720	JSQH176	176_LV	1440	1514	24	25.2333
2693	D1122	LV	720	JSQH176	176_LV	1440	1514	24	25.2333
2757	D21	LV	720	JSQH176	176_LV	1440	1514	24	25.2333
2757	D22	LV	720	JSQH176	176_LV	1440	1514	24	25.2333
3664	D12	LV	720	JSQH176	176_LV	1440	1514	24	25.2333
3943	D121	LV	720	JSQH176	176_LV	1440	1514	24	25.2333
3943	D122	LV	720	JSQH176	176_LV	1440	1514	24	25.2333
3949	D221	LV	720	JSQH176	176_LV	1440	1514	24	25.2333
3949	D222	LV	720	JSQH176	176_LV	1440	1514	24	25.2333
2689	D222	LV	725	JSQH176	176_LV	1450	1524	24.1667	25.4
3146	D122	LV	730	JSQH176	176_LV	1460	1534	24.3333	25.5667
2693	D2122	LV	735	JSQH176	176_LV	1470	1544	24.5	25.7333
3146	D121	LV	735	JSQH176	176_LV	1470	1544	24.5	25.7333
2112	D222	LV	755	JSQH176	176_LV	1510	1584	25.1667	26.4
430	D112	LV	775	JSQH176	176_LV	1550	1624	25.8333	27.0667
3952	D111	LV	780	JSQH176	176_LV	1560	1634	26	27.2333
3952	D112	LV	780	JSQH176	176_LV	1560	1634	26	27.2333
2303	D1212	LV	790	JSQH176	176_LV	1580	1654	26.3333	27.5667
3952	D121	LV	850	JSQH176	176_LV	1700	1774	28.3333	29.5667
152	D1112	Atria	850	JSQH176	176_Atria	1700	1774	28.3333	29.5667
152	D211	Atria	850	JSQH176	176_Atria	1700	1774	28.3333	29.5667
152	D2221	Atria	850	JSQH176	176_Atria	1700	1774	28.3333	29.5667
152	D2222	Atria	850	JSQH176	176_Atria	1700	1774	28.3333	29.5667
3949	D121	LV	875	JSQH176	176_LV	1750	1824	29.1667	30.4
152	D1111	Atria	875	JSQH176	176_Atria	1750	1824	29.1667	30.4
152	D1121	Atria	885	JSQH176	176_Atria	1770	1844	29.5	30.7333
152	D1122	Atria	900	JSQH176	176_Atria	1800	1874	30	31.2333
1581	D1212	Atria	930	JSQH176	176_Atria	1860	1934	31	32.2333
