# Supplementary material for: Early coordination of cell migration and cardiac fate determination during mammalian gastrulation
Source: EMBO J. 2025 May 13;44(12):3327–59. doi: 10.1038/s44318-025-00441-0 (PMC12170898; doi:10.1038/s44318-025-00441-0)
Supplement: Supplementary file 23 — Source data Fig. 7 [file 44318_2025_441_MOESM23_ESM.zip]

Archive with 13 entries (9 files):
- Source Data Fig. 7/
- __MACOSX/._Source Data Fig. 7
- Source Data Fig. 7/.DS_Store
- __MACOSX/Source Data Fig. 7/._.DS_Store
- Source Data Fig. 7/7D/
- Source Data Fig. 7/7C/
- Source Data Fig. 7/7B/
- Source Data Fig. 7/7D/Fig.7D_Track-25-lineage-tree.xlsx
- Source Data Fig. 7/7C/Fig.7C_Track-2303-lineage-tree.xlsx
- Source Data Fig. 7/7C/Fig.7C_Track-1397-lineage_tree.xlsx
- Source Data Fig. 7/7C/Fig.7C_Track-3625-lineage-tree.xlsx
- Source Data Fig. 7/7B/Fig.7B.xlsx
- __MACOSX/Source Data Fig. 7/7B/._Fig.7B.xlsx
