# Supplementary material for: Early coordination of cell migration and cardiac fate determination during mammalian gastrulation
Source: EMBO J. 2025 May 13;44(12):3327–59. doi: 10.1038/s44318-025-00441-0 (PMC12170898; doi:10.1038/s44318-025-00441-0)
Supplement: Supplementary file 23 — Source data Fig. 7 [file 44318_2025_441_MOESM23_ESM.zip › Source Data Fig. 7/7D/Fig.7D_Track-25-lineage-tree.xlsx]

## Sheet: Sheet1
LABEL	ID	TRACK_ID	POSITION_X	POSITION_Y	POSITION_Z	POSITION_T	FRAME	CELL_DIVISION_TIME	MEAN_INTENSITY_CH1	MEDIAN_INTENSITY_CH1	MIN_INTENSITY_CH1	MAX_INTENSITY_CH1	TOTAL_INTENSITY_CH1	STD_INTENSITY_CH1	MEAN_INTENSITY_CH2	MEDIAN_INTENSITY_CH2	MIN_INTENSITY_CH2	MAX_INTENSITY_CH2	TOTAL_INTENSITY_CH2	STD_INTENSITY_CH2	EXTRACK_P_STUCK	EXTRACK_P_DIFFUSIVE	CONTRAST_CH1	SNR_CH1	CONTRAST_CH2	SNR_CH2
D1	9949	25	1084.16	811.991	998.517	55	55	205	142.425	142	117	175	61955	8.78236	974.499	988	701	1294	423907	136.45			0.0300881	0.947385	0.0930174	1.21555
D1	9944	25	1094.04	816.435	998.266	60	60	205	134.389	134	108	165	58459	8.79534	711.336	684	416	1071	309431	170.136			0.0150768	0.453888	0.0822396	0.635425
D1	9939	25	1097.99	828.293	997.99	65	65	205	128.205	128	110	153	55769	7.50864	738.556	734	447	1038	321272	150.707			0.00701787	0.23798	0.143066	1.22672
D1	9934	25	1100.96	828.786	997.93	70	70	205	130.667	130	110	152	56840	7.45411	788.618	784	468	1108	343049	149.716			0.00801424	0.278737	0.101908	0.974298
D1	9929	25	1104.91	842.125	997.628	75	75	205	135.359	134	108	168	58881	9.942	915.23	893	713	1215	398125	117.308			0.0174208	0.466239	0.117782	1.64419
D1	9924	25	1108.86	855.465	997.326	80	80	205	132.129	131	115	154	57476	7.9077	931.871	931	598	1416	405364	173.499			0.011064	0.365687	0.147374	1.37977
D1	9919	25	1104.91	863.372	997.257	85	85	205	137.724	137	117	171	59910	7.73896	938.74	927	663	1193	408352	102.936			0.0159872	0.56007	0.105906	1.74666
D1	9914	25	1101.94	872.266	997.154	90	90	205	139.869	140	122	165	60843	7.65794	1117.69	1125	756	1459	486194	129.966			0.0192135	0.68862	0.116679	1.79716
D1	9909	25	1098.98	881.161	997.05	95	95	205	143.786	144	117	174	62547	9.5272	1204.55	1202	895	1658	523980	166.457			0.0275685	0.809813	0.145077	1.83366
D1	9903	25	1096.01	891.538	996.921	100	100	205	145.432	145	118	171	63263	8.33746	1213.64	1215	867	1469	527932	109.146			0.0321202	1.08569	0.137524	2.68862
D1	9898	25	1092.06	892.528	996.973	105	105	205	148.159	148	125	185	64449	9.63864	1324.9	1360	855	1661	576330	165.025			0.0333255	0.991472	0.135904	1.92111
D1	9893	25	1097.99	908.831	996.585	110	110	205	144.462	144	123	171	62841	8.726	1127.05	1139	882	1381	490266	93.4058			0.0216355	0.701197	0.123056	2.64424
D1	9888	25	1098.64	907.507	977.371	115	115	205	143.011	143	116	191	62210	11.2251	1029.49	1084	612	1452	447829	219.294			0.0232059	0.577894	0.115302	0.97067
D1	9883	25	1088.27	918.875	977.354	120	120	205	145.899	146	116	176	63466	9.7041	1245.18	1292	633	1640	541652	234.722			0.0207593	0.611528	0.10465	1.00513
D1	9878	25	1077.89	919.372	977.526	125	125	205	147.329	147	124	174	64088	9.08815	1220.51	1232	896	1405	530923	82.6422			0.0242519	0.767681	0.0850834	2.31607
D1	9873	25	1069.99	928.762	977.5	130	130	205	147.68	147	120	184	64241	10.924	1395.22	1447	755	1750	606921	202.515			0.0213222	0.564471	0.10318	1.28874
D1	9868	25	1062.57	938.153	977.466	135	135	205	147.416	147	125	170	64126	8.17094	1576.11	1586	1216	1834	685608	105.282			0.0192203	0.680447	0.110717	2.98453
D1	9863	25	1056.65	947.542	977.406	140	140	205	146.968	146	125	177	63931	9.87054	1380.91	1358	748	1847	600695	234.066			0.0226507	0.659578	0.105826	1.12917
D1	9858	25	1045.28	950.511	977.552	145	145	205	151.589	151	127	190	65941	11.1348	1715.81	1732	1385	2011	746379	140.422			0.0316225	0.834617	0.113451	2.49
D1	9853	25	1036.39	950.019	977.716	150	150	205	138.117	138	116	164	60081	7.91123	1055.8	1053	796	1279	459274	93.3381			0.0173747	0.596307	0.0724944	1.5292
D1	9848	25	1030.95	958.421	977.664	155	155	205	133.092	132	109	159	57895	7.67099	980.584	984	771	1195	426554	78.6517			0.0111561	0.382845	0.081018	1.86877
D1	9843	25	1023.05	967.811	977.638	160	160	205	134.809	134	117	169	58642	7.12676	1031.03	1030	813	1285	448496	86.7749			0.00892434	0.334638	0.0807668	1.77585
D1	9838	25	1020.58	963.365	977.759	165	165	205	138.72	138	117	171	60343	8.92206	1001.87	1009	730	1255	435812	101.218			0.0121755	0.374053	0.0745143	1.37281
D1	9833	25	1012.18	972.261	977.75	170	170	205	133.336	133	114	167	58001	6.99753	743.678	728	491	1061	323500	143.823			0.00789255	0.298424	0.0389046	0.387267
D1	9828	25	1006.74	985.109	977.621	175	175	205	134.699	134	116	155	58594	6.80227	983.386	981	745	1217	427773	78.5092			0.0123316	0.482432	0.0588667	1.39271
D1	9823	25	1004.76	987.581	977.612	180	180	205	132.497	132	112	156	57636	8.29562	929.074	928	651	1193	404147	95.2777			0.00785259	0.248887	0.0738678	1.34151
D1	9817	25	1001.8	992.028	977.586	185	185	205	138.828	138	117	167	60390	8.47225	1129.07	1154	729	1443	491147	137.546			0.0118595	0.384109	0.1008	1.50333
D1	9812	25	995.377	997.465	977.604	190	190	205	137.315	137	118	158	59732	6.97458	1079.41	1087	697	1335	469544	121.658			0.0106973	0.416758	0.102452	1.64906
D1	9807	25	992.412	1003.89	977.543	195	195	205	139.076	139	118	170	60498	8.31833	1085.47	1080	714	1375	472181	134.416			0.013575	0.447847	0.0912965	1.35117
D1	9802	25	990.93	1005.37	977.543	200	200	205	140.386	141	118	163	61068	7.29104	1094.18	1111	756	1285	475969	105.467			0.0206264	0.778255	0.119017	2.20687
D1	9796	25	992.412	1006.85	977.492	205	205	205	140.483	140	122	165	61110	7.86092	1090.47	1105	731	1333	474354	117.626			0.0200583	0.702826	0.111165	1.85494
D1	9791	25	997.353	1003.89	977.457	210	210	205	138.386	138	119	165	60198	8.78351	997.097	1010	620	1258	433737	119.583			0.0125789	0.391443	0.074759	1.15998
D1	9786	25	995.525	1015.9	985.794	215	215	205	138.887	138	116	181	60416	8.18725	3136.04	3095	2297	4046	1364179	370.709			0.0160675	0.536512	0.0766464	1.20447
D1	9781	25	994.537	1019.85	985.742	220	220	205	143.637	144	116	171	62482	8.67575	2504.29	2584	1649	3090	1089367	315.018			0.0155522	0.507082	0.0396493	0.606356
D1	9776	25	997.041	1023.34	987.578	225	225	205	139.485	139	118	174	60676	9.45529	1102.17	1137	723	1338	479443	135.78			0.0158025	0.458985	0.0746824	1.12819
D1	9771	25	999.512	1026.3	987.483	230	230	205	137.241	137	115	163	59700	8.03071	1292.25	1321	918	1645	562130	177.419			0.00963124	0.326047	0.0367024	0.515724
D1	9766	25	1001.49	1035.69	987.285	235	235	205	135.855	135	117	155	59097	6.9112	1251.66	1243	1076	1474	544470	72.2807			0.00592779	0.231675	-0.000223	-0.00771568
D1	9761	25	1003.47	1047.06	987.293	240	240	205	134.614	135	115	165	58557	6.80219	1228.99	1241	998	1395	534611	78.5273			0.0040107	0.158107	0.0319254	0.96838
D1	9756	25	999.018	1052.49	1010.82	245	245	205	131.421	131	115	158	57168	6.44008	993.405	1017	658	1320	432131	161.646			0.00929897	0.376025	0.0463775	0.544765
D1	9751	25	996.547	1058.42	1010.82	250	250	205	128.393	128	109	159	55851	8.12883	1142.19	1144	753	1590	496854	178.754			0.002197	0.0692503	0.0436117	0.534045
D1	9746	25	987.855	1063.58	997.918	255	255	205	135.244	135	112	171	58831	8.83178	1768.29	1769	1459	2136	769207	126.538			0.00845147	0.25667	0.0642249	1.68668
D1	9741	25	987.651	1057.44	1010.82	260	260	205	139.92	139	118	178	60865	9.67635	2102.26	2126	1509	2441	914484	171.54			0.00885233	0.253762	0.093709	2.10006
D11	9736	25	988.146	1058.42	1010.82	265	265		140.175	139	114	181	60976	8.72608	1978.84	1981	1415	2464	860797	226.873			0.0133423	0.423016	0.084427	1.35813
D11	9731	25	980.733	1081.16	1010.82	270	270		133.283	133	106	161	57978	8.49725	1161.69	1150	747	1588	505333	184.025			0.0169249	0.52211	0.127407	1.42677
D11	9726	25	988.146	1086.59	1018.38	275	275		133.182	133	113	153	57934	6.53115	1343.85	1318	1005	1746	584573	146			0.0158613	0.63678	0.101436	1.69535
D11	9721	25	988.64	1089.56	1018.38	280	280		139.359	139	118	160	60621	7.1269	1821.86	1850	1478	2116	792510	126.947			0.0208023	0.796954	0.104404	2.71338
D11	9716	25	992.593	1083.63	1032.89	285	285		139.207	139	114	173	60555	9.18516	1598.31	1614	1133	2026	695265	179.809			0.018905	0.562401	0.104035	1.67523
D11	9711	25	989.628	1087.09	1032.89	290	290		134.816	134	113	170	58645	7.50626	1388.95	1368	1027	1729	604193	145.903			0.0108896	0.38695	0.0792217	1.39761
D11	9706	25	990.122	1107.35	1042.79	295	295		129.72	130	114	147	56428	6.68718	945.924	927	636	1376	411477	162.598			0.00954613	0.366854	0.0974406	1.03307
D11	9701	25	989.628	1122.67	1042.79	300	300		131.352	131	111	158	57138	8.09409	832.138	816	586	1118	361980	126.191			0.00927676	0.298321	0.0885924	1.07332
D11	9696	25	991.111	1130.08	1042.79	305	305		134.361	134	115	162	58447	6.75788	1007.55	1009	760	1271	438283	97.5805			0.0119655	0.470174	0.0904492	1.7129
D11	9691	25	997.041	1128.1	1060.76	310	310		130.708	130	111	152	56858	6.43792	945.186	959	729	1161	411156	93.3079			0.00447644	0.180959	0.0544103	1.04544
D11	9686	25	1006.43	1129.59	1060.76	315	315		136.657	137	113	176	59446	8.7484	1147.75	1154	780	1554	499273	152.894			0.00699911	0.217144	0.0653279	0.920669
D11	9681	25	1016.31	1133.05	1060.76	320	320		139.389	139	114	175	60634	8.23493	1270.89	1286	880	1513	552836	126.907			0.012802	0.427908	0.10334	1.87591
D11	9676	25	1020.76	1133.05	1075.02	325	325		136.694	136	117	160	59462	7.60189	1245.32	1236	919	1615	541713	147.131			0.0120932	0.429712	0.0925185	1.43353
D11	9671	25	1019.77	1134.03	1075.02	330	330		137.533	137	116	164	59827	8.09453	1274.7	1293	835	1626	554493	160.889			0.0154218	0.516103	0.124297	1.75182
D11	9666	25	1021.26	1135.52	1075.02	335	335		138.359	139	118	157	60186	7.2044	1504.17	1523	1071	1773	654312	123.104			0.0174328	0.658113	0.142378	3.0457
D11	9661	25	1029.16	1133.05	1075.02	340	340		137.161	136	113	164	59665	8.82925	1344.03	1355	959	1598	584655	119.541			0.0128656	0.394652	0.135108	2.6765
D11	9651	25	1039.54	1139.96	1078.68	345	345		139.768	140	117	166	60799	7.07555	1281.08	1292	940	1630	557271	145.439			0.00854393	0.334688	0.0845827	1.37387
D11	9646	25	1048.44	1143.42	1103.98	350	350		134.582	134	106	166	58543	9.79959	976.667	973	555	1403	424850	193.502			0.00467282	0.127751	0.0629279	0.597627
D11	9641	25	1053.87	1150.34	1103.98	355	355		136.832	137	105	167	59522	9.18433	1183.09	1178	802	1590	514643	182.55			5.12E-04	0.0152576	0.0762009	0.917764
D11	9636	25	1060.3	1155.28	1103.98	360	360		137	137	117	168	59595	7.48362	1113	1130	738	1370	484155	133.927			0.00366474	0.133688	0.0903161	1.3768
D11	9631	25	1071.66	1146.39	1107.97	365	365		151.855	152	124	188	66057	10.4577	1502.31	1495	1226	1922	653506	141.143			-0.00212177	-0.0617509	0.0680181	1.35574
D11	9626	25	1074.13	1149.35	1107.97	370	370		157.384	157	129	189	68462	9.27621	1630.37	1650	1117	1912	709210	172.576			-0.00160456	-0.0545346	0.0514088	0.92385
D11	9621	25	1073.14	1152.81	1107.97	375	375		153.062	153	130	186	66582	8.69972	1557.26	1519	1248	2037	677409	171.211			-0.00361479	-0.127658	0.047513	0.825113
D11	9616	25	1070.67	1154.79	1107.97	380	380		163.292	162	123	204	71032	11.5848	2096.78	2058	1501	2987	912100	301.024			0.00882754	0.246678	0.0882465	1.12967
D11	9611	25	1072.16	1161.71	1134	385	385		151.345	151	124	195	65835	11.125	1602.9	1561	843	2590	697263	403.632			0.00232921	0.063226	0.0786517	0.579134
D11	9606	25	1085	1178.02	1134	390	390		162.039	161	130	198	70487	11.4129	1477.9	1468	857	2041	642885	223.348			0.0146377	0.409652	0.109343	1.30442
D11	9601	25	1103.29	1178.51	1130.25	395	395		179.848	179	144	251	78234	16.9079	1589.23	1594	1113	1981	691317	192.74			0.0176731	0.369448	0.128628	1.87946
D11	9596	25	1119.1	1174.06	1147.44	400	400		168.28	168	132	205	73202	10.7307	1351.87	1376	781	1860	588063	271.722			0.00165404	0.0517925	0.0964414	0.875221
D11	9591	25	1120.59	1190.37	1147.44	405	405		162.779	163	129	219	70809	12.1113	1225.34	1264	754	1477	533023	149.002			0.0048803	0.130548	0.117868	1.7342
D11	9586	25	1122.56	1185.43	1138.55	410	410		173.655	173	147	216	75540	9.99335	1921.98	1956	1254	2451	836061	275.371			-0.00893181	-0.313215	0.106754	1.34646
D11	9581	25	1131.95	1178.51	1138.55	415	415		177.846	176	141	223	77363	14.0706	1746.73	1805	1100	2498	759829	365.604			-0.00980356	-0.250278	0.127477	1.08036
D11	9576	25	1118.11	1171.59	1138.51	420	420		181.423	180	152	218	78919	11.1432	1537.95	1559	989	2044	669009	266.206			0.00596742	0.193159	0.122391	1.25997
D11	9571	25	1119.6	1174.06	1138.46	425	425		182.051	181	145	230	79192	13.0598	1451.67	1465	805	1981	631478	288.466			-0.00123412	-0.034449	0.117723	1.06007
D11	9566	25	1116.14	1179.5	1138.37	430	430		187.168	186	157	233	81418	13.6801	1100.36	1121	667	1378	478655	146.712			8.10E-04	0.0221566	0.12891	1.71287
D11	9561	25	1126.02	1177.03	1138.41	435	435		192.805	191	143	242	83870	15.1258	1213.75	1215	847	1587	527980	167.234			-0.00139294	-0.0355606	0.152049	1.91579
D11	9556	25	1135.41	1180.74	1124.96	440	440		213.207	214	160	260	92745	15.3474	1143.88	1156	646	1628	497586	223.143			0.00446651	0.123546	0.0868239	0.819041
D11	9551	25	1142.33	1187.17	1124.85	445	445		213.887	214	174	270	93041	15.6113	978.936	995	706	1209	425837	108.232			3.68E-04	0.0100863	0.0728994	1.22912
D11	9546	25	1144.31	1197.05	1124.68	450	450		207.63	208	166	251	90319	13.9045	885.287	875	686	1111	385100	85.5219			-0.00594651	-0.178656	0.0721201	1.39268
D11	9541	25	1141.83	1209.9	1124.45	455	455		211.205	210	176	253	91874	12.2626	714.186	723	562	841	310671	59.0157			-0.0137946	-0.481829	0.0631986	1.43869
D11	9536	25	1134.92	1228.18	1124.13	460	460		179.605	179	146	223	78128	13.2604	636.795	626	399	910	277006	85.1557			-0.00404208	-0.109939	0.10177	1.38148
D11	9531	25	1134.42	1233.39	1111.47	465	465		194.455	193	151	245	84588	15.9595	993.878	985	773	1309	432337	85.3591			-0.00852454	-0.209517	0.12663	2.61739
D11	9526	25	1135.9	1239.82	1111.36	470	470		190.453	191	146	259	82847	15.1999	1069.8	1092	794	1305	465364	96.5781			7.00E-05	0.00175444	0.0777272	1.59779
D11	9521	25	1126.02	1256.7	1087.48	475	475		198.308	198	155	262	86264	15.9822	800.984	802	563	1002	348428	74.4355			0.00603324	0.148824	0.0521901	1.0675
D11	9516	25	1124.54	1258.28	1093.32	480	480		195.979	195	152	243	85251	14.7688	1033.59	1040	731	1306	449611	109.44			-0.000686	-0.0182164	0.0691543	1.22174
D11	9511	25	1127.8	1263.06	1093.24	485	485		192.184	192	161	242	83600	13.6968	982.432	994	659	1271	427358	124.153			0.00274924	0.0769394	0.076512	1.12483
D11	9506	25	1125.94	1269.4	1082.96	490	490		192.025	192	161	229	83531	11.6123	1184.96	1191	907	1461	515456	100.97			0.00758961	0.249119	0.0729099	1.59501
D11	15317	25	1143.23	1261.83	1099.36	495	495		198.966	199	151	253	231000	15.1805	1095.51	1102	678	1442	1271888	139.027			-0.00774861	-0.204704	0.119634	1.68394
D11	15322	25	1137.67	1261.83	1104.4	500	500		207.492	208	159	262	240898	18.6591	1107.21	1099	753	1416	1285470	122.075			-0.0164294	-0.371499	0.132268	2.11903
D11	15327	25	1138.9	1271.92	1104.4	505	505		216.505	216	166	276	251362	19.9799	945.219	922	614	1462	1097399	159.452			-0.0143368	-0.315231	0.128336	1.34847
D11	15332	25	1146.23	1261.2	1138.46	510	510		224.845	224	167	294	261045	19.1155	1693.33	1690	1141	2123	1965956	184.522			0.00179397	0.0421273	0.112943	1.86256
D11	15337	25	1163.66	1245.43	1156.75	515	515		235.285	236	177	295	273166	22.2929	1237.64	1265	662	1701	1436904	222.446			-0.0120186	-0.25678	0.134196	1.3166
D11	15342	25	1163.66	1244.8	1155.49	520	520		252.165	253	186	327	292763	22.238	1457.1	1465	859	2107	1691695	237.75			-0.00475024	-0.108243	0.196119	2.00976
D11	15347	25	1163.66	1242.91	1157.38	525	525		245.661	245	173	311	285212	23.5494	1282.54	1286	896	1710	1489024	170.508			-0.00422496	-0.0885211	0.189254	2.394
D11	15353	25	1153.11	1242.91	1154.26	530	530		262.661	263	200	342	304950	23.3464	1243.73	1282	676	1709	1443972	233.086			-0.00440764	-0.0996165	0.165311	1.51391
D11	15358	25	1153.11	1246.7	1154.26	535	535		257.647	257	207	326	299128	20.7438	1162.32	1197	614	1567	1349450	215.554			-0.00517746	-0.129282	0.189808	1.72043
D11	15363	25	1147.43	1247.96	1142.09	540	540		250.21	250	192	320	290494	21.5899	862.146	837	466	1402	1000951	188.937			-0.0055073	-0.128358	0.163162	1.28019
D11	15368	25	1142.39	1248.59	1141.83	545	545		246.086	246	170	329	285706	23.8679	1005.48	993	501	1693	1167358	215.193			-0.0062894	-0.130513	0.16456	1.32049
D11	15375	25	1142.39	1250.48	1143.92	550	550		253.307	252	177	329	294090	22.442	691.664	695	326	1220	803022	183.894			-0.00614855	-0.139659	0.205092	1.28022
D11	15555	25	1173.92	1264.16	1161.58	555	555		260.594	262	183	348	302550	26.8555	1035.82	1099	337	1737	1202584	358.634			-0.00988014	-0.193659	0.243537	1.13127
D11	15550	25	1177.71	1267.9	1164.11	560	560		271.296	274	196	367	314975	26.2141	1091.1	1082	401	1946	1266770	364.879			-0.0123355	-0.258515	0.272393	1.28033
D11	15560	25	1180.23	1264.16	1170.41	565	565		280.186	280	215	380	325296	27.202	1421.28	1387	488	2604	1650105	517.099			-0.0144039	-0.301061	0.260174	1.13493
D11	15566	25	1183.38	1264.16	1173.57	570	570		308.94	306	225	437	358679	38.301	1159.17	1131	538	2063	1345794	346.581			-0.0219473	-0.362003	0.188354	1.06023
D11	15572	25	1182.12	1271.01	1169.78	575	575		303.304	303	222	425	352136	34.3613	1419.82	1434	737	1936	1648416	266.134			-0.0174965	-0.31438	0.26004	2.20201
D11	15577	25	1185.27	1282.36	1169.15	580	580		270.117	272	197	354	313606	30.0669	1260.38	1220	384	2534	1463305	523.314			-0.00865318	-0.156835	0.182845	0.744605
D11	15582	25	1189.06	1283.28	1163.48	585	585		291.628	291	204	380	338580	29.0269	1235.67	1254	495	1962	1434616	332.104			-0.0162137	-0.331162	0.238515	1.43309
D11	31938	25	1184.04	1287.41	1148.88	590	590		287.879	289	226	353	137894	21.2677	1421.37	1434	769	2194	680834	344.291			-0.00700976	-0.191107	0.166671	1.17957
D11	31933	25	1178.49	1283.95	1148.63	595	595		306.428	306	233	370	146779	22.4091	1023.95	1023	592	1540	490473	163.991			-0.00799189	-0.220328	0.148286	1.61264
D11	31928	25	1184.73	1293.65	1148.52	600	600		303.499	305	237	380	145376	25.0578	1270.58	1287	513	2153	608609	377.261			-0.00744788	-0.18177	0.180549	1.03015
D11	31923	25	1191.52	1304.05	1140.61	605	605		313.428	314	263	379	150132	20.0249	1330.01	1293	594	2098	637077	384.269			-0.00600605	-0.189148	0.17373	1.02461
D11	31918	25	1188.75	1314.45	1140.66	610	610		295.95	296	220	374	141760	25.4275	1033.08	1028	618	1536	494847	199.411			-0.0146015	-0.344928	0.107494	1.00568
D11	31913	25	1184.59	1319.99	1140.73	615	615		299.209	298	242	381	143321	26.0585	1253.29	1235	684	1962	600326	311.047			-0.0199691	-0.467922	0.128143	0.915346
D11	31907	25	1185.98	1321.38	1140.7	620	620		314.159	310	254	416	150482	29.6167	1409.81	1367	786	2067	675297	316.986			-0.015139	-0.326111	0.176384	1.3337
D11	31902	25	1180.31	1326.23	1134.13	625	625		300.912	302	242	370	144137	20.7618	1289.86	1257	721	2021	617842	282.62			-0.00849592	-0.248383	0.0883547	0.741018
D11	31897	25	1178.24	1337.32	1134.17	630	630		287.52	287	218	359	137722	23.8198	1599.09	1507	701	2801	765963	520.971			-0.00692194	-0.168269	0.166184	0.874805
D11	31892	25	1176.16	1347.72	1134.2	635	635		289.474	290	230	352	138658	21.5917	1206.68	1255	661	1671	578002	260.082			0.00205253	0.0549229	0.115549	0.96115
D11	31886	25	1177.54	1353.26	1134.18	640	640		294.484	294	238	344	141058	18.6826	1236.22	1248	918	1518	592148	118.938			-0.00970717	-0.309018	0.155585	2.79878
D11	31881	25	1200.37	1376.14	1171.3	645	645		267.998	267	199	346	128371	27.5241	814.332	776	310	1633	390065	323.33			-0.0124249	-0.245004	0.210941	0.877452
D11	31875	25	1204.48	1384.45	1168.38	650	650		262.338	261	211	324	125660	21.1565	1004.99	1014	336	1633	481389	363.998			-0.00190626	-0.0473652	0.233509	1.04533
D11	31862	25	1198.64	1386.53	1151.34	655	655		293.962	295	236	361	140808	25.0505	1281.04	1344	446	2210	613620	448.113			1.04E-05	2.43E-04	0.21627	1.01665
D11	31857	25	1183.89	1388.61	1140.09	660	660		290.72	291	222	366	139255	26.1127	1366.54	1401	538	2153	654574	433.467			0.00138961	0.0308989	0.159455	0.867122
D11	31852	25	1188.04	1396.24	1140	665	665		298.29	298	231	381	142881	25.9369	1374.35	1464	580	1875	658312	310.842			-0.00424573	-0.0980734	0.156765	1.19837
D11	31847	25	1181.81	1408.02	1140.11	670	670		268.662	269	201	332	128689	22.26	1814.62	1784	773	2820	869202	504.066			0.00811112	0.194215	0.250278	1.44127
D11	31841	25	1177.65	1417.73	1140.18	675	675		259.027	258	186	347	124074	24.0129	2148.87	2420	580	3416	1029309	660.069			0.0178798	0.378963	0.268916	1.37986
D11	31836	25	1168.64	1421.88	1140.35	680	680		248.223	249	189	306	118899	22.3896	2476.66	2610	974	3398	1186318	581.132			0.00987887	0.216902	0.292989	1.93142
D11	31831	25	1163.99	1423.27	1112.44	685	685		266.543	267	223	320	127674	14.7812	1263.43	1231	621	2020	605181	335.619			0.00914816	0.326939	0.140946	0.930081
D11	31826	25	1155.67	1430.2	1112.59	690	690		265.119	266	210	319	126992	17.4077	1484.69	1480	654	2248	711166	345.773			0.00559412	0.169448	0.177892	1.29696
D11	31821	25	1148.74	1435.05	1112.71	695	695		280.255	281	227	326	134242	17.2564	1334.49	1340	686	1826	639221	237.785			0.00481338	0.155595	0.123352	1.23251
D11	31816	25	1139.74	1450.3	1112.87	700	700		268.311	270	198	334	128521	19.7264	1603.6	1668	754	2256	768124	378.932			0.00629229	0.1701	0.16541	1.20129
D11	31811	25	1138.99	1469.02	1109.92	705	705		238.486	239	189	293	114235	16.6623	2079.48	2129	1027	2720	996070	374.084			-0.00105966	-0.0303659	0.256115	2.26684
D11	31806	25	1130.91	1470.4	1083.72	710	710		257.136	258	197	310	123168	21.896	1306.36	1303	570	2163	625747	354.449			0.00801931	0.186851	0.13712	0.888859
D11	31801	25	1128.83	1486.35	1083.75	715	715		233.789	234	190	281	111985	17.8531	1804.68	1863	628	2766	864443	560.809			0.00709756	0.184578	0.200204	1.07358
D11	31796	25	1126.06	1499.52	1083.8	720	720		223.361	222	175	283	106990	19.4496	1730.33	1698	832	2935	828826	464.007			0.00883438	0.201133	0.23226	1.40574
D11	31791	25	1123.36	1500.9	1048.63	725	725		241.386	242	195	284	115624	14.1674	782.871	782	435	1169	374995	173.408			0.00111582	0.0379806	0.110959	0.90181
D11	31778	25	1126.13	1495.36	1048.58	730	730		262.898	262	202	319	125928	19.7041	775.315	791	491	930	371376	85.6825			0.00502999	0.133552	0.0999992	1.64521
D11	31783	25	1129.27	1509.22	1029.78	735	735		251.486	252	199	297	120462	15.7281	913.111	951	433	1235	437380	203.715			0.00667198	0.211951	0.197942	1.48126
D11	31772	25	1128.19	1509.94	1011.23	740	740		259.514	260	216	308	124307	15.1765	699.47	723	417	886	335046	106.952			-0.00217186	-0.074438	0.111936	1.31673
D11	31661	25	1124.3	1498.85	987.247	745	745		296.877	296	248	361	142204	17.6068	615.754	622	418	800	294946	75.5208			-0.00117997	-0.0398389	0.10171	1.50545
D11	31668	25	1123.61	1516.87	987.259	750	750		276.267	275	224	338	132332	16.9156	573.597	579	402	748	274753	78.6449			0.00939924	0.30416	0.0766568	1.03858
D11	31673	25	1125.69	1524.5	987.223	755	755		278.221	280	203	362	133268	19.7183	767.478	733	588	1051	367622	106.405			-0.00290723	-0.08228	0.06316	0.856997
D11	31678	25	1124.3	1541.13	987.247	760	760		254.706	254	197	310	122004	18.9881	740.566	734	397	1009	354731	122.158			0.0110422	0.293004	0.140028	1.48926
D11	31683	25	1138.65	1554.99	975.413	765	765		236.253	236	193	275	113165	14.0566	631.672	639	419	813	302571	83.6308			7.75E-04	0.0260171	0.141775	1.87575
D11	31688	25	1134.08	1564.7	951.663	770	770		225.509	226	184	271	108019	14.8159	447.797	448	346	547	214495	37.1839			-0.0119318	-0.367609	0.0773812	1.72991
D11	31693	25	1135.3	1565.39	941.89	775	775		232.735	232	192	285	111480	14.9732	430.666	428	314	558	206289	41.0191			-0.00312405	-0.0974216	0.0923597	1.77542
D11	31699	25	1138.76	1563.31	941.829	780	780		242.66	244	198	287	116234	15.5192	417.482	418	283	548	199974	52.3053			0.00109361	0.0341622	0.0849275	1.2496
D11	31704	25	1139.15	1561.23	924.202	785	785		255.735	256	197	320	122497	17.7489	477.182	477	305	666	228570	58.9009			-0.00375736	-0.108684	0.101536	1.49352
D11	31710	25	1128.6	1567.47	915.548	790	790		260.672	260	212	326	124862	19.35	442.491	458	261	642	211953	78.8777			0.00344999	0.0926332	0.122671	1.22594
D11	31716	25	1126.52	1573.02	915.584	795	795		256.138	256	205	321	122690	19.7095	450.326	467	256	601	215706	74.5899			-0.0104866	-0.275447	0.143487	1.51516
D11	31721	25	1124.44	1578.56	915.62	800	800		264.593	265	216	310	126740	14.7485	386.687	388	223	545	185223	57.129			0.00135544	0.0485682	0.12669	1.52219
D11	31726	25	1125.39	1578.56	890.444	805	805		298.898	299	257	361	143172	16.5274	343.184	345	203	477	164385	63.202			0.00513664	0.184843	0.0133766	0.143351
D11	31731	25	1119.84	1577.18	890.541	810	810		303.547	303	257	371	145399	16.2623	411.33	416	290	505	197027	38.6543			-0.00416583	-0.156167	0.110178	2.11215
D11	31736	25	1108.72	1586.88	888.783	815	815		296.39	297	246	366	141971	16.0501	394.403	408	246	491	188919	55.6756			0.00271546	0.100019	0.118304	1.4988
D11	31741	25	1105.25	1591.04	888.843	820	820		295.319	294	228	373	141458	21.0177	371.576	371	277	469	177985	32.4561			6.10E-04	0.0171351	0.102819	2.13477
D11	31746	25	1099.54	1593.12	878.989	825	825		301.489	301	243	379	144413	17.733	307.994	310	223	415	147529	31.6053			-0.00400944	-0.136882	0.0566092	1.0442
D11	31751	25	1101.09	1587.57	849.094	830	830		334.167	334	287	386	160066	15.3321	395.441	406	251	533	189416	50.9572			0.00501738	0.217619	0.104604	1.46976
D11	31757	25	1095.48	1586.19	845.339	835	835		332.242	332	285	386	159144	17.8792	333.434	344	221	420	159715	41.8994			-0.00770331	-0.288518	0.0677528	1.00992
D11	31762	25	1096.87	1591.73	845.315	840	840		332.503	333	279	389	159269	17.7986	345.457	350	253	444	165474	33.1324			-0.0036443	-0.136659	0.109783	2.06286
D12	10875	25	981.052	1058.42	984.376	265	265	260	135.173	134	111	162	64748	8.26124	1613.21	1607	1151	2115	772726	203.384			0.0124481	0.40235	0.138383	1.9284
D12	10893	25	983.631	1058.42	978.572	270	270	260	136.219	136	115	162	65249	7.66151	1567.53	1582	1169	1837	750845	128.665			0.0196289	0.684555	0.15686	3.30381
D12	10898	25	982.342	1065.81	989.535	275	275	260	132.733	132	118	154	63579	6.29435	1315.83	1333	901	1630	630282	132.596			0.0146584	0.60929	0.160771	2.74891
D12	10903	25	984.921	1069.7	997.274	280	280	260	138.919	138	117	165	66542	7.42069	1390.61	1370	1081	1820	666103	157.095			0.0278225	1.0135	0.147652	2.27774
D12	10908	25	975.248	1069.7	1010.17	285	285	260	137.453	137	110	164	65840	8.58123	1414.75	1448	857	1740	677663	172.022			0.0230608	0.722117	0.149329	2.1371
D12	10914	25	975.248	1062.95	1008.76	290	290	260	131.43	131	114	152	62955	6.93596	875.056	884	459	1257	419152	186.224			0.00803188	0.301968	0.0912088	0.785523
D12	10920	25	996.838	1053.95	1009.33	295	295	260	134.171	134	113	160	64268	7.50815	1045.4	1051	813	1269	500747	89.5852			0.0246741	0.860621	0.191191	3.74595
D12	12923	25	994.315	1048.27	1005.12	300	300	260	126.352	126	104	149	146695	6.37715	736.125	750	387	975	854641	122.69			0.0110429	0.432813	0.194908	1.95735
D12	12928	25	1000.62	1052.69	1005.12	305	305	260	124.161	124	103	166	144151	7.54634	587.761	603	294	888	682391	123.644			0.00627941	0.205343	0.145088	1.20462
D12	12943	25	1005.67	1045.12	1020.34	310	310	260	129.529	129	107	167	150383	8.18953	767.582	772	417	1071	891163	127.355			0.017128	0.532683	0.235636	2.29874
D12	12949	25	1015.76	1043.86	1035.25	315	315	260	130.245	130	109	153	151215	6.10702	759.09	751	476	1060	881303	123.674			0.0134068	0.564292	0.189895	1.95907
D12	12954	25	1022.7	1037.55	1032.49	320	320	260	129.435	129	109	158	150274	6.62658	724.364	736	446	972	840987	104.956			0.0147085	0.566263	0.154888	1.85121
D12	12959	25	1040.36	1043.23	1048.48	325	325	260	130.569	130	100	163	151591	8.4668	781.252	784	465	1047	907033	112.198			0.0113183	0.345179	0.204186	2.36139
D12	12964	25	1049.19	1043.23	1048.48	330	330	260	131.888	132	113	163	153122	6.25627	796.288	783	577	1052	924490	84.8218			0.0123221	0.513199	0.181052	2.87824
D12	12969	25	1051.71	1048.9	1043.14	335	335	260	127.264	127	108	151	147754	6.13721	670.896	674	435	894	778910	89.6706			0.00717849	0.295592	0.159089	2.0538
D12	12974	25	1060.54	1049.53	1043.14	340	340	260	129.932	130	110	159	150851	7.2247	683.434	680	506	893	793467	66.2198			0.0122414	0.434984	0.172836	3.04183
D12	12987	25	1061.17	1048.9	1060.5	345	345	260	130.913	131	106	152	151990	6.47117	546.627	538	414	746	634634	54.4271			0.0073037	0.293368	0.125575	2.24096
D12	12992	25	1050.45	1062.15	1060.5	350	350	260	132.439	132	106	174	153762	8.52936	634.385	629	368	886	736521	102.394			0.0086462	0.266205	0.148704	1.60407
D12	13024	25	1051.71	1071.61	1060.5	355	355	260	131.401	131	110	169	152557	8.0484	664.364	666	466	893	771327	85.297			0.00466468	0.151608	0.157611	2.12093
D12	13029	25	1054.23	1081.07	1060.5	360	360	260	130.643	130	103	154	151677	6.28822	607.491	607	432	769	705297	68.4968			0.00127548	0.052931	0.148224	2.28976
D12	13034	25	1068.74	1113.23	1075.76	365	365	260	143.653	143	115	189	166781	10.686	592.367	581	316	927	687738	108.308			0.00346375	0.0928055	0.131264	1.26924
D12	13039	25	1066.85	1127.11	1078.96	370	370	260	150.471	150	127	196	174697	8.8446	927.047	899	414	1651	1076302	259.892			0.00804039	0.271397	0.180978	1.09326
D12	13044	25	1070	1131.53	1081.18	375	375	260	153.033	153	126	197	177671	9.49486	1158.28	1143	571	1769	1344758	279.021			0.00778692	0.249071	0.200726	1.38792
D12	13049	25	1073.15	1134.68	1088.32	380	380	260	156.801	156	121	196	182046	11.762	1271.08	1283	729	1796	1475721	235.745			0.00549655	0.145749	0.218117	1.9309
D12	13055	25	1071.26	1154.86	1094.23	385	385	260	155.065	154	126	198	180030	10.497	1025.55	1006	488	1738	1190658	297.084			-0.00899733	-0.268236	0.0945401	0.596334
D12	13060	25	1005.67	1183.87	1117.12	390	390	260	147.97	148	119	184	171793	10.3881	1052.38	1084	514	1478	1221812	226.568			0.0155056	0.434985	0.159962	1.28108
D12	13065	25	1010.08	1187.66	1117.12	395	395	260	150.323	150	121	184	174525	10.7895	1108.66	1103	572	1722	1287151	289.484			0.00657783	0.182091	0.140884	0.945853
D12	13070	25	1028.37	1191.44	1114.81	400	400	260	155.042	155	121	187	180004	9.74719	1411.53	1425	823	2009	1638782	219.568			0.0100086	0.315245	0.190639	2.05865
D12	13075	25	1029.63	1187.03	1114.81	405	405	260	157.622	157	126	195	182999	9.03466	1438.57	1517	683	2184	1670181	327.974			9.15E-05	0.00319104	0.159399	1.20608
D12	13080	25	1034.68	1199.64	1114.81	410	410	260	159.039	159	126	202	184644	11.0609	1589.43	1593	838	2293	1845333	302.489			0.0144964	0.410916	0.240676	2.03862
D12	13101	25	1045.4	1199.01	1114.81	415	415	260	166.312	166	127	211	193088	12.5854	1788.02	1814	818	2547	2075886	378.445			0.0147215	0.383434	0.290821	2.12891
D12	13106	25	1045.4	1185.77	1134.93	420	420	260	176.154	175	126	241	204515	17.518	1253.59	1211	514	2147	1455413	396.249			-0.0183133	-0.375174	0.268861	1.3407
D12	13112	25	965.302	1181.35	1134.93	425	425	260	187.559	185	136	263	217756	22.1136	1184.88	1197	604	1701	1375642	216.888			-0.00825219	-0.141148	0.19243	1.76322
D12	13117	25	917.999	1174.41	1134.93	430	430	260	178.917	177	130	251	207723	22.0533	1230.67	1262	559	1778	1428804	272.863			-0.00667132	-0.108975	0.215714	1.60057
D12	13122	25	926.198	1171.26	1134.93	435	435	260	197.277	196	144	276	229039	23.6449	1521.89	1585	600	2227	1766909	400.056			-0.00679096	-0.114093	0.228397	1.41463
D12	13135	25	936.29	1178.2	1131.12	440	440	260	194.266	194	129	255	225543	24.5053	1409.9	1525	515	2095	1636894	379.518			-0.0108304	-0.173597	0.198355	1.22982
D12	13140	25	944.489	1197.12	1112.78	445	445	260	213.707	214	152	289	248114	25.2463	1238.14	1281	521	1767	1437486	271.651			-0.0135447	-0.232457	0.22235	1.65818
D12	13145	25	952.057	1204.06	1113.12	450	450	260	215.962	217	145	282	250732	27.1889	1506.59	1525	735	2102	1749149	270.093			-0.013576	-0.218637	0.265659	2.34163
D12	13150	25	960.257	1206.58	1113.12	455	455	260	232.947	229	151	365	270451	36.0326	1717.91	1735	765	2522	1994491	358.858			-0.00808348	-0.105369	0.277669	2.08073
D12	13168	25	977.916	1205.95	1113.12	460	460	260	257.646	247	167	400	299127	41.3546	1471.27	1458	534	2505	1708139	508.164			3.81E-04	0.00474871	0.234284	1.09912
D12	13173	25	1001.88	1204.06	1134.05	465	465	260	220.866	218	139	333	256425	32.9759	1314.84	1274	450	2279	1526535	438.521			-0.00512457	-0.0690002	0.275546	1.29542
D12	15174	25	1056.31	1201.55	1134.05	470	470	260	308.319	303	184	458	357958	54.8378	1276.79	1216	591	2120	1482356	376.192			0.00400367	0.0448407	0.160886	0.940741
D12	15179	25	1087.85	1215.43	1149.25	475	475	260	257.058	254	167	416	298444	44.9073	1184.11	1214	534	1775	1374754	265.176			-0.0018778	-0.0215382	0.175189	1.33133
D12	15189	25	1094.16	1219.21	1149.25	480	480	260	245.464	242	171	380	284984	38.4628	1463.87	1500	653	2294	1699555	362.242			-0.00804207	-0.103479	0.215062	1.43054
D12	15210	25	1113.71	1225.52	1149.22	485	485	260	221.86	223	151	290	257580	24.6559	1715.31	1779	849	2374	1991473	361.241			-0.00491347	-0.0888622	0.219901	1.7119
D12	15215	25	1109.93	1228.67	1149.15	490	490	260	230.149	232	156	314	267203	25.5401	1727.67	1824	754	2468	2005820	414.815			-0.00361607	-0.0654076	0.213481	1.46542
D12	15221	25	1125.89	1237.5	1138.34	495	495	260	219.834	220	161	298	255227	24.0327	1615.58	1679	727	2308	1875685	358.129			2.64E-04	0.00482956	0.188726	1.43241
D12	15226	25	1125.26	1241.92	1138.33	500	500	260	234.519	232	176	304	272276	23.6976	1544.41	1582	1048	1988	1793057	194.305			-0.00870085	-0.173724	0.10491	1.50938
D12	15231	25	1127.15	1250.75	1138.36	505	505	260	224.349	225	168	278	260469	19.3545	1685.08	1705	1153	2106	1956376	176.043			-0.000857	-0.0198926	0.132437	2.23886
D12	15237	25	1122.07	1251.38	1140.25	510	510	260	233.838	233	176	307	271486	21.3008	1561.98	1555	1037	2068	1813459	214.407			-0.00150581	-0.0331111	0.127056	1.64255
D12	15243	25	1121.97	1250.12	1145.71	515	515	260	231.45	231	164	309	268713	21.4895	1403.03	1409	894	1870	1628916	196.946			-0.00150418	-0.0324499	0.169427	2.06423
D12	15261	25	1122.04	1255.16	1141.69	516	516	260	229.934	230	173	287	266953	20.6103	1363.84	1363	778	1868	1583415	202.638			0.00153217	0.0341343	0.172212	1.97756
D12	15295	25	1119.57	1254.02	1138.23	517	517	260	241.425	241	184	314	280294	21.2801	1229	1249	634	1733	1426873	268.566			-0.00478384	-0.109068	0.171494	1.3398
D12	15290	25	1120.83	1254.02	1142.02	518	518	260	231.468	231	177	283	268734	20.7452	1204.41	1225	653	1585	1398325	188.595			0.00111507	0.0248553	0.195353	2.08737
D12	15285	25	1122.1	1251.13	1145.8	519	519	260	226.913	227	169	287	263446	19.8067	1198.17	1233	575	1716	1391074	274.949			0.00190866	0.0436495	0.177293	1.31251
D12	15248	25	1129.03	1256.42	1138.86	520	520	260	226.298	227	162	282	262732	20.2111	1378.18	1412	789	1787	1600070	193.975			7.80E-04	0.0174642	0.180475	2.17247
D12	15271	25	1123.99	1256.42	1136.34	521	521	260	237.476	239	173	300	275710	21.9219	1223.04	1263	619	1714	1419950	214.166			0.00225474	0.0487404	0.178909	1.73329
D12	15276	25	1120.2	1252.6	1137.6	522	522	260	239.442	241	177	288	277992	19.9482	1173.03	1174	693	1702	1361885	202.276			-0.000877	-0.0210619	0.207099	1.98988
D12	15254	25	1113.21	1254.53	1134.87	525	525	260	233.182	234	176	291	270724	19.751	998.113	1002	509	1439	1158809	183.323			-0.00256036	-0.0606107	0.231974	2.05037
D121	15438	25	1156.73	1267.78	1138.36	530	530		234.814	236	173	315	272619	24.2402	1134.42	1179	522	1565	1317065	238.018			0.00214	0.0413716	0.146313	1.21667
D121	15381	25	1160.11	1271.92	1129.58	535	535		264.732	265	174	338	307354	25.4796	1133.03	1143	575	1622	1315447	194.886			0.00552745	0.114229	0.207871	2.00107
D121	15386	25	1160.11	1276.97	1129.58	540	540		240.167	240	171	323	278834	25.169	942.724	966	392	1479	1094503	261.015			-0.000195	-0.00372631	0.225724	1.33026
D121	15391	25	1195.43	1288.95	1148.65	545	545		284.717	279	187	415	330556	43.4259	1159	1061	332	2286	1345603	573.808			8.95E-04	0.0117317	0.271753	0.863217
D121	15396	25	1138.03	1292.11	1092.98	550	550		236.26	236	182	313	274298	21.8441	781.772	803	422	1073	907637	149.811			-0.0051557	-0.112103	0.172259	1.53364
D121	15416	25	1136.14	1305.98	1090.05	555	555		217.649	216	170	275	252690	18.8196	674.377	696	355	916	782952	126.052			-0.0101204	-0.236479	0.120474	1.15047
D122	15444	25	1109.43	1258.32	1123.36	530	530		253.237	254	193	316	294008	21.3864	943.245	913	470	1634	1095107	281.017			-0.00936757	-0.223941	0.195509	1.09783
D122	15449	25	1103.75	1258.95	1123.36	535	535		258.463	258	199	325	300076	23.4316	980.414	991	570	1395	1138261	165.001			-0.000377	-0.008328	0.139813	1.4577
D122	15454	25	1104.38	1261.47	1124.32	540	540		239.575	239	170	309	278146	24.5963	662.624	675	343	953	769307	111.205			-0.000327	-0.00636415	0.0696134	0.775604
D122	15459	25	1086.09	1270.3	1108.77	545	545		242.839	242	167	315	281936	26.461	1116.32	1137	573	1530	1296042	202.212			0.00364703	0.066696	0.216378	1.96406
D122	15464	25	1080.42	1272.19	1108.77	550	550		244.736	244	179	322	284139	28.0143	829.432	872	428	1093	962970	140.93			-0.00878263	-0.154812	0.136482	1.41358
D122	15469	25	1074.74	1274.08	1108.77	555	555		259.22	257	181	345	300954	29.9337	920.116	957	431	1255	1068255	174.717			-0.00580417	-0.101113	0.185107	1.64514
D122	15474	25	1072.85	1281.02	1110.3	560	560		257.475	257	180	343	298929	30.8569	972.297	996	465	1395	1128837	188.753			-0.000942	-0.015742	0.195946	1.68795
D2	9984	25	1123.68	832.732	997.464	55	55	200	140.779	141	117	169	61239	9.17907	1057.55	1068	744	1312	460035	125.247			0.0286474	0.854256	0.102225	1.56622
D2	9990	25	1127.14	836.188	997.283	60	60	200	144.752	144	116	179	62967	10.3462	1080.16	1097	705	1434	469868	144.679			0.0269867	0.735288	0.126333	1.6748
D2	9995	25	1133.13	832.341	1000.34	65	65	200	134.954	135	110	162	58705	8.1607	946.234	961	480	1220	411612	145.206			0.0187741	0.609493	0.172861	1.92086
D2	10000	25	1134.61	836.789	1000.39	70	70	200	139.202	139	119	186	60553	9.21732	1027.31	1042	646	1291	446881	153.495			0.0271481	0.798323	0.157605	1.82242
D2	10005	25	1147.46	855.568	1000.39	75	75	200	136.524	136	113	167	59388	8.36639	692.237	688	458	1009	301123	138.066			0.0137675	0.44322	0.0675467	0.634476
D2	10010	25	1154.38	870.887	1000.39	80	80	200	131.06	131	105	165	57011	9.23833	834.51	840	587	1094	363012	82.0977			0.00280753	0.0794351	0.0860973	1.61158
D2	10015	25	1151.9	870.393	1000.39	85	85	200	132.189	131	111	158	57502	7.9995	909.2	910	684	1088	395502	76.0648			0.0100929	0.33023	0.101966	2.21203
D2	10020	25	1146.47	868.911	1000.39	90	90	200	138.11	138	122	161	60078	7.6074	1142.65	1134	906	1461	497053	109.505			0.0173462	0.619092	0.111744	2.09763
D2	10025	25	1137.57	872.864	1000.39	95	95	200	134.29	134	115	161	58416	6.96196	1029.16	1013	808	1337	447683	101.748			0.0129367	0.492698	0.134199	2.39357
D2	10030	25	1134.11	884.724	1000.39	100	100	200	136.959	136	104	165	59577	9.12197	1019.87	1005	731	1354	443645	124.177			0.0119579	0.354832	0.128555	1.87112
D2	10035	25	1136.59	884.23	1000.39	105	105	200	135.092	135	109	168	58765	9.5041	1002.81	1031	683	1250	436223	117.017			0.0067036	0.189302	0.113285	1.74408
D2	10040	25	1144.49	896.09	1000.39	110	110	200	135.883	135	113	165	59109	7.4767	1014.3	1015	781	1196	441221	82.4673			0.00977794	0.35197	0.0894601	2.01991
D2	10045	25	1146.96	902.02	1000.39	115	115	200	137.34	137	116	164	59743	7.50601	958.163	960	670	1154	416801	77.0813			0.0118092	0.427109	0.0762764	1.76192
D2	10050	25	1152.4	912.892	1000.39	120	120	200	135.179	135	110	161	58803	8.74024	901.359	901	423	1328	392091	195.262			0.0133636	0.407919	0.0955828	0.80546
D2	10055	25	1144.49	930.683	1000.39	125	125	200	134.954	135	105	168	58705	8.95394	713.382	704	455	1103	310321	155.081			0.0156622	0.464841	0.0675311	0.58199
D2	10060	25	1134.61	932.165	973.354	130	130	200	137.271	137	118	162	59713	7.78632	953.57	932	697	1309	414803	110.84			0.0151089	0.524806	0.10988	1.70344
D2	10065	25	1125.71	934.636	973.354	135	135	200	129.71	130	100	164	56424	8.1926	793.356	789	592	995	345110	79.3139			-0.00209498	-0.0664773	0.0491235	0.936724
D2	10071	25	1119.78	943.531	973.354	140	140	200	133.062	132	108	161	57882	8.18582	1057.74	1062	707	1370	460116	141.797			0.0062102	0.20065	0.110113	1.47983
D2	10076	25	1113.85	950.45	973.354	145	145	200	132.515	132	115	163	57644	7.1779	983.237	994	713	1159	427708	79.2003			0.0111362	0.406653	0.0968539	2.19245
D2	10081	25	1105.95	957.368	973.354	150	150	200	134.701	134	113	158	58595	7.14484	802.126	822	510	1135	348925	129.439			0.00910781	0.340318	0.0437468	0.519469
D2	10086	25	1094.09	964.287	973.354	155	155	200	136.062	135	116	164	59187	8.0364	874.572	877	622	1145	380439	119.43			0.0122864	0.410986	0.0998715	1.32988
D2	10091	25	1085.68	975.159	973.354	160	160	200	134.331	134	111	167	58434	9.23731	854.361	865	581	1071	371647	89.6717			0.00603283	0.174409	0.0813653	1.43378
D2	10096	25	1080.74	985.042	973.354	165	165	200	135.545	135	114	175	58962	8.75023	919.52	922	714	1120	399991	82.4697			0.00925947	0.284234	0.103056	2.08339
D2	10101	25	1071.85	990.478	973.354	170	170	200	130.611	130	116	152	56816	6.13432	728.115	727	378	1116	316730	172.973			0.00580231	0.24566	0.0583113	0.463864
D2	10106	25	1062.95	1014.69	996.42	175	175	200	134.136	133	115	155	58349	7.78706	876.005	873	458	1303	381062	165.909			0.0185576	0.627678	0.112105	1.06451
D2	10111	25	1068.88	1009.26	996.42	180	180	200	141.4	141	121	173	61509	7.6926	1139.91	1166	788	1395	495859	117.4			0.0265491	0.950772	0.14514	2.46128
D2	10116	25	1059	1016.18	996.42	185	185	200	142.202	142	114	173	61858	9.15209	1371.27	1380	1019	1655	596502	123.936			0.0233748	0.709789	0.141268	2.73913
D2	10121	25	1055.54	1013.21	996.42	190	190	200	140.609	140	113	184	61165	11.5337	1347.63	1410	594	1918	586221	317.212			0.0268234	0.636931	0.17361	1.25691
D2	10126	25	1051.09	1015.68	996.42	195	195	200	135.782	135	118	162	59065	7.30669	881.113	910	510	1198	383284	147.718			0.018279	0.667169	0.0919937	1.005
D2	10131	25	1046.64	1022.6	996.42	200	200	200	130.485	130	106	160	56761	9.71111	759.467	734	503	1228	330368	135.496			0.00758562	0.202316	0.0769226	0.800721
D2	10136	25	1050.6	1031.5	996.42	205	205	200	135.244	135	113	160	58831	7.46916	999.317	999	707	1319	434703	106.715			0.0129767	0.463915	0.0885871	1.52411
D2	10142	25	1048.13	1038.41	996.42	210	210	200	136.687	136	119	163	59459	7.65071	965.607	959	740	1178	420039	88.2638			0.0158001	0.555787	0.0744668	1.51641
D2	10147	25	1051.09	1040.88	996.42	215	215	200	136.393	136	113	172	59331	9.43688	3323.87	3355	2113	4246	1445882	434.387			0.0149014	0.424421	0.108451	1.49732
D2	10152	25	1049.12	1047.8	996.42	220	220	200	139.218	139	120	167	60560	7.66587	3652.42	3680	2717	4456	1588803	379.62			0.0187487	0.668451	0.1161	2.00167
D2	10157	25	1050.1	1053.24	996.42	225	225	200	134.379	134	108	163	58455	8.02278	1207.53	1202	895	1540	525274	124.357			0.00979098	0.324812	0.099488	1.75726
D2	10162	25	1061.47	1057.69	996.42	230	230	200	134.237	134	117	160	58393	7.14637	1393.49	1420	1007	1669	606168	127.87			0.00661654	0.246935	0.0713502	1.45154
D2	10167	25	1063.45	1057.69	996.42	235	235	200	135.805	136	117	160	59075	7.51839	1434.34	1402	981	1857	623938	191.299			0.0113662	0.406	0.0925912	1.27082
D2	10172	25	1058.01	1068.56	996.42	240	240	200	133.175	133	109	169	57931	9.09888	1534.33	1512	1083	2038	667434	191.588			0.00122934	0.0359418	0.0589662	0.891871
D2	10177	25	1057.02	1075.97	996.42	245	245	200	134.671	134	115	154	58582	6.84792	1378.99	1333	1034	1920	599859	184.842			0.00141765	0.0556801	0.0120169	0.177172
D2	10182	25	1063.45	1072.02	996.42	250	250	200	135.366	135	117	168	58884	7.08586	1905.77	1908	1485	2345	829009	216.585			0.00321777	0.122548	0.0505915	0.847452
D2	10187	25	1063.94	1070.04	996.42	255	255	200	133.083	133	116	154	57891	6.79133	1881.81	1859	1510	2351	818588	184.333			-0.00296457	-0.116533	0.0520148	1.0095
D21	10192	25	1055.05	1056.7	1009.7	260	260	250	136.131	135	118	167	59217	8.12312	1553.18	1560	1258	1721	675633	79.2608			0.00609888	0.203177	0.0772483	2.81039
D21	10197	25	1050.6	1060.65	1025.85	265	265	250	136.662	136	116	162	59448	7.66693	1545.56	1564	1058	1885	672317	153.155			0.0156023	0.547672	0.144702	2.55132
D21	10559	25	1054.33	1070.13	1025.85	270	270	250	141.831	141	114	180	67937	10.2681	1664.49	1657	938	2352	797293	292.72			0.031413	0.841372	0.247836	2.25875
D21	10564	25	1058.78	1069.08	1025.85	275	275	250	138.806	138	117	159	66488	7.3597	1447.21	1473	970	1725	693215	141.9			0.0155705	0.578324	0.185537	3.19223
D21	10569	25	1059.83	1075.37	1025.85	280	280	250	140.996	141	119	166	67537	8.00104	1478.72	1483	1083	1853	708309	141.381			0.0206809	0.714117	0.166063	2.97905
D21	10574	25	1052.76	1077.99	1025.85	285	285	250	143.62	143	118	180	68794	9.97579	1459.47	1435	932	2081	699086	269.103			0.0216124	0.609136	0.185599	1.69803
D21	10579	25	1058.26	1079.82	1025.85	290	290	250	139.23	139	114	169	66691	9.44935	1463.72	1457	854	2176	701123	310.757			0.0121503	0.353754	0.130575	1.088
D21	10584	25	1060.62	1083.23	1042	295	295	250	139.334	140	119	162	66741	8.08824	1242.57	1250	847	1520	595193	141.189			0.00764661	0.261453	0.143541	2.20941
D21	10589	25	1063.24	1087.16	1042	300	300	250	135.537	135	112	163	64922	9.0749	1282.08	1299	796	1769	614115	230.535			0.00406929	0.12106	0.0951547	0.966413
D21	10594	25	1066.91	1088.21	1042	305	305	250	136.628	136	118	164	65445	7.52483	1138.32	1126	651	1665	545257	270.941			0.00971676	0.349459	0.0492656	0.39453
D21	10599	25	1068.48	1086.38	1064.62	310	310	250	145.616	145	122	172	69750	8.2712	1578.84	1584	1155	2047	756266	165.746			0.0196019	0.676919	0.115056	1.96581
D21	10604	25	1076.6	1090.04	1064.62	315	315	250	144.923	145	120	174	69418	8.60915	1386.7	1392	977	1789	664229	150.631			0.00902439	0.301108	0.097691	1.6386
D21	10610	25	1078.7	1087.42	1064.62	320	320	250	147.246	147	122	182	70531	8.63884	1394.41	1409	1047	1745	667920	150.639			0.018468	0.618146	0.142621	2.3108
D21	10615	25	1098.88	1087.95	1064.62	325	325	250	148.173	147	123	179	70975	8.80265	1217.04	1243	871	1587	582961	174.188			0.0068965	0.230584	0.124476	1.54686
D21	10620	25	1100.98	1093.19	1081.49	330	330	250	146.906	146	124	180	70368	9.9057	1159.95	1157	862	1538	555617	127.765			0.00754416	0.222091	0.125596	2.02605
D21	10625	25	1105.69	1097.12	1081.49	335	335	250	153.816	154	122	191	73678	10.6698	1267.81	1279	876	1598	607281	144.767			0.00871561	0.249118	0.150062	2.2854
D21	10630	25	1108.84	1102.36	1081.49	340	340	250	156.914	156	128	203	75162	10.497	1167.8	1155	870	1665	559374	116.991			-0.00332614	-0.0997734	0.0999959	1.81483
D21	10635	25	1112.77	1107.6	1081.49	345	345	250	157.165	156	126	205	75282	12.9821	1105.84	1121	729	1496	529696	153.955			-0.00295932	-0.0718652	0.0850597	1.12616
D21	10640	25	1118.27	1112.58	1081.49	350	350	250	158.754	159	130	191	76043	9.97181	1100.78	1130	630	1565	527272	197.447			-0.00350356	-0.111947	0.0901262	0.921836
D21	10645	25	1127.18	1125.42	1081.49	355	355	250	164.261	164	138	195	78681	10.0892	1036.14	1015	701	1537	496310	168.249			-0.00196195	-0.0640102	0.0877169	0.993256
D21	10650	25	1132.16	1131.45	1081.49	360	360	250	165.035	165	134	234	79052	12.2066	1020.89	1002	782	1405	489008	125.034			0.00406116	0.109371	0.114062	1.67191
D21	10656	25	1134.78	1132.24	1081.49	365	365	250	167.159	166	141	204	80069	11.6938	984.503	990	606	1298	471577	155.719			-0.00316844	-0.0908715	0.0776864	0.911503
D21	10661	25	1142.91	1140.89	1081.49	370	370	250	176.499	176	140	223	84543	14.1172	1003.68	983	564	1446	480762	201.945			-0.00412537	-0.103581	0.0822453	0.7554
D21	10666	25	1143.96	1148.49	1086.97	375	375	250	194.827	195	164	228	93322	12.908	1235.48	1223	868	1733	591793	186.278			-0.00131438	-0.0397293	0.0776658	0.955978
D21	10671	25	1149.46	1153.2	1095.12	380	380	250	203.382	204	155	243	97420	14.5428	1302.21	1291	855	1691	623757	194.321			-0.00729857	-0.205643	0.121839	1.45561
D21	10676	25	1149.46	1158.71	1108.64	385	385	250	213.28	213	173	270	102161	16.5583	1329.57	1349	822	1803	636862	225.693			-0.00186906	-0.0482392	0.109225	1.16018
D21	10681	25	1151.56	1167.62	1108.64	390	390	250	217.741	217	175	267	104298	15.9274	1290.46	1306	836	1684	618130	191.946			-0.013012	-0.360461	0.0930993	1.1452
D21	10686	25	1156.01	1171.29	1108.64	395	395	250	224	224	181	268	107296	14.2573	1331.1	1324	846	1804	637595	214.865			0.00553359	0.172922	0.117818	1.30592
D21	10691	25	1172.52	1176.53	1108.64	400	400	250	251.599	251	199	308	120516	18.4861	1614.39	1647	976	2054	773295	229.793			0.0132291	0.355401	0.131294	1.6307
D21	10696	25	1173.31	1176.79	1116.59	405	405	250	262.459	262	185	324	125718	21.07	1502.76	1547	914	2096	719821	260.544			-0.00614223	-0.153968	0.114588	1.18594
D21	10701	25	1181.17	1181.51	1116.59	410	410	250	278.62	278	217	331	133459	18.1056	1359.98	1349	917	1832	651429	166.929			0.00685521	0.209547	0.0698223	1.06344
D21	10706	25	1192.44	1182.56	1116.59	415	415	250	289.142	289	200	359	138499	21.3702	1547.86	1551	1142	1962	741426	157.179			-0.00280464	-0.0761076	0.0902159	1.62981
D21	10711	25	1202.66	1191.73	1124.58	420	420	250	325.044	325	271	417	155696	19.6984	1762.84	1754	1397	2276	844400	172.397			0.00785733	0.257287	0.130674	2.36354
D21	10716	25	1214.19	1197.23	1124.58	425	425	250	349.326	350	283	412	167327	24.6531	1941.44	1948	1466	2300	929948	190.768			0.0197038	0.547603	0.193571	3.30095
D21	10721	25	1220.22	1202.74	1124.58	430	430	250	361.814	360	300	421	173309	19.2802	1723.06	1737	1240	2102	825344	196.484			0.00576198	0.215021	0.138615	2.13519
D21	10726	25	1222.58	1200.38	1124.34	435	435	250	375.714	378	306	457	179967	26.8098	1615.25	1580	1043	2295	773704	236.342			0.0177187	0.487974	0.163995	1.92579
D21	10731	25	1227.82	1199.59	1124.34	440	440	250	392.413	391	309	470	187966	27.1718	1813.42	1786	1374	2433	868627	231.168			0.027054	0.760842	0.148439	2.02787
D21	10736	25	1233.85	1208.24	1124.33	445	445	250	412.641	412	345	490	197655	23.0587	1638.45	1637	1245	2078	784818	159.031			0.0192124	0.674659	0.136239	2.47066
D21	10741	25	1239.09	1215.58	1124.33	450	450	250	394.134	394	304	469	188790	27.3879	1377.49	1360	1024	1817	659817	168.738			-0.00686035	-0.198816	0.0947451	1.41302
D21	10747	25	1242.23	1217.67	1124.33	455	455	250	415.818	411	309	527	199177	39.1527	1202.66	1231	710	1585	576076	174.373			-0.0146059	-0.314841	0.067995	0.878218
D21	10752	25	1253.24	1222.92	1126.52	460	460	250	414.334	412	328	518	198466	33.2077	1178.82	1152	798	1794	564656	183.03			-0.0119131	-0.300865	0.0774393	0.925818
D21	10757	25	1258.48	1221.34	1126.52	465	465	250	412.188	411	345	499	197438	28.3035	1025.02	986	751	1378	490986	133.132			-0.0107354	-0.316076	0.0836652	1.18886
D21	10762	25	1259.53	1223.96	1121.59	470	470	250	458	458	396	522	219382	19.2547	1032.64	1019	727	1497	494635	147.843			0.00195716	0.0929254	0.0957991	1.22127
D21	10767	25	1250.1	1228.68	1116.21	475	475	250	467.04	469	396	545	223712	26.5326	1074.43	1070	767	1390	514654	122.147			0.00810328	0.282982	0.111135	1.75958
D21	10772	25	1248.79	1233.92	1116.21	480	480	250	482.063	482	413	556	230908	24.3223	985.96	995	659	1216	472275	101.331			-0.000448	-0.0177503	0.0887759	1.58672
D21	10777	25	1256.39	1242.31	1116.21	485	485	250	512.006	511	441	591	245251	26.0998	1109.72	1106	823	1410	531556	110.823			7.07E-04	0.0277068	0.0577908	1.09414
D21	10782	25	1253.5	1244.14	1116.21	490	490	250	515.547	515	432	599	246947	25.0131	1187.86	1184	928	1491	568983	122.961			-0.0143935	-0.601997	0.0675145	1.22194
D21	10787	25	1251.67	1245.72	1116.21	495	495	250	558.896	559	481	648	267711	25.5039	1298.59	1281	975	1691	622024	158.414			0.00925686	0.401991	0.107214	1.58755
D21	10792	25	1251.67	1247.81	1116.21	500	500	250	608.733	610	499	720	291583	34.5576	1365.62	1362	943	1811	654130	184.609			0.029117	0.996769	0.111358	1.48243
D21	10797	25	1249.05	1256.46	1116.21	505	505	250	641.013	641	543	739	307045	34.9723	1349.98	1336	995	1789	646639	166.307			0.0394286	1.39056	0.151065	2.13064
D21	10802	25	1248	1263.8	1116.21	510	510	250	580.998	576	473	710	278298	40.5933	1122.94	1118	815	1445	537890	123.207			0.00524996	0.149497	0.0689973	1.17654
D211	10807	25	1241.71	1253.84	1116.21	515	515	235	571.033	567	490	694	273525	34.7279	1103.99	1088	799	1517	528812	137.899			0.00517092	0.169177	0.078625	1.16715
D211	10812	25	1242.23	1253.84	1116.21	520	520	235	598.395	598	508	697	286631	31.7666	927.071	929	718	1158	444067	88.5946			0.0108594	0.404727	0.0698092	1.36566
D211	10817	25	1236.73	1254.1	1111.21	525	525	235	601.263	603	503	704	288005	28.9052	907.455	909	751	1114	434671	69.996			0.0104653	0.430872	0.0933265	2.21328
D211	10822	25	1233.32	1262.23	1111.21	530	530	235	677.956	679	562	772	324741	41.9715	1117.53	1103	935	1422	535295	107.119			0.0264546	0.832604	0.0843541	1.62315
D211	10827	25	1232.01	1263.8	1111.21	535	535	235	719.616	721	613	855	344696	33.6099	1324.13	1314	969	1680	634256	139.655			0.0322646	1.33844	0.131722	2.20709
D211	10832	25	1240.66	1263.01	1102.7	540	540	235	720.877	722	605	840	345300	31.3849	1267.7	1262	987	1626	607230	118.79			0.0185939	0.83857	0.134337	2.52768
D212	15514	25	1261.26	1259.22	1143.33	515	515		672.565	672	523	761	780848	32.8717	1291.25	1274	853	1850	1499142	219.643			0.00860574	0.349147	0.0974051	1.04361
D212	15519	25	1266.31	1259.22	1136.4	520	520		672.431	669	563	811	780692	44.5282	961.428	969	543	1358	1116218	165.598			0.00980844	0.293361	0.112705	1.17613
D212	15524	25	1260.63	1274.76	1138.92	525	525		647.408	642	508	770	751641	40.9974	1253.03	1248	971	1570	1454764	112.307			0.0166271	0.516542	0.098757	2.00563
D212	15529	25	1261.26	1274.76	1130.72	530	530		679.958	679	532	830	789431	40.932	1372.81	1377	924	1770	1593832	170.221			0.00336012	0.111262	0.0923661	1.36386
D212	15534	25	1263.15	1279.51	1121.26	535	535		720.973	721	594	835	837050	38.3813	1526.06	1535	1138	1953	1771759	148.02			0.0134553	0.498792	0.089174	1.68819
D212	15539	25	1261.89	1279.51	1116.84	540	540		715.743	713	603	858	830978	41.436	1275.9	1284	892	1593	1481323	137.926			0.00262049	0.0902932	0.0637649	1.10901
D212	15544	25	1259.37	1279.51	1110.54	545	545		729.904	729	582	902	847418	52.0844	1384.34	1395	906	1786	1607220	208.22			0.00498349	0.138983	0.0595305	0.747095
D212	33449	25	1252.4	1275.1	1107.03	550	550		713.173	715	622	808	230355	36.2353	1193.26	1202	993	1457	385424	71.1586			6.81E-04	0.0267747	0.0224317	0.735813
D212	33454	25	1256.43	1276.21	1102.04	555	555		754.486	754	656	840	243699	35.4597	1233.81	1242	1032	1448	398520	68.3639			0.00555142	0.234934	0.0400172	1.38885
D212	33459	25	1259.37	1278.78	1094.33	560	560		760.155	757	631	907	245530	43.6896	997.944	999	852	1150	322336	65.7195			0.00618371	0.213858	0.0431183	1.25537
D212	33467	25	1259.74	1285.38	1094.33	565	565		751.133	749	660	887	242616	36.8983	911.585	915	684	1248	294442	106.754			0.00426468	0.172894	0.0347311	0.573237
D212	33472	25	1259.37	1282.81	1094.23	570	570		732.604	730	658	860	236631	34.9396	820.994	827	700	936	265181	49.2403			-0.00564178	-0.237933	0.0275311	0.893466
D212	33486	25	1254.18	1279.89	1102.4	575	575		849.322	845	716	1002	274331	47.6292	1072.02	1082	817	1304	346261	104.478			0.0167648	0.58804	0.0763307	1.45532
D212	33491	25	1252.71	1284.67	1102.4	580	580		913.303	917	806	1002	294997	34.4269	1349.92	1377	1015	1581	436024	114.025			0.0178647	0.931221	0.0776501	1.7061
D212	33496	25	1250.87	1289.44	1102.4	585	585		896.805	895	769	1039	289668	46.9142	1539.37	1537	1207	1761	497216	100.605			0.0130876	0.493897	0.0497562	1.45048
D212	33501	25	1245.37	1291.64	1102.4	590	590		878.269	875	784	978	283681	39.3836	1441.83	1446	1298	1600	465711	58.9182			0.012607	0.555281	0.0356424	1.68443
D212	33507	25	1243.9	1290.17	1091.41	595	595		874.83	875	740	971	282570	41.6505	1331	1332	1119	1529	429913	79.4689			0.00882045	0.367291	0.0366615	1.18463
D212	33517	25	1241.7	1300.45	1091.41	600	600		905.142	907	805	986	292361	29.3193	1180.2	1182	790	1628	381203	199.039			0.014996	0.912233	0.0151254	0.176698
D212	33523	25	1248.67	1290.17	1091.41	605	605		910.489	916	796	1019	294088	43.5705	1419.4	1474	1106	1707	458467	154.534			0.0169077	0.69489	0.0633505	1.09443
D212	33528	25	1242.43	1297.15	1091.41	610	610		920.957	920	803	1025	297469	36.636	1490.24	1495	1196	1768	481349	144.498			0.0269209	1.31799	0.0712026	1.37104
D212	33533	25	1230.68	1307.43	1091.41	615	615		925.743	927	794	1059	299015	43.2153	1555.07	1605	1155	1822	502287	172.143			0.0239343	1.00146	0.0648687	1.1006
D212	33538	25	1235.82	1300.45	1091.41	620	620		832.022	827	731	958	268743	38.6685	1185.48	1198	1006	1383	382910	78.7749			0.00178432	0.0766491	0.0368596	1.06996
D212	33543	25	1232.89	1307.43	1091.41	625	625		829.61	829	759	920	267964	27.6563	1205.11	1216	923	1380	389251	97.4641			0.00432573	0.258401	0.0531581	1.24821
D212	33548	25	1227.75	1314.4	1091.41	630	630		796.17	797	655	941	257163	56.2131	1147.38	1215	789	1437	370603	166.011			0.00697534	0.196221	0.0707654	0.913538
D212	33553	25	1218.2	1320.64	1091.41	635	635		729.164	736	564	927	235520	67.5105	891.554	921	595	1179	287972	137.27			0.00107303	0.0231543	0.0422416	0.526472
D212	33558	25	1213.43	1321.37	1075.89	640	640		810.728	807	664	946	261865	51.8109	1108.03	1109	896	1275	357894	76.8252			0.0136544	0.421567	0.0575221	1.569
D212	33563	25	1207.56	1326.88	1073.16	645	645		848.053	855	726	944	273921	48.5299	1110.21	1135	930	1269	358598	82.9852			0.0179628	0.616715	0.0467209	1.1943
D212	33568	25	1206.82	1329.45	1073.16	650	650		773.607	772	587	953	249875	80.0784	874.099	892	555	1272	282334	182.216			0.0104514	0.199844	0.0361735	0.334937
D212	33573	25	1200.22	1333.86	1059.46	655	655		829.898	832	718	932	268057	36.224	875.598	879	740	1025	282818	51.1806			0.0149903	0.676716	0.0368265	1.2153
D212	33578	25	1195.81	1338.26	1059.46	660	660		772.885	775	655	898	249642	47.9443	805.799	843	551	1085	260273	122.745			0.00399128	0.128171	0.0253573	0.324698
D212	33583	25	1192.14	1319.91	1041.91	665	665		837.533	838	751	927	270523	30.9882	900.173	933	694	1058	290756	88.1848			0.0123627	0.660106	0.0644119	1.23543
D212	33588	25	1187	1325.05	1051.03	670	670		790.743	792	707	892	255410	26.1464	787.211	813	624	905	254269	71.4904			0.0059065	0.355162	0.0380662	0.807583
D212	33593	25	1187.73	1329.82	1038.21	675	675		808.257	807	725	896	261067	33.1193	660.734	689	475	831	213417	86.8993			0.0047649	0.231466	0.0465781	0.676785
D212	33598	25	1181.49	1319.17	1045.74	680	680		784.028	783	686	883	253241	34.9059	636.359	654	484	808	205544	69.8663			0.00685077	0.305659	0.0503739	0.873627
D212	33603	25	1174.15	1314.77	1045.74	685	685		768.991	767	684	899	248384	37.2938	587.384	579	489	727	189725	51.1706			0.0117393	0.478505	0.0563354	1.22437
D212	33609	25	1180.76	1311.1	1038.04	690	690		779.625	778	699	857	251819	30.0044	469.22	468	408	540	151558	21.8595			0.00141405	0.0733808	0.0199172	0.838358
D212	33614	25	1182.23	1303.75	1038.04	695	695		798.923	796	695	909	258052	37.1102	485.861	484	394	584	156933	38.1584			0.00151555	0.0651561	0.0393818	0.964877
D212	33619	25	1182.6	1300.08	1041.76	700	700		794.146	792	692	889	256509	28.1353	472.712	471	401	550	152686	30.8367			0.00293343	0.165113	0.0395038	1.16512
D212	33624	25	1185.53	1302.29	1041.76	705	705		816.437	815	727	893	263709	30.9856	454.762	453	370	544	146888	31.8108			0.00512449	0.268672	0.0239676	0.669233
D212	33629	25	1180.39	1302.29	1041.76	710	710		784.898	784	696	902	253522	34.5134	447.195	456	302	572	144444	60.3135			-0.006734	-0.308364	0.0290967	0.419276
D212	33634	25	1177.46	1302.29	1047.24	715	715		783.975	784	703	875	253224	31.3578	401.229	398	328	472	129597	28.6627			-0.00263826	-0.132267	0.0115324	0.319187
D212	33639	25	1180.03	1300.45	1047.24	720	720		788.263	787	676	898	254609	32.8381	405.498	398	328	513	130976	42.8884			8.52E-05	0.00409097	0.00961677	0.180116
D212	33644	25	1181.49	1306.32	1033.89	725	725		782.731	781	679	883	252822	34.1455	423.279	421	346	506	136719	26.297			0.00349513	0.159682	0.0151378	0.480052
D212	33649	25	1177.82	1300.45	1033.89	730	730		736.006	738	639	812	237730	30.2841	361.771	365	267	438	116852	29.497			-0.00262102	-0.127734	0.0199534	0.479869
D212	33654	25	1184.43	1299.35	1033.89	735	735		748.882	751	622	816	241889	26.8681	365.985	366	310	423	118213	22.1545			0.00182535	0.101569	0.0113347	0.370292
D212	33659	25	1181.13	1300.82	1033.89	740	740		768.536	766	673	852	248237	30.6057	380.92	378	312	452	123037	29.0018			-0.00398152	-0.200758	0.0129883	0.33681
D212	33664	25	1174.15	1301.92	1033.89	745	745		783.591	784	707	875	253100	27.4625	366.82	365	315	428	118483	21.0254			0.00578476	0.328217	0.0194726	0.66648
D22	10207	25	1051.09	1082.89	1010.92	260	260	240	135.09	135	118	159	58764	7.28857	1560.92	1564	1172	1878	679002	164.899			0.0179518	0.653719	0.102952	1.76714
D22	10202	25	1048.13	1107.1	1025.85	265	265	240	125.632	125	106	153	54650	7.31817	904.156	881	507	1452	393308	216.287			0.00756363	0.257743	0.0479057	0.382215
D22	10296	25	1045.16	1108.09	1025.85	270	270	240	126.102	125	106	149	60403	6.82568	955.806	949	618	1392	457831	190.392			0.00595061	0.218571	0.124075	1.10826
D22	10301	25	1048.62	1107.1	1025.85	275	275	240	130.109	130	106	156	62322	8.82588	1028.9	1009	702	1431	492844	176.547			0.0133717	0.389041	0.107699	1.13327
D22	10306	25	1050.1	1112.05	1010.33	280	280	240	133.889	133	111	159	64133	7.34892	1138.53	1166	582	1585	545354	217.671			0.0156006	0.559722	0.167378	1.49989
D22	10311	25	1052.08	1105.62	1010.33	285	285	240	136.814	136	116	165	65534	7.83278	1310.4	1349	714	1754	627683	234.001			0.0120337	0.415382	0.150704	1.46682
D22	10316	25	1055.54	1102.16	1010.33	290	290	240	135.257	135	110	162	64788	8.86007	1203.72	1195	704	1727	576582	247.261			0.0131663	0.396766	0.159005	1.33576
D22	10321	25	1058.51	1111.06	1021.11	295	295	240	136.626	136	115	162	65444	7.8804	1283.61	1272	701	2025	614848	335.035			0.0113843	0.390306	0.141533	0.950037
D22	10326	25	1060.48	1109.08	1021.11	300	300	240	132.958	132	112	177	63687	8.10537	982.033	991	535	1561	470394	279.556			0.00843199	0.274319	0.107394	0.68134
D22	10331	25	1062.95	1113.53	1043.52	305	305	240	141.322	141	124	165	67693	7.00067	1670.72	1660	1263	2049	800274	181.658			0.0252733	0.995224	0.209187	3.18215
D22	10336	25	1065.92	1106.61	1043.52	310	310	240	139.113	139	117	162	66635	7.23802	1501.18	1498	964	1988	719066	211.414			0.0202031	0.761215	0.164863	2.00992
D22	10341	25	1073.33	1106.61	1043.52	315	315	240	143.958	143	119	175	68956	9.72457	1632.46	1582	1152	2174	781949	216.037			0.0210348	0.60995	0.204366	2.56446
D22	10346	25	1080.74	1106.61	1043.52	320	320	240	140.526	140	116	183	67312	9.61861	1257.19	1264	644	1812	602195	269.42			0.0140295	0.404264	0.187355	1.4726
D22	10351	25	1094.58	1109.08	1043.52	325	325	240	133.894	134	113	158	64135	7.30529	818.196	806	448	1184	391916	184.549			-0.00316902	-0.116535	0.0672273	0.558554
D22	10356	25	1095.57	1109.58	1057.41	330	330	240	141.399	141	113	172	67730	9.74946	1087.25	1101	656	1474	520791	173.659			0.00821426	0.236326	0.0993832	1.13194
D22	10361	25	1098.04	1113.03	1057.41	335	335	240	139.942	139	117	170	67032	8.98678	835.157	813	461	1264	400040	196.959			3.09E-04	0.0096297	0.0996142	0.768251
D22	10366	25	1101	1117.48	1057.41	340	340	240	146.499	146	107	178	70173	9.42219	765.608	752	479	1157	366726	174.919			0.00681666	0.21054	0.063959	0.526229
D22	10371	25	1104.46	1127.86	1078.77	345	345	240	149.624	149	123	183	71670	10.306	1062.83	1044	771	1534	509094	158.727			0.00141485	0.041024	0.035121	0.454378
D22	10376	25	1110.89	1138.73	1078.77	350	350	240	165.263	165	137	204	79161	10.3954	1484.28	1503	990	1861	710972	172.375			0.0256657	0.79563	0.186178	2.70303
D22	10381	25	1120.77	1149.6	1078.77	355	355	240	166.286	165	135	198	79651	10.407	1429.47	1452	1096	1725	684715	117.814			0.022045	0.689288	0.148945	3.14581
D22	10386	25	1125.71	1157.02	1078.77	360	360	240	170.916	171	136	222	81869	12.8349	1276.11	1307	755	1635	611255	182.566			0.0253269	0.657874	0.179959	2.13209
D22	10391	25	1136.59	1159.49	1089.56	365	365	240	172.622	172	142	206	82686	10.9513	1239.78	1247	964	1498	593854	104.354			0.00579067	0.181503	0.0957995	2.07729
D22	10396	25	1150.42	1172.83	1089.56	370	370	240	186.708	187	153	244	89433	14.3258	1561	1595	956	1914	747717	168.167			0.0341601	0.861004	0.159278	2.5507
D22	10401	25	1152.89	1180.74	1089.56	375	375	240	179.883	179	146	235	86164	14.9874	1214.65	1180	767	1948	581818	227.296			4.53E-04	0.0108608	0.0882509	0.866723
D22	10406	25	1151.9	1187.16	1089.56	380	380	240	194.474	193	155	264	93153	13.7431	1182.44	1173	843	1620	566391	153.779			0.00318266	0.0897877	0.0924519	1.30145
D22	10411	25	1148.94	1191.11	1089.56	385	385	240	201.401	202	160	231	96471	12.0776	1371.64	1375	890	1876	657017	219.353			0.0195435	0.639303	0.14535	1.5871
D22	10416	25	1152.4	1198.03	1109.79	390	390	240	220.887	224	163	277	105805	20.3165	1673.32	1739	935	2158	801521	246.241			0.0329476	0.69358	0.181286	2.08573
D22	10421	25	1158.33	1206.43	1109.79	395	395	240	204.017	203	161	258	97724	15.8533	1108.74	1130	696	1453	531087	160.879			0.0179226	0.453173	0.125749	1.53966
D22	10426	25	1166.73	1205.45	1109.79	400	400	240	222.476	223	171	279	106566	17.0467	1241.94	1239	790	1645	594887	162.974			0.0256216	0.652068	0.158104	2.08068
D22	10431	25	1174.64	1205.45	1109.79	405	405	240	262.898	263	200	305	125928	14.0966	1678.16	1682	1215	2112	803840	188.12			0.0228867	0.834559	0.14341	2.23772
D22	10437	25	1183.04	1201.99	1109.79	410	410	240	274.77	274	220	341	131615	19.1324	1603.57	1590	1255	2208	768110	166.772			0.00538886	0.153955	0.0933288	1.64158
D22	10442	25	1187.49	1202.97	1109.79	415	415	240	305	305	242	399	146095	29.9681	1899.06	1841	990	2753	909651	462.253			0.0488952	0.948866	0.206855	1.40832
D22	10447	25	1201.32	1207.92	1127.98	420	420	240	303.413	304	257	350	145335	16.128	1714.83	1752	1266	2113	821403	200.81			0.0043798	0.164074	0.0908356	1.4222
D22	10452	25	1207.25	1214.34	1127.98	425	425	240	324.708	325	270	379	155535	20.288	1673.31	1680	1196	2037	801515	166.674			0.0301496	0.936835	0.114119	2.05666
D22	10457	25	1212.69	1223.24	1127.98	430	430	240	336.445	339	237	406	161157	28.6564	1666.66	1702	1040	2214	798328	264.361			0.0263768	0.603445	0.124963	1.40063
D22	10462	25	1213.18	1219.28	1127.98	435	435	240	336.24	333	255	434	161059	30.0798	1689.29	1665	1028	2458	809170	325.612			0.00494901	0.110098	0.116847	1.08557
D22	10467	25	1220.1	1217.31	1127.98	440	440	240	336.067	336	282	405	160976	20.1895	1518.48	1566	947	2024	727354	261.077			-0.0137066	-0.462652	0.0336313	0.378486
D22	10472	25	1223.07	1230.65	1127.98	445	445	240	370.758	370	286	455	177593	28.6364	1590.61	1601	1058	2121	761903	239.049			0.033063	0.828737	0.112249	1.34304
D22	10477	25	1231.47	1242.51	1127.98	450	450	240	352.8	353	267	440	168991	27.9552	1390.2	1397	955	1812	665906	189.49			0.0133632	0.332844	0.10722	1.4209
D22	10482	25	1240.86	1250.91	1127.98	455	455	240	386.017	390	301	454	184902	27.9102	1530.95	1561	908	1842	733326	176.416			0.0145195	0.39588	0.133869	2.04913
D22	10487	25	1255.68	1252.89	1127.98	460	460	240	420.585	421	330	490	201460	26.266	1468.33	1546	876	1926	703330	234.512			0.015274	0.48179	0.126436	1.40558
D22	10492	25	1266.55	1253.87	1127.98	465	465	240	406.489	402	335	509	194708	32.4313	1282.97	1316	716	1719	614544	238.367			0.0142036	0.351064	0.126257	1.20675
D22	10497	25	1266.55	1254.86	1127.98	470	470	240	506.635	503	413	625	242678	40.3549	1503.95	1483	905	2194	720393	247.538			0.047636	1.1417	0.126854	1.36792
D22	10502	25	1261.12	1257.83	1127.98	475	475	240	469.173	470	386	547	224734	32.6844	1365.85	1424	824	1780	654241	228.6			0.00831876	0.236855	0.110731	1.19128
D22	10509	25	1258.65	1260.79	1127.98	480	480	240	501.505	501	384	644	240221	40.6446	1262.23	1206	849	1847	604608	250.857			0.0153841	0.373889	0.0909982	0.839366
D22	10514	25	1259.14	1264.25	1127.98	485	485	240	503.691	505	400	617	241268	33.3024	1399.56	1418	904	1796	670388	238.969			0.0049103	0.147808	0.0586072	0.648479
D22	10519	25	1257.16	1268.21	1127.98	490	490	240	528.739	533	418	650	253266	42.9352	1420.99	1424	1015	1847	680655	164.834			0.0125766	0.30591	0.0737591	1.18436
D22	10524	25	1259.64	1269.69	1127.98	495	495	240	552.501	554	423	657	264648	37.2661	1600.55	1612	1180	1907	766665	144.847			0.0283637	0.817833	0.121312	2.39094
D22	10529	25	1258.15	1272.16	1127.98	500	500	240	595.499	596	492	708	285244	40.2093	1651.49	1679	1205	2179	791062	204.454			0.0233868	0.676885	0.0776093	1.16349
D221	10534	25	1264.08	1279.08	1127.98	505	505		627.451	625	520	762	300549	39.1676	1295.11	1240	937	1898	620357	214.269			0.0174347	0.549023	0.0270473	0.318354
D221	10539	25	1268.04	1285.5	1127.98	510	510		590.651	587	444	749	282922	46.4733	970.146	969	667	1267	464700	126.485			0.0147274	0.368921	0.0433855	0.637866
D221	10544	25	1263.09	1280.07	1127.98	515	515		687.267	688	569	849	329201	37.3536	1509.04	1526	1222	1748	722828	102.229			0.0378822	1.34311	0.0901461	2.44128
D221	10549	25	1261.12	1290.44	1127.98	520	520		656.562	660	475	761	314493	42.0843	1365.7	1381	1011	1623	654171	120.25			0.0560655	1.65649	0.123008	2.48799
D221	10554	25	1261.24	1287.97	1121.98	525	525		636.931	637	523	723	305090	30.6067	1214.45	1244	895	1533	581720	127.956			0.0301658	1.21875	0.0585347	1.04968
D221	34092	25	1254.25	1285.18	1117.56	530	530		729.591	731	660	795	235658	24.4638	1476.19	1539	1057	1761	476809	167.424			0.0157947	0.927449	0.0421587	0.713358
D221	34097	25	1258.79	1288.67	1111.7	535	535		767.78	768	686	847	247993	27.2581	1549.82	1590	927	2027	500591	280.139			0.0170616	0.945025	0.0476303	0.50305
D221	34102	25	1258.09	1299.86	1119	540	540		679.248	684	516	805	219397	51.6927	1135.77	1130	748	1530	366853	199.15			0.0236436	0.607007	0.0316657	0.350097
D221	10837	25	1246.17	1265.63	1093.74	545	545	235	764.507	764	650	864	366199	34.5817	1223.65	1238	896	1553	586130	150.706			0.0233933	1.01068	0.136427	1.94946
D221	34107	25	1265.43	1306.5	1119	545	545		673.861	675	496	839	217657	74.6988	1619.22	1640	1151	1946	523007	192.791			0.0386769	0.671828	0.0925841	1.42341
D221	34112	25	1257.04	1307.2	1119	550	550		668.644	674	516	833	215972	70.7945	1279.38	1283	775	1819	413241	240.712			0.03204	0.586436	0.0595999	0.597911
D221	10842	25	1247.21	1267.47	1093.74	550	550	235	717.9	718	616	829	343874	34.1239	1103.49	1108	861	1291	528570	92.5163			0.00618958	0.258831	0.0918155	2.00607
D221	34117	25	1257.04	1307.9	1119	555	555		662.752	660	512	829	214069	62.4525	1349.12	1348	1016	1667	435767	156.532			0.0228403	0.473943	0.0615717	0.999791
D221	10847	25	1250.36	1269.83	1093.74	555	555	235	729.219	728	643	869	349296	35.3365	1170.59	1196	877	1403	560714	110.921			0.00744637	0.305061	0.119195	2.24789
D221	34122	25	1254.6	1307.9	1120.96	560	560		658.186	660	540	764	212594	47.7118	1093.06	1098	842	1286	353058	83.598			0.0104734	0.285965	0.0437054	1.09505
D221	10852	25	1253.24	1268.2	1086.53	560	560	235	726.221	730	586	873	347860	52.8026	848.975	880	609	1125	406659	118.262			0.0172925	0.467579	0.108698	1.40763
D221	34127	25	1256.69	1309.65	1120.96	565	565		638.514	637	505	764	206240	46.1906	1122.95	1102	804	1450	362712	146.634			0.0171958	0.467375	0.0699528	1.00137
D221	10857	25	1255.6	1271.92	1087.52	565	565	235	752.01	750	634	872	360213	48.0802	818.843	852	546	1076	392226	129.521			0.0167974	0.516768	0.0879441	1.0221
D221	34132	25	1257.74	1311.75	1120.96	570	570		631.681	631	496	775	204033	54.874	1104.02	1114	907	1345	356599	88.3351			0.00873407	0.199343	0.0425573	1.02035
D221	10862	25	1251.93	1274.02	1102.33	570	570	235	774.898	766	657	926	371176	53.4192	861.491	853	722	1047	412654	56.086			0.00121869	0.0353135	0.042799	1.26084
D221	34137	25	1254.95	1313.5	1120.96	575	575		686.551	686	564	810	221756	49.0152	1296.67	1284	1048	1527	418826	97.0475			0.0186063	0.511711	0.0810259	2.00292
D221	32696	25	1240.6	1268.88	1102.4	575	575	235	811.013	809	701	943	388475	46.0001	947.244	951	711	1187	453730	98.2965			0.0207157	0.715638	0.101141	1.77026
D221	34142	25	1250.75	1313.15	1120.96	580	580		741.322	735	593	897	239447	69.6491	1350.85	1316	887	1711	436325	179.646			0.0344464	0.708855	0.0903389	1.24604
D221	32701	25	1243.21	1274.02	1102.48	580	580	235	920.121	924	824	1019	440738	36.4017	1252.92	1248	984	1548	600150	126.603			0.0331676	1.62292	0.122197	2.15527
D221	32706	25	1247.37	1276.93	1090.84	585	585	235	862.528	858	728	1007	413151	48.8722	1231.16	1256	885	1638	589728	186.532			0.0109807	0.383378	0.0621761	0.772714
D221	34147	25	1251.1	1313.15	1104.73	585	585		668.988	670	531	806	216083	51.3037	1061.21	1062	848	1304	342772	100.803			0.00226585	0.0589587	0.0253322	0.520197
D221	32711	25	1242.28	1278.38	1090.93	590	590	235	878.933	880	770	980	421009	33.6826	1267.5	1269	993	1545	607132	110.969			0.0214433	1.09562	0.0801726	1.69555
D221	34152	25	1251.1	1313.15	1104.73	590	590		728.164	733	577	886	235197	53.6469	1164.98	1193	863	1418	376288	135.403			0.0264116	0.698533	0.0583058	0.948025
D221	32716	25	1239.95	1277.65	1082.44	595	595	235	834.793	834	736	963	399866	37.3784	1088.95	1073	814	1465	521605	139.951			0.0148458	0.653416	0.0666498	0.97238
D221	34157	25	1243.41	1314.54	1104.73	595	595		709.65	712	605	801	229217	38.0454	1098.76	1091	933	1309	354900	77.4792			0.0121024	0.446087	0.0295756	0.81475
D221	32721	25	1246.49	1269.66	1082.32	600	600	235	820.188	817	706	948	392870	40.215	993.157	977	717	1325	475722	117.214			0.00495937	0.201295	0.0566631	0.908725
D221	34162	25	1244.81	1314.54	1104.73	600	600		752.656	755	607	881	243108	54.7983	1230.02	1233	967	1567	397297	128.818			0.0155747	0.421278	0.0453077	0.82774
D221	32726	25	1245.04	1269.66	1082.35	605	605	235	803.244	799	679	971	384754	52.1625	938.795	949	718	1251	449683	113.881			-0.00515279	-0.159516	0.0468301	0.737565
D221	34167	25	1242.01	1318.74	1104.73	605	605		681.452	668	557	853	220109	61.524	980.387	940	658	1314	316665	160.597			-0.0114912	-0.257517	0.00901156	0.109042
D221	32731	25	1240.68	1268.2	1082.42	610	610	235	843.664	837	693	1007	404115	54.8554	1023.57	1041	813	1247	490291	87.5826			0.0115569	0.351425	0.108584	2.28944
D221	34172	25	1227.33	1326.78	1104.73	610	610		618.678	624	485	736	199833	44.11	1031.78	1030	820	1255	333264	89.1236			0.0158196	0.436855	0.0562962	1.23401
D221	34177	25	1218.94	1332.72	1104.73	615	615		642.963	649	516	761	207677	51.7529	940.433	940	780	1140	303760	68.7252			0.0214463	0.521698	0.0300548	0.798538
D221	32736	25	1234.87	1270.39	1082.53	615	615	235	856.342	857	730	987	410188	45.4327	1067.03	1074	835	1245	511105	82.7978			0.00970548	0.362352	0.10811	2.51459
D221	34182	25	1219.63	1334.47	1095.24	620	620		729.046	737	557	880	235482	73.325	925.975	934	716	1175	299090	95.5218			0.00976196	0.192243	0.0189371	0.360324
D221	32741	25	1239.23	1276.93	1082.45	620	620	235	835.113	831	711	965	400019	48.2666	1002.62	1000	880	1152	480254	47.6156			0.00134328	0.0464208	0.0792636	3.09287
D221	34187	25	1219.29	1335.52	1095.24	625	625		680.585	680	526	894	219829	80.2576	938.923	912	602	1395	303272	207.133			0.00100652	0.0170535	0.0205653	0.182686
D221	32746	25	1237.05	1289.28	1082.49	625	625	235	853.376	854	732	967	408767	38.0215	1056.58	1065	844	1282	506102	91.7204			-0.00296043	-0.133285	0.0950825	2.00042
D221	34192	25	1216.49	1332.02	1091.44	630	630		753.502	762	562	912	243381	83.2292	1056.46	1091	760	1292	341235	124.818			0.0136143	0.243199	0.0538009	0.864239
D221	32751	25	1231.85	1298.73	1076.48	630	630	235	846.825	848	731	963	405629	43.7163	1015.22	1018	795	1249	486289	86.4108			0.0158859	0.605824	0.0687585	1.51171
D221	34197	25	1209.5	1335.87	1091.44	635	635		693.759	691	496	886	224084	84.1204	934.907	970	643	1170	301975	144.461			0.00720716	0.118027	0.0326612	0.409375
D221	32756	25	1230.85	1294.37	1060.61	635	635	235	817.866	816	689	950	391758	44.1039	946.138	962	708	1138	453200	93.0783			0.01648	0.601302	0.107023	1.96542
D221	34202	25	1205.3	1340.76	1091.44	640	640		620.325	613	480	768	200365	75.3056	786.217	790	474	1175	253948	184.388			-0.00380869	-0.0629876	0.0162693	0.136521
D221	32761	25	1228.59	1292.92	1056.01	640	640	235	755.77	758	661	876	362014	32.468	726.908	729	599	875	348189	49.9136			-0.00507554	-0.237496	0.057595	1.58619
D221	34207	25	1193.41	1350.2	1064.93	645	645		819.173	818	724	916	264593	35.364	992.254	1032	765	1207	320498	114.864			0.0128441	0.587499	0.054127	0.887139
D221	32766	25	1227.17	1290.01	1057.95	645	645	235	738.691	735	632	866	353833	40.1968	672.99	676	448	877	322362	89.9131			-0.0138304	-0.515447	0.0646067	0.908456
D221	32771	25	1221.2	1292.92	1049.14	650	650	235	795.023	794	678	947	380816	39.5197	660.539	661	488	859	316398	70.6586			0.0153815	0.609487	0.0841803	1.45168
D221	34212	25	1188.87	1360.69	1064.93	650	650		771.105	787	592	938	249067	80.1104	952.932	987	643	1252	307797	154.25			0.0320316	0.597503	0.081163	0.927542
D221	32776	25	1208.12	1291.46	1049.37	655	655	235	784.756	783	682	895	375898	32.1086	609.739	602	413	847	292065	89.5534			0.0141004	0.679662	0.0672067	0.857543
D221	34217	25	1181.88	1356.5	1056.75	655	655		826.356	828	727	915	266913	34.9448	858.198	915	636	1056	277198	120.307			0.0181252	0.84197	0.074743	0.992181
D221	32781	25	1202.34	1300.19	1042.42	660	660	235	797.292	797	701	891	381903	28.2388	626.253	619	479	785	299975	64.0821			0.0180497	1.00116	0.0839238	1.51332
D221	34222	25	1172.44	1354.05	1056.75	660	660		717.142	723	571	850	231637	51.3815	846.709	844	662	1024	273487	71.9246			0.0118002	0.325553	0.0676168	1.49116
D221	32786	25	1203.8	1288.56	1042.42	665	665	235	778.595	776	696	883	372947	31.3621	514.896	508	390	681	246635	58.4289			0.00563259	0.278103	0.050791	0.851907
D221	34227	25	1168.59	1357.2	1056.75	665	665		675.046	671	545	843	218040	62.573	684.146	700	464	927	220979	102.056			-0.000378	-0.00816111	0.0342859	0.44444
D221	32791	25	1201.62	1276.93	1037.59	670	670	235	744.265	744	676	829	356503	27.0122	423.514	426	338	510	202863	32.1075			3.67E-04	0.020239	0.0361804	0.921148
D221	34232	25	1164.75	1355.1	1044.3	670	670		686.749	689	517	813	221820	54.1441	631.245	625	521	763	203892	52.2847			0.0045648	0.115271	0.0569536	1.30112
D221	32796	25	1201.62	1268.2	1037.59	675	675	235	770.023	768	685	870	368841	34.1327	460.432	466	326	554	220547	41.0233			0.00766223	0.343087	0.0642731	1.35563
D221	34237	25	1166.49	1351.6	1035.29	675	675		707.406	708	609	809	228492	41.4607	499.087	501	359	645	161205	53.9091			0.00927696	0.313659	0.0384412	0.685424
D221	34242	25	1160.55	1348.11	1038.3	680	680		677.269	672	550	798	218758	40.4242	531.313	556	351	711	171614	85.8821			0.016218	0.534761	0.0332599	0.39828
D221	32801	25	1191.44	1274.75	1046.05	680	680	235	790.056	789	675	883	378437	33.4749	471.837	470	354	603	226010	36.816			0.00784556	0.36745	0.0770721	1.83416
D221	34247	25	1155.66	1347.06	1038.3	685	685		631.173	631	550	731	203869	31.5899	480.043	488	338	629	155054	68.7221			0.00705278	0.279859	0.0290389	0.394242
D221	32806	25	1182.72	1276.2	1046.05	685	685	235	775.228	774	695	867	371334	30.9057	449.772	448	345	561	215441	37.9326			0.0105822	0.525322	0.0925039	2.00793
D221	34252	25	1157.05	1352.65	1038.3	690	690		624.975	623	527	742	201867	43.9123	470.241	469	382	574	151888	36.6701			0.0116467	0.327704	0.0273241	0.682146
D221	32811	25	1184.17	1282.74	1046.05	690	690	235	784.422	783	707	872	375738	28.4811	477.223	479	394	570	228590	36.6805			-0.000329	-0.0181542	0.0829327	1.99269
D221	34257	25	1158.45	1358.25	1038.3	695	695		616.827	613	490	790	199235	53.2497	453.523	451	322	581	146488	54.2679			7.85E-04	0.0181672	0.0395141	0.635343
D221	32816	25	1189.99	1287.83	1046.05	695	695	235	818.15	817	702	914	391894	38.3564	461.361	461	381	580	220992	34.4371			0.00921257	0.389425	0.0646621	1.62736
D221	34262	25	1154.26	1355.45	1045.81	700	700		609.842	608	498	720	196979	38.9068	444.672	444	288	582	143629	70.8919			0.00557532	0.173811	0.0275137	0.335919
D221	32821	25	1184.17	1284.92	1046.05	700	700	235	798.52	798	724	883	382491	27.177	456.841	455	375	549	218827	35.2102			0.00769799	0.448912	0.0786053	1.89111
D221	34267	25	1155.31	1353	1036.56	705	705		615.458	609	527	748	198793	40.8993	400.229	397	270	560	129274	67.2118			-0.00923547	-0.280544	-0.00107225	-0.0127836
D221	32826	25	1192.9	1289.28	1037.91	705	705	235	802.503	800	720	891	384399	32.2996	432.885	438	334	543	207352	37.9993			0.00536446	0.265144	0.0499138	1.08316
D221	34272	25	1145.52	1352.3	1036.56	710	710		605.554	600	495	740	195594	44.9503	405.929	415	256	566	131115	67.2219			-0.00432644	-0.117075	0.0319058	0.373422
D221	32831	25	1178.36	1287.1	1037.91	710	710	235	794.942	793	706	889	380777	35.0305	441.271	441	339	541	211369	38.2121			0.0046156	0.20852	0.055537	1.21519
D221	32836	25	1179.81	1288.56	1037.91	715	715	235	788.969	790	668	875	377916	31.8897	428.144	429	353	502	205081	25.952			0.00254176	0.12545	0.0375771	1.19496
D221	34277	25	1154.61	1349.85	1026.44	715	715		671.755	671	565	775	216977	42.782	481.839	486	369	624	155634	50.9307			0.00729018	0.227281	0.0234539	0.433609
D221	32841	25	1186.35	1284.92	1037.91	720	720	235	782.975	781	690	895	375045	30.6281	421.706	419	349	507	201997	29.5009			0.00923103	0.467646	0.0398155	1.09471
D221	34282	25	1156.35	1350.2	1026.44	720	720		668.573	667	567	781	215949	34.7549	453.399	455	362	547	146448	34.534			-0.00115097	-0.044333	0.0331595	0.842762
D221	32846	25	1190.71	1287.83	1033.91	725	725	235	764.334	763	643	862	366116	30.4048	403.217	402	317	476	193141	22.3027			-0.00180638	-0.0909839	0.0458527	1.58528
D221	34287	25	1154.26	1350.2	1016.91	725	725		647.768	649	565	724	209229	31.0771	341.393	352	233	492	110270	44.8335			0.00732323	0.30307	0.0227116	0.338202
D221	32851	25	1187.08	1281.29	1033.91	730	730	235	747.405	747	641	877	358007	31.5732	362.81	362	300	427	173786	20.3852			0.00583957	0.274865	0.0357163	1.2275
D221	34292	25	1159.5	1339.37	998.621	730	730		673.755	676	564	836	217623	40.0123	336.904	336	270	429	108820	27.406			0.00676318	0.226236	0.0247695	0.594268
D221	32856	25	1195.8	1284.2	1033.91	735	735	235	723.975	725	629	827	346784	27.5998	372.052	373	305	438	178213	19.9097			2.06E-04	0.0108037	0.0408169	1.46567
D221	34297	25	1160.55	1338.67	998.621	735	735		670.35	669	594	747	216523	29.2042	322.529	320	265	391	104177	25.2441			-0.00204136	-0.093906	-0.000538	-0.0137491
D221	32861	25	1189.26	1284.2	1033.91	740	740	235	765.19	765	673	872	366526	31.3629	393.443	394	339	449	188459	19.9648			0.00529659	0.25709	0.0301489	1.1535
D221	34302	25	1160.55	1339.72	998.364	740	740		697.347	698	610	768	225243	28.1613	334.551	334	278	407	108060	21.7214			0.00438362	0.216152	-0.00246404	-0.0760893
D221	34307	25	1152.51	1341.81	998.364	745	745		663.95	666	591	731	214456	27.7184	312.387	314	237	386	100901	28.1724			-0.00584299	-0.281565	0.0075912	0.16708
D221	32866	25	1182.72	1284.2	1033.91	745	745	235	772.559	773	673	875	370056	28.9903	404.489	405	328	471	193750	26.6222			0.00283573	0.150711	0.0362033	1.06168
D221	34312	25	1152.16	1340.76	981.519	750	750		710.189	715	629	789	229391	30.8976	361.384	364	277	439	116727	30.8645			0.00358085	0.164026	0.0340113	0.77026
D221	32871	25	1184.9	1281.29	1033.91	750	750	235	780.244	779	669	864	373737	31.2592	426.729	428	356	499	204403	25.1876			0.00284237	0.141492	0.0554964	1.78157
D221	34317	25	1148.31	1339.72	981.519	755	755		710.604	710	585	862	229525	46.22	338.576	339	262	432	109360	36.7847			0.0143595	0.435287	0.0395638	0.700592
D221	34322	25	1156.01	1334.47	964.079	760	760		766.712	772	606	896	247648	49.044	374.765	377	281	479	121049	42.2252			0.0068588	0.212989	0.0319768	0.550024
D221	34327	25	1165.44	1328.88	964.079	765	765		826.433	829	732	921	266938	37.2458	395.87	397	313	475	127866	32.3621			0.00556538	0.24561	0.0030572	0.0745665
D221	34332	25	1168.24	1323.63	964.079	770	770		846.347	845	726	936	273370	31.8221	390.759	393	320	448	126215	23.9874			0.00918218	0.483979	0.00470383	0.152535
D221	34337	25	1166.49	1321.89	964.079	775	775		828.746	828	704	936	267685	41.4084	375.864	374	308	471	121404	34.4635			0.00494572	0.196993	-0.000244	-0.00532063
D221	34342	25	1163.7	1316.99	964.079	780	780		824.978	823	686	916	266468	39.5205	370.498	367	303	465	119671	31.2315			0.00969878	0.401028	0.00267274	0.0632442
D221	34347	25	1159.15	1318.04	964.079	785	785		807.771	809	669	907	260910	43.2424	348.17	345	271	447	112459	38.2713			0.00552021	0.205104	5.49E-04	0.00998392
D221	34352	25	1153.91	1319.09	964.079	790	790		828.799	824	723	954	267702	45.4692	351.703	352	272	433	113600	25.25			0.00604428	0.219023	0.0140597	0.386241
D221	34357	25	1149.36	1315.59	964.079	795	795		782.687	785	667	912	252808	40.3117	327.505	327	240	405	105784	35.5473			-0.0120211	-0.472479	0.012108	0.220438
D221	34362	25	1145.87	1321.89	964.079	800	800		781.362	777	657	915	252380	40.9133	309.879	311	240	379	100091	32.0218			-0.00463306	-0.177788	0.00901405	0.172902
D221	34367	25	1137.13	1322.24	964.079	805	805		771.907	774	646	915	249326	53.5536	276.139	277	231	329	89193	17.1146			-0.000307	-0.00883895	0.00196822	0.0633886
D221	34372	25	1137.13	1323.63	952.244	810	810		797.876	800	677	919	257714	43.504	315.05	316	249	391	101761	28.4966			0.016378	0.591075	0.0134737	0.293962
D221	34377	25	1136.43	1325.38	952.244	815	815		785.563	785	699	888	253737	36.9313	289.985	293	230	333	93665	19.126			0.0103824	0.437149	0.0167283	0.498917
D221	34383	25	1135.73	1324.68	942.849	820	820		756.663	755	650	870	244402	39.9357	279.799	280	233	331	90375	18.9416			-0.00997219	-0.381693	0.010666	0.311784
D221	34388	25	1146.92	1320.14	942.849	825	825		788.471	789	656	924	254676	43.8394	289.994	289	243	369	93668	22.1442			0.00746057	0.266376	0.0195071	0.501142
D221	34393	25	1150.41	1315.59	942.849	830	830		762.235	759	692	863	246202	31.1816	260.263	258	211	315	84065	17.7148			-0.00448516	-0.220267	0.0104528	0.303964
D221	34398	25	1146.57	1312.45	942.849	835	835		760.867	759	657	894	245760	38.2079	249.613	252	183	318	80625	24.5792			0.0141226	0.554639	0.00853308	0.171848
D221	34403	25	1137.48	1314.54	939.664	840	840		684.115	673	534	853	220969	60.2579	238.294	238	179	306	76969	22.4262			-0.00464671	-0.106002	0.00560277	0.118403
D221	34408	25	1143.07	1315.59	939.664	845	845		724.251	727	628	822	233933	33.0313	257	258	206	302	83011	15.5986			0.00702683	0.305993	0.00913336	0.298235
D221	34413	25	1141.32	1314.89	928.651	850	850		726.759	731	632	834	234743	35.0306	262.539	262	213	336	84800	19.2918			0.00966136	0.397041	0.00857514	0.23141
D221	34418	25	1142.37	1313.5	915.806	855	855		716.616	720	617	800	231467	34.4136	287.08	286	223	349	92727	19.8363			0.00504928	0.209232	0.00241156	0.0696346
D221	34423	25	1130.48	1316.29	915.806	860	860		687.824	693	570	825	222167	41.8593	239.647	239	183	305	77406	22.5335			0.00833164	0.271545	0.0141547	0.296872
D221	34428	25	1133.28	1314.54	908.359	865	865		671.653	672	557	757	216944	35.9229	231.238	231	194	272	74690	14.172			2.97E-04	0.0110868	0.00833757	0.26983
D2211	32876	25	1187.08	1278.38	1033.91	755	755		767.081	769	661	879	367432	38.8092	433.117	437	331	535	207463	34.6204			0.0110034	0.43024	0.0734461	1.71195
D2211	32881	25	1185.63	1283.47	1025.47	760	760		801.768	800	688	915	384047	36.186	395.653	395	297	504	189518	42.6598			0.00983774	0.4317	0.0392392	0.700375
D2211	32886	25	1189.26	1280.56	1017.13	765	765		800.775	800	707	893	383571	29.2189	429.399	431	354	507	205682	27.5115			0.00863627	0.469319	0.0479969	1.42965
D2211	32891	25	1189.99	1278.38	1005.25	770	770		785.979	784	668	885	376484	33.9807	412.685	413	347	498	197676	25.6527			0.0095226	0.436363	0.0603239	1.83048
D2211	32896	25	1190.71	1276.2	1005.25	775	775		737.175	738	620	882	353107	45.0791	354.543	359	263	428	169826	31.4048			-0.00151362	-0.0495793	0.0380912	0.828498
D2211	32901	25	1189.99	1265.3	980.469	780	780		753.23	753	619	879	360797	39.4225	330.906	331	263	428	158504	25.5215			0.00113183	0.043202	0.0237779	0.602276
D2211	32906	25	1181.99	1266.02	980.469	785	785		758.203	758	667	866	363179	32.3055	324.43	325	265	388	155402	24.075			0.00207582	0.0972364	0.0283778	0.743723
D2211	32911	25	1188.53	1263.84	966.762	790	790		712.674	713	607	850	341371	38.9388	309.783	309	260	398	148386	21.342			-0.00252219	-0.0925578	0.0405897	1.13237
D2211	32916	25	1190.71	1266.75	966.762	795	795		712.662	712	576	812	341365	37.6006	316.257	316	264	393	151487	21.7657			0.00217274	0.0821833	0.0468099	1.29948
D2211	32921	25	1187.08	1275.47	966.762	800	800		706.317	707	568	830	338326	43.0622	298.668	300	226	380	143062	22.2763			-0.00332543	-0.109453	0.0331508	0.860411
D2211	32926	25	1175.45	1284.92	966.762	805	805		759.198	760	641	848	363656	30.2763	314.092	316	252	373	150450	23.1804			7.37E-04	0.0369212	0.0282365	0.744191
D2211	32931	25	1186.35	1285.65	966.762	810	810		720.785	723	618	831	345256	40.4784	302.1	304	237	363	144706	21.7091			8.48E-04	0.0301615	0.0364112	0.977781
D2211	32936	25	1179.81	1286.38	966.762	815	815		691.783	691	580	793	331364	40.1699	274.236	278	201	333	131359	23.9269			-0.00195319	-0.067405	0.0303633	0.675501
D2211	32941	25	1176.91	1282.74	962.522	820	820		673.528	674	560	778	322620	34.1737	265.568	264	202	323	127207	19.464			0.00211468	0.0831803	0.019103	0.511513
D2211	32946	25	1181.99	1286.38	953.074	825	825		666.898	665	575	786	319444	31.3534	292.758	296	235	347	140231	22.1653			-0.00348966	-0.148973	0.0425714	1.07864
D2211	32951	25	1187.08	1286.38	953.074	830	830		642.294	643	540	764	307659	37.1102	266.058	275	185	330	127442	31.7349			0.0115072	0.393795	0.0440992	0.708206
D2211	32956	25	1181.27	1274.75	936.866	835	835		640.273	644	531	757	306691	42.1975	300.929	300	238	352	144145	17.4615			7.18E-05	0.00217984	0.0539476	1.76428
D2211	32961	25	1172.54	1276.93	924.128	840	840		699.259	700	629	775	334945	25.3863	304.445	303	250	369	145829	19.2588			-0.000551	-0.0303752	-0.00384334	-0.121981
D2211	32966	25	1180.54	1268.2	924.128	845	845		670.633	672	567	768	321233	37.268	294.856	305	179	377	141236	36.9581			-0.00648583	-0.234947	0.0395483	0.607035
D2211	32971	25	1182.72	1287.1	917.756	850	850		705.704	707	625	797	338032	27.7584	293.148	293	243	338	140418	15.7974			0.0127745	0.641342	0.00164186	0.0608354
D2211	32976	25	1180.54	1295.1	926.678	855	855		686.994	686	599	790	329070	33.2437	294.595	293	232	356	141111	21.8223			0.0102274	0.418428	2.09E-05	5.63E-04
D2211	32981	25	1181.99	1292.92	926.678	860	860		667.507	672	565	763	319736	33.0662	291.81	292	233	354	139777	15.087			0.00789072	0.316086	0.0130365	0.497809
D2212	32992	25	1179.09	1294.35	1009.92	755	755		809.937	808	712	913	387960	33.8956	425.244	428	333	507	203692	27.3722			7.66E-04	0.0365947	0.0364371	1.09235
D2212	32997	25	1195.8	1274.03	1015.01	760	760		760.159	761	631	895	364116	41.1148	417.2	418	336	482	199839	26.6438			0.00106431	0.0393134	0.0656108	1.92821
D2212	33002	25	1195.8	1274.03	1008.47	765	765		758.971	758	665	868	363547	34.3225	416.768	416	340	495	199632	25.1552			-0.00217802	-0.0965349	0.0559378	1.75535
D2212	33007	25	1197.26	1274.03	999.748	770	770		772.555	771	674	885	370054	33.4737	384.23	386	307	467	184046	31.7737			0.0138172	0.629095	0.0614622	1.40042
D2212	33012	25	1203.07	1274.03	996.114	775	775		717.24	719	569	846	343558	43.6728	358.695	358	260	445	171815	26.5905			0.0130054	0.421693	0.065142	1.65
D2212	33017	25	1195.8	1273.79	1015.01	780	780		667.146	667	533	807	319563	40.4173	312.8	318	215	394	149831	36.3164			-0.00973947	-0.32469	0.0624321	1.01228
D2212	33022	25	1196.53	1265.13	1006.29	785	785		638.152	639	527	758	305675	46.5411	272.505	279	174	343	130530	32.7408			0.00550278	0.150078	0.0457758	0.72864
D2212	33027	25	1197.26	1265.13	1003.38	790	790		609.324	608	496	737	291866	39.8816	250.795	252	200	327	120131	21.9459			0.0172122	0.517045	0.0537532	1.1659
D2212	33032	25	1193.62	1276.1	999.748	795	795		632.169	631	538	757	302809	39.7004	264.253	264	220	307	126577	14.9801			-0.0130036	-0.419582	0.0400103	1.35728
D2212	33037	25	1189.99	1276.1	996.114	800	800		615.428	615	475	728	294790	38.386	241.562	242	186	293	115708	18.8804			-0.0116065	-0.376534	0.0383725	0.945615
D2212	33042	25	1191.44	1276.1	988.845	805	805		631.271	629	532	736	302379	36.648	249.409	251	196	299	119467	21.9668			0.0160947	0.545687	0.0342594	0.752188
D2212	33047	25	1196.53	1276.1	992.48	810	810		579.238	579	469	695	277455	43.9495	222.889	222	186	270	106764	15.9009			0.00321515	0.0844775	0.0346853	0.939798
D2212	33052	25	1195.8	1286.35	993.933	815	815		553.985	550	458	662	265359	41.0737	209.046	209	163	258	100133	13.5335			-0.00952823	-0.259498	0.0386516	1.14963
D2212	33057	25	1194.35	1286.35	994.66	820	820		519.52	512	434	652	248850	44.3922	191.113	191	153	244	91543	16.8322			-0.0127563	-0.302431	0.0391106	0.854697
D2212	33062	25	1189.26	1277.87	977.216	825	825		566.645	566	468	657	271423	33.9997	208.873	211	155	259	100050	21.19			0.0187107	0.612217	0.0356863	0.679289
D2212	33067	25	1189.99	1277.87	975.763	830	830		550.601	555	423	677	263738	47.2206	210.415	210	164	276	100789	16.0657			0.0121438	0.279801	0.0417142	1.04893
D2212	33072	25	1190.71	1277.87	974.309	835	835		526.858	528	427	646	252365	32.6566	215.2	217	164	271	103081	19.4172			-0.00328967	-0.106497	0.0516455	1.08855
D2212	33077	25	1195.08	1277.87	964.133	840	840		554.793	561	431	663	265746	42.7224	242.067	242	202	290	115950	16.1101			0.00765039	0.197187	0.0531924	1.51778
D2212	33082	25	1190.71	1277.87	976.489	845	845		545.61	546	455	670	261347	35.8189	214.658	215	161	263	102821	17.5671			0.0168274	0.504161	0.0484662	1.12969
D2212	33087	25	1195.08	1288.86	961.953	850	850		548.374	552	461	654	262671	39.5228	219.148	224	169	266	104972	21.0148			0.00869955	0.239328	0.0474767	0.945322
D2212	33092	25	1190.71	1288.86	965.587	855	855		529.334	528	419	637	253551	30.9724	201.735	203	148	254	96631	18.2468			0.00860059	0.29147	0.0335013	0.716764
D2212	33097	25	1190.71	1288.86	963.407	860	860		529.954	529	459	611	253848	24.6801	197.946	198	164	235	94816	12.9856			-0.000375	-0.016109	0.0309266	0.914576
D222	15483	25	1236.71	1275.94	1127.98	505	505		566.811	567	444	678	658068	31.8565	1201.5	1214	753	1600	1394938	179.017			0.0204906	0.714524	0.141193	1.66078
D222	15490	25	1236.08	1279.73	1122.19	510	510		509.65	510	406	609	591704	28.796	805.6	822	478	1012	935302	105.737			0.00212217	0.0749601	0.0760767	1.07728
D222	15495	25	1234.82	1277.21	1139.53	515	515		509.349	515	363	689	591354	53.5446	857.314	881	492	1249	995341	153.051			-0.0156061	-0.301617	0.02198	0.240946
D222	15500	25	1234.19	1286.67	1136.57	520	520		515.499	516	360	669	598494	61.4381	731.137	700	464	1219	848850	154.13			0.00278106	0.0465397	0.0756921	0.667582
D222	15505	25	1233.56	1291.71	1136.57	525	525		556.13	565	394	696	645667	63.1732	954.617	933	518	1456	1108310	214.696			0.03288	0.560474	0.121142	0.960882
D222	33744	25	1229.36	1289.61	1126.98	530	530		541.963	545	444	634	175054	39.4931	769.765	759	546	1001	248634	88.0987			2.30E-04	0.00630583	0.0178145	0.305861
D222	33749	25	1230.76	1276.68	1122.42	535	535		644.108	640	535	799	208047	44.564	1102.43	1070	830	1579	356084	159.708			0.00451407	0.129902	0.0223117	0.301303
D222	33754	25	1233.9	1280.52	1123.02	540	540		623.966	619	515	748	201541	48.6191	961.607	961	662	1242	310599	124.127			0.00574087	0.146513	0.0242203	0.366394
D222	33759	25	1241.25	1288.22	1116.7	545	545		697.127	697	540	877	225172	67.925	1549.1	1570	1147	1923	500359	187.989			0.0217852	0.437638	0.0651748	1.00841
D222	33764	25	1229.01	1286.47	1116.7	550	550		658.276	656	522	838	212623	59.2479	1042.89	995	729	1494	336853	183.73			0.00350388	0.077588	0.0131568	0.147422
D222	33769	25	1230.76	1290.31	1116.7	555	555		655.319	655	525	785	211668	56.9884	1144.21	1139	821	1541	369581	155.64			0.00328116	0.0752144	0.0473492	0.66472
D222	33775	25	1225.16	1295.21	1112.06	560	560		642.703	641	567	730	207593	33.0079	815.57	813	645	1007	263429	56.3235			0.00278973	0.108337	0.0252889	0.714308
D222	33781	25	1233.9	1291.71	1106.77	565	565		676.328	679	592	756	218454	29.5214	978.91	971	737	1289	316188	125.768			-0.00237751	-0.109196	0.0365842	0.549406
D222	33786	25	1234.95	1292.76	1106.77	570	570		708.093	708	597	814	228714	41.3145	1002.62	996	865	1174	323846	58.8635			0.00377733	0.128993	0.0165959	0.556124
D222	33791	25	1223.07	1294.16	1106.77	575	575		698.288	700	601	809	225547	33.9981	992.266	979	768	1246	320502	108.348			0.010416	0.42346	0.0563221	0.976606
D222	33796	25	1226.91	1292.76	1102.99	580	580		753.997	756	622	891	243541	45.3896	1011.59	995	807	1281	326745	97.198			-0.00633105	-0.211679	0.0151274	0.310187
D222	33801	25	1222.72	1293.11	1102.99	585	585		707.207	704	579	858	228428	53.3214	986.245	977	726	1246	318557	92.1145			-0.00130134	-0.0345646	0.0139607	0.294831
D222	33806	25	1223.42	1294.16	1093	590	590		767.362	769	662	875	247858	40.3063	1131.89	1138	784	1456	365599	161.192			0.00954403	0.359968	0.0445262	0.598666
D222	33811	25	1217.12	1295.56	1093	595	595		748.746	749	581	859	241845	41.2468	1116.88	1089	682	1531	360753	199.008			0.00769061	0.277081	0.0381082	0.412042
D222	33816	25	1219.57	1291.01	1093	600	600		846.737	847	727	959	273496	45.0115	1273.38	1282	1026	1482	411303	91.8615			0.01888	0.69716	0.0523455	1.37904
D222	33821	25	1213.63	1299.05	1093	605	605		780.74	804	600	923	252179	77.0114	1168.06	1149	895	1439	377283	117.012			0.0233062	0.461793	0.0716774	1.33531
D222	33826	25	1216.07	1293.81	1089.51	610	610		795.158	791	705	895	256836	34.8929	1237.73	1235	884	1536	399788	149.367			0.0153246	0.687911	0.0574039	0.89971
D222	33831	25	1207.33	1298.7	1089.51	615	615		810.31	809	671	926	261730	49.4781	1296.1	1288	942	1646	418640	154.677			0.0260756	0.832383	0.0803943	1.24706
D222	33836	25	1205.24	1304.3	1089.51	620	620		822.731	820	704	933	265742	40.6765	1383.28	1441	986	1669	446800	155.766			0.0296425	1.16459	0.0969922	1.57036
D222	33841	25	1203.84	1309.54	1085.17	625	625		848.195	856	703	980	273967	56.6956	1127.63	1179	771	1367	364224	144.216			0.0249537	0.728462	0.0675103	0.988966
D222	33846	25	1199.64	1317.58	1085.17	630	630		779.053	779	612	956	251634	68.1965	931.105	956	691	1192	300747	120.387			0.0162466	0.365256	0.0357942	0.534549
D222	33851	25	1195.45	1321.08	1085.17	635	635		739.873	745	546	891	238979	59.6917	968.362	973	763	1217	312781	78.6354			0.0176788	0.430641	0.0394387	0.934487
D222	33856	25	1192.65	1324.23	1079.1	640	640		717.186	722	594	873	231651	52.0471	880.759	895	622	1057	284485	81.7588			-0.00445943	-0.123448	0.0105766	0.22549
D222	33861	25	1188.46	1327.37	1072	645	645		751.393	762	620	884	242700	58.0715	999.498	1010	758	1228	322838	92.9238			0.0150896	0.384688	0.0481973	0.989156
D222	33866	25	1187.76	1330.87	1062.95	650	650		800.406	799	692	918	258531	40.3322	896.876	896	668	1155	289691	105.869			0.0188335	0.733695	0.0341399	0.559342
D222	33872	25	1177.27	1332.62	1062.93	655	655		782.074	786	647	896	252610	43.9607	882.752	884	749	1024	285129	45.3349			0.0216964	0.755577	0.0455239	1.69567
D222	33877	25	1172.72	1334.71	1062.93	660	660		694.56	695	601	839	224343	48.4921	828.071	853	573	1073	267467	119.471			0.00904561	0.256801	0.040767	0.542987
D222	33882	25	1168.88	1332.62	1046.34	665	665		760.341	760	600	878	245590	39.8018	771.926	777	588	951	249332	74.9572			0.0142239	0.535821	0.0570185	1.11103
D222	33887	25	1164.33	1326.32	1046.34	670	670		690.232	692	598	769	222945	32.9139	713.406	723	532	891	230430	79.2822			0.00504495	0.210532	0.0456706	0.786018
D222	33892	25	1162.58	1326.67	1036.59	675	675		723.724	724	633	831	233763	32.6911	609.22	642	409	786	196778	97.26			0.00953846	0.418339	0.0470872	0.563365
D222	33897	25	1154.89	1325.27	1036.59	680	680		685.495	683	556	782	221415	42.2569	566.985	574	362	769	183136	106.948			0.0128257	0.410849	0.0452308	0.45883
D222	33902	25	1150.7	1324.92	1045.97	685	685		661.851	661	555	806	213778	35.295	584.238	571	452	740	188709	59.7639			0.011965	0.44343	0.0674108	1.23475
D222	33908	25	1154.89	1329.12	1040.82	690	690		663.641	660	569	759	214356	40.4093	564.87	567	473	653	182453	38.1879			0.00109989	0.0360873	0.0493651	1.3917
D222	33913	25	1155.59	1333.32	1040.82	695	695		655.975	657	534	762	211880	39.5386	450.452	463	286	628	145496	88.1368			-0.00327012	-0.108864	0.0220866	0.220883
D222	33918	25	1148.6	1334.01	1040.82	700	700		662.994	661	566	750	214147	38.5237	514.533	534	345	669	166194	85.718			0.0105336	0.358788	0.0599688	0.679209
D222	33923	25	1154.19	1335.41	1030.36	705	705		703.706	706	594	814	227297	45.5437	495.415	490	375	682	160019	55.8408			0.00961959	0.294436	0.019568	0.340547
D222	33928	25	1142.31	1333.32	1030.36	710	710		661.393	658	569	781	213630	40.1506	467.582	470	331	580	151029	45.6541			0.012408	0.403778	0.0359943	0.71168
D222	33933	25	1143.01	1330.87	1030.36	715	715		640.031	639	552	761	206730	36.9901	431.133	429	326	529	139256	37.3901			-0.00158552	-0.0549549	0.0331706	0.740398
D222	33938	25	1143.01	1328.42	1030.36	720	720		652.291	653	558	765	210690	34.768	386.232	387	285	480	124753	36.1724			0.00856217	0.318546	0.0361975	0.745998
D222	33944	25	1145.8	1332.97	1014.42	725	725		645.111	643	565	736	208371	34.4939	328.988	331	243	400	106263	33.5729			0.0113144	0.418475	0.0171393	0.330243
D222	33950	25	1155.59	1327.72	1014.42	730	730		651.947	652	550	745	210579	31.9124	315.192	314	265	375	101807	21.7379			-0.0061344	-0.25219	-0.000449	-0.0130409
D222	33955	25	1146.5	1326.32	1014.42	735	735		623.693	623	540	706	201453	27.1908	303.969	300	230	401	98182	35.5035			-0.00338609	-0.155866	0.012824	0.216809
D222	33960	25	1143.7	1327.72	1014.42	740	740		645.031	645	551	745	208345	37.2624	313.152	309	221	409	101148	39.9081			0.00399339	0.137705	0.0104401	0.16215
D222	33731	25	1152.13	1314.36	1010.55	745	745		708.774	708	640	781	228934	27.5252	319.062	319	279	364	103057	14.571			0.00279944	0.143769	0.00567528	0.247142
D222	33726	25	1148.98	1312.27	1010.55	750	750		717.591	719	626	791	231782	32.7696	311.111	312	253	365	100489	20.8087			0.00669186	0.29113	0.0100489	0.297495
D222	33721	25	1147.58	1309.47	1010.55	755	755		712.669	711	607	830	230192	44.6609	316.749	316	263	384	102310	22.0315			-0.00120833	-0.0386102	0.0128052	0.363548
D222	33980	25	1144.4	1322.13	993.021	760	760		699.573	696	588	824	225962	39.3592	308.053	308	219	394	99501	30.7752			0.0107961	0.379681	0.0199552	0.391678
D222	33986	25	1144.4	1306.74	993.021	765	765		687.464	688	585	784	222051	40.0058	322.127	323	266	380	104047	18.2811			-0.00703235	-0.243401	0.00640634	0.224332
D222	33991	25	1147.55	1298.35	993.021	770	770		779.149	781	674	908	251665	35.4791	335.83	335	268	425	108473	25.1906			0.0132222	0.57316	0.0168468	0.441747
D222	33996	25	1147.55	1296.26	993.021	775	775		772.981	773	663	887	249673	40.0555	322.056	323	244	391	104024	25.1468			0.00218757	0.084246	0.0160594	0.404845
D222	34001	25	1144.4	1294.51	993.021	780	780		753.053	758	624	884	243236	47.1825	286.901	285	239	370	92669	21.0213			0.00758165	0.240191	0.00276503	0.0752665
D222	34006	25	1146.85	1288.91	976.05	785	785		763.127	769	607	904	246490	48.7482	315.446	315	233	387	101889	22.1508			-0.0056811	-0.178885	0.00724637	0.204904
D222	34011	25	1144.75	1292.06	976.05	790	790		766.762	765	638	921	247664	50.61	290.43	288	230	369	93809	27.4598			-0.00357628	-0.108753	-0.005543	-0.117905
D222	34016	25	1149.3	1293.46	959.668	795	795		783.83	786	663	898	253177	38.8025	330.248	331	262	421	106670	25.4995			-0.00706126	-0.287311	0.00819055	0.210431
D222	34021	25	1148.95	1294.86	959.668	800	800		776.195	776	683	914	250711	33.9142	312.217	313	249	370	100846	22.1228			-0.0047967	-0.220622	0.0107061	0.298988
D222	34026	25	1147.9	1295.21	950.793	805	805		804.755	801	718	902	259936	35.1041	338.269	338	279	393	109261	19.0687			-0.00237698	-0.109243	0.00761959	0.268292
D222	34031	25	1136.01	1305	950.793	810	810		790.635	790	683	922	255375	43.2698	313.659	313	240	368	101312	21.9441			0.0183229	0.65755	0.00713086	0.202408
D222	34036	25	1141.96	1300.8	940.477	815	815		760.842	763	657	842	245752	37.0561	319.127	317	271	377	103078	19.1074			-0.00907652	-0.376135	0.00248759	0.082888
D222	34041	25	1143.7	1302.2	940.477	820	820		787.582	789	689	885	254389	38.1753	320.935	320	268	386	103662	18.4747			0.00887479	0.362964	0.0150784	0.516088
D222	34046	25	1140.56	1303.95	940.477	825	825		735.851	736	618	891	237680	44.5775	296.743	296	231	351	95848	20.4269			-0.0054363	-0.180458	0.00123	0.0356926
D222	34052	25	1137.41	1301.5	921.446	830	830		742.279	744	617	842	239756	40.279	298.139	297	262	354	96299	15.6343			0.00402132	0.14762	0.011889	0.448108
D222	34057	25	1136.01	1300.1	917.42	835	835		703.155	694	582	857	227119	53.031	296.288	296	211	384	95701	31.8675			-0.00626107	-0.167081	0.0140832	0.258241
D222	34062	25	1126.92	1303.6	917.42	840	840		630.786	615	482	785	203744	67.7267	300.142	300	229	368	96946	22.8466			-0.0165051	-0.312606	0.0441853	1.11182
D222	34068	25	1143.35	1293.46	917.42	845	845		721.065	722	631	804	232904	32.8137	325.331	325	270	368	105082	16.6711			0.00211599	0.0927995	0.0139021	0.535154
D222	34073	25	1129.37	1299.4	917.42	850	850		666.985	669	562	773	215436	40.1086	277.721	277	220	341	89704	23.7286			-0.0101311	-0.340399	0.00718866	0.167072
D222	34079	25	1144.4	1290.31	917.42	855	855		703.415	704	593	800	227203	31.6791	313.858	314	249	392	101376	24.0832			-0.000786	-0.0349458	0.0169348	0.434046
D222	34084	25	1146.15	1291.01	917.42	860	860		712.585	713	619	865	230165	33.402	284.737	288	217	343	91970	27.1986			0.00729231	0.30889	0.0113749	0.235484
Mother	10290	25	1143.95	774.921	997.982	0	0		137.591	137	110	170	65906	9.69404	878.426	887	686	1065	420766	64.3449			0.0240773	0.667406	0.137391	3.29814
Mother	10285	25	1150.37	776.404	997.982	5	5		140.152	140	115	172	67133	10.4961	935.831	938	717	1151	448263	102.449			0.0263524	0.685691	0.127212	2.06178
Mother	10250	25	1146.42	783.322	997.982	10	10		131.491	131	112	158	62984	8.30936	729.981	715	461	1051	349661	131.341			0.0168088	0.523185	0.110571	1.10672
Mother	10240	25	1133.57	794.194	997.982	15	15		135.329	135	108	169	58868	9.06276	667.349	690	436	1022	290297	134.148			0.0163996	0.481868	0.00313206	0.0310651
Mother	10233	25	1131.1	781.839	997.982	20	20		145.297	145	120	173	63204	8.88699	983.786	977	685	1297	427947	152.5			0.030035	0.953468	0.0407383	0.505036
Mother	10227	25	1119.24	799.136	997.982	30	30		133.556	133	113	161	58097	8.53366	822.485	814	497	1203	357781	179.079			0.0107832	0.333925	0.0689454	0.592464
Mother	10222	25	1113.8	804.077	997.982	35	35		136.439	136	114	171	59351	9.42068	951.46	948	618	1333	413885	151.006			0.0115633	0.331113	0.0355524	0.432636
Mother	10217	25	1108.37	813.467	997.982	40	40		138.648	138	117	166	60312	9.02444	1050.44	1067	660	1559	456943	198.307			0.0161495	0.488344	0.0516665	0.520469
Mother	10212	25	1101.45	823.35	997.982	45	45		135.568	135	107	171	58972	9.73719	1080.55	1083	724	1387	470041	134.094			0.0125931	0.346299	0.0765919	1.14657
Mother	9954	25	1099.97	826.81	997.982	50	50		143.009	144	114	183	62209	12.5292	1317.85	1306	989	1679	573265	144.296			0.0228967	0.510988	0.0720701	1.22793
