# Supplementary material for: Early coordination of cell migration and cardiac fate determination during mammalian gastrulation
Source: EMBO J. 2025 May 13;44(12):3327–59. doi: 10.1038/s44318-025-00441-0 (PMC12170898; doi:10.1038/s44318-025-00441-0)
Supplement: Supplementary file 23 — Source data Fig. 7 [file 44318_2025_441_MOESM23_ESM.zip › Source Data Fig. 7/7C/Fig.7C_Track-2303-lineage-tree.xlsx]

## Sheet: Sheet1
LABEL	ID	TRACK_ID	POSITION_X	POSITION_Y	POSITION_Z	POSITION_T	FRAME	CELL_DIVISION_TIME	MEAN_INTENSITY_CH1	MEDIAN_INTENSITY_CH1	MIN_INTENSITY_CH1	MAX_INTENSITY_CH1	TOTAL_INTENSITY_CH1	STD_INTENSITY_CH1	MEAN_INTENSITY_CH2	MEDIAN_INTENSITY_CH2	MIN_INTENSITY_CH2	MAX_INTENSITY_CH2	TOTAL_INTENSITY_CH2	STD_INTENSITY_CH2	CONTRAST_CH1	SNR_CH1	CONTRAST_CH2	SNR_CH2
Mother	76657	2303	913.331	677.591	802.103	0	0		146.215	145	104	198	70037	15.3074	700.134	703	520	888	335364	63.4587	0.00392785	0.0747436	0.0736667	1.51398
Mother	76652	2303	909.573	674.122	802.103	5	5		144.553	144	119	179	69241	9.74963	543.766	544	462	651	260464	34.2857	0.00725956	0.213717	0.0874395	2.55054
Mother	76647	2303	905.526	679.615	802.103	10	10		146.104	146	111	171	69984	8.77077	627.038	627	468	744	300351	53.9122	0.0102536	0.338142	0.0904264	1.92901
Mother	76642	2303	900.033	694.359	822.34	15	15		143.073	143	122	168	68532	7.60429	628.971	643	458	775	301277	66.1153	0.00353618	0.132596	0.0936954	1.62997
Mother	76637	2303	898.876	697.539	822.34	20	20		150.871	151	131	172	72267	6.84618	738.081	741	634	863	353541	44.4903	0.0152778	0.663228	0.0885363	2.69865
Mother	76632	2303	886.156	708.236	816.558	25	25		142.284	142	117	173	68154	9.7022	698.662	712	533	869	334659	74.4748	0.00283349	0.0828722	0.0837408	1.44977
Mother	76627	2303	878.35	724.136	833.904	30	30		144.633	144	124	166	69279	7.79971	838.743	836	643	1022	401758	66.6288	0.00848183	0.311917	0.0855889	1.98495
Mother	76622	2303	867.654	721.823	833.904	35	35		143.349	143	122	165	68664	8.28352	912.441	911	763	1062	437059	45.7763	0.0166243	0.565966	0.0982683	3.56697
Mother	76617	2303	874.592	725.871	833.904	40	40		143.904	144	107	205	68930	13.3445	929.236	924	734	1144	445104	63.0384	0.00822369	0.175919	0.0890119	2.40972
Mother	76612	2303	879.796	739.747	833.904	45	45		145.228	145	124	181	69564	7.61085	930.2	937	673	1178	445566	105.326	0.00190711	0.0726431	0.071792	1.18314
Mother	76607	2303	893.094	737.724	833.904	50	50		149.37	149	118	187	71548	12.7761	926.925	921	657	1218	443997	123.277	0.00274321	0.063968	0.0768397	1.07307
Mother	76602	2303	899.744	734.544	833.904	55	55		150.841	151	128	191	72253	9.01416	959.2	956	854	1123	459457	44.5367	0.00365357	0.121831	0.0779014	3.11306
Mother	76597	2303	896.853	728.762	848.359	60	60		150.386	151	122	176	72035	8.24641	1050.72	1070	827	1236	503297	92.9573	0.00322193	0.117137	0.0783713	1.64295
Mother	76592	2303	905.815	721.245	865.705	65	65		150.526	150	126	172	72102	7.73129	980.142	984	811	1137	469488	65.6726	0.00667158	0.258066	0.0626098	1.75875
Mother	76587	2303	908.417	721.245	865.705	70	70		147.67	148	128	165	70734	7.34361	1283.96	1289	1101	1443	615019	68.9755	0.00132715	0.0533037	0.0916728	3.12634
Mother	239225	2303	909.724	721.029	876.887	73	73		154.068	154	134	183	49764	8.90608	1396.87	1437	1017	1628	451188	150.606	0.00534038	0.183787	0.0578614	1.01462
D1	239240	2303	916.628	714.342	853.857	74	74	188	149.019	149	124	180	48133	10.691	1094.91	1091	934	1307	353656	68.9795	0.00491573	0.136367	0.0325336	1.00027
D2	239252	2303	895.917	727.07	876.887	74	74	175	151.576	153	126	173	48959	9.04421	1192.62	1197	872	1536	385216	129.533	0.00373398	0.124693	0.0539544	0.942663
D1	239245	2303	919.432	714.557	853.857	75	75	188	144.133	144	128	171	46555	6.48296	1025.54	1009	922	1234	331249	64.6892	0.00144019	0.063946	0.0188647	0.587062
D2	76582	2303	906.488	721.245	877.354	75	75	175	143.971	144	122	169	68962	8.02319	1308.46	1313	1001	1564	626751	127.15	-0.00428196	-0.154335	0.133979	2.43167
D1	239170	2303	908.92	715.618	860.846	76	76	188	141.752	142	124	159	45786	6.16396	1048.32	1036	878	1284	338606	93.1684	-0.00210426	-0.0969871	0.0152202	0.337376
D2	76577	2303	899.165	725.871	885.942	76	76	175	146.752	146	118	177	70294	9.72955	1169.8	1173	882	1457	560332	122.325	0.00915963	0.273803	0.133169	2.24767
D1	239165	2303	905.684	719.717	861.96	77	77	188	140.632	140	121	165	45424	8.12082	1115.15	1125	883	1318	360193	85.2556	-0.00268789	-0.0933454	0.0288059	0.732466
D2	76572	2303	898.876	727.894	885.942	77	77	175	146.355	146	120	169	70104	8.3833	1146.23	1157	880	1423	549045	111.913	0.00387351	0.134725	0.12453	2.26843
D1	239160	2303	910.862	715.834	861.96	78	78	188	141.139	141	116	164	45588	8.36228	1129.14	1134	895	1336	364712	85.6984	-0.00402718	-0.136492	0.037351	0.948814
D2	76567	2303	905.526	726.449	885.942	78	78	175	147.238	147	129	174	70527	7.6038	1208.87	1216	990	1377	579050	73.6698	9.59E-05	0.0037128	0.107154	3.1763
D1	239155	2303	908.489	716.266	861.96	79	79	188	141.82	142	116	181	45808	9.51096	1115.45	1124	869	1331	360291	92.0082	-0.00186663	-0.0557718	0.0578427	1.32581
D2	76562	2303	907.838	728.183	885.942	79	79	175	146.054	146	121	169	69960	8.35917	1193.1	1204	984	1378	571496	83.2951	-0.00458463	-0.160946	0.121131	3.09519
D1	239148	2303	919.923	727.915	872.603	80	80	188	143.136	143	117	166	46233	8.03216	1130.31	1160	760	1380	365089	141.749	-0.00380206	-0.136026	0.0485516	0.738446
D2	76557	2303	919.981	732.231	888.833	80	80	175	147.729	148	123	173	70762	8.32156	1247.97	1258	955	1459	597779	105.662	-0.00490754	-0.175102	0.142692	2.94975
D1	239143	2303	910.862	718.854	872.603	85	85	188	139.737	139	123	160	45135	6.63012	1052.02	1066	853	1266	339802	77.874	-0.00678045	-0.287762	0.0472385	1.21874
D2	76552	2303	909.862	733.098	888.833	85	85	175	147.566	147	120	185	70684	8.75631	1176.15	1200	856	1361	563378	98.9869	0.00487591	0.163545	0.12114	2.5677
D1	239138	2303	913.235	714.755	872.603	90	90	188	147.223	147	125	174	47553	8.10796	1002.79	1008	837	1196	323902	62.3213	-0.000707	-0.0257002	0.0273232	0.855912
D2	76547	2303	911.019	732.52	914.852	90	90	175	144.731	145	127	161	69326	6.09174	1394.44	1411	1124	1600	667939	94.4608	2.16E-04	0.0102815	0.159947	4.07116
D1	239133	2303	927.042	714.108	872.603	95	95	188	150.669	149	124	181	48666	9.10627	938.554	960	708	1150	303153	104.771	-0.00132802	-0.0440042	0.043538	0.747494
D2	76542	2303	907.838	733.098	940.87	95	95	175	141.933	142	120	169	67986	8.14126	1603.61	1632	1109	1877	768129	140.161	0.0108399	0.373909	0.180754	3.50291
D1	239128	2303	926.826	704.185	872.603	100	100	188	146.288	146	121	182	47251	7.77802	892.585	890	675	1154	288305	92.5841	-7.77e-05	-0.0029245	0.0238358	0.448892
D2	76537	2303	903.791	740.904	940.87	100	100	175	139.701	139	116	171	66917	8.96953	1431.97	1487	870	1801	685914	227.144	0.00284529	0.08838	0.15412	1.68373
D1	239120	2303	924.237	708.068	897.394	105	105	188	142.749	143	123	170	46108	8.0462	917.489	933	695	1132	296349	110.354	-0.00688853	-0.246117	0.0320259	0.516002
D2	76532	2303	910.151	740.326	943.761	105	105	175	146.839	146	124	180	70336	10.4848	1404.72	1408	1047	1765	672863	133.665	0.00896646	0.248919	0.156979	2.8518
D1	239115	2303	927.473	717.128	897.394	110	110	188	146.285	146	118	186	47250	9.86332	975.601	974	823	1139	315119	55.6311	0.00475383	0.140343	0.0136581	0.47259
D2	76527	2303	914.199	745.24	943.761	110	110	175	148.72	148	127	177	71237	8.6274	1591.06	1601	1174	2005	762116	135.209	0.0072846	0.249329	0.185695	3.68584
D1	239110	2303	927.905	722.522	897.394	115	115	188	145.241	145	118	179	46913	8.66871	988.554	986	864	1126	319303	57.6012	-0.00309234	-0.103944	0.0292024	0.973904
D2	76522	2303	919.691	743.795	943.761	115	115	175	149.392	149	126	177	71559	8.35937	1561.63	1581	1084	1916	748022	169.838	0.0127935	0.451497	0.149852	2.3966
D1	239062	2303	930.709	718.207	897.394	118	118	188	147.625	148	124	174	47683	8.15755	1204.73	1204	1025	1363	389129	63.4566	0.00380127	0.13706	0.0432666	1.57471
D1	239057	2303	928.552	727.484	897.394	119	119	188	147.418	147	122	173	47616	8.40448	1145.37	1141	947	1339	369956	80.749	0.00169815	0.0594716	0.0372602	1.01905
D1	239052	2303	924.669	731.798	897.394	120	120	188	148.492	148	126	176	47963	9.55577	1130.48	1128	944	1284	365144	70.6067	0.00207781	0.0644425	0.0376746	1.16261
D2	76517	2303	924.606	740.037	943.761	120	120	175	151.004	151	128	182	72331	9.68478	1385.58	1396	1055	1723	663694	130.85	0.0106385	0.328258	0.117638	2.22913
D1	239093	2303	922.08	729.641	908.756	121	121	188	146.418	146	130	181	47293	7.82347	1125.2	1130	985	1254	363438	55.2458	0.00322998	0.12051	0.0321628	1.2693
D1	239087	2303	921.433	730.72	908.756	122	122	188	145.972	146	118	183	47149	9.6926	1165.94	1168	945	1384	376600	78.8522	0.00217529	0.0653783	0.0396118	1.1268
D1	239082	2303	922.943	729.425	908.756	123	123	188	145.012	145	122	169	46839	7.80825	1062.63	1067	833	1290	343231	97.8927	-0.00357143	-0.133131	0.0257872	0.545771
D1	239077	2303	921.001	731.367	908.756	124	124	188	145.69	146	114	176	47058	10.3541	1104.33	1111	954	1250	356699	58.6799	0.00130239	0.0366036	0.0338092	1.23094
D1	239047	2303	919.707	732.877	908.756	125	125	188	145.954	146	120	173	47143	8.76227	1083	1086	948	1223	349808	50.194	7.96E-04	0.0264851	0.0350564	1.46153
D2	76512	2303	925.184	735.7	966.889	125	125	175	148.858	149	127	182	71303	8.56337	1229.31	1242	929	1492	588838	112.108	0.00682619	0.235712	0.12539	2.44351
D1	239042	2303	921.001	730.504	908.756	130	130	188	147.025	147	125	182	47489	7.63772	1270.48	1271	1158	1379	410365	46.693	0.00118941	0.0457374	0.0379656	1.99046
D2	76507	2303	925.763	731.074	966.889	130	130	175	144.246	144	125	171	69094	7.76228	1281.13	1275	1047	1538	613662	98.6477	8.06E-04	0.0299348	0.12425	2.87059
D1	239037	2303	922.511	728.131	908.756	135	135	188	147.409	147	115	172	47613	8.98723	1140.15	1146	898	1392	368269	107.435	0.00259794	0.0850019	0.0371003	0.759285
D2	76502	2303	923.161	725.003	966.889	135	135	175	143.835	144	116	169	68897	7.82764	1099.17	1103	843	1333	526501	91.119	0.00585369	0.213874	0.0632344	1.43486
D1	239032	2303	918.412	727.699	931.552	140	140	188	146.715	146	117	185	47389	9.32535	979.656	961	807	1159	316429	83.884	-0.00280133	-0.0883939	0.00299021	0.0696353
D2	76497	2303	936.459	721.245	978.453	140	140	175	139.985	140	115	165	67053	7.85045	1403.55	1396	995	1718	672299	138.528	0.0019091	0.0679544	0.131564	2.35601
D1	239027	2303	915.824	734.171	931.552	145	145	188	145.09	145	119	170	46864	8.12258	1078.51	1079	934	1231	348359	65.3683	0.00353371	0.125797	0.0190556	0.617037
D2	76492	2303	930.677	731.653	992.908	145	145	175	141.111	141	110	170	67592	8.23899	1303.35	1305	1013	1645	624307	136.858	8.94E-04	0.0305817	0.105214	1.81322
D1	239022	2303	915.392	727.268	931.552	150	150	188	144.768	145	124	173	46760	9.14065	1191.68	1191	1037	1347	384912	69.6373	0.00407464	0.128543	0.0440464	1.4439
D2	76487	2303	930.388	726.16	992.908	150	150	175	139.463	139	113	174	66803	9.96113	1436.27	1430	1051	1859	687974	184.569	0.00292176	0.0815753	0.0977143	1.38541
D1	239232	2303	915.176	729.857	931.552	155	155	188	142.04	142	116	174	45879	8.56587	1009.39	1006	882	1190	326034	60.967	0.00286975	0.0949009	0.02127	0.68964
D2	76482	2303	930.099	720.667	998.69	155	155	175	137.463	137	116	170	65845	8.73471	1560.97	1557	1375	1760	747705	73.6876	-0.00308514	-0.097406	0.0977149	3.77139
D1	239017	2303	904.606	730.288	962.707	160	160	188	139.557	140	115	172	45077	10.136	1214.15	1207	863	1632	392171	180.015	-0.000308	-0.00848455	0.0248062	0.326522
D2	76477	2303	923.45	726.16	1004.47	160	160	175	139.129	139	108	172	66643	8.87594	1750.93	1760	1424	2022	838697	125.669	0.00462957	0.144467	0.11209	2.80865
D1	239012	2303	905.9	727.052	962.707	165	165	188	137.44	137	117	161	44393	7.79703	1339.82	1347	1048	1589	432761	120.037	-0.000836	-0.0294936	0.0226514	0.494458
D2	76472	2303	923.161	718.065	1021.82	165	165	175	136.121	136	117	165	65202	7.66301	1612.65	1626	1295	1819	772457	102.891	-0.0067921	-0.242952	0.123148	3.43701
D1	238990	2303	904.606	729.641	962.707	170	170	188	137.012	137	111	164	44255	8.37994	1500.09	1504	1285	1681	484528	75.2081	-0.00103945	-0.0340254	0.0394285	1.51321
D2	76467	2303	923.161	715.752	1021.82	170	170	175	138.021	138	116	165	66112	8.40226	1540.18	1546	1294	1791	737746	81.7817	0.00338976	0.110989	0.0884406	3.0605
D1	238981	2303	897.486	732.877	962.707	175	175	188	138.879	139	113	166	44858	8.62869	1495.54	1494	1318	1694	483058	55.0226	-0.00140123	-0.0451689	0.026774	1.4175
D2	76462	2303	918.535	723.558	1039.16	175	175	175	144.8	145	120	174	69359	8.94857	1733.87	1786	1250	2131	830523	226.853	0.0134164	0.428441	0.117645	1.60905
D1	238976	2303	889.504	736.329	975.92	180	180	188	136.904	137	118	163	44220	7.25918	1753.91	1754	1584	1979	566512	63.272	-0.00204428	-0.0772659	0.0386451	2.06278
D2	76457	2303	919.691	725.292	1039.16	180	180	175	139.797	140	122	169	66963	6.93686	1835.98	1848	1506	2131	879434	116.965	0.0054946	0.220254	0.0882508	2.54585
D1	238971	2303	884.758	735.897	988.523	185	185	188	136.963	137	115	161	44239	7.41485	1664.81	1669	1416	1963	537734	121.714	0.00143021	0.0527605	0.0328072	0.868967
D2	76452	2303	915.644	724.714	1039.16	185	185	175	140.987	141	118	165	67533	7.77292	1905.7	1930	1546	2135	912831	117.636	0.00825934	0.297166	0.105384	3.08891
D1	238966	2303	882.601	730.72	997.098	190	190	188	138.446	137	112	170	44718	9.63943	1617.37	1633	1322	1827	522411	108.158	-0.00193169	-0.0555951	0.0236879	0.692054
D2	76447	2303	907.26	727.605	1039.16	190	190	175	140.499	140	118	175	67299	9.0512	2172.81	2153	1709	2662	1040774	201.651	0.00546716	0.168807	0.100628	1.97028
D1	238961	2303	884.543	728.778	997.098	191	191	188	137.409	137	116	169	44383	8.86406	1782.76	1798	1412	2155	575830	153.473	-0.00244365	-0.0759474	0.0278211	0.62885
D1	238956	2303	883.464	726.836	1022.63	192	192	188	145.341	145	117	173	46945	9.37927	1741	1780	1249	2192	562344	242.199	0.00873365	0.268329	0.0311628	0.434476
D1	238951	2303	881.522	729.209	1022.63	193	193	188	144.08	145	119	169	46538	9.19896	1887.08	1923	1380	2466	609528	264.888	0.00706398	0.21973	0.0365383	0.502252
D1	238946	2303	881.091	726.836	1022.63	194	194	188	145.619	146	117	173	47035	8.20509	2162.11	2176	1553	2696	698363	244.813	0.00292019	0.10335	0.039795	0.676014
D1	238941	2303	883.464	730.072	1022.63	195	195	188	144.254	144	116	171	46594	9.49128	2151.19	2195	1487	2679	694833	262.037	0.00530647	0.16045	0.0404082	0.637693
D2	76442	2303	904.369	729.34	1068.07	195	195	175	136.716	136	111	176	65487	9.38455	2109.48	2117	1452	2743	1010440	324.106	-0.00987037	-0.290454	0.123177	1.42757
D1	238936	2303	882.817	731.367	1022.63	196	196	188	143.375	143	125	174	46310	7.47619	2097.38	2127	1500	2694	677454	284.596	0.0025954	0.099289	0.0429798	0.607388
D1	238931	2303	881.307	730.288	1022.63	197	197	188	143.687	144	119	173	46411	7.99367	2149.73	2195	1673	2619	694362	233.952	0.00314429	0.112684	0.038191	0.676037
D1	238926	2303	878.286	732.445	1022.63	198	198	188	141.687	141	120	170	45765	9.57407	2179.63	2230	1631	2752	704019	271.99	9.84E-04	0.0291079	0.0382192	0.589999
D1	238921	2303	877.423	730.935	1032.66	199	199	188	144.245	144	120	169	46591	8.24992	1768.19	1773	1335	2298	571125	255.818	0.0051565	0.179391	0.0231857	0.313252
D1	238916	2303	875.913	733.956	1032.66	200	200	188	145.635	146	123	173	47040	7.70071	1778.77	1767	1327	2247	574544	261.904	0.00813487	0.305208	0.0360644	0.472825
D2	76437	2303	897.72	732.809	1068.07	200	200	175	139.255	139	120	168	66703	7.27104	2538.58	2550	2204	2832	1215980	115.364	0.00421175	0.16065	0.137198	5.30961
D1	238911	2303	872.677	738.27	1032.66	205	205	188	136.31	136	113	165	44028	8.44879	2025.75	2052	1519	2490	654318	260.11	0.00176351	0.0568033	0.0434489	0.648584
D2	76432	2303	896.853	733.098	1068.07	205	205	175	139.933	140	111	176	67028	9.67504	2628.83	2624	2029	3192	1259211	248.314	0.0132577	0.378484	0.106897	2.0448
D1	238906	2303	862.969	741.506	1032.66	210	210	188	141.913	141	111	172	45838	10.3455	1886.31	1917	1429	2432	609277	230.267	0.00138344	0.0379018	0.0245493	0.39257
D2	76427	2303	895.985	733.387	1079.64	210	210	175	139.28	138	117	173	66715	8.1867	2915.47	2943	2298	3392	1396509	209.145	0.00197433	0.0670461	0.133949	3.29333
D1	238901	2303	857.145	742.585	1032.66	214	214	188	142.638	142	120	181	46072	9.34279	1750.24	1768	1377	2111	565329	174.171	0.001613	0.0491725	0.0175725	0.347074
D1	238896	2303	859.733	742.585	1044.43	215	215	188	136.186	135	110	178	43988	9.92939	1492.09	1493	1057	1918	481944	222.852	-0.00508103	-0.140089	0.0113129	0.149794
D2	76422	2303	891.938	733.676	1079.64	215	215	175	139.653	140	116	171	66894	8.20354	3005.98	3016	2332	3494	1439864	228.55	0.00964674	0.325305	0.163286	3.69229
D1	238891	2303	858.223	740.859	1044.43	216	216	188	136.328	136	115	165	44034	8.39869	1621.68	1587	1216	2249	523804	245.859	-0.00256198	-0.0833863	0.00904953	0.11831
D1	238886	2303	854.987	737.839	1044.43	217	217	188	143.749	143	116	170	46431	8.96381	1813.44	1795	1267	2469	585740	279.217	0.00504426	0.160974	0.0196289	0.25006
D1	238881	2303	854.34	736.76	1044.43	218	218	188	145.266	145	119	177	46921	10.2353	1929.17	1966	1441	2459	623121	260.656	0.00530474	0.149782	0.0364928	0.521163
D1	238876	2303	853.693	735.681	1044.43	219	219	188	149.415	150	122	174	48261	8.72321	2115.67	2140	1629	2499	683361	225.874	0.0102921	0.348982	0.0328327	0.595509
D1	238871	2303	853.046	734.603	1044.43	220	220	188	144.563	143	121	172	46694	7.85099	1905.44	1920	1512	2390	615457	222.731	0.0057105	0.209105	0.0274624	0.457316
D2	76417	2303	882.109	733.965	1079.64	220	220	175	138.766	139	113	171	66469	8.21365	3206.02	3215	2665	3732	1535683	204.032	0.0111074	0.371188	0.147055	4.02896
D1	238864	2303	852.399	733.524	1044.43	221	221	188	141.18	141	110	173	45601	10.8627	2052.58	2069	1594	2473	662982	207.025	5.72E-04	0.0148482	0.0336322	0.645203
D1	238858	2303	848.515	735.25	1044.43	222	222	188	142.341	142	117	171	45976	9.01216	2225.35	2234	1582	2761	718788	286.48	-0.000793	-0.0250731	0.0418239	0.623683
D1	238853	2303	844.416	732.014	1044.43	223	223	188	145.359	145	117	179	46951	8.93321	2358.42	2358	1956	2804	761771	207.403	-0.00133516	-0.0435089	0.0380261	0.833126
D1	238848	2303	845.495	728.347	1044.43	224	224	188	142.015	143	117	170	45871	8.81749	2473.02	2511	1955	2908	798786	185.896	-0.00199528	-0.0644008	0.0513732	1.30007
D1	238843	2303	841.828	727.699	1054.77	225	225	188	144.084	144	114	177	46539	9.45252	2238.49	2256	1633	2705	723031	276.986	0.00125306	0.0381526	0.0241712	0.381464
D2	76412	2303	881.53	730.785	1088.31	225	225	175	137.188	137	117	160	65713	8.00276	2957.24	3013	1922	3637	1416520	359.817	0.00433473	0.147975	0.119509	1.75473
D1	238838	2303	832.335	724.463	1054.77	230	230	188	147.328	147	116	177	47587	9.06039	2819.87	2867	1937	3519	910819	388.449	0.00988854	0.31844	0.0420646	0.586068
D2	76407	2303	880.952	729.918	1088.31	230	230	175	140.727	140	113	167	67408	9.26066	3407.48	3493	2344	4068	1632183	341.815	0.0118608	0.356253	0.122076	2.16911
D1	238833	2303	829.315	731.367	1054.77	235	235	188	140.635	140	117	187	45425	7.86471	2657.47	2726	1721	3409	858363	412.083	0.00563545	0.200414	0.0329726	0.411697
D2	76402	2303	880.374	729.051	1088.31	235	235	175	139.405	139	116	167	66775	8.29345	3625.79	3624	2797	4208	1736755	232.705	0.0107474	0.357466	0.137353	3.76331
D1	238828	2303	826.511	735.897	1054.77	240	240	188	140.387	141	116	169	45345	8.86171	3140	3200	2288	3681	1014219	308.274	0.00714367	0.224734	0.0531419	1.02795
D2	76397	2303	876.327	731.942	1102.77	240	240	175	139.781	140	119	167	66955	8.62103	3204.17	3230	2461	3980	1534799	332.217	0.0119449	0.382777	0.107279	1.86889
D1	238823	2303	803.859	741.722	1054.77	245	245	188	129.87	130	105	157	41948	8.90923	3384.02	3475	2128	4335	1093038	554.784	0.00219751	0.0639259	0.0539112	0.624042
D2	76340	2303	870.834	732.231	1102.77	245	245	175	133.935	134	113	165	64155	6.9774	3947.81	3925	3489	4669	1891002	202.889	-0.0017826	-0.0685584	0.0778232	2.80989
D2	76345	2303	868.232	731.942	1102.77	246	246	175	134.908	135	107	154	64621	6.859	4003.26	3981	3382	4661	1917560	269.694	0.0025384	0.0996014	0.0758427	2.09285
D2	76350	2303	872.857	730.496	1102.77	247	247	175	132.737	132	103	162	63581	9.24615	4144.73	4064	3572	4974	1985328	302.139	-0.00830438	-0.240431	0.0884207	2.22883
D2	76355	2303	876.327	729.051	1102.77	248	248	175	135.38	135	112	163	64847	8.17472	4054.2	4039	3262	4883	1941962	329.787	-0.00511882	-0.170416	0.0836582	1.89809
D2	76360	2303	874.592	723.847	1102.77	249	249	175	137.413	137	108	170	65821	9.72446	4427.11	4366	3767	5246	2120588	347.664	0.00941555	0.263614	0.140859	3.14445
D1	238818	2303	806.016	739.78	1054.77	250	250	188	134.226	134	116	160	43355	8.00941	3777.37	3836	2651	4743	1220089	478.873	-0.00187758	-0.0630493	0.0523749	0.785148
D21	76335	2303	879.796	717.776	1120.11	250	250	186	136.603	136	113	170	65433	10.0622	3496.93	3539	2642	4442	1675028	454.714	0.00867856	0.233611	0.138762	1.8742
D22	76366	2303	881.82	735.411	1088.31	250	250	177	132.008	132	109	156	63232	7.84392	3169.73	3226	2253	3927	1518301	369.509	-0.000985	-0.0331843	0.115685	1.77895
D22	76372	2303	874.303	735.122	1088.31	251	251	177	134.173	134	116	169	64269	8.24274	3060.4	3119	2157	3591	1465933	293.73	0.0019551	0.0635252	0.108703	2.04309
D22	76377	2303	870.256	735.411	1088.31	252	252	177	134.395	134	107	164	64375	9.3272	2975.28	3044	2074	3483	1425157	320.062	0.00367844	0.105616	0.101626	1.71512
D22	76382	2303	874.303	738.591	1076.75	253	253	177	134.683	134	113	165	64513	8.63821	3008.35	3002	2632	3351	1441000	154.822	0.00635433	0.196896	0.115274	4.01676
D22	76387	2303	872.857	735.411	1070.96	254	254	177	131.954	132	115	155	63206	6.95517	2733.48	2760	2208	3194	1309337	176.998	0.00248811	0.094175	0.130492	3.56528
D1	238813	2303	797.603	736.76	1054.77	255	255	188	127.944	128	111	148	41326	6.52777	3814.8	3920	2622	4644	1232180	449.121	-0.00394442	-0.155234	0.0492991	0.798138
D21	76330	2303	861.583	722.691	1120.11	255	255	186	132.063	132	102	157	63258	8.0196	3580.82	3573	2649	4235	1715212	330.117	0.0103935	0.338788	0.156499	2.93569
D22	76392	2303	870.834	734.833	1070.96	255	255	177	132.628	132	110	163	63529	8.59257	2605.11	2610	2163	3300	1247847	182.595	0.00567614	0.174236	0.113257	2.90293
D22	77535	2303	867.912	736.864	1072.72	256	256	177	133.47	133	111	156	63932	7.62529	2868.92	2786	2342	3839	1374212	300.395	0.00874233	0.303392	0.108136	1.86395
D1	238787	2303	796.524	737.407	1054.77	260	260	188	127.396	127	104	158	41149	8.28328	3892.61	3860	3235	4564	1257313	309.501	-0.00813816	-0.252383	0.0385594	0.933917
D21	76325	2303	852.91	725.871	1120.11	260	260	186	127.453	127	108	150	61050	6.37639	3398.36	3444	2269	4040	1627814	368.294	0.00665863	0.264428	0.133624	2.1753
D22	77540	2303	863.705	732.056	1072.72	260	260	177	133.474	134	113	151	63934	6.96276	2689.14	2704	1821	3674	1288097	433.157	0.0123828	0.468941	0.112395	1.25454
D1	238792	2303	789.405	740.212	1054.77	261	261	188	125.926	126	108	151	40674	6.90355	3719.69	3764	2959	4553	1201460	388.935	-0.00167091	-0.0610592	0.0431125	0.790553
D1	238797	2303	790.052	738.917	1054.77	262	262	188	128.08	128	110	149	41370	7.15574	3460.19	3499	2806	3988	1117642	278.15	0.00133477	0.0477183	0.0356794	0.857125
D11	238802	2303	796.308	736.76	1056.35	263	263	176	131.232	130	108	166	42388	9.23832	3619.28	3646	3038	4031	1169028	224.09	-0.000686	-0.019493	0.0556898	1.704
D12	238807	2303	781.854	751.861	1028.72	263	263	171	129.133	129	112	144	41710	6.40537	2778.62	2770	2514	3085	897495	123.909	0.00770124	0.308143	0.0441237	1.89529
D11	238760	2303	803.643	734.603	1054.77	265	265	176	129.495	130	110	158	41827	6.95164	3166.83	3187	2581	3680	1022885	242.783	0.00166704	0.0620039	0.0442331	1.10506
D12	240386	2303	774.971	758.745	1028.67	265	265	171	127.825	128	109	150	55604	6.62642	2760.76	2745	2180	3388	1200929	268.219	0.0031325	0.120476	0.0609077	1.18185
D21	76320	2303	850.308	729.918	1120.11	265	265	186	128.027	127	112	152	61325	6.75089	3070.3	3170	2005	3485	1470675	288.164	0.00283516	0.10723	0.142303	2.65464
D22	77545	2303	851.084	742.874	1096.76	265	265	177	131.39	131	110	152	62936	7.26688	2907	2983	1819	3389	1392455	303.943	0.0065928	0.236844	0.118025	2.01932
D11	238781	2303	808.389	730.289	1077.12	266	266	176	129.963	130	112	150	41978	6.25631	2786.57	2854	2038	3410	900061	313.347	-7.82e-05	-0.00325093	0.0504251	0.8538
D11	238776	2303	811.625	729.426	1081.09	267	267	176	130.266	129	114	162	42076	7.71767	2367.16	2429	1704	3035	764593	397.208	0.00188125	0.0633879	0.0394572	0.452438
D11	238771	2303	812.919	727.485	1081.09	268	268	176	131.966	131	116	157	42625	6.93103	2549.59	2597	1915	3218	823518	318.055	0.00887557	0.335006	0.0403132	0.621272
D11	238766	2303	809.036	728.995	1081.09	269	269	176	130.811	131	108	159	42252	8.2559	2735.84	2720	1989	3646	883675	384.7	0.00471802	0.148808	0.045176	0.614775
D11	238755	2303	806.663	730.504	1081.02	270	270	176	129.124	129	108	153	41707	6.97134	2870.4	2876	1949	3747	927140	450.07	0.00245849	0.0908494	0.0483474	0.588248
D12	240391	2303	766.16	767.28	1028.67	270	270	171	128.715	129	109	155	55991	7.02344	2510.85	2541	1770	3180	1092220	327.044	0.00490887	0.179046	0.0582505	0.845194
D21	76315	2303	850.886	735.411	1120.11	270	270	186	133.752	133	113	156	64067	7.11875	3495.01	3451	2743	4548	1674112	410.201	0.00445356	0.166611	0.120585	1.83371
D22	77550	2303	848.68	747.081	1096.76	270	270	177	131.95	132	105	157	63204	8.62355	3462.47	3593	1814	4244	1658524	484.089	0.00335221	0.102242	0.147958	1.84376
D11	238750	2303	801.486	733.308	1081.02	275	275	176	131.889	132	112	156	42600	7.22014	3219.12	3246	2624	3730	1039777	223.756	0.00718876	0.260756	0.0683658	1.84124
D12	240396	2303	760.378	770.859	1028.64	275	275	171	126.651	127	105	151	55093	7.01494	2867.71	2871	1948	3706	1247455	426.931	0.00208531	0.0751413	0.0637158	0.804692
D21	76310	2303	841.924	738.88	1131.68	275	275	186	133.856	134	111	157	64117	7.93027	3848.99	3814	3076	4635	1843665	301.248	0.0138474	0.46108	0.126113	2.86173
D22	77555	2303	841.468	755.495	1096.76	275	275	177	131.877	132	110	157	63169	7.98138	3359.04	3396	2260	4300	1608980	474.497	0.00612716	0.201246	0.199055	2.35043
D11	238745	2303	794.151	724.679	1103.08	280	280	176	123.068	123	105	146	39751	7.09091	2409.73	2386	1742	3170	778343	323.927	0.00213745	0.074036	0.0227181	0.330497
D12	240401	2303	757.625	776.091	1034.84	280	280	171	127.156	127	109	146	55313	6.57347	2759.28	2770	1899	3614	1200286	407.364	0.00526262	0.202533	0.050592	0.652364
D21	76305	2303	832.962	738.302	1143.24	280	280	186	130.783	131	110	149	62645	6.95012	4116.46	4058	3011	5290	1971786	498.749	0.0134825	0.500659	0.126653	1.85565
D22	77560	2303	827.043	757.9	1114.79	280	280	177	130.336	130	104	158	62431	9.08938	3485.83	3490	2893	4071	1669711	212.621	0.00552876	0.157686	0.138628	3.99209
D11	238740	2303	785.306	733.956	1103.08	285	285	176	127.424	128	111	145	41158	6.35563	2971.29	2996	2000	4312	959726	586.15	6.44E-04	0.0257905	0.0504212	0.486649
D12	240406	2303	758.451	778.018	1034.84	285	285	171	125.828	126	110	147	54735	6.04744	2659.66	2667	1841	3521	1156952	440.421	0.00239391	0.0993811	0.0661344	0.74921
D21	76300	2303	840.767	743.506	1154.8	285	285	186	131.015	131	107	157	62756	6.2582	4448.7	4516	2684	5166	2130925	384.082	0.0108709	0.450266	0.206033	3.95745
D22	77565	2303	826.442	758.501	1114.79	285	285	177	131.261	131	111	162	62874	8.42843	3552.81	3628	2353	4254	1701797	367.66	0.0101852	0.314042	0.168673	2.78939
D11	238735	2303	776.245	748.841	1103.08	290	290	176	126.734	126	110	150	40935	7.32288	3390.99	3396	2203	4361	1095290	502.884	0.00261035	0.090117	0.0745897	0.936105
D12	240411	2303	738.627	780.221	1034.84	290	290	171	122.524	123	104	146	53298	7.54014	3070.67	3138	1980	3760	1335740	362.968	-0.00230721	-0.0751558	0.102097	1.56743
D21	76295	2303	830.938	738.591	1154.8	290	290	186	133.046	133	109	160	63729	8.19621	4742.05	4763	3075	5683	2271444	524.697	0.0200419	0.637882	0.217231	3.22579
D22	77570	2303	822.235	759.102	1114.79	290	290	177	131.478	132	111	162	62978	7.61818	3742.2	3796	2592	4681	1792515	468.672	0.0132365	0.450914	0.189398	2.54294
D11	238730	2303	776.677	747.762	1103.08	291	291	176	129.099	129	106	156	41699	8.58368	4141.98	4164	2938	5012	1337860	375.261	0.0101483	0.302196	0.0756682	1.55289
D11	238725	2303	775.382	752.724	1103.08	292	292	176	129.223	129	107	154	41739	8.6369	4655.17	4703	3601	5360	1503620	308.847	0.00743405	0.220811	0.0815909	2.27405
D11	238720	2303	769.558	754.234	1118.01	293	293	176	120.046	120	102	145	38775	6.24806	3308.23	3288	2151	4603	1068557	754.228	0.00115992	0.0445202	0.0645701	0.532084
D11	238715	2303	769.342	755.529	1118.01	294	294	176	122.749	122	105	146	39648	7.74811	3218.14	3197	2096	4394	1039458	722.876	0.00544556	0.171608	0.0630831	0.528344
D11	238710	2303	767.185	751.214	1126.14	295	295	176	119.006	119	98	141	38439	7.51892	2915.64	2884	1876	4235	941753	704.988	6.25E-04	0.0197815	0.0360013	0.287436
D12	240416	2303	726.512	780.221	1034.84	295	295	171	124.708	125	108	142	54248	5.88443	3627.77	3636	2713	4296	1578078	337.326	-0.00129594	-0.0550006	0.0971315	1.90423
D21	76290	2303	825.734	745.819	1154.8	295	295	186	133.599	134	114	151	63994	6.20653	4828.67	4782	3192	6128	2312931	606.846	0.0161545	0.684415	0.167615	2.28451
D22	77575	2303	804.806	771.723	1144.84	295	295	177	121.902	122	103	150	58391	7.33142	4284.46	4302	2568	5537	2052258	637.615	0.00695327	0.229632	0.217277	2.39879
D11	238705	2303	766.969	741.506	1126.14	300	300	176	125.505	125	102	150	40538	8.23919	3794.65	3809	2718	4786	1225672	383.653	0.00423285	0.128411	0.09172	1.66194
D12	240421	2303	719.629	782.974	1034.84	300	300	171	127.26	127	103	154	55358	6.9411	3738.76	3762	2532	4617	1626362	398.275	0.00784873	0.285559	0.110174	1.86322
D21	76285	2303	820.531	749.288	1172.15	300	300	186	129.992	130	102	164	62266	8.81824	4823.27	4896	2445	6464	2310347	963.956	0.00900942	0.263248	0.196283	1.64196
D22	77580	2303	803.003	775.329	1144.84	300	300	177	127.052	127	106	153	60858	6.52893	4110.43	4243	2310	5125	1968895	564.636	0.0119213	0.458506	0.206941	2.49637
D11	238700	2303	759.634	745.174	1126.14	305	305	176	125.52	125	110	156	40543	7.72441	3897.48	3904	2925	4826	1258887	428.195	0.0041154	0.133201	0.082364	1.38528
D12	240427	2303	724.86	783.8	1034.84	305	305	171	124.717	124	104	149	54252	7.31267	2728.82	2729	1701	3758	1187035	444.842	0.00170828	0.0581699	0.0730309	0.835012
D21	76280	2303	819.374	744.373	1172.15	305	305	186	126.731	127	105	145	60704	6.53735	4856.86	4832	3826	5677	2326436	370.174	0.00343082	0.132562	0.176146	3.92999
D22	77585	2303	804.205	771.122	1144.84	305	305	177	127.211	127	97	153	60934	8.18199	3960.69	4036	2600	4909	1897171	436.032	0.00201505	0.0625326	0.141891	2.25742
D11	238695	2303	759.418	736.976	1126.14	310	310	176	132.337	132	106	155	42745	7.41457	3594.59	3675	2279	4579	1161052	527.915	0.00840435	0.297506	0.0602042	0.773308
D12	240432	2303	718.803	790.133	1034.84	310	310	171	124.676	124	104	157	54234	7.46193	3399.84	3383	2206	4502	1478930	563.259	0.00279605	0.0931738	0.0793938	0.887947
D21	76275	2303	826.891	739.747	1172.15	310	310	186	131.359	131	109	156	62921	7.56067	4220.53	4246	2348	5310	2021636	563.248	0.0063516	0.219313	0.162996	2.10038
D22	77590	2303	805.407	768.718	1144.84	310	310	177	131.09	131	104	161	62792	8.20439	4939.67	4996	3885	5583	2366104	336.053	0.0114332	0.361229	0.184798	4.58537
D11	238690	2303	746.906	725.111	1126.14	315	315	176	121.341	121	101	152	39193	7.0289	3943.44	3928	3160	4907	1273731	343.15	-0.000497	-0.017172	0.0391544	0.866008
D12	240437	2303	709.992	792.611	1034.84	315	315	171	122.807	123	104	140	53421	5.86951	3322.98	3327	2050	4466	1445497	547.937	0.00186543	0.0779149	0.0873064	0.973915
D21	76270	2303	826.891	732.809	1172.15	315	315	186	131.852	132	106	167	63157	8.13079	3696.99	3785	2513	4806	1770859	606.802	0.0137261	0.439147	0.170749	1.77716
D22	77595	2303	795.79	765.112	1144.84	315	315	177	131.019	131	113	150	62758	6.94522	3894.37	4030	2296	5098	1865405	623.935	0.00759669	0.284456	0.140359	1.53648
D11	238685	2303	749.495	725.326	1126.14	320	320	176	125.966	126	106	145	40687	6.50624	4458.15	4450	3620	5229	1439983	283.953	0.0073081	0.280928	0.0375398	1.13612
D12	240442	2303	711.093	795.364	1034.84	320	320	171	126.441	126	109	150	55002	6.39759	2829.65	2759	1877	4038	1230898	515.555	0.00843974	0.330813	0.0676643	0.695685
D21	76265	2303	829.782	729.918	1192.39	320	320	186	131.61	131	111	159	63041	7.03785	5138.51	5184	3934	5983	2461344	397.734	0.0160336	0.590203	0.224526	4.73775
D22	77600	2303	793.386	753.692	1144.84	320	320	177	134.572	134	109	165	64460	7.48852	3495.63	3548	2312	4283	1674407	391.798	0.00835206	0.297694	0.136008	2.13637
D11	238680	2303	742.807	722.953	1126.14	325	325	176	126.316	126	106	147	40800	7.20761	4488.16	4469	3751	5398	1449676	348.214	0.0062102	0.216328	0.0581992	1.41776
D12	240447	2303	698.703	796.741	1034.84	325	325	171	121.54	121	90	147	52870	7.45896	2607.88	2582	1664	3844	1134426	516.02	0.00122953	0.0400201	0.0878635	0.816365
D21	76260	2303	826.891	728.762	1192.39	325	325	186	131.113	131	109	164	62803	6.90278	5448.72	5482	3753	6467	2609936	513.934	0.0135524	0.507949	0.236692	4.05826
D22	77605	2303	786.174	751.889	1144.84	325	325	177	133.213	133	110	160	63809	8.85474	3662.13	3744	2315	4851	1754159	533.974	0.00466827	0.139809	0.157347	1.86482
D11	239259	2303	739.802	733.772	1126.14	330	330	176	127.077	127	109	146	41046	6.72648	3845.23	3901	2544	4974	1242008	577.637	-0.00015	-0.00566384	0.0479355	0.609003
D12	240452	2303	698.428	799.769	1034.84	330	330	171	120.023	120	102	142	52210	6.02716	2533.81	2502	1446	3657	1102208	592.171	0.00346764	0.13763	0.0868842	0.684092
D21	76255	2303	824	738.302	1192.39	330	330	186	129.384	130	110	151	61975	6.22845	3817.62	3754	2443	4900	1828638	488.505	0.0106792	0.438991	0.179002	2.37299
D22	77610	2303	779.563	763.91	1144.84	330	330	177	132.284	133	108	156	63364	7.65788	3374.71	3325	1414	5170	1616488	1003.91	0.00486722	0.16734	0.145266	0.852768
D11	239264	2303	738.6	740.383	1126.13	335	335	176	124.506	124	100	146	54160	7.10564	2501.72	2487	1428	4237	1088250	606.98	-0.000545	-0.0190962	0.034638	0.275969
D12	240457	2303	692.095	805.551	1034.84	335	335	171	120.945	120	101	146	52611	6.5255	2962.95	3003	1869	4280	1288883	596.798	-0.00228016	-0.0847149	0.078369	0.721611
D21	76250	2303	828.625	747.553	1192.39	335	335	186	126.271	126	105	153	60484	6.81751	4411.01	4419	3158	5386	2112874	416.406	0.00192647	0.0712253	0.172106	3.11086
D22	77615	2303	784.371	766.314	1144.84	335	335	177	130.501	130	111	159	62510	7.2772	3767.44	3835	2008	5039	1804602	694.902	0.00691242	0.246217	0.17596	1.62246
D11	239279	2303	730.786	749.398	1140.9	340	340	176	120.032	119	100	159	52214	7.74263	3066.62	3121	1680	3894	1333980	453.971	0.00177861	0.055049	0.170408	1.96705
D12	240462	2303	685.212	810.783	1065.93	340	340	171	124.943	125	105	158	54350	7.11485	3838.98	3884	2955	4558	1669957	397.124	0.00480379	0.16791	0.107564	1.87767
D21	76245	2303	827.758	745.819	1218.41	340	340	186	129.154	129	100	155	61865	6.81933	4926.69	4975	3715	6044	2359886	480.48	0.00770537	0.289639	0.17924	3.11704
D22	77620	2303	786.775	762.708	1174.89	340	340	177	129.8	129	110	162	62174	7.82587	4666.4	4678	3134	5839	2235206	569.443	0.00502748	0.165937	0.193972	2.6626
D11	239284	2303	728.983	719.948	1141.01	345	345	176	123.894	123	106	151	53894	7.13322	2812.64	2737	1742	4054	1223497	601.215	0.00515882	0.178284	0.00794853	0.073784
D12	240467	2303	680.256	808.305	1065.93	345	345	171	125.184	125	100	150	54455	8.16327	3712.03	3753	2451	4591	1614732	467.366	-2.31e-05	-0.000708	0.120919	1.71359
D21	76240	2303	826.891	744.084	1241.53	345	345	186	127.86	127	105	151	61245	8.15432	4622.86	4481	2998	7314	2214348	1102.64	0.0141193	0.436618	0.1859	1.31443
D22	77625	2303	784.371	766.915	1174.89	345	345	177	127.077	126	105	155	60870	8.28672	3663.89	3689	1995	4883	1755001	597.867	0.00522913	0.159543	0.15647	1.6583
D11	239289	2303	716.963	737.378	1141.01	350	350	176	125.816	125	110	150	54730	6.69949	2533.88	2552	1563	3580	1102237	563.735	0.0101964	0.379109	0.0248047	0.217587
D12	240472	2303	671.17	814.087	1065.93	350	350	171	126.329	126	101	156	54953	7.55807	3811.28	3830	2541	4914	1657905	531.055	0.00914634	0.30298	0.125945	1.60556
D21	76235	2303	819.374	750.155	1241.53	350	350	186	128.597	129	109	151	61598	7.21128	5243.8	5413	3255	6244	2511781	637.156	0.00899799	0.318056	0.210683	2.86438
D22	77630	2303	777.159	771.723	1174.89	350	350	177	121.789	122	99	141	58337	6.37393	3808.45	3749	2890	4805	1824249	379.154	-0.00780648	-0.30067	0.151103	2.63707
D11	239294	2303	719.367	731.368	1141.01	355	355	176	125.959	126	112	151	54792	5.9964	2558.77	2561	1603	3660	1113066	530.558	0.00293133	0.122789	0.0211578	0.199851
D12	240477	2303	668.967	811.609	1083.8	355	355	171	125.908	126	109	151	54770	6.53356	4467.89	4532	3242	4962	1943532	294.249	0.00587573	0.225139	0.120238	3.25949
D21	76225	2303	819.374	748.131	1241.53	355	355	186	131.017	131	113	154	62757	7.24581	5869.39	5947	4482	7121	2811437	492.097	0.0176703	0.627924	0.207586	4.10065
D22	77635	2303	766.942	768.718	1174.89	355	355	177	128.881	129	104	153	61734	7.85994	3402.25	3386	2111	4605	1629679	506.001	0.0110775	0.359301	0.108519	1.31646
D11	239299	2303	711.554	743.989	1141.01	360	360	176	125.71	126	100	148	54684	7.51795	3440.56	3371	2320	4730	1496644	572.8	8.18E-04	0.0273498	0.0384286	0.444563
D12	240482	2303	663.185	815.464	1083.8	360	360	171	126.795	127	109	149	55156	6.77056	4242.12	4338	2842	4896	1845323	430.734	0.00724394	0.26937	0.115806	2.04431
D21	76220	2303	821.976	749.577	1241.53	360	360	186	129.095	129	108	153	117864	7.56266	5742.43	5958	2847	7422	5242841	987.47	0.0102995	0.348042	0.244669	2.28627
D22	77640	2303	759.128	774.127	1174.89	360	360	177	122.9	123	100	148	58869	7.92	4137	4179	2950	4956	1981625	458.209	-0.00262361	-0.0816386	0.138923	2.20258
D11	239304	2303	697.129	745.191	1141.01	365	365	176	125.214	124	108	155	54468	6.88903	3462.36	3538	2166	4594	1506128	595.389	-0.00109257	-0.03976	0.0704943	0.765899
D12	240487	2303	652.447	812.986	1083.8	365	365	171	125.598	125	107	148	54635	5.84015	4789.81	4880	3068	5473	2083569	475.713	0.00408333	0.174917	0.1144	2.06722
D21	76215	2303	817.64	748.131	1241.53	365	365	186	129.138	129	98	156	117903	8.49552	5021.71	5215	2850	6400	4584818	877.794	0.00441346	0.133586	0.179605	1.74209
D22	77645	2303	749.512	771.723	1174.89	365	365	177	121.221	121	104	149	58065	5.95319	2763.27	2732	1716	3793	1323607	438.39	3.80E-04	0.0154541	0.0654776	0.774714
D11	239309	2303	702.538	752.403	1141.01	370	370	176	122.901	122	107	144	53462	6.14396	3014.51	3069	1708	4136	1311312	609.148	0.00225482	0.0900061	0.0820987	0.750919
D12	240492	2303	655.476	817.116	1083.8	370	370	171	122.211	122	98	146	53162	7.16085	3917.6	3960	2994	4703	1704156	357.007	0.00322513	0.10973	0.0910708	1.83189
D21	76210	2303	820.241	743.506	1241.53	370	370	186	129.274	129	107	156	118027	7.22884	4991.43	4951	3328	6916	4557178	743.891	0.00525126	0.186836	0.180773	2.05453
D22	77650	2303	756.123	768.117	1174.89	370	370	177	120.841	120	101	143	57883	6.72564	3415.39	3460	1890	4597	1635970	684.36	-0.00113536	-0.0408451	0.116996	1.04546
D11	239314	2303	694.725	748.196	1151.67	375	375	176	123.317	123	107	141	53643	5.30199	4065	4085	2186	5658	1768276	842.212	0.00156684	0.0727711	0.0852974	0.758676
D12	240497	2303	648.592	822.072	1083.8	375	375	171	122.841	122	104	149	53436	7.68295	3203.99	3218	2284	4054	1393734	421.386	0.00614426	0.195279	0.064123	0.916353
D21	76205	2303	813.014	741.193	1241.53	375	375	186	129.602	130	107	157	118327	8.11666	4117.88	4175	2920	5143	3759626	485.636	0.00571764	0.181554	0.141734	2.10524
D22	77655	2303	744.704	769.319	1198.93	375	375	177	121.772	122	107	145	58329	6.12461	3483.36	3548	1760	4709	1668531	731.252	-0.00299749	-0.119554	0.123983	1.05091
D11	239320	2303	685.71	745.792	1151.67	380	380	176	123.874	124	102	148	53885	7.04888	3555.6	3665	2186	4456	1546686	573.689	0.00286594	0.100441	0.0635375	0.740532
D12	240502	2303	642.535	817.116	1083.8	380	380	171	122.409	122	105	147	53248	7.60717	3379.96	3407	2285	4654	1470282	532.387	0.0028757	0.092282	0.086061	1.00616
D21	76200	2303	802.317	731.074	1255.99	380	380	186	125.616	126	105	150	114687	7.90875	4335.03	4235	2715	6357	3957886	742.975	0.00254367	0.0805978	0.165343	1.6557
D22	77660	2303	735.689	760.905	1198.93	380	380	177	126.1	126	108	153	60402	6.58215	4109	4227	2273	5093	1968212	567.487	0.00587442	0.223769	0.16543	2.0556
D11	239325	2303	683.306	745.792	1151.67	385	385	176	125.046	125	111	150	54395	6.37808	3418.77	3457	2134	4573	1487164	635.959	0.00530361	0.206864	0.062283	0.630376
D12	240507	2303	644.738	814.087	1105.42	385	385	171	122.736	122	105	143	53390	5.88574	4925.89	4993	4028	5505	2142764	331.147	0.00223677	0.0930786	0.0949962	2.581
D21	76195	2303	798.559	737.724	1255.99	385	385	186	131.901	132	103	182	120426	8.78116	4482.26	4484	2840	5863	4092299	656.729	0.0141994	0.420604	0.118143	1.44228
D22	77665	2303	706.239	762.107	1198.93	385	385	177	121.944	122	104	144	58411	6.56501	5155.2	5228	3501	6020	2469340	434.465	0.00437304	0.161749	0.14064	2.92604
D11	239330	2303	682.104	758.413	1151.67	390	390	176	120.616	120	108	141	52468	5.60548	2981.61	2932	2021	4011	1297001	578.425	0.00213296	0.0915966	0.00966027	0.0986389
D12	240512	2303	648.042	824.274	1105.42	390	390	171	125.041	124	106	156	54393	7.39337	4573.49	4582	3755	5381	1989466	360.993	0.00591835	0.199012	0.101482	2.33449
D21	76190	2303	803.474	749.577	1255.99	390	390	186	132.046	132	110	155	120558	7.41546	5118.13	5171	3237	6573	4672852	748.438	0.0148697	0.521807	0.177875	2.06538
D22	77670	2303	700.229	777.733	1198.93	390	390	177	124.802	125	109	144	59780	6.51489	4977.23	4973	3532	5960	2384094	507.111	0.0114012	0.431886	0.12092	2.11758
D11	239335	2303	679.7	762.02	1151.67	395	395	176	120.336	120	109	137	52346	5.55471	2778.1	2753	2025	3634	1208474	477.642	0.00282159	0.121908	0.0132482	0.152095
D12	240517	2303	645.839	831.984	1105.42	395	395	171	125.343	125	105	154	54524	7.59092	4275.95	4315	3270	4883	1860038	270.789	0.00698709	0.229143	0.0990928	2.84734
D21	76185	2303	804.63	749.866	1255.99	395	395	186	130.119	130	108	152	118799	7.23357	4029.72	3997	2572	6457	3679135	818.938	0.00969087	0.345298	0.140051	1.20897
D22	77675	2303	694.82	783.142	1198.93	395	395	177	124.035	124	108	151	59413	6.43935	4768.45	4739	4077	5697	2284086	353.288	0.0124721	0.474559	0.103501	2.53192
D11	239340	2303	684.508	755.408	1151.67	400	400	176	122.253	122	104	143	53180	7.0574	2413.89	2420	1646	3294	1050042	432.641	0.00312372	0.107885	0.0180498	0.197844
D12	240522	2303	645.013	830.882	1098.76	400	400	171	123.777	124	106	146	53843	6.13732	4156.59	4229	3145	4815	1808115	362.574	0.00558315	0.223951	0.0874562	1.84395
D21	76180	2303	812.147	746.975	1264.66	400	400	186	129.815	129	110	160	118521	7.49735	4094.82	4086	2242	6598	3738569	912.344	0.00289946	0.100117	0.15488	1.20383
D22	77680	2303	706.239	780.738	1198.93	400	400	177	127.656	127	103	158	61147	7.95518	6301.89	6282	4427	7767	3018603	673.788	0.0160474	0.506886	0.168873	2.70252
D22	77685	2303	708.643	780.137	1198.93	401	401	177	133.317	133	109	154	63859	7.3473	8167.47	8099	6403	9754	3912218	792.967	0.0225562	0.800513	0.158711	2.82159
D22	77690	2303	711.047	779.536	1198.93	402	402	177	134.969	135	116	159	64650	6.80243	7928.24	8193	4476	9598	3797627	1048.73	0.0238408	0.924032	0.177876	2.2833
D22	77695	2303	711.648	778.935	1198.93	403	403	177	136.653	136	111	166	65457	8.70825	8549.8	8655	6742	9992	4095353	737.442	0.0269453	0.823484	0.179709	3.53227
D22	77700	2303	712.249	778.334	1198.93	404	404	177	135.307	135	115	162	64812	7.40574	8046.04	8092	6227	9150	3854051	608.614	0.0252486	0.89989	0.170595	3.85326
D11	239345	2303	689.917	754.206	1165.1	405	405	176	127.614	128	105	151	61127	7.07041	3655.95	3638	2170	5366	1751200	952.054	0.00983988	0.351739	0.0742072	0.53055
D12	240527	2303	637.304	828.955	1098.76	405	405	171	131.715	131	114	147	57296	6.31082	5347.51	5360	4073	6355	2326166	475.492	0.00872051	0.36087	0.0982652	2.01248
D21	76175	2303	811.279	749.577	1264.66	405	405	186	131.775	131	107	172	120311	8.8441	3827.09	3788	1660	7144	3494129	1021.22	0.00450231	0.133566	0.141967	0.931774
D22	77705	2303	712.85	777.733	1198.93	405	405	177	134.616	134	105	165	64481	8.15915	7522.93	7561	4761	8965	3603482	814.718	0.02018	0.652718	0.174078	2.73814
D22	77710	2303	712.85	777.132	1198.93	406	406	177	134.779	135	114	158	64559	6.84749	8228.89	8143	6067	10250	3941636	951.814	0.0192379	0.743021	0.177774	2.60991
D22	77715	2303	712.249	775.93	1198.93	407	407	177	136.376	136	98	164	65324	9.01444	7811.5	7872	5323	9745	3741709	1017.77	0.017324	0.515248	0.177634	2.31542
D22	77720	2303	711.648	774.728	1198.93	408	408	177	137.503	137	119	169	65864	7.3099	8273.54	8251	5726	10938	3963027	1188.51	0.0222873	0.820193	0.166171	1.98387
D22	77725	2303	708.643	775.93	1198.93	409	409	177	134.171	134	104	158	64268	7.85112	8838.86	8813	6125	11010	4233815	1000.84	0.012284	0.414759	0.181558	2.71409
D11	239361	2303	686.912	751.802	1165.1	410	410	176	127.96	128	108	146	61293	6.23163	2508.38	2425	1558	3804	1201514	695.554	0.00740471	0.301862	0.018362	0.13005
D12	240532	2303	627.116	828.955	1098.76	410	410	171	130.883	131	109	156	56934	8.06097	5136.13	5131	3946	6238	2234217	500.56	0.00631781	0.203871	0.0960324	1.79806
D21	76170	2303	804.919	748.999	1264.66	410	410	186	131.939	131	110	162	120460	8.3267	4664.95	4801	2447	6457	4259100	945.973	0.00967958	0.30381	0.206464	1.68783
D22	77730	2303	706.239	775.93	1210.95	410	410	177	134.347	134	112	160	64352	6.97462	8192.28	8101	6659	9809	3924102	772.284	0.0129689	0.493221	0.159025	2.91092
D11	239366	2303	691.72	749.398	1165.1	415	415	176	125.764	126	109	146	60241	6.06629	2336.77	2270	1428	3505	1119315	611.865	0.00363817	0.150304	-0.00477026	-0.0366108
D12	240537	2303	622.986	825.376	1098.76	415	415	171	130.108	130	109	151	56597	7.02889	5004.97	5049	3791	5933	2177163	435.264	0.00699723	0.257244	0.0643717	1.39085
D21	76165	2303	804.919	748.71	1264.66	415	415	186	135.325	135	103	170	123552	8.98478	5280.52	5447	2884	6763	4821116	818.74	0.0145248	0.431269	0.217618	2.30539
D22	77735	2303	710.446	769.92	1210.95	415	415	177	136.157	136	116	160	65219	7.28805	7843.64	7895	6341	8772	3757104	520.697	0.0169138	0.621462	0.146732	3.85502
D11	239371	2303	680.902	748.797	1204.43	420	420	176	126.493	127	106	151	60590	6.71626	6523.1	6704	4794	7891	3124563	761.586	0.00715856	0.267729	0.131746	1.99412
D12	240542	2303	617.204	828.404	1098.76	420	420	171	132.821	133	105	159	57777	9.7697	5076.7	5118	3552	6078	2208364	548.929	0.013059	0.350501	0.0857695	1.46113
D21	76160	2303	799.426	752.757	1264.66	420	420	186	142.131	142	106	181	129766	9.8482	5670.93	5816	3168	7397	5177556	912.672	0.018998	0.538143	0.213048	2.18257
D22	77740	2303	714.653	760.304	1228.98	420	420	177	134.474	135	111	167	64413	9.07793	7411.15	7476	6218	8212	3549939	439.924	0.0228541	0.661961	0.109171	3.31624
D11	239376	2303	679.7	742.186	1204.43	425	425	176	129.837	130	111	160	62192	6.71838	6140.77	6151	4527	7579	2941430	637.583	0.0128781	0.491426	0.139896	2.36405
D12	240547	2303	615.552	822.072	1098.76	425	425	171	129.936	129	109	160	56522	7.5861	5562.47	5612	4724	6276	2419676	332.659	0.00692263	0.235513	0.0755426	2.34889
D21	76155	2303	798.559	754.491	1264.66	425	425	186	138.93	138	109	168	126843	8.51325	4855.91	4723	2818	7549	4433448	1051.71	0.00507617	0.164842	0.131683	1.0745
D22	77745	2303	720.663	765.713	1228.98	425	425	177	134.39	134	108	164	64373	8.71948	8454.51	8471	6935	9706	4049708	702.67	0.0143063	0.434778	0.131536	2.79733
D22	77750	2303	722.466	769.319	1228.98	426	426	177	135.885	135	107	166	65089	9.59915	8332.1	8431	6456	9737	3991077	675.073	0.0132828	0.371133	0.11503	2.54659
D22	77755	2303	723.669	769.92	1228.98	427	427	177	136.808	136	113	165	65531	9.13363	8187.91	8284	6818	9084	3922008	531.599	0.0166307	0.490056	0.126759	3.46549
D221	77760	2303	730.28	765.112	1228.98	428	428	245	138.687	138	114	171	66431	9.49951	7551.99	7469	5570	9383	3617403	897.239	0.0238801	0.681007	0.154319	2.25049
D222	77785	2303	705.638	772.925	1216.36	428	428	272	129.071	129	109	150	61825	7.79035	6767.86	6853	4948	8151	3241804	762.537	0.00367566	0.121351	0.126774	1.99716
D221	77765	2303	732.684	763.309	1228.98	429	429	245	137.123	137	116	160	65682	7.50533	7203.43	7250	5608	8569	3450445	659.015	0.0175357	0.629715	0.15789	2.981
D222	77790	2303	703.234	771.723	1216.36	429	429	272	131.19	130	110	151	62840	7.36464	6278.39	6269	4777	7831	3007349	678.017	0.0101122	0.356661	0.133971	2.188
D11	239381	2303	678.498	737.378	1196.96	430	430	176	130.737	130	112	154	62623	7.16524	5564.16	5516	3920	7129	2665232	685.728	0.0126541	0.456003	0.118486	1.71915
D12	240552	2303	618.581	817.942	1098.76	430	430	171	131.414	131	113	152	57165	6.70915	4961.54	5000	3796	6025	2158268	561.894	0.00833494	0.323818	0.0776254	1.27212
D21	76150	2303	802.606	750.155	1264.66	430	430	186	144.022	144	106	178	131492	10.0952	5036.64	5053	2701	7492	4598452	1125.84	0.00425703	0.120949	0.0991579	0.807165
D221	77770	2303	735.088	763.91	1228.98	430	430	245	137.902	138	109	174	66055	9.49701	7091.74	7075	5724	8621	3396943	636.231	0.018471	0.526689	0.164549	3.14996
D222	77795	2303	705.037	770.521	1216.36	430	430	272	131.967	132	104	162	63212	8.28613	6813.94	6914	5270	7963	3263879	592.306	0.00885153	0.279469	0.138729	2.80304
D12	240557	2303	619.407	816.565	1121.43	431	431	171	131.14	131	110	150	57046	6.73673	5492.54	5507	4186	6486	2389254	496.425	0.00510919	0.197904	0.0866068	1.76372
D221	77775	2303	734.487	765.112	1228.98	431	431	245	137.142	137	110	162	65691	7.8929	7323.96	7365	5600	8163	3508176	506.007	0.0216474	0.736325	0.18509	4.52118
D12	240562	2303	621.885	812.71	1121.43	432	432	171	129.943	130	108	163	56525	8.4768	5511.02	5518	4501	6557	2397292	432.324	0.00865736	0.263143	0.0621598	1.49201
D221	77780	2303	737.492	764.511	1228.98	432	432	245	135.608	136	115	162	64956	6.83674	6815.08	6915	4640	7943	3264422	650.273	0.0140849	0.550991	0.167517	3.00747
D12	240567	2303	615.828	809.406	1121.43	433	433	171	132.657	132	111	169	57706	8.92389	5286.91	5380	3995	6275	2299807	580.068	0.00866438	0.255387	0.0708866	1.20663
D221	77811	2303	734.915	764.289	1227.06	433	433	245	135.09	135	115	160	64708	7.65702	6865.33	6817	5667	8068	3288492	542.695	0.0123569	0.430692	0.164206	3.56857
D12	240572	2303	616.654	806.102	1121.43	434	434	171	132.933	133	113	155	57826	6.67015	5502.19	5531	4248	6386	2393454	503.722	0.0113345	0.44672	0.0854372	1.71956
D221	77806	2303	736.005	761.563	1227.06	434	434	245	136.324	136	115	159	65299	7.01505	6438.55	6445	4410	7975	3084067	820.117	0.0139662	0.535333	0.172353	2.30836
D11	239386	2303	682.104	736.777	1196.96	435	435	176	130.253	130	109	152	62391	6.29711	6847.3	6996	5393	7660	3279858	504.226	0.00341392	0.14075	0.0951853	2.36051
D121	240577	2303	624.363	801.697	1121.43	435	435	200	130.074	129	110	155	56582	7.70924	4416.08	4466	3231	5382	1920995	463.886	0.0103274	0.344935	0.101639	1.75661
D122	240582	2303	609.495	827.578	1115.78	435	435	195	130.589	130	109	162	56806	7.86894	4171.15	4171	3196	5011	1814451	411.241	0.0149488	0.488857	0.0795868	1.49545
D21	76095	2303	806.365	755.648	1273.91	435	435	186	150.398	150	119	189	220333	9.78069	7445.14	7451	5435	9163	1.09E+07	686.533	0.0166644	0.504099	0.194647	3.53386
D221	77801	2303	739.276	768.105	1227.06	435	435	245	131.021	131	109	157	62759	8.61882	6165.34	6236	3626	8374	2953198	1153.19	0.00303902	0.0921168	0.142771	1.33588
D222	78404	2303	701.898	767.381	1216.36	435	435	272	131.407	131	106	161	152564	7.34156	6008.8	6166	3889	7089	6976216	685.594	0.00905469	0.321233	0.19025	2.8018
D11	239391	2303	681.503	733.171	1196.96	436	436	176	131.635	132	109	152	63053	7.1979	7041.26	7027	5833	8080	3372765	465.348	0.00577817	0.210128	0.108366	2.95878
D21	76080	2303	798.27	752.468	1273.91	436	436	186	151.972	152	124	183	222639	8.27349	7376.05	7383	5759	8744	1.08E+07	596.421	0.0183307	0.661294	0.197753	4.08373
D221	77816	2303	731.099	768.65	1227.06	436	436	245	129.428	129	110	153	61996	7.20229	5218.69	5114	2786	7943	2499751	1316.67	-0.00394005	-0.142169	0.114128	0.812032
D222	78409	2303	698.758	764.242	1216.36	436	436	272	133.146	133	107	160	154583	7.98733	6201.3	6249	4538	7534	7199710	646.623	0.0126486	0.416431	0.201529	3.2171
D11	239396	2303	680.902	729.564	1196.96	437	437	176	131.409	131	110	153	62945	7.34132	6725.16	6755	5476	8331	3221354	497.101	0.00585141	0.208261	0.105618	2.58477
D211	76075	2303	805.786	763.743	1273.91	437	437	248	151.251	150	121	200	138092	11.4982	5981.18	5969	4525	7983	5460816	620.485	0.0199263	0.513993	0.15473	2.58333
D212	76140	2303	792.199	743.795	1273.91	437	437	248	155.501	155	119	206	141972	10.9624	6066.44	6190	4064	7433	5538661	744.735	0.0192681	0.5363	0.163086	2.28438
D222	78414	2303	702.795	758.86	1216.36	437	437	272	133.296	133	108	168	154757	8.08426	5619.93	5744	3637	6789	6524735	656.469	0.00965677	0.315403	0.154528	2.29165
D11	239401	2303	683.306	731.368	1196.96	438	438	176	130.676	130	111	160	62594	7.93394	7391.63	7379	6004	8524	3540589	489.745	0.0038022	0.124774	0.109989	2.9911
D211	76070	2303	807.521	760.852	1273.91	438	438	248	147.678	148	127	177	134830	8.62672	4938.97	4922	3553	6244	4509283	480.643	0.00238732	0.081541	0.168968	2.97062
D212	76135	2303	793.066	740.615	1273.91	438	438	248	156.464	157	131	184	142852	7.93622	4993.13	5158	2685	6425	4558730	897.986	0.015337	0.595611	0.163421	1.56209
D222	78419	2303	700.552	757.963	1216.36	438	438	272	132.487	133	106	166	153817	8.40341	5738.47	5778	4056	7084	6662365	660.755	0.00485717	0.152414	0.163299	2.43824
D11	239406	2303	685.71	730.767	1196.96	439	439	176	134.77	134	110	166	64555	8.42624	7391.18	7439	5174	8814	3540374	787.23	0.01662	0.522952	0.155068	2.5209
D211	76065	2303	810.123	763.454	1273.91	439	439	248	149.648	149	128	185	136629	8.21905	5553.95	5577	4107	6913	5070754	551.584	0.0107074	0.385779	0.201436	3.37642
D212	76130	2303	797.113	739.747	1273.91	439	439	248	158.636	159	130	188	144835	8.00351	4522.94	4729	2335	6221	4129445	890.857	0.0176046	0.685801	0.140987	1.25471
D222	78424	2303	703.692	759.757	1216.36	439	439	272	133.517	133	104	161	155013	8.73508	5681.6	5857	3302	6864	6596340	752.206	0.00926603	0.280664	0.161698	2.1027
D111	239411	2303	697.73	735.575	1196.96	440	440	314	137.046	137	114	163	65645	8.6611	6187.16	6221	4232	8320	2963651	939.272	0.0176135	0.547755	0.10716	1.27513
D112	239416	2303	677.897	733.772	1196.96	440	440	318	128.511	128	112	154	61557	6.41189	6893.91	6989	4559	8358	3302185	821.411	0.00195758	0.0783169	0.1609	2.32647
D121	240588	2303	619.407	800.595	1121.43	440	440	200	135.29	134	116	171	58851	8.43346	4494.35	4583	3049	5596	1955043	613.601	0.0158347	0.500121	0.0839431	1.13446
D122	241622	2303	606.742	827.578	1115.78	440	440	195	129.836	130	110	154	41937	6.93141	4792.59	4886	3462	5427	1548008	347.795	0.00519706	0.193691	0.0634772	1.64501
D211	76060	2303	812.725	766.055	1273.91	440	440	248	151.563	151	117	194	138377	11.3053	5803.27	5769	4114	7360	5298383	656.288	0.0264225	0.690221	0.224819	3.24615
D212	76100	2303	798.27	738.88	1273.91	440	440	248	160.273	160	127	193	146329	9.83109	4631.6	4882	2410	6408	4228649	959.65	0.020855	0.666091	0.179176	1.46672
D221	77821	2303	737.64	764.289	1248.87	440	440	245	138.395	138	111	166	66291	9.73051	6568.98	6676	5054	7509	3146541	517.867	0.0186166	0.51988	0.210437	4.41052
D222	78429	2303	706.831	761.551	1216.36	440	440	272	133.647	133	112	159	155164	7.25301	5416.54	5523	3709	6726	6288606	642.456	0.0104757	0.382057	0.177256	2.53886
D211	76055	2303	815.038	766.345	1273.91	441	441	248	149.119	149	119	176	136146	9.73565	5836.86	5836	3669	7573	5329051	785.548	0.0234649	0.702335	0.236085	2.83829
D212	76125	2303	795.09	738.302	1273.91	441	441	248	155.026	155	121	185	141539	9.4589	4645.53	4703	2473	6649	4241370	873.767	0.0155879	0.503111	0.162419	1.48575
D222	78434	2303	708.176	763.345	1216.36	441	441	272	132.589	132	108	165	153936	8.29972	5362.33	5422	3676	6507	6225664	581.767	0.00761071	0.241328	0.168726	2.66136
D211	76050	2303	815.038	770.103	1273.91	442	442	248	147.527	148	126	178	134692	9.54259	5357.9	5383	3953	6484	4891764	500.618	0.0183488	0.557118	0.224253	3.9209
D222	78439	2303	709.522	765.139	1216.36	442	442	272	130.99	131	104	169	152079	8.69264	4631.19	4727	2264	6448	5376817	1010.9	0.00443317	0.133017	0.145177	1.16155
D211	76045	2303	807.521	771.259	1273.91	443	443	248	144.645	145	112	178	132061	9.36756	4777.78	4839	3341	5810	4362117	521.289	0.0086961	0.266239	0.197909	3.02844
D222	78444	2303	710.867	766.933	1216.36	443	443	272	130.995	131	102	173	152085	9.05272	4553.69	4585	2584	6224	5286836	934.469	0.00435777	0.125569	0.184845	1.52046
D211	76040	2303	810.99	772.705	1273.91	444	444	248	144.77	145	120	179	132175	8.21235	4974.08	4976	3943	5683	4541336	324.35	0.0080915	0.282989	0.204398	5.20517
D222	78449	2303	708.176	769.175	1216.36	444	444	272	130.225	130	110	167	151191	8.08065	5102.65	5192	2855	6361	5924180	730.644	0.00205324	0.0660431	0.202117	2.34843
D111	239935	2303	694.216	739.44	1196.96	445	445	314	135.319	136	111	166	64818	8.00577	4459.71	4325	2579	7166	2136200	1124.23	0.00902804	0.302466	0.103585	0.74469
D112	239422	2303	671.886	724.756	1181.84	445	445	318	131.687	131	111	158	63078	8.42106	4485.19	4465	3165	6144	2148406	765.202	0.0136093	0.419924	0.138138	1.42283
D121	240593	2303	615.002	797.291	1121.43	445	445	200	131.517	132	107	157	57210	7.00306	4313.05	4337	3082	5287	1876175	495.751	0.00693457	0.258668	0.0786255	1.26836
D122	241627	2303	603.988	827.578	1115.78	445	445	195	134.08	134	111	163	43308	8.95432	4411.22	4448	3430	5112	1424824	371.077	0.015932	0.469643	0.070658	1.56904
D211	76035	2303	814.749	766.634	1282.59	445	445	248	153.903	154	126	183	140513	8.12892	4512.7	4650	2989	5410	4120095	574.478	0.0144732	0.540214	0.200586	2.62482
D212	76664	2303	793.933	728.183	1290.68	445	445	248	154.712	155	128	186	74107	8.82041	5444.79	5403	3834	7005	2608056	745.804	0.0272118	0.929314	0.1906	2.33746
D221	77826	2303	737.095	763.199	1248.87	445	445	245	135.768	136	111	164	65033	7.51947	5831.79	5874	4211	6959	2793427	580.673	0.0109467	0.391018	0.209412	3.47798
D222	78454	2303	710.419	759.309	1216.36	445	445	272	134.635	135	100	166	156311	8.50442	4728.47	4882	2692	7000	5489758	958.346	0.0060879	0.191591	0.153299	1.31167
D211	76030	2303	813.592	767.79	1282.59	446	446	248	152.364	153	122	182	139108	8.09099	4374.56	4498	2937	5401	3993977	498.389	0.0135735	0.504366	0.201886	2.94876
D222	78459	2303	712.213	763.345	1216.36	446	446	272	132.444	132	107	175	120921	7.69622	4581.91	4682	2533	7006	4183286	946.043	0.00162757	0.0559266	0.112629	0.980542
D211	76025	2303	807.521	766.923	1282.59	447	447	248	152.68	152	121	184	139397	10.6933	3594.23	3664	2031	4977	3281532	654.015	0.0167148	0.469464	0.183499	1.70417
D222	78469	2303	709.522	765.588	1216.36	447	447	272	130.619	130	110	158	119255	7.0981	5605.46	5737	3248	7648	5117786	913.068	0.0024698	0.0906743	0.172088	1.80272
D211	76020	2303	794.801	773.283	1288.37	448	448	248	148.884	149	118	184	135931	10.2294	3540.69	3603	1847	5222	3232647	721.668	0.0120504	0.346601	0.263151	2.04423
D222	78474	2303	711.316	767.83	1216.36	448	448	272	132.579	132	111	164	121045	7.00724	5027.45	5269	2335	6990	4590064	1271.67	0.0099985	0.374605	0.151049	1.03759
D211	76015	2303	790.753	775.018	1297.04	449	449	248	147.576	147	117	187	134737	10.0818	3724.12	3619	1787	6303	3400117	1026.02	0.016138	0.464945	0.243409	1.42109
D222	78479	2303	713.11	770.072	1220.84	449	449	272	134.494	134	108	164	122793	8.32549	5234.6	5299	3310	6755	4779194	701.914	0.0121876	0.389027	0.154847	1.99991
D111	239940	2303	692.811	743.306	1212.19	450	450	314	137.649	137	118	169	65934	7.30522	5893.65	5833	4475	7209	2823058	613.841	0.0146516	0.544176	0.140766	2.36951
D112	239427	2303	671.285	730.767	1181.84	450	450	318	132.768	132	110	155	63596	7.92159	4624.46	4644	2796	6216	2215118	717.662	0.0118397	0.392229	0.149338	1.67453
D121	240598	2303	613.625	808.856	1121.43	450	450	200	132.667	133	113	159	57710	6.58176	4571.54	4654	3535	5342	1988620	424.032	0.00599624	0.240288	0.0935974	1.84544
D122	241632	2303	617.204	843.823	1115.78	450	450	195	130.393	130	113	158	42117	7.40133	4289.92	4353	3418	4710	1385644	255.189	0.00828498	0.289523	0.065181	2.05738
D211	76005	2303	790.753	777.909	1297.04	450	450	248	151.593	152	117	196	138404	11.3502	4424.19	4505	2153	6693	4039283	1002.92	0.0239407	0.624549	0.273288	1.89362
D212	76669	2303	798.848	727.894	1290.68	450	450	248	165.841	165	141	198	79438	8.86344	4023.95	3899	2080	5824	1927472	1035.96	0.0154863	0.570683	0.109203	0.764824
D221	77831	2303	738.731	771.376	1248.87	450	450	245	132.376	132	107	165	63408	9.11346	5026.66	5017	3410	6487	2407770	654.127	0.00787873	0.227093	0.203082	2.59432
D222	78484	2303	707.728	769.175	1220.84	450	450	272	133.612	134	113	158	121988	6.73225	4782.92	4897	2754	6643	4366806	779.023	0.00772733	0.30437	0.109823	1.21511
D212	76694	2303	805.208	731.074	1296.46	451	451	248	167.378	168	129	194	80174	8.78552	4760.27	4800	3182	6650	2280167	884.239	0.0196311	0.733604	0.151564	1.4171
D222	78489	2303	715.801	773.66	1220.84	451	451	272	134.355	134	112	159	122666	6.69028	5362.3	5490	3144	6921	4895778	712.44	0.0101253	0.402597	0.153551	2.00377
D211	76000	2303	791.91	783.401	1297.04	452	452	248	154.366	154	121	201	179219	10.5863	5239.45	5311	1553	7631	6083001	1304.65	0.0218748	0.624285	0.318664	1.94098
D212	76699	2303	807.81	730.785	1296.46	452	452	248	163.837	164	122	200	78478	11.881	5130.64	5160	3341	6750	2457575	948.326	0.0203273	0.549453	0.136286	1.2978
D222	78494	2303	715.352	777.248	1220.84	452	452	272	133.778	134	106	160	122139	7.82413	5407.13	5429	3059	7410	4936708	991.904	0.00514283	0.174965	0.169734	1.58201
D211	75995	2303	794.222	782.823	1308.6	453	453	248	147.727	148	116	187	171511	9.9256	3870.27	3490	1565	7663	4493389	1626.5	0.0168504	0.493272	0.211628	0.831232
D212	76704	2303	809.545	727.605	1296.46	453	453	248	158.731	158	121	206	76032	11.1156	5095.65	5229	3015	6524	2440817	899.96	0.012803	0.36103	0.1659	1.61136
D222	78499	2303	712.213	777.248	1220.84	453	453	272	134.715	134	109	164	122995	8.46471	5394.18	5545	3121	7092	4924883	914.606	0.00747455	0.236149	0.186076	1.85054
D211	75990	2303	795.379	784.269	1308.6	454	454	248	149.468	149	114	193	173532	12.0717	4826.63	4694	1550	8807	5603716	1862.01	0.0142646	0.348271	0.269625	1.10097
D212	76709	2303	811.279	727.605	1296.46	454	454	248	159.871	159	133	184	76578	9.25329	4749.06	4806	2990	6176	2274800	769.075	0.0146707	0.499608	0.125907	1.38108
D222	78504	2303	713.11	777.248	1220.84	454	454	272	135.2	135	109	164	123438	7.6883	5257.54	5470	3070	6744	4800132	890.141	0.00769789	0.26867	0.159101	1.62146
D111	239945	2303	691.405	748.928	1212.19	455	455	314	140.376	140	116	167	67240	9.38199	6200.14	6233	5137	7114	2969867	415.413	0.0201988	0.592472	0.143005	3.73467
D112	239432	2303	672.487	735.575	1181.84	455	455	318	136.47	136	117	157	65369	6.76091	4130.56	4221	2240	6214	1978540	992.126	0.0128706	0.512987	0.101738	0.768915
D121	240603	2303	611.698	816.84	1121.43	455	455	200	133.037	133	112	165	57871	8.723	4689.48	4740	3622	5509	2039925	448.169	0.0104021	0.314025	0.118921	2.22418
D122	241637	2303	610.321	854.561	1115.78	455	455	195	132.084	132	115	164	42663	7.1172	4672.23	4694	3958	5252	1509129	267.938	0.00984085	0.361701	0.0771636	2.49834
D211	75920	2303	804.66	779.434	1288.73	455	455	248	161.899	161	121	213	187965	14.1912	5851.75	6038	2305	8439	6793884	1254.32	0.0187764	0.420522	0.239537	1.8031
D212	76674	2303	812.147	724.714	1302.24	455	455	248	160.783	161	138	189	77015	8.75819	5010.72	5038	3263	6431	2400136	624.348	0.0174781	0.630701	0.197933	2.6521
D221	77836	2303	740.366	779.553	1254.32	455	455	245	136.286	137	111	171	65281	7.9617	6026.87	5988	4278	7487	2886873	630.407	0.0160211	0.539838	0.259607	3.94078
D222	78509	2303	708.176	778.145	1220.84	455	455	272	137.921	137	107	174	125922	9.17617	5400.91	5570	2902	7537	4931035	974.488	0.0119596	0.355266	0.165693	1.57558
D211	75980	2303	791.91	780.221	1308.6	456	456	248	159.177	159	115	203	184804	13.4887	5660.71	5512	2240	10125	6572088	1987.08	0.0312128	0.714373	0.290265	1.28174
D212	76679	2303	807.81	724.425	1296.46	456	456	248	161.052	162	130	195	77144	10.3622	4833.88	4969	3020	6497	2315428	710.416	0.0187705	0.572721	0.186078	2.13499
D222	78514	2303	705.486	779.042	1220.84	456	456	272	138.192	138	108	174	126169	9.67042	5286.22	5472	3005	6798	4826322	911.766	0.0110832	0.313288	0.158356	1.5852
D211	75975	2303	789.308	781.956	1308.6	457	457	248	157.214	157	121	206	182526	14.4826	5637.12	5523	2012	10348	6544696	2092.29	0.0302499	0.637465	0.308756	1.27122
D212	76684	2303	806.654	728.183	1296.46	457	457	248	168.215	168	134	204	80575	9.84576	4934.14	4999	3111	7090	2363451	889.204	0.0189552	0.63565	0.152504	1.46851
D222	78520	2303	703.692	781.733	1220.84	457	457	272	138.854	139	110	174	126774	9.46668	5126.05	5347	2873	6775	4680080	880.313	0.0088814	0.258246	0.174469	1.73002
D212	76689	2303	806.943	729.629	1296.46	458	458	248	170.662	171	146	202	81747	9.07998	4857.83	5007	2398	7063	2326899	1109.51	0.0191462	0.7062	0.123585	0.963166
D222	78525	2303	703.692	784.424	1220.84	458	458	272	138.67	139	106	171	126606	9.55236	5197.49	5399	3089	6628	4745311	831.106	0.010844	0.311465	0.188719	1.98565
D211	75970	2303	784.393	778.776	1308.6	459	459	248	159.758	160	118	206	185479	14.5652	5649.97	5626	1949	9715	6559612	1850.25	0.0330198	0.701199	0.271393	1.30366
D212	76714	2303	791.91	730.785	1296.46	459	459	248	175.167	174	142	214	83905	11.7963	5767.29	5925	2729	8250	2762532	1389.5	0.0207185	0.602824	0.176645	1.24623
D222	78530	2303	696.516	778.594	1225.33	459	459	272	139.407	139	117	163	66776	7.34072	5723.38	5741	4522	6607	2741497	389.656	0.00938171	0.353023	0.123711	3.23412
D111	239950	2303	686.837	754.55	1212.19	460	460	314	138.837	139	114	170	60394	9.61894	5881.18	5950	4339	7190	2558314	639.135	0.00675217	0.19361	0.0596932	1.03668
D112	239437	2303	676.094	733.772	1206.88	460	460	318	140.754	140	118	170	67421	9.04555	7087.27	7092	5542	8344	3394802	561.517	0.0228591	0.695501	0.14542	3.20484
D121	240608	2303	598.482	819.318	1121.43	460	460	200	134.193	134	112	172	58374	8.96431	4669.6	4728	3474	5520	2031277	421.957	0.00765502	0.227446	0.14716	2.83928
D122	241642	2303	603.988	854.561	1115.78	460	460	195	131.724	131	105	160	42547	9.11971	3786.42	3829	2793	4628	1223014	446.32	0.0071791	0.20591	0.0675955	1.0743
D211	75915	2303	796.046	772.808	1288.73	460	460	248	176.702	177	133	213	205151	10.9304	5751.18	5900	3016	7831	6677124	1005.77	0.0324443	1.01603	0.262413	2.37723
D212	76719	2303	789.597	734.255	1296.46	460	460	248	175.242	175	132	202	83941	9.82396	6867.83	6786	4066	9111	3289691	1211.04	0.0256585	0.892504	0.220632	2.05009
D221	77841	2303	732.189	780.643	1254.32	460	460	245	136.315	136	113	171	65295	9.59487	5288.1	5335	3821	6471	2532999	544.457	0.0111686	0.313841	0.207834	3.34253
D222	78545	2303	696.516	782.182	1225.33	460	460	272	138.699	139	115	174	66437	8.77147	5613.03	5760	3111	6794	2688641	682.931	0.00675633	0.212236	0.160122	2.26881
D211	75960	2303	777.493	778.771	1308.6	461	461	248	150.829	150	108	213	175112	16.7219	5742.03	6082	1625	8583	6666501	1713.54	0.0187584	0.332165	0.310174	1.58664
D212	76724	2303	797.113	735.989	1308.03	461	461	248	179.835	179	140	229	86141	12.0106	7096.65	7284	3357	9549	3399295	1324.48	0.0342161	0.990735	0.171351	1.5676
D222	78550	2303	699.207	782.182	1225.33	461	461	272	138.985	139	118	168	66574	8.14165	5142.12	5257	2332	6730	2463076	901.85	0.00853303	0.288868	0.138074	1.3835
D211	75955	2303	775.505	778.109	1301.98	462	462	248	165.442	165	125	209	192078	14.6066	5540.28	5772	1826	9314	6432262	1899.35	0.0394084	0.858872	0.278471	1.27071
D222	78555	2303	694.722	775.903	1229.81	462	462	272	139.931	140	118	168	67027	8.07557	5022.47	5302	2093	6476	2405761	1009.87	0.00592792	0.204224	0.105817	0.951818
D211	75950	2303	772.192	778.109	1301.98	463	463	248	161.625	162	119	206	187647	14.4904	4837.54	5150	1316	7918	5616386	1623.41	0.0341868	0.737427	0.254317	1.20835
D222	78560	2303	688.443	766.933	1238.78	463	463	272	133.91	134	111	156	64143	7.79592	5664.06	5714	3818	7203	2713087	815.199	0.00755332	0.257541	0.114986	1.43308
D211	75945	2303	772.192	769.495	1301.98	464	464	248	167.57	167	128	213	194549	13.8399	5747.93	5773	2766	8921	6673351	1354.72	0.0388589	0.905792	0.29932	1.95484
D111	239965	2303	685.08	752.442	1212.19	465	465	314	140.122	139	116	174	60953	9.15667	6012.49	6048	4320	8060	2615431	805.183	0.00188657	0.0576307	0.0395804	0.568606
D112	239442	2303	680.301	730.767	1206.88	465	465	318	143.835	143	116	189	68897	9.54092	7310.09	7395	5590	9441	3501534	783.408	0.0143402	0.42626	0.165293	2.64719
D121	240613	2303	608.118	808.856	1121.43	465	465	200	132.159	132	108	164	57489	8.58329	4614.99	4674	3226	5619	2007520	598.587	0.00464654	0.142426	0.110288	1.53167
D122	241647	2303	607.017	842.171	1115.78	465	465	195	127.347	126	109	158	41133	8.74823	4117.22	4116	2522	5263	1329862	628.922	0.00385559	0.11182	0.110328	1.30098
D211	75910	2303	780.144	771.482	1288.73	465	465	248	174.668	174	130	211	202790	11.4182	4446.34	4535	1589	8726	5162198	1592.85	0.0314684	0.933396	0.19572	0.913825
D212	76729	2303	796.535	736.278	1308.03	465	465	248	180.537	180	144	210	86477	10.8519	7097.11	7285	4041	8704	3399516	932.687	0.0159334	0.521833	0.188929	2.41834
D221	77846	2303	731.644	774.102	1254.32	465	465	245	142.098	142	115	168	68065	8.60237	5497.83	5499	3626	6981	2633461	677.454	0.0108777	0.355499	0.18975	2.58861
D222	78565	2303	698.758	770.521	1238.78	465	465	272	140.415	140	116	172	67259	8.75687	6306.86	6531	3027	8652	3020984	1353.63	0.00972662	0.308926	0.144487	1.17641
D211	75935	2303	770.204	769.495	1315.23	466	466	248	156.599	158	111	202	181811	15.504	4928.06	4740	1843	8429	5721474	1942.44	0.0343307	0.670499	0.274191	1.09189
D211	75930	2303	768.879	773.47	1315.23	467	467	248	156.777	158	110	216	182018	18.2286	6217.17	6546	2017	9914	7218130	1819.18	0.0349564	0.580983	0.347928	1.76429
D211	75925	2303	781.469	772.145	1315.23	468	468	248	171.122	171	138	219	198673	10.7131	6176.21	6400	2219	9143	7170585	1534.53	0.0328591	1.01633	0.336289	2.02577
D111	239970	2303	682.971	752.091	1212.19	470	470	314	146.692	147	120	177	63811	9.73908	6797.78	6910	5004	8611	2957034	877.606	0.0160727	0.47652	0.0877805	1.25013
D112	239447	2303	685.71	727.761	1206.88	470	470	318	141.827	142	117	176	67935	8.77385	5244.13	5348	2910	7013	2511938	985.16	0.00996337	0.318932	0.131314	1.23573
D121	240618	2303	604.539	807.479	1121.43	470	470	200	137.694	137	117	166	59897	7.38855	4803.24	4858	3685	5990	2089408	634.992	0.00966294	0.356714	0.130332	1.74438
D122	241652	2303	600.134	840.244	1127	470	470	195	137.52	137	112	162	44419	7.80321	4440.14	4475	3631	5167	1434166	366.187	0.0173458	0.600964	0.0756323	1.70517
D211	75905	2303	782.131	772.808	1321.86	470	470	248	177.177	178	123	225	205703	14.8404	6836.24	7100	2085	10675	7936879	1962.76	0.055598	1.25763	0.37547	1.90153
D212	76734	2303	796.246	731.364	1308.03	470	470	248	175.33	176	139	207	83983	11.5313	6606.99	6745	3576	8737	3164750	1199.73	0.0257273	0.762731	0.235273	2.09777
D221	77851	2303	734.915	778.463	1254.32	470	470	245	150.117	150	122	182	71906	9.62709	6149.32	6159	4150	8306	2945524	889.822	0.0208291	0.636328	0.136343	1.65836
D222	78570	2303	692.479	765.139	1238.78	470	470	272	142.839	143	120	170	68420	8.20381	7149.41	7220	5082	8676	3424567	887.843	0.0108439	0.373561	0.0985353	1.44458
D111	239975	2303	679.106	750.334	1212.19	475	475	314	144.103	144	112	181	62685	10.6482	4429.23	4393	2670	6247	1926713	998.924	0.00373919	0.100829	0.0399203	0.340423
D112	239452	2303	680.902	722.352	1221.85	475	475	318	139.528	139	116	172	66834	10.2901	5754.25	5727	4266	7173	2756288	689.606	0.0105718	0.283696	0.121143	1.80325
D121	240623	2303	597.105	802.247	1121.43	475	475	200	139.51	140	116	162	60687	7.21058	4443.24	4465	2654	5704	1932808	652.567	0.00357443	0.137824	0.14871	1.76292
D122	241657	2303	586.367	835.012	1127	475	475	195	139.235	139	119	164	44973	8.19523	4537.07	4547	3605	5380	1465475	355.263	0.0124117	0.416573	0.0891519	2.09073
D211	75900	2303	783.457	756.905	1321.86	475	475	248	174.765	175	129	218	202902	12.8201	4762.14	4930	2244	7124	5528846	1180.52	0.0193147	0.516619	0.224047	1.47672
D212	76739	2303	774.275	726.738	1308.03	475	475	248	178.896	179	135	231	85691	15.1339	7319.71	7435	3751	9733	3506143	1373.71	0.0329094	0.753245	0.219299	1.9167
D221	77856	2303	731.099	779.008	1270.67	475	475	245	152.299	153	126	196	72951	11.2431	7252.01	7389	4534	9161	3473715	1163.61	0.0233132	0.617213	0.202179	2.09628
D222	78575	2303	690.685	762	1238.78	475	475	272	143.286	143	121	167	68634	8.71538	7239.2	7213	5704	8453	3467576	513.99	0.00641978	0.209744	0.103956	2.65255
D111	239980	2303	682.269	749.631	1212.19	480	480	314	150.766	151	119	178	65583	8.90478	5186.9	5224	3697	6683	2256300	835.239	0.00925808	0.310619	0.0389052	0.465113
D112	239457	2303	689.917	719.347	1221.85	480	480	318	144.117	144	122	173	69032	7.72778	5486.1	5544	4390	7051	2627843	606.862	0.0108451	0.400164	0.17565	2.70131
D121	240628	2303	600.96	801.421	1140.96	480	480	200	143.4	143	119	178	62379	9.01054	4626.22	4609	3339	5857	2012405	605.939	0.0149976	0.47031	0.0881519	1.237
D122	241662	2303	596.004	833.085	1127	480	480	195	135.712	135	113	171	43835	9.32708	4728.02	4746	3928	5507	1527149	318.233	0.0135542	0.389161	0.0841801	2.30713
D211	75895	2303	790.745	766.181	1321.86	480	480	248	182.064	183	149	214	211376	10.8107	5400.61	5499	2109	7925	6270112	1310.67	0.0148909	0.494199	0.181578	1.26643
D212	76744	2303	782.369	722.401	1313.81	480	480	248	201.257	202	160	247	96402	14.6158	8743.49	8851	6854	10119	4188133	776.554	0.0273703	0.733686	0.20351	3.80785
D221	77861	2303	744.727	770.286	1281.57	480	480	245	161.555	162	139	187	77385	8.99399	6900.91	6863	4661	8910	3305538	908.593	0.0213732	0.75177	0.187196	2.3952
D222	78580	2303	699.207	762.448	1238.78	480	480	272	150.896	151	123	174	72279	8.39765	6994.29	6963	5131	8546	3350263	752.96	0.0104283	0.370899	0.102733	1.73077
D111	239985	2303	679.106	748.577	1212.19	485	485	314	149.46	149	120	183	65015	10.4586	3846.32	3839	2234	5443	1673150	918.693	0.00763473	0.216556	0.0360649	0.291476
D112	239462	2303	694.124	725.357	1221.85	485	485	318	151.925	152	126	187	72772	9.36982	6514.34	6569	4608	8127	3120371	730.559	0.0217878	0.691482	0.184539	2.77833
D121	240633	2303	591.323	800.595	1140.96	485	485	200	141.411	141	122	171	61514	8.46153	4501.66	4563	3468	5229	1958220	388.262	0.0069267	0.229929	0.0645132	1.40532
D122	241667	2303	603.162	830.882	1127	485	485	195	137.882	137	115	166	44536	9.55688	4553.6	4637	3666	5128	1470814	302.582	0.00866291	0.247822	0.05954	1.69135
D211	75890	2303	792.071	771.482	1321.86	485	485	248	197.352	197	159	249	229126	12.653	6166.79	6145	2932	9900	7159644	1720.34	0.0311626	0.942729	0.204066	1.21505
D212	76749	2303	783.526	723.269	1316.7	485	485	248	203.829	203	164	278	97634	13.8973	7505.71	7554	5512	9410	3595236	927.457	0.0178348	0.513993	0.175862	2.42072
D221	77866	2303	746.363	773.011	1281.57	485	485	245	169.067	170	141	203	80983	10.8093	8470.13	8883	4492	10413	4057194	1377.62	0.0261125	0.796059	0.18281	1.90053
D222	78585	2303	702.346	768.278	1238.78	485	485	272	154.649	154	128	180	74077	8.58542	7452.57	7525	5612	8503	3569782	582.448	0.0101471	0.361889	0.105193	2.43572
D111	239990	2303	671.024	748.928	1220.54	490	490	314	146.814	147	108	194	63864	10.4498	4475.59	4588	3294	5577	1946883	567.201	-0.000878	-0.0246999	0.0297846	0.456446
D112	239467	2303	681.503	726.559	1221.85	490	490	318	152.257	152	122	201	72931	10.9447	5933.52	5984	4859	6875	2842154	411.277	0.0167351	0.457957	0.155347	3.87969
D121	240638	2303	589.946	792.611	1140.96	490	490	200	138.039	138	116	167	60047	7.22137	4353.22	4366	3702	4794	1893651	200.639	0.0042823	0.163017	0.076534	3.08498
D122	241672	2303	599.308	824.825	1127	490	490	195	135.836	135	110	160	43875	8.45601	4405.41	4467	3308	5244	1422948	418.658	0.00801182	0.255355	0.081333	1.58294
D211	75885	2303	782.131	778.109	1321.86	490	490	248	182.499	181	132	251	211881	19.7241	5994.47	6124	2904	9459	6959581	1108.06	0.00878319	0.161119	0.204426	1.83642
D212	76754	2303	774.275	723.558	1316.7	490	490	248	212.447	212	183	256	101762	11.5422	5531.09	5565	3512	8006	2649394	1185.89	0.0221931	0.799239	0.119726	0.997414
D221	77871	2303	733.279	770.286	1281.57	490	490	245	165.328	165	137	202	79192	10.5104	7066.43	7181	3822	9428	3384821	1319.39	0.0161728	0.500697	0.164604	1.51398
D222	78590	2303	696.964	768.278	1238.78	490	490	272	154.177	154	128	181	73851	8.46009	4976.21	4999	3373	6563	2383604	816.26	2.34E-04	0.00851336	0.0458997	0.535081
D111	239995	2303	660.13	758.065	1231.34	495	495	314	151.405	152	121	180	65861	10.3551	6008.83	6121	4301	7089	2613841	653.618	0.012539	0.362133	0.06049	1.04875
D112	239472	2303	671.285	736.777	1235.08	495	495	318	145.635	146	122	174	69759	9.32368	4694.6	4797	3257	5893	2248712	624.043	0.0108309	0.33473	0.101218	1.38292
D121	240643	2303	594.352	791.509	1140.96	495	495	200	141.048	141	122	163	61356	7.00493	4465.14	4446	3947	5085	1942334	294.979	0.011984	0.476894	0.0752277	2.11812
D122	241677	2303	594.902	826.202	1149.05	495	495	195	135.517	136	113	171	43772	8.63919	3539.57	3607	2630	4112	1143281	284.949	0.0016826	0.0526988	0.0439119	1.04504
D211	75880	2303	775.505	787.385	1321.86	495	495	248	183.089	183	135	233	212566	19.1872	5532.72	5497	2920	8629	6423492	1064.53	0.0134451	0.253189	0.205928	1.77503
D212	76759	2303	774.564	730.496	1322.48	495	495	248	222.177	222	180	268	106423	12.8587	6744.07	6896	4291	8824	3230410	1157.43	0.0263679	0.887776	0.142569	1.45411
D221	77876	2303	729.463	776.827	1281.57	495	495	245	166.424	166	141	206	79717	10.9715	6449.42	6653	3407	8954	3089274	1346.12	0.0182321	0.543212	0.125131	1.06569
D222	78595	2303	682.164	778.594	1252.24	495	495	272	157.555	157	128	191	75469	10.3316	5733.13	5783	4507	6795	2746168	535.871	0.00588887	0.178558	0.120561	2.30215
D111	240000	2303	656.616	757.713	1231.34	500	500	314	155.733	155	123	191	67744	11.595	5649.29	5553	3445	7786	2457441	1099.43	0.0103953	0.276366	0.0699631	0.671981
D112	239477	2303	676.094	733.772	1226.26	500	500	318	151.315	151	122	193	72480	10.9521	3975.18	3854	2787	5720	1904110	696.873	0.0118939	0.324791	0.0864972	0.908253
D121	240648	2303	597.656	790.133	1140.96	500	500	200	141.046	141	120	167	61355	7.76069	5274.11	5305	4182	6084	2294236	449.981	0.00678548	0.244982	0.0953086	2.03977
D122	241682	2303	592.424	828.68	1149.05	500	500	195	136.663	136	107	179	44142	9.89106	3544.7	3584	2610	4268	1144939	408.222	0.00611495	0.167951	0.0363752	0.60954
D211	75875	2303	776.83	785.397	1321.86	500	500	248	190.642	191	137	245	221335	16.4965	5819.89	6006	2853	8988	6756887	1273.38	0.0173466	0.394094	0.169692	1.3261
D212	76764	2303	775.142	738.591	1322.48	500	500	248	240.459	239	182	293	115180	16.1359	6622.68	6622	4580	8833	3172265	837.669	0.0285975	0.828634	0.10917	1.55632
D221	77881	2303	727.283	773.011	1281.57	500	500	245	171.691	171	138	201	82240	10.8296	7882.09	7835	6054	9492	3775523	800.26	0.0143516	0.448616	0.1737	2.9153
D222	78600	2303	680.819	780.836	1252.24	500	500	272	163.768	164	130	195	78445	10.744	6692.28	6824	4092	8206	3205604	878.348	0.00763065	0.230863	0.165212	2.1606
D111	240005	2303	669.969	764.39	1231.34	505	505	314	168.009	167	140	207	73084	10.0161	7357.86	7368	5602	8825	3200668	797.74	0.0058829	0.196204	0.0546622	0.956079
D112	239482	2303	669.482	746.393	1226.26	505	505	318	159.808	161	125	194	76548	11.7643	5916.15	6093	3226	7800	2833837	1134.18	0.0155987	0.417281	0.106931	1.0078
D121	240653	2303	591.598	792.06	1140.96	505	505	200	142.506	142	120	174	61990	7.82215	4455.86	4509	3402	5412	1938297	456.188	0.00742071	0.268393	0.0722585	1.31646
D122	241687	2303	582.512	828.129	1149.05	505	505	195	139.257	139	120	163	44980	7.63363	3115.09	3073	2286	4087	1006174	488.514	0.00106921	0.0389684	0.0261579	0.325096
D211	75870	2303	785.444	777.446	1348.36	505	505	248	204.029	205	147	256	236878	19.8418	5957.01	5907	2589	9833	6916092	1807.61	0.0203121	0.409416	0.211167	1.14915
D212	76769	2303	774.853	740.904	1310.92	505	505	248	239.956	240	191	281	114939	14.111	6677.74	6694	4996	8330	3198637	707.271	0.019478	0.649783	0.142851	2.3603
D221	77886	2303	731.644	771.921	1281.57	505	505	245	177.946	179	141	210	85236	10.1839	6794.48	6810	4610	8284	3254556	686.896	0.013314	0.459164	0.16095	2.74266
D222	78605	2303	685.304	775.006	1252.24	505	505	272	175.063	175	136	211	83855	10.9359	7952.81	8027	6408	8902	3809397	523.533	0.0220691	0.691309	0.128516	3.45984
D111	240010	2303	677.7	762.984	1238.69	510	510	314	178.759	179	149	209	77760	10.3707	6912.12	6941	5546	8219	3006774	560.551	0.0110574	0.377022	0.0396981	0.941649
D112	239487	2303	682.104	743.388	1226.26	510	510	318	170.169	170	144	199	81511	9.00503	7414.26	7888	4164	9167	3551429	1274.54	0.0192228	0.712808	0.147551	1.49594
D121	240658	2303	596.554	796.19	1126.69	510	510	200	140.807	141	117	177	61251	9.06655	4132.25	4154	3470	4756	1797528	304.975	3.91E-04	0.012145	0.0625132	1.59437
D122	241692	2303	593.526	829.506	1149.05	510	510	195	138.607	138	119	165	44770	7.4997	3111.34	3108	2220	4094	1004962	501.376	0.00291363	0.107384	0.039537	0.472038
D211	75865	2303	799.36	772.808	1348.36	510	510	248	232.96	233	183	287	270466	16.7088	8534.41	8548	4544	12140	9908448	1418.15	0.0299943	0.812023	0.303108	2.79961
D212	76774	2303	784.682	733.965	1319.59	510	510	248	260.618	259	221	325	124836	15.8391	6878.25	6973	4852	8910	3294682	1023.29	0.022988	0.739493	0.117519	1.41371
D221	77891	2303	747.453	769.195	1281.57	510	510	245	200.015	199	152	245	95807	13.53	8316.32	8736	4291	10441	3983516	1520.1	0.017887	0.519556	0.167256	1.56785
D222	78610	2303	691.134	770.969	1252.24	510	510	272	178.159	178	148	214	85338	10.8105	8012.39	8086	6764	8793	3837935	422.737	0.00626739	0.205289	0.09475	3.28085
D212	76814	2303	780.057	732.52	1313.81	511	511	248	258.215	259	216	305	123685	14.4344	7088.2	7159	5625	8128	3395246	479.451	0.0228666	0.799824	0.137087	3.5647
D222	78615	2303	689.788	777.248	1252.24	511	511	272	179.749	180	151	215	86100	9.54991	7558.34	7540	5139	9436	3620447	982.688	0.00769633	0.28751	0.106585	1.48167
D212	76819	2303	785.55	733.098	1313.81	512	512	248	261.701	262	221	321	125355	15.1877	7495.6	7502	6112	8876	3590393	508.184	0.0253361	0.851565	0.157083	4.00478
D222	78620	2303	694.273	774.109	1252.24	512	512	272	185.008	185	160	233	88619	10.4881	7979.69	8220	5558	9543	3822273	825.962	0.0135345	0.471117	0.10469	1.83114
D212	76824	2303	785.839	735.989	1313.81	513	513	248	256.808	256	202	304	123011	15.3006	6989.39	7058	4750	8633	3347920	784.336	0.0228117	0.748671	0.162785	2.49506
D222	78625	2303	695.619	776.351	1252.24	513	513	272	184.01	184	148	215	88141	10.6143	7821.57	8035	5385	9128	3746530	819.27	0.0104531	0.358682	0.103932	1.79764
D212	76829	2303	786.706	735.989	1313.81	514	514	248	256.875	257	200	312	123043	17.4713	7383.89	7481	5735	8684	3536883	674.473	0.0293615	0.838755	0.180117	3.3418
D222	78630	2303	696.516	773.66	1252.24	514	514	272	189.228	190	148	229	90640	12.2743	8141.47	8344	5877	9577	3899765	761.738	0.0174069	0.52753	0.109285	2.10593
D111	240015	2303	683.674	762.984	1238.69	515	515	314	180.331	181	157	211	78444	9.55825	6707.77	6706	5362	7773	2917878	577.678	0.00184197	0.0693753	0.0313349	0.705587
D112	239492	2303	685.71	742.787	1226.26	515	515	318	176.309	177	127	215	84452	12.7171	6978.18	7030	4142	9039	3342548	1128.51	0.0215599	0.585193	0.151306	1.62529
D121	240663	2303	600.684	801.421	1126.69	515	515	200	138.71	139	119	172	60339	7.77351	3368.32	3412	2538	4244	1465220	484.768	0.00222102	0.079088	0.049179	0.651388
D122	241697	2303	588.294	831.158	1149.05	515	515	195	145.811	146	127	170	47097	7.62463	4130.88	4156	3225	4947	1334274	450.745	0.0064431	0.244854	0.0725171	1.23931
D211	75860	2303	807.974	773.47	1348.36	515	515	248	263.606	264	207	352	306047	17.3899	9509.28	9342	6684	12836	1.10E+07	1313.13	0.0395767	1.15417	0.294885	3.2983
D212	76779	2303	791.91	735.411	1319.59	515	515	248	256.077	256	215	311	122661	15.6514	8404.57	8620	5637	10061	4025789	978.434	0.0254679	0.812677	0.206933	2.94551
D221	77896	2303	755.63	774.102	1297.93	515	515	245	207.541	208	152	244	99412	14.464	7896.3	7887	5145	9590	3782330	985.843	0.0307914	0.857243	0.186993	2.52362
D222	78635	2303	707.279	778.145	1261.21	515	515	272	193.948	193	153	238	92901	12.6933	8093.13	8139	6623	9278	3876610	589.538	0.0214621	0.642081	0.139269	3.35633
D212	76834	2303	791.332	733.676	1313.81	516	516	248	259.05	260	201	302	124085	13.8315	7353.13	7220	5736	9510	3522149	867.584	0.0290414	1.05713	0.173256	2.50314
D212	76839	2303	790.464	736.278	1313.81	517	517	248	253.716	253	211	316	121530	16.293	7603.58	7532	5650	9416	3642117	904.113	0.014629	0.449037	0.183561	2.60865
D111	240020	2303	686.485	759.47	1238.69	520	520	314	189.303	190	158	222	82347	11.0549	7738.39	7726	6674	8788	3366198	482.229	0.00827467	0.281063	0.0525449	1.6022
D112	239497	2303	689.316	740.383	1225.71	520	520	318	170.793	170	145	201	81810	9.4615	5403.22	5354	4526	6578	2588142	410.775	0.00331017	0.119112	0.0715374	1.75632
D121	240668	2303	601.51	794.263	1126.69	520	520	200	139.379	140	117	173	60630	8.2485	3211.57	3193	2303	4460	1397035	625.66	0.00155828	0.0525804	0.0505262	0.493763
D122	241702	2303	587.468	830.607	1149.05	520	520	195	146.978	146	119	182	47474	10.2176	3803.56	3847	2789	4640	1228549	414.96	0.0060206	0.172173	0.0521826	0.909176
D211	75855	2303	805.323	774.133	1348.36	520	520	248	255.26	255	184	321	296357	20.9757	7705.69	7970	3758	10928	8946311	1525.53	0.0303272	0.716397	0.235641	1.92654
D212	76784	2303	783.815	738.88	1319.59	520	520	248	256.071	257	206	303	122658	15.259	8031.94	8074	6181	9370	3847300	564.689	0.0318918	1.03731	0.188381	4.50944
D221	77901	2303	757.265	771.376	1287.03	520	520	245	215.361	215	179	250	103158	12.1128	8496.15	8502	6795	9890	4069656	698.859	0.0148562	0.520541	0.156305	3.28673
D222	78640	2303	709.522	773.212	1261.21	520	520	272	204.146	204	168	242	97786	10.1997	9039.24	9193	6697	10464	4329794	873.258	0.0257266	1.00401	0.140941	2.55737
D212	76844	2303	786.995	740.904	1313.81	521	521	248	256.28	255	204	300	122758	13.8929	6887.47	6893	5480	8237	3299096	667.004	0.0126358	0.460363	0.11999	2.21255
D212	76849	2303	784.393	739.747	1313.81	522	522	248	258.205	258	217	297	123680	12.4445	7058.32	7050	5067	9309	3380935	1008.64	0.0220716	0.896125	0.134471	1.65894
D212	76854	2303	787.284	740.326	1313.81	523	523	248	268.322	269	228	318	128526	13.3641	6987.81	6911	5084	9129	3347161	907.651	0.0210146	0.826486	0.148732	1.9936
D212	76859	2303	791.042	741.482	1313.81	524	524	248	269	268	198	342	128851	18.3807	7615.95	7478	4906	10303	3648038	1285.91	0.0154995	0.446745	0.155565	1.59463
D111	240025	2303	688.242	760.173	1238.69	525	525	314	187.147	187	159	224	81409	11.182	6701.51	6674	5554	8100	2915158	478.371	0.00608927	0.202591	0.0449314	1.20476
D112	239502	2303	692.321	740.383	1225.71	525	525	318	175.372	176	143	217	84003	10.5456	5828.04	5866	4228	6810	2791629	550.768	0.0109999	0.361874	0.123417	2.32498
D121	240673	2303	610.046	790.133	1126.69	525	525	200	141.694	141	118	170	61637	8.96593	3225.44	3170	2215	4821	1403065	665.743	0.00684128	0.214765	0.0547101	0.502627
D122	241707	2303	592.424	827.028	1149.05	525	525	195	152.477	153	129	182	49250	8.88305	4388.26	4472	3648	4924	1417408	294.918	0.0153634	0.519442	0.043971	1.25343
D211	75850	2303	804.66	776.783	1348.36	525	525	248	240.47	241	184	294	279186	16.4271	5134.55	5161	1756	7792	5961210	1400.21	0.0146413	0.422471	0.19257	1.18425
D212	76789	2303	783.237	746.108	1319.59	525	525	248	267.739	268	214	323	128247	16.209	7877.41	7713	5577	10242	3773278	1119.63	0.0147622	0.480585	0.119697	1.50426
D221	77906	2303	754.54	764.289	1287.03	525	525	245	223.319	223	182	285	106970	13.9448	7630.65	7981	3907	9893	3655082	1397.46	0.0193951	0.609389	0.139704	1.33865
D222	78645	2303	706.382	774.557	1261.21	525	525	272	203.635	203	160	256	97541	12.9199	8331.85	8668	5225	9655	3990954	1031.38	0.0179929	0.557159	0.119146	1.72008
D111	240030	2303	684.728	761.93	1238.69	530	530	314	195.007	195	155	230	84828	11.292	6126.75	6203	4634	7432	2665138	600.162	0.0163814	0.556676	0.0571798	1.1043
D112	239507	2303	694.725	741.585	1225.71	530	530	318	186.589	186	156	226	89376	10.4239	5630.67	5733	4499	6278	2697090	381.803	0.0110235	0.39034	0.101192	2.71041
D121	240678	2303	602.612	792.335	1145.16	530	530	200	154.338	154	125	184	67137	9.71996	4673.71	4675	4022	5223	2033066	206.535	0.00974929	0.306618	0.0743683	3.1328
D122	241712	2303	593.25	820.42	1149.05	530	530	195	153.737	154	131	174	49657	8.50002	5106.34	5083	4525	5626	1649349	211.343	0.00391259	0.14098	0.0417058	1.93466
D211	75845	2303	807.311	777.446	1348.36	530	530	248	259.094	258	196	341	300808	21.0728	5963.35	6007	4176	7485	6923450	658.948	0.036051	0.855661	0.215861	3.21336
D212	76794	2303	793.933	746.397	1319.59	530	530	248	283.457	284	221	349	135776	21.94	7893.94	7969	5875	9507	3781197	822.661	0.0097806	0.250277	0.138048	2.32794
D221	77911	2303	760.536	761.018	1303.38	530	530	245	237.735	239	186	276	113875	12.8486	7682.31	7685	5749	9406	3679826	761.278	0.0198873	0.72159	0.128144	2.29252
D222	78650	2303	707.728	767.83	1261.21	530	530	272	206.597	207	176	248	98960	11.3618	8303.43	8350	6624	9443	3977342	509.948	0.0137287	0.492511	0.115206	3.36419
D111	240035	2303	686.134	755.956	1248.91	535	535	314	200.825	200	172	234	87359	10.6486	5416.4	5470	4460	6387	2356134	421.499	0.0115086	0.429149	0.0416712	1.02813
D112	239512	2303	697.129	739.181	1225.71	535	535	318	195.392	194	161	239	93593	11.3442	5372.56	5476	3613	6882	2573454	822.672	0.0136547	0.464041	0.100963	1.19777
D121	240683	2303	601.51	789.582	1145.16	535	535	200	150.453	150	120	187	65447	9.90901	4548.83	4496	3689	5448	1978740	395.522	0.0033413	0.101127	0.0569021	1.23838
D122	241717	2303	594.076	816.565	1149.05	535	535	195	156.57	156	135	179	50572	9.04564	4838.85	4838	4139	5497	1562950	283.218	0.00771815	0.265138	0.0492478	1.60384
D211	75840	2303	808.636	777.446	1348.36	535	535	248	281.808	281	218	355	327179	20.811	6221.24	6375	3613	8398	7222854	946.254	0.0314326	0.825332	0.225547	2.41995
D212	76799	2303	789.597	731.364	1331.15	535	535	248	282.637	283	230	330	135383	19.0526	7438.33	7576	4702	8869	3562962	831.525	0.0425444	1.21074	0.17483	2.66239
D221	77916	2303	761.626	755.022	1303.38	535	535	245	253.514	253	214	296	121433	13.141	9830.23	9879	7177	11701	4708679	874.83	0.0269147	1.01125	0.182605	3.47011
D222	78655	2303	706.382	769.624	1261.21	535	535	272	212.161	212	174	254	101625	11.5573	7808.24	7890	6158	8892	3740148	613.753	0.0123815	0.449023	0.124665	2.82041
D111	240040	2303	692.108	755.253	1256.47	540	540	314	208.986	209	174	244	90909	12.1204	5672.77	5712	4388	7111	2467656	521.565	0.00172644	0.0594339	0.0132525	0.284511
D112	239517	2303	700.134	736.176	1225.71	540	540	318	199.332	198	153	232	95480	11.8798	5544.36	5709	3365	7537	2655750	1078.98	0.00641709	0.213972	0.0973981	0.912127
D121	240688	2303	599.858	786.553	1145.16	540	540	200	154.579	155	119	186	67242	10.0389	4330.23	4281	3800	5031	1883652	274.045	0.00549805	0.168393	0.0849883	2.47545
D122	241722	2303	588.57	814.913	1149.05	540	540	195	149.768	150	126	186	48375	10.7979	3761.64	3747	3408	4295	1215010	166.554	0.00813775	0.22392	0.0302006	1.32418
D211	75835	2303	809.961	777.446	1348.36	540	540	248	271.973	271	208	332	315761	17.4374	5474.1	5445	3804	7567	6355432	713.599	0.0287295	0.871168	0.183122	2.37465
D212	76804	2303	783.815	737.435	1331.15	540	540	248	283.593	283	231	348	135841	19.3294	7561.59	7536	5882	9125	3622003	689.476	0.0181678	0.523586	0.177842	3.31185
D221	77921	2303	761.081	761.563	1303.38	540	540	245	247.004	246	196	292	118315	15.4472	9864.34	9942	6392	11812	4725019	1171.54	0.0230566	0.720745	0.171708	2.4678
D222	78660	2303	705.037	771.418	1261.21	540	540	272	207.578	208	161	244	99430	13.1023	6871.46	6791	5516	8593	3291427	709.771	0.00817601	0.256962	0.110446	1.92581
D212	76864	2303	781.502	737.435	1331.15	541	541	248	291.729	291	245	356	139738	18.9813	8651.07	8737	6353	10391	4143861	835.892	0.0303318	0.904908	0.194708	3.37342
D212	76869	2303	782.948	731.364	1331.15	542	542	248	292.399	292	230	367	140059	21.7295	8364.45	8427	5767	10661	4006573	1013.63	0.0340527	0.886266	0.180265	2.5207
D212	76874	2303	779.768	731.364	1331.15	543	543	248	299.228	301	231	368	143330	23.7818	8755.21	8959	5944	10385	4193747	922.632	0.0463676	1.11511	0.179032	2.88186
D212	76879	2303	776.298	732.231	1331.15	544	544	248	297.47	297	229	362	142488	19.5886	9165.31	9233	6605	10724	4390185	834.792	0.0413981	1.20735	0.206622	3.76014
D111	240045	2303	682.62	751.036	1259.72	545	545	314	202.322	203	162	236	88010	12.069	6111.98	6053	5046	7953	2658712	588.818	-0.00359188	-0.120861	0.0310914	0.626001
D112	239522	2303	710.352	727.16	1243.82	545	545	318	212.53	212	174	269	101802	12.6376	6693.37	6706	5477	7508	3206124	377.504	0.00892335	0.297478	0.116764	3.70768
D121	240693	2303	600.684	779.945	1145.16	545	545	200	157.448	157	129	192	68490	11.0111	4501.97	4618	2893	5328	1958357	523.572	0.00427036	0.121605	0.0891524	1.40767
D122	241727	2303	578.657	809.131	1149.05	545	545	195	149.452	148	129	185	48273	8.87526	3402	3402	2972	3984	1098847	223.36	0.00785131	0.262359	0.0566064	1.63197
D211	75830	2303	804.028	771.908	1336.49	545	545	248	290.224	290	219	380	336950	25.9827	6083.86	6015	2478	10417	7063360	1979.13	0.0165726	0.364193	0.170588	0.895941
D212	76809	2303	777.455	731.653	1331.15	545	545	248	308.234	308	239	392	147644	21.1598	7584.47	7669	5441	9015	3632963	747.054	0.041862	1.1706	0.179356	3.08798
D221	77926	2303	758.356	759.383	1303.38	545	545	245	253.056	253	201	294	121214	14.4406	9134	9019	6507	11466	4375185	1100.17	0.0184251	0.634079	0.144826	2.10058
D222	78665	2303	703.692	773.212	1261.21	545	545	272	216.898	216	184	265	103894	12.5017	7602.51	7769	3111	10858	3641600	1701.14	0.00282029	0.0975857	0.124977	0.992961
D111	240050	2303	681.917	747.522	1259.72	550	550	314	204.559	203	170	262	88983	13.3728	5563.79	5525	5024	6924	2420247	330.592	-0.000235	-0.0071834	0.0157638	0.522367
D112	239528	2303	706.746	729.564	1243.82	550	550	318	223.739	224	176	267	107171	14.6178	7355.77	7318	5375	9050	3523415	768.057	0.0224611	0.672474	0.13968	2.34755
D121	240698	2303	601.786	767.28	1145.16	550	550	200	163.538	163	135	191	71139	10.0442	4805.54	4915	3556	5357	2090411	383.41	-0.000548	-0.0178405	0.0967013	2.21031
D122	241732	2303	583.614	801.421	1149.05	550	550	195	148.901	149	120	181	48095	10.6154	3105.82	3087	2636	3707	1003180	221.874	0.00593887	0.165625	0.0393	1.05864
D211	840136	2303	807.192	760.041	1348.36	550	550		328.2	328	260	407	381040	19.9769	7876.06	7894	5531	9920	9144107	864.77	0.0335027	1.06514	0.204969	3.09849
D212	75825	2303	810.624	741.002	1315.23	550	550	248	312.725	312	257	379	363074	17.8274	5966.05	6043	3507	8071	6926581	1033.13	0.0143338	0.495778	0.141731	1.43372
D221	77931	2303	755.63	757.202	1303.38	550	550	245	243.706	243	200	285	116735	14.4111	7330.05	7313	5197	8605	3511092	651.204	0.0194486	0.645238	0.150877	2.9513
D222	78670	2303	699.655	770.521	1261.21	550	550	272	230.902	231	185	272	110602	14.9474	8208.42	8423	4393	9791	3931832	1054.72	0.0181586	0.551011	0.130367	1.79516
D111	240055	2303	683.323	748.225	1259.72	555	555	314	210.239	210	173	256	91454	11.7684	6255.78	6241	5514	7186	2721266	315.547	-0.0047792	-0.171578	0.0147682	0.577044
D112	239534	2303	707.8	722.536	1243.82	555	555	318	232.543	232	177	282	111388	14.3566	7722.53	7667	6387	8944	3699091	594.515	0.0289686	0.912028	0.145849	3.30676
D121	240703	2303	602.887	758.745	1145.16	555	555	200	169.018	168	132	205	73523	12.0994	4581.49	4636	3726	5112	1992948	255.59	0.00923193	0.255565	0.0808487	2.68165
D122	241737	2303	576.73	790.408	1149.05	555	555	195	155.941	155	134	182	50369	9.43363	3602	3624	2987	4017	1163446	242.419	0.00657789	0.216048	0.0721164	1.99893
D211	840143	2303	806.401	758.063	1348.36	555	555		335.777	336	272	420	389837	19.5075	7064.28	6945	5117	9035	8201633	840.941	0.0227419	0.765493	0.167801	2.41412
D212	75820	2303	807.311	740.339	1315.23	555	555	248	316.843	317	254	394	367855	19.5003	6098.98	6168	3889	8584	7080918	1002.99	0.00967395	0.311355	0.120247	1.30543
D221	77936	2303	752.904	755.022	1303.38	555	555	245	247.088	247	200	297	118355	16.5627	6963.65	6842	4870	9003	3335587	696.482	0.0154549	0.454105	0.163797	2.8144
D222	78675	2303	702.795	764.242	1261.21	555	555	272	239.914	240	207	288	114919	13.0299	8018.86	8030	6053	9703	3841035	770.619	0.0165383	0.59912	0.118278	2.20118
D111	240060	2303	684.728	749.982	1259.72	560	560	314	223.552	224	190	269	97245	13.5826	6083.97	6178	4978	7052	2646528	434.395	7.38E-04	0.0242862	0.0608031	1.60555
D112	239539	2303	700.772	723.591	1243.82	560	560	318	231.689	231	197	267	110979	12.6374	7363.72	7353	6035	8409	3527221	469.963	0.0198288	0.71293	0.155557	4.21852
D121	240708	2303	600.96	757.093	1145.16	560	560	200	164.846	165	124	199	71708	9.80204	4221.75	4278	3217	4748	1836462	287.303	0.00177711	0.0596673	0.0899461	2.42527
D122	241742	2303	565.717	796.465	1149.05	560	560	195	154.588	154	118	193	49932	11.9752	3254.01	3290	2638	3688	1051045	249.074	0.00250591	0.0645361	0.0626192	1.53975
D211	840159	2303	799.755	760.94	1348.36	560	560		330.804	331	255	406	384064	21.9278	7460.5	7319	5774	9788	8661641	879.355	0.0237937	0.701223	0.200367	2.83234
D212	75815	2303	800.685	743.652	1301.98	560	560	248	322.882	322	241	434	374866	24.4749	5606.93	5664	2687	8580	6509647	1503.33	0.0229219	0.591237	0.142776	0.931956
D221	77941	2303	750.179	752.841	1292.48	560	560	245	251.718	250	205	297	120573	14.4327	6971.24	6928	5875	8304	3339226	483.469	0.0227161	0.774774	0.150402	3.7703
D222	78680	2303	706.382	767.381	1261.21	560	560	272	241.033	241	191	301	115455	16.7572	7939.8	8015	6057	9227	3803165	728.275	0.0194519	0.54891	0.143711	2.73979
D111	240065	2303	689.297	751.388	1249.32	565	565	314	255.011	255	208	297	110930	13.4535	8538.4	8513	6352	9675	3714204	644.681	0.00459283	0.173318	0.0821652	2.0112
D112	239544	2303	701.475	726.05	1243.82	565	565	318	264.324	264	205	323	126611	18.2472	9332.95	9198	6857	11747	4470485	1068.92	0.0454756	1.26019	0.190641	2.79602
D121	240713	2303	600.134	755.716	1145.16	565	565	200	182.506	182	144	222	79390	13.1579	4554.79	4613	2908	5554	1981333	554.381	0.00926181	0.254573	0.129623	1.88555
D122	241747	2303	577.556	801.972	1149.05	565	565	195	158.313	159	132	186	51135	10.2904	4106.59	4139	3547	4675	1326428	216.318	0.00588318	0.179961	0.0775669	2.73307
D211	840166	2303	808.458	758.567	1348.36	565	565		346.034	349	227	452	401746	38.6042	8122.87	8285	4761	10826	9430653	1141.8	0.0061428	0.109451	0.202041	2.39149
D212	75810	2303	806.648	744.315	1301.98	565	565	248	379.081	375	315	503	440113	29.1281	7581.72	7850	3391	10922	8802373	1693.34	0.0263475	0.668183	0.173912	1.32662
D221	77946	2303	750.724	750.661	1292.48	565	565	245	256.489	257	192	325	122858	19.6442	7529.95	7636	4612	9594	3606846	1107.01	0.0226417	0.578161	0.138657	1.65661
D222	78685	2303	699.655	762.897	1261.21	565	565	272	257.451	257	208	313	123319	17.3642	8978.04	8964	6130	11264	4300481	1182.61	0.0272625	0.786961	0.129032	1.73525
D111	240070	2303	698.433	753.848	1249.32	570	570	314	247.345	247	216	288	107595	12.4804	6830.29	7064	3546	8720	2971176	1217.99	0.00238666	0.0943754	0.0721457	0.754713
D112	239549	2303	705.691	724.293	1243.82	570	570	318	264.474	264	222	310	126683	16.7209	8415.98	8429	6278	10459	4031254	1157.75	0.0433695	1.31492	0.182769	2.24658
D121	240718	2303	596.004	754.064	1122.42	570	570	200	175.069	175	142	217	76155	13.2261	4548.9	4610	3175	5462	1978773	432.56	0.00361179	0.0952714	0.0846029	1.64061
D122	241752	2303	585.266	797.567	1149.05	570	570	195	158.406	158	133	181	51165	10.3719	4289.15	4273	3487	5034	1385394	381.456	0.00154665	0.0471694	0.0935934	1.92462
D211	840173	2303	811.227	762.918	1340.45	570	570		388.991	390	291	496	451619	33.3566	9168.66	9166	4869	12338	1.06E+07	1562.37	0.037045	0.833146	0.198535	1.94418
D212	75805	2303	819.901	748.291	1288.73	570	570	248	365.171	362	291	509	423963	31.9263	6479.27	6546	2639	11707	7522436	2170.11	0.0284947	0.633783	0.152263	0.789076
D221	77951	2303	761.081	753.386	1276.12	570	570	245	275.484	273	233	333	131957	18.9184	8189.77	8182	6750	9752	3922898	623.934	0.0133369	0.383304	0.13384	3.09882
D222	78690	2303	709.522	765.139	1261.21	570	570	272	262.232	263	219	321	125609	15.027	8444.56	8456	6223	10110	4044944	831.046	0.028072	0.953002	0.157111	2.7594
D111	240075	2303	714.246	751.388	1249.32	575	575	314	258.441	257	204	307	112422	16.2093	7820.69	7873	5636	9393	3401999	853.781	9.92E-04	0.0316075	0.0797869	1.3537
D112	239554	2303	710.611	724.645	1243.82	575	575	318	270.378	269	200	333	129511	24.3332	6829.66	6710	4744	9240	3271409	1038.4	0.0300638	0.648606	0.150764	1.72335
D121	240723	2303	594.627	751.861	1122.42	575	575	200	185.499	185	150	223	80692	12.0267	4925.99	5009	3164	5892	2142805	581.823	0.00310999	0.0956388	0.08601	1.34106
D122	241757	2303	589.396	796.19	1149.05	575	575	195	159.48	160	121	192	51512	11.3152	3690.03	3689	2849	4481	1191879	305.312	0.00156942	0.0441705	0.0741952	1.66959
D211	840180	2303	813.205	765.292	1340.45	575	575		404.444	406	296	502	469559	37.6233	9582.92	10005	6037	13465	1.11E+07	1581.4	0.0406408	0.839638	0.193846	1.96786
D212	75800	2303	822.551	744.315	1288.73	575	575	248	395.367	393	314	490	459021	28.2107	6712.38	6819	3639	10121	7793074	1458.68	0.0296701	0.807677	0.151602	1.21157
D221	77956	2303	765.442	753.386	1276.12	575	575	245	285.599	285	227	339	136802	16.4788	7821.84	7806	5939	9584	3746661	662.486	0.0112225	0.384683	0.0954248	2.05703
D222	78695	2303	717.595	770.969	1261.21	575	575	272	273.246	272	225	345	130885	18.504	7713.07	7757	4623	10559	3694560	1485.24	0.0299979	0.860146	0.122415	1.13277
D111	240080	2303	717.058	748.577	1249.32	580	580	314	276.846	276	227	334	120428	18.147	7575.16	7574	5672	9260	3295195	825.644	0.00661707	0.200569	0.0534077	0.93033
D112	239559	2303	714.125	723.239	1256.53	580	580	318	248.033	247	192	320	118808	21.0246	6377.15	6492	2908	8980	3054657	1067.44	-0.00319694	-0.0756726	0.168592	1.7238
D121	240728	2303	593.25	749.659	1122.42	580	580	200	188.883	188	150	225	82164	13.4763	4680.54	4741	2977	6053	2036033	659.767	0.010114	0.280676	0.102912	1.32392
D122	241762	2303	593.25	791.785	1149.05	580	580	195	169.92	170	137	207	54884	12.7003	3626.15	3639	2960	4437	1171246	277.122	0.00190236	0.0508073	0.0457433	1.14474
D211	840187	2303	806.875	763.314	1340.45	580	580		454.497	462	296	578	527671	44.1186	9047.69	9308	4826	12091	1.05E+07	1533.22	0.0657289	1.27072	0.188921	1.87538
D212	75795	2303	822.551	744.315	1288.73	580	580	248	397.333	394	307	507	461304	35.3349	8006.81	8174	4213	11550	9295906	1715.6	0.0209689	0.461897	0.180743	1.42882
D221	77961	2303	766.533	743.029	1276.12	580	580	245	283.808	284	221	335	135944	17.536	7838.97	7852	6487	8929	3754869	549	0.00708263	0.227642	0.118757	3.03139
D222	78700	2303	720.286	765.588	1261.21	580	580	272	274.123	273	217	337	131305	15.8707	7613.87	7860	4660	9531	3647045	1092.64	0.0139379	0.474861	0.0973177	1.236
D111	240085	2303	718.463	745.765	1249.32	585	585	314	289.06	289	235	350	125741	16.1647	8335.68	8373	6509	9685	3626022	733.054	0.0152547	0.537379	0.0632095	1.35207
D112	239564	2303	715.882	726.05	1256.53	585	585	318	268.985	270	200	347	128844	25.0153	7069.74	7015	4954	9774	3386406	1110.28	0.0201423	0.424621	0.132785	1.49281
D121	240733	2303	590.772	747.181	1122.42	585	585	200	187.694	187	154	232	81647	11.0092	4303.57	4454	2872	5423	1872051	624.232	0.00804029	0.271968	0.0814285	1.03822
D122	241767	2303	588.57	789.307	1149.05	585	585	195	173.858	174	146	211	56156	13.2648	3076.78	3143	2368	4032	993801	395.038	0.00142571	0.0373195	0.0317666	0.479598
D211	840194	2303	803.315	766.083	1344.41	585	585		466.387	459	312	641	541475	63.4813	9394.29	8984	6252	15070	1.09E+07	1806.39	0.0596682	0.827378	0.203852	1.76126
D212	75790	2303	817.913	738.351	1288.73	585	585	248	415.761	414	329	567	482698	31.6681	7298.6	7297	3645	11322	8473675	1521.53	0.0234125	0.600687	0.170819	1.3997
D221	77966	2303	767.623	739.758	1276.12	585	585	245	301.388	301	236	358	144365	21.0808	7311.7	7427	5832	8192	3502303	416.561	0.0156342	0.440158	0.119327	3.74241
D222	78705	2303	717.595	762.897	1265.69	585	585	272	283.812	283	237	338	135946	15.3007	7994.64	8050	6599	8890	3829431	491.868	0.0158772	0.579807	0.102628	3.02564
D111	240090	2303	710.732	747.874	1249.32	590	590	314	288.903	288	245	345	125673	17.1875	8057.37	8087	5870	9675	3504956	798.431	0.00253274	0.0849303	0.0471029	0.907913
D112	239569	2303	713.422	732.024	1252.6	590	590	318	294.453	294	242	346	141043	19.8526	8389.82	8359	5997	10344	4018723	936.548	0.0310771	0.894082	0.128368	2.03826
D121	240738	2303	590.497	749.108	1122.42	590	590	200	182.772	182	145	215	79506	11.1934	4330.62	4432	2785	5563	1883818	629.978	0.00341094	0.111013	0.0893808	1.12803
D122	241772	2303	574.527	783.249	1126.41	590	590	195	161.92	161	122	204	52300	13.8425	3472.63	3561	2768	3990	1121660	294.369	1.12E-04	0.00262745	0.042645	0.965003
D211	840201	2303	804.106	769.247	1344.41	590	590		450.06	448	289	610	522520	62.2925	8513.38	8607	4459	13089	9884034	1719.63	0.059679	0.81379	0.212696	1.73661
D212	75785	2303	819.901	733.05	1288.73	590	590	248	413.539	412	333	510	480119	28.8771	6828.74	6845	4170	9247	7928167	1088.63	0.00744691	0.211713	0.147052	1.60834
D221	77971	2303	762.172	752.296	1276.12	590	590	245	308.2	309	246	361	147628	21.0299	9014.01	9040	8030	9784	4317709	348.342	0.025045	0.71615	0.154557	6.9281
D222	78710	2303	710.867	765.588	1265.69	590	590	272	296.411	297	246	362	141981	17.5185	8669.05	8826	6057	10007	4152475	803.402	0.0294422	0.967822	0.13694	2.59934
D111	240095	2303	707.921	755.605	1249.32	595	595	314	298.779	298	248	350	129969	17.6232	8072.83	8179	6008	8944	3511683	600.307	0.00548852	0.185086	0.0618738	1.56717
D112	239574	2303	711.314	739.404	1252.6	595	595	318	307.338	307	223	386	147215	21.9689	9416.61	9507	6580	10950	4510557	837.61	0.0318317	0.863155	0.156852	3.04856
D121	240743	2303	591.874	753.789	1122.42	595	595	200	189.232	189	151	226	82316	13.5813	4576.01	4631	3449	5629	1990563	530.337	0.0183734	0.502767	0.0778352	1.2462
D122	241777	2303	585.266	780.771	1126.41	595	595	195	159.975	159	135	198	51672	12.4922	2883.22	2923	1869	3942	931280	535.252	-0.00173054	-0.0443995	0.0295125	0.308833
D211	840208	2303	811.622	785.07	1344.41	595	595		437.858	438	358	521	508353	25.318	5944.83	6231	2789	8172	6901942	1363.52	0.0204342	0.69264	0.16729	1.24968
D212	75780	2303	821.889	746.965	1295.35	595	595	248	466.5	463	374	590	541607	36.6321	7883.47	8123	4740	10251	9152707	1067.34	0.0275553	0.682999	0.160189	2.03961
D221	77976	2303	764.352	756.657	1276.12	595	595	245	319.937	320	272	416	153250	19.1617	8453.04	8645	5841	9717	4049006	749.989	0.0269084	0.875018	0.149109	2.92504
D222	78715	2303	705.037	771.418	1274.66	595	595	272	288.211	287	246	360	138053	16.7458	7886.48	7931	6434	8875	3777623	576.407	0.0261404	0.876878	0.137441	3.30653
D111	240100	2303	718.815	755.956	1249.32	600	600	314	312.832	313	254	382	136082	17.5551	8297.33	8446	6592	9183	3609340	508.388	0.00152747	0.0543561	0.0622518	1.91292
D112	239579	2303	717.288	736.944	1252.6	600	600	318	318.86	317	264	393	152734	21.0318	9038.61	9132	6278	10587	4329495	873.585	0.0215651	0.640086	0.127856	2.34582
D121	240748	2303	595.453	754.339	1122.42	600	600	200	195.345	196	158	243	84975	14.6283	5309.19	5363	4332	6476	2309498	487.82	0.00760164	0.201492	0.0542699	1.12048
D122	241782	2303	598.206	776.091	1126.41	600	600	195	167.08	167	123	210	53967	15.6788	3481.05	3421	2273	4913	1124379	712.172	0.00451556	0.095807	0.014547	0.140171
D211	840215	2303	819.138	781.51	1356.27	600	600		447.786	456	305	561	519880	50.5826	8422.21	8482	4195	12702	9778182	1954.11	0.0395168	0.673053	0.230212	1.61308
D212	75775	2303	829.84	748.953	1295.35	600	600	248	456.537	457	363	567	530040	32.7267	6726.88	6686	4069	9611	7809902	1233.81	0.0206762	0.565179	0.11356	1.11201
D221	77981	2303	781.251	759.383	1276.12	600	600	245	356.294	356	300	409	170665	17.541	8398.38	8473	6409	9364	4022824	572.456	0.00580899	0.234623	0.142159	3.65201
D222	78720	2303	722.08	770.072	1274.66	600	600	272	285.056	286	224	367	136542	19.8669	7839.24	7942	5917	9400	3754997	712.579	0.00956385	0.27185	0.12234	2.39837
D111	240105	2303	718.815	757.362	1249.32	605	605	314	334.556	335	276	403	145532	19.9328	9578.06	9667	7634	10681	4166457	625.452	0.0108149	0.359155	0.0871087	2.45416
D112	239584	2303	718.693	737.295	1252.6	605	605	318	336.303	336	291	407	161089	16.5694	10440	10552	7592	11770	5000757	767.417	0.0374258	1.46442	0.167255	3.89863
D121	240753	2303	593.526	756.817	1122.42	605	605	200	196.816	196	153	240	85615	13.7359	5471.85	5539	4180	6785	2380253	698.534	0.01482	0.418497	0.0682552	1.00101
D122	241787	2303	588.57	781.322	1145.5	605	605	195	178.988	179	146	214	57813	11.8143	5077.29	5006	4304	6221	1639965	353.624	0.0030016	0.0906767	0.0485817	1.33043
D211	840222	2303	814.391	792.586	1356.27	605	605		424.724	428	293	589	493104	50.1594	8283.12	8463	4533	11430	9616704	1491.41	0.0326274	0.535086	0.216956	1.98027
D212	75770	2303	834.478	747.628	1295.35	605	605	248	450	450	346	555	522450	31.5733	7338.32	7459	4455	10144	8519785	1096.41	0.019488	0.544888	0.149442	1.74036
D221	77986	2303	780.706	763.744	1276.12	605	605	245	381.875	381	321	439	182918	18.8884	8470.55	8624	6464	9619	4057395	593.244	0.0172996	0.68761	0.147655	3.67406
D222	78731	2303	725.219	767.83	1274.66	605	605	272	310.259	310	247	373	148614	22.2524	8340.71	8297	7051	9813	3995202	624.893	0.015311	0.420516	0.108898	2.62153
D111	240110	2303	721.977	753.848	1249.32	610	610	314	371.467	372	288	427	161588	21.1485	10507.9	10531	8683	11981	4570931	742.158	0.0172558	0.595902	0.098035	2.52821
D112	239589	2303	721.153	732.024	1252.6	610	610	318	326.029	329	257	394	156168	23.9961	9335.67	9410	6954	10970	4471787	769.609	0.013435	0.360237	0.111054	2.42496
D121	240758	2303	604.814	758.194	1122.42	610	610	200	200.563	201	151	252	87245	15.6396	5171.17	5242	3659	6840	2249459	906.696	0.0182027	0.45852	0.061312	0.65896
D122	241792	2303	597.931	779.119	1145.5	610	610	195	186.697	188	152	230	60303	13.693	5169.05	5257	3612	6179	1669604	568.985	0.010057	0.271514	0.0529473	0.913645
D211	840229	2303	820.325	791.795	1356.27	610	610		471.45	473	354	562	547354	33.1638	9813.95	9923	5212	12858	1.14E+07	1361.06	0.0436618	1.18944	0.238388	2.77603
D212	75765	2303	839.117	746.303	1295.35	610	610	248	482.179	481	409	612	559810	28.9167	8007.37	8202	5091	9826	9296559	919.279	0.0222141	0.72473	0.16691	2.49182
D221	77991	2303	788.883	755.567	1292.48	610	610	245	380.048	381	292	448	182043	25.7077	8442.5	8611	6142	10233	4043956	916.55	0.0100507	0.29421	0.150221	2.40599
D222	78736	2303	723.425	763.794	1274.66	610	610	272	331.764	332	267	398	158915	20.5351	10223.4	10327	7246	11807	4897008	992.105	0.0123314	0.393596	0.122689	2.25223
D111	240115	2303	720.22	748.225	1249.32	615	615	314	373.943	374	285	451	162665	22.807	10716.6	10752	8964	11920	4661704	692.138	0.00765479	0.249108	0.0624981	1.82151
D112	239594	2303	719.045	727.807	1252.6	615	615	318	372.58	371	290	478	178466	30.7224	8723.71	8342	6756	12353	4178655	1258.63	0.026689	0.630505	0.0954948	1.20838
D121	240763	2303	605.64	751.035	1122.42	615	615	200	196.218	197	157	250	85355	12.8135	5070.01	5151	3816	6001	2205456	555.327	0.0148652	0.448606	0.0392122	0.68898
D122	241797	2303	606.466	769.207	1145.5	615	615	195	186.003	187	144	225	60079	12.711	4676.58	4592	3581	5849	1510536	512.972	-0.000682	-0.019973	0.030713	0.543313
D211	840236	2303	830.214	799.311	1356.27	615	615		524.974	529	350	681	609495	65.3116	10510.2	10657	4970	13837	1.22E+07	1624.25	0.0620338	0.939004	0.286841	2.88471
D212	75760	2303	840.442	744.978	1295.35	615	615	248	504.42	499	411	641	585632	38.2278	8958.53	8949	6248	11603	1.04E+07	1005.64	0.0114584	0.298964	0.169514	2.58241
D221	77996	2303	785.067	756.657	1292.48	615	615	245	351.534	352	260	419	168385	28.0076	8097.13	8395	5982	10105	3878525	1159.24	0.00558088	0.139318	0.144666	1.76554
D222	78741	2303	720.286	764.691	1274.66	615	615	272	341.023	340	280	445	163350	23.6239	9772.71	9630	7835	11819	4681128	809.946	0.0233524	0.658821	0.11296	2.44927
D111	240120	2303	723.383	747.522	1249.32	620	620	314	387.961	384	319	469	168763	27.2302	10882.7	10930	7645	12335	4733961	836.342	0.0103483	0.291852	0.0821617	1.97587
D112	239599	2303	723.262	724.996	1252.6	620	620	318	356.38	355	289	434	170706	24.4702	9332.45	9467	6938	10645	4470243	719.095	0.01007	0.29039	0.122611	2.8349
D121	240768	2303	610.596	745.253	1122.42	620	620	200	205.533	206	156	242	89407	14.0173	5302.97	5471	4159	6084	2306794	513.834	0.00443905	0.129603	0.0696809	1.34458
D122	241802	2303	607.843	769.483	1145.54	620	620	195	194.13	195	161	231	62704	14.1661	4672.88	4584	3805	5846	1509340	441.486	-0.000926	-0.0254134	0.0278475	0.57353
D211	840243	2303	834.566	804.454	1340.45	620	620		549.711	556	363	707	638215	58.5572	10226.8	10443	4703	13399	1.19E+07	1726.48	0.0665784	1.17199	0.284134	2.62133
D212	75755	2303	843.092	748.291	1295.35	620	620	248	534.385	535	412	651	620421	34.4716	9554.33	9651	6130	12115	1.11E+07	1155.34	0.0246115	0.744734	0.169914	2.40213
D221	78001	2303	793.245	763.744	1292.48	620	620	245	384.478	385	302	473	184165	25.2378	8149.61	8148	5876	11944	3903665	1159.55	0.00523958	0.15881	0.13528	1.67497
D222	78746	2303	726.564	759.757	1274.66	620	620	272	379.033	379	305	452	181557	23.3573	11937	11912	10484	13384	5717844	608.442	0.0412626	1.28612	0.125814	4.38499
D222	78751	2303	725.667	760.206	1274.66	621	621	272	381.484	382	309	462	182731	22.8748	12037.8	12188	9286	13176	5766088	667.9	0.0508727	1.61467	0.134849	4.28326
D222	78756	2303	720.734	757.963	1265.69	622	622	272	375.814	377	311	438	180015	19.5103	11614.1	11541	10029	12990	5563132	613.425	0.029158	1.09148	0.11581	3.93013
D222	78761	2303	728.807	761.551	1265.69	623	623	272	382.261	382	312	469	183103	24.7506	12411.5	12461	10419	13717	5945112	667.872	0.0474629	1.39965	0.122598	4.05902
D222	78766	2303	726.564	761.551	1265.69	624	624	272	381.199	384	273	455	348035	27.0134	11606.4	11672	9183	13159	1.06E+07	721.04	0.0376527	1.02411	0.104051	3.03408
D111	240125	2303	727.248	746.117	1249.32	625	625	314	389.871	389	323	465	169594	21.1042	10449.1	10468	7915	11730	4545356	613.083	0.00861586	0.315613	0.0838435	2.63689
D112	239604	2303	730.993	721.482	1252.6	625	625	318	374.257	372	316	449	179269	21.6759	9689.53	9704	8035	11012	4641285	583.732	0.0257562	0.867084	0.144457	4.19043
D121	240773	2303	620.784	737.544	1149.49	625	625	200	245.538	244	209	300	106809	14.6111	5713.04	5849	4342	6481	2485173	486.769	0.00617992	0.20643	0.0809551	1.75797
D122	241807	2303	611.147	767.005	1150.73	625	625	195	194.653	193	153	238	62873	15.8998	5303.46	5303	4653	5940	1713017	311.58	-0.00601887	-0.148264	0.0453002	1.47529
D211	840251	2303	849.202	802.871	1348.36	625	625		572.147	573	454	695	664263	40.488	8949.43	8977	4956	12478	1.04E+07	1629.98	0.0609222	1.62294	0.279631	2.39962
D212	75750	2303	849.056	742.327	1295.35	625	625	248	527.403	526	429	622	612315	29.4625	9907.73	9933	7411	11973	1.15E+07	866.982	0.0246744	0.862111	0.178381	3.45985
D221	78006	2303	799.241	765.379	1292.48	625	625	245	403.739	404	333	476	193391	21.0447	7853.82	7754	4702	10126	3761981	1343.16	0.0176373	0.66501	0.170483	1.70333
D222	78776	2303	728.807	762.897	1265.69	625	625	272	380.386	383	288	485	347292	29.8222	12217.7	12337	9014	14213	1.12E+07	1042.89	0.033092	0.817144	0.132974	2.74996
D121	240789	2303	631.246	730.937	1144.75	626	626	200	246.23	245	204	297	107110	14.8551	6414.83	6582	4215	7313	2790453	654.385	0.00282912	0.0935231	0.0921988	1.65503
D222	78781	2303	727.91	760.654	1265.69	626	626	272	388.336	389	294	508	354551	29.2787	11658.8	11578	9738	13944	1.06E+07	887.914	0.041583	1.05903	0.119671	2.8068
D121	240794	2303	629.319	730.937	1144.75	627	627	200	251.018	250	199	293	109193	14.7734	6847.18	6994	4857	7784	2978522	577.533	0.0101874	0.342701	0.0924248	2.00614
D121	240799	2303	635.101	726.257	1144.67	628	628	200	253.88	253	208	305	110438	16.3044	6960.74	7027	5637	7968	3027923	433.378	0.0149723	0.459398	0.107045	3.10612
D121	240804	2303	633.174	726.257	1144.67	629	629	200	257.756	258	218	311	112124	15.493	7245.09	7326	5245	8512	3151615	603.562	0.0216996	0.706697	0.104293	2.26738
D111	240130	2303	731.114	741.197	1249.32	630	630	314	421.991	420	370	523	183566	21.6703	10880.9	10944	9345	12502	4733213	604.716	0.0124251	0.477975	0.0476069	1.63537
D112	239609	2303	734.507	727.456	1261.91	630	630	318	373.722	372	283	461	179013	33.9539	9473.84	9558	7017	12133	4537970	1274.08	0.0532426	1.11281	0.185299	2.32489
D121	240779	2303	629.044	727.632	1149.49	630	630	200	253.538	253	209	302	110289	15.8955	6828.69	6987	4726	7791	2970478	590.499	0.0219764	0.685982	0.0931885	1.97158
D122	241812	2303	622.986	763.701	1150.73	630	630	195	204.684	205	170	239	66113	12.1146	5947.23	5969	5234	6572	1920954	280.189	0.00631106	0.211922	0.060229	2.41157
D211	840258	2303	853.949	795.355	1348.36	630	630		487.555	491	378	611	566051	35.9458	6433.78	6623	3276	8200	7469619	932.658	0.021046	0.559151	0.206513	2.36151
D212	75745	2303	859.658	740.339	1282.1	630	630	248	537.549	542	377	668	624094	54.1392	9130.81	9315	4810	13352	1.06E+07	2147	0.0387601	0.740977	0.181617	1.30734
D221	78011	2303	793.245	763.199	1292.48	630	630	245	370.589	374	284	468	177512	32.4706	8317.92	8534	6268	10360	3984282	1029.07	0.0114694	0.258834	0.166329	2.3054
D222	78786	2303	739.122	759.757	1265.69	630	630	272	421.131	420	350	527	384493	25.9421	12327.5	12358	8443	14835	1.13E+07	1230.35	0.0370281	1.15927	0.144354	2.52781
D121	240809	2303	637.304	728.665	1148.7	631	631	200	249.947	250	195	309	108727	16.1629	6872.47	6892	5362	7943	2989524	565.69	0.00786359	0.241312	0.0902125	2.01057
D1221	241817	2303	617.204	762.599	1150.73	631	631		203.913	203	169	245	65864	12.7423	5451.21	5497	4435	6128	1760741	371.401	0.00524804	0.167091	0.0901348	2.42713
D1222	241822	2303	638.13	777.192	1150.73	631	631		174.783	174	138	228	56455	13.6216	4088.89	4227	2601	5416	1320710	746.802	-0.00449935	-0.115987	0.0544697	0.565653
D121	240814	2303	635.927	730.064	1147.41	632	632	200	246.844	247	204	295	107377	15.4943	6721.86	6723	5022	8022	2924011	738.721	0.00628707	0.199071	0.0895299	1.49544
D121	240819	2303	637.854	726.485	1147.35	633	633	200	254.72	254	203	310	110803	16.8949	6490.72	6519	5112	7699	2823463	647.075	0.0187663	0.555444	0.0820244	1.52081
D111	240135	2303	741.304	742.251	1249.32	635	635	314	429.06	428	366	519	186641	25.2323	10835.4	10808	8429	13012	4713413	1155.78	0.00574114	0.194135	0.0485606	0.86834
D112	239617	2303	739.778	729.916	1261.91	635	635	318	405.559	404	326	497	194263	29.2205	9054.79	8997	6951	10880	4337245	974.323	0.0490715	1.29844	0.126948	2.09376
D121	240784	2303	642.81	728.733	1149.49	635	635	200	247.023	248	179	295	107455	16.2411	5452.47	5523	3589	7117	2371825	1023.34	0.00537876	0.162744	0.0913691	0.892135
D1221	241828	2303	618.856	761.773	1150.73	635	635		210.486	210	158	268	67987	15.6601	5398.64	5525	4516	6054	1743762	350.12	0.00771865	0.205902	0.0631458	1.83168
D1222	242077	2303	642.81	774.989	1164.77	635	635		190.916	190	144	251	61666	13.0765	4096.53	4194	2764	5077	1323179	548.474	0.00216996	0.0632252	0.0533571	0.756671
D211	840265	2303	866.607	798.52	1348.36	635	635		536.442	537	448	628	622809	30.4752	6570.62	6644	3725	8235	7628488	709.396	0.0397876	1.34713	0.21596	3.29005
D212	75740	2303	864.296	745.64	1282.1	635	635	248	568.727	571	436	686	660292	43.634	8640.91	8990	4534	13016	1.00E+07	1904.83	0.0312963	0.791075	0.148357	1.1721
D221	78016	2303	801.422	771.921	1292.48	635	635	245	397.305	401	315	495	190309	29.8471	9547.04	9510	7122	11605	4573032	986.583	0.0201025	0.524635	0.171424	2.83219
D222	78791	2303	748.989	761.551	1265.69	635	635	272	432.785	432	355	524	395133	25.6437	11761.8	11892	7736	13379	1.07E+07	986.405	0.0402675	1.30656	0.159024	3.27204
D1211	240825	2303	654.65	722.102	1164.09	636	636		266.708	267	227	325	116018	14.7617	5962.74	6032	3498	7609	2593791	911.799	0.00673945	0.241901	0.159667	1.80077
D1212	240830	2303	629.594	731.693	1150.87	636	636		249.634	250	211	305	108591	15.5342	5834.4	5902	4103	6874	2537966	585.739	0.0123864	0.393227	0.125152	2.2159
D111	240140	2303	750.441	740.494	1249.32	640	640	314	461.46	461	394	534	200735	25.1007	10830.2	10814	9645	11888	4711128	434.087	0.00813876	0.296835	0.0346962	1.67324
D112	239622	2303	747.157	729.213	1261.91	640	640	318	407.392	409	309	509	195141	42.9169	8781.51	8727	6284	11109	4206345	1190.47	0.0245928	0.455691	0.111012	1.47411
D1211	240848	2303	657.678	718.248	1164.09	640	640		267.4	267	220	311	116319	14.34	4482.11	4584	2777	5520	1949719	586.41	0.00838376	0.310066	0.133459	1.79992
D1212	241091	2303	631.797	733.62	1150.87	640	640		249.067	249	211	299	108344	14.2867	5058.11	5108	4171	5760	2200276	373.765	0.0144569	0.496886	0.0642027	1.63286
D1221	241833	2303	618.581	761.498	1150.73	640	640		204.437	205	158	262	66033	17.2982	5019.76	5021	4189	5917	1621384	397.519	0.0113549	0.265379	0.0496803	1.19532
D1222	242082	2303	645.288	791.509	1164.77	640	640		181.935	181	146	217	58765	12.892	3473.14	3567	2319	4394	1121824	603.242	0.00697379	0.195468	0.0772453	0.825692
D211	840272	2303	875.31	796.938	1344.41	640	640		507.332	508	434	634	589013	26.7806	6699.45	6493	3944	9871	7778064	1134.22	0.00929919	0.349082	0.196186	1.9375
D212	75735	2303	866.284	747.628	1282.1	640	640	248	563.699	566	443	702	654455	47.8094	8499.9	8556	5255	11682	9868387	1329.69	0.0134241	0.312361	0.12475	1.41801
D221	78021	2303	805.783	769.74	1292.48	640	640	245	442.608	441	354	534	212009	32.2709	11124.7	11168	8802	13505	5328745	1257.75	0.0293048	0.780966	0.185974	2.77397
D222	78823	2303	761.995	766.036	1265.69	640	640	272	423.142	424	339	495	386329	25.478	9218.15	9240	6199	11403	8416170	974.786	0.0253087	0.819911	0.128221	2.14947
D111	240145	2303	756.063	746.468	1249.32	645	645	314	471.497	470	403	543	205101	22.4793	10798.2	10778	9767	11758	4697203	391.999	0.0142168	0.588025	0.04908	2.57746
D112	239627	2303	755.591	728.862	1261.62	645	645	318	404.303	406	301	507	193661	37.38	6401.11	6428	4379	8904	3066130	1189.46	0.0333234	0.697606	0.071268	0.716033
D1211	240853	2303	662.359	714.393	1164.09	645	645		259.205	259	216	311	112754	16.3426	3171.49	3186	2347	3900	1379598	360.396	0.0122079	0.382582	0.1213	1.90394
D1212	241096	2303	644.462	731.968	1150.87	645	645		247.209	247	201	300	107536	17.1892	4319.71	4355	3525	4809	1879075	245.799	0.00527475	0.150923	0.0662261	2.18316
D1221	241838	2303	616.103	756.817	1150.73	645	645		211.245	211	170	258	68232	15.5289	5289.78	5250	4575	6037	1708600	375.092	0.00777423	0.209878	0.0730871	1.92104
D1222	242087	2303	652.447	803.349	1164.77	645	645		186.755	187	138	231	60322	12.772	3333.39	3357	2153	4392	1076686	624.523	0.00604452	0.175707	0.0561143	0.567193
D211	840279	2303	882.43	800.893	1344.41	645	645		551.882	543	443	688	640735	43.712	7749.1	7435	3650	12101	8996707	1773.53	0.0273826	0.673004	0.227343	1.61866
D212	75730	2303	868.935	744.315	1282.1	645	645	248	585.381	585	467	714	679627	38.6987	7743.8	7742	5238	9762	8990551	985.254	0.0162022	0.482353	0.0976259	1.39813
D221	78026	2303	810.689	773.011	1292.48	645	645	245	412.259	415	318	513	197472	38.9127	8838.76	8643	6217	12024	4233767	1437.56	0.0307524	0.632169	0.152594	1.62801
D222	78828	2303	766.928	764.691	1265.69	645	645	272	449.851	451	368	519	410714	26.3691	9336.21	9358	6101	11600	8523957	1052.12	0.0361281	1.18969	0.142142	2.2087
D111	240150	2303	758.172	746.468	1234.53	650	650	314	470.067	471	398	559	204479	26.4726	9843.98	9869	8290	10933	4282133	473.851	0.0164269	0.573948	0.0462972	1.83848
D112	239632	2303	755.591	728.862	1244.49	650	650	318	444.215	445	362	529	212779	33.0293	8370.6	8477	5718	10432	4009517	1161.29	0.0251174	0.659059	0.0916058	1.20977
D1211	240858	2303	665.388	708.611	1164.09	650	650		253.864	254	194	302	110431	19.5363	3634.47	3699	2352	4399	1580995	431.077	0.00447827	0.115867	0.127994	1.91338
D1212	241101	2303	641.709	731.142	1142.17	650	650		235.671	235	192	283	102517	15.8072	3642.39	3694	2605	5174	1584438	523.356	0.00553626	0.164173	0.0525191	0.694555
D1221	241843	2303	611.422	753.789	1150.73	650	650		217.848	218	173	252	70365	14.0703	5330.52	5533	3702	6364	1721757	603.595	0.00181311	0.0560425	0.0474271	0.799754
D1222	242092	2303	647.216	797.842	1164.77	650	650		200.644	200	163	241	64808	12.919	3915.7	4012	3165	4329	1264771	273.041	0.00653683	0.201727	0.0630761	1.70181
D211	840286	2303	883.617	803.662	1344.41	650	650		522.402	523	434	647	606509	28.2409	7419.61	7557	3321	9827	8614165	1272.42	0.0253155	0.913451	0.197572	1.924
D212	75715	2303	873.573	748.953	1262.22	650	650	248	529.947	529	411	654	615269	41.4679	7574.57	7902	4244	10374	8794081	1413.36	0.00371816	0.0946819	0.128833	1.2233
D221	78031	2303	812.324	768.105	1270.67	650	650	245	434.196	435	345	520	207980	27.3734	9718.09	9845	7026	11586	4654963	974.27	0.0122401	0.38361	0.140849	2.46296
D222	78833	2303	771.862	763.345	1265.69	650	650	272	436.088	436	341	542	398148	29.4441	9271.92	9783	4518	11634	8465264	1649.24	0.0359492	1.02791	0.18994	1.79476
D111	240155	2303	763.794	743.306	1234.53	655	655	314	472.834	471	391	555	205683	29.9668	9196.56	9240	6944	10848	4000503	878.368	0.00579187	0.181723	0.047693	0.953235
D112	239637	2303	767.539	723.591	1244.49	655	655	318	471.781	473	353	576	225983	42.5793	9288.98	9352	6783	11404	4449422	1013.28	0.0345785	0.740652	0.099469	1.65872
D1211	240863	2303	668.141	699.8	1164.09	655	655		245.359	246	194	306	106731	22.1651	3427.37	3462	2590	4112	1490905	289.269	-0.000766	-0.0169639	0.0998031	2.15039
D1212	241106	2303	644.738	724.81	1142.17	655	655		247.028	247	196	290	107457	15.7784	3191.22	3161	1981	4996	1388179	698.887	-0.00486469	-0.153069	0.00229013	0.0208663
D1221	241848	2303	615.828	745.804	1150.73	655	655		231.653	233	183	270	74824	16.0783	5526.55	5559	3831	7097	1785076	747.66	0.016651	0.47195	0.112284	1.49239
D1222	242097	2303	649.143	794.538	1164.77	655	655		203.105	204	167	244	65603	12.6548	4251.2	4381	3508	4960	1373137	360.686	0.00210581	0.0674529	0.0718031	1.57921
D211	840293	2303	890.737	795.355	1344.41	655	655		525.667	525	416	654	610299	39.253	7169.48	7323	3364	8939	8323766	973.862	0.0415854	1.06934	0.216961	2.62498
D212	77262	2303	878.304	742.219	1282.1	655	655	248	628.052	626	558	716	300837	28.2603	8498.37	8659	6721	9747	4070718	615.774	0.0221812	0.964509	0.0842922	2.14578
D221	78036	2303	813.96	763.199	1270.67	655	655	245	456.344	458	381	528	218589	26.7925	9341.18	9496	7208	10760	4474427	747.198	0.0159141	0.533624	0.134095	2.95637
D222	78838	2303	776.795	762	1265.69	655	655	272	450.071	449	350	567	410915	36.3339	9536.31	9655	4016	13772	8706650	1862.31	0.0389466	0.928701	0.168998	1.48056
D111	240160	2303	778.202	742.954	1234.53	660	660	314	478.122	479	390	552	207983	25.0386	9457.6	9369	8473	10803	4114055	540.569	0.00650736	0.246914	0.0372705	1.25728
D112	239642	2303	780.892	726.05	1244.49	660	660	318	489.846	491	406	589	234636	23.9343	8368.46	8597	5455	9986	4008490	1033.51	0.0325771	1.29139	0.101836	1.49674
D1211	240868	2303	683.009	702.003	1164.09	660	660		281.538	280	224	337	122469	18.6795	3370.71	3329	2684	4428	1466260	347.154	-0.00498852	-0.151128	0.112972	1.97113
D1212	241111	2303	658.78	728.389	1142.17	660	660		250.193	250	185	303	108834	18.6916	2826.88	2782	1947	4088	1229693	550.283	0.00716777	0.19052	0.0153119	0.154946
D1221	241854	2303	630.696	747.456	1150.73	660	660		224.508	225	169	263	72516	17.0316	4957.11	4981	4029	5943	1601148	390.212	1.98E-04	0.00521085	0.0728902	1.72613
D1222	242102	2303	663.736	799.769	1164.77	660	660		194.152	194	161	235	62711	11.9546	4171.14	4243	3081	5153	1347279	476.425	0.00752296	0.242533	0.075815	1.23398
D211	840300	2303	912.889	800.893	1344.41	660	660		524.673	525	419	647	609145	27.3773	6589.31	6738	3016	8683	7650187	1154.12	0.0142066	0.5369	0.174881	1.69967
D212	77267	2303	889.724	755.441	1282.1	660	660	248	599.478	599	515	689	287150	27.5033	7505.94	7528	6024	8543	3595344	578.007	0.00665293	0.288106	0.0676999	1.6468
D221	78041	2303	827.043	772.466	1270.67	660	660	245	484.864	485	412	574	232250	25.696	9181.89	9348	7584	10424	4398125	624.194	0.012085	0.450623	0.107726	2.86109
D222	78843	2303	787.559	758.412	1265.69	660	660	272	460.561	460	399	537	420492	22.9467	8089.25	8482	3962	10328	7385488	1423.84	0.0265281	1.03737	0.13969	1.39269
D111	240165	2303	779.607	745.414	1234.53	665	665	314	507.641	506	433	634	220824	25.9994	9758.42	9720	8145	11386	4244913	668.092	0.00638483	0.247748	0.0444713	1.24382
D112	239647	2303	782.298	729.213	1244.49	665	665	318	485.704	487	381	575	232652	29.8035	9471.45	9786	6388	11158	4536825	883.745	0.0265944	0.844356	0.103312	2.0071
D1211	240873	2303	684.386	701.177	1164.09	665	665		275.405	277	214	336	119801	19.6785	3140.08	3088	2238	3914	1365935	398.858	0.0013022	0.0364017	0.116525	1.64325
D1212	241116	2303	659.606	730.592	1144.72	665	665		265.685	264	216	328	115573	21.416	3916.26	3859	2898	5246	1703573	588.226	0.00303165	0.0749935	0.0451789	0.575575
D1221	241859	2303	622.986	746.63	1150.73	665	665		227.876	228	169	278	73604	17.6993	4522.1	4552	3693	5142	1460638	293.419	0.00568291	0.145507	0.0496337	1.45754
D1222	242107	2303	665.112	799.494	1164.77	665	665		201.824	202	162	249	65189	12.428	4080.34	4062	2943	4858	1317950	383.792	0.00839745	0.270467	0.0967378	1.87553
D211	840307	2303	912.494	806.036	1344.41	665	665		522.991	523	433	623	607193	28.315	6576.39	6671	4116	8111	7635190	831.586	0.0232538	0.839497	0.199127	2.62648
D212	77272	2303	893.33	759.648	1282.1	665	665	248	625.14	626	544	704	299442	29.3065	8102.98	8218	6293	9703	3881326	797.646	0.00776311	0.328639	0.0910122	1.69486
D221	78046	2303	829.224	776.282	1270.67	665	665	245	503.724	505	419	601	241284	30.2715	9600.24	9577	8748	10584	4598515	371.653	0.0170198	0.556947	0.100517	4.71864
D222	78848	2303	789.353	768.278	1265.69	665	665	272	453.584	454	385	545	414122	23.3221	8923.06	9074	5450	10772	8146755	876.702	0.0206114	0.785538	0.133369	2.39539
D111	240170	2303	781.365	741.549	1234.53	670	670	314	504.29	504	421	581	219366	26.2895	8964.92	9110	6844	10146	3899739	726.802	0.00757491	0.288422	0.0582826	1.35862
D112	239652	2303	782.649	722.185	1244.49	670	670	318	490.242	496	370	602	234826	51.3685	9041.22	9367	6361	10361	4330744	997.816	0.0404815	0.742619	0.0976042	1.6115
D1211	240878	2303	687.415	697.047	1164.09	670	670		287.317	288	232	352	124983	18.9158	3229.92	3128	2106	4495	1405015	574.938	-0.00190892	-0.0581013	0.0885707	0.914185
D1212	241121	2303	660.156	724.534	1144.72	670	670		267.738	267	216	338	116466	21.6221	3185.62	3119	2159	4531	1385743	615.47	0.0127389	0.311513	0.0338424	0.338863
D1221	241864	2303	629.044	739.747	1150.73	670	670		220.697	222	174	294	71285	19.8754	3723.82	3843	2821	4792	1202795	442.926	-0.00125445	-0.0278938	0.0334334	0.543983
D1222	242112	2303	671.721	789.031	1164.77	670	670		197.653	197	163	254	63842	13.5318	3602.76	3580	2959	4265	1163693	242.93	0.00574526	0.166879	0.0921093	2.50162
D211	840314	2303	918.427	808.409	1344.41	670	670		499.731	501	384	583	580188	31.5243	5402.88	5564	2839	6810	6272740	752.003	0.0133193	0.416731	0.159208	1.97351
D212	77277	2303	896.936	763.856	1282.1	670	670	248	612.904	613	513	715	293581	28.6842	6193.19	6087	4328	8027	2966537	865.856	-0.000285	-0.0121748	0.0652747	0.87656
D221	78051	2303	830.314	774.647	1270.67	670	670	245	470.129	471	385	586	225192	35.1505	8282.5	8270	6143	10369	3967316	893.351	0.00734928	0.195155	0.0892756	1.51972
D222	78853	2303	788.904	767.83	1265.69	670	670	272	449.78	452	357	538	410649	31.3121	8879.42	9131	4614	10707	8106914	1121.83	0.0292535	0.816531	0.163597	2.22566
D221	78056	2303	828.133	774.102	1270.67	671	671	245	466.282	466	373	560	223349	34.9076	8403.22	8336	6716	10105	4025143	774.548	0.00871102	0.230707	0.0888916	1.77135
D221	78061	2303	825.953	778.463	1270.67	672	672	245	459.795	458	379	558	220242	32.9457	8235.08	8223	6688	9846	3944604	655.553	0.0129532	0.356931	0.100943	2.30356
D221	78066	2303	829.769	779.008	1270.67	673	673	245	461.032	462	358	581	535258	38.3956	8206.04	8156	6416	10111	9527210	796.543	0.0123518	0.293006	0.131725	2.39817
D2211	78081	2303	848.849	780.098	1270.67	674	674		502.874	506	397	614	583837	32.0035	7156.18	7128	5444	8977	8308323	830.456	0.0118772	0.368873	0.159856	2.37531
D2212	78106	2303	823.227	775.737	1270.67	674	674		447.561	451	336	578	519618	42.5681	7089.51	7086	5239	8917	8230917	852.644	0.0137061	0.284315	0.133085	1.95319
D111	240175	2303	783.122	743.657	1234.53	675	675	314	506.607	506	441	576	220374	22.8264	8618.33	8609	6992	9899	3748972	612.646	0.00810746	0.356978	0.0461623	1.24146
D112	239657	2303	785.812	722.888	1244.49	675	675	318	480.837	487	374	558	230321	38.8701	8824.61	9054	5784	10763	4226986	1235.19	0.0346465	0.828477	0.110072	1.41683
D1211	240883	2303	702.558	693.192	1184.41	675	675		265.549	265	192	338	115514	27.9445	3319.45	3349	2379	3917	1443960	339.644	0.00136145	0.02584	0.101147	1.79547
D1212	241126	2303	661.533	728.664	1162.85	675	675		295.428	294	235	357	128511	20.026	4251.29	4267	3184	5051	1849313	380.447	0.0116695	0.340331	0.0714512	1.49037
D1221	241869	2303	633.724	735.341	1150.73	675	675		229.659	230	191	278	74180	16.6211	3521.76	3513	2762	4355	1137530	423.115	0.001944	0.0536174	0.0374794	0.601375
D1222	242117	2303	666.765	784.901	1164.77	675	675		194.393	194	151	232	62789	13.2265	2925.45	2941	2379	3389	944920	179.781	6.38E-04	0.0187328	0.0600232	1.84282
D211	840321	2303	923.174	807.223	1340.45	675	675		550.563	552	435	691	639204	34.7847	5659.48	5758	2761	6963	6570657	793.523	0.0294873	0.9067	0.168569	2.05765
D212	77282	2303	900.542	768.063	1282.1	675	675	248	621.276	622	474	728	297591	29.1554	6312.47	6213	5171	7619	3023675	635.214	0.00737981	0.31221	0.0768794	1.4189
D2211	78086	2303	853.21	782.824	1270.67	675	675		500.135	502	402	615	580657	29.1258	5742.17	5818	3566	7466	6666657	849.875	0.0142997	0.484173	0.171748	1.98065
D2212	78111	2303	825.953	773.556	1270.67	675	675		444.431	443	335	577	515984	40.3778	6529.26	6456	5098	8187	7580473	605.429	0.0129409	0.281236	0.132899	2.53023
D222	78858	2303	788.456	767.381	1265.69	675	675	272	443.729	445	353	549	405125	29.0731	7760.83	8281	3212	9590	7085642	1360.91	0.0182007	0.545646	0.0950127	0.989628
D2211	78091	2303	855.936	781.188	1270.67	676	676		501.184	503	389	593	581875	27.4976	6377.41	6358	4455	8437	7404170	803.288	0.0110779	0.399399	0.17617	2.37829
D2212	78116	2303	824.863	775.192	1270.67	676	676		444.609	444	320	575	516191	38.4596	6680.42	6684	4610	8389	7755973	732.238	0.0151572	0.345214	0.150278	2.38382
D2211	78096	2303	853.21	781.188	1270.67	677	677		519.742	519	410	608	603421	28.3764	6853.88	6874	4486	9125	7957356	882.843	0.0150916	0.544617	0.190422	2.4837
D2212	78121	2303	823.772	776.827	1270.67	677	677		461.046	462	358	616	535274	40.1329	7045.11	7000	5427	8581	8179377	595.051	0.0217601	0.48931	0.158455	3.23885
D2212	78126	2303	822.682	778.463	1270.67	678	678		449.066	451	342	553	521366	35.6247	6662.26	6828	3913	8584	7734881	905.977	0.0179958	0.445672	0.145551	1.86868
D2212	78131	2303	821.592	780.098	1270.67	679	679		458.254	460	356	564	532033	34.8974	6563.27	6681	3678	8509	7619955	998.434	0.0221431	0.568944	0.151899	1.73369
D111	240180	2303	784.879	745.765	1234.53	680	680	314	498.874	498	428	580	217010	25.8722	8183.78	8131	6976	9236	3559944	542.079	0.0094017	0.359195	0.0578015	1.6499
D112	239662	2303	789.326	727.807	1244.49	680	680	318	474.566	475	395	547	227317	24.5614	8048.91	8156	5298	9354	3855426	895.993	0.0196064	0.743086	0.114236	1.84199
D1211	240888	2303	706.963	691.54	1184.41	680	680		292.802	293	222	401	127369	28.872	3440.8	3435	2404	4206	1496746	391.056	0.0124102	0.248627	0.111236	1.76152
D1212	241131	2303	662.084	727.012	1165.78	680	680		289.478	289	228	353	125923	18.7986	3795.77	3854	2684	4756	1651160	475.604	0.0109459	0.333461	0.0714211	1.06402
D1221	241874	2303	638.956	735.617	1150.73	680	680		234.139	233	187	283	75627	18.1483	3795.38	3871	3020	4412	1225909	301.557	0.00124485	0.0320808	0.0602238	1.42984
D1222	242122	2303	671.17	787.104	1164.77	680	680		204.44	204	162	253	66034	13.8971	3040.51	3096	2419	3727	982084	310.215	0.00604846	0.176887	0.0649319	1.19523
D211	840328	2303	933.459	815.134	1340.45	680	680		576.535	577	444	689	669357	33.4986	5967.51	6108	3198	7701	6928277	944.903	0.0179049	0.60547	0.198506	2.09203
D212	77287	2303	908.956	768.063	1282.1	680	680	248	608.954	609	528	706	291689	32.7043	6839.33	6789	5578	8133	3276037	585.46	0.00527196	0.195298	0.068562	1.4991
D2211	78101	2303	860.842	783.369	1270.67	680	680		525.672	527	448	620	610305	25.7212	5530.31	5861	2139	7758	6420695	1440.83	0.0100092	0.405069	0.155761	1.03456
D2212	78136	2303	827.588	781.734	1270.67	680	680		465.029	466	361	568	539899	30.9738	6306.22	6659	3017	8531	7321516	1365.05	0.0176813	0.521697	0.130512	1.06667
D222	78863	2303	794.735	768.727	1265.69	680	680	272	431.582	432	340	541	394034	31.6201	8303.94	8415	6043	10139	7581493	786.774	0.00657875	0.178413	0.0846327	1.6471
D212	77292	2303	912.562	765.058	1282.1	681	681	248	593.351	590	487	693	284215	32.3446	7499.82	7372	6181	8827	3592416	663.181	0.00227508	0.0832817	0.0795026	1.66574
D212	77297	2303	911.36	767.462	1282.1	682	682	248	605.447	601	537	701	290009	28.9289	7610.53	7582	6627	9106	3645442	557.913	-0.00118103	-0.0494936	0.0764473	1.93752
D212	77302	2303	912.562	765.659	1282.1	683	683	248	614.377	614	506	765	713292	38.5596	7927.68	8072	5664	9662	9204031	930.8	0.00722857	0.228695	0.119619	1.8199
D212	77317	2303	916.77	767.462	1282.1	684	684	248	611.706	612	499	722	710191	37.7929	7182.05	7150	5579	8779	8338360	738.841	0.0117267	0.375212	0.107112	1.88094
D111	240185	2303	789.798	747.874	1234.53	685	685	314	519.717	520	445	597	226077	22.2715	8247.92	8246	7004	9367	3587847	535.742	0.00459157	0.213314	0.0636598	1.84282
D112	239667	2303	793.894	730.619	1237.78	685	685	318	534.662	536	462	618	256103	24.7312	8447.43	8454	6301	10429	4046319	968.589	0.0193389	0.820305	0.115211	1.80198
D1211	240893	2303	710.818	694.293	1184.41	685	685		308.94	311	231	376	134389	27.4239	3847.76	3879	2938	4601	1673776	376.174	0.0141837	0.3151	0.120293	2.19663
D1212	241136	2303	667.04	726.737	1165.78	685	685		289.869	288	207	342	126093	18.8978	4106.65	4144	3074	4956	1786394	430.129	0.0143986	0.435444	0.0806399	1.42491
D1221	241879	2303	641.984	738.645	1150.73	685	685		233.467	234	186	287	75410	16.567	3670.2	3747	2970	4195	1185474	289.865	3.88E-04	0.0109436	0.0482538	1.1657
D1222	242127	2303	676.401	788.205	1164.77	685	685		207.353	207	166	262	66975	14.5926	2670.95	2706	2052	3388	862718	297.099	0.00383426	0.108549	0.0500133	0.856419
D211	840335	2303	940.975	818.694	1344.41	685	685		570.551	570	470	686	662410	32.0993	5433.19	5522	2846	7259	6307930	962.886	0.0170991	0.597639	0.18153	1.73386
D212	77322	2303	920.376	767.462	1282.1	685	685	248	595.9	595	484	720	691840	33.2432	7534.11	7549	5232	9459	8747104	987.785	0.0115605	0.409718	0.135193	1.8167
D2211	78257	2303	861.387	780.098	1259.77	685	685		501.592	500	407	600	582348	27.2765	6632.35	6722	4370	9010	7700159	979.697	-0.00117522	-0.0432733	0.158521	1.85263
D2212	78141	2303	833.585	783.369	1270.67	685	685		468.2	469	372	574	543580	35.964	7658.08	7859	4443	9867	8891028	1229.01	0.0266876	0.676807	0.154917	1.67164
D222	78868	2303	808.638	769.624	1265.69	685	685	272	454.936	458	336	606	415357	34.0092	8729.33	8792	5879	10595	7969877	856.747	0.00679036	0.180442	0.0991294	1.83786
D2121	77327	2303	925.184	762.052	1294.12	686	686		603.798	604	485	716	701009	35.4533	6054.01	6142	4278	7250	7028707	685.733	0.00316081	0.107323	0.127534	1.99717
D2122	77354	2303	917.371	781.886	1288.11	686	686		636.37	632	535	779	738826	40.5541	5832.6	5806	4556	7314	6771653	616.131	0.00908354	0.282509	0.102852	1.76569
D2121	77359	2303	923.381	762.052	1294.12	687	687		611.873	612	523	719	710384	32.6237	6214.61	6302	4435	7663	7215158	625.538	0.008731	0.324673	0.145214	2.51948
D2121	77365	2303	920.376	756.643	1288.11	688	688		605.537	605	487	742	703028	35.9302	5699.34	5774	2972	7566	6616931	985.947	0.0283157	0.928136	0.15189	1.52447
D2121	77370	2303	923.982	756.042	1288.11	689	689		616.733	619	518	739	716027	34.3668	6311.24	6431	3845	7759	7327353	817.4	0.0269035	0.940301	0.205419	2.63156
D111	240190	2303	794.718	749.982	1234.53	690	690	314	537.051	538	447	614	233617	25.2525	8393.24	8580	6413	9306	3651061	539.963	0.010593	0.445845	0.0789403	2.27456
D112	239672	2303	800.219	729.213	1237.78	690	690	318	517.167	517	455	595	247723	23.3985	7145.14	7217	5172	8438	3422521	624.945	0.0102243	0.447391	0.0800695	1.69517
D1211	240898	2303	710.267	694.018	1184.41	690	690		301.832	302	233	370	131297	24.5748	3982.15	3997	2868	4968	1732234	464.704	0.00954467	0.232242	0.103501	1.60747
D1212	241141	2303	671.996	726.462	1165.78	690	690		285.807	285	233	337	124326	17.8285	3877.19	4010	2779	4507	1686578	406.44	0.0139769	0.441947	0.0571635	1.03164
D1221	241884	2303	643.361	738.095	1150.73	690	690		230.697	231	184	281	74515	18.1259	3996.44	4001	3383	4561	1290849	244.629	0.00185716	0.0471863	0.060771	1.87185
D1222	242132	2303	681.082	779.945	1164.77	690	690		216.028	215	185	258	69777	13.5299	2876.27	2924	2236	3548	929035	312.471	0.00188307	0.0600197	0.0706215	1.21437
D211	840342	2303	948.491	812.761	1344.41	690	690		609.612	611	500	722	707759	34.0061	6102.67	6253	3150	8251	7085196	912.523	0.0218457	0.766492	0.178642	2.02725
D2121	77462	2303	923.381	759.648	1281.5	690	690		626.163	626	549	739	299932	28.8778	5818.92	5880	4247	6886	2787263	577.213	0.0230513	0.977128	0.136291	2.41831
D2122	77332	2303	903.547	779.482	1287.51	690	690		615.661	615	485	759	714783	41.7745	4102.43	4282	2704	4996	4762917	521.513	0.0113619	0.331136	0.105937	1.50703
D2211	78262	2303	867.383	782.824	1259.77	690	690		488.495	488	397	626	567143	28.1019	5416.39	5510	3112	7754	6288431	1070.41	-0.0063314	-0.22152	0.12724	1.14235
D2212	78146	2303	841.762	780.643	1270.67	690	690		487.891	485	373	644	566442	38.7046	7228.89	7325	4699	9029	8392737	874.087	0.0341481	0.832481	0.157805	2.2544
D222	78882	2303	808.638	769.624	1265.69	690	690	272	496.368	494	418	601	453184	30.8141	9283.42	9225	6983	11404	8475758	882.408	0.0124407	0.395877	0.10618	2.01969
D111	240195	2303	792.961	748.928	1234.53	695	695	314	523.703	526	425	600	227811	27.6567	7677.74	7651	5535	9287	3339816	758.965	0.00931638	0.34957	0.0674862	1.27907
D112	239677	2303	803.733	729.564	1237.78	695	695	318	512.532	512	427	603	245503	27.0968	7363.68	7397	4855	9253	3527203	1033.32	0.0115358	0.43142	0.0857887	1.1261
D1211	240903	2303	710.818	695.395	1184.41	695	695		314.924	316	247	392	136992	24.5705	3966.91	3947	2986	4935	1725605	367.088	0.0105914	0.268657	0.105419	2.06111
D1212	241146	2303	667.866	720.129	1165.78	695	695		285.908	285	232	340	124370	17.2297	3746.74	3846	2772	4702	1629831	460.312	0.0150591	0.492363	0.0567478	0.874195
D1221	241889	2303	644.738	736.167	1150.73	695	695		243.988	244	197	287	78808	16.6733	3956.94	3959	3225	4685	1278093	254.883	-0.00159449	-0.0467403	0.0548061	1.61326
D1222	242137	2303	678.329	773.062	1164.77	695	695		233.269	234	188	278	75346	15.8584	3325.01	3338	2569	4082	1073979	326.11	-0.00213654	-0.0629893	0.0703492	1.34027
D211	840366	2303	954.029	811.97	1340.45	695	695		635.379	637	526	758	737675	36.2277	6460.47	6509	2941	9004	7500606	1218.47	0.0341835	1.15942	0.195822	1.7365
D2121	77467	2303	931.194	769.866	1281.5	695	695		614.8	611	524	726	294489	32.828	4669	4620	2466	6876	2236453	1093.47	0.00852201	0.316501	0.0678656	0.542726
D2122	77337	2303	906.552	790.901	1287.51	695	695		576.326	577	431	727	669114	49.6714	4193.11	4183	2713	5262	4868203	435.082	0.00878381	0.202058	0.135692	2.30298
D2211	78267	2303	872.29	785.55	1259.77	695	695		478.379	477	398	561	555398	25.0131	4952.11	5068	2459	7057	5749402	1090.63	0.00510787	0.194385	0.139654	1.11281
D2212	78151	2303	847.213	782.824	1270.67	695	695		449.88	452	334	561	522311	31.2349	6457.87	6550	4311	7813	7497589	668.147	0.0241731	0.6799	0.138559	2.35248
D222	78887	2303	816.262	769.175	1265.69	695	695	272	509.478	510	420	607	465153	28.0497	9504.72	9542	7649	11285	8677811	622.817	0.0230442	0.818265	0.100821	2.79541
D111	240200	2303	805.26	747.874	1234.53	700	700	314	558.363	563	447	714	242888	41.0213	8208.09	8235	5628	9982	3570521	910.23	0.0135214	0.363183	0.0849118	1.41155
D112	239682	2303	817.087	730.97	1237.78	700	700	318	578.159	574	493	720	276938	35.5343	7821.42	7922	5228	10152	3746458	1117.36	0.0227928	0.725168	0.0883443	1.13641
D1211	240908	2303	723.483	696.221	1184.41	700	700		354.743	353	288	423	154313	25.0015	3531.14	3550	2590	4454	1536044	432.479	0.00973529	0.273601	0.109373	1.60995
D1212	241151	2303	677.778	721.506	1169.8	700	700		304.524	304	244	358	132468	19.4536	3908.44	3886	2659	5287	1700172	631.795	0.0165423	0.509472	0.0490405	0.578389
D1221	241894	2303	665.663	733.139	1161.26	700	700		253.799	255	197	295	81977	15.8596	4690.67	4659	4090	5333	1515087	277.333	0.0028493	0.0909346	0.0438022	1.41952
D1222	242142	2303	681.082	769.758	1164.77	700	700		236.972	239	189	282	76542	15.9404	3379.02	3316	2766	4106	1091422	267.439	0.00379438	0.112389	0.0711316	1.67809
D211	840359	2303	961.545	811.97	1340.45	700	700		635.931	635	504	770	738316	46.8339	7663.37	7573	4788	10989	8897177	1104.79	0.0143888	0.385212	0.190082	2.21582
D2121	77472	2303	942.012	775.275	1281.5	700	700		622.722	621	546	711	298284	33.0099	6902.31	6886	5777	7972	3306205	432.622	0.00728578	0.2729	0.156024	4.30666
D2122	77342	2303	919.775	795.709	1287.51	700	700		636.712	635	506	776	739223	47.5571	3556.86	3563	2396	4827	4129516	579.397	0.0205081	0.538105	0.121728	1.33237
D2211	78272	2303	877.196	788.275	1259.77	700	700		498.326	499	419	591	578556	25.5681	5231.64	5218	2939	7504	6073936	933.383	0.011972	0.461149	0.129379	1.2842
D2212	78156	2303	852.665	785.004	1270.67	700	700		468.295	468	368	565	543691	32.6222	6397.54	6332	4337	8504	7427545	763.28	0.0303889	0.84674	0.151699	2.20801
D222	78892	2303	823.886	768.727	1265.69	700	700	272	488.747	489	404	578	446226	29.2492	8993.29	9016	7106	10604	8210873	713.027	0.0157059	0.516768	0.100597	2.30569
D2122	77385	2303	920.376	802.321	1275.49	701	701		599.539	599	487	722	696065	37.0346	3739.28	3850	1786	5078	4341305	764.508	0.0139958	0.446891	0.180797	1.49779
D111	240205	2303	824.939	745.765	1250.67	705	705	314	587.416	587	485	697	255526	33.4413	9615.44	9606	8132	10877	4182717	597.233	0.0174597	0.602854	0.0708467	2.13033
D112	239687	2303	827.98	730.267	1256.29	705	705	318	549.99	551	456	633	263445	26.6513	8490.6	8592	6472	9212	4066999	440.766	0.0176742	0.7168	0.0925973	3.26511
D1211	240913	2303	730.917	697.322	1184.41	705	705		342.497	343	282	414	148986	20.235	3356.66	3405	2366	4389	1460148	508.055	0.00661545	0.222474	0.0983865	1.18361
D1212	241156	2303	681.082	726.462	1169.8	705	705		301.379	300	249	370	131100	18.2925	4384	4422	3163	5473	1907039	534.631	0.0188655	0.61013	0.0499435	0.780115
D1221	241899	2303	668.417	733.689	1161.26	705	705		263.226	263	218	307	85022	16.15	4915.64	4903	4266	5599	1587752	295.323	7.69E-04	0.0250542	0.0369386	1.18588
D1222	242147	2303	685.487	769.758	1164.77	705	705		241.012	242	193	285	77847	13.6734	3249.34	3280	2520	3778	1049538	248.495	-0.00135965	-0.0479964	0.067933	1.66359
D211	840352	2303	971.434	817.112	1340.45	705	705		659.316	665	507	768	765466	44.7412	7635.95	7441	4742	10581	8865343	1172.04	0.0208872	0.603002	0.184023	2.02518
D2121	77477	2303	954.033	772.871	1281.5	705	705		604.762	604	472	713	289681	33.0377	6534.88	6475	5558	7400	3130208	411.099	0.00891669	0.323558	0.14688	4.0716
D2122	77347	2303	931.795	798.113	1275.49	705	705		639.283	642	497	759	742207	41.7964	3856.36	3968	1898	5139	4477234	717.628	0.0218856	0.65515	0.162481	1.50219
D2211	78277	2303	888.644	789.911	1259.77	705	705		507.832	509	420	595	589593	26.0608	5065.71	5157	3001	6296	5881293	601.558	0.0188364	0.720536	0.171774	2.46891
D2212	78161	2303	866.838	782.824	1270.67	705	705		465.049	466	380	562	539922	28.3919	5738.23	5925	3356	7065	6662088	758.47	0.0140239	0.453059	0.130977	1.75231
D2221	78897	2303	836.892	773.66	1261.21	705	705		488.66	494	385	572	446147	38.0934	7987.85	7973	6034	9788	7292907	847.255	0.0173673	0.437967	0.107278	1.82684
D2122	77375	2303	931.194	793.305	1269.48	706	706		610.68	612	496	765	708999	42.7064	3496.47	3549	1862	5105	4059399	777.385	0.00822137	0.233206	0.173694	1.33123
D2221	78902	2303	839.583	772.315	1265.69	706	706		513.836	518	399	615	469132	35.6999	8471.84	8565	5416	10374	7734791	1013.53	0.0284101	0.795232	0.12481	1.85498
D2222	843373	2303	844.132	754.405	1282.64	706	706		429.668	436	279	553	498845	57.8901	7024.31	7256	3665	9446	8155226	1316.53	0.0125069	0.183362	0.0985802	0.957551
D2122	77380	2303	940.81	790.3	1269.48	707	707		646.593	649	517	753	750694	40.3063	3910.74	3972	2006	5674	4540369	825.868	0.0172362	0.543636	0.151302	1.24461
D2221	78907	2303	842.274	770.969	1265.69	707	707		519.565	521	388	647	474363	41.6039	8766.61	8916	6194	10876	8003917	1120.23	0.0298229	0.723308	0.127762	1.77313
D2221	78912	2303	844.965	769.624	1265.69	708	708		531.123	532	436	644	484915	35.1271	8672.31	8752	6050	10677	7917821	1034.98	0.0291585	0.856771	0.122623	1.83049
D2221	78917	2303	847.656	768.278	1265.69	709	709		527.062	526	428	648	481208	29.5365	8399.22	8545	5446	10593	7668492	1032.56	0.021976	0.767434	0.119219	1.73295
D111	240210	2303	837.941	745.414	1250.67	710	710	314	613.28	612	521	719	266777	30.9391	9642.46	9699	7889	10708	4194470	546.889	0.0213064	0.827056	0.0665478	2.20025
D112	239692	2303	837.468	729.564	1256.29	710	710	318	557.125	556	477	681	266863	28.4588	8824.06	8935	6707	9726	4226725	517.697	0.0122108	0.472324	0.0789488	2.49441
D1211	240918	2303	732.569	699.249	1184.41	710	710		343.434	344	273	433	149394	25.2748	3479.2	3456	2516	4540	1513450	540.178	0.00437117	0.118274	0.0806884	0.961796
D1212	241161	2303	686.038	723.984	1169.8	710	710		309.03	309	254	376	134428	17.4796	4370.99	4452	3373	5263	1901380	519.392	0.0238911	0.825051	0.0498536	0.79925
D1221	241904	2303	670.069	732.313	1161.26	710	710		266.418	266	228	313	86053	14.8747	4623.08	4688	3833	5337	1493254	298.893	-0.000878	-0.0314963	0.0255496	0.770678
D1222	242152	2303	693.197	768.657	1164.77	710	710		233.793	234	189	277	75515	14.1251	3065.73	3134	2082	3608	990231	346.388	-0.00468467	-0.155807	0.0691613	1.14504
D211	840377	2303	974.994	820.672	1344.41	710	710		715.5	717	577	844	830696	42.8217	8699.97	8848	5056	10818	1.01E+07	1049.29	0.0202	0.66167	0.193536	2.68893
D2121	77482	2303	964.851	772.27	1281.5	710	710		609.739	609	507	700	292065	33.4898	6698.03	6783	4428	8084	3208355	759.464	0.0111544	0.401689	0.129184	2.01796
D2122	77390	2303	951.027	781.886	1275.49	710	710		639.386	638	534	746	306266	29.6407	5096.44	5077	3350	6575	2441196	723.803	0.00651171	0.279113	0.12006	1.5095
D2211	78282	2303	896.821	791.546	1259.77	710	710		520.45	520	414	604	604243	24.6748	4985.58	5106	2861	6659	5788253	960.008	0.0170693	0.707977	0.175484	1.55057
D2212	78166	2303	871.199	786.095	1270.67	710	710		460.953	461	373	555	535166	30.1906	5214.28	5414	3064	6233	6053783	665.829	0.0085407	0.258592	0.0845757	1.22137
D2221	78922	2303	847.656	769.175	1265.69	710	710		534.046	533	438	653	487584	32.0083	8357.82	8263	6421	10100	7630692	875.764	0.0249992	0.81386	0.112563	1.93112
D2222	843380	2303	850.562	754.112	1285.57	710	710		459.82	466	318	567	533851	46.1722	7164.59	7379	4345	9296	8318089	1079.98	0.0110873	0.218412	0.0963172	1.16566
D2221	78927	2303	847.656	773.212	1265.69	711	711		517.992	518	424	634	472927	34.7019	8274.94	8220	5195	10317	7555018	1068.78	0.0159884	0.469803	0.104631	1.46672
D2221	78932	2303	847.656	777.248	1265.69	712	712		503.619	506	378	625	459804	41.608	7991.13	7905	5463	10027	7295902	989.084	0.0140849	0.336229	0.100951	1.48165
D2221	78937	2303	853.038	784.424	1265.69	713	713		465.645	466	361	573	425134	35.3906	7895.73	7758	5543	10276	7208799	914.657	-0.000454	-0.011951	0.0949346	1.49693
D111	240216	2303	846.726	755.253	1250.67	715	715	314	620.586	621	485	762	269955	43.0049	10136	10292	8037	11433	4409171	753.267	0.0191234	0.541569	0.0785387	1.95973
D112	239698	2303	841.333	735.89	1256.29	715	715	318	544.251	542	428	703	260696	43.4312	7891.25	8103	5296	9383	3779911	881.852	0.0128459	0.31787	0.113065	1.81797
D1211	240923	2303	734.221	706.408	1184.41	715	715		328.379	326	222	398	142845	23.3711	3346.54	3327	2232	4597	1455745	584.41	-0.00015	-0.00421276	0.0779536	0.828218
D1212	241166	2303	693.472	729.49	1169.8	715	715		304.071	303	251	355	132271	18.3618	4107.85	4165	3013	5208	1786915	619.772	0.0189035	0.614468	0.0644826	0.803002
D1221	241909	2303	676.952	739.747	1161.26	715	715		272.92	273	236	316	88153	15.4361	4356.9	4362	3403	5327	1407280	501.66	0.00336611	0.11863	0.0319984	0.538578
D1222	242157	2303	694.023	772.787	1164.77	715	715		250.607	251	197	306	80946	16.2491	3138.01	3188	2408	3641	1013578	274.811	0.00322415	0.0991311	0.0741795	1.57709
D211	840384	2303	983.302	834.913	1344.41	715	715		782.857	781	665	930	908897	44.7662	8827.15	8985	4342	11351	1.02E+07	1235.83	0.0305028	1.03527	0.173005	2.10693
D2121	77487	2303	973.265	786.694	1299.53	715	715		698.641	699	598	811	334649	36.2407	6890.55	6969	5019	8322	3300575	668.956	0.0177383	0.67199	0.157995	2.81076
D2122	77412	2303	961.245	794.507	1269.48	715	715		635.537	634	557	733	304422	32.2793	4509.31	4481	3087	6022	2159961	652.726	0.00832403	0.325073	0.111378	1.38468
D2211	78287	2303	906.634	801.359	1259.77	715	715		522.893	522	442	625	607079	24.6734	4581.43	4630	2515	6539	5319044	805.851	0.00905585	0.380389	0.182286	1.7531
D2212	78171	2303	875.561	794.817	1270.67	715	715		482.158	483	386	596	559785	30.2254	5782.36	5949	3434	7329	6713321	801.575	0.0145853	0.458641	0.0967463	1.27268
D2221	78942	2303	853.038	787.563	1265.69	715	715		497.969	498	391	614	454646	34.1671	7294.5	7421	4176	9023	6659881	971.108	0.0072619	0.210152	0.101197	1.38058
D2222	843387	2303	860.5	764.927	1273.88	715	715		535.537	534	432	684	621758	37.8619	7575.35	7741	3949	10105	8794977	1128.73	0.0103021	0.288464	0.0808861	1.00447
D111	240225	2303	849.186	758.065	1250.67	720	720	314	606.823	609	520	696	263968	29.0918	8623.11	8777	7398	9377	3751055	475.266	0.0139971	0.575865	0.0505592	1.74637
D112	239703	2303	843.793	739.404	1256.29	720	720	318	582.478	584	488	676	279007	31.354	8559.33	8785	6023	9345	4099918	618.856	0.0291461	1.05225	0.106331	2.65862
D1211	240928	2303	735.047	711.089	1184.41	720	720		320.49	324	234	376	139413	22.024	3237.01	3234	2206	4055	1408099	466.093	2.35E-04	0.00683289	0.0774076	0.997941
D1212	241171	2303	692.371	734.997	1169.8	720	720		297.166	298	240	343	129267	16.0645	3947.19	3959	2947	5176	1717029	616.261	0.0138919	0.506911	0.0531477	0.646471
D1221	241914	2303	674.474	743.326	1161.26	720	720		266.195	267	216	311	85981	17.0105	4007.52	4099	2950	4842	1294429	408.95	-0.00383203	-0.120395	0.0324064	0.6152
D1222	242162	2303	688.791	776.917	1164.77	720	720		259.133	259	205	316	83700	19.0434	2961.06	3013	2171	3501	956422	259.557	0.00143251	0.0389301	0.0765172	1.62175
D211	840391	2303	986.862	836.891	1344.41	720	720		765.183	761	642	891	888377	46.7361	9051.17	9162	5179	11769	1.05E+07	1192.44	0.0160531	0.51735	0.178355	2.29778
D2121	77492	2303	978.674	795.709	1299.53	720	720		707.875	709	572	816	339072	40.1483	6703.08	6909	4106	8915	3210776	1122.01	0.0214989	0.742161	0.167619	1.71527
D2122	77417	2303	969.058	803.523	1269.48	720	720		616.795	616	542	693	295445	25.4385	4726.19	4889	2690	5924	2263843	765.15	0.00191133	0.0925097	0.129086	1.41237
D2211	78292	2303	907.724	807.9	1259.77	720	720		497.506	498	404	614	577604	26.7331	4154.49	4223	2443	5579	4823365	776.881	0.00617805	0.228537	0.165851	1.52149
D2212	78176	2303	880.467	795.362	1270.67	720	720		476.861	479	369	563	553636	34.3186	5698.58	5798	3527	7585	6616047	810.739	0.0236244	0.641375	0.119429	1.49978
D2221	78947	2303	853.038	790.703	1265.69	720	720		513.279	514	396	632	468624	42.5838	6141.08	6286	3132	8474	5606806	1149.11	0.0177543	0.420533	0.071411	0.712397
D2222	843395	2303	862.254	766.389	1279.72	720	720		500.88	505	353	620	581522	49.9518	7537.23	7743	4248	9503	8750726	1089.24	0.0211548	0.415461	0.125759	1.54601
D111	240231	2303	850.24	764.038	1250.67	725	725	314	603.287	602	509	700	262430	25.4895	9012.9	8997	8183	9631	3920612	294.251	0.00984046	0.461271	0.0510286	2.97424
D112	239708	2303	845.55	746.432	1256.29	725	725	318	560.643	561	484	646	268548	28.7487	8310.97	8550	5626	9225	3980956	728.152	0.0200904	0.768154	0.115436	2.36241
D1211	240933	2303	739.453	716.871	1197.81	725	725		344.214	346	270	407	149733	25.9501	4311.02	4316	3680	5101	1875294	277.26	0.0124111	0.325218	0.100185	2.83178
D1212	241176	2303	694.573	739.402	1169.8	725	725		298.634	298	255	344	129906	14.5742	4129.07	4122	3368	4906	1796145	348.019	0.0194893	0.783427	0.0653698	1.45598
D1221	241919	2303	681.633	749.108	1161.26	725	725		262.845	263	218	308	84899	16.0216	4010.21	4031	3414	4512	1295299	208.673	-0.00309153	-0.101752	0.0153965	0.582798
D1222	242167	2303	686.038	767.831	1164.81	725	725		262.514	262	222	312	84792	16.6974	3928.27	3985	2943	4458	1268832	272.774	0.00599376	0.187343	0.0764587	2.04577
D211	840398	2303	992.004	849.153	1344.41	725	725		763.813	761	656	919	886787	44.6984	7613.28	7642	4278	9524	8839023	946.541	0.0255551	0.851617	0.170097	2.3385
D2121	77497	2303	979.275	804.124	1293.52	725	725		659.386	659	575	761	315846	35.5557	6166.23	6089	4678	7867	2953625	695.089	0.00407176	0.15041	0.148293	2.29127
D2122	77422	2303	974.467	812.538	1269.48	725	725		607.177	607	498	702	290838	27.3461	4724.77	4769	2982	5842	2263163	715.717	0.0112117	0.492356	0.134194	1.56212
D2211	78297	2303	908.814	814.442	1259.77	725	725		515.159	516	426	620	598100	25.6773	4435.67	4534	2695	5561	5149811	643.002	0.00948653	0.377076	0.162096	1.92446
D2212	78181	2303	885.373	798.088	1270.67	725	725		498.059	499	390	586	578246	30.6688	6570.2	6628	4551	8124	7628004	765.536	0.023077	0.732629	0.147498	2.20637
D2221	78952	2303	858.42	794.291	1265.69	725	725		517.239	516	418	630	472239	30.2535	7528.02	7794	4084	9182	6873084	1026.41	0.0128926	0.435234	0.0968802	1.29558
D2222	843402	2303	863.131	773.404	1279.72	725	725		465.154	469	327	608	540044	55.2444	6715.29	6902	4081	8478	7796452	963.888	0.0106163	0.176899	0.0898507	1.14874
D111	240236	2303	856.565	767.904	1250.67	730	730	314	598.308	597	525	684	260264	26.2142	8252.24	8285	7082	9257	3589723	429.479	0.0127505	0.574702	0.0380711	1.40938
D112	239713	2303	853.281	749.946	1256.29	730	730	318	584.996	584	498	692	280213	32.4917	8717.2	8754	7722	9602	4175538	411.685	0.0298884	1.04502	0.105956	4.05722
D1211	240938	2303	745.785	722.102	1197.81	730	730		368.979	367	312	461	160506	21.8307	4495.73	4563	3606	5354	1955641	328.969	0.0168077	0.55877	0.102117	2.53249
D1212	241181	2303	701.181	742.982	1169.8	730	730		306.533	306	265	371	133342	15.6276	4015.44	4028	3076	4739	1746715	369.333	0.0149892	0.579339	0.0433121	0.902692
D1221	241925	2303	691.82	752.137	1161.26	730	730		271.947	272	210	320	87839	19.9493	4173.95	4166	3399	4869	1348185	350.482	0.0096499	0.260578	0.0381041	0.874263
D1222	242172	2303	696.776	773.062	1164.81	730	730		253.601	255	205	302	81913	16.7484	3522.06	3540	2706	4269	1137626	308.163	0.00232594	0.0702744	0.0530777	1.15212
D211	840405	2303	997.542	861.021	1344.41	730	730		728.835	729	622	885	846178	39.6788	7043.47	7148	3880	8883	8177470	939.4	0.0239589	0.859579	0.193307	2.42919
D2121	77502	2303	984.083	812.538	1293.52	730	730		638.518	636	523	754	305850	38.813	4550.7	4598	2730	6868	2179784	801.551	0.00384616	0.126063	0.102291	1.0537
D2122	77427	2303	976.27	820.351	1269.48	730	730		622.555	623	516	710	298204	30.8837	4565.54	4689	3065	5256	2186892	453.11	0.0218768	0.863106	0.145869	2.56534
D2211	78302	2303	912.63	819.893	1259.77	730	730		524.596	525	429	615	609056	27.8578	4340.48	4432	2504	5398	5039295	575.089	0.0119128	0.443382	0.163362	2.11968
D2212	78186	2303	888.644	804.629	1270.67	730	730		487.892	490	397	579	566443	30.8235	5891.88	5947	4131	7589	6840469	727.456	0.0209878	0.650757	0.116606	1.69161
D2221	78957	2303	863.802	797.879	1265.69	730	730		526.468	522	431	677	480665	37.5201	7005.08	7160	3475	9230	6395638	1226.03	0.0145589	0.402708	0.0945801	0.987404
D2222	843409	2303	870.438	774.28	1279.72	730	730		449.208	449	319	591	521531	52.2943	6695	6839	4320	8345	7772900	903.622	0.00371708	0.0636231	0.0827718	1.13276
D111	240241	2303	862.539	769.309	1250.67	735	735	314	581.324	582	489	684	252876	29.3875	8395.15	8492	7091	9152	3651891	419.082	0.0079465	0.311906	0.0242657	0.94916
D112	239718	2303	861.012	756.271	1256.29	735	735	318	572.086	572	478	677	274029	32.0331	8436.24	8526	7018	9316	4040959	482.965	0.0267199	0.929553	0.0843467	2.71746
D1211	240943	2303	750.191	723.754	1197.81	735	735		387.556	387	326	457	168587	22.2342	5392.57	5475	4221	6160	2345770	391.507	0.0183524	0.628259	0.11038	2.73846
D1212	241186	2303	707.789	741.054	1169.8	735	735		324.545	323	275	391	141177	19.5213	4596.28	4672	3688	5130	1999382	250	0.0221932	0.721908	0.0766972	2.61929
D1221	241930	2303	690.719	748.282	1161.26	735	735		256.944	257	219	328	82993	16.78	3680.26	3697	2565	4415	1188723	393.328	7.35E-04	0.0224796	0.0459757	0.822547
D1222	242177	2303	706.413	770.033	1164.81	735	735		255.731	255	218	295	82601	13.4138	3122.57	3147	2114	3937	1008589	490.924	0.00585465	0.221935	0.0431637	0.526373
D211	840412	2303	1003.87	861.021	1344.41	735	735		746.891	748	637	864	867140	33.6316	7484.44	7502	4543	9275	8689430	858.882	0.013649	0.598071	0.170376	2.53711
D2121	77507	2303	990.094	810.134	1293.52	735	735		633.543	633	539	766	303467	40.078	4751.85	4713	2878	6603	2276138	866.783	0.00336241	0.105948	0.12707	1.23616
D2122	77432	2303	976.871	821.553	1269.48	735	735		647.704	647	543	736	310250	29.1265	4222.86	4352	2530	5449	2022750	792.969	0.0220042	0.957571	0.103497	0.998935
D2211	78307	2303	916.446	825.345	1259.77	735	735		535.45	536	431	646	621657	35.4082	4334.37	4474	2053	5823	5032199	870.311	0.0226384	0.669529	0.161107	1.38205
D2212	78191	2303	892.46	807.9	1270.67	735	735		451.724	454	342	567	524451	36.1754	5049.33	5130	3217	7033	5862272	827.255	0.0103146	0.254967	0.0773293	0.876234
D2221	78962	2303	874.117	792.048	1265.69	735	735		503.336	500	419	609	459546	30.0222	7515.98	7495	5430	9321	6862091	639.656	0.0111656	0.370258	0.11554	2.43398
D2222	843416	2303	880.961	777.496	1279.72	735	735		420.049	417	308	576	487677	43.4568	5525.94	5514	2947	8491	6415617	1221.2	-0.00732152	-0.142582	0.0570515	0.488449
D112	239723	2303	859.606	756.974	1256.29	736	736	318	562.388	562	487	657	269384	26.038	9001.22	9157	7673	9943	4311582	566.289	0.026062	1.09722	0.0923306	2.68711
D112	239728	2303	861.363	757.325	1256.29	737	737	318	577.165	577	486	708	276462	32.3607	7961.13	8296	5978	9397	3813382	898.658	0.0299982	1.03889	0.0700337	1.15963
D112	239733	2303	866.635	760.488	1256.29	738	738	318	550.622	552	449	667	263748	34.7572	7879.14	8002	6587	9133	3774107	640.727	0.0181137	0.563702	0.061269	1.41988
D112	239738	2303	865.58	760.137	1256.29	739	739	318	562.524	562	472	679	269449	37.2491	8274.17	8287	7206	9172	3963328	407.173	0.016336	0.485471	0.0825576	3.09943
D111	240246	2303	864.999	774.581	1250.67	740	740	314	567.007	566	487	661	246648	29.0539	8083.33	8136	7069	8980	3516249	357.516	0.00375894	0.146167	0.0313213	1.37332
D112	239743	2303	865.58	760.137	1256.29	740	740	318	586.236	585	502	670	280807	28.0128	8300.33	8335	7460	9026	3975856	301.698	0.0264481	1.07846	0.0882042	4.45997
D1211	240948	2303	752.118	727.334	1197.81	740	740		369.49	369	298	434	160728	20.2181	4512.31	4630	3135	5259	1962856	484.805	0.0147497	0.531272	0.10292	1.73707
D1212	241191	2303	713.571	742.431	1169.8	740	740		325.145	327	266	412	141438	22.7854	4058.98	4103	3103	4893	1765658	393.328	0.0354274	0.976495	0.0881158	1.67137
D1221	241935	2303	692.095	747.731	1161.26	740	740		259.904	260	217	327	83949	20.1411	3135.86	3130	2661	3588	1012882	196.284	6.98E-06	1.80E-04	0.0397869	1.22263
D1222	242182	2303	710.267	770.033	1148.59	740	740		231.771	232	198	276	74862	15.1489	2739.67	2752	2293	3069	884914	138.764	-6.59e-05	-0.00201751	0.0374912	1.42691
D211	840419	2303	1002.68	866.954	1324.63	740	740		732.714	729	600	888	850681	48.485	7016.98	6837	3870	9550	8146713	1258.11	0.0211314	0.625466	0.206304	1.90771
D2121	77512	2303	990.695	811.937	1293.52	740	740		633.342	632	533	789	303371	37.1266	5263.15	5162	3804	7227	2521049	720.806	-0.00100972	-0.0344844	0.129134	1.67014
D2122	77437	2303	977.472	821.553	1269.48	740	740		661.119	660	578	758	316676	28.8595	4782.09	4827	2759	6119	2290621	773.94	0.016146	0.727995	0.144023	1.55574
D2211	78312	2303	922.988	830.251	1259.77	740	740		531.229	530	427	647	616757	39.9397	4309.6	4473	2201	5892	5003445	865.102	0.0202174	0.527156	0.210231	1.73072
D2212	78196	2303	896.276	811.171	1270.67	740	740		432.126	436	297	560	501698	45.9896	4637.48	4721	2710	6240	5384115	839.329	0.00656889	0.122639	0.0810942	0.828908
D2221	78967	2303	878.153	801.915	1261.21	740	740		496.003	493	410	603	452851	34.3047	6969.87	6875	5595	8399	6363488	677.197	0.00593798	0.170698	0.0783888	1.4963
D2222	843423	2303	876.577	783.342	1273.88	740	740		477.708	483	349	596	554619	42.6463	6329.11	6471	4260	8184	7348098	967.481	0.00233375	0.052162	0.0542472	0.673233
D112	239748	2303	869.094	760.839	1256.29	741	741	318	581.493	581	486	668	278535	27.9312	8121.4	8263	6615	9185	3890149	600.867	0.0201678	0.823139	0.0723938	1.82486
D112	239753	2303	872.608	761.542	1256.29	742	742	318	585.384	586	489	683	280399	29.0133	8200.48	8320	6522	9233	3928028	558.451	0.0164069	0.651377	0.058243	1.61638
D112	239758	2303	874.365	762.948	1256.29	743	743	318	599.265	599	517	693	287048	28.7625	8434.29	8585	6279	9522	4040023	637.116	0.0146013	0.599678	0.0834337	2.03891
D111	240312	2303	866.283	779.815	1257.93	744	744	314	574.811	576	496	653	250043	24.2831	7759.7	7801	6756	8599	3375471	319.696	0.00970337	0.454967	0.0261552	1.23732
D112	239763	2303	868.743	765.408	1269.91	744	744	318	594.303	594	501	724	284671	28.3927	8745.62	8788	6704	9704	4189150	561.31	0.0314375	1.27596	0.112612	3.15397
D111	240251	2303	874.135	785.123	1262.65	745	745	314	574.556	574	497	701	249932	27.3326	8362.95	8341	7660	9248	3637883	292.911	0.00588697	0.24605	0.0253206	1.41016
D112	239768	2303	864.878	767.165	1269.91	745	745	318	585.727	584	490	703	280563	27.8356	8951.49	9036	7658	10027	4287766	499.695	0.0252894	1.03805	0.13531	4.27009
D1211	240953	2303	751.292	736.97	1197.81	745	745		364.182	364	319	421	158419	17.0327	4465.31	4491	3214	5244	1942411	440.608	0.019479	0.817059	0.107769	1.97185
D1212	241196	2303	714.122	747.938	1181.75	745	745		316.115	317	255	379	137510	19.5939	3712.94	3746	2872	4314	1615130	270.476	0.0171732	0.544764	0.112505	2.77645
D1221	241940	2303	705.036	753.513	1169.11	745	745		270.724	272	219	324	87444	20.7347	2995.1	3021	2342	3536	967416	241.324	-0.00240396	-0.0629264	0.0144931	0.354611
D1222	242187	2303	714.397	770.859	1148.59	745	745		228.57	229	187	268	73828	15.6365	2825.34	2839	2503	3156	912584	125.112	0.00464182	0.135078	0.0225191	0.994677
D211	840426	2303	1009.81	872.492	1320.67	745	745		750.234	740	601	949	871022	65.3114	7135.27	6995	3930	10352	8284054	1559.37	0.0156448	0.353889	0.17825	1.38446
D2121	77517	2303	991.296	822.755	1293.52	745	745		612.605	610	531	716	293438	33.562	4366.47	4259	3264	6014	2091540	572.742	-0.0130903	-0.484209	0.0815825	1.15011
D2122	77442	2303	984.684	826.361	1269.48	745	745		641.827	643	553	730	307435	30.6665	4434.38	4481	2968	5576	2124067	502.633	0.0139284	0.575012	0.154314	2.35881
D2211	78317	2303	925.713	832.431	1259.77	745	745		532.385	533	428	632	618099	31.4849	4664.91	4748	2717	6091	5415964	660.952	0.0205628	0.681391	0.19612	2.31447
D2212	78201	2303	900.092	814.442	1270.67	745	745		455.028	457	351	563	528287	36.8249	5588.28	5593	3608	7243	6487988	769.973	2.29E-04	0.0056534	0.0805477	1.08204
D2221	78972	2303	879.499	807.297	1261.21	745	745		518.258	517	384	631	473170	35.7694	7320.73	7300	5503	8991	6683822	747.311	0.0086755	0.249234	0.0667789	1.22644
D2222	843430	2303	882.715	794.156	1273.88	745	745		532.183	534	442	627	617865	31.4163	8266.78	8373	6550	9555	9597727	590.4	0.0110957	0.371791	0.0820532	2.12357
D111	240256	2303	876.244	786.177	1262.65	746	746	314	577.676	579	495	645	251289	24.0742	8319.14	8321	7424	9058	3618825	313.427	0.00461286	0.220361	0.0275071	1.42113
D112	239773	2303	868.743	767.516	1269.91	746	746	318	592.15	591	517	676	283640	26.7674	9161.27	9191	7614	10411	4388248	554.99	0.0224312	0.970678	0.134744	3.92022
D1222	242212	2303	716.875	769.483	1148.59	746	746		224.69	226	180	268	72575	13.7126	2820.03	2814	2504	3230	910871	135.289	0.00671435	0.218572	0.0297505	1.20444
D111	240261	2303	878.352	787.231	1262.65	747	747	314	587.324	587	516	690	255486	27.0887	8487.41	8532	7541	9261	3692022	313.491	0.0105446	0.452476	0.0366787	1.9158
D112	239778	2303	872.257	767.868	1269.91	747	747	318	594.908	594	510	715	284961	33.3997	8702.62	8730	6845	9772	4168555	566.304	0.0259663	0.901602	0.126073	3.441
D1222	242207	2303	721.281	766.729	1148.59	747	747		215.533	216	171	258	69617	14.0207	2708.16	2720	2239	3114	874735	211.646	6.01E-04	0.0184681	0.0315612	0.782983
D111	240266	2303	876.244	790.042	1262.65	748	748	314	569.297	568	501	642	247644	26.0934	8094.41	8170	6948	8761	3521069	331.603	6.48E-04	0.0282609	0.0355336	1.67522
D112	239783	2303	869.797	770.327	1269.91	748	748	318	601.814	601	499	739	288269	30.1435	8087.26	8228	5817	9286	3873799	698.618	0.0330357	1.27693	0.125892	2.58877
D1222	242202	2303	722.657	767.005	1148.59	748	748		214.923	214	169	263	69420	16.4846	2704.46	2677	2263	3310	873539	214.418	-0.00204196	-0.0533543	0.0298948	0.732239
D111	240271	2303	873.784	790.394	1262.65	749	749	314	579.034	577	505	674	251880	26.186	7917.17	7946	6912	8504	3443970	303.617	0.00805191	0.353249	0.0296238	1.5005
D112	239788	2303	867.337	772.787	1269.91	749	749	318	578.292	577	498	675	277002	28.0421	8420.34	8391	7184	9428	4033343	375.731	0.0290789	1.16546	0.119306	4.77746
D1222	242197	2303	724.034	767.831	1148.59	749	749		220.102	221	167	259	71093	14.4071	2764.03	2751	2296	3329	892783	201.77	5.79E-04	0.017692	0.0279356	0.744575
D111	240276	2303	871.324	791.097	1262.65	750	750	314	598.667	600	528	683	260420	25.8191	8213.75	8221	7208	8996	3572980	380.857	0.0090125	0.414213	0.0323202	1.35042
D112	239793	2303	866.283	774.274	1270.71	750	750	318	584.877	587	513	666	280156	24.6767	8008.59	8119	5934	9108	3836114	547.32	0.0296834	1.36652	0.118963	3.11129
D1211	240958	2303	755.698	742.752	1197.81	750	750		342.113	343	291	397	148819	19.3239	3729.99	3801	2639	4688	1622544	525.708	0.0122787	0.429493	0.100076	1.29092
D1212	241201	2303	724.309	750.966	1181.75	750	750		313.501	313	259	372	136373	18.5464	3898.67	3902	3362	4473	1695920	188.396	0.0175902	0.584395	0.0681064	2.63905
D1221	241945	2303	710.543	751.311	1166.4	750	750		258.845	259	207	323	83607	18.2163	2949.97	2925	2558	3520	952839	191.079	0.00567808	0.160455	0.0164462	0.49959
D1222	242192	2303	725.411	768.657	1148.59	750	750		222.57	222	186	287	71890	14.9918	2717.26	2707	2422	3105	877675	133.611	0.00507788	0.150011	0.0233136	0.92666
D2121	77522	2303	999.71	828.765	1293.52	750	750		594.148	593	511	687	284597	31.3298	3790.61	3751	2696	5245	1815700	463.469	-0.000253	-0.00958365	0.0614614	0.947144
D2122	77447	2303	991.897	831.169	1269.48	750	750		615.651	615	538	717	294897	28.9104	4512.04	4530	2927	5633	2161268	508.39	0.0167451	0.701431	0.159925	2.44734
D2211	78322	2303	932.8	834.612	1259.77	750	750		540.1	540	449	651	627056	30.97	4211.99	4322	2457	5369	4890120	589.922	0.0129665	0.446469	0.155178	1.91824
D2212	78206	2303	908.269	813.897	1270.67	750	750		495.89	497	387	600	575728	31.5319	6042.58	6054	4631	7174	7015434	435.109	0.0103882	0.323382	0.0872601	2.22914
D2221	78977	2303	880.844	812.679	1261.21	750	750		534.706	536	444	624	488187	31.9508	7732.07	7755	5347	9453	7059378	846.559	0.0110639	0.366264	0.0874881	1.46958
D2222	843437	2303	884.761	797.664	1273.88	750	750		550.517	553	416	658	639150	37.3415	8051.97	8080	6617	9339	9348340	570.689	0.0157259	0.456506	0.0682289	1.80234
D111	240281	2303	876.244	790.042	1262.65	751	751	314	602.361	601	515	752	262027	33.5104	8654.31	8690	7580	9254	3764624	311.065	0.00696713	0.24874	0.0333955	1.79818
D112	239798	2303	873.311	777.355	1277.88	751	751	318	525.66	527	393	663	251791	46.2393	7286.32	7323	5639	8983	3490145	837.514	0.0176786	0.394967	0.0870409	1.39323
D111	240286	2303	880.109	788.285	1262.65	752	752	314	607.515	607	534	697	264269	29.6326	8878.29	8972	7635	9800	3862058	432.241	0.00986704	0.400626	0.0333899	1.32735
D111	240291	2303	881.515	786.528	1262.65	753	753	314	618.572	619	532	709	269079	27.651	8993.42	9065	7505	9657	3912136	357.346	0.0113951	0.504088	0.0387462	1.87752
D111	240296	2303	879.406	785.474	1262.65	754	754	314	627.772	629	550	712	273081	27.7783	9139.81	9176	8185	9925	3975816	287.045	0.0101778	0.455388	0.0361705	2.223
D1111	240301	2303	880.109	793.556	1262.65	755	755		607.945	608	525	699	264456	27.3987	8358.26	8406	7183	9435	3635841	523.049	0.00753789	0.332011	0.0332443	1.0283
D1112	240349	2303	900.572	796.408	1273.48	755	755		539.122	538	445	625	234518	28.4748	7310.58	7368	5732	8413	3180103	640.379	-0.000551	-0.0208725	0.0187022	0.419171
D112	239803	2303	880.339	779.112	1277.88	755	755	318	587.605	589	472	696	281463	34.8953	8073.33	8149	5370	10094	3867124	1112.1	0.0376871	1.22314	0.130955	1.68118
D1211	240963	2303	774.971	746.882	1214.52	755	755		344.34	345	294	405	149788	20.0916	4198.39	4207	3363	4964	1826301	270.063	0.00933737	0.317097	0.0955711	2.71228
D1212	241206	2303	732.019	756.473	1181.75	755	755		307.878	306	252	390	133927	20.5386	4232.77	4246	3694	4835	1841254	214.341	0.0146601	0.433165	0.0729073	2.68385
D1221	241951	2303	714.397	753.789	1166.4	755	755		251.83	252	182	297	81341	17.7	2904.27	2892	2478	3453	938079	177.579	-0.000852	-0.024251	0.0270718	0.862165
D1222	242218	2303	736.149	768.657	1144.94	755	755		219.585	220	178	264	70926	15.2583	2636.59	2626	2190	3152	851620	182.235	-0.00453157	-0.131023	0.0232047	0.65623
D2121	183577	2303	1006.45	837.185	1293.52	755	755		606.472	604	515	707	290500	32.8019	3330.29	3335	2355	4480	1595209	427.151	-0.0107409	-0.401486	0.025737	0.391249
D2122	77452	2303	999.109	835.977	1269.48	755	755		634.522	634	554	734	303936	31.3009	3990.53	3982	2768	5120	1911466	603.432	0.0162515	0.648353	0.153683	1.76187
D2211	78327	2303	942.068	834.612	1259.77	755	755		559.924	559	443	696	650072	32.1605	4460.74	4600	2884	5319	5178916	522.117	0.0144444	0.495802	0.132268	1.99606
D2212	78212	2303	919.172	815.532	1270.67	755	755		514.603	517	414	620	597454	29.6512	6085.03	6054	4891	7053	7064720	367.696	0.0146613	0.501549	0.077211	2.37237
D2221	78982	2303	894.299	813.127	1261.21	755	755		536.492	536	463	627	489817	27.1562	7670.57	7709	6337	8536	7003233	387.621	0.00952666	0.372861	0.0806167	2.95259
D112	240377	2303	887.687	783.571	1274.53	756	756	318	602.106	604	523	688	261916	29.8335	8735.72	8758	7415	9940	3800037	550.074	0.00787092	0.315224	0.0538728	1.62364
D112	240372	2303	890.99	782.746	1274.62	757	757	318	613.646	615	531	696	266936	30.8183	9505.71	9533	8078	10631	4134982	487.735	0.0121322	0.477354	0.0713323	2.59533
D112	240367	2303	884.383	781.919	1274.53	758	758	318	623.343	628	506	738	271154	40.6801	9633.09	9732	7602	10729	4190394	672.065	0.025358	0.757905	0.103625	2.69172
D1121	240357	2303	885.702	784.514	1277.84	759	759		616.572	619	485	759	268209	50.227	8729.3	8702	5858	10779	3797246	987.24	0.0288317	0.688022	0.10742	1.71537
D1122	240362	2303	899.249	783.574	1274.74	759	759		622.915	622	531	759	270968	32.4127	8552.19	8489	6736	10520	3720203	724.757	0.0165592	0.626107	0.0637051	1.41341
D1111	241606	2303	883.964	799.889	1262.65	760	760		600.186	601	464	679	193860	28.9842	7707.94	7651	6413	9222	2489665	588.529	0.0046654	0.192319	0.0191691	0.492671
D1112	241479	2303	909.934	800.813	1273.48	760	760		537.957	537	460	654	173760	28.1596	7516.56	7488	6117	8488	2427850	567.288	0.00375821	0.143055	0.0215686	0.559501
D1121	239808	2303	890.53	786.843	1277.88	760	760		600.766	600	510	716	287767	39.4621	8971.35	9060	6799	11149	4297275	1101.93	0.0369178	1.08404	0.128296	1.8515
D1122	241356	2303	907.51	785.777	1274.74	760	760		572.361	573	479	671	248977	32.33	7699.42	7659	6390	9196	3349249	638.859	0.00567179	0.19969	0.0644504	1.45943
D1211	240968	2303	782.68	755.142	1214.52	760	760		355.68	355	313	415	154721	17.9858	4244.21	4293	3219	5039	1846233	349.173	0.0210769	0.816408	0.119829	2.60134
D1212	241211	2303	740.554	765.284	1181.75	760	760		311.039	311	261	386	135302	18.3784	3931.71	3943	3302	4390	1710295	180.347	0.0220125	0.72904	0.0811077	3.27112
D1221	241956	2303	720.179	759.295	1166.4	760	760		256.854	257	207	313	82964	19.0425	2611.05	2623	2194	3063	843368	151.446	0.00254361	0.0684449	0.030277	1.01332
D1222	242223	2303	738.627	773.062	1144.94	760	760		230.217	228	193	292	74360	15.6999	2896.54	2866	2612	3349	935583	137.355	-0.00173422	-0.0509482	0.0224618	0.926535
D2121	183582	2303	1013.18	845.604	1293.52	760	760		607.088	607	534	698	290795	30.2437	3186.64	3195	2299	4327	1526401	403.901	-0.0116617	-0.4737	0.0179304	0.277946
D2122	77457	2303	1006.32	840.786	1269.48	760	760		605.084	605	530	689	289835	27.4967	3653.77	3685	2745	4446	1750157	380.508	0.00246242	0.108108	0.134877	2.28243
D2211	78332	2303	949.154	835.702	1259.77	760	760		567.486	568	473	672	658851	26.7999	4284.33	4214	2852	6144	4974109	591.574	0.00999939	0.41928	0.110118	1.43679
D2212	78217	2303	927.894	821.529	1270.67	760	760		524.516	526	432	611	608963	32.558	5843.99	5843	4652	6987	6784876	468.887	0.0103004	0.328501	0.0642706	1.50533
D2221	78987	2303	905.511	817.164	1261.21	760	760		538.317	539	437	647	491483	26.725	7560.94	7680	5602	8515	6903134	519.497	0.0015447	0.0621333	0.0464016	1.2908
D1111	241611	2303	888.369	804.019	1262.65	765	765		612.981	613	536	692	197993	26.6484	7046.54	7124	5575	8195	2276032	560.338	0.0083528	0.381089	0.0387872	0.939112
D1112	241484	2303	913.513	803.016	1273.48	765	765		574.926	574	488	654	185701	27.7879	7848.37	7941	6078	8863	2535023	586.982	0.00659706	0.271194	0.022188	0.580459
D1121	239813	2303	897.909	787.898	1277.88	765	765		593.021	591	489	703	284057	40.7455	7874.74	7934	6192	9529	3772000	823.942	0.0265218	0.752067	0.0982811	1.71051
D1122	241361	2303	912.466	787.429	1277.17	765	765		553.396	553	457	672	178747	38.7024	6846.77	6945	5467	8018	2211508	663.362	0.00410708	0.116972	0.035933	0.716024
D1211	240973	2303	783.506	759.823	1214.52	765	765		352.517	353	290	418	153345	18.9024	3926.24	3925	2814	4722	1707916	394.402	0.0105469	0.389279	0.118552	2.11019
D1212	241216	2303	740.554	764.458	1181.75	765	765		313.345	314	260	374	136305	19.7614	4099.01	4102	3553	4633	1783071	225.089	0.0183622	0.571817	0.0741539	2.51433
D1221	241961	2303	727.063	760.672	1166.4	765	765		262.994	263	214	322	84947	16.9985	3145.93	3104	2655	3775	1016137	245.908	0.00589295	0.181278	0.0304844	0.756907
D1222	242228	2303	748.814	774.163	1155.68	765	765		246.446	246	211	287	79602	14.9614	2800.39	2786	2308	3381	904526	227.02	0.00604254	0.197871	0.0197011	0.476652
D2121	183587	2303	1014.86	845.604	1293.52	765	765		582.021	580	501	678	278788	26.4482	3050.35	2985	2324	3984	1461120	361.647	-0.0112981	-0.502936	0.040153	0.651202
D2122	183741	2303	1006.32	842.406	1269.48	765	765		609.914	609	536	682	292149	25.8143	3196.95	3139	2091	4333	1531337	539.219	0.00703893	0.330294	0.102023	1.09776
D2211	78337	2303	954.061	836.793	1259.77	765	765		556.606	556	450	698	646220	33.3752	4442.99	4378	2761	6591	5158310	748.852	0.00962466	0.317965	0.100651	1.08512
D2212	78222	2303	936.616	827.525	1270.67	765	765		507.129	509	407	604	588777	35.1648	5398.73	5487	3444	7106	6267923	783.215	-0.00190994	-0.0551938	0.0359212	0.47804
D2221	78992	2303	909.996	816.267	1261.21	765	765		564.874	565	469	674	515730	28.9372	8370.69	8378	7297	9133	7642440	313.725	0.00640251	0.248373	0.0611516	3.07519
D1111	241616	2303	899.107	806.497	1262.65	770	770		603.307	606	533	684	194868	28.668	6877.82	6924	5482	8090	2221535	597.649	0.00230924	0.0969703	0.0280829	0.628707
D1112	241489	2303	919.295	806.32	1273.48	770	770		596.567	598	487	672	192691	28.7287	8171.94	8214	7150	8898	2639537	323.761	0.00562638	0.232362	0.029474	1.44529
D1121	239818	2303	905.992	790.357	1277.88	770	770		638.71	639	498	780	305942	40.5265	8161.41	8318	5792	9601	3909313	851.908	0.0412554	1.24887	0.11724	2.01062
D1122	241371	2303	918.798	790.182	1277.17	770	770		606.44	610	510	696	195880	33.757	7291.66	7296	5597	8697	2355205	675.793	0.0124195	0.440755	0.0447542	0.924405
D1211	240979	2303	792.868	763.127	1214.52	770	770		357.276	358	290	435	155415	21.4879	3864.49	3898	2329	4920	1681051	539.16	0.014667	0.480682	0.109777	1.41801
D1212	241221	2303	748.539	767.487	1181.75	770	770		305.823	306	245	359	133033	19.7836	3605.49	3637	2923	4204	1568386	251.879	0.016382	0.498315	0.0698913	1.87019
D1221	241966	2303	731.743	763.425	1162.89	770	770		261.142	261	201	315	84349	16.3583	2743.43	2733	2367	3209	886127	173.874	0.00770676	0.244178	0.0261488	0.804138
D1222	242233	2303	754.321	776.641	1155.68	770	770		242.142	242	194	282	78212	16.0996	2817.15	2796	2127	3440	909941	279.444	-0.00152444	-0.0459261	0.0182097	0.360588
D2121	183592	2303	1021.6	848.972	1293.52	770	770		604.996	605	532	705	289793	29.1326	3219.65	3213	2622	3923	1542214	312.536	-0.00530512	-0.221517	0.0585166	1.13899
D2122	183746	2303	1009.56	845.645	1269.48	770	770		617.99	616	547	696	296017	28.837	3062.54	3044	2077	4048	1466955	437.574	0.00499048	0.212834	0.0770801	1.00174
D2211	78342	2303	958.967	837.883	1259.77	770	770		561.773	561	459	682	652218	37.2005	5048.29	4892	2914	7576	5861069	978.763	9.66E-04	0.0291469	0.112216	1.04079
D2212	78227	2303	942.068	828.07	1270.67	770	770		531.91	535	381	650	617548	43.9465	5762.37	5723	4012	7723	6690114	793.474	0.0112248	0.268705	0.0407105	0.568165
D2221	192492	2303	917.249	821.706	1261.21	770	770		581.023	579	483	680	278310	28.4042	7939.37	7924	6888	8822	3802956	394.311	0.0100706	0.407889	0.0493288	1.89307
D1112	241494	2303	925.077	809.624	1273.48	775	775		576.954	576	502	675	186356	27.6492	8315.68	8365	7308	9129	2685965	293.002	0.00135416	0.056438	0.0200697	1.11678
D1121	239823	2303	914.777	791.412	1277.88	775	775		611.017	614	470	768	292677	52.0325	8639.3	8682	6449	10284	4138224	848.246	0.0372381	0.843173	0.115595	2.11066
D1122	241376	2303	930.362	790.182	1276.69	775	775		583.251	589	481	681	188390	43.4117	7204.1	7209	5326	9010	2326925	874.638	0.0172115	0.454659	0.0486092	0.763637
D1211	240984	2303	800.302	763.402	1214.52	775	775		361.743	362	289	426	157358	21.8232	3229.34	3246	2103	4097	1404763	441.525	-0.000933	-0.0309595	0.103268	1.36922
D1212	241226	2303	753.22	771.617	1194.58	775	775		324.651	324	253	396	141223	21.9569	4085.04	4104	3429	4516	1776992	196.473	0.0200782	0.582059	0.0842467	3.23107
D1221	241971	2303	731.743	766.729	1162.89	775	775		259.774	259	197	317	83907	16.2728	3136.01	3134	2682	3649	1012930	199.275	0.00791664	0.250773	0.0393407	1.19135
D1222	242238	2303	750.466	774.163	1139.74	775	775		229.164	229	177	266	74020	15.9312	2737.7	2742	2328	3113	884276	157.471	-0.00280833	-0.0810211	0.0276979	0.937126
D2121	183597	2303	1035.07	850.656	1293.52	775	775		608.758	609	520	709	291595	29.9807	3392.52	3421	2588	4262	1625017	291.043	-0.00201064	-0.0818164	0.0582097	1.28239
D2122	183751	2303	1018.47	844.835	1269.48	775	775		651.956	651	582	735	312287	28.0914	3036.6	2959	2410	3950	1454530	348.293	0.0121369	0.556603	0.0764986	1.23912
D2211	78347	2303	963.873	838.973	1259.77	775	775		583.28	584	450	682	677188	34.3202	4472.4	4459	2534	6502	5192456	855.462	0.0177579	0.593068	0.102483	0.971967
D2212	78232	2303	948.064	825.345	1254.32	775	775		572.74	577	439	670	664951	39.5381	6285.83	6304	4787	7880	7297851	586.29	0.0105877	0.303528	0.0538111	1.09494
D2221	192497	2303	923.897	821.706	1261.21	775	775		580.207	581	488	707	277919	29.9027	8349.52	8402	7023	8988	3999422	367.643	8.06E-04	0.031263	0.074335	3.14282
D1112	241499	2303	934.163	818.159	1273.48	780	780		600.461	601	499	680	193949	30.0451	8299.51	8360	7332	9108	2680743	343.061	0.00258031	0.102871	0.0128598	0.614321
D1121	239828	2303	926.725	802.305	1292.08	780	780		553.944	554	448	687	265339	45.0015	7166.06	7240	5022	8732	3432543	792.534	0.0249472	0.599224	0.115096	1.86655
D1122	241381	2303	938.622	800.645	1276.69	780	780		587.594	591	502	683	189793	33.9748	6819.78	6830	5881	8124	2202790	436.013	0.00801315	0.274972	0.0265743	0.809791
D1211	240989	2303	807.185	773.314	1214.52	780	780		371.202	369	308	441	161473	21.4981	2478.57	2418	1506	3445	1078180	427.452	0.00591564	0.203087	0.0831159	0.889927
D1212	241231	2303	759.552	783.181	1194.58	780	780		325.287	326	251	380	141500	19.0763	3448.49	3438	2731	4039	1500093	287.704	0.013329	0.448591	0.0613156	1.38497
D1221	241976	2303	736.149	773.888	1162.89	780	780		265.923	268	206	311	85893	18.1822	3332.11	3358	2839	3692	1076271	157.81	0.009771	0.283044	0.0414203	1.67958
D1222	242243	2303	752.669	778.569	1139.74	780	780		234.43	235	190	284	75721	14.3227	2685.31	2682	2162	3168	867355	203.244	0.00640683	0.208395	0.0344352	0.87964
D2121	183602	2303	1045.17	855.707	1293.52	780	780		634.109	633	532	795	303738	35.8038	3550.42	3561	2260	4617	1700653	439.868	9.81E-04	0.0346966	0.0860531	1.2791
D2122	183756	2303	1029.81	853.745	1269.48	780	780		633.545	634	546	742	303468	30.6084	2961.65	2977	2284	3589	1418631	273.51	-0.000446	-0.0184599	0.0522407	1.07519
D2211	78352	2303	968.779	840.063	1259.77	780	780		572.789	575	445	683	665008	37.5813	5604.57	5533	4109	7190	6506910	724.23	0.0132499	0.39861	0.101229	1.42273
D2212	78237	2303	954.061	825.345	1254.32	780	780		581.69	583	472	706	675342	33.6796	7555.13	7508	5790	9334	8771505	641.822	0.00665687	0.228425	0.0636518	1.40886
D2221	192502	2303	935.381	828.959	1261.21	780	780		617.992	618	515	702	296018	29.509	9338.73	9354	8230	9987	4473253	306.886	0.0145621	0.601178	0.081822	4.60315
D1112	241504	2303	943.8	825.043	1273.48	785	785		638.341	639	567	707	206184	28.2255	8556.93	8573	7352	9691	2763889	485.716	0.00664078	0.298391	0.0295042	1.00977
D1121	239833	2303	930.941	809.333	1292.08	785	785		587.353	585	467	667	281342	34.3277	6666.43	6650	5156	8276	3193218	687.994	0.0127874	0.432063	0.0901769	1.60301
D1122	241386	2303	940.55	807.529	1271.8	785	785		638.474	639	559	733	206227	28.2805	7000.19	6979	5662	8314	2261061	506.75	0.00750138	0.336188	0.024227	0.653506
D1211	240994	2303	812.416	779.372	1214.52	785	785		377.382	378	309	460	164161	23.4047	2754.39	2771	1771	3537	1198158	388.482	0.00582966	0.186907	0.112201	1.43053
D1212	241236	2303	765.61	787.311	1194.58	785	785		327.032	327	271	401	142259	24.9472	3433.97	3464	2365	4376	1493775	456.661	0.019265	0.495541	0.0853321	1.18245
D1221	241981	2303	736.975	777.467	1162.89	785	785		257.251	258	216	316	83092	15.8943	2885.54	2887	2568	3208	932031	114.037	0.00428193	0.138016	0.0244545	1.20803
D1222	242248	2303	752.118	770.309	1139.74	785	785		232.015	231	191	315	74941	14.7175	2708.9	2746	2246	3142	874975	236.72	0.00384298	0.120702	0.0319875	0.709404
D2121	183607	2303	1048.54	862.443	1293.52	785	785		681.305	681	565	786	326345	33.4359	3624.22	3750	2163	4673	1736002	586.47	0.0076869	0.310874	0.091915	1.04039
D2122	183761	2303	1029	859.415	1269.48	785	785		678.916	680	584	805	325201	29.0196	3079.78	3039	2398	3943	1475213	318.275	0.0169857	0.78149	0.066284	1.20305
D2211	78357	2303	973.686	847.15	1259.77	785	785		618.628	622	485	735	718227	45.5367	5273.33	5225	3143	7155	6122339	813.341	0.0194404	0.518134	0.115207	1.33957
D2212	78242	2303	957.877	831.886	1254.32	785	785		614.977	616	497	724	713988	32.4913	7317.2	7276	5940	8594	8495267	540.034	0.00346127	0.130574	0.0602505	1.53995
D2221	192507	2303	940.217	834.399	1261.21	785	785		640.946	642	538	747	307013	30.5012	8857.85	8842	7873	9721	4242908	334.494	0.00522792	0.218574	0.0656355	3.26212
D1112	241509	2303	955.089	830.825	1273.48	790	790		582.437	581	495	673	188127	31.0924	7772.04	7796	6626	9224	2510370	540.809	-0.00569423	-0.214555	0.0107672	0.306178
D1121	239838	2303	936.564	816.01	1292.08	790	790		575.77	576	436	676	275794	41.4378	7027.6	7015	5411	8255	3366219	638.565	0.020873	0.568193	0.140465	2.71093
D1122	241391	2303	949.36	810.282	1271.8	790	790		634.728	634	524	731	205017	30.7717	6819.67	6757	5811	7984	2202754	500.09	0.0117066	0.477356	0.0443196	1.15746
D1211	240999	2303	817.923	787.632	1214.52	790	790		394.577	394	311	485	171641	25.6288	2982.58	2965	2225	3614	1297423	315.334	0.0141377	0.429257	0.10227	1.75514
D1212	241241	2303	776.898	795.02	1222.66	790	790		407.956	407	346	483	177461	20.0528	4170.53	4160	3339	4792	1814182	274.802	0.0170819	0.683358	0.0960405	2.65968
D1221	241986	2303	747.437	785.177	1167.57	790	790		265.641	265	214	333	85802	17.1716	2869.88	2854	2420	3232	926971	147.329	0.00386075	0.11899	0.0266671	1.01193
D1222	242253	2303	760.929	774.439	1139.74	790	790		236.659	237	191	272	76441	14.9814	2827.07	2833	2177	3406	913144	293.357	0.0076122	0.238681	0.0397607	0.73704
D2121	183612	2303	1051.91	869.179	1293.52	790	790		663.474	664	535	788	317804	38.3243	3187.48	3331	2194	4061	1526803	459.537	-0.00114821	-0.0398014	0.0567805	0.74537
D2122	183766	2303	1033.86	867.515	1269.48	790	790		671.85	673	556	756	321816	35.0682	2911.89	2899	2274	3481	1394793	233.769	0.0107613	0.407948	0.0718492	1.66996
D2211	78362	2303	978.592	854.237	1259.77	790	790		655.879	655	548	779	761475	36.3221	6296.29	6340	3932	7993	7309997	856.214	0.0211549	0.748172	0.111988	1.48117
D2212	78247	2303	967.689	838.973	1254.32	790	790		661.918	664	538	798	768487	37.518	8021.2	7996	6480	9475	9312616	588.823	0.01542	0.535836	0.0717718	1.82447
D2221	192512	2303	946.865	839.839	1261.21	790	790		655.952	657	548	759	314201	30.4062	8881.71	9062	7029	9636	4254337	565.555	0.0119311	0.50871	0.0810147	2.35388
D1112	241514	2303	963.349	835.506	1273.48	795	795		576.536	573	458	666	186221	35.1755	7240	7258	6031	8435	2338521	518.345	-0.000584	-0.0191485	0.0218874	0.598331
D1121	239843	2303	943.943	821.281	1292.08	795	795		577.699	576	461	692	276718	40.5459	6671.81	6714	5114	7781	3195798	602.78	0.0281472	0.780126	0.126146	2.47968
D1122	241397	2303	943.854	817.165	1265.72	795	795		624.344	623	543	718	201663	28.6512	6600.79	6602	5301	8012	2132055	589.252	0.00148346	0.0645568	0.0348898	0.755317
D1211	241004	2303	823.154	803.326	1243.34	795	795		431.476	432	348	497	187692	21.4262	4301.79	4318	3116	4858	1871278	321.121	0.0140455	0.557852	0.128693	3.05484
D1212	241246	2303	780.202	802.729	1222.66	795	795		390.857	392	324	449	170023	20.4305	3747.78	3771	2755	4354	1630283	336.12	0.0144497	0.545003	0.110863	2.22555
D1221	242344	2303	730.367	797.291	1167.57	795	795		265.257	265	221	308	85678	15.8641	1868.7	1896	1448	2247	603591	181.111	0.00210843	0.0703598	0.0336481	0.671757
D1222	242258	2303	768.363	779.395	1160.91	795	795		251.635	251	208	316	81278	15.272	3115.22	3119	2822	3443	1006217	115.447	0.00165702	0.054515	0.0384928	2.00038
D2121	183617	2303	1056.96	880.966	1293.52	795	795		674.729	674	585	778	323195	29.682	3101.25	3115	2333	3776	1485498	254.325	0.00568221	0.256876	0.0526924	1.22074
D2122	183771	2303	1038.72	875.615	1269.48	795	795		663.511	664	574	748	317822	31.0907	2798.75	2769	2340	3370	1340603	180.308	0.012978	0.546833	0.0582361	1.7084
D2211	78367	2303	983.498	861.324	1259.77	795	795		642.734	642	520	790	746214	35.9423	5624.58	5674	3556	7227	6530139	814.095	0.0178372	0.626763	0.10374	1.29875
D2212	78252	2303	970.96	840.609	1248.87	795	795		649.757	650	552	744	754368	31.4443	7242.9	7251	5881	8469	8409004	458.693	0.00834236	0.341917	0.064524	1.91419
D2221	192517	2303	953.514	845.279	1261.21	795	795		652.664	652	549	757	312626	30.775	8164.09	8220	7159	9031	3910598	336.505	0.0115103	0.482658	0.0756648	3.41321
D1112	241519	2303	969.131	840.737	1273.48	800	800		606.17	606	504	733	195793	41.5539	7690.43	7754	6440	8676	2484008	532.954	0.00237141	0.0690225	0.0251919	0.709163
D1121	239848	2303	952.377	824.444	1292.08	800	800		555.42	553	480	673	266046	30.8005	5958.17	5894	4633	7164	2853962	559.73	0.0142555	0.506906	0.0901664	1.76082
D1122	241402	2303	956.794	822.947	1265.72	800	800		619.068	617	555	706	199959	27.4494	6267.53	6287	5180	7337	2024411	501.861	7.66E-04	0.0345336	0.0152951	0.376272
D1211	241009	2303	828.661	809.934	1243.34	800	800		431.009	433	361	501	187489	20.4294	3717.12	3828	2341	4437	1616946	488.791	0.012882	0.536644	0.128281	1.72925
D1212	241251	2303	787.361	802.729	1222.66	800	800		396.768	396	341	460	172594	21.9725	3909.46	3940	3069	4372	1700615	256.697	0.0195074	0.691028	0.105768	2.91351
D1221	242354	2303	755.973	790.959	1178.58	800	800		273.31	273	214	328	88279	16.9919	2171.91	2160	1904	2509	701528	110.345	1.97E-04	0.00634058	7.91E-04	0.0311196
D1222	242263	2303	776.072	782.423	1160.91	800	800		250.381	250	212	292	80873	14.328	2650.02	2673	2142	2927	855958	131.895	0.00135767	0.0473858	0.0313846	1.22278
D2121	183622	2303	1060.33	887.701	1293.52	800	800		659.132	659	548	735	315724	32.6627	2993.48	2981	2301	4122	1433875	305.854	0.00205906	0.0829326	0.0323196	0.612833
D2122	183776	2303	1043.58	883.714	1269.48	800	800		650.912	650	584	759	311787	28.7991	2541.24	2531	2135	2980	1217253	134.9	0.00709521	0.318469	0.0247356	0.909437
D2211	78372	2303	988.95	866.23	1259.77	800	800		628.634	628	497	782	729844	42.8411	5473.16	5463	2914	7694	6354335	1050	0.0147764	0.427332	0.0899734	0.86055
D2212	184129	2303	983.11	844.658	1248.87	800	800		651.743	652	541	762	312185	30.6452	6882.31	6935	5518	7864	3296627	489.513	0.0048009	0.203229	0.0471771	1.26681
D2221	192522	2303	962.58	848.301	1261.21	800	800		664.9	665	573	753	318487	29.868	7917.35	7898	7134	8635	3792413	356.365	0.0118241	0.520285	0.0628509	2.62757
D1112	241524	2303	974.913	845.968	1273.48	805	805		608.341	608	495	727	196494	35.0627	7368.81	7347	6333	8388	2380125	495.281	-0.000832	-0.0288824	0.0210352	0.61303
D1121	239853	2303	960.459	827.958	1292.08	805	805		582.079	581	451	710	278816	34.7322	6086.18	6135	4802	6788	2915280	350.949	0.0165167	0.544616	0.0923373	2.93191
D1122	241407	2303	951.563	828.179	1256.43	805	805		623.124	621	538	701	201269	27.0892	5502.46	5553	4686	5999	1777295	251.656	-0.00105943	-0.0487912	0.0376035	1.5848
D1211	241014	2303	834.994	813.789	1243.34	805	805		431.338	431	350	519	187632	27.0281	4409.65	4524	2652	5305	1918197	553.181	0.0170912	0.536345	0.15841	2.18015
D1212	241256	2303	795.896	806.859	1222.66	805	805		401.439	400	344	475	174626	20.5096	3944.47	3997	3062	4557	1715843	317.571	0.011005	0.426116	0.119434	2.65038
D1221	242359	2303	755.422	790.959	1178.58	805	805		278.923	279	233	340	90092	15.6373	2523.36	2560	2089	2753	815044	147.455	0.00844752	0.298833	0.0256655	0.856428
D1222	242268	2303	780.478	779.67	1163.87	805	805		252.659	251	201	298	81609	15.875	2632.58	2636	2283	2932	850323	135.967	-0.00129774	-0.0413624	0.0240578	0.909727
D2121	183627	2303	1066.13	900.917	1293.52	805	805		684.497	686	593	797	327874	31.7187	3573.35	3551	2603	5289	1711634	542.012	-0.00104528	-0.0451617	0.0480048	0.603974
D2122	183781	2303	1050.06	891.814	1269.48	805	805		658.096	658	578	750	315228	29.1174	2493.48	2495	2070	2937	1194375	163.988	0.00758552	0.340306	0.0115701	0.347829
D2211	78377	2303	994.401	871.136	1259.77	805	805		619.231	618	515	756	718927	36.085	5790.68	5872	3324	7738	6722983	922.271	0.0151985	0.513812	0.0849799	0.983548
D2212	184134	2303	986.35	847.898	1248.87	805	805		662.639	660	588	755	317404	28.7886	7223.26	7279	5810	8115	3459941	410.686	0.0123466	0.561442	0.0569793	1.89629
D2221	192527	2303	971.042	851.323	1261.21	805	805		660.228	658	552	764	316249	33.1547	7976.89	8019	6970	8963	3820930	363.159	0.00951515	0.375389	0.0679431	2.79488
D1112	241529	2303	980.695	850.098	1273.48	810	810		648.322	649	533	733	209408	34.027	7903.84	7965	6340	9109	2552941	691.688	-0.00025	-0.0095248	0.0199732	0.447525
D1121	239858	2303	968.542	831.472	1292.08	810	810		602.894	602	460	700	288786	33.0894	6109.73	6165	4974	6725	2926561	315.681	0.0078565	0.284061	0.0846397	3.02059
D1122	241412	2303	949.636	832.584	1256.43	810	810		638.068	638	547	734	206096	28.1497	5472.09	5502	4675	6398	1767486	362.234	0.00505418	0.227973	0.0450979	1.30375
D1211	241019	2303	845.457	814.339	1243.34	810	810		462.189	462	391	531	201052	23.0255	4661.29	4713	3417	5493	2027659	453.655	0.0155479	0.614628	0.157652	2.79854
D1212	241261	2303	804.707	810.989	1222.66	810	810		404.244	404	345	498	175846	21.7572	3503.56	3557	2679	4024	1524050	257.518	0.0175543	0.641056	0.106011	2.6081
D1221	242364	2303	757.9	791.234	1178.58	810	810		268.703	269	217	315	86791	15.7795	2536.23	2557	2067	2877	819203	151.139	0.00534064	0.180921	0.041674	1.34269
D1222	242273	2303	789.288	780.221	1163.87	810	810		246.802	245	207	288	79717	13.1318	2439.03	2435	2114	2705	787807	126.184	-0.000736	-0.0276794	0.0245829	0.927528
D2121	183632	2303	1080.54	907.908	1293.52	810	810		762.384	763	650	888	365182	36.5766	3571.03	3522	2774	4452	1710525	380.667	0.0136044	0.559513	0.040104	0.723419
D2122	183786	2303	1056.54	899.914	1269.48	810	810		698.086	698	611	812	334383	29.0677	2585.99	2563	2247	3168	1238689	162.789	0.0109546	0.520467	-0.000474	-0.0150703
D2211	78382	2303	1002.58	875.497	1259.77	810	810		662.363	661	565	773	769003	34.7123	5824.89	5890	3645	8051	6762703	930.665	0.00674272	0.255599	0.0891908	1.02504
D2212	184139	2303	992.019	851.138	1248.87	810	810		676.637	677	582	767	324109	29.1995	7295.82	7190	5958	8627	3494696	606.161	0.00575496	0.265192	0.0594373	1.35052
D2221	192532	2303	978.295	855.554	1261.21	810	810		695.332	698	603	789	333064	28.5672	8355.73	8405	7164	9358	4002396	455.43	0.0131061	0.629759	0.0655403	2.257
D1112	241534	2303	990.056	855.605	1273.48	815	815		665.229	667	598	753	214869	30.6773	7252.7	7256	5761	8643	2342622	674.277	0.00259197	0.112122	0.00343083	0.0735535
D1121	239863	2303	976.624	834.986	1292.08	815	815		597.397	596	516	688	286153	26.496	5721.2	5772	4860	6750	2740455	308.301	3.23E-04	0.0145446	0.0840676	2.87816
D1122	241417	2303	956.244	836.989	1256.43	815	815		655.44	657	580	788	211707	28.8324	5418.33	5409	4669	6047	1750119	238.082	0.00369159	0.167223	0.0528223	2.28366
D1211	241024	2303	853.166	819.02	1243.34	815	815		448.703	449	382	537	195186	26.1754	4364.48	4376	3442	5147	1898548	345.704	0.00507491	0.173112	0.14252	3.14971
D1212	241266	2303	813.518	815.119	1222.66	815	815		393.501	393	344	467	171173	21.4281	3148.88	3154	2648	3560	1369763	197.118	0.0119283	0.432933	0.0943437	2.75434
D1221	242369	2303	764.784	795.364	1178.58	815	815		261.551	261	213	301	84481	15.2568	2145.3	2171	1704	2528	692931	165.804	2.26E-04	0.007744	0.0358862	0.896475
D1222	242278	2303	792.868	784.901	1163.87	815	815		244.204	245	194	287	78878	15.0292	2398.3	2374	2066	2730	774651	138.321	-0.00125365	-0.0407914	0.0304763	1.02558
D2121	183650	2303	1076.66	919.546	1293.52	815	815		713.908	713	636	828	341962	33.457	4668.05	4648	3494	5513	2235998	435.239	0.00958931	0.405348	0.0855205	1.68993
D2122	183791	2303	1067.88	909.634	1269.48	815	815		703.681	704	590	801	337063	27.3964	3123.9	3047	2503	4287	1496346	395.941	0.00871078	0.443612	0.0234946	0.362226
D2211	78387	2303	1010.76	879.859	1259.77	815	815		664.609	667	535	780	771611	39.6525	5988.1	6130	3764	7923	6952187	900.277	0.0124342	0.411697	0.105124	1.26542
D2212	184144	2303	999.309	855.188	1248.87	815	815		683.296	683	575	756	327299	28.7314	7205.55	7239	5711	8215	3451457	571.377	0.00512164	0.242366	0.0733494	1.72357
D2221	192537	2303	985.548	863.411	1261.21	815	815		691.104	691	584	778	331039	28.952	7935.27	7969	6838	8863	3800992	507.94	0.00416763	0.198142	0.0633001	1.86006
D1112	241539	2303	998.591	861.112	1273.41	820	820		633.861	635	548	745	204737	34.8326	7865.63	7953	5933	9063	2540598	678.597	-0.00013	-0.00474312	0.031178	0.700916
D1121	239868	2303	983.652	834.283	1290.64	820	820		601.159	602	513	705	287955	30.3445	6248.37	6229	5186	7215	2992970	392.356	0.0162269	0.632682	0.112665	3.22508
D1122	241422	2303	962.301	836.714	1256.43	820	820		623.981	623	557	716	201546	26.8799	4721.5	4771	3741	5238	1525046	300.614	0.00411224	0.190139	0.0359654	1.09054
D1211	241029	2303	856.195	816.817	1243.34	820	820		421.733	421	341	492	183454	22.5581	3520.75	3542	2746	4047	1531525	244.883	0.00882053	0.326923	0.117267	3.01805
D1212	241271	2303	814.619	817.322	1222.66	820	820		370.837	371	311	430	161314	20.2502	2663.31	2678	2047	3163	1158540	231.897	0.0106388	0.385549	0.0851477	1.80236
D1221	242374	2303	767.537	798.393	1178.58	820	820		259.628	261	213	318	83860	16.1936	2426.22	2433	2002	2773	783669	165.804	7.20E-04	0.0230648	0.0374082	1.05532
D1222	242283	2303	793.143	789.307	1163.87	820	820		242.706	244	204	299	78394	14.7196	2258.89	2272	1930	2542	729621	113.033	-0.00107259	-0.0354091	0.0309519	1.19996
D2121	183655	2303	1081.52	925.216	1293.52	820	820		709.99	712	600	835	340085	35.9042	5354.96	5370	4295	6191	2565025	387.172	0.012957	0.505881	0.100944	2.53627
D2122	183796	2303	1066.26	903.154	1250.85	820	820		674.411	674	574	764	323043	31.3276	2726.69	2713	2434	3103	1306086	115.311	0.00352604	0.151282	0.0124165	0.580012
D2211	78392	2303	1018.93	884.22	1259.77	820	820		622.43	621	506	766	722641	38.5481	5158.12	5227	3136	6809	5988577	824.586	-0.000464	-0.0149873	0.113176	1.27197
D2212	184149	2303	1006.6	859.238	1248.87	820	820		693.167	692	611	787	332027	28.237	7346.31	7349	5783	8642	3518883	545.336	0.0137317	0.665046	0.0756474	1.89478
D2221	192542	2303	990.988	865.829	1261.21	820	820		699.939	700	586	818	335271	34.2679	8052.5	8049	6255	9116	3857146	502.329	0.0150033	0.603842	0.0812187	2.40833
D1112	241544	2303	1006.03	859.46	1283.03	825	825		566.012	568	470	657	182822	35.7237	5270.8	5289	4522	6080	1702469	300.957	-0.00319964	-0.101717	0.00162168	0.0567107
D1121	239873	2303	991.383	837.094	1290.64	825	825		610.996	610	518	725	292667	27.1607	6123.72	6171	4921	6876	2933262	419.909	0.021671	0.954321	0.0956999	2.54747
D1122	241427	2303	968.909	836.439	1256.43	825	825		609.362	609	524	692	196824	27.7611	5019.33	5069	4277	5483	1621243	258.255	0.00820202	0.357143	0.0658513	2.40156
D1211	241034	2303	861.977	818.745	1243.34	825	825		424.825	424	359	491	184799	22.5726	3475.69	3499	2821	3972	1511926	250.559	0.00820788	0.306436	0.133975	3.2778
D1212	241276	2303	816.271	819.8	1222.66	825	825		361.418	360	296	415	157217	17.6048	2889.97	2901	2473	3252	1257137	146.652	0.0113229	0.4597	0.0743275	2.72677
D1221	242379	2303	772.218	805.001	1178.58	825	825		270.019	271	229	315	87216	16.9453	2359.5	2386	1856	2686	762118	168.68	-0.000216	-0.00689763	0.0404578	1.08784
D1222	242288	2303	793.418	793.712	1163.87	825	825		251.291	251	216	296	81167	15.5336	2219.32	2221	1981	2537	716841	98.7517	0.00135246	0.043699	0.0253769	1.1124
D2121	183660	2303	1088	930.076	1293.52	825	825		677.831	677	578	767	324681	33.5791	5178.68	5244	4114	5858	2480588	317.049	6.68E-04	0.0269363	0.114721	3.36201
D2122	183801	2303	1075.98	908.824	1250.85	825	825		680.453	681	596	766	325937	30.6275	2739.86	2692	2262	3615	1312395	259.583	0.00417116	0.184572	-0.000262	-0.00553193
D2211	78397	2303	1027.11	888.581	1265.22	825	825		595.259	593	470	738	691096	46.993	4912.89	4881	2892	6693	5703861	771.615	0.0100187	0.251297	0.111748	1.27997
D2212	184154	2303	1017.13	860.858	1248.87	825	825		661.618	663	546	770	316915	31.8289	6970.57	7078	5266	7605	3338901	415.225	0.00881414	0.363232	0.0846442	2.62014
D2221	192547	2303	996.428	868.247	1261.21	825	825		651.722	651	564	766	312175	29.0061	6713.9	6777	5696	7440	3215957	345.995	7.38E-04	0.0331582	0.069452	2.52034
D1112	241550	2303	1001.62	862.213	1274.65	830	830		618.991	620	522	717	199934	29.8917	5200.18	5188	4400	5898	1679659	304.713	0.0115473	0.472779	0.00895859	0.303057
D1121	239878	2303	989.275	838.851	1290.64	830	830		583.973	588	472	689	279723	37.8239	5578.47	5603	4585	6420	2672087	460.661	0.0310743	0.930611	0.0810437	1.81568
D1122	241432	2303	975.517	836.163	1256.43	830	830		588.495	589	504	678	190084	29.0879	4729.33	4726	3748	5404	1527575	309.678	0.00628564	0.252748	0.0260186	0.774548
D1211	241039	2303	860.6	820.397	1243.34	830	830		385.582	385	322	459	167728	22.1974	3259.6	3252	2499	3798	1417928	268.582	0.00497824	0.172093	0.131761	2.82585
D1212	241281	2303	817.923	822.003	1222.66	830	830		362.101	362	281	431	157514	17.6823	2626.82	2650	2041	3152	1142668	208.342	0.00717859	0.291914	0.0750167	1.75965
D1221	242384	2303	774.42	801.146	1178.58	830	830		264.684	264	212	313	85493	17.4662	2094.02	2112	1804	2296	676369	86.5705	0.00112946	0.0341932	0.0346266	1.61908
D1222	242293	2303	794.52	794.813	1163.87	830	830		264.087	263	225	318	85300	15.1551	2093.83	2089	1849	2351	676308	94.0148	0.00227886	0.0792407	0.036128	1.55312
D2121	183665	2303	1079.9	927.646	1270.84	830	830		686.213	687	589	790	328696	31.3215	5097.57	5181	4144	5865	2441735	385.559	0.0158021	0.681635	0.12504	2.93888
D2122	183806	2303	1064.64	906.394	1224.93	830	830		610.992	611	516	700	292665	28.3543	2381.66	2389	1987	2673	1140813	122.202	0.00300288	0.129027	-0.00101122	-0.0394564
D2211	184230	2303	1019.82	885.341	1265.22	830	830		531.388	526	429	654	254535	43.7483	4741.61	4831	3731	5717	2271230	473.004	-0.0114761	-0.282025	0.0609477	1.15174
D2212	184159	2303	1017.13	863.288	1248.87	830	830		621.866	621	519	728	297874	32.1371	5397.35	5491	3891	6387	2585332	547.149	-0.0016233	-0.062925	0.0533826	0.999815
D2221	192552	2303	998.845	871.873	1261.21	830	830		608.643	610	516	695	291540	30.7237	5863.75	5896	5260	6386	2808734	192.792	-0.00218443	-0.0867374	0.0484317	2.81
D1112	241555	2303	1003.27	864.966	1274.65	835	835		601.077	601	523	702	194148	27.6191	5202.05	5238	4499	5706	1680262	208.081	-2.95e-05	-0.0012847	0.0129342	0.638456
D1121	239883	2303	993.843	844.122	1276.82	835	835		578.885	579	490	718	277286	31.1069	5347	5417	3879	6149	2561211	453.826	0.00902463	0.332884	0.0782576	1.71023
D1122	241437	2303	982.951	844.423	1256.43	835	835		595.963	596	499	671	192496	26.3686	4838.45	4850	3873	5871	1562819	415.304	0.00504023	0.226688	0.0363113	0.816435
D1211	241044	2303	865.831	826.454	1243.34	835	835		389.759	391	310	452	169545	19.6647	2861.64	2872	2479	3234	1244814	167.281	0.00519017	0.204679	0.0955531	2.98407
D1212	241286	2303	824.531	824.756	1222.66	835	835		350.08	349	302	411	152285	17.4574	2381.31	2366	1984	2735	1035868	151.579	0.00596528	0.23783	0.0758768	2.21591
D1221	242390	2303	779.927	806.102	1195.17	835	835		269.737	268	211	335	87125	20.5573	1991.74	1999	1687	2234	643331	104.925	-0.00356082	-0.0937783	0.0407254	1.48564
D1222	242298	2303	800.302	798.943	1178.67	835	835		274.653	275	220	337	88713	18.37	2153.04	2159	1933	2338	695431	68.2607	7.32E-04	0.0218612	0.0299229	1.83278
D2121	183670	2303	1079.09	936.556	1270.84	835	835		639.077	638	553	757	306118	32.3446	4582.39	4769	3001	5378	2194965	565.907	0.00918299	0.359581	0.113519	1.65101
D2122	183811	2303	1067.88	925.833	1224.93	835	835		614.493	615	550	682	294342	25.2045	3152.25	3150	2337	4076	1509928	371.217	1.12E-04	0.00546284	0.0518359	0.836962
D2211	184235	2303	1023.06	893.441	1255.5	835	835		580.889	577	472	705	278246	42.399	4893.89	4813	3619	6151	2344172	547.263	0.0197337	0.530262	0.0652771	1.09594
D2212	184164	2303	1017.94	872.198	1248.87	835	835		611.737	610	499	719	293022	30.8841	5498.31	5519	4152	6457	2633689	510.381	-0.00719076	-0.286925	0.0541988	1.10773
D2221	192557	2303	1001.26	876.708	1261.21	835	835		622.167	623	533	724	298018	31.7281	5823.61	5806	4931	6633	2789507	346.581	0.00749612	0.291801	0.0483156	1.54886
D1112	241560	2303	1008.5	868.27	1274.65	840	840		612.096	611	519	701	197707	29.6023	5157.99	5161	4466	5654	1666030	206.644	-0.000515	-0.0213198	0.00319418	0.158951
D1121	239888	2303	1007.55	851.853	1279.87	840	840		614.912	614	481	701	294543	26.5944	5342.01	5444	3808	6620	2558823	520.473	0.0117064	0.535086	0.083364	1.57958
D1122	241442	2303	989.834	853.509	1256.43	840	840		631.932	632	551	732	204114	29.8917	5005.79	4992	4302	5604	1616871	302.278	0.00617138	0.259335	0.0278769	0.898255
D1211	241049	2303	871.063	832.511	1243.34	840	840		407.88	408	325	461	177428	20.5925	3183.96	3201	2770	3547	1385021	152.933	0.00152058	0.0601457	0.100865	3.81504
D1212	241291	2303	831.139	827.509	1222.66	840	840		359.131	359	303	409	156222	18.1708	2320.31	2323	1850	2768	1009335	200.549	0.00593396	0.233176	0.0778958	1.67221
D1221	242395	2303	789.564	808.029	1181.84	840	840		276.458	276	224	337	89296	20.906	2016.34	2024	1717	2254	651279	110.346	0.00366546	0.096589	0.0386461	1.3598
D1222	242303	2303	806.634	801.146	1178.67	840	840		273.22	271	204	335	88250	18.5865	2270.72	2269	2024	2490	733442	79.0134	-0.000712	-0.0209337	0.0344243	1.91276
D2121	183675	2303	1082.33	940.606	1249.78	840	840		643.772	645	504	749	308367	30.7016	4613.7	4654	3953	5103	2209962	227.896	0.00572471	0.238713	0.102737	3.77222
D2122	183816	2303	1070.31	933.123	1213.59	840	840		603.889	603	518	677	289263	26.9799	3253.63	3306	2616	3934	1558490	297.801	-0.00394041	-0.177094	0.0562366	1.1634
D2211	184240	2303	1029.54	892.631	1242.54	840	840		649.76	652	548	750	311235	39.0981	5435.28	5424	4206	6864	2603499	533.281	0.0238548	0.774401	0.0689148	1.31421
D2212	184169	2303	1022.8	878.678	1248.87	840	840		645.797	644	553	768	309337	34.1866	5686.55	5735	4475	6766	2723859	526.55	-0.000101	-0.00379929	0.0436436	0.903249
D2221	192562	2303	1003.68	881.544	1261.21	840	840		639.18	639	574	753	306167	27.2787	5498.36	5493	4325	6358	2633714	424.087	0.00434572	0.202772	0.0457843	1.13523
D1112	241565	2303	1012.63	871.85	1274.65	845	845		616.254	614	521	710	199050	29.7983	4953.15	4966	4275	5549	1599867	238.058	0.0021095	0.0870688	0.00393075	0.162929
D1121	239893	2303	1014.93	856.773	1279.87	845	845		596.363	597	520	682	285658	26.6871	4972.57	5026	3926	5698	2381862	359.091	0.00836899	0.370931	0.0797469	2.04549
D1122	241447	2303	1000.3	861.769	1256.43	845	845		623.929	625	535	701	201529	30.3544	5092.34	5110	4105	5575	1644826	199.147	0.00418595	0.171366	0.0307389	1.52515
D1211	241054	2303	876.845	837.743	1243.34	845	845		393.763	395	308	446	171287	20.6195	2966.67	2966	2411	3417	1290500	198.395	0.00439472	0.167114	0.0872339	2.39955
D1212	241296	2303	832.516	825.307	1194.26	845	845		336.032	336	277	386	146174	18.5839	2396.89	2414	2032	2696	1042646	134.72	0.00501824	0.180572	0.0486802	1.6518
D1221	242400	2303	798.099	814.362	1181.84	845	845		275.39	274	231	337	88951	18.6567	1825.01	1842	1498	2014	589478	100.816	-0.00188741	-0.0558253	0.0307543	1.08023
D1222	242313	2303	812.416	807.203	1178.67	845	845		269.703	270	211	315	87114	17.8287	1961.49	1967	1779	2133	633561	60.4778	-0.0022092	-0.0669871	0.0213914	1.35852
D2121	183680	2303	1077.47	944.656	1232.77	845	845		613.839	613	513	742	294029	29.5945	4225.12	4278	3370	4693	2023833	266.012	0.00342893	0.141757	0.0875396	2.55699
D2122	183821	2303	1063.83	941.223	1213.59	845	845		587.898	586	507	700	281603	25.5733	3651.39	3654	2685	4396	1749016	320.34	8.41E-04	0.0386336	0.0756783	1.60386
D2211	184245	2303	1026.3	892.631	1215	845	845		601.14	601	525	677	287946	29.2723	4573.89	4536	3465	5802	2190891	488.862	0.00357588	0.146346	0.0529233	0.940544
D2212	184174	2303	1025.23	888.397	1235.91	845	845		654.562	656	525	754	313535	35.0296	5973.8	5919	5193	7057	2861448	384.378	0.0197321	0.723159	0.0745873	2.15747
D2221	192567	2303	1007.31	885.17	1261.21	845	845		633.351	634	545	739	303375	29.9032	5087.64	5128	4151	5852	2436979	357.292	0.0125846	0.526458	0.0348714	0.959636
D1112	241570	2303	1016.76	875.429	1274.65	850	850		616.347	616	502	724	199080	30.304	4856.98	4884	4269	5478	1568805	237.27	-0.00436549	-0.178356	-0.0109083	-0.451516
D1121	239898	2303	1020.9	859.935	1279.87	850	850		598.814	598	509	678	286832	29.0731	5223.84	5227	4365	5828	2502221	261.722	0.00795865	0.325257	0.0722106	2.68844
D1122	241452	2303	1008.56	859.842	1262.81	850	850		609.248	611	525	713	196787	29.5835	5205.23	5290	3692	6156	1681289	506.615	0.00112439	0.0462599	0.0327713	0.652051
D1211	241059	2303	886.206	837.192	1243.34	850	850		389.924	390	328	465	169617	19.2373	2769.96	2756	2265	3204	1204933	194.24	6.01E-04	0.0243345	0.0804601	2.12392
D1212	241302	2303	843.254	825.582	1194.26	850	850		333.669	333	270	403	145146	18.0726	2236.2	2241	1833	2638	972749	140.482	0.00310597	0.114334	0.0484387	1.47086
D1221	242405	2303	805.258	808.305	1158.48	850	850		268.755	269	216	311	86808	14.9975	1981.8	1982	1694	2237	640122	117.344	0.00587209	0.209228	0.0339027	1.1076
D1222	242308	2303	812.692	806.377	1178.67	850	850		263.037	262	205	307	84961	15.6199	2096.2	2101	1866	2287	677072	76.3255	1.53E-04	0.00514169	0.0306878	1.63543
D2121	183685	2303	1075.04	944.656	1215.76	850	850		638.104	639	551	719	305652	26.1513	3897.99	3908	3228	4500	1867137	214.614	0.00529342	0.256963	0.0730092	2.47165
D2122	183826	2303	1065.45	940.413	1194.96	850	850		619.14	620	546	730	296568	29.4747	3155.97	3144	2634	3776	1511710	255.313	0.00396518	0.165925	0.0493148	1.16188
D2211	184250	2303	1029.54	899.921	1215	850	850		595.762	596	495	691	285370	27.5819	4621.92	4524	3472	6014	2213901	513.52	0.00348464	0.150012	0.0372752	0.646876
D2212	184179	2303	1031.71	890.827	1235.91	850	850		670.754	672	556	781	321291	38.6774	6524.2	6555	5216	7665	3125093	542.773	0.0233593	0.791713	0.0850676	1.88472
D2221	192572	2303	1016.98	883.357	1261.21	850	850		659.34	659	542	757	315824	29.9161	5389.76	5397	4410	6342	2581697	370.217	0.020675	0.89288	0.0255611	0.725708
D1112	241575	2303	1025.85	882.037	1274.65	855	855		633.929	634	563	730	204759	28.298	4901.78	4912	4465	5325	1583276	166.345	0.0023438	0.104765	-0.00480722	-0.284682
D1121	239903	2303	1029.69	865.558	1279.87	855	855		613.946	612	546	695	294080	26.6587	5271.08	5319	4055	5991	2524847	415.523	0.00736566	0.336779	0.0975617	2.2552
D1122	241458	2303	1009.66	867.827	1262.81	855	855		603.303	603	512	689	194867	26.6488	4877.05	4868	3784	5811	1575287	460.394	0.00247422	0.111752	0.0392978	0.801098
D1211	241064	2303	893.365	839.945	1243.34	855	855		415.326	415	337	483	180667	21.9918	3037.23	3039	2464	3427	1321197	181.006	0.0063453	0.238157	0.0872935	2.69433
D1212	241307	2303	853.992	828.886	1194.26	855	855		340.722	340	288	393	148214	19.0682	2133.21	2137	1868	2352	927945	101.375	0.00381505	0.135821	0.0436684	1.76092
D1221	242410	2303	812.692	811.058	1158.48	855	855		270.789	272	234	311	87465	16.439	2096.23	2114	1624	2463	677083	160.479	7.61E-04	0.0250411	0.0415972	1.04332
D1222	242318	2303	819.575	808.856	1178.67	855	855		262.387	261	217	314	84751	16.2714	2176.42	2201	1897	2422	702984	102.986	-0.00229909	-0.0743195	0.0386322	1.57211
D2121	183690	2303	1074.23	955.185	1215.76	855	855		636.668	637	553	781	304964	30.2106	3954.1	3971	3251	4436	1894012	227.087	0.00609186	0.255209	0.0665575	2.17319
D2122	183831	2303	1067.88	943.653	1194.96	855	855		612.804	613	524	689	293533	27.2374	3209.28	3191	2757	3744	1537246	187.094	-0.00299922	-0.135363	0.0493426	1.61318
D2211	184255	2303	1036.02	904.78	1215	855	855		620.15	621	523	708	297052	27.1635	4585.48	4606	3298	6115	2196444	559.514	0.00857231	0.38809	0.0293965	0.468076
D2212	184184	2303	1033.33	895.687	1235.91	855	855		682.639	684	573	787	326984	38.0501	6801.87	6852	5704	7690	3258096	422.489	0.0163372	0.576773	0.0798047	2.37972
D2221	192577	2303	1023.63	890.006	1261.21	855	855		657.628	658	567	750	315004	28.4762	5255.05	5188	4631	6078	2517167	300.543	0.00709804	0.325533	0.0178032	0.611693
D1112	241580	2303	1034.11	888.645	1274.65	860	860		635.604	634	553	735	205300	31.7464	4519.21	4511	3978	5038	1459706	220.19	0.00370468	0.147797	0.0156843	0.633872
D1121	239908	2303	1036.71	871.883	1279.87	860	860		605.712	605	523	720	290136	28.8495	4721.78	4745	3889	5397	2261731	271.436	0.00712398	0.297028	0.077039	2.48856
D1122	241463	2303	1012.96	874.435	1262.81	860	860		603.028	602	511	731	194778	30.5396	4784.52	4799	3985	5327	1545401	263.306	0.00390379	0.153567	0.0507741	1.75606
D1211	241069	2303	898.871	844.626	1243.34	860	860		393.411	392	334	474	171134	20.5361	2923.1	2899	2522	3411	1271549	177.149	0.00378129	0.144331	0.0891316	2.70076
D1212	241312	2303	858.948	831.639	1194.26	860	860		342.71	343	282	386	149079	17.5356	2003.81	1998	1641	2349	871658	147.809	0.00538549	0.209377	0.0392491	1.02399
D1221	242415	2303	818.198	811.884	1158.48	860	860		268.025	268	218	314	86572	15.9383	1704.84	1711	1344	2033	550663	145.183	0.00444847	0.148951	0.0268394	0.61386
D1222	242323	2303	829.487	810.232	1178.67	860	860		265.375	266	224	306	85716	15.8972	1860.77	1863	1602	2060	601029	84.7338	0.00144604	0.0482086	0.029611	1.26312
D2121	183695	2303	1076.66	957.615	1215.76	860	860		619.313	616	540	723	296651	28.5886	3868.57	3894	3053	4438	1853046	268.818	0.00543347	0.234138	0.0745763	1.99749
D2122	183836	2303	1069.5	950.133	1194.96	860	860		603.889	602	518	693	289263	24.157	3279.36	3272	2859	3748	1570815	179.465	0.00375083	0.18683	0.0563526	1.9496
D2211	184260	2303	1040.07	905.59	1215	860	860		617.461	619	518	765	295764	40.4698	4948.1	4808	3767	6498	2370141	618.659	0.00987264	0.298316	0.0450197	0.689122
D2212	184189	2303	1036.57	899.737	1235.91	860	860		663.474	661	582	798	317804	35.7208	6301.62	6360	5324	7023	3018475	395.873	3.03E-05	0.00112386	0.0691109	2.05802
D2221	192582	2303	1028.46	903.303	1264.83	860	860		653.685	655	554	754	313115	33.8208	5536.02	5561	4323	6585	2651755	494.97	-0.00477121	-0.185319	0.0640723	1.34694
D1112	241585	2303	1039.34	893.05	1274.65	865	865		661.554	662	583	751	213682	28.4384	4532.02	4578	3795	5386	1463841	329.69	0.0106167	0.488756	2.72E-04	0.00748481
D1121	239913	2303	1044.45	875.397	1279.87	865	865		597.338	596	500	689	286125	32.257	4800.62	4826	3819	5463	2299498	322.839	0.00418533	0.154362	0.0793551	2.18651
D1122	241468	2303	1019.3	875.536	1262.81	865	865		586.313	587	492	689	189379	36.0036	4521.59	4550	3795	5031	1460472	209.758	0.00762285	0.246396	0.0421903	1.74529
D1211	241074	2303	902.451	847.379	1243.34	865	865		364.094	364	299	422	158381	21.126	2641.49	2649	2072	3178	1149046	210.136	0.0080679	0.275866	0.0834307	1.93599
D1212	241317	2303	866.382	831.639	1194.26	865	865		337.763	337	288	398	146927	17.3433	1836.16	1840	1537	2194	798729	143.355	0.00874735	0.337758	0.0375226	0.926451
D1221	242420	2303	826.458	809.406	1158.48	865	865		262.009	262	204	310	84629	18.0318	1790.41	1783	1490	2125	578301	135.267	-0.00221389	-0.06448	0.03048	0.783008
D1222	242328	2303	836.921	810.232	1178.67	865	865		263.173	263	210	321	85005	18.1863	1879.66	1891	1556	2138	607130	126.031	-0.00562857	-0.163824	0.0320746	0.927004
D2121	183700	2303	1079.09	954.375	1201.99	865	865		597.175	596	494	685	286047	27.5178	3476.54	3480	2931	4052	1665264	208.652	0.009359	0.402441	0.066801	2.08667
D2122	183841	2303	1070.31	954.993	1194.96	865	865		572.956	571	487	649	274446	26.9369	3153.9	3168	2588	3669	1510720	203.035	0.00402758	0.170648	0.0564848	1.66102
D2211	184265	2303	1045.74	909.64	1215	865	865		583.146	580	490	689	279327	39.182	4011.49	4041	2832	5116	1921506	418.684	-0.00464164	-0.138807	0.0379091	0.699897
D2212	184194	2303	1042.24	899.737	1235.91	865	865		646.215	645	562	754	309537	30.7155	5909.79	5920	4853	6644	2830788	331.4	-0.000683	-0.0287671	0.0728364	2.42138
D2221	192587	2303	1036.32	900.281	1264.83	865	865		666.902	667	555	757	319446	32.2623	5737.05	5748	4464	6949	2748045	602.513	0.00477588	0.196508	0.0849905	1.49175
D1112	241590	2303	1040.72	893.601	1274.65	870	870		636.149	637	551	713	205476	27.3494	4261.39	4311	3115	5198	1376428	405.686	0.00484508	0.224307	-0.00113769	-0.0239281
D1121	239918	2303	1050.77	877.857	1279.87	870	870		598.476	600	461	717	286670	41.2715	4980.72	4952	3744	5881	2385767	434.29	0.0122971	0.352308	0.102592	2.13424
D1122	241473	2303	1023.15	877.463	1262.81	870	870		576.842	579	457	672	186320	36.091	4662.25	4692	3565	5199	1505908	272.055	0.00624686	0.198447	0.0495933	1.61946
D1211	241079	2303	906.03	850.133	1243.34	870	870		368.099	367	315	427	160123	21.7511	2559.7	2614	1901	2949	1113468	233.107	0.0110438	0.36971	0.0984179	1.96775
D1212	241322	2303	873.541	833.842	1194.26	870	870		341.209	340	275	409	148426	18.6267	1880.84	1892	1583	2119	818164	95.199	0.0081217	0.295154	0.0396961	1.50866
D1221	242425	2303	831.965	807.203	1158.48	870	870		270.297	270	229	334	87306	14.8392	1892.01	1920	1512	2148	611118	142.589	0.00512554	0.185771	0.0486812	1.23192
D1222	242333	2303	842.979	808.58	1178.67	870	870		265.752	265	214	321	85838	18.0192	1918.54	1923	1604	2214	619687	98.9769	-0.00598313	-0.177545	0.0391783	1.46158
D2121	183705	2303	1080.71	953.565	1193.08	870	870		574.858	574	492	653	275357	24.1877	3319.89	3342	2724	3778	1590228	223.195	7.32E-04	0.0347641	0.0574785	1.61698
D2122	183846	2303	1071.12	947.703	1169.85	870	870		566.129	565	492	678	271176	26.9789	2784.02	2787	2224	3248	1333546	193.377	0.00576963	0.240752	0.0471833	1.29737
D2211	184270	2303	1046.55	906.4	1215	870	870		571.119	571	491	674	273566	26.7826	4375.71	4246	3419	5832	2095967	500.003	-0.0116108	-0.500999	0.0376541	0.635134
D2212	184199	2303	1047.1	901.357	1232.67	870	870		653.764	653	551	800	313153	32.227	5490.08	5481	4004	6476	2629746	474.294	0.02026	0.805675	0.0719131	1.55314
D2221	192593	2303	1045.99	891.214	1264.83	870	870		651.499	650	563	736	312068	28.5147	4417.84	4488	3390	5153	2116144	372.817	0.00672991	0.305472	0.0118288	0.277061
D1112	241595	2303	1048.98	898.006	1274.65	875	875		660.709	659	571	746	213409	30.156	4712.26	4721	4062	5314	1522059	236.662	0.0083088	0.361086	-0.00191792	-0.0765237
D1121	239923	2303	1062.72	881.722	1279.87	875	875		635.499	634	541	760	304404	37.3954	5402.95	5441	4392	6554	2588015	442.007	0.00992967	0.334172	0.120838	2.63567
D1211	241084	2303	919.246	851.509	1243.34	875	875		368.034	368	297	430	160095	22.4346	2437.32	2440	2114	2778	1060235	109.195	0.00262627	0.085941	0.0923939	3.77574
D1212	241327	2303	884.003	834.668	1194.26	875	875		338.363	339	274	381	147188	16.7756	1835.43	1860	1513	2080	798413	119.048	0.0019006	0.0765247	0.0443046	1.30818
D1222	242338	2303	853.441	808.029	1189.46	875	875		262.307	263	207	304	84725	14.1729	1776.07	1777	1534	2040	573671	92.5217	-0.00213501	-0.0791968	0.0441013	1.62164
D2121	183710	2303	1086.38	955.995	1193.08	875	875		571.545	571	493	691	273770	26.1063	3115.92	3119	2700	3489	1492524	162.73	7.64E-04	0.0334459	0.0524773	1.90945
D2122	183851	2303	1075.17	955.803	1169.85	875	875		554.879	554	470	653	265787	25.9562	2595.83	2619	1990	3004	1243401	205.017	0.00533887	0.227051	0.0366836	0.896066
D2211	184275	2303	1046.55	902.35	1199.61	875	875		588.478	589	516	674	281881	26.0351	3756.68	3769	3056	4403	1799448	309.522	-0.0017721	-0.0802527	0.0299082	0.704912
D2212	184204	2303	1053.58	905.407	1232.67	875	875		659.511	659	573	743	315906	28.2192	5551.26	5574	4455	6313	2659055	368.725	0.00806643	0.374024	0.0664736	1.8768
D2221	192598	2303	1056.27	894.841	1264.83	875	875		643.023	644	511	730	308008	30.034	4385.27	4428	3324	5223	2100544	444.257	-0.00611383	-0.263403	-0.015199	-0.304691
D1112	241600	2303	1054.76	901.861	1274.65	880	880		655.331	656	560	753	211672	30.277	4565.73	4608	3862	5153	1474731	248.213	0.00451294	0.194484	-0.00841998	-0.312392
D1121	239928	2303	1069.04	888.751	1279.87	880	880		654.954	654	577	754	313723	30.794	5111.3	5154	3453	6084	2448315	558.664	0.0172495	0.721315	0.122146	1.99178
D1212	241332	2303	893.089	837.697	1194.26	880	880		342.763	342	281	405	149102	18.9353	1880.3	1880	1593	2117	817931	82.8912	0.0010392	0.0375837	0.0554756	2.38453
D2121	183715	2303	1083.14	964.095	1191.46	880	880		524.336	525	452	625	251157	29.0718	3010.45	3017	2594	3385	1442006	157.18	0.00458297	0.164562	0.0687293	2.46342
D2122	183856	2303	1076.79	957.422	1169.85	880	880		528.839	530	432	626	253314	26.4452	2745.87	2759	2275	3051	1315273	142.746	0.00236502	0.0943661	0.0482131	1.76955
D2211	184280	2303	1046.55	905.59	1199.61	880	880		584.628	585	484	673	280037	30.4586	4000.2	4003	3425	4636	1916094	295.704	6.00E-04	0.0230072	0.0396431	1.03166
D2212	184209	2303	1060.06	909.457	1232.67	880	880		629.768	627	533	751	301659	37.3622	4701.13	4721	3485	5643	2251839	466.58	-0.00100632	-0.0339589	0.0498396	0.956659
D2221	192603	2303	1059.89	898.467	1264.83	880	880		664.749	665	578	765	318415	28.8253	4370.09	4454	3440	4906	2093275	328.611	0.00772007	0.353343	1.37E-04	0.00364032
D1212	241337	2303	901.9	838.523	1194.26	885	885		343.237	343	294	414	149308	16.7104	1783.32	1807	1423	1973	775744	100.041	0.00813379	0.331446	0.0466544	1.58918
D2121	183720	2303	1089.62	964.905	1191.46	885	885		507.718	507	421	611	243197	26.1351	2861.56	2869	2388	3228	1370687	157.706	0.00381482	0.147655	0.0629448	2.14899
D2122	183861	2303	1080.03	958.232	1169.85	885	885		516.545	517	449	602	247425	25.3741	2774.13	2781	2407	3129	1328809	102.188	0.00248115	0.100769	0.0513439	2.65155
D2211	184285	2303	1051.41	905.59	1199.61	885	885		586.541	586	475	686	280953	32.7132	3851.5	3875	3216	4432	1844867	243.416	0.00412381	0.147271	0.0361968	1.10545
D2212	184214	2303	1060.06	911.077	1231.86	885	885		639.837	638	537	748	306482	39.0701	4989.87	5066	4024	5603	2390150	337.187	0.0094494	0.306602	0.0573741	1.60596
D2221	192608	2303	1064.12	900.885	1264.83	885	885		655.351	656	551	740	313913	28.3834	4499.23	4496	3638	5289	2155130	301.35	0.00472034	0.216954	0.0102785	0.303797
D1212	241342	2303	903.001	842.102	1194.26	890	890		344.005	344	277	393	149642	18.0097	1772.37	1786	1400	2070	770980	120.753	0.00417266	0.158742	0.0479498	1.34318
D2121	183725	2303	1088	962.475	1174.45	890	890		493.979	495	411	625	236616	27.4278	2702.78	2732	2205	3019	1294634	157.057	-0.00469243	-0.16982	0.0454479	1.49623
D2122	183866	2303	1078.41	956.612	1158.51	890	890		511.524	511	446	617	245020	27.6978	2723.3	2739	2272	2957	1304463	104.06	0.0100514	0.367566	0.0466325	2.33204
D2211	184290	2303	1051.41	904.78	1199.61	890	890		592.862	595	488	689	283981	31.9479	4120.25	4109	3587	4561	1973602	188.105	0.00888189	0.326743	0.0481946	2.01424
D2212	184219	2303	1061.68	908.647	1231.86	890	890		651.461	656	539	754	312050	39.3542	4654.55	4716	3447	5449	2229529	411.038	0.0204106	0.662228	0.0586182	1.25406
D2221	192613	2303	1067.75	900.885	1264.83	890	890		655.689	656	584	740	314075	27.412	4442.12	4505	3454	5058	2127774	306.84	0.0123591	0.584035	0.0352582	0.986094
D1212	241347	2303	908.508	844.855	1194.26	895	895		349.708	350	294	405	152123	17.1926	1754.78	1750	1459	2005	763328	91.0779	0.00747193	0.301713	0.0527645	1.9313
D2121	183730	2303	1087.19	958.425	1152.58	895	895		511.466	511	427	589	244992	24.2039	2687.63	2715	2297	2969	1287373	129.74	0.007833	0.328474	0.0416493	1.65658
D2122	183871	2303	1080.84	954.993	1139.88	895	895		514.526	513	427	626	246458	24.9783	2691.03	2707	2297	2969	1289005	122.439	0.00319041	0.13102	0.0492506	2.0633
D2211	184295	2303	1053.84	905.59	1199.61	895	895		600.946	601	493	698	287853	27.9115	3928.96	3923	3511	4368	1881971	150.71	0.0156637	0.664091	0.0418761	2.09564
D2212	184224	2303	1064.11	909.457	1231.86	895	895		638.286	639	558	728	305739	29.3399	4481.92	4507	3648	4930	2146842	245.552	0.0186083	0.794852	0.0566665	1.95767
D2221	192618	2303	1071.98	905.721	1264.83	895	895		636.474	637	534	763	304871	30.6916	4432.84	4478	3365	5191	2123331	334.261	0.0181183	0.738093	0.0489199	1.237
D2121	183735	2303	1079.9	955.185	1135.57	900	900		491.82	491	420	615	235582	24.7198	2528.47	2548	2056	2861	1211137	120.005	-4.04e-05	-0.00160591	0.0456527	1.83978
D2122	183876	2303	1071.12	949.323	1122.87	900	900		497.927	499	434	564	238507	22.0997	2546.69	2552	2256	2754	1219866	95.6632	9.21E-04	0.0414546	0.0525099	2.6563
D2211	184300	2303	1058.7	909.64	1199.61	900	900		568.253	570	462	670	272193	37.8272	3730.49	3771	3066	4246	1786903	248.579	0.00974668	0.290009	0.0518308	1.47902
D2212	192485	2303	1067.13	910.061	1231.86	900	900		617.948	619	507	712	295997	31.67	4412.92	4435	3663	4927	2113789	232.672	0.0212464	0.811874	0.0739961	2.61348
D2221	192623	2303	1075	911.16	1264.83	900	900		604.965	605	499	719	289778	35.6143	4479.37	4567	3273	5221	2145619	382.05	0.0148054	0.495648	0.0725176	1.5855
