# Supplementary material for: Early coordination of cell migration and cardiac fate determination during mammalian gastrulation
Source: EMBO J. 2025 May 13;44(12):3327–59. doi: 10.1038/s44318-025-00441-0 (PMC12170898; doi:10.1038/s44318-025-00441-0)
Supplement: Supplementary file 23 — Source data Fig. 7 [file 44318_2025_441_MOESM23_ESM.zip › Source Data Fig. 7/7C/Fig.7C_Track-1397-lineage_tree.xlsx]

## Sheet: Sheet1
LABEL	ID	TRACK_ID	POSITION_X	POSITION_Y	POSITION_Z	POSITION_T	FRAME	CELL_DIVISION_TIME	MEAN_INTENSITY_CH1	MEDIAN_INTENSITY_CH1	MIN_INTENSITY_CH1	MAX_INTENSITY_CH1	TOTAL_INTENSITY_CH1	STD_INTENSITY_CH1	MEAN_INTENSITY_CH2	MEDIAN_INTENSITY_CH2	MIN_INTENSITY_CH2	MAX_INTENSITY_CH2	TOTAL_INTENSITY_CH2	STD_INTENSITY_CH2	CONTRAST_CH1	SNR_CH1	CONTRAST_CH2	SNR_CH2
Mother	135367	1397	913.256	692.137	914.237	125	125		137.741	137	106	161	65978	8.35758	608.361	607	486	791	291405	59.7157	-0.00520703	-0.172532	0.0752397	1.42575
Mother	135362	1397	916.829	695.899	914.237	130	130		148.102	149	114	179	70941	9.96857	743.57	737	564	900	356170	67.1702	0.0131703	0.386254	0.0678455	1.40666
Mother	135357	1397	916.829	700.512	914.237	135	135		150.877	150	126	178	72270	9.50773	847.115	854	700	959	405768	41.1565	0.011859	0.371966	0.0466441	1.83456
Mother	135352	1397	914.523	700.897	914.237	140	140		145.363	145	118	174	69629	9.90085	871.662	875	676	1069	417526	78.2051	0.0018882	0.0553403	0.0457589	0.97541
Mother	135347	1397	903.374	703.203	925.771	145	145		144.754	145	118	169	69337	8.65602	747.013	745	576	866	357819	51.6418	0.00752334	0.249745	0.0589337	1.6101
Mother	135342	1397	900.682	697.437	941.149	150	150		142.219	142	115	176	68123	7.92617	739.553	740	640	864	354246	42.5941	0.00658221	0.234664	0.0358837	1.20292
Mother	135337	1397	900.298	703.972	941.149	155	155		144.57	144	119	186	69249	8.45384	794.311	791	632	908	380475	44.3855	0.0067401	0.228983	0.04877	1.66438
Mother	135332	1397	902.22	695.13	941.149	160	160		142.349	142	118	162	68185	7.88738	677.929	678	594	783	324728	31.1355	0.0108179	0.386297	0.0306474	1.29492
Mother	135327	1397	901.067	696.668	941.149	165	165		140.441	140	114	170	67271	9.02137	726.134	724	613	874	347818	33.666	0.00212119	0.0659037	0.0288099	1.20799
Mother	135322	1397	899.913	699.743	941.149	170	170		135.403	135	111	165	64858	7.6824	765.403	764	612	895	366628	47.5284	-0.00301281	-0.106523	0.0397676	1.23185
Mother	135317	1397	893.762	704.357	941.149	175	175		137.384	137	115	169	65807	7.93664	870.355	877	728	1070	416900	69.7408	0.00509662	0.175551	0.0593726	1.39887
Mother	135312	1397	884.535	713.199	960.372	180	180		138.313	138	112	174	66252	8.19723	1167.58	1165	955	1379	559273	82.4347	4.48E-04	0.0150976	0.0697601	1.84726
Mother	135307	1397	878	711.661	968.061	185	185		140.459	140	101	170	67280	8.52328	1294.51	1294	1054	1493	620070	85.6433	0.00684584	0.224098	0.0856994	2.38622
Mother	135302	1397	872.233	712.43	968.061	190	190		139.793	140	119	161	66961	6.76574	1226.18	1242	979	1468	587338	93.1934	0.00488212	0.200768	0.0780939	1.90615
Mother	135297	1397	861.853	717.813	987.283	195	195		137.735	138	112	165	65975	7.79944	1354.68	1366	979	1706	648891	116.328	-0.00288154	-0.102068	0.0698059	1.51974
Mother	135292	1397	853.01	721.657	987.283	200	200		140.434	141	118	169	67268	7.62122	1373.58	1392	1087	1603	657946	95.2441	0.00561657	0.205834	0.0759537	2.03611
Mother	135287	1397	848.012	720.888	983.439	205	205		138.459	139	105	169	66322	9.65264	1394.9	1415	1084	1749	668157	131.461	0.00526425	0.150232	0.107477	2.05948
Mother	135282	1397	845.706	718.581	994.972	210	210		141.407	141	119	168	67734	7.4813	1351.77	1350	1077	1706	647497	124.713	0.00417233	0.15707	0.0464046	0.961354
Mother	135277	1397	843.014	718.197	994.972	215	215		136.714	137	112	159	65486	7.08227	1325.78	1330	1018	1627	635048	118.477	-0.00170921	-0.0661011	0.0401843	0.864596
Mother	135272	1397	839.554	720.119	994.972	220	220		137.971	137	113	166	66088	8.75869	1452.43	1448	1233	1687	695715	84.0638	0.00593239	0.185797	0.0535856	1.7575
Mother	135267	1397	819.947	717.813	1014.2	225	225		137.687	137	113	170	65952	9.43986	1535.56	1547	1223	1832	735533	125.83	0.0109017	0.314589	0.0389723	0.915512
Mother	135262	1397	809.567	722.81	1014.2	230	230		136.63	137	115	162	65446	7.66337	1783.94	1773	1500	2094	854506	136.477	0.0136427	0.479923	0.0904305	2.16804
Mother	135257	1397	803.031	719.735	1014.2	235	235		131.862	132	112	155	63162	7.98677	1919.96	1936	1492	2219	919662	128.027	0.0098943	0.32351	0.108849	2.94423
Mother	135252	1397	808.414	720.119	1014.2	240	240		136.253	136	110	165	65265	8.92442	2154.68	2172	1714	2483	1032090	152.448	0.0131574	0.396542	0.125881	3.16051
Mother	135247	1397	800.34	718.966	1014.2	245	245		135.977	136	117	161	65133	7.17106	2235.54	2249	1631	2690	1070826	223.14	0.0167308	0.624055	0.0993557	1.81088
Mother	135242	1397	786.115	720.504	1014.2	250	250		134.407	134	109	149	64381	6.37687	2514.09	2539	1960	2889	1204250	196.396	0.0144479	0.600373	0.0958523	2.23939
Mother	135236	1397	769.584	724.733	1014.2	255	255		131.516	131	115	154	62996	6.91969	2782.69	2799	2304	3206	1332910	169.9	0.0094791	0.356936	0.075065	2.2872
Mother	135231	1397	761.895	731.268	1014.2	260	260		132.551	132	108	185	63492	9.38089	2582.54	2598	2325	2770	1237036	81.4579	0.0119554	0.333866	0.0749643	4.42185
Mother	135226	1397	752.284	734.728	1014.2	265	265		131.603	132	106	155	63038	8.02202	2615.08	2637	2096	2948	1252623	168.286	0.0152368	0.492426	0.0818532	2.35144
Mother	135221	1397	751.13	740.495	1014.2	270	270		132.115	132	110	160	63283	8.23208	2545.32	2566	2121	2798	1219208	136.247	0.0100681	0.319939	0.0731477	2.54675
Mother	135216	1397	737.29	745.109	1014.2	275	275		131.923	132	111	168	63191	7.60067	2366.98	2354	2017	2726	1133782	145.623	0.0143135	0.48986	0.0607098	1.86061
Mother	135211	1397	729.985	755.489	1029.57	280	280		128.614	129	106	157	61606	8.40297	2720.19	2732	2242	3118	1302971	168.98	0.0109023	0.330137	0.0856727	2.5406
Mother	135206	1397	728.832	758.18	1044.95	285	285		133.57	133	105	157	63980	7.86383	2945.21	2955	2566	3252	1410757	150.554	0.0105275	0.3539	0.0717587	2.61959
Mother	135151	1397	721.143	753.567	1060.33	289	289		134.835	135	113	159	64586	10.0123	3879.76	3899	3326	4386	1858406	214.068	0.0182072	0.481619	0.0777697	2.61558
Mother	135120	1397	721.143	755.873	1060.33	290	290		130.645	130	104	160	62579	8.8898	3802.73	3797	3286	4343	1821507	199.883	0.00207451	0.0608481	0.0670014	2.38929
D1	135125	1397	721.527	765.1	1060.33	291	291	215	130.288	130	107	158	62408	7.57366	3185.54	3162	2539	4018	1525876	317.267	0.0170284	0.576064	0.0644404	1.2157
D2	135156	1397	719.221	743.186	1060.33	291	291	197	129.921	130	101	166	62232	9.59046	3035.26	2991	2486	3823	1453890	297.563	0.0168236	0.448273	0.0644964	1.23606
D1	135130	1397	722.681	765.1	1060.33	292	292	215	127.04	126	111	155	60852	7.72951	3149.13	3148	2544	3840	1508433	305.782	0.00767365	0.250322	0.0873117	1.65397
D2	135161	1397	710.378	729.731	1060.33	292	292	197	125.455	124	101	170	60093	9.20237	2273.51	2269	1804	2721	1089013	211.203	0.0130206	0.350453	0.0673085	1.35771
D1	135135	1397	716.914	765.485	1060.33	293	293	215	127.223	126	105	162	60940	9.87125	3136.44	3161	2479	3778	1502355	286.649	0.0170298	0.43162	0.0478178	0.998667
D2	135166	1397	706.149	731.653	1060.33	293	293	197	124.344	124	102	153	59561	8.0856	2415.33	2415	1891	2854	1156944	172.651	0.0147153	0.446035	0.047914	1.27931
D1	135140	1397	714.607	770.483	1060.33	294	294	215	128.257	128	105	156	61435	8.75341	3204	3189	2443	4071	1534716	350.631	0.0166763	0.480675	0.0493673	0.859772
D2	135171	1397	699.998	737.035	1060.33	294	294	197	120.927	120	104	154	57924	8.42397	2531.21	2566	1744	3231	1212449	302.714	0.00441321	0.126148	0.0723137	1.12778
D1	135115	1397	711.532	778.941	1060.33	295	295	215	124.57	124	101	151	59669	7.26564	3165.57	3185	2158	3899	1516308	349.99	0.0113161	0.383688	0.0630474	1.07285
D2	135176	1397	699.229	730.884	1060.33	295	295	197	122.217	122	105	144	58542	7.01275	2835.6	2816	2094	3372	1358251	217.185	0.0116412	0.401093	0.103314	2.44513
D1	135145	1397	707.687	778.941	1060.33	299	299	215	124.551	124	102	151	59660	8.60749	3437.61	3461	2572	4330	1646615	321.482	0.0112225	0.321177	0.0859943	1.69345
D2	135196	1397	698.46	722.81	1060.33	299	299	197	120.065	119	106	146	57511	6.00958	2266.28	2280	1761	2670	1085548	216.053	0.0112594	0.444893	0.0850102	1.6437
D1	135110	1397	706.534	790.09	1060.33	300	300	215	125.403	125	107	161	60068	7.48852	3024.39	3057	1727	3905	1448683	460.705	0.0167538	0.551874	0.0914256	1.09981
D2	135201	1397	692.693	724.348	1044.95	300	300	197	124.678	125	109	148	59721	7.23377	2322.62	2318	1956	2727	1112537	172.93	0.0179588	0.60814	0.0764255	1.90718
D1	135105	1397	693.462	825.075	1060.33	305	305	215	114.967	115	98	134	55069	5.66526	1304.66	1333	600	1749	624931	210.719	-0.00342143	-0.139341	0.182984	1.9154
D2	135372	1397	689.618	724.348	1044.95	305	305	197	122.99	123	105	141	58912	6.16729	2379.4	2382	2101	2594	1139732	87.2908	0.0162532	0.637883	0.0841162	4.22992
D1	135100	1397	693.078	822.768	1052.64	310	310	215	124.848	124	104	149	59802	6.98382	1923.54	1956	1285	2348	921377	199.834	0.0079334	0.281413	0.153792	2.56608
D2	135377	1397	687.696	727.808	1044.95	310	310	197	124.589	124	107	141	59678	5.4119	2370.19	2370	1818	2703	1135323	148.401	0.0126877	0.576853	0.0919146	2.68889
D1	135095	1397	686.542	838.146	1056.48	315	315	215	122.251	122	100	146	58558	7.46539	2387.6	2421	1491	2970	1143659	254.043	0.00103991	0.0340229	0.149305	2.44187
D2	135382	1397	685.773	727.424	1044.95	315	315	197	126.186	126	109	146	60443	6.7036	2725.3	2753	2079	3285	1305419	213.582	0.0168643	0.624365	0.0957154	2.22928
D1	135090	1397	690.002	844.298	1056.48	320	320	215	124.889	125	107	146	59822	7.00973	2096	2136	1102	2652	1003986	280.794	0.00343075	0.121831	0.166537	2.13131
D2	135387	1397	688.464	722.81	1044.95	320	320	197	129.526	130	107	151	62043	6.59013	2854.32	2810	2060	3742	1367217	390.973	0.0204083	0.786189	0.123925	1.60993
D1	135085	1397	684.235	845.451	1071.86	325	325	215	124.351	123	99	157	59564	8.23213	2776.06	2816	1655	3591	1329732	299.522	0.0098217	0.293838	0.147639	2.38467
D2	135392	1397	682.698	716.275	1044.95	325	325	197	125.983	126	107	147	60346	6.48814	2984.98	2959	1960	4024	1429804	444.493	0.0105291	0.404637	0.108585	1.31555
D1	135080	1397	686.158	843.529	1071.86	330	330	215	127.547	127	99	170	61095	8.11382	2586.37	2659	1326	3154	1238869	288.797	0.0101723	0.31659	0.155722	2.41337
D2	135397	1397	680.775	731.653	1079.55	330	330	197	124.267	124	110	156	59524	6.46843	3448.35	3428	2564	4260	1651759	345.548	0.0128922	0.489048	0.108469	1.95305
D1	135075	1397	681.544	858.138	1071.86	335	335	215	133.211	133	108	170	63808	8.40822	3153.4	3167	1687	4422	1510477	547.875	0.015691	0.489502	0.182667	1.77797
D2	135402	1397	670.78	742.802	1068.02	335	335	197	124.159	124	104	154	59472	6.87424	3088.15	3030	2110	4517	1479222	513.69	0.00858445	0.307456	0.118906	1.27772
D1	135070	1397	680.006	851.218	1071.86	337	337	215	130.58	130	103	163	62548	8.4056	3158.3	3190	1581	4235	1512825	506.589	0.00780269	0.240551	0.166894	1.78335
D1	135065	1397	680.006	856.984	1102.62	338	338	215	123.165	123	96	163	58996	8.58894	3499.42	3637	2111	4623	1676224	673.432	-0.000486	-0.0139476	0.157082	1.4109
D1	135060	1397	683.467	863.905	1102.62	339	339	215	131.977	132	104	160	63217	8.85905	3926.91	4030	2509	5005	1880991	542.337	0.0167012	0.489436	0.201203	2.42566
D1	135055	1397	680.775	864.289	1102.62	340	340	215	135.146	135	110	168	64735	9.50817	4026.03	4109	2499	5055	1928470	485.336	0.0308712	0.851306	0.18596	2.60144
D2	135407	1397	666.935	733.96	1068.02	340	340	197	121.025	121	98	141	57971	6.54526	2746.09	2691	1830	3812	1315375	476.097	0.00594314	0.218485	0.0834037	0.888063
D1	135050	1397	675.026	864.958	1102.62	345	345	215	127.668	127	103	158	61153	8.49122	3486.41	3515	2058	4492	1669992	563.406	0.0153697	0.455179	0.177468	1.86534
D2	135412	1397	645.79	726.655	1068.02	345	345	197	118.977	119	97	140	56990	7.21092	3542.57	3548	2100	4687	1696890	524.886	0.0115158	0.375686	0.202614	2.27419
D1	135045	1397	667.813	904.114	1118.08	350	350	215	124.939	124	108	148	59846	6.96964	3373.72	3373	2586	4094	1616013	350.066	0.0118518	0.41994	0.117467	2.02614
D2	135417	1397	636.563	734.728	1068.02	350	350	197	120.555	121	95	148	57746	7.7406	3405.54	3460	2419	4178	1631255	380.728	0.0104469	0.322045	0.139619	2.19173
D1	135040	1397	665.237	902.568	1118.08	355	355	215	116.919	116	99	145	56004	6.52511	2746.29	2726	2229	3280	1315473	186.711	-0.00358986	-0.129112	0.094172	2.53187
D2	135422	1397	635.41	734.728	1068.02	355	355	197	118.797	118	102	136	56904	6.4567	3144.38	3158	2136	3724	1506156	272.951	0.00502239	0.183891	0.113257	2.34395
D1	135035	1397	655.448	948.937	1102.62	360	360	215	130.461	130	107	161	62491	9.06174	3748.8	3718	2605	4879	1795676	497.127	0.0135573	0.385147	0.10564	1.44101
D2	135427	1397	637.332	722.042	1068.02	360	360	197	124.317	124	99	145	59548	6.91517	2859.6	2848	2114	3573	1369747	315.206	0.0161874	0.572746	0.0939378	1.55807
D1	135030	1397	659.055	973.151	1102.62	365	365	215	135.574	135	101	166	64940	9.21127	3946.79	4137	2410	4791	1890511	605.833	0.0123435	0.358921	0.0630429	0.772692
D2	135432	1397	636.563	706.279	1068.02	365	365	197	118.58	118	101	162	56800	6.69894	2297.12	2316	1390	3218	1100321	447.416	0.00367047	0.129469	0.0864338	0.816927
D1	135025	1397	688.421	1014.37	1112.92	370	370	215	128.977	129	111	158	61780	6.39671	4400.69	4418	2675	5624	2107929	518.846	0.0163462	0.648576	0.125916	1.89708
D2	135437	1397	630.412	704.741	1068.02	370	370	197	121.075	121	104	145	57995	6.12856	2819.13	2743	1857	4173	1350363	623.496	0.00336678	0.132581	0.0767445	0.644534
D1	135020	1397	690.482	1032.91	1112.92	375	375	215	133.288	133	115	157	63845	7.91802	5204.34	5215	4455	5745	2492878	224.391	0.0157474	0.521948	0.101429	4.27167
D2	135442	1397	619.647	715.89	1068.02	375	375	197	119.106	119	102	139	57052	6.43727	3309	3301	2536	4080	1585011	351.2	0.00463446	0.170708	0.0806181	1.40583
D1	135015	1397	687.391	1049.92	1112.92	380	380	215	123.397	123	107	153	59107	6.84353	5257.53	5250	4389	5955	2518359	306.702	6.97E-04	0.0251204	0.0870922	2.74668
D2	135447	1397	608.114	716.659	1068.02	380	380	197	121.658	122	100	148	58274	7.38678	3146.98	3150	2446	4039	1507405	391.753	0.0079772	0.260684	0.0801785	1.19255
D1	135010	1397	687.906	1070.01	1112.92	385	385	215	122.942	122	102	154	58889	7.7875	5513.96	5509	3654	6667	2641186	565.299	0.00267456	0.0842216	0.106672	1.88039
D2	135452	1397	588.891	701.281	1068.02	385	385	197	116.065	115	94	140	55595	6.17069	2258.97	2271	1900	2562	1082048	141.52	4.76E-05	0.00179178	0.0679345	2.03081
D1	135005	1397	697.695	1088.56	1112.92	387	387	215	128.33	128	111	151	61470	6.01704	5449.39	5524	3748	6666	2610258	556.013	0.0108796	0.45908	0.121592	2.12502
D1	135000	1397	709.029	1113.8	1107.77	388	388	215	121.756	121	101	143	58321	7.4219	4053	4035	2916	5235	1941389	469.23	0.00324363	0.106079	0.149445	2.24603
D1	134995	1397	705.938	1121.53	1107.77	389	389	215	125.008	124	105	162	59879	8.93982	3634.07	3599	2568	4773	1740720	490.319	0.0132617	0.36603	0.0934822	1.26725
D1	134990	1397	707.999	1125.65	1107.77	390	390	215	125.802	125	108	149	60259	7.32825	3658.25	3679	2546	4621	1752302	439.287	0.0143505	0.485731	0.120146	1.78645
D2	135457	1397	589.66	687.056	1068.02	390	390	197	116.595	116	99	143	55849	6.62464	2168.36	2167	1476	2818	1038645	324.993	0.00213509	0.0749958	0.0934744	1.1407
D1	134985	1397	713.381	1135.64	1112.92	395	395	215	126.637	127	104	146	60659	6.26286	4238.69	4315	2995	5166	2030334	504.016	0.00851716	0.34153	0.0735149	1.15182
D2	135462	1397	594.274	682.443	1068.02	395	395	197	115.944	116	98	134	55537	5.22576	2205.57	2219	1495	2907	1056468	331.242	0.00210678	0.0932896	0.11257	1.34741
D1	134980	1397	728.185	1161.55	1112.92	400	400	215	127.578	127	111	153	61110	6.82305	4374.9	4394	3291	5408	2095579	424.021	0.0126745	0.468046	0.116602	2.15486
D2	135478	1397	537.759	721.657	979.594	400	400	197	117.653	118	97	143	56356	6.74622	1993.87	2016	1493	2379	955062	186.24	0.00324357	0.11277	0.119911	2.29261
D1	134975	1397	742.064	1195.78	1094.42	405	405	215	124.582	124	105	152	59675	6.43937	5601.35	5612	3784	7279	2683047	741.922	0.014615	0.557367	0.11377	1.5424
D2	135483	1397	526.225	741.649	979.594	405	405	197	116.927	117	101	134	56008	5.27218	2012.82	2104	795	2878	964143	475.578	-0.0026997	-0.120072	0.0862883	0.67239
D1	134970	1397	751.316	1221.69	1094.42	410	410	215	124.013	124	105	151	59402	7.34874	5135.19	5120	4168	6439	2459754	448.926	0.00896252	0.299804	0.0813188	1.72048
D2	135488	1397	506.618	741.649	960.372	410	410	197	117.749	118	104	137	56402	5.49894	2844.72	2889	1869	3628	1362623	413.457	0.00346118	0.147718	0.107894	1.34011
D1	134965	1397	777.222	1232.79	1094.42	415	415	215	130.643	130	104	174	62578	8.16539	6421.43	6387	4391	8735	3075863	1056.14	0.00468878	0.149337	0.137676	1.47157
D2	135493	1397	500.083	751.26	944.994	415	415	197	120.952	121	102	148	57936	6.99071	2811.71	2793	2359	3429	1346811	196.274	0.0128101	0.43767	0.102368	2.66059
D1	134960	1397	808.68	1249.45	1122.18	420	420	215	126.793	127	106	148	60734	6.05839	5471.09	5463	3811	6955	2620653	791.881	0.00678772	0.282199	0.0792242	1.01436
D2	135498	1397	480.091	743.571	925.771	420	420	197	119.211	119	103	150	57102	6.10708	2564.95	2572	2202	2972	1228612	134.026	0.00555951	0.215844	0.0657193	2.36032
D1	134955	1397	833.662	1261.48	1122.18	425	425	215	127.987	128	102	157	61306	8.36584	5360.89	5363	3446	7206	2567868	858.408	0.0123039	0.371895	0.112526	1.26333
D2	135503	1397	470.095	740.495	914.237	425	425	197	119.317	119	103	135	57153	5.37657	2922.12	2919	2480	3536	1399697	185.757	0.00428116	0.189206	0.0856757	2.4828
D1	134950	1397	842.914	1262.4	1122.18	430	430	215	128.912	129	109	152	61749	6.64968	6848.42	6998	4960	8156	3280394	658.792	0.00917665	0.352566	0.10292	1.94012
D2	135513	1397	460.868	740.111	898.859	430	430	197	117.879	118	105	138	56464	5.19111	2602.37	2568	1986	3256	1246534	252.423	0.00381329	0.172525	0.113844	2.10744
D1	134945	1397	853.091	1262.4	1122.18	435	435	215	126.831	126	105	151	60752	8.99759	7568.41	7484	5312	9076	3625269	731.305	0.0113701	0.316944	0.13257	2.42279
D2	135518	1397	450.873	744.724	891.17	435	435	197	117.752	117	98	141	56403	6.04437	3194.1	3151	2261	4204	1529973	448.3	-0.00125959	-0.0491385	0.129235	1.63081
D1	134940	1397	862.344	1270.73	1122.18	440	440	215	122.977	123	103	146	58906	7.40614	6047.7	6202	4553	7175	2896848	600.525	0.00631707	0.20847	0.142412	2.51081
D2	135523	1397	435.11	755.489	875.792	440	440	197	116.125	116	90	137	55624	6.37636	2692.08	2667	2288	3445	1289504	193.722	4.29E-05	0.00156074	0.0659707	1.72006
D1	134935	1397	862.344	1272.58	1122.18	445	445	215	125.142	125	100	147	59943	7.73006	5300.61	5145	3104	7289	2538992	771.566	0.0190466	0.605163	0.144401	1.7337
D2	135528	1397	424.345	755.873	875.792	445	445	197	115.53	116	85	145	55339	6.45183	2656.51	2638	2201	3293	1272467	211.973	-0.000269	-0.00964396	0.0916216	2.10371
D1	135905	1397	871.571	1295.26	1118.33	450	450	215	131.514	131	111	157	62995	7.03215	7192.95	7276	4838	9550	3445424	1079.8	0.0196971	0.722509	0.133896	1.57321
D2	135533	1397	409.736	763.947	875.792	450	450	197	111.894	112	94	132	53597	5.85343	1925.18	1902	1314	2619	922163	339.126	-0.00235803	-0.0903649	0.100776	1.03944
D1	135910	1397	884.642	1304.1	1118.33	455	455	215	132.591	132	112	178	63511	8.99835	6424.64	6593	3773	9270	3077402	1511.14	0.0198368	0.57322	0.155075	1.14158
D2	135538	1397	380.902	772.405	810.051	455	455	197	113.587	113	99	130	54408	5.28758	2148.86	2065	1552	3017	1029304	325.248	0.00150139	0.0644084	0.0449598	0.568524
D1	135915	1397	884.258	1311.79	1118.33	460	460	215	130.24	131	106	154	62385	8.43253	5483.3	5363	3699	8218	2626500	1119.52	0.0128264	0.39119	0.0840633	0.759611
D2	135543	1397	363.217	780.863	810.051	460	460	197	114.653	115	96	132	54919	6.088	2519.67	2603	1731	3046	1206922	321.034	0.00492913	0.184747	0.134643	1.86272
D1	135920	1397	886.18	1322.94	1118.33	465	465	215	127.61	128	104	150	61125	7.65277	6397.4	6595	4567	8228	3064355	866.53	0.00655126	0.217062	0.101087	1.35558
D2	135548	1397	355.913	793.934	810.051	465	465	197	114.843	115	99	132	55010	5.28819	2234.61	2244	1592	2734	1070377	233.3	0.00683422	0.294822	0.121207	2.07091
D1	135925	1397	885.795	1336.4	1118.33	470	470	215	136.386	137	111	170	65329	9.12988	7794.99	7628	5366	10485	3733802	1238.34	0.0305338	0.885225	0.207334	2.16198
D2	135553	1397	351.299	808.159	810.051	470	470	197	113.019	113	101	131	54136	5.18624	2086.87	1930	1278	3627	999611	488.052	0.00457029	0.198286	0.0927744	0.726034
D1	135930	1397	871.186	1348.7	1118.33	475	475	215	135.756	136	114	165	65027	8.26476	9744.49	9955	5965	12135	4667610	1322.63	0.0363466	1.15217	0.274577	3.17429
D2	135558	1397	348.993	795.088	790.828	475	475	197	115.914	116	98	133	55523	5.27199	1938.49	1885	1419	2657	928537	253.954	0.00378396	0.165767	0.0766098	1.08634
D1	135935	1397	870.417	1356.39	1118.33	480	480	215	137.307	138	105	170	65770	7.93513	8823.96	8781	5826	11857	4226676	1440.3	0.0417596	1.38726	0.188078	1.93969
D2	135563	1397	347.07	780.863	790.828	480	480	197	116.392	116	99	138	55752	6.5431	2918.07	2959	1714	3587	1397755	350.222	0.00897473	0.316456	0.164831	2.35808
D1	135940	1397	868.495	1364.08	1118.33	485	485	215	132.23	132	113	149	63338	6.72483	7410.65	7443	4633	9783	3549699	1171.37	0.0243016	0.933005	0.180097	1.93099
D2	135568	1397	338.228	771.252	790.828	485	485	197	118.827	118	99	142	56918	6.9494	3809.36	3835	3172	4346	1824685	226.364	0.013433	0.453288	0.165254	4.77317
D2	135574	1397	338.228	769.329	790.828	486	486	197	119.119	119	103	134	57058	5.58993	3781.54	3863	2903	4431	1811359	348.506	0.0133132	0.559942	0.146246	2.76883
D2	135579	1397	335.152	769.714	790.828	487	487	197	117.555	117	102	137	56309	6.22659	3828.25	3856	3043	4273	1833730	233.707	0.00902298	0.337653	0.136364	3.93135
D2	135584	1397	326.31	767.407	790.828	488	488	197	119.996	120	103	136	57478	5.59625	4101.91	4137	3355	4620	1964814	264.295	0.0186271	0.784206	0.157945	4.23394
D21	135589	1397	331.308	738.573	790.828	489	489		119.355	119	101	139	57171	6.04475	3077.44	3036	2645	3857	1474095	246.953	0.0148418	0.577537	0.120175	2.67383
D22	135615	1397	325.157	786.63	790.828	489	489		114.261	114	98	143	54731	7.08324	2620.3	2614	1943	3333	1255122	286.47	0.00583843	0.187268	0.0938701	1.56987
D1	135945	1397	856.192	1379.07	1118.33	490	490	215	132.303	132	107	162	63373	9.20059	7768.41	7688	4638	10413	3721066	1284.29	0.0249642	0.700473	0.175946	1.81005
D21	135593	1397	333.999	735.497	790.828	490	490		119.19	119	98	140	57092	7.20468	2776.68	2796	1900	3387	1330031	275.102	0.0117871	0.385454	0.136954	2.43162
D22	135610	1397	329.001	790.859	790.828	490	490		113.831	114	97	135	54525	6.1207	2317.48	2306	1675	3039	1110074	278.797	4.40E-04	0.0163436	0.0748425	1.15761
D21	135599	1397	329.77	737.804	790.828	491	491		116.626	116	99	137	55864	5.51379	2620.64	2626	2204	2999	1255285	159.158	0.0067877	0.285208	0.127275	3.71811
D22	135604	1397	328.232	787.399	790.828	491	491		113.418	113	93	132	54327	6.4611	2202.67	2163	1695	2704	1055081	225.601	0.00360363	0.126061	0.107558	1.89634
D1	135950	1397	847.35	1416.75	1118.33	495	495	215	126.965	126	106	154	60816	7.7649	4235.05	4123	2407	6635	2028587	1048.29	0.0134412	0.433727	0.0329979	0.258102
D21	135685	1397	316.314	730.5	790.828	495	495		113.743	113	100	130	54483	5.00657	1487.41	1480	1082	1933	712467	210.805	0.00651228	0.293988	0.100226	1.28552
D22	135620	1397	322.85	788.552	790.828	495	495		112.004	111	93	143	53650	6.2694	1532.65	1532	804	2447	734140	304.174	0.00197091	0.070283	0.0280581	0.275038
D1	135955	1397	853.117	1421.75	1118.33	500	500	215	129.992	129	107	163	62266	8.66822	6962.3	6972	4974	10170	3334943	1176.87	0.0112404	0.333383	0.0655366	0.727731
D21	135690	1397	305.165	716.275	752.383	500	500		114.052	114	97	135	54631	5.24179	1679.73	1684	1319	2030	804590	131.063	0.00744486	0.32158	0.0703022	1.68365
D22	135625	1397	314.776	796.241	790.828	500	500		110.714	110	96	131	53032	5.09898	1622.2	1570	981	2512	777032	356.62	0.00444631	0.19223	0.119578	0.971681
D1	135960	1397	850.041	1423.28	1118.33	505	505	215	132.363	132	111	170	63402	8.39565	6873.12	6921	5172	8645	3292223	717.72	0.0130488	0.406147	0.0677585	1.2154
D21	135695	1397	291.709	699.359	733.16	505	505		113.539	113	101	134	54385	5.08691	1549.81	1551	1229	2076	742361	136.745	0.00521897	0.231763	0.0836906	1.75053
D22	135630	1397	295.554	795.856	752.383	505	505		111.599	112	96	137	53456	5.5781	1898.14	1797	1245	3098	909208	438.508	0.00415367	0.165515	0.107643	0.841328
D1	135965	1397	850.041	1417.52	1118.33	506	506	215	134.351	134	116	162	64354	7.09721	7916.41	7928	6838	9844	3791962	623.308	0.022129	0.819669	0.0690169	1.63993
D11	135970	1397	854.655	1400.22	1118.33	507	507	271	128.833	128	108	153	61711	7.49765	6439.48	6514	4698	7495	3084509	526.601	0.0157896	0.534196	0.173106	3.60889
D12	136010	1397	847.735	1437.12	1110.64	507	507	249	135.349	134	106	186	64832	12.4062	7967.34	7961	5765	10744	3816355	1066.96	0.0349906	0.737666	0.149327	1.94039
D11	135973	1397	854.27	1400.99	1118.33	508	508	271	137.783	137	111	169	65998	8.99761	6797.44	6902	4301	9036	3255974	1216.28	0.0388907	1.1465	0.221879	2.02969
D12	136005	1397	849.272	1441.74	1110.64	508	508	249	133.965	133	115	168	64169	9.6374	7834.66	7756	6543	9465	3752803	652.693	0.0237435	0.644782	0.0998736	2.17996
D11	135980	1397	857.73	1395.6	1118.33	509	509	271	134.265	134	110	166	64313	9.07285	5627.45	5825	2916	7409	2695547	1024.43	0.024759	0.71509	0.131844	1.27977
D12	136000	1397	843.121	1441.74	1110.64	509	509	249	137.747	137	119	165	65981	7.3582	7304.81	7334	5596	8492	3499006	569.316	0.0353954	1.27992	0.130227	2.9568
D11	135985	1397	859.653	1394.07	1118.33	510	510	271	130.42	130	109	151	62471	6.69176	5035.11	5190	2554	7584	2411817	1129.66	0.00897234	0.346624	0.13979	1.09331
D12	135995	1397	850.041	1441.74	1110.64	510	510	249	132.025	132	111	164	63240	8.54666	6741.14	6776	5476	7679	3229006	407.793	0.0160336	0.487542	0.1351	3.93499
D21	135700	1397	282.482	697.437	713.937	510	510		113.898	114	96	133	54557	6.25303	2052.34	2038	1559	2574	983069	223.173	0.00287096	0.104289	0.124526	2.0367
D22	135635	1397	281.713	788.167	729.316	510	510		111.854	112	97	130	53578	5.39366	1972.26	1951	1492	2555	944713	257.235	0.00162392	0.0672446	0.108812	1.50481
D11	135990	1397	855.808	1392.53	1129.86	511	511	271	127.883	127	106	154	61256	8.31184	4976.92	5222	2456	6207	2383945	727.814	0.0253494	0.760749	0.196094	2.24218
D11	136367	1397	854.655	1389.84	1137.55	515	515	271	119.015	119	97	146	57008	6.71551	4007.13	4250	1614	5691	1919413	930.543	0.00816708	0.287134	0.177531	1.29846
D12	136016	1397	839.661	1445.2	1114.49	515	515	249	128.829	129	106	150	61709	6.66439	5323.8	5344	2670	7106	2550102	961.225	0.0226956	0.85798	0.273361	2.378
D21	135705	1397	270.18	687.056	713.937	515	515		117.38	117	96	135	56225	6.36689	2716.55	2691	2173	3293	1301228	228.793	0.00933376	0.340972	0.156179	3.20778
D22	135640	1397	267.104	780.094	729.316	515	515		111.906	112	99	130	53603	5.34515	2045.48	1973	1574	2900	979787	286.168	-9.78e-06	-0.00041	0.0996877	1.29592
D11	136372	1397	861.959	1387.15	1137.55	520	520	271	125.812	126	104	149	60264	7.16411	5097.62	5222	2496	6428	2441759	806.801	0.0262297	0.897717	0.289422	2.8364
D12	136021	1397	813.134	1455.19	1114.49	520	520	249	127.879	127	105	166	61254	8.83969	6229.46	6813	1949	8319	2983911	1602.8	0.0278838	0.784874	0.246452	1.53694
D21	135710	1397	259.415	680.136	713.937	520	520		115.255	115	97	141	55207	6.41861	2442.5	2453	1787	3098	1169958	266.102	0.00451083	0.161268	0.159835	2.52983
D22	135645	1397	249.035	769.329	706.248	520	520		115.762	115	101	130	55450	5.36119	2797.24	2814	1794	3468	1339876	327.785	0.00798634	0.342159	0.165332	2.42146
D11	136377	1397	860.037	1395.22	1137.55	525	525	271	126.242	126	110	154	60470	6.92154	4673.92	4693	2422	6972	2238807	789.787	0.0286375	1.01556	0.206802	2.02825
D12	136026	1397	786.991	1469.03	1114.49	525	525	249	123.278	124	104	154	59050	7.66862	5150.33	5069	2810	7979	2467006	1229.79	0.0117883	0.374593	0.184522	1.30478
D21	135715	1397	247.497	676.292	713.937	525	525		111.977	112	93	131	53637	6.16556	1996.09	1956	1083	2978	956127	457.556	-0.0011802	-0.0429195	0.117073	0.914409
D22	135650	1397	235.195	763.562	706.248	525	525		111.294	111	100	131	53310	4.76553	2021.88	2004	1519	2808	968479	287.535	0.00234971	0.109493	0.128168	1.59772
D11	136382	1397	862.344	1408.29	1137.55	530	530	271	127.86	128	109	150	61245	6.88605	6181.42	6112	3560	8021	2960902	773.171	0.0294285	1.06161	0.289982	3.59443
D12	136031	1397	770.075	1484.41	1114.49	530	530	249	122.205	122	99	151	58536	7.52735	5047.7	5041	2788	7688	2417847	1194.92	0.00765893	0.246791	0.171929	1.23946
D21	135720	1397	237.117	675.907	713.937	530	530		111.896	112	94	129	53598	5.19792	1912.99	1888	1189	2774	916323	370.712	-0.00103215	-0.044484	0.121364	1.117
D22	135655	1397	220.585	767.023	706.248	530	530		111.113	111	94	131	53223	5.70618	1786.26	1736	1099	2550	855620	373.712	0.00355147	0.137822	0.120557	1.02848
D11	136387	1397	861.19	1424.44	1137.55	535	535	271	125.871	126	104	150	60292	6.95201	5457.85	5377	2383	8912	2614310	1405.64	0.0184974	0.657649	0.206281	1.32797
D12	136036	1397	770.075	1491.72	1114.49	535	535	249	121.111	121	104	147	58012	6.9546	4880.42	4895	2380	7575	2337721	1226.03	0.00946281	0.32649	0.194074	1.29397
D21	135725	1397	226.737	675.523	713.937	535	535		111.52	111	96	130	53418	5.0627	1498.06	1455	889	2244	717569	294.513	5.94E-04	0.0261606	0.108989	0.999791
D22	135660	1397	209.052	760.102	675.492	535	535		113.931	114	96	141	54573	5.91515	2497.28	2488	1898	3187	1196199	273.026	0.00367551	0.141069	0.0932941	1.56103
D11	136392	1397	851.963	1433.66	1137.55	540	540	271	126.248	126	107	149	60473	6.4771	5117.85	5073	3271	7614	2451451	860.722	0.0163101	0.625614	0.220686	2.14993
D12	136041	1397	773.151	1499.41	1114.49	540	540	249	122.994	123	98	149	58914	7.57542	4283.95	4228	2271	7169	2052011	1274.94	0.00181597	0.0588609	0.157554	0.914687
D21	135730	1397	214.05	661.682	683.181	540	540		114.161	114	92	137	54683	5.9851	2493.82	2522	1722	3207	1194540	353.028	0.00555835	0.21087	0.127317	1.59561
D22	135665	1397	191.751	750.491	675.492	540	540		111.699	111	98	136	53504	5.4808	2371.2	2341	1794	3326	1135805	305.931	0.00163863	0.0666815	0.120585	1.6681
D11	136397	1397	850.426	1437.51	1137.55	545	545	271	123.57	123	110	146	59190	5.98034	5192.61	5027	4066	7573	2487259	716.735	0.0127685	0.52101	0.192521	2.33921
D12	136046	1397	762.77	1504.4	1114.49	545	545	249	116.603	116	102	138	55853	6.09524	3251.57	3159	1518	5498	1557503	903.42	-0.00650185	-0.250392	0.138675	0.876661
D21	135735	1397	205.976	661.682	683.181	545	545		111.2	111	97	137	53265	5.66032	1958.4	1950	1370	2663	938073	309.183	-0.000972	-0.0382333	0.111539	1.27121
D22	135670	1397	185.6	739.726	675.492	545	545		111.242	111	78	133	53285	5.75582	2143.71	2113	1496	2689	1026837	294.633	0.00428148	0.16479	0.150957	1.90857
D11	136402	1397	850.81	1439.82	1137.55	550	550	271	121.449	121	102	140	58174	5.83606	3524.36	3389	2195	5458	1688169	920.42	0.00495093	0.205043	0.17021	1.1139
D12	136051	1397	745.855	1509.02	1114.49	550	550	249	117.372	117	98	139	56221	7.01192	4590.14	4793	1951	6659	2198675	1199.92	0.00554859	0.184729	0.213631	1.34673
D21	135740	1397	197.134	649.764	663.959	550	550		115.021	115	98	142	55095	6.10401	2550.56	2555	1818	3264	1221720	291.972	0.00841458	0.314474	0.144898	2.21117
D22	135675	1397	188.291	735.113	675.492	550	550		110.056	110	91	129	52717	5.90183	2199.34	2181	1810	2669	1053483	179.085	0.00249037	0.0926492	0.155494	3.30529
D11	136407	1397	845.428	1447.12	1137.55	555	555	271	123.367	123	105	146	59093	7.16648	4022	4045	2091	5726	1926540	835.612	0.0131923	0.448285	0.242791	1.88063
D12	136056	1397	723.172	1517.09	1114.49	555	555	249	120.754	121	103	145	57841	6.42741	5776.43	5878	3809	7586	2766912	784.386	0.0147221	0.54515	0.197776	2.43197
D21	135745	1397	189.06	639.384	629.358	555	555		113.714	114	93	133	54469	5.69846	1879.79	1853	1416	2337	900421	177.541	0.00447542	0.17782	0.106052	2.03041
D22	135680	1397	187.907	730.5	652.425	555	555		111.386	112	97	128	53354	5.28983	1821	1830	1434	2138	872258	150.714	0.00546486	0.228893	0.126814	2.71957
D11	136412	1397	838.123	1457.5	1137.55	560	560	271	119.228	119	100	136	57110	5.48718	2975.14	2888	1172	4777	1425092	809.222	0.00674468	0.291138	0.250641	1.47363
D12	136061	1397	717.789	1525.93	1114.49	560	560	249	118.443	119	101	138	56734	5.90018	4012.95	3783	2705	6471	1922202	857.568	0.00901962	0.35889	0.0859072	0.740392
D21	135750	1397	177.142	633.233	629.358	560	560		112.413	113	98	128	53846	5.50697	2158.67	2062	1542	2963	1034003	318.107	0.00663352	0.269035	0.130714	1.56896
D22	135855	1397	163.686	739.726	652.425	564	564		112.543	112	96	129	53908	5.35573	2205.96	2184	1268	2849	1056656	325.777	0.00551661	0.230575	0.156773	1.83541
D11	136417	1397	849.657	1487.87	1137.55	565	565	271	122.434	122	106	149	58646	6.56918	5970.29	5948	2913	8823	2859767	1354.85	0.0209115	0.763518	0.304736	2.05843
D12	136066	1397	734.705	1527.47	1114.49	565	565	249	128.213	128	100	154	61414	8.2827	7719.58	7690	5053	11284	3697678	1471.42	0.02591	0.781894	0.169974	1.52438
D21	135755	1397	170.991	629.388	629.358	565	565		116.582	116	81	139	55843	6.30841	3241.75	3222	2044	4156	1552798	456.357	0.00782301	0.286902	0.222669	2.58735
D22	135850	1397	164.071	738.957	652.425	565	565		112.616	113	97	132	53943	5.64636	2213.12	2203	1500	2685	1060084	222.441	0.00690571	0.273578	0.144656	2.51467
D11	136422	1397	848.503	1488.64	1137.55	570	570	271	122.086	122	103	163	58479	7.96613	4667.77	4594	2341	7662	2235861	1163.69	0.0178296	0.536924	0.192588	1.29551
D12	136071	1397	734.321	1538.62	1114.49	570	570	249	127.313	127	106	155	60983	6.89264	6988.01	7085	3944	9677	3347256	1079.8	0.0236896	0.854883	0.163116	1.81515
D21	135760	1397	160.226	629.388	629.358	570	570		118.708	119	99	138	56861	6.09703	2750.77	2655	1917	3985	1317619	434.594	0.0110483	0.425515	0.148549	1.63728
D22	135860	1397	142.542	733.96	640.891	570	570		112.589	112	94	133	53930	5.50123	2488.14	2507	1391	3681	1191819	384.141	0.00462748	0.188541	0.160707	1.7936
D11	136427	1397	870.417	1477.11	1145.24	575	575	271	119.203	119	100	149	57098	6.4473	3610.82	3632	2395	4619	1729582	427.773	0.011491	0.420082	0.138082	2.04826
D12	136076	1397	742.01	1542.85	1114.49	575	575	249	131.889	132	106	158	63175	7.65156	9716.7	10016	6015	11928	4654298	1188.08	0.0347001	1.15613	0.263922	3.41554
D21	135765	1397	154.844	622.853	629.358	575	575		116.138	116	97	137	55630	5.83291	2082.41	2076	1599	2674	997475	195.235	-0.000283	-0.0112884	0.0882031	1.72907
D22	135865	1397	129.855	730.5	640.891	575	575		110.19	110	94	125	52781	5.14837	2372.82	2324	1171	3657	1136583	525.032	-0.000172	-0.00736941	0.185024	1.41127
D11	136432	1397	858.499	1477.49	1145.24	580	580	271	120.574	120	100	142	57755	6.57991	4599.81	4493	3089	6269	2203310	731.008	0.0149059	0.538264	0.149077	1.63271
D12	136081	1397	747.777	1550.15	1114.49	580	580	249	128.261	128	109	159	61437	8.48804	8161.78	8335	3799	12434	3909491	2083.21	0.0194093	0.575412	0.20899	1.35452
D21	135770	1397	146.77	627.466	629.358	580	580		117.568	117	97	137	56315	6.35484	1951.17	1954	1338	2510	934611	231.074	0.00466218	0.171705	0.104891	1.60321
D22	135870	1397	116.014	726.655	598.602	580	580		111.658	112	98	129	53484	4.62616	2040.47	2015	1246	2753	977384	346.734	8.89E-04	0.0428749	0.189776	1.87732
D11	136438	1397	850.041	1494.41	1145.24	585	585	271	117.96	118	101	137	56503	4.97867	3361.04	3338	2619	4216	1609937	354.145	0.00326591	0.154256	0.104624	1.79779
D12	136086	1397	752.775	1557.46	1129.86	585	585	249	126.992	126	103	156	60829	7.32879	7466	7502	4401	10440	3576214	1375.7	0.0167524	0.570999	0.154504	1.45258
D21	135775	1397	136.775	589.405	598.602	585	585		119	118	99	143	57001	6.44481	2081.09	2062	1538	2555	996841	208.183	0.00921423	0.337165	0.164833	2.82916
D22	135875	1397	81.0291	733.575	553.236	585	585		112.334	112	99	136	53808	5.51122	2126.02	2143	1278	2974	1018362	381.977	0.00278306	0.113138	0.115685	1.15424
D11	136443	1397	840.43	1504.02	1145.24	590	590	271	117.658	117	102	137	56358	5.70947	4550.51	4355	3135	6387	2179694	740.905	0.00124376	0.0511976	0.219569	2.21152
D12	136091	1397	757.388	1561.69	1129.86	590	590	249	129.547	129	109	160	62053	7.85655	9489.56	9707	6085	11462	4545497	1200.94	0.0209735	0.677459	0.207585	2.71665
D21	135780	1397	131.008	562.494	598.602	590	590		114.633	115	96	131	54909	5.33939	2276.33	2295	1623	2857	1090360	276.882	3.70E-04	0.0158683	0.161588	2.28732
D22	135880	1397	68.3421	738.573	530.169	590	590		113.885	113	96	142	54551	6.2196	2168.38	2178	1397	2825	1038654	327.074	0.00525586	0.19147	0.0756432	0.932442
D11	136448	1397	837.354	1509.4	1145.24	595	595	271	116.931	117	99	132	56010	6.06774	4135.76	4036	2596	6749	1981031	1028.07	-0.00925431	-0.36001	0.129877	0.924835
D12	136096	1397	772.766	1563.61	1129.86	595	595	249	129.292	129	107	165	61931	9.0064	7919.13	7739	3252	13138	3793261	2560.35	0.0109802	0.31183	0.128302	0.703421
D21	135785	1397	132.161	535.966	567.845	595	595		113.466	113	95	131	54350	4.89752	1867.06	1879	1344	2479	894321	239.972	0.00180178	0.0833368	0.0985546	1.39599
D22	135885	1397	59.8842	727.039	530.169	595	595		110.833	111	97	132	53089	5.18903	1727.88	1684	1054	2730	827653	380.341	-0.00120689	-0.0516183	0.0550876	0.47439
D11	136453	1397	855.424	1497.1	1164.47	600	600	271	125.683	125	107	150	60202	7.31019	5767.01	5624	3223	8887	2762400	1253.69	0.00973957	0.331671	0.166119	1.31059
D12	136101	1397	776.611	1567.45	1129.86	600	600	249	136.363	136	110	165	65318	9.84703	7111.81	7352	2791	11589	3406556	2339.37	0.0195883	0.5321	0.177594	0.916948
D21	135790	1397	112.17	524.817	567.845	600	600		110.626	111	94	128	52990	5.12115	1503.26	1416	995	2435	720063	367.877	-0.00202531	-0.0876784	0.108383	0.799161
D22	135890	1397	43.7371	722.81	487.879	600	600		111.639	111	97	131	53475	5.81452	2208.91	2214	1914	2480	1058070	93.9116	0.00190772	0.0731172	0.0693364	3.05026
D11	136458	1397	859.268	1499.41	1179.84	605	605	271	121.8	122	103	144	58342	6.83254	4217.72	4360	2187	6237	2020287	984.012	0.00389979	0.138498	0.124338	0.948012
D12	136106	1397	788.529	1579.76	1156.78	605	605	249	128.472	128	111	151	61538	7.55529	8907.27	8760	4843	12380	4266581	1871.82	0.0203923	0.679652	0.201902	1.59875
D21	135795	1397	98.3294	491.754	529.4	605	605		112.608	112	97	134	53939	5.23031	1845.32	1815	981	2662	883906	393.632	0.00146649	0.0630541	0.137569	1.13384
D22	135895	1397	32.9725	722.042	487.879	605	605		114.127	114	99	134	54667	5.25604	2764.73	2785	2266	3211	1324304	196.891	0.00491032	0.212199	0.136326	3.36923
D11	136463	1397	853.886	1513.25	1179.84	610	610	271	117.459	117	102	144	56263	5.93989	4216.82	4124	2297	8035	2019855	1238.44	-0.00742305	-0.295772	0.0348996	0.229647
D12	136111	1397	790.067	1589.37	1156.78	610	610	249	131.916	131	112	177	63188	8.36743	9101.69	9149	7044	12323	4359708	1073.99	0.0288872	0.885267	0.200931	2.83582
D21	135800	1397	81.798	487.525	529.4	610	610		111.328	111	97	131	53326	5.18921	2596.93	2577	1819	3509	1243929	373.001	6.82E-04	0.0292643	0.17403	2.06408
D22	135900	1397	4.90741	758.565	449.434	610	610		109.432	110	80	127	52418	5.32452	1992.4	1959	1180	2790	954358	348.146	0.0765081	2.92136	0.166949	1.63748
D11	136468	1397	848.503	1524.78	1179.84	615	615	271	118.203	118	96	146	56619	6.91148	3557.77	3276	1926	6091	1704172	976.577	1.62E-04	0.00555217	-0.013016	-0.0960883
D12	136116	1397	791.604	1598.98	1156.78	615	615	249	124.361	124	103	149	59569	7.49568	8187.6	8474	4560	10800	3921859	1456.94	0.0123708	0.405472	0.232553	2.12061
D21	135805	1397	66.0354	486.756	529.4	615	615		114.342	114	101	132	54770	5.59285	2907.9	2917	1810	3812	1392884	449.555	0.00514103	0.209135	0.170837	1.88761
D11	136473	1397	853.117	1524.01	1179.84	620	620	271	121.292	121	102	146	58099	6.5442	4498.49	4395	2783	6094	2154778	888.272	0.00574219	0.21164	0.11762	1.06596
D12	136121	1397	787.375	1605.13	1156.78	620	620	249	133.175	132	109	162	63791	9.33604	10198.7	10529	5849	13677	4885188	1795.72	0.0336944	0.929943	0.260057	2.34432
D21	135810	1397	58.7308	470.609	510.177	620	620		114.04	114	102	132	54625	5.05953	3012.63	2994	2252	3840	1443049	324.105	0.00411049	0.184539	0.164459	2.62557
D11	136478	1397	856.192	1529.78	1179.84	625	625	271	122.937	123	103	147	58887	6.64178	4781.16	4933	3199	5567	2290174	516.334	0.00822905	0.302148	0.162323	2.58634
D12	136126	1397	776.611	1613.59	1156.78	625	625	249	129.476	128	112	163	62019	9.18743	7793.3	7809	4319	10728	3732989	1447.86	0.0297465	0.8142	0.242218	2.09909
D21	135815	1397	37.9703	456.385	477.499	625	625		117.395	117	100	137	56232	5.26503	3164.35	3124	2263	4348	1515722	554.389	0.0102154	0.450939	0.136459	1.37072
D11	136483	1397	859.268	1534.78	1179.84	630	630	271	122.816	122	107	147	58829	6.37658	4890.53	4733	2903	7013	2342564	1061.65	0.0123246	0.468978	0.158573	1.26099
D12	136131	1397	778.149	1616.66	1156.78	630	630	249	130.132	130	106	158	62333	7.6973	7292.44	7282	3778	10482	3493080	1680.23	0.0372776	1.21514	0.258134	1.78096
D21	135820	1397	29.1279	451.387	477.499	630	630		116.99	117	102	139	56038	5.33226	1848.69	1752	1334	2551	885522	302.927	0.00859955	0.37413	0.0342536	0.404236
D11	136488	1397	857.346	1546.69	1199.07	635	635	271	119.2	119	100	138	57097	5.82606	4529.79	4452	3057	6253	2169769	739.328	0.00642546	0.26125	0.165616	1.74107
D12	136136	1397	794.68	1609.36	1179.84	635	635	249	127.244	126	109	151	60950	7.10389	8015.98	8395	2847	10464	3839655	1686.91	0.0314853	1.09349	0.267853	2.00781
D21	135825	1397	30.2813	448.311	477.499	635	635		115.188	115	101	132	55175	5.36046	1584.75	1553	1154	2137	759094	198.928	0.00984326	0.418909	0.0409674	0.62704
D11	136493	1397	835.816	1579.37	1176	640	640	271	125.031	124	107	152	59890	6.66919	8436.16	8439	6057	10439	4040920	1080.49	0.0139093	0.514377	0.239604	3.01833
D12	136141	1397	794.68	1615.9	1179.84	640	640	249	120.273	119	103	153	57611	8.15785	7549.81	7862	3373	10131	3616361	1645.93	0.00578948	0.169729	0.24543	1.80785
D21	135830	1397	33.3569	440.238	477.499	640	640		114.242	114	97	136	54722	5.51755	1491.8	1469	1168	1990	714573	146.094	0.00259458	0.107165	0.0425883	0.834229
D11	136498	1397	818.132	1586.29	1176	645	645	271	132.568	132	111	158	63500	7.42234	8251.66	8196	3911	11200	3952543	1490.69	0.0258418	0.89985	0.223315	2.02098
D12	136146	1397	776.611	1623.58	1172.15	645	645	249	116.522	117	100	135	55814	5.70721	3413.57	2983	1467	7014	1635101	1440.89	-0.00106494	-0.0435313	0.0033505	0.0158222
D21	135835	1397	22.9767	439.469	477.499	645	645		114.781	115	94	136	54980	5.41731	1775.53	1776	1279	2254	850480	201.163	0.0048568	0.204815	0.12729	1.99329
D11	136503	1397	821.976	1596.67	1176	650	650	271	126.294	126	97	154	60495	7.71071	7208.05	7131	5110	10321	3452657	915.327	0.0199116	0.639534	0.174688	2.34213
D12	136151	1397	774.688	1628.2	1172.15	650	650	249	117.541	117	98	136	56302	6.0141	5119.67	4616	2339	10597	2452321	1993.23	-0.00280477	-0.109942	0.0464613	0.228078
D21	135840	1397	12.5965	438.315	477.499	650	650		115.601	115	95	134	55373	5.65331	1679.41	1678	1171	2250	804438	232.612	0.00788948	0.320129	0.119127	1.53704
D11	136507	1397	825.821	1606.28	1176	655	655	271	128.332	129	109	150	61471	7.57421	6136.48	6165	3584	9466	2939375	1113.5	0.0175852	0.585602	0.09032	0.913038
D12	136156	1397	784.3	1625.12	1187.53	655	655	249	124.881	125	106	145	59818	6.90979	8188.18	8224	5669	10392	3922140	1111.04	0.0200364	0.710011	0.213903	2.59728
D21	135845	1397	11.4431	432.933	477.499	655	655		116.253	116	101	138	55685	5.63284	1458.62	1439	993	1941	698677	188.875	0.0138591	0.564239	0.101157	1.41888
D11	136513	1397	825.436	1611.67	1176	660	660	271	124.693	124	103	154	59728	7.19104	7289.17	7342	4927	9873	3491513	1122.64	0.0133799	0.457892	0.137619	1.57091
D12	136161	1397	789.298	1642.42	1187.53	660	660	249	121.649	122	95	142	58270	6.07262	6934.22	6915	4548	9367	3321493	955.91	0.00973443	0.386248	0.103802	1.36435
D11	136518	1397	817.747	1613.2	1176	665	665	271	127.608	127	105	154	61124	7.22099	8453.36	8471	6559	10215	4049160	646.255	0.0174859	0.607392	0.160246	3.61321
D12	136166	1397	783.915	1645.11	1187.53	665	665	249	122.866	122	104	145	58853	7.52672	8457.69	8467	5335	11306	4051233	1486.72	0.00803869	0.260355	0.0907868	0.946971
D11	136523	1397	812.365	1619.74	1176	670	670	271	130.641	131	108	152	62577	7.53628	8430.91	8400	5567	10660	4038408	1154.48	0.0295245	0.994255	0.174058	2.16532
D12	136171	1397	778.533	1651.26	1187.53	670	670	249	132.449	133	110	158	63443	7.19927	10389.1	10422	8315	12816	4976356	1170.43	0.0265474	0.951551	0.134502	2.10467
D11	136528	1397	813.134	1621.66	1176	675	675	271	126.405	126	105	142	60548	6.37257	7731.91	7629	4546	10287	3703586	1008.28	0.0200756	0.780756	0.186221	2.40767
D12	136176	1397	772.766	1657.42	1187.53	675	675	249	130.463	131	103	152	62492	7.06472	9137.69	9085	7296	11205	4376952	803.186	0.0277806	0.998308	0.147501	2.92478
D11	136533	1397	818.901	1615.9	1176	680	680	271	131.693	132	113	156	63081	7.75081	9840.38	10237	5273	12315	4713540	1431.04	0.0369735	1.21163	0.247764	2.73084
D12	136181	1397	766.999	1666.26	1187.53	680	680	249	129.443	130	108	151	62003	7.57697	9153.83	9289	6817	11183	4384683	967.396	0.0297603	0.987446	0.175135	2.82042
D11	136538	1397	818.516	1617.82	1176	685	685	271	125.42	125	102	149	60076	7.50407	7571.65	7773	4695	9579	3626820	1042.46	0.0190544	0.625026	0.161616	2.02108
D12	136186	1397	770.844	1675.49	1187.53	685	685	249	124.459	124	106	153	59616	7.12045	7025.9	6956	4898	9628	3365404	978.184	0.00964682	0.334014	0.0978057	1.27982
D11	136543	1397	816.594	1632.04	1176	690	690	271	122.246	123	102	143	58556	6.95186	5205.57	5145	3728	6775	2493469	713.857	0.011499	0.399817	0.0742177	1.00763
D12	136191	1397	753.159	1680.1	1168.31	690	690	249	126.85	127	109	152	60761	6.98671	7976.2	7950	5822	10583	3820602	1000.74	0.00805242	0.290061	0.121331	1.72482
D11	136548	1397	821.976	1641.65	1176	695	695	271	125.468	125	105	152	60099	7.25813	5845.24	5930	3370	7848	2799868	962.744	0.0220476	0.745809	0.162577	1.69808
D12	136196	1397	745.855	1690.86	1168.31	695	695	249	131.877	131	111	163	63169	7.76401	8772.16	8900	5786	10802	4201866	1144.59	0.0253901	0.841177	0.17254	2.25552
D11	136553	1397	835.816	1644.73	1176	700	700	271	122.211	122	104	155	58539	6.54366	4589.51	4566	2718	6334	2198374	709.555	0.00937217	0.346823	0.116028	1.34492
D12	136201	1397	750.468	1696.63	1168.31	700	700	249	130.372	130	111	162	62448	7.85031	7303.23	7099	4889	10630	3498246	1211.83	0.0223752	0.726914	0.128524	1.37271
D11	136558	1397	831.972	1649.73	1176	705	705	271	122.649	122	104	151	58749	7.40619	3989.43	4010	2339	5761	1910936	676.697	0.0111717	0.365926	0.0989731	1.06188
D12	136206	1397	755.081	1702.4	1168.31	705	705	249	129.939	129	106	164	62241	8.70402	7433.63	7114	4565	11812	3560707	1762.6	0.0187838	0.550495	0.155114	1.13267
D11	136563	1397	828.512	1656.65	1176	710	710	271	127.426	127	105	149	61037	7.63404	6234.4	6251	4238	7990	2986279	747.634	0.0194932	0.638312	0.17484	2.48197
D12	136211	1397	759.695	1708.16	1168.31	710	710	249	132.365	132	105	163	63403	8.46789	4835.05	4851	3408	6756	2315988	806.641	0.0274419	0.835001	0.0849455	0.938605
D11	136568	1397	830.434	1655.88	1176	715	715	271	127.868	128	109	154	61249	6.74222	7222.83	7246	5942	8325	3459734	583.547	0.0148994	0.556848	0.149594	3.22129
D12	136216	1397	784.684	1717.01	1168.31	715	715	249	128.777	129	107	150	61684	7.70414	7171.7	7077	2913	11269	3435243	1927.77	0.018597	0.610358	0.234535	1.41352
D11	136573	1397	823.514	1655.88	1176	720	720	271	127.891	128	106	159	61260	6.58519	7279.63	7184	5336	9301	3486942	878.126	0.0174705	0.66694	0.151126	2.1767
D12	136222	1397	785.453	1716.24	1168.31	720	720	249	129.906	130	103	157	62225	8.07247	7683.78	7756	4185	9717	3680531	1118.24	0.0189552	0.598725	0.164061	1.93687
D11	136578	1397	824.667	1656.65	1176	725	725	271	126.921	127	108	155	60795	6.95126	7583.03	7768	4710	9154	3632271	946.635	0.0160158	0.575634	0.153431	2.13114
D12	136227	1397	786.222	1715.47	1168.31	725	725	249	131.353	131	109	160	62918	8.00462	8863.72	9151	3765	12147	4245721	1723.95	0.024757	0.792877	0.192581	1.66053
D11	136583	1397	833.51	1662.41	1176	730	730	271	121.823	122	106	141	58353	6.15625	5699.71	5663	3732	7934	2730163	996.983	0.00738341	0.29007	0.0657712	0.705614
D12	136232	1397	789.682	1714.32	1168.31	730	730	249	137.365	137	114	168	65798	8.50561	10658	11250	5799	13467	5105162	1953.79	0.0357538	1.11498	0.213145	1.91685
D11	136589	1397	825.052	1664.72	1160.62	735	735	271	124.499	124	101	148	59635	6.91698	6417.09	6136	4411	10160	3073784	1385.22	0.00569752	0.203938	0.0711395	0.615337
D12	136237	1397	803.907	1720.08	1168.31	735	735	249	131.637	131	112	158	63054	8.08439	8524.46	8464	5500	11775	4083218	1503.79	0.0166026	0.531846	0.0987251	1.0187
D11	136594	1397	818.901	1664.34	1160.62	740	740	271	125.286	125	102	147	60012	6.81062	7410.21	7484	4460	10431	3549490	1500.38	0.0162202	0.587238	0.140698	1.21836
D12	136242	1397	813.518	1730.85	1168.31	740	740	249	128.933	129	102	158	61759	9.46231	9482.26	9791	4399	11985	4542001	1440.95	0.0238079	0.633724	0.196478	2.16124
D11	136599	1397	828.896	1654.72	1160.62	745	745	271	121.837	121	102	145	58360	6.73113	6303.85	6350	3941	8391	3019542	1073.97	0.0138367	0.494067	0.156739	1.59068
D12	136247	1397	821.592	1739.3	1168.31	745	745	249	123.852	124	97	149	59325	8.65209	9435.13	9787	4953	11806	4519425	1570.99	0.0128953	0.364483	0.20918	2.07794
D11	136604	1397	825.821	1649.73	1160.62	750	750	271	120.19	120	102	147	57571	6.92937	4503.68	4439	3050	6282	2157264	736.624	0.0106912	0.366956	0.0704743	0.80502
D12	136252	1397	823.898	1739.3	1168.31	750	750	249	126.856	126	100	150	60764	7.15095	9526.58	9775	5904	12727	4563232	1212.08	0.0165886	0.578951	0.141271	1.94581
D11	136609	1397	837.739	1644.34	1160.62	755	755	271	118.981	119	101	147	56992	6.47021	4693.5	4657	3057	6479	2248185	741.639	0.00845959	0.308518	0.105407	1.20692
D12	136257	1397	831.203	1737	1168.31	755	755	249	130.499	130	108	158	62509	7.45246	12001.6	12119	9313	14164	5748768	1056.92	0.0183191	0.630023	0.133159	2.66874
D12	136262	1397	834.279	1738.92	1168.31	756	756	249	131.829	132	109	160	63146	7.69692	11792.4	11893	8702	13602	5648574	989.915	0.0207822	0.697398	0.127098	2.68665
D121	136267	1397	843.506	1744.3	1168.31	757	757		125.969	126	108	148	60339	6.5639	8381.27	8299	4715	12205	4014626	1702.48	0.0160339	0.605707	0.135988	1.17864
D122	136292	1397	825.436	1729.69	1168.31	757	757		132.18	131	110	164	63314	8.08047	10817.7	10949	7701	13633	5181701	1324.39	0.0292862	0.93086	0.140909	2.01761
D121	136272	1397	849.657	1747.38	1168.31	758	758		124.173	124	102	149	59479	6.9147	7772.41	7746	4797	10917	3722983	1327.03	0.0175587	0.619752	0.175442	1.74838
D122	136287	1397	828.896	1728.16	1168.31	758	758		124.775	124	100	154	59767	7.4057	8935.43	9035	5505	11228	4280071	1174.67	0.0178562	0.591141	0.18464	2.37121
D121	136277	1397	855.039	1747.38	1168.31	759	759		123.772	124	103	152	59287	6.26543	7145.85	7224	5488	8900	3422860	688.9	0.015034	0.585188	0.175725	3.10066
D122	136282	1397	818.132	1726.23	1168.31	759	759		127.09	127	108	156	60876	7.2246	8799.63	8613	6251	11482	4215021	1265.66	0.0245031	0.841461	0.143593	1.74597
D11	136614	1397	843.121	1648.96	1160.62	760	760	271	119.8	120	101	138	57384	6.30281	4753.73	4749	3188	6267	2277037	718.391	0.0145408	0.544841	0.102543	1.23087
D121	136297	1397	850.041	1746.22	1168.31	760	760		122.866	123	102	147	58853	6.71965	6868.16	6886	5432	8326	3289847	609.32	0.0163908	0.589734	0.148358	2.91245
D122	136327	1397	815.825	1728.16	1168.31	760	760		128.094	128	112	151	61357	6.76268	9108.65	8908	7429	11346	4363044	843.801	0.0273963	1.01017	0.161358	2.99963
D11	136619	1397	828.896	1658.95	1160.62	765	765	271	119.691	119	94	140	57332	6.22054	5589.73	5688	3791	7039	2677483	718.525	0.0169657	0.64199	0.145117	1.97173
D121	136302	1397	845.043	1750.84	1168.31	765	765		119.296	119	102	141	57143	6.3802	5193.91	5169	3648	6733	2487882	738.073	0.00580035	0.215658	0.109785	1.39229
D122	136332	1397	804.676	1727.77	1168.31	765	765		124.261	124	106	143	59521	6.34542	5955.62	5956	4459	6886	2852743	434.902	0.021666	0.830565	0.1574	3.72466
D11	136624	1397	830.05	1664.72	1160.62	770	770	271	116.146	116	100	133	55634	5.68375	4715.18	4717	3627	5666	2258569	440.379	0.00411335	0.167422	0.0715023	1.42899
D121	136307	1397	840.43	1756.99	1149.09	770	770		119.436	119	97	140	57210	6.74921	4906.3	4892	3823	5971	2350117	434.133	0.0124012	0.433535	0.171111	3.30249
D122	136337	1397	802.754	1727.39	1164.47	770	770		120.622	120	104	144	57778	6.48697	5392.31	5364	3459	7273	2582916	748.554	0.0227767	0.82818	0.208386	2.48454
D11	136629	1397	833.125	1665.87	1160.62	775	775	271	118.273	118	99	145	56653	6.15476	6224.6	6270	4964	7186	2981584	346.325	0.00704679	0.268935	0.0878846	2.90394
D121	136312	1397	841.583	1762.76	1149.09	775	775		117.877	118	95	143	56463	6.11906	4602.9	4812	2196	5964	2204789	797.759	0.0155041	0.588219	0.187961	1.82581
D122	136342	1397	810.443	1733.92	1164.47	775	775		117.818	118	95	139	56435	6.10528	5483.23	5636	2209	8314	2626468	1276.68	0.0148646	0.565305	0.200678	1.43568
D11	136634	1397	835.816	1662.41	1160.62	776	776	271	120.384	120	105	139	57664	6.39157	7558.12	7583	6315	8449	3620338	345.35	0.01164	0.43343	0.127004	4.93262
D11	136639	1397	832.356	1661.65	1160.62	777	777	271	121.618	121	102	139	58255	6.03911	7628.56	7654	6159	8579	3654081	404.454	0.016995	0.673065	0.131169	4.3743
D11	136644	1397	829.665	1663.95	1160.62	778	778	271	119.649	119	100	143	57312	6.31281	7507.78	7499	5735	8762	3596227	566.165	0.0118726	0.444771	0.131201	3.07607
D111	136649	1397	839.277	1662.03	1160.62	779	779		118.511	118	103	144	56767	6.20967	5583.11	5644	3693	7396	2674312	894.365	0.0108755	0.41065	0.14391	1.57069
D112	136702	1397	800.447	1666.26	1149.09	779	779		114.775	114	99	139	54977	6.11118	5892.66	5922	4271	7359	2822585	700.979	0.0100264	0.372874	0.173465	2.48529
D111	136662	1397	843.121	1659.34	1160.62	780	780		115.676	116	91	132	55409	5.73488	5714.52	5723	4356	6832	2737255	522.074	0.00886701	0.354563	0.153871	2.9193
D112	136697	1397	804.291	1669.33	1149.09	780	780		115.491	115	96	137	55320	6.27803	5977.2	6232	2699	6951	2863079	836.052	0.0110403	0.401759	0.222364	2.60111
D121	136317	1397	841.583	1758.91	1149.09	780	780		113.777	113	95	132	54499	5.87226	3357.58	3550	1445	4677	1608282	826.784	0.0103986	0.398803	0.159279	1.11593
D122	136347	1397	812.749	1728.54	1164.47	780	780		114.559	115	97	133	54874	5.47456	5140.02	4855	3297	7272	2462071	914.237	0.0115141	0.476399	0.206933	1.92789
D111	136667	1397	852.348	1655.49	1160.62	781	781		114.409	114	93	131	54802	5.84525	4235.74	4255	3377	4804	2028918	243.505	0.0074466	0.28935	0.114635	3.57797
D112	136692	1397	798.909	1667.8	1149.09	781	781		114.591	114	93	136	54889	5.7219	4641.16	4715	3204	5633	2223114	519.739	0.0118886	0.470583	0.176125	2.67448
D111	136672	1397	849.272	1653.57	1160.62	782	782		113.856	114	92	138	54537	5.84512	3785.51	3841	2849	4267	1813258	251.807	0.0080225	0.31005	0.0943646	2.59259
D112	136687	1397	793.527	1666.26	1149.09	782	782		112.029	112	92	129	53662	5.68113	3622.19	3685	2227	4797	1735029	607.564	0.00326173	0.128221	0.115453	1.23414
D111	136677	1397	845.812	1663.18	1149.09	783	783		117.259	117	96	136	56167	5.81656	3850.32	3857	2729	4881	1844303	374.766	0.0168697	0.668886	0.100575	1.87776
D112	136682	1397	795.833	1673.56	1149.09	783	783		112.96	113	90	129	54108	5.94083	3397.86	3280	2439	4607	1627573	504.559	0.00978621	0.368548	0.133533	1.58664
D111	136927	1397	847.755	1669.01	1149.09	785	785		116.593	117	99	135	55848	6.05719	3486.72	3468	2577	4582	1670137	418.399	0.0134042	0.509199	0.128911	1.90321
D112	136707	1397	791.989	1672.03	1133.71	785	785		111.29	111	92	131	53308	5.82497	3020.52	3045	1928	3820	1446829	433.77	0.00309009	0.117713	0.130784	1.61074
D121	136322	1397	838.892	1761.99	1149.09	785	785		113.079	113	97	139	54165	6.31048	3784.06	3846	2124	5038	1812563	695.824	0.0463601	1.58787	0.258383	2.23326
D122	136352	1397	815.825	1730.08	1164.47	785	785		113.787	114	94	139	54504	6.30837	4522.25	4203	3380	6634	2166158	764.729	0.0106503	0.380161	0.189345	1.88288
D111	136932	1397	848.727	1661.24	1149.09	790	790		113.889	114	98	130	54553	5.88188	3702.5	3576	2871	4876	1773498	496.826	0.00401639	0.154914	0.0906925	1.23934
D112	136712	1397	786.222	1673.95	1133.71	790	790		110.541	110	91	131	52949	5.45099	2914.85	2940	1539	3891	1396212	561.875	0.00818848	0.329411	0.200949	1.73607
D122	136357	1397	831.972	1725.85	1183.69	790	790		110.196	110	89	127	52784	5.38003	3587.85	3572	2407	5013	1718582	656.174	0.00346159	0.141314	0.107624	1.06258
D111	136937	1397	845.812	1658.33	1149.09	795	795		114.169	114	100	135	54687	5.62483	3865.14	3888	2757	4908	1851403	448.466	0.00837645	0.337215	0.1309	1.99518
D112	136717	1397	760.464	1666.26	1118.33	795	795		110.426	110	94	126	52894	5.34091	2162.53	2218	1077	3074	1035854	453.942	0.0044341	0.182545	0.149609	1.23994
D122	136362	1397	836.585	1722.39	1183.69	795	795		107.557	107	92	122	51520	4.85311	2369.31	2393	1327	3327	1134898	406.181	0.0488322	2.06372	0.237969	2.24255
D111	136942	1397	847.755	1669.01	1149.09	800	800		113.378	113	99	134	54308	5.22158	3564.89	3571	2518	4745	1707583	469.247	0.00724294	0.312275	0.129337	1.7401
D112	136722	1397	775.457	1669.33	1110.64	800	800		111.1	111	90	134	53217	5.4187	2199.89	2142	1315	3131	1053749	363.11	0.00855725	0.347923	0.168116	1.74388
D111	136947	1397	848.727	1677.76	1149.09	805	805		111.186	111	96	130	53258	5.59447	2546.37	2584	1425	3458	1219710	440.273	0.0201642	0.785656	0.109078	1.13763
D112	136727	1397	778.533	1675.87	1110.64	805	805		108.979	109	94	133	52201	5.26013	2094.2	2166	799	2901	1003120	480.109	0.00368861	0.152279	0.170185	1.26875
D111	136952	1397	831.24	1683.58	1149.09	810	810		112.495	113	97	129	53885	5.05405	3381.43	3327	2352	4677	1619703	567.538	0.00444439	0.196974	0.118009	1.25778
D112	136732	1397	786.607	1667.03	1110.64	810	810		113.175	113	98	127	54211	4.76679	2142.18	2114	1413	2916	1026102	326.57	0.0054323	0.256558	0.113125	1.33328
D111	136957	1397	833.183	1678.73	1149.09	815	815		113.764	114	96	131	54493	5.42124	3337.81	3286	2398	4694	1598810	471.694	0.00699096	0.291372	0.107455	1.37319
D112	136737	1397	801.216	1657.8	1126.02	815	815		111.948	112	93	128	53623	5.08128	2160.74	2095	1470	3058	1034994	348.353	0.0013598	0.0598352	0.0238231	0.288659
D111	136962	1397	849.698	1661.24	1149.09	820	820		116.463	116	99	138	55786	5.24486	4975.31	4940	4026	6157	2383175	433.721	0.0115366	0.506504	0.0790124	1.68
D112	136742	1397	820.823	1657.42	1126.02	820	820		113.925	114	98	132	54570	5.66448	2559.83	2501	1367	4066	1226157	715.467	0.00377494	0.151273	0.0316735	0.219687
D111	136967	1397	852.613	1664.15	1149.09	825	825		116.63	117	101	138	55866	5.81255	6888.47	6916	4042	9096	3299578	1150.23	0.00847047	0.337069	0.200078	1.99691
D112	136747	1397	822.387	1660.37	1126.02	825	825		116.814	117	99	143	55954	5.64991	3937.45	3970	2165	5593	1886037	736.018	0.0122301	0.499616	0.125481	1.19288
D111	136972	1397	843.869	1661.24	1149.09	830	830		122.119	122	106	146	58495	5.91718	8300.03	8536	5581	9796	3975714	1019.25	0.0197066	0.79769	0.174491	2.41964
D112	136752	1397	829.747	1658.9	1126.02	830	830		116.66	116	100	135	55880	5.70574	5824.72	5806	4354	7792	2790041	846.815	0.00885574	0.35895	0.146897	1.762
D111	136977	1397	838.04	1665.13	1149.09	835	835		118.697	119	103	138	56856	6.04708	6217.51	6321	3349	7330	2978185	587.947	0.018346	0.707247	0.166821	3.0238
D112	136757	1397	840.542	1653.99	1126.02	835	835		117.802	117	100	139	56427	6.02126	5875.9	5905	4113	7121	2814555	649.795	0.00657579	0.255621	0.102412	1.6801
D111	136982	1397	841.926	1656.38	1149.09	840	840		119.173	119	102	141	57084	6.21488	6471.96	6464	4469	7761	3100067	651.755	0.0185566	0.698697	0.203808	3.36236
D112	136762	1397	851.827	1639.76	1121.11	840	840		119.53	119	100	142	57255	6.03014	5385.43	5406	3352	7169	2579621	805.128	0.0142628	0.557487	0.135231	1.5936
D111	136987	1397	842.898	1651.53	1149.09	845	845		115.887	116	96	139	55510	5.96957	5170.98	4990	2442	8323	2476899	1322.98	0.0136574	0.523118	0.194634	1.2736
D112	136767	1397	841.523	1638.78	1121.11	845	845		117.334	117	100	135	56203	6.13355	5998.58	6082	3466	8272	2873322	1098.53	0.011458	0.433414	0.16697	1.56259
D111	136992	1397	848.727	1657.35	1119.94	850	850		117.276	117	103	143	56175	6.0765	5417.71	5596	2828	6990	2595081	910.633	0.011623	0.443488	0.146451	1.51998
D112	136772	1397	843.486	1625.04	1096.58	850	850		113.121	113	95	131	54185	5.38652	2927.82	2808	2023	4166	1402427	436.438	0.00553003	0.230992	0.114744	1.38104
D111	136997	1397	858.442	1648.61	1090.8	855	855		113.764	113	96	135	54493	6.02685	3178.54	3031	2233	4475	1522522	521.465	0.00274791	0.103456	0.0953459	1.06117
D112	136777	1397	849.864	1631.91	1086.77	855	855		114.981	115	100	138	55076	5.53702	3338.68	3317	2185	4641	1599230	646.557	0.00744455	0.306901	0.0780693	0.74788
D111	137002	1397	868.157	1640.84	1090.8	860	860		110.336	111	95	124	52851	5.27108	1807.74	1837	1231	2265	865908	234.605	8.91E-06	3.73E-04	0.117648	1.62222
D112	136782	1397	853.299	1619.64	1086.77	860	860		113.48	113	96	131	54357	5.61706	4066.97	4051	2460	5802	1948081	740.653	0.0046668	0.187689	0.0868231	0.87733
D111	137007	1397	834.154	1611.69	1051.94	865	865		110.299	110	88	125	52833	5.19541	1900.45	1869	1249	2796	910314	386.902	-0.00018	-0.00765739	0.0615527	0.569628
D112	136787	1397	854.771	1625.04	1086.77	865	865		113.595	113	97	141	54412	5.70132	4084.43	4108	2739	5469	1956440	524.13	0.00884971	0.349556	0.151864	2.05483
D111	137012	1397	834.154	1587.41	1051.94	870	870		110.025	110	94	126	52702	5.13045	1830.84	1827	1233	2581	876970	277.438	0.00702067	0.299024	0.131782	1.53676
D112	136792	1397	850.355	1612.77	1086.77	870	870		111.678	112	92	131	53494	5.3306	3435.16	3457	2608	4290	1645441	338.435	0.00356555	0.148869	0.0872406	1.6289
D111	137017	1397	824.439	1576.72	1051.94	875	875		109.935	110	93	129	52659	5.18789	2786.01	2836	1945	3355	1334499	281.996	0.00455451	0.192152	0.174243	2.93202
D112	136797	1397	834.163	1593.15	1086.77	875	875		110.305	110	94	125	52836	5.27199	3144.23	3231	2193	3775	1506088	340.012	0.00677529	0.281608	0.115771	1.919
D111	137022	1397	807.924	1565.06	1021.82	880	880		109.355	109	94	127	52381	5.14998	2243.4	2228	1557	2852	1074590	313.517	0.00272835	0.115552	0.161968	1.99486
D112	136802	1397	822.387	1581.86	1057.33	880	880		110.781	110	89	127	53064	5.05451	3605.42	3632	2556	4427	1726994	364.325	0.00532171	0.232039	0.171504	2.89753
D111	137027	1397	801.124	1563.12	1021.82	885	885		109.977	110	91	131	52679	5.10081	2492.58	2468	1690	3273	1193948	355.957	0.00489753	0.210159	0.141807	1.73935
D112	136807	1397	810.12	1572.54	1057.33	885	885		110.779	111	99	144	53063	5.02515	3412.19	3542	2121	4118	1634438	446.215	0.00748923	0.327743	0.138739	1.86334
D111	137032	1397	822.496	1579.63	1031.54	890	890		109.491	110	97	130	52446	5.24219	1531.56	1531	1057	1997	733618	215.813	0.00431819	0.179608	0.0932159	1.21024
D112	136812	1397	803.251	1565.18	1027.89	890	890		108.733	108	90	127	52083	5.28751	2009.16	1991	1089	3201	962389	446.207	9.99E-04	0.0410543	0.119768	0.963212
D112	136817	1397	831.709	1586.77	1022.98	891	891		109.48	110	89	126	52441	5.59093	1678.68	1667	1322	2213	804089	142.778	0.00233395	0.0911929	0.0955067	2.05
D112	136822	1397	838.579	1593.15	1022.98	892	892		110.687	111	91	133	53019	5.14213	2090.39	2085	1416	2672	1001299	215.258	0.0074534	0.318502	0.156233	2.62438
D112	136827	1397	838.579	1595.11	1022.98	893	893		109.95	110	95	127	52666	5.32987	2130.01	2154	1413	2727	1020275	258.574	0.00252532	0.103927	0.150957	2.16084
D112	136832	1397	838.579	1595.6	1022.98	894	894		109.937	110	95	132	52660	5.39256	2143.51	2130	1473	2781	1026741	258.822	0.00116259	0.0473482	0.146249	2.11333
D111	137037	1397	795.295	1568.95	1002.39	895	895		108.282	108	84	133	51867	4.836	1409.57	1398	990	1903	675182	150.967	6.64E-04	0.029717	0.0921732	1.57596
D112	136837	1397	838.579	1596.09	1022.98	895	895		111.05	111	94	139	53193	5.47241	2040.18	2031	1521	2516	977246	234.616	0.00533632	0.215427	0.128263	1.97712
D112	136842	1397	838.579	1600.02	1022.98	896	896		109.962	110	94	134	52672	5.45375	1893.44	1891	1529	2200	906959	134.422	0.00107525	0.0433133	0.0946839	2.43669
D112	136847	1397	839.56	1603.94	1022.98	897	897		110	110	92	130	52690	5.73253	2066.65	2011	1609	2626	989923	229.653	7.76E-04	0.0297443	0.133292	2.11682
D112	136851	1397	840.542	1604.92	1022.98	898	898		110.969	111	92	134	53154	5.63509	1764.85	1766	1428	2099	845363	117.145	0.00695299	0.271952	0.0916101	2.52866
D112	136857	1397	841.523	1605.91	1022.98	899	899		109.697	110	94	133	52545	5.30396	1681.51	1685	1309	1971	805442	140.722	0.00197553	0.0815552	0.0783173	1.73571
D111	137042	1397	784.608	1567.98	982.962	900	900		107.645	108	93	123	51562	4.90019	1181.73	1165	869	1608	566050	154.979	2.71E-04	0.0118861	0.0794499	1.12245
D112	136862	1397	842.995	1604.92	1022.98	900	900		109.09	109	89	125	52254	5.302	1733.95	1765	1226	2097	830562	194.832	0.00114029	0.04687	0.0767242	1.26833
D112	136867	1397	845.939	1601	1022.98	901	901		109.783	110	85	132	52586	5.45338	1532.97	1536	1153	1932	734292	133.626	0.00337244	0.135326	0.0502636	1.09807
D112	136872	1397	848.883	1597.07	1022.98	902	902		109.234	109	94	127	52323	5.27444	1507.01	1504	1111	1801	721859	113.344	0.00327869	0.13536	0.0665717	1.65978
D112	136877	1397	850.846	1594.62	1022.98	903	903		110.05	110	97	127	52714	4.96363	1817.82	1819	1379	2229	870734	163.766	0.00504492	0.222582	0.137888	2.69019
D112	136882	1397	852.2	1594.28	1022.98	904	904		109.033	109	91	122	52227	4.79441	1736.15	1734	1250	2111	831618	188.792	0.00104081	0.0472905	0.125154	2.04582
D111	137046	1397	771.979	1570.89	982.962	905	905		107.791	108	93	125	51632	5.18025	1332.01	1360	934	1631	638033	130.342	0.00212586	0.0882826	0.105258	1.94646
D112	136887	1397	853.672	1593.79	1022.98	905	905		108.929	109	93	128	52177	4.95705	1738.54	1741	1255	2156	832759	190.331	0.0013709	0.0601675	0.145713	2.32342
D112	136892	1397	849.746	1592.8	1008.26	906	906		110.104	110	97	128	52740	5.18099	1854.55	1801	1333	2553	888329	259.586	0.00339447	0.143788	0.131059	1.65565
D111	137052	1397	780.722	1570.89	982.962	910	910		107.777	107	91	126	51625	4.92774	1375.11	1375	1141	1641	658680	97.5486	0.00141048	0.0616114	0.108423	2.75781
D112	136897	1397	849.746	1593.79	1008.26	910	910		109.528	109	93	125	52464	5.17626	1905.13	1908	1424	2421	912555	202.229	0.00463783	0.195364	0.115748	1.95459
D112	136902	1397	859.56	1589.86	1008.26	915	915		108.349	108	94	125	51899	5.15751	1669.32	1694	1134	2223	799602	200.379	-0.000402	-0.0168838	0.106108	1.59833
D112	136907	1397	861.522	1602.62	1008.26	920	920		108.453	109	92	125	51949	5.13555	1371.98	1306	1023	2258	657180	236.187	0.00122254	0.0515724	0.054919	0.604819
D112	136912	1397	857.106	1608.51	1008.26	925	925		108.027	108	89	120	51745	5.05134	1393.69	1402	1000	1749	667576	142.485	0.00124454	0.0531647	0.111254	1.95852
D112	136917	1397	845.821	1601.64	983.726	930	930		106.775	107	95	122	51145	4.67604	1014.09	1035	772	1222	485747	91.2797	-0.00129999	-0.059446	0.0445564	0.947781
D112	136922	1397	844.84	1601.64	983.726	935	935		107.123	107	89	127	51312	5.26092	1201.16	1208	1002	1501	575355	82.2821	0.00269376	0.109406	0.0779026	2.11007
