# Supplementary material for: Early coordination of cell migration and cardiac fate determination during mammalian gastrulation
Source: EMBO J. 2025 May 13;44(12):3327–59. doi: 10.1038/s44318-025-00441-0 (PMC12170898; doi:10.1038/s44318-025-00441-0)
Supplement: Supplementary file 23 — Source data Fig. 7 [file 44318_2025_441_MOESM23_ESM.zip › Source Data Fig. 7/7C/Fig.7C_Track-3625-lineage-tree.xlsx]

## Sheet: Sheet1
LABEL	ID	TRACK_ID	POSITION_X	POSITION_Y	POSITION_Z	POSITION_T	FRAME	CELL_DIVISION_TIME	MEAN_INTENSITY_CH1	MEDIAN_INTENSITY_CH1	MIN_INTENSITY_CH1	MAX_INTENSITY_CH1	TOTAL_INTENSITY_CH1	STD_INTENSITY_CH1	MEAN_INTENSITY_CH2	MEDIAN_INTENSITY_CH2	MIN_INTENSITY_CH2	MAX_INTENSITY_CH2	TOTAL_INTENSITY_CH2	STD_INTENSITY_CH2	CONTRAST_CH1	SNR_CH1	CONTRAST_CH2	SNR_CH2
Mother	376726	3625	880.076	750.008	709.391	25	25		159.628	159	137	182	69438	7.66187	312.579	313	277	367	135972	14.5209	0.0113144	0.466174	0.0167929	0.71103
Mother	376721	3625	879.693	758.054	719.354	30	30		163.324	163	134	202	71046	10.6014	315.485	315	271	362	137236	16.9726	0.0112857	0.343853	0.0154204	0.564557
Mother	376716	3625	873.945	762.269	730.465	35	35		162.949	162	135	199	70883	11.0024	341.733	342	280	400	148654	19.9196	0.0192142	0.55841	0.0259783	0.868778
Mother	376711	3625	874.329	764.951	739.661	40	40		157.975	158	133	183	68719	8.61554	334.508	334	283	390	145511	19.1161	0.00932311	0.338739	0.0342079	1.15759
Mother	376706	3625	862.451	748.858	748.857	45	45		157.756	158	130	187	68624	9.94433	356.839	358	299	410	155225	20.289	0.00825334	0.259717	0.022161	0.762629
Mother	376701	3625	869.348	736.597	748.857	50	50		160.402	160	128	196	69775	11.7264	371.483	370	291	442	161595	25.5563	0.0103939	0.281427	0.0263285	0.74578
Mother	376696	3625	877.777	735.447	764.566	55	55		162.011	162	132	191	70475	10.8238	376.634	376	311	445	163836	21.721	0.00681756	0.20271	0.0163813	0.558934
Mother	376691	3625	884.439	726.407	784.551	60	60		161.903	162	138	192	70428	8.91433	375.766	376	326	425	163458	16.6903	0.0133258	0.477683	0.0222081	0.97826
Mother	376686	3625	885.152	726.883	784.551	65	65		162.451	162	141	189	70666	8.97509	369.566	370	315	416	160761	19.4363	0.0134875	0.481756	0.0182464	0.681445
Mother	376681	3625	883.249	730.927	790.261	70	70		163.883	164	137	194	71289	10.1413	410.103	411	326	470	178395	22.384	0.0145279	0.462815	0.0189602	0.681823
Mother	376676	3625	887.531	729.976	790.261	75	75		155.823	155	126	183	67783	8.92666	447.021	447	385	504	194454	19.8479	-0.00415257	-0.145578	0.0251263	1.10406
Mother	376671	3625	894.669	732.117	790.261	80	80		158.607	158	134	190	68994	10.6505	444.191	444	385	527	193223	22.6368	1.13E-04	0.00337459	0.0104233	0.404841
Mother	376666	3625	879.918	723.79	809.056	85	85		163.395	164	132	189	71077	9.48173	438.253	439	365	504	190640	23.4718	0.00398183	0.136691	0.0185067	0.678536
Mother	376661	3625	872.543	721.887	829.516	90	90		152.391	152	123	185	66290	11.1125	487.86	485	404	594	212219	39.3047	0.00250687	0.0685839	0.0287095	0.692808
Mother	376656	3625	881.346	716.89	836.892	95	95		150.067	149	120	191	65279	11.5005	476.122	477	355	560	207113	33.9542	0.00382546	0.0994545	0.0383707	1.03634
Mother	376651	3625	885.39	717.128	842.601	100	100		154.821	155	131	179	67347	8.71225	491.595	492	436	561	213844	22.2009	0.00161882	0.0574414	0.033066	1.41749
Mother	376646	3625	881.346	706.184	857.352	105	105		151.441	151	122	182	65877	9.155	482.354	483	391	561	209824	31.1421	6.10E-04	0.0201551	0.0426059	1.2659
Mother	376641	3625	877.539	708.326	868.296	110	110		157.485	157	132	181	68506	8.67602	481.338	480	414	562	209382	26.9897	0.0152017	0.54361	0.0361275	1.24367
Mother	376636	3625	876.35	711.656	868.296	115	115		153.938	154	126	189	66963	8.77986	472.975	470	397	579	205744	30.1045	0.00993532	0.344966	0.0362022	1.09781
Mother	376631	3625	874.684	715.939	868.296	120	120		154.692	155	128	192	67291	9.0134	465.133	466	369	554	202333	28.6692	0.010356	0.351825	0.0350681	1.09935
Mother	376621	3625	873.257	718.08	868.296	125	125		152.03	151	129	179	66133	8.10908	481.437	484	390	586	209425	31.8687	0.0147371	0.54456	0.0247862	0.730771
Mother	320438	3625	876.35	718.318	868.296	130	130		154.811	155	120	191	67343	10.9147	541.402	541	428	639	235510	33.1339	0.0121535	0.340627	0.0472734	1.47514
Mother	320443	3625	876.35	722.785	868.296	135	135		151.993	152	113	180	66117	10.2214	554.825	555	475	677	241349	33.3423	0.00612231	0.180971	0.042852	1.36753
Mother	320448	3625	877.162	727.252	868.296	140	140		145.005	145	122	179	63077	8.64534	533.129	537	414	640	231911	37.9472	-0.00413123	-0.139158	0.0420044	1.13268
Mother	320453	3625	877.974	731.719	868.296	145	145		150.538	150	129	184	65484	8.38944	575.214	575	495	699	250218	32.6678	0.00490899	0.175311	0.05073	1.70025
Mother	320458	3625	874.725	722.785	868.296	150	150		147.906	148	126	170	64339	7.95366	553.949	554	432	701	240968	48.6472	1.18E-04	0.00438618	0.0339471	0.747734
Mother	320463	3625	877.162	726.44	868.296	155	155		147.313	147	122	178	64081	8.6833	510.177	513	401	617	221927	40.8984	0.00243016	0.0822558	0.0351407	0.846946
Mother	320423	3625	872.695	730.095	892.662	160	160		144.421	144	122	168	62823	8.75078	588.299	591	453	695	255910	39.9536	-0.00217123	-0.0718229	0.0486015	1.36493
Mother	320428	3625	865.791	729.689	892.662	165	165		148.384	148	123	174	64547	8.5336	628.455	630	541	718	273378	33.4587	0.00340283	0.117937	0.0613629	2.17189
Mother	320433	3625	864.979	725.221	892.662	170	170		145.915	146	115	180	63473	10.1953	651.549	659	480	774	283424	56.4411	0.00353668	0.100877	0.0583991	1.27391
Mother	320468	3625	858.481	728.47	904.845	175	175		150.08	149	123	197	65285	10.3153	734.379	731	565	886	319455	52.2031	0.0111725	0.321512	0.0559304	1.49028
Mother	320473	3625	855.639	734.562	904.845	180	180		148.777	149	125	172	64718	8.04701	726.23	731	597	870	315910	55.2715	0.00650373	0.238934	0.0460458	1.15676
Mother	320478	3625	853.202	733.75	904.845	185	185		146.211	146	127	167	63602	7.48586	599.469	602	463	735	260769	60.9119	0.00430375	0.167398	0.0263515	0.505362
Mother	320483	3625	852.796	734.562	904.845	190	190		140.239	140	109	195	61004	10.7458	598.536	583	445	774	260363	66.5298	-0.00405075	-0.106159	0.027551	0.482433
Mother	320488	3625	835.74	734.156	929.21	195	195		147.678	148	118	175	64240	9.11055	813.097	826	577	989	353697	79.2588	0.00423746	0.136795	0.0563313	1.09414
Mother	320493	3625	830.867	736.186	929.21	200	200		147.713	148	122	169	64255	8.50496	842.377	848	673	1007	366434	53.8404	0.0115182	0.395536	0.0497785	1.48379
Mother	320498	3625	825.181	740.247	929.21	205	205		141.644	142	119	168	61615	7.99593	867.708	871	703	1008	377453	45.8766	0.00522653	0.184208	0.0500016	1.80138
Mother	320503	3625	826.4	737.81	929.21	210	210		141.292	141	117	170	61462	8.57253	794.034	792	638	988	345405	69.8323	0.00768724	0.251468	0.0430177	0.937927
Mother	320508	3625	810.968	739.435	949.515	215	215		136.133	136	109	176	59218	10.0132	1003.33	998	779	1222	436449	79.8785	0.00665282	0.179701	0.0591962	1.40398
Mother	320513	3625	807.313	743.09	949.515	220	220		134.793	135	113	156	58635	7.431	1028.56	1026	864	1168	447425	58.2358	0.00245488	0.0888413	0.0642231	2.13172
Mother	320518	3625	796.755	741.059	949.515	225	225		138.377	138	117	159	60194	7.31581	1054.89	1054	936	1235	458876	50.3608	0.011966	0.447315	0.064189	2.52688
Mother	320523	3625	794.724	740.247	949.515	230	230		136.749	137	117	161	59486	7.09509	1045.24	1051	873	1206	454679	61.6283	0.00893857	0.341508	0.0647721	2.06346
Mother	320528	3625	781.729	742.278	949.515	235	235		133.207	133	109	167	57945	8.45418	1034.32	1038	783	1229	449930	81.9812	0.0103409	0.322534	0.0652817	1.54632
Mother	320533	3625	781.729	746.339	949.515	240	240		133.933	133	111	158	58261	7.42289	1126.27	1113	860	1418	489926	116.139	-0.000196	-0.00706943	0.0739941	1.33625
Mother	320538	3625	777.262	747.557	949.515	245	245		138.094	138	114	166	60071	8.07042	1227.97	1228	911	1518	534168	117.446	0.00919421	0.311781	0.0794406	1.53896
Mother	320543	3625	767.516	743.09	949.515	250	250		130.26	130	106	157	56663	8.21228	1265.54	1265	1009	1551	550509	107.01	-0.000506	-0.0160618	0.0656913	1.458
Mother	320548	3625	744.774	746.339	949.515	255	255		136.067	136	115	165	59189	8.59845	1290.67	1293	1010	1521	561443	108.95	0.0140412	0.43824	0.0598001	1.33689
Mother	320553	3625	740.713	752.836	949.515	260	260		137.154	137	117	161	59662	7.70401	1491.22	1497	1257	1680	648681	82.7037	0.0123489	0.434329	0.0543682	1.85952
Mother	320558	3625	738.277	749.587	945.454	265	265		134.285	134	115	161	58414	7.14831	1420.4	1414	1137	1634	617875	83.879	0.00993757	0.369692	0.0813542	2.548
Mother	320563	3625	732.591	758.928	945.454	270	270		134.439	135	113	157	58481	7.18343	1255.33	1243	1011	1545	546069	112.11	0.00852946	0.31656	0.0532682	1.13259
Mother	320568	3625	732.185	758.928	945.454	275	275		129.34	129	108	152	56263	7.83376	1535.02	1527	1272	1860	667734	110.502	-0.00355094	-0.117674	0.0657874	1.71494
D1	320573	3625	723.657	749.181	982.003	280	280	205	126.228	126	99	150	54909	8.4886	1307.05	1314	1025	1526	568567	110.961	0.0138991	0.407699	0.0329862	0.752297
D2	320578	3625	727.312	769.486	937.332	280	280	195	126.993	127	106	149	55242	7.3367	1183.33	1185	947	1438	514748	105.497	0.00977266	0.335042	0.0754077	1.57303
D1	320583	3625	723.657	752.43	998.247	285	285	205	129.294	129	104	159	56243	8.30667	1574.29	1577	1239	1866	684815	111.284	0.00715595	0.221184	0.0599031	1.59906
D2	321212	3625	724.063	770.704	937.332	285	285	195	126.944	127	108	150	60806	6.50772	1061.79	1059	906	1275	508599	59.9867	0.0105595	0.407656	0.0783245	2.57136
D1	320588	3625	706.195	757.303	998.247	290	290	205	130.501	130	113	161	56768	7.34325	1288.73	1293	1016	1625	560596	124.767	0.0108965	0.383121	0.0286336	0.575052
D2	321217	3625	720.002	764.613	937.332	290	290	195	126.772	126	105	151	60724	7.93306	1004.05	1007	783	1222	480942	71.9006	0.0112173	0.354533	0.0740653	1.92592
D1	320593	3625	698.073	765.019	998.247	295	295	205	127.549	127	108	150	55484	6.95669	1509.59	1498	1287	1754	656671	114.101	0.0102348	0.371503	0.071164	1.75794
D2	321222	3625	696.449	772.735	937.332	295	295	195	124.82	125	107	145	59789	6.46791	1016.07	1029	713	1240	486697	113.9	0.00674447	0.258572	0.0650145	1.08914
D1	320598	3625	694.418	766.643	998.247	300	300	205	130.869	130	105	155	56928	8.64741	1473.15	1485	1099	1904	640820	188.191	0.0204133	0.605504	0.0645892	0.949851
D2	321227	3625	684.266	770.704	961.698	300	300	195	126.823	126	103	156	60748	8.7921	1149.72	1146	865	1499	550714	133.073	0.0114428	0.326381	0.0624063	1.01501
D1	320603	3625	694.012	775.577	998.247	305	305	205	131.862	131	106	167	57360	9.3424	1386.7	1354	920	1941	603216	272.806	0.0159439	0.443012	0.0662519	0.631682
D2	321232	3625	674.926	781.669	961.698	305	305	195	126.724	127	106	146	60701	7.43418	1122.52	1143	863	1317	537685	90.2026	0.00859961	0.290682	0.0848009	1.9456
D1	320608	3625	687.108	778.42	1014.49	310	310	205	132.246	132	108	159	57527	8.74507	1893.95	1891	1484	2265	823867	129.97	0.0127918	0.381996	0.0669281	1.82822
D2	321237	3625	668.834	784.105	961.698	310	310	195	127.804	128	108	157	61218	6.88117	909.701	905	697	1110	435747	87.2433	0.00955655	0.351627	0.0677704	1.32361
D1	320613	3625	680.205	782.887	1014.49	315	315	205	130.731	131	110	149	56868	6.90781	1911.85	1912	1488	2314	831656	157.147	0.0178991	0.665571	0.0814287	1.83213
D2	321242	3625	638.377	788.979	961.698	315	315	195	124.23	124	107	154	59506	7.252	1125.22	1130	861	1371	538982	109.814	0.00790518	0.268714	0.104791	1.9438
D1	320618	3625	675.332	789.385	1014.49	320	320	205	129.228	129	108	150	56214	7.56515	1920.53	1910	1514	2319	835432	182.293	0.0147128	0.495357	0.0860277	1.66909
D2	321248	3625	632.285	790.197	961.698	320	320	195	123.731	123	103	143	59267	6.94001	1182.2	1189	909	1407	566273	87.8067	0.0128641	0.452872	0.109503	2.6576
D1	320623	3625	668.022	786.948	1014.49	325	325	205	128.807	128	108	158	56031	8.3163	1700.26	1708	1299	2050	739611	162.795	0.0100932	0.309532	0.0753412	1.46348
D2	321253	3625	626.194	791.415	961.698	325	325	195	124.633	124	107	162	59699	6.33997	1217.05	1214	945	1467	582966	91.0923	0.0179255	0.692355	0.101255	2.45689
D1	320628	3625	663.961	793.852	1014.49	330	330	205	126.777	127	102	152	55148	6.44033	1518.54	1529	1092	1997	660564	210.526	0.0126342	0.491199	0.0747067	1.00281
D2	321258	3625	628.224	797.507	961.698	330	330	195	121.566	121	101	148	58230	7.64452	1191.72	1186	888	1500	570835	134.152	0.00316789	0.100436	0.117842	1.87296
D1	320633	3625	657.057	795.882	1014.49	335	335	205	124.949	124	108	147	54353	6.17578	1821.36	1801	1371	2321	792292	196.994	0.00901141	0.361384	0.0764779	1.31372
D2	321263	3625	622.945	803.192	961.698	335	335	195	120.267	120	101	150	57608	6.68818	1081.07	1075	845	1400	517833	114.227	0.00313119	0.112259	0.0571508	1.02329
D1	320638	3625	650.966	795.882	1030.73	340	340	205	126.766	127	106	147	55143	7.75935	2000.49	1996	1703	2317	870214	118.919	0.00773393	0.250761	0.0702229	2.2076
D2	321268	3625	622.945	793.04	986.064	340	340	195	121.582	122	105	146	58238	6.69236	1382.85	1383	1111	1643	662383	87.5219	0.00903564	0.325368	0.0947882	2.73597
D1	320643	3625	644.468	790.197	1030.73	345	345	205	125.085	125	101	147	54412	8.12061	1684.94	1646	1400	2161	732950	168.05	0.0104604	0.318915	0.0263377	0.514595
D2	321273	3625	611.168	801.568	986.064	345	345	195	121.843	122	103	144	58363	6.34029	1388.29	1410	1050	1695	664993	130.825	0.00975482	0.371301	0.0958571	1.85649
D1	320648	3625	638.783	799.943	1026.67	350	350	205	123.202	123	108	144	53593	6.06345	1827.8	1842	1538	2005	795094	78.763	0.00549492	0.222081	0.0548668	2.41407
D2	321278	3625	601.422	805.629	986.064	350	350	195	119.05	118	100	149	57025	6.44624	1456.18	1460	1109	1659	697508	96.7595	0.00347982	0.128086	0.0976427	2.6775
D1	320653	3625	622.539	802.38	1026.67	355	355	205	125	125	102	153	54375	6.4297	1898.17	1907	1562	2108	825704	107.038	0.0131839	0.505945	0.0655528	2.18194
D2	321283	3625	595.331	807.659	986.064	355	355	195	120.712	120	92	152	57821	6.8758	1567.42	1570	1283	1834	750796	87.6503	0.00504909	0.176393	0.0873339	2.87265
D1	320658	3625	607.107	817.812	1026.67	360	360	205	123.359	123	105	152	53661	8.16902	2176.79	2187	1816	2440	946905	108.963	0.00745824	0.223583	0.0789444	2.92342
D2	321288	3625	589.645	815.375	986.064	360	360	195	122.415	122	99	147	58637	7.3054	1617.6	1621	1244	1926	774832	129.361	0.00905223	0.300652	0.083245	1.9219
D1	320663	3625	594.925	820.248	1026.67	365	365	205	122.697	122	107	141	58772	6.11862	2315.85	2334	1697	2617	1109292	145.147	0.00952374	0.378358	0.0922505	2.69512
D2	321293	3625	578.681	816.593	986.064	365	365	195	123.455	124	109	150	59135	6.38001	1657.18	1652	1331	1949	793791	118.869	0.00995584	0.381499	0.0875672	2.24501
D1	320673	3625	601.422	817.405	1026.67	370	370	205	119.772	119	101	142	57371	6.3976	2273.82	2284	1537	2884	1089160	269.528	0.00147949	0.0553148	0.0795805	1.24375
D2	321298	3625	578.275	827.964	986.064	370	370	195	121.91	121	104	144	58395	6.77077	1634.53	1652	1070	2102	782939	258.855	0.00146326	0.0526162	0.0983212	1.13053
D1	320678	3625	615.229	824.715	1026.67	375	375	205	117.528	117	101	138	56296	5.78762	2096.01	2106	1454	2673	1003989	275.909	0.00169126	0.0685723	0.092476	1.2861
D2	321303	3625	566.904	833.243	969.82	375	375	195	123.86	124	103	154	59329	6.43988	1385.2	1375	1089	1769	663512	133.26	0.00923989	0.352173	0.0809144	1.55624
D1	320683	3625	601.016	810.502	1063.22	380	380	205	120.887	121	102	142	57905	6.44252	2884.47	2875	2108	3385	1381660	214.588	0.00595193	0.222042	0.118464	2.84744
D2	321308	3625	555.939	833.649	969.82	380	380	195	121.046	121	99	137	57981	6.19235	1412.14	1401	1009	1950	676416	194.243	0.00815055	0.316072	0.101449	1.3392
D1	320688	3625	594.112	813.344	1063.22	385	385	205	121.881	121	100	145	58381	7.1021	2697.31	2719	2004	3108	1292010	194.507	0.0128336	0.4349	0.119864	2.96858
D2	321313	3625	557.158	827.558	969.82	385	385	195	119.497	119	98	150	57239	7.26627	1281.11	1262	821	1790	613651	227.704	0.00815582	0.266082	0.0813179	0.846209
D1	320693	3625	598.579	816.187	1063.22	390	390	205	119.852	120	103	142	57409	6.05527	2806.32	2816	2181	3345	1344229	250.631	0.00480772	0.189408	0.145244	2.8401
D2	321318	3625	558.376	834.868	990.125	390	390	195	121.192	121	104	141	58051	6.09313	1643.99	1642	1237	1976	787469	160.235	0.00359218	0.142385	0.0716524	1.37198
D1	320698	3625	592.082	822.685	1063.22	395	395	205	121.486	121	105	147	58192	5.95585	3182.17	3190	2319	3927	1524259	330.177	0.0102623	0.414403	0.145633	2.45031
D2	321323	3625	555.533	835.274	990.125	395	395	195	120.797	120	102	140	57862	7.18893	1377.52	1335	1017	1833	659833	184.843	0.00470928	0.157521	0.0460206	0.65575
D1	320703	3625	594.112	821.466	1063.22	400	400	205	121.288	121	105	143	58097	6.48594	2848.23	2817	2173	3557	1364302	260.485	0.0065156	0.242108	0.120798	2.35696
D2	321328	3625	551.878	835.68	990.125	400	400	195	121.599	121	106	147	58246	5.8612	1527.98	1580	1018	1852	731901	193.895	0.00652834	0.269123	0.0849684	1.2343
D1	320708	3625	596.143	820.248	1063.22	405	405	205	118.478	119	100	140	56751	6.5497	2152.48	2117	1107	3375	1031036	618.87	-0.00246958	-0.089566	0.0865945	0.55436
D2	321333	3625	551.066	840.147	990.125	405	405	195	122.501	122	105	144	58678	6.10263	2345.51	2352	1754	2795	1123498	238.912	0.00587234	0.23438	0.117099	2.05822
D1	320723	3625	586.397	816.593	1075	410	410	205	118.651	119	101	136	56834	5.2148	2839.23	2878	1585	3721	1359990	477.306	6.44E-04	0.0292667	0.192013	1.91638
D2	321338	3625	545.381	836.898	990.125	410	410	195	123.599	123	106	151	59204	6.68681	2205.73	2238	1366	2764	1056543	309.924	0.00787012	0.288671	0.109057	1.39967
D1	320713	3625	584.772	807.253	1075	415	415	205	123.806	123	106	147	59303	7.26615	3358.73	3407	2521	3849	1608830	291.193	0.016405	0.550016	0.115266	2.38422
D2	321343	3625	539.289	834.461	990.125	415	415	195	123.664	124	102	144	59235	5.82142	2212.32	2208	1357	2834	1059701	338.939	0.00750573	0.316511	0.135408	1.55686
D1	320718	3625	573.808	807.253	1075	420	420	205	123.365	123	97	142	59092	6.74538	3955.73	3986	3097	4459	1894796	262.836	0.012721	0.459462	0.124211	3.3257
D2	321348	3625	536.041	829.182	1010.43	420	420	195	123.908	124	103	157	59352	7.6111	2412.35	2381	1948	3036	1155514	221.372	0.0053708	0.173938	0.0775068	1.56771
D1	320728	3625	568.528	809.283	1075	425	425	205	124.017	124	101	149	59404	7.61658	3842.39	3892	2807	4473	1840507	314.088	0.0122144	0.392962	0.124898	2.71658
D2	321353	3625	531.98	827.152	1002.31	425	425	195	124.472	124	108	155	59622	6.2863	2082.41	2101	1514	2593	997475	211.273	0.00783584	0.307895	0.0780516	1.42724
D1	320734	3625	569.747	807.253	1075	430	430	205	122.777	122	92	150	58810	7.8699	3288.34	3371	2245	3903	1575115	355.97	0.0102561	0.316757	0.112524	1.86865
D2	321358	3625	528.731	834.461	1002.31	430	430	195	125.426	125	110	150	60079	6.93682	1948.35	1938	1644	2325	933262	140.313	0.0111732	0.399585	0.0610077	1.59686
D1	320739	3625	579.087	816.187	1058.76	435	435	205	121.889	122	109	143	58385	5.88152	2959.89	2864	2416	3735	1417789	286.065	0.00417181	0.172196	0.0516066	1.01553
D2	321363	3625	524.67	841.771	1002.31	435	435	195	122.113	122	102	141	111489	5.79695	2054.5	2052	1652	2481	1875756	163.185	0.00447315	0.187615	0.0528348	1.26362
D1	320744	3625	566.904	816.187	1079.06	440	440	205	120.95	121	103	144	57935	5.91693	3624.51	3671	2538	4619	1736139	477.978	-0.00402856	-0.165365	0.0773282	1.08858
D2	321381	3625	516.548	842.99	1002.31	440	440	195	122.318	122	104	151	111676	6.09446	2614.23	2616	2128	3098	2386794	176.312	0.00407138	0.162765	0.0899401	2.44705
D1	320749	3625	557.97	814.563	1079.06	445	445	205	124.72	125	106	144	59741	6.10654	3881.29	3888	3165	4648	1859138	345.672	0.0119527	0.482477	0.0891427	1.83799
D2	321386	3625	513.705	841.365	1002.31	445	445	195	122.069	122	104	144	111449	6.2033	2630.37	2651	2107	3046	2401525	158.652	0.00734983	0.28715	0.0997543	3.00772
D1	320754	3625	556.751	827.152	1075	450	450	205	122.38	122	106	147	58620	5.84293	3404.53	3427	2877	3839	1630769	212.56	0.00653026	0.271777	0.0746626	2.22554
D2	321391	3625	514.923	847.457	1022.61	450	450	195	121.522	121	106	150	110950	5.9329	2928.73	2936	2312	3497	2673928	227.503	0.00829216	0.3369	0.106972	2.48803
D1	320759	3625	556.751	837.71	1075	455	455	205	121.775	122	108	143	58330	5.21056	3546.56	3583	3031	3890	1698804	189.636	0.00674419	0.313122	0.0825221	2.85135
D2	321396	3625	512.081	849.487	1022.61	455	455	195	121.446	121	105	143	110880	6.30768	2559.28	2565	2029	3256	2336626	193.924	2.42E-04	0.00931081	0.0587857	1.46548
D1	320764	3625	550.254	838.522	1075	460	460	205	124.033	124	105	144	59412	6.88754	2350.61	2345	2054	2763	1125944	137.623	0.00899226	0.320986	0.0431338	1.41253
D2	321402	3625	502.334	853.142	1022.61	460	460	195	123.996	124	103	151	113208	7.45498	2804.22	2797	2255	3528	2560250	222.668	0.00975065	0.321225	0.0923614	2.12965
D1	320769	3625	547.005	831.619	1075	465	465	205	123.405	123	102	148	59111	7.88667	3979.61	3997	2817	4771	1906232	398.16	0.00394709	0.123037	0.134089	2.36352
D2	321407	3625	497.867	857.203	1022.61	465	465	195	127.061	127	105	172	116007	8.34328	2773.42	2793	2026	3474	2532136	236.227	0.0106795	0.321842	0.122223	2.55734
D1	320774	3625	557.564	827.964	1075	470	470	205	125.39	125	105	147	60062	6.06933	3674.88	3767	2538	4516	1760266	440.095	0.00891452	0.365088	0.0947069	1.44481
D2	321412	3625	497.055	867.761	1022.61	470	470	195	125.847	125	107	146	114898	6.42693	2589.96	2620	1864	3308	2364632	273.12	0.00554504	0.215959	0.0885403	1.54264
D1	320779	3625	555.533	821.06	1075	475	475	205	123.411	124	106	143	59114	5.50427	3318.27	3265	2386	4474	1589451	496.057	0.00371601	0.166016	0.0653915	0.821149
D2	321417	3625	496.649	854.766	1022.61	475	475	195	126.114	125	100	150	115142	6.47042	3268.89	3308	2593	3996	2984493	264.149	0.0105116	0.405496	0.0625453	1.4569
D1	320784	3625	555.127	815.375	1075	480	480	205	121.388	121	100	147	58145	7.65766	3255.35	3262	2206	4197	1559315	499.411	0.0016294	0.0515742	0.0640972	0.785285
D21	321422	3625	511.269	832.025	1022.61	480	480	195	121.784	121	101	144	111189	6.3426	2210	2283	1064	3525	2017727	540.188	3.63E-04	0.0139484	0.141569	1.01471
D22	321427	3625	497.055	863.294	1022.61	480	480	195	123.945	124	102	148	113162	7.82969	2756.77	2738	2053	3474	2516933	307.62	0.00563753	0.177485	0.159839	2.47002
D1	320789	3625	554.721	809.69	1075	485	485	205	122.908	123	96	144	58873	7.214	3319.37	3314	2055	4711	1589977	581.097	0.00546276	0.185132	0.0745904	0.793006
D21	321638	3625	512.081	825.651	1038.73	485	485	195	124.334	124	104	146	113517	6.30868	2526.09	2516	2067	3059	2306322	214.087	0.0102277	0.399061	0.147473	3.0329
D22	321433	3625	479.593	864.919	1022.61	485	485	195	124.053	124	98	153	113260	7.70007	2236.43	2320	1348	2718	2041860	304.069	0.0111922	0.356633	0.132996	1.72672
D11	320794	3625	542.132	821.872	1091.24	490	490	205	123.81	124	101	148	59305	7.48803	3096.59	3095	2689	3502	1483265	169.709	0.00823873	0.270219	0.0854594	2.87313
D12	320799	3625	564.873	785.73	1103.43	490	490	185	123.729	123	106	147	59266	6.45887	3612.18	3686	2803	4229	1730232	332.936	0.00592203	0.225554	0.0777715	1.56578
D21	321643	3625	502.334	824.027	1038.7	490	490	195	124.124	124	105	153	113325	6.52484	2581.87	2661	1521	3084	2357248	300.906	0.00732612	0.276706	0.169917	2.49238
D22	321438	3625	471.065	864.513	1022.61	490	490	195	122.376	122	97	161	111729	8.03024	2160.19	2129	1362	3012	1972251	390.066	0.0108685	0.327697	0.114536	1.13824
D11	320804	3625	540.914	828.369	1091.41	495	495	205	122.271	122	103	155	58568	7.74039	2842.18	2766	2320	3524	1361405	243.433	0.00325018	0.10235	0.0690812	1.50887
D12	364348	3625	551.895	778.3	1133.31	495	495	185	116.361	115	101	140	50617	6.61801	2846.27	2842	2003	3844	1238127	455.739	-0.000492	-0.0172986	0.0380075	0.45736
D21	321648	3625	498.274	822.809	1038.68	495	495	195	122.863	123	104	147	112174	6.38648	2113.63	2110	1570	2603	1929746	206.937	0.00392196	0.150312	0.143638	2.56567
D22	321443	3625	469.441	862.888	1022.61	495	495	195	120.591	121	101	145	110100	7.1634	2193.07	2195	1748	2536	2002274	150.749	0.00601161	0.201194	0.0938898	2.49732
D11	320809	3625	530.355	827.963	1091.4	500	500	205	121.737	122	104	146	58312	6.87529	3426.18	3467	2510	3942	1641138	266.624	0.00138741	0.0490642	0.144329	3.24148
D12	364343	3625	564.73	764.213	1133.31	500	500	185	121.506	122	105	146	52855	7.32188	3188.11	3192	2687	3755	1386826	219.785	0.00606339	0.20003	0.0560991	1.54105
D21	321653	3625	505.989	825.651	1038.73	500	500	195	124.648	125	104	154	113804	6.23007	2029.75	2023	1383	2734	1853166	278.04	0.00539212	0.214609	0.118846	1.55089
D22	321448	3625	464.974	876.289	1022.61	500	500	195	118.71	118	101	150	108382	6.29241	1934.02	1993	1061	2461	1765763	281.456	0.00491353	0.184486	0.132121	1.60384
D11	320814	3625	521.015	827.963	1091.4	505	505	205	125.678	126	105	145	60200	6.19294	3224.26	3284	2121	3945	1544420	383.443	0.0134402	0.538272	0.112441	1.69983
D12	364338	3625	573.809	752.317	1133.31	505	505	185	125.839	125	111	150	54740	7.02345	3856.37	3875	3132	4410	1677519	294.837	0.00311053	0.111117	0.0976869	2.328
D21	321658	3625	506.802	821.591	1038.66	505	505	195	124.44	124	100	151	113614	6.91656	1813.77	1790	1279	2441	1655975	293.784	0.00476397	0.170611	0.0785864	0.899657
D22	321453	3625	468.222	872.228	1022.61	505	505	195	119.399	119	103	142	109011	5.81371	2224.42	2239	1647	2696	2030895	233.404	0.00655231	0.267383	0.164159	2.68776
D11	320819	3625	523.858	821.06	1091.28	510	510	205	119.574	119	97	151	57276	7.16148	3343.5	3376	2489	4055	1601535	278.152	0.00120097	0.0400567	0.161619	3.34485
D12	364333	3625	571.617	760.143	1133.31	510	510	185	130.726	130	108	166	56866	9.68043	3308.1	3348	2598	3887	1439022	267.311	0.00506192	0.136026	0.0692299	1.60256
D21	321663	3625	510.456	813.876	1038.52	510	510	195	125.085	125	103	147	114203	6.52889	2299.98	2347	1470	3178	2099881	374.774	0.00524319	0.199858	0.112778	1.24395
D22	321458	3625	472.689	868.168	1022.61	510	510	195	122.518	122	105	145	111859	6.46295	2274.42	2275	1822	2772	2076542	171.975	0.00854506	0.321232	0.132872	3.10232
D11	320824	3625	542.538	830.399	1091.44	515	515	205	122.079	122	105	146	58476	6.26323	3256.53	3322	2193	3809	1559880	323.858	0.00266167	0.103484	0.126804	2.26316
D12	364328	3625	567.861	776.109	1142.7	515	515	185	125.499	125	105	157	54592	6.81905	3423.72	3451	2670	4169	1489319	381.921	1.80E-05	6.64E-04	0.065458	1.10149
D21	321668	3625	510.456	821.997	1038.66	515	515	195	125.791	126	102	150	114847	7.69078	2271.99	2343	1290	2820	2074329	309.343	0.0071908	0.233547	0.158467	2.00933
D22	321463	3625	480.811	865.325	1022.61	515	515	195	124.057	123	105	155	113264	7.71114	2119.55	2159	1363	2725	1935146	275.545	0.00919278	0.293093	0.101968	1.42356
D11	320829	3625	554.315	821.466	1091.29	520	520	205	121.678	121	102	146	58284	6.85481	3053.36	3060	2569	3445	1462558	173.6	0.0030294	0.107224	0.107944	3.4272
D12	364323	3625	574.435	771.726	1142.7	520	520	185	125.989	126	104	154	54805	6.75696	3710.03	3737	2719	4652	1613863	517.264	2.38E-04	0.00887001	0.0522257	0.711984
D21	321673	3625	514.517	816.718	1038.57	520	520	195	126.387	126	106	155	115391	7.71082	1889.73	1902	1366	2365	1725324	210.295	0.0064704	0.210747	0.148709	2.32663
D22	321468	3625	482.436	851.111	1022.61	520	520	195	123.484	123	91	160	112741	7.75813	2483.31	2540	1615	2976	2267264	268.169	0.00838195	0.264609	0.10876	1.81671
D11	320834	3625	564.873	812.533	1091.13	525	525	205	120.347	120	103	150	57646	6.84534	2735.31	2721	2322	3259	1310213	199.014	-0.00204444	-0.0720331	0.0713892	1.83164
D12	359943	3625	576.313	754.196	1142.7	525	525	185	135.336	135	114	165	64826	9.5839	3735.8	3762	2663	4617	1789446	457.626	0.00762966	0.213848	0.0979665	1.45677
D21	321678	3625	525.076	809.339	1042.5	525	525	195	125.09	125	106	156	114207	7.37622	1581.35	1606	1060	1932	1443768	176.418	0.0055033	0.185634	0.126684	2.01574
D22	321473	3625	484.872	847.457	1022.61	525	525	195	121.821	122	101	150	111223	6.55944	2185.07	2288	1164	2721	1994971	357.733	0.00523298	0.193362	0.121003	1.31864
D11	320839	3625	568.122	816.594	1091.2	530	530	205	122.622	122	97	154	58736	6.72418	2606.23	2641	2118	2946	1248384	154.992	0.0052491	0.190445	0.0846434	2.62446
D12	359948	3625	577.843	751.646	1142.7	530	530	185	137.28	137	116	175	65757	9.27706	3384.24	3391	2835	3850	1621050	208.79	0.0156934	0.457277	0.0897767	2.6706
D21	321683	3625	521.421	812.587	1042.56	530	530	195	125.145	125	109	150	114257	6.27084	2024.22	2080	1173	2597	1848112	301.019	0.00199695	0.0795459	0.174099	1.99428
D22	321478	3625	486.903	849.487	1022.61	530	530	195	123.587	123	101	149	112835	6.48288	1927.05	1952	1051	2877	1759396	419.929	0.00739356	0.279827	0.101759	0.847681
D11	320844	3625	570.153	810.097	1091.09	535	535	205	122.699	123	104	147	58773	7.38379	2441.83	2438	2059	2806	1169636	149.273	0.00200371	0.0664598	0.0409694	1.28762
D12	359953	3625	578.862	745.527	1142.7	535	535	185	135.841	135	111	176	65068	8.07392	3655.04	3738	2692	4133	1750766	303.923	0.00795098	0.265435	0.0875397	1.93606
D21	321688	3625	519.797	815.023	1042.6	535	535	195	128.083	128	104	171	116940	7.26772	2238.8	2261	1511	2759	2044021	259.068	0.00650047	0.227643	0.144605	2.18353
D22	321483	3625	483.654	849.081	1046.98	535	535	195	123.447	123	107	161	112707	6.10217	2288.39	2288	1491	3043	2089299	365.302	0.00436221	0.175728	0.135898	1.49893
D11	320849	3625	566.904	806.037	1091.02	540	540	205	121.154	120	106	148	58033	6.03521	2662.8	2657	2201	3122	1275480	150.617	-0.000151	-0.00604514	0.0723826	2.38659
D12	359958	3625	578.353	760.315	1122.31	540	540	185	130.29	130	113	160	62409	7.04983	4009.15	4014	3547	4376	1920381	157.991	4.34E-04	0.0160436	0.0900746	4.19369
D21	321693	3625	521.421	815.023	1042.6	540	540	195	128.432	128	111	155	117258	6.74699	1986.8	2046	1171	2502	1813945	281.005	0.00638625	0.241586	0.12594	1.58168
D22	321488	3625	488.121	851.111	1046.98	540	540	195	122.654	122	102	148	111983	5.99165	2421.61	2508	1617	2870	2210933	294.785	0.00203823	0.0832789	0.114988	1.69438
D11	320854	3625	562.843	804.413	1090.99	545	545	205	121.835	122	104	140	58359	5.86493	2991.03	2996	2462	3312	1432704	133.247	-0.00154369	-0.0642348	0.0963637	3.94595
D12	359963	3625	571.724	751.646	1122.31	545	545	185	128.887	129	107	152	61737	6.56412	3361	3359	2608	4099	1609918	338.479	0.00363396	0.14219	0.0564986	1.06203
D21	321698	3625	519.391	819.084	1042.67	545	545	195	126.263	126	106	155	115278	7.54612	2310.33	2253	1559	3539	2109330	420.669	0.00446124	0.148629	0.140785	1.35555
D22	321493	3625	492.182	844.208	1022.61	545	545	195	119.664	119	98	150	109253	6.8534	1869.43	1922	1013	2733	1706790	438.169	0.0020735	0.0722589	0.0778367	0.616211
D11	320859	3625	566.904	795.074	1090.82	550	550	205	124.115	124	106	142	59451	5.98266	2962.01	2962	2358	3490	1418804	232.614	0.003532	0.146032	0.0932221	2.17166
D12	359968	3625	580.392	739.408	1122.31	550	550	185	131.182	131	112	155	62836	7.33781	2921.64	2892	2362	3623	1399465	294.66	-0.00225031	-0.0806412	0.0186524	0.363114
D21	321703	3625	511.269	812.993	1042.57	550	550	195	126.846	127	107	163	115810	7.16237	2529.84	2540	1603	3285	2309743	336.546	0.00854026	0.299934	0.13539	1.79275
D22	321498	3625	480.811	835.274	1022.61	550	550	195	120.743	120	101	143	110238	6.4669	1983.82	2002	1234	2806	1811229	389.088	0.00245169	0.0913263	0.113818	1.04203
D11	320864	3625	568.528	784.923	1090.65	555	555	205	125.232	125	107	154	59986	7.35434	2583.76	2588	2232	2905	1237622	125.686	4.38E-04	0.0148992	0.0739806	2.83216
D12	359973	3625	571.724	729.21	1122.31	555	555	185	130.601	130	112	155	62558	6.86249	3557.19	3546	2969	4213	1703893	165.49	-0.00392804	-0.1501	0.0349379	1.45126
D21	321708	3625	502.741	806.091	1042.45	555	555	195	125.539	125	106	150	114617	6.28428	2286.2	2336	1474	2916	2087301	300.248	0.00609581	0.242072	0.132205	1.77823
D22	321503	3625	471.065	837.304	1022.61	555	555	195	122.045	122	103	150	111427	6.16042	1939.33	1938	1268	2672	1770609	330.098	0.00491852	0.193929	0.11446	1.20678
D11	320869	3625	570.153	778.832	1090.54	560	560	205	128.622	128	109	149	61610	6.90228	2572.66	2573	2298	2844	1232305	105.605	-0.000393	-0.0146386	0.0736737	3.34324
D12	359978	3625	571.214	736.348	1122.31	560	560	185	133.198	134	113	177	63802	8.25257	3624.72	3613	2964	4094	1736243	196.592	-0.00442105	-0.143347	0.0910143	3.07622
D21	321713	3625	503.959	798.376	1042.31	560	560	195	122.706	122	98	155	112031	6.96414	1959.88	2018	1025	2634	1789372	401.345	0.00104521	0.0367941	0.13788	1.18345
D22	321508	3625	464.974	838.522	1022.61	560	560	195	122.099	122	102	153	111476	6.16843	2064.45	2040	1409	2764	1884839	333.169	0.00392265	0.154684	0.128528	1.41141
D11	320874	3625	581.523	774.772	1090.47	565	565	205	133.722	133	114	160	64053	8.16361	3103.7	3117	2458	3752	1486670	313.721	0.0015253	0.0498937	0.0917088	1.66215
D12	359983	3625	569.174	728.7	1122.31	565	565	185	143.372	143	107	173	68675	10.4062	4328.73	4400	2952	5248	2073463	562.739	0.00158579	0.0436274	0.0911502	1.28516
D21	321718	3625	512.487	787.413	1042.12	565	565	195	127.924	127	102	152	116795	7.31885	2265.96	2345	1251	3068	2068824	410.902	0.00528023	0.183614	0.1651	1.56289
D22	321513	3625	469.035	826.34	1022.61	565	565	195	127.826	128	105	162	116705	7.99502	2680.86	2646	1631	4068	2447627	484.143	0.0108995	0.344768	0.12664	1.24484
D11	320879	3625	596.549	774.772	1090.47	570	570	205	136.873	136	117	178	65562	9.19606	2904.89	2883	2491	3325	1391440	176.296	0.00368682	0.109345	0.0824114	2.50907
D12	359988	3625	577.333	721.561	1122.31	570	570	185	148.138	148	124	176	70958	10.0751	4266.38	4367	2720	5291	2043597	624.689	0.0038025	0.111395	0.103648	1.2828
D21	321723	3625	520.203	778.886	1041.97	570	570	195	130.524	130	114	161	119168	6.73103	2338.72	2377	1189	3261	2135250	471.202	0.00711617	0.274034	0.169188	1.43644
D22	321518	3625	480.811	823.091	1022.61	570	570	195	128.221	128	106	157	117066	7.30126	2647.64	2648	1459	4046	2417299	596.177	0.00673268	0.234891	0.10868	0.870677
D11	320884	3625	607.514	772.265	1094.49	575	575	205	137.111	136	114	166	65676	8.08236	2811.57	2815	2420	3279	1346744	143.504	8.99E-04	0.0304836	0.0760522	2.76945
D12	359993	3625	581.922	718.501	1122.31	575	575	185	153.656	153	116	183	73601	10.7289	5078.66	5189	3451	5815	2432676	456.603	4.43E-04	0.0126725	0.141508	2.75766
D21	321728	3625	523.452	781.728	1042.02	575	575	195	133.294	133	109	163	121697	7.95004	2263.46	2278	1235	3242	2066537	394.989	0.00944785	0.313847	0.126619	1.28807
D22	321523	3625	490.558	818.218	1022.61	575	575	195	129.774	130	108	160	118484	7.21866	2511.9	2557	1331	3830	2293361	583.891	0.00764516	0.272798	0.103359	0.805992
D11	320889	3625	588.021	769.017	1094.43	580	580	205	142.171	141	113	179	68100	10.614	2393.27	2386	1839	2789	1146376	186.018	-0.0017572	-0.0471573	0.0212267	0.534843
D12	359999	3625	576.313	716.462	1122.31	580	580	185	141.547	141	119	166	67801	8.62669	5152.38	5155	4305	5910	2467988	316.947	0.00231995	0.0759553	0.104824	3.08474
D21	321733	3625	523.045	775.638	1041.92	580	580	195	131.241	131	109	160	119823	7.11982	1798.67	1804	1142	2516	1642187	254.129	0.00310807	0.114228	0.109572	1.39789
D22	321528	3625	493.806	805.629	1022.61	580	580	195	129.821	129	108	162	118527	7.39087	2958.95	2922	1398	4716	2701518	832.47	0.00473706	0.16563	0.124391	0.786447
D11	320894	3625	585.99	764.55	1094.35	585	585	205	138.409	138	109	173	66298	10.0369	1960.48	1919	1641	2434	939072	171.404	-0.00487565	-0.135129	-0.0284645	-0.670221
D12	360004	3625	581.922	705.753	1122.31	585	585	185	138.43	138	116	174	66308	8.1584	4994.55	5026	4231	5586	2392389	291.969	0.0012185	0.0413003	0.0788897	2.50169
D21	321738	3625	519.797	781.728	1042.04	585	585	195	132.285	132	109	154	120776	7.23008	2072.79	2135	1181	2831	1892459	365.786	0.0046907	0.170845	0.0916498	0.951497
D22	321533	3625	497.055	799.943	1022.61	585	585	195	131.34	131	110	162	119913	6.92034	2952.5	2980	1759	4368	2695635	617.531	0.00622746	0.234916	0.113779	0.976843
D11	320899	3625	581.929	766.174	1094.38	590	590	205	136.127	136	107	164	65205	7.87577	2148.27	2098	1871	2558	1029021	162.67	-0.00411005	-0.142665	-0.0356577	-0.976638
D12	360009	3625	578.862	705.243	1122.31	590	590	185	133.269	133	110	169	63836	7.75842	4612.09	4654	3401	5345	2209189	347.51	0.00696458	0.237612	0.102415	2.46592
D21	321743	3625	516.956	785.381	1042.2	590	590	195	130.547	130	97	163	119189	7.38896	2116.73	2181	1152	2833	1932573	362.45	0.00307135	0.108195	0.0910444	0.974671
D22	321538	3625	488.933	798.725	1022.61	590	590	195	130.056	130	103	164	118741	7.65528	3032.5	3005	2309	3832	2768671	283.666	0.00699726	0.236102	0.127932	2.42504
D11	320904	3625	588.427	769.017	1094.43	595	595	205	134.944	134	111	168	64638	8.30202	2278.38	2272	1826	2738	1091346	199.56	-0.0139745	-0.46073	-0.0130365	-0.301607
D12	360014	3625	586.511	706.773	1122.31	595	595	185	141.132	141	119	177	67602	9.56225	4164.43	4156	2871	5417	1994760	540.879	0.0105823	0.309101	0.119554	1.64438
D21	321748	3625	520.203	795.94	1042.27	595	595	195	132.771	133	104	169	121220	7.31476	1952.62	2016	1075	2552	1782741	310.24	0.00716023	0.258085	0.0702558	0.826312
D22	321543	3625	489.745	798.725	1022.61	595	595	195	130.813	131	104	160	119432	7.64717	2739.51	2757	1707	3592	2501169	424.907	0.00917052	0.310891	0.131619	1.49978
D11	320909	3625	594.112	769.423	1094.44	600	600	205	141.315	141	121	167	67690	8.66453	2875.62	2862	2385	3451	1377423	209.586	-0.00216459	-0.0707604	0.0477899	1.25159
D12	360019	3625	597.729	702.694	1122.31	600	600	185	153.463	153	124	181	73509	9.41368	3285.38	3291	2217	4194	1573695	385.268	0.0010679	0.034781	0.0863202	1.35521
D21	321753	3625	523.327	793.77	1050.25	600	600	195	132.197	132	110	164	120696	8.00593	1980.85	2045	1141	2495	1808518	298.862	0.0019983	0.065862	0.101471	1.22118
D22	321548	3625	490.964	799.131	1022.61	600	600	195	133.327	133	113	172	121728	7.60014	2911.73	2946	2015	3488	2658407	323.538	0.00909165	0.316111	0.125079	2.00104
D11	320914	3625	591.676	768.611	1094.42	605	605	205	138.317	138	107	166	66254	9.63103	2758.82	2730	2379	3292	1321475	192.681	-0.00671955	-0.194313	0.0396921	1.09324
D12	360024	3625	595.69	706.773	1122.31	605	605	185	155.534	155	121	188	74501	10.0803	3785.16	3827	3061	4451	1813094	293.401	-3.03e-05	-0.000935	0.106477	2.48293
D21	321758	3625	530.635	781.183	1050.12	605	605	195	134.65	134	110	165	122935	7.99162	1690.47	1690	1061	2380	1543400	263.207	0.00720873	0.241179	0.105747	1.22843
D22	321553	3625	481.217	797.913	1022.61	605	605	195	131.099	130	107	163	119693	7.84269	2657.54	2716	1291	3492	2426332	482.197	0.00855049	0.283437	0.136486	1.32376
D11	320919	3625	598.579	769.423	1094.44	610	610	205	137.591	138	119	167	65906	7.94539	3072.22	3097	2425	3506	1471595	213.043	-0.00273666	-0.0950419	0.0828155	2.20583
D12	360029	3625	607.928	706.263	1122.31	610	610	185	159.929	159	129	192	76606	10.214	4068.5	4136	3197	4642	1948811	275.74	-0.00359096	-0.112859	0.111406	2.95801
D21	321763	3625	549.722	773.467	1050.12	610	610	195	134.22	134	108	163	122543	7.65002	1717.25	1743	1007	2266	1567850	251.322	0.00794402	0.27656	0.133934	1.61412
D22	321558	3625	489.745	797.507	1022.61	610	610	195	132.286	132	109	162	120777	8.61483	2799.38	2823	1819	3756	2555838	416.889	0.0106185	0.322681	0.173064	1.98133
D11	320924	3625	605.077	766.58	1094.39	615	615	205	138.013	138	118	174	66108	8.48897	2710.09	2732	2184	3249	1298134	236.274	-0.00551047	-0.18017	0.0466693	1.02287
D12	360034	3625	602.319	703.714	1122.31	615	615	185	160.015	160	130	192	76647	10.3787	4809.48	4850	3428	5618	2303742	435.143	-0.00111795	-0.0345107	0.113787	2.25834
D21	321768	3625	552.158	773.061	1050.12	615	615	195	134.781	134	115	169	123055	7.68658	1881.76	1900	1219	2375	1718043	242.222	0.00591789	0.206314	0.132107	1.81308
D22	321563	3625	493.4	796.694	1022.61	615	615	195	130.869	131	105	159	119483	7.53851	2864.39	2971	1515	3648	2615184	448.247	0.00879606	0.302736	0.14451	1.6137
D11	320929	3625	611.575	760.896	1094.29	620	620	205	149.758	150	120	185	71734	11.835	2978.01	2996	2432	3370	1426469	165.826	0.00188241	0.04755	0.0803221	2.67046
D12	360039	3625	619.656	697.085	1122.31	620	620	185	171.752	171	134	212	82269	11.0926	4632.31	4652	3570	5567	2218875	435.954	-0.00588224	-0.183233	0.107736	2.06687
D21	321773	3625	554.595	772.655	1050.12	620	620	195	134.696	134	112	168	122977	7.62508	1656.7	1661	1100	2243	1512565	233.088	0.00386106	0.135885	0.103351	1.33154
D22	321568	3625	497.055	795.882	1022.61	620	620	195	130.915	131	108	169	119525	7.47682	2858.46	2846	1737	3962	2609774	524.021	0.00298954	0.104378	0.12425	1.20572
D11	320934	3625	621.321	754.329	1098.24	625	625	205	155.781	156	118	182	74619	10.2058	2693.34	2664	2339	3273	1290108	185.55	0.00469921	0.142786	0.0609991	1.66905
D12	360044	3625	622.205	688.416	1122.31	625	625	185	177.537	178	142	219	85040	13.1457	4672.09	4682	2875	6024	2237929	695.999	0.00148035	0.0399259	0.108314	1.31206
D21	321778	3625	557.031	770.624	1050.12	625	625	195	134.252	134	115	162	122572	7.12991	1926.48	1993	1096	2543	1758873	305.829	0.00290106	0.108935	0.109642	1.24483
D22	321573	3625	506.802	786.136	1022.61	625	625	195	133.712	133	113	168	122079	8.06805	2789.47	2821	1525	3960	2546786	550.721	0.00657559	0.216531	0.108629	0.992609
D11	320939	3625	621.321	746.614	1098.1	630	630	205	154.159	154	130	182	73842	9.696	3073.99	3083	2556	3504	1472442	172.619	-0.000321	-0.0102013	0.0892327	2.91775
D12	360049	3625	617.106	677.708	1122.31	630	630	185	168.432	168	136	211	80679	12.7432	4255.26	4301	2499	5988	2038269	834.061	0.00523067	0.137553	0.075205	0.713696
D21	321783	3625	552.97	771.842	1050.12	630	630	195	134.692	134	113	161	122974	7.48672	1761.04	1812	894	2593	1607834	413.923	0.00390481	0.139955	0.0995645	0.770487
D22	321578	3625	510.863	767.862	1022.61	630	630	195	135.912	135	115	170	124088	7.85163	2460.48	2506	1734	2933	2246414	253.881	0.00738676	0.253856	0.130195	2.23285
D11	320944	3625	619.29	743.772	1097.97	635	635	205	146.434	145	125	189	70142	9.75363	2962.62	2951	2550	3362	1419094	162.12	-0.00221465	-0.0666462	0.103446	3.42636
D12	360054	3625	624.755	682.807	1122.31	635	635	185	179.213	179	147	218	85843	12.1033	3741.26	3675	2109	5310	1792063	645.962	-0.00656032	-0.19556	0.105331	1.10383
D21	321788	3625	558.25	778.34	1050.12	635	635	195	135.972	136	112	163	124142	7.6935	2075.02	2120	1260	2750	1894493	318.784	0.0047656	0.167651	0.106698	1.25511
D22	321583	3625	516.954	767.862	1022.61	635	635	195	135.012	135	108	168	123266	8.18313	2386	2414	1728	2885	2178422	226.452	0.00415953	0.136686	0.115456	2.18117
D11	320949	3625	619.696	745.803	1097.97	640	640	205	143.468	143	117	179	68721	9.25095	2652.63	2647	2138	3184	1270609	220.706	-0.00276952	-0.0861403	0.107247	2.32826
D12	360059	3625	625.775	679.238	1122.31	640	640	185	172.39	172	144	206	82575	10.9055	3676.88	3549	2567	5351	1761227	573.994	-0.00313336	-0.0993741	0.0710477	0.849853
D21	321793	3625	553.783	778.34	1050.12	640	640	195	136.933	136	109	171	125020	8.43778	2219.76	2294	1347	2914	2026643	339.876	0.0103875	0.333684	0.108423	1.27771
D22	321588	3625	524.264	770.298	1034.8	640	640	195	134.313	134	114	163	122628	7.6487	2249.16	2338	1322	2829	2053481	375.053	0.00739602	0.257845	0.103629	1.1262
D11	320954	3625	620.509	733.62	1097.97	645	645	205	150.879	151	120	181	72271	9.52919	2966.84	2983	2530	3496	1421117	204.579	0.00558073	0.175743	0.10488	2.75323
D12	360064	3625	616.086	677.708	1137.6	645	645	185	175.261	175	138	216	83950	11.5273	5976.4	5998	4694	7295	2862695	615.197	0.0302938	0.894085	0.0744975	1.34708
D21	321798	3625	550.128	773.061	1050.12	645	645	195	135.636	135	116	162	123836	7.69849	2072.77	2147	1270	2807	1892442	322.832	0.00476954	0.167267	0.0742291	0.887324
D22	321593	3625	525.076	765.831	1034.8	645	645	195	131.743	131	110	160	120281	7.65702	2035.41	2098	1334	2613	1858328	293.32	6.77E-04	0.0232886	0.0635689	0.829506
D11	320959	3625	613.199	732.808	1097.97	650	650	205	149.564	149	125	181	71641	9.59818	2646.76	2662	1976	3308	1267796	315.532	0.0030789	0.0956594	0.0649482	1.02315
D12	360069	3625	618.636	683.317	1137.6	650	650	185	175.894	176	133	232	84253	13.0154	5211.15	5328	3486	6318	2496142	508.338	0.0301301	0.790553	0.0671613	1.29033
D21	321803	3625	542.006	770.218	1050.12	650	650	195	136.026	136	110	173	124192	7.96135	2151.01	2222	1237	2737	1963873	277.438	0.00443937	0.15103	0.116731	1.62085
D22	321598	3625	518.578	755.273	1034.8	650	650	195	131.367	131	107	159	119938	7.52511	2068	2136	1129	2796	1888088	423.334	2.17E-04	0.00758804	0.097891	0.871128
D11	320964	3625	616.448	727.122	1097.97	655	655	205	150.401	150	120	189	72042	9.18328	2907.56	2913	2222	3613	1392723	352.27	0.0010987	0.0359488	0.0771338	1.18211
D12	360074	3625	631.894	682.807	1137.6	655	655	185	181.445	182	146	226	86912	12.8804	5099.94	5172	4043	5851	2442873	384.394	0.0202932	0.560365	0.0897301	2.18493
D21	321808	3625	546.067	770.218	1050.12	655	655	195	138.76	139	117	177	126688	8.53081	2103.45	2169	1142	2862	1920449	336.781	0.00834908	0.26936	0.0906106	1.03782
D22	321603	3625	521.015	755.679	1034.8	655	655	195	132.212	132	112	157	120710	7.4164	2312.44	2354	1317	3239	2111254	469.631	-0.00055	-0.0196253	0.117013	1.03162
D11	320969	3625	631.067	730.371	1097.97	660	660	205	155.459	155	132	188	74465	9.62486	3161.71	3183	2623	3819	1514459	298.949	0.00160261	0.0516875	0.0959652	1.85213
D12	360079	3625	649.741	680.257	1137.6	660	660	185	185.086	185	145	238	88656	13.3689	3490.22	3567	2533	4121	1671813	382.053	-0.000267	-0.00738644	0.00718039	0.130257
D21	321813	3625	555.813	772.248	1050.12	660	660	195	138.465	139	113	175	126419	8.002	2279.62	2316	1442	2748	2081295	266.776	0.00811139	0.278458	0.122775	1.86879
D22	321608	3625	530.355	756.085	1022.61	660	660	195	134.828	134	113	174	123098	7.93021	2260.68	2270	1892	2586	2063998	125.268	0.00647731	0.218835	0.0934377	3.0843
D11	320974	3625	636.753	736.057	1097.97	665	665	205	157.121	156	123	199	75261	10.431	3055.7	3044	2549	3594	1463678	253.225	0.00299492	0.0899551	0.0792935	1.7731
D12	360084	3625	657.9	674.648	1117.21	665	665	185	193.846	193	157	235	92852	11.7584	3916.95	3969	2973	4629	1876219	357.88	4.18E-04	0.0137603	0.068819	1.40943
D21	321818	3625	558.25	760.066	1050.12	665	665	195	137.866	137	110	182	125872	8.15083	2209.39	2215	1630	2827	2017169	228.805	0.00183075	0.0618188	0.0950357	1.67608
D22	321613	3625	529.949	748.369	1022.61	665	665	195	136.053	136	113	167	124216	7.95281	2482.41	2472	2131	2956	2266442	156.67	-6.44e-05	-0.00220241	0.094226	2.72886
D11	320979	3625	640.001	723.468	1097.97	670	670	205	164.497	164	129	209	78794	10.9529	3047	2993	2591	3603	1459512	220.44	0.00827522	0.246524	0.0807909	2.06648
D12	360089	3625	664.529	669.039	1117.21	670	670	185	194.052	194	158	231	92951	11.6047	4023.38	4064	3309	4712	1927198	287.449	-0.000372	-0.0124486	0.04759	1.2717
D21	321823	3625	561.499	756.411	1050.12	670	670	195	137.249	137	115	169	125308	7.79174	1931.68	1941	1273	2573	1763621	243.766	2.65E-04	0.00933528	0.094291	1.36562
D22	321618	3625	539.695	734.968	1022.61	670	670	195	140.281	140	114	172	128077	8.54482	2973.57	2985	2127	3623	2714868	311.556	0.00660063	0.215306	0.0920579	1.60912
D11	320984	3625	653.402	711.285	1093.91	675	675	205	168.01	168	138	208	80477	11.1497	2131.34	2116	1780	2527	1020912	139.815	8.00E-04	0.0240944	0.0587611	1.69208
D12	360094	3625	667.078	667	1117.21	675	675	185	203.868	204	165	238	97653	11.5694	4481.81	4496	3920	4846	2146787	177.197	0.00853097	0.298111	0.0599475	2.86097
D21	321828	3625	568.402	741.791	1050.12	675	675	195	136.44	136	107	164	124570	7.92972	2010.64	2028	1563	2457	1835715	143.667	0.00222216	0.0763001	0.0775678	2.01486
D22	321623	3625	542.132	730.501	1022.61	675	675	195	139.475	139	108	182	127341	8.20901	2877.09	2930	2036	3398	2626780	314.447	0.00392557	0.132873	0.0970573	1.61896
D11	320989	3625	652.184	702.35	1093.91	680	680	205	167.795	168	135	198	80374	11.9728	2274.65	2259	1773	2888	1089559	275.125	-0.000531	-0.0148999	0.0302115	0.484909
D121	360104	3625	662.489	674.138	1101.91	680	680		200.194	200	159	231	95893	12.2455	3501.02	3527	2757	4162	1676987	330.438	0.0206656	0.662017	0.0812744	1.59277
D122	360099	3625	676.257	655.781	1117.21	680	680		202.793	202	162	240	97138	12.6033	3904.17	3928	3105	4456	1870098	299.599	0.0144547	0.458541	0.0601713	1.47921
D211	321833	3625	584.24	725.141	1050.12	680	680		137.364	137	115	161	125413	7.85472	1549.89	1558	939	2135	1415046	292.996	-0.000434	-0.015201	0.0673598	0.667664
D212	321838	3625	563.935	751.131	1050.12	680	680		138.138	138	114	174	126120	8.26365	1970.93	1983	1295	2532	1799457	261.165	0.00210123	0.0701023	0.131779	1.7574
D221	321628	3625	557.564	711.008	1030.73	680	680		144.773	145	113	177	132178	8.72183	2341.84	2349	1758	2803	2138103	225.838	0.00659304	0.217442	0.118794	2.20209
D222	321633	3625	532.386	744.308	1018.55	680	680		130.738	130	111	163	119364	6.92095	1483.33	1496	1086	1912	1354277	150.979	6.23E-04	0.0235198	0.0711022	1.30437
D11	320994	3625	654.621	710.472	1093.91	685	685	205	161.392	161	125	195	77307	11.0707	2149.89	2151	1719	2630	1029798	226.918	-0.0037165	-0.108765	0.0433117	0.786627
D121	364088	3625	663.877	680.151	1101.91	685	685		195.002	196	155	243	84826	14.1235	3128.93	3158	2386	3721	1361085	333.705	0.0150257	0.408777	0.0652486	1.14864
D122	363843	3625	680.252	658.578	1133.19	685	685		204.74	205	157	245	89062	13.2859	3904.75	3941	2660	4830	1698566	433.458	-0.000906	-0.0279549	0.0641733	1.08647
D211	321845	3625	589.112	724.735	1050.03	685	685		139.326	139	118	172	127205	8.26286	1667.53	1700	1103	2177	1522453	240.726	0.00234717	0.0789693	0.0627363	0.817851
D212	328189	3625	563.083	757.52	1050.12	685	685		138.877	138	117	170	66522	8.00493	1948.29	1932	1522	2360	933230	190.368	0.00680889	0.234656	0.0927379	1.73712
D221	328286	3625	560.971	711.434	1030.73	685	685		143.658	143	109	173	68812	8.68508	1935.43	1932	1481	2336	927073	192.147	0.00871316	0.285754	0.0949362	1.7467
D222	328492	3625	532.812	743.456	1018.55	685	685		135.242	135	112	165	64781	7.717	1995.42	2035	1276	2448	955804	258.955	0.0056877	0.198229	0.126783	1.73404
D11	320999	3625	668.022	711.691	1093.91	690	690	205	169.177	169	139	211	81036	11.4495	2610.39	2642	2220	2934	1250375	161.081	0.00224325	0.0661437	0.068559	2.07949
D121	364093	3625	666.652	675.526	1101.91	690	690		183.159	183	143	225	79674	14.4812	2650.93	2654	1982	3300	1153153	316.5	0.00835089	0.209495	0.0417409	0.671207
D122	363848	3625	688.642	650.987	1133.19	690	690		212.607	212	171	252	92484	13.9644	3679.97	3665	2690	4699	1600789	438.543	0.0118041	0.355241	0.0929307	1.42702
D211	321850	3625	593.985	724.329	1049.95	690	690		141.166	141	116	180	128885	8.22349	1952.21	1976	1417	2344	1782372	192.725	0.00285975	0.0979025	0.10412	1.91045
D212	328194	3625	566.49	748.576	1071.41	690	690		134.491	134	113	162	64421	8.00048	1805.13	1800	1219	2337	864659	256.032	0.00173894	0.0583629	0.0904373	1.16948
D221	328291	3625	564.804	709.305	1030.73	690	690		142.044	142	116	177	68039	9.16904	2133.4	2137	1752	2501	1021898	161.091	0.00359949	0.111124	0.0780016	1.91653
D222	328497	3625	540.904	738.771	1035.59	690	690		138.027	137	111	174	66115	7.93839	2379.01	2406	1802	2760	1139547	195.756	0.00114245	0.0396829	0.0890964	1.98841
D11	321004	3625	668.022	705.599	1093.91	695	695	205	168.758	168	134	220	80835	11.0226	2638.92	2643	2181	3133	1264041	205.075	-0.000316	-0.00968506	0.0676061	1.62973
D121	364099	3625	671.739	674.138	1120.41	695	695		201.903	203	162	247	87828	14.9085	2955.63	2945	2676	3287	1285699	123.512	0.0107031	0.28683	0.0568044	2.57251
D122	363854	3625	692.238	650.188	1133.19	695	695		216.823	217	178	272	94318	13.8941	3303.36	3341	2435	4033	1436961	368.813	0.0122363	0.377291	0.109837	1.77283
D211	321855	3625	598.045	722.705	1049.87	695	695		140.723	140	114	175	128480	8.1241	1521.23	1506	1021	2063	1388881	199.866	-0.00166941	-0.0579308	0.0584092	0.840066
D212	328199	3625	562.657	746.447	1071.41	695	695		130.889	131	106	157	62696	7.73044	1403.3	1384	944	1993	672183	233.626	0.0021806	0.0736818	0.0679265	0.764114
D221	328296	3625	563.526	705.471	1030.73	695	695		144.244	144	122	180	69093	8.96931	2456.33	2450	1909	3055	1176583	261.628	0.00473803	0.151675	0.0868306	1.50018
D222	328502	3625	539.2	728.124	1035.59	695	695		140.038	140	121	169	67078	8.55738	2334.51	2325	1888	2844	1118228	218.409	0.00494505	0.161051	0.0956149	1.86561
D111	328738	3625	673.984	718.376	1081.13	700	700		159.808	159	126	195	76548	11.1528	2482.68	2508	1982	2740	1189202	141.425	2.34E-04	0.00669453	0.0858981	2.77728
D112	321009	3625	665.486	698.844	1093.91	700	700		165.741	166	130	199	79390	10.984	2538.69	2562	2116	2849	1216032	166.046	0.0044351	0.133254	0.0574732	1.66191
D121	364104	3625	680.527	672.751	1120.41	700	700		209.2	209	162	256	91002	15.1811	3044.91	3039	2623	3423	1324538	160.673	0.00848383	0.231853	0.06323	2.25402
D122	363859	3625	699.829	651.786	1133.19	700	700		225.513	226	172	267	98098	14.1686	3610.8	3571	2446	4701	1570699	548.622	0.00900647	0.284142	0.120333	1.41383
D211	321860	3625	602.511	725.547	1049.8	700	700		142.191	142	110	176	129820	8.29823	1334.38	1324	981	1690	1218286	147.303	0.00179817	0.0615127	0.0624713	1.06527
D212	328204	3625	566.065	753.687	1071.41	700	700		134.194	134	108	162	64279	7.39373	1721.59	1706	1197	2234	824640	240.152	0.00437194	0.158008	0.105796	1.37173
D221	328301	3625	557.99	713.989	1030.73	700	700		143.102	142	121	172	68546	8.15052	2548.65	2575	1879	2968	1220805	213.818	0.00840928	0.292828	0.124511	2.63961
D222	328507	3625	540.478	740.475	1039.85	700	700		132.09	131	107	167	63271	7.5713	1835.28	1853	1477	2103	879097	113.85	0.00605299	0.209932	0.0767072	2.29687
D111	364616	3625	679.535	711.438	1081.13	705	705		164.49	164	135	197	71553	10.7706	2463.39	2478	1989	2805	1071573	163.882	0.00115039	0.0350972	0.0599051	1.69914
D112	364418	3625	672.151	689.453	1087.41	705	705		167.536	167	140	202	72878	11.3822	2311.43	2308	1982	2597	1005470	113.048	-0.00112203	-0.0330678	0.0406986	1.5992
D121	364109	3625	688.852	673.213	1120.41	705	705		221.869	222	167	266	96513	13.6662	3079.79	3095	2483	3574	1339707	232.677	0.0133991	0.429314	0.0793988	1.94728
D122	363864	3625	711.016	648.989	1165.15	705	705		231.701	232	182	281	100790	14.1917	3652.2	3766	2180	4477	1588709	488.752	0.0178283	0.571952	0.139674	1.83161
D211	321865	3625	611.038	712.958	1049.65	705	705		144.607	144	119	178	132026	8.58215	1799.66	1795	1332	2350	1643088	225.935	0.00498228	0.167068	0.106098	1.5281
D212	328209	3625	571.601	750.706	1071.41	705	705		136.238	136	114	164	65258	7.75391	1731.97	1751	1250	2160	829613	179.113	0.0048332	0.169024	0.102193	1.79311
D221	328306	3625	555.434	719.952	1039.25	705	705		148.286	148	123	190	71029	9.54441	3385.08	3361	2757	3932	1621454	258.369	0.0115057	0.353447	0.0970697	2.31851
D222	328512	3625	547.718	731.105	1052.62	705	705		141.01	141	117	173	67544	8.5966	2610.84	2575	1958	3410	1250594	297.844	0.00324525	0.10612	0.0663889	1.09144
D111	364621	3625	685.085	707.276	1081.13	710	710		163.924	164	114	195	71307	10.9178	2467.29	2491	1969	2848	1073269	193.618	0.00221191	0.0662741	0.0689708	1.64439
D112	364423	3625	679.66	682.253	1074.67	710	710		156.54	156	125	185	68095	9.44643	2060.73	2056	1746	2506	896418	156.001	-0.00356501	-0.118577	0.0415288	1.05342
D121	364114	3625	698.565	670.438	1120.41	710	710		214.906	216	149	256	93484	14.1153	2874.95	2889	2450	3271	1250604	147.033	0.0080542	0.243291	0.0621978	2.2899
D122	363869	3625	709.019	650.188	1165.15	710	710		229.605	229	176	303	99878	15.7005	3254.73	3267	2097	4422	1415806	434.368	0.0205645	0.589351	0.10776	1.4578
D211	321870	3625	616.317	706.461	1049.56	710	710		142.033	142	116	175	129676	9.06126	1864.99	1850	1364	2341	1702735	191.711	0.00282674	0.088367	0.115274	2.01098
D212	328214	3625	580.971	741.336	1071.41	710	710		138.812	138	116	173	66491	8.20209	2035.7	2019	1390	2574	975101	238.366	0.00473602	0.159549	0.100995	1.56681
D221	328311	3625	557.564	716.119	1039.25	710	710		143.789	143	120	172	68875	8.20752	3009.94	3039	2611	3352	1441760	170.98	0.0062048	0.216065	0.0847685	2.75131
D222	328517	3625	551.977	731.105	1052.62	710	710		138.486	138	113	164	66335	7.74079	2540.42	2552	1765	3304	1216863	313.292	0.00152721	0.0545619	0.0800607	1.20215
D111	364626	3625	683.235	706.813	1090.38	715	715		166.366	166	133	202	72369	9.45385	2341.03	2340	1862	2760	1018349	195.399	0.00323294	0.113418	0.0612463	1.38286
D112	364428	3625	687.173	683.192	1077.8	715	715		161.347	161	132	206	70186	11.2924	1984.94	1978	1643	2465	863451	157.698	1.13E-04	0.00321821	0.02237	0.550821
D121	364119	3625	704.115	669.051	1120.41	715	715		214.598	215	175	250	93350	14.0221	2820.73	2820	2376	3189	1227017	153.616	0.00653356	0.198684	0.0670933	2.30904
D122	363874	3625	721.804	652.585	1161.16	715	715		231.154	231	188	285	100552	13.5603	2760.27	2777	1878	3441	1200716	331.566	0.00870131	0.294093	0.0980793	1.48715
D211	321875	3625	618.682	711.334	1045.45	715	715		140.197	140	113	176	128000	8.1977	1698.6	1668	1307	2265	1550823	203.735	0.00232294	0.0792699	0.0907583	1.38744
D212	328219	3625	592.044	740.484	1071.41	715	715		142.413	142	118	172	68216	8.36787	2153.92	2255	1259	2601	1031730	300.553	0.00954072	0.321679	0.0931527	1.22139
D221	328316	3625	563.526	717.822	1039.25	715	715		139.572	139	117	168	66855	8.00226	2415.67	2403	1919	2978	1157105	266.788	0.00240667	0.0837507	0.0671469	1.13947
D222	328522	3625	555.384	733.235	1052.62	715	715		139.491	139	115	165	66816	8.21389	2560.23	2587	1852	3210	1226348	302.559	0.00392595	0.132822	0.0932983	1.44422
D111	364631	3625	679.535	701.726	1090.38	720	720		163.262	162	138	201	71019	9.87177	2552.89	2572	2078	2960	1110505	122.841	0.00169788	0.0560649	0.0698688	2.71437
D112	364433	3625	695.625	685.383	1077.8	720	720		165.607	165	134	207	72039	10.8275	2054.8	2059	1651	2354	893836	114.691	0.00253428	0.0773278	0.0422503	1.45254
D121	364124	3625	705.04	669.051	1120.41	720	720		216.844	217	164	265	94327	15.0263	3046.3	3017	2281	3832	1325139	375.304	0.0116619	0.332703	0.0567499	0.871789
D122	363879	3625	719.806	654.982	1161.16	720	720		236.294	237	179	290	102788	14.9625	3440.43	3447	2414	4243	1496585	389.503	0.0122354	0.381782	0.104279	1.6682
D211	321880	3625	619.494	711.74	1045.44	720	720		139.834	140	109	175	127668	8.22242	1649.55	1613	1145	2317	1506038	242.413	5.20E-04	0.0176768	0.0958933	1.19086
D212	328224	3625	591.192	734.096	1071.41	720	720		139.111	139	107	169	66634	8.30853	2103.27	2168	1340	2403	1007466	203.639	-0.00210522	-0.0706447	0.0692977	1.3387
D221	328321	3625	562.674	712.712	1039.25	720	720		139.276	138	116	170	66713	8.42834	2352.45	2348	1598	3369	1126823	330.694	0.0069699	0.228756	0.0876808	1.1469
D222	328527	3625	548.57	736.216	1052.62	720	720		139.461	138	118	172	66802	8.84538	2532.53	2551	1728	3412	1213083	368.977	0.00700832	0.219457	0.109012	1.34934
D111	364636	3625	679.997	709.588	1090.38	725	725		167.124	167	129	216	72699	10.7409	2253.6	2278	1661	2622	980314	193.155	0.00616776	0.190759	0.0776928	1.68223
D112	364438	3625	693.434	687.262	1077.8	725	725		163.646	164	132	197	71186	10.4255	1797.31	1785	1624	2041	781831	82.5121	0.00595463	0.185831	0.0282258	1.1959
D121	364129	3625	705.965	671.826	1120.41	725	725		210.756	210	162	260	91679	15.3833	2760.92	2719	2098	3648	1201000	435.005	0.0117044	0.316998	0.039977	0.487951
D122	363884	3625	730.194	661.774	1161.16	725	725		237.455	237	197	278	103293	13.5143	3110.29	3214	1697	4274	1352977	562.469	0.0109499	0.380628	0.10924	1.08915
D211	321885	3625	611.251	711.74	1061.83	725	725		143.506	143	120	179	131021	8.5093	2459.98	2453	1732	3059	2245963	288.548	0.00574908	0.192804	0.117959	1.79908
D212	328229	3625	595.025	727.707	1071.41	725	725		142.766	142	119	173	68385	8.63119	2583.21	2612	1973	2901	1237358	159.931	0.00152155	0.0502588	0.0685418	2.07215
D221	328326	3625	565.23	712.286	1039.25	725	725		137.597	137	113	167	65909	8.06034	2173.56	2157	1702	2738	1041133	271.041	0.0062634	0.212512	0.108572	1.5708
D222	328532	3625	548.996	734.087	1052.62	725	725		140.983	141	117	169	67531	8.08918	2544.52	2604	1998	2874	1218823	196.134	0.0114133	0.393346	0.119178	2.763
D111	364641	3625	689.71	705.888	1090.38	730	730		168.414	168	139	202	73260	11.1766	1964.77	1968	1548	2329	854675	172.033	0.00635107	0.190194	0.0680998	1.45634
D112	364443	3625	702.825	684.444	1077.8	730	730		162.345	162	128	195	70620	10.2813	1803.81	1807	1591	2002	784657	79.5276	0.00240229	0.0756837	0.0422457	1.83872
D121	364134	3625	716.14	674.601	1138.91	730	730		241.526	243	187	288	105064	16.3527	3805.77	3806	2607	4794	1655508	523.342	0.015473	0.450103	0.0586785	0.806123
D122	363889	3625	730.593	663.373	1161.16	730	730		256.251	256	202	299	111469	14.8185	4223.47	4247	3073	5261	1837211	478.87	0.0202997	0.688101	0.09669	1.55518
D211	321890	3625	616.935	709.71	1061.73	730	730		145.669	145	114	181	132996	9.03223	2715.09	2710	1879	3520	2478880	357	0.0076159	0.243797	0.126609	1.70938
D212	328234	3625	600.988	726.43	1071.41	730	730		145.008	145	124	174	69459	7.53763	2780.72	2852	1930	3289	1331963	275.888	0.00572106	0.218871	0.0729092	1.36985
D221	328331	3625	573.748	715.267	1052.03	730	730		141.887	142	120	174	67964	8.20066	2729.43	2691	2028	3500	1307399	322.928	0.0029988	0.10346	0.093854	1.45041
D222	328537	3625	552.829	730.253	1052.62	730	730		138.092	138	117	176	66146	7.90053	2456.1	2463	1925	2882	1176474	188.587	0.00617772	0.214632	0.103381	2.44052
D111	364646	3625	698.498	707.738	1104.26	735	735		174.009	173	142	222	75694	12.3174	2235.39	2229	1896	2580	972394	143.433	-0.00203952	-0.0577426	0.0771014	2.2312
D112	364449	3625	712.217	683.192	1077.8	735	735		163.582	163	133	192	71158	10.224	1588.12	1589	1370	1752	690833	82.1774	-0.00169527	-0.0543401	0.0226993	0.857881
D121	364139	3625	731.866	675.063	1138.91	735	735		245.602	246	193	288	106837	14.8119	3749.5	3779	2803	4812	1631032	460.331	0.0185886	0.605201	0.0746307	1.13133
D122	363894	3625	736.586	659.777	1177.14	735	735		264.708	265	214	326	115148	16.3253	4531.89	4537	3120	5767	1971373	584.276	0.030003	0.94463	0.101315	1.4271
D211	321895	3625	622.62	707.679	1061.63	735	735		144.652	144	120	172	132067	8.51928	2339.71	2360	1725	2732	2136153	224.507	0.00142061	0.0481734	0.1025	1.93779
D212	328239	3625	600.136	735.373	1079.93	735	735		143.82	144	122	173	68890	8.43242	2274.59	2351	1438	2804	1089531	319.918	0.00341378	0.116052	0.109071	1.39844
D221	328336	3625	586.099	712.712	1069.07	735	735		147.497	148	122	175	70651	8.14201	2787.83	2781	2293	3217	1335370	193.9	0.00564415	0.203346	0.0797665	2.12426
D222	328542	3625	561.772	724.717	1052.62	735	735		135.841	136	113	160	65068	8.22563	2390.89	2409	1924	2936	1145234	221.677	0.00108444	0.0357788	0.0862869	1.71344
D111	364651	3625	695.722	706.351	1104.26	740	740		173.211	173	139	207	75347	11.4773	2393.62	2406	1880	2761	1041223	147.451	0.00833849	0.249601	0.0781878	2.3544
D112	364454	3625	714.408	685.383	1077.8	740	740		166.754	166	132	209	72538	10.3842	1762.68	1766	1489	1974	766764	87.2629	0.00452656	0.144724	0.0336853	1.31651
D121	364144	3625	730.478	681.076	1138.91	740	740		229.784	230	179	275	99956	15.3148	3401.13	3379	2674	4351	1479491	388.138	0.0104318	0.309808	0.0636331	1.04847
D122	363899	3625	747.374	662.174	1177.14	740	740		262.644	263	211	324	114250	15.448	3307.61	3323	2041	4147	1438812	441.592	0.0233587	0.77615	0.0967272	1.32121
D211	321900	3625	615.717	712.958	1061.75	740	740		144.877	145	118	181	132273	8.74369	2607.01	2643	1812	3177	2380203	241.354	-0.000163	-0.00540116	0.0605159	1.23274
D212	328244	3625	602.692	731.54	1079.93	740	740		144.96	145	119	171	69436	8.44676	2554.76	2611	1779	2875	1223730	209.296	0.00482171	0.164703	0.0936935	2.09138
D221	328341	3625	597.172	706.749	1069.07	740	740		147.296	146	123	186	70555	9.05584	2940.29	2944	2493	3292	1408399	164.97	0.00159281	0.0517328	0.0786085	2.59789
D222	328547	3625	565.605	728.55	1069.66	740	740		139.806	139	111	177	66967	7.87201	2292.06	2299	1836	2658	1097899	164.704	0.00510937	0.180561	0.093221	2.37333
D111	364656	3625	701.273	703.576	1104.26	745	745		170.786	170	143	202	74292	9.63422	2390.82	2448	1696	2736	1040007	223.109	8.83E-04	0.0312785	0.0777725	1.54654
D112	364459	3625	712.53	687.262	1077.8	745	745		164.609	164	132	204	71605	10.7726	1847.21	1844	1520	2203	803538	145.595	0.0033444	0.101866	0.0509246	1.22958
D121	364149	3625	734.641	686.164	1148.16	745	745		223.048	222	186	268	97026	14.1995	2650.35	2546	1988	3845	1152902	396.075	-0.000351	-0.0110249	0.0298095	0.387395
D122	363904	3625	760.558	660.975	1177.14	745	745		244.416	244	201	299	106321	14.7851	2414.09	2412	2063	2913	1050131	158.758	0.00869277	0.284928	0.0774547	2.18623
D211	321905	3625	618.153	714.583	1061.71	745	745		145.503	145	117	186	132844	8.56978	2414.82	2466	1614	2990	2204728	295.036	0.00291655	0.09875	0.0635109	0.977566
D212	328249	3625	605.247	735.373	1079.93	745	745		144.605	144	125	185	69266	7.96625	2514.71	2535	1712	3300	1204547	307.976	9.93E-04	0.0360183	0.0909602	1.36158
D221	328346	3625	599.301	705.471	1069.07	745	745		147.593	147	123	196	70697	9.1136	3105.14	3101	2603	3565	1487364	213.021	0.00648278	0.208622	0.107649	2.83334
D222	328552	3625	571.142	731.531	1069.66	745	745		138.919	139	119	163	66542	7.57167	1922.36	1968	1259	2552	920809	333.308	-0.00054	-0.0198414	0.0502947	0.552369
D111	364661	3625	715.148	703.113	1104.26	750	750		173.331	173	140	224	75399	11.4167	2199.2	2219	1612	2552	956650	174.245	6.87E-04	0.0208331	0.0564748	1.34936
D112	364464	3625	719.104	687.262	1077.8	750	750		162.669	162	133	200	70761	10.2591	1698.12	1695	1370	2108	738681	172.693	0.00393273	0.124226	0.0411379	0.777064
D121	364154	3625	739.728	684.776	1148.16	750	750		227.453	228	189	277	98942	15.4991	2620.84	2651	1987	3255	1140067	308.063	0.0127238	0.368759	0.0606885	0.973532
D122	363909	3625	772.145	656.181	1177.14	750	750		239.846	240	196	293	104333	13.9778	2271.49	2274	1854	2734	988098	166.008	0.0139082	0.470755	0.0808898	2.04797
D211	321910	3625	622.02	714.177	1073.83	750	750		145.171	144	121	182	132541	7.93293	2471.37	2503	1789	2881	2256362	215.158	0.0034023	0.124101	0.0660681	1.42369
D212	328254	3625	613.765	730.688	1096.96	750	750		144.447	144	117	175	69190	8.19588	2303.85	2349	1522	2764	1103542	270.315	0.00268783	0.0944885	0.0988873	1.53391
D221	328351	3625	605.69	702.49	1069.07	750	750		146.017	146	122	172	69942	7.71537	2782.01	2791	2033	3445	1332582	315.727	0.00541952	0.204028	0.106985	1.70316
D222	328557	3625	578.808	722.161	1090.95	750	750		147.474	147	125	187	70640	9.01967	2533.15	2541	1866	3028	1213377	243.833	0.0046473	0.151266	0.0984711	1.8626
D111	364666	3625	719.311	701.263	1104.26	755	755		178.828	178	139	225	77790	11.784	2723.94	2748	2271	2999	1184912	117.905	0.00231264	0.0700291	0.0776142	3.32792
D112	364469	3625	727.869	693.523	1077.8	755	755		165.8	165	137	198	72123	10.5962	1799.91	1791	1357	2288	782961	248.912	1.17E-05	3.66E-04	0.0388345	0.540637
D121	364159	3625	747.128	692.176	1148.16	755	755		215.94	215	176	272	93934	14.4235	2397.15	2443	1774	3081	1042762	321.223	0.00387328	0.115529	0.055526	0.785138
D122	363914	3625	780.535	665.37	1177.14	755	755		237.701	238	200	285	103400	14.626	2352.98	2350	1934	2787	1023545	157.904	0.0102048	0.328346	0.101926	2.7567
D211	321915	3625	626.893	714.177	1073.74	755	755		146.554	146	124	174	133804	7.98845	2556.23	2615	1820	2938	2333840	203.855	0.0017232	0.0631182	0.0599419	1.41827
D212	328259	3625	617.172	733.244	1096.96	755	755		145.958	146	117	173	69914	7.67804	2648.19	2702	1661	3122	1268484	265.025	9.02E-04	0.0342758	0.104049	1.8834
D221	328356	3625	613.356	701.213	1069.07	755	755		147.065	147	120	185	70444	9.10435	2848.3	2837	2287	3420	1364337	256.802	0.00926843	0.296681	0.0888506	1.81013
D222	328562	3625	583.919	720.458	1090.95	755	755		148.835	148	124	178	71292	8.74272	2188.76	2162	1555	2788	1048416	278.426	0.0063308	0.214194	0.0909241	1.3104
D111	364671	3625	717.923	708.201	1104.26	760	760		175.09	174	146	236	76164	12.2246	2619.33	2653	2127	2893	1139407	154.857	0.00672008	0.191215	0.0709599	2.24144
D112	364474	3625	726.93	697.592	1077.8	760	760		160.267	159	132	192	69716	9.41455	1749.5	1741	1265	2193	761031	223.318	-0.000903	-0.0307635	0.0348264	0.527303
D121	364164	3625	756.841	694.489	1157.41	760	760		231.214	231	174	279	100578	16.6599	2800.93	2827	2173	3629	1218404	331.825	0.00777601	0.214173	0.0780494	1.22223
D122	363919	3625	787.327	670.964	1177.14	760	760		246.471	245	202	306	107215	15.2683	2478.06	2496	2023	2887	1077954	186.993	0.0148488	0.472385	0.103346	2.48255
D211	321920	3625	628.111	719.456	1073.72	760	760		143.203	143	119	182	130744	7.66811	2306.64	2365	1448	2959	2105964	341.227	0.00335609	0.124931	0.0614029	0.782124
D212	328264	3625	618.024	741.762	1096.96	760	760		144.62	144	126	173	69273	7.61424	2299.37	2411	1353	2941	1101399	359.727	0.00413934	0.156592	0.0985365	1.1467
D221	328361	3625	612.93	701.638	1069.07	760	760		143.357	143	117	177	68668	8.31442	2698.61	2723	2011	3368	1292632	274.661	0.00357202	0.122739	0.0764461	1.39552
D222	328567	3625	590.733	723.013	1112.25	760	760		145.184	144	125	171	69543	7.87186	2083.31	2062	1260	3101	997906	391.606	0.00101095	0.0372528	0.0701287	0.697259
D111	364676	3625	720.698	705.426	1104.26	765	765		170.632	170	140	209	74225	10.7542	2591.52	2616	2014	2867	1127310	150.672	0.00313056	0.0990324	0.0686057	2.20848
D112	364479	3625	728.808	695.714	1077.8	765	765		160.503	160	137	202	69819	9.83185	1673.89	1675	1316	2071	728140	195.302	2.63E-04	0.008578	0.0140471	0.237453
D121	364169	3625	757.766	692.176	1171.29	765	765		240.508	240	186	292	104621	17.0855	3003.18	3046	2393	3734	1306385	317.842	0.0133779	0.371663	0.0766339	1.3451
D122	363924	3625	796.916	672.961	1177.14	765	765		247.382	247	191	300	107611	15.0297	2222.66	2229	1721	2623	966855	185.143	0.0150213	0.48717	0.105493	2.29119
D211	321925	3625	624.547	735.294	1102.21	765	765		143.491	143	118	176	131007	7.83241	2358.65	2406	1466	2890	2153451	253.134	0.00678324	0.246865	0.0999708	1.6937
D212	328270	3625	613.047	751.904	1119.25	765	765		137.712	138	115	164	65964	7.58387	1904.1	1915	1308	2450	912063	250.004	-0.00509651	-0.186038	0.128032	1.7289
D221	328366	3625	616.337	699.509	1069.07	765	765		143.555	143	116	189	68763	8.28017	2506.71	2535	1798	3206	1200715	339.595	0.00379889	0.131226	0.072112	0.992982
D222	328573	3625	604.362	710.662	1112.25	765	765		150.211	150	126	198	71951	8.4561	3101.58	3070	2098	3943	1485658	405.027	0.00431595	0.152675	0.102267	1.42095
D111	364681	3625	722.086	708.201	1118.13	770	770		167.497	167	132	216	72861	11.0158	2332.5	2349	1902	2674	1014637	142.348	-0.00101184	-0.0308017	0.0637321	1.96348
D112	364484	3625	729.434	698.531	1077.8	770	770		158.646	159	130	199	69011	9.00301	1676.75	1673	1266	2107	729385	195.369	-0.00131381	-0.0463634	0.0121681	0.206354
D121	364174	3625	763.316	697.727	1185.16	770	770		255.924	256	202	312	111327	16.6768	3291.54	3299	2769	3754	1431818	210.758	0.0157439	0.475726	0.0784048	2.27094
D122	363929	3625	806.904	672.562	1177.14	770	770		246.614	246	200	322	107277	16.9507	1764.27	1769	1451	2038	767457	135.413	0.00584936	0.169214	0.0578125	1.42412
D211	321930	3625	631.043	739.761	1102.1	770	770		143.859	143	119	180	131343	8.03984	2207.46	2239	1403	2913	2015413	335.985	-0.00106637	-0.0382023	0.0985608	1.17892
D212	328275	3625	615.603	757.014	1119.25	770	770		143.82	144	122	175	68890	8.17699	1713.57	1747	1204	1993	820800	169.592	-0.00223892	-0.0789349	0.114979	2.08391
D221	328371	3625	619.318	706.749	1086.1	770	770		148.084	148	122	171	70932	8.21834	3220.34	3206	2684	3824	1542541	246.401	0.00641824	0.229821	0.0870179	2.09247
D222	328578	3625	606.917	719.18	1112.25	770	770		145.161	145	114	168	69532	7.80229	2849.08	2836	2096	3600	1364710	309.651	5.89E-04	0.0218977	0.0805561	1.37187
D111	364686	3625	723.936	710.513	1118.13	775	775		169.671	169	135	211	73807	11.1867	2426.22	2445	2004	2720	1055405	148.728	0.00118776	0.0359872	0.0681438	2.08144
D112	364489	3625	734.756	697.905	1077.8	775	775		157.402	157	134	192	68470	9.45528	1688.04	1688	1273	2132	734296	189.82	-0.000346	-0.0115337	0.021854	0.380376
D121	364179	3625	769.791	701.889	1185.16	775	775		249.057	249	191	311	108340	18.0307	3139.75	3162	2184	3800	1365790	367.598	0.00884716	0.242268	0.0819561	1.29397
D122	363934	3625	805.306	670.964	1177.14	775	775		236.846	237	190	296	103028	16.5218	1837.17	1823	1472	2323	799171	187.736	0.012033	0.340893	0.071535	1.30661
D211	321935	3625	637.54	734.075	1101.99	775	775		144.341	144	123	174	131783	7.96972	2288.85	2366	1414	2894	2089722	389.208	-6.49e-05	-0.00235136	0.0801839	0.873082
D212	328280	3625	620.288	755.311	1119.25	775	775		145.463	145	121	181	69677	8.11954	1860.61	1868	1328	2307	891231	196.078	0.0031327	0.111896	0.10851	1.85775
D221	328376	3625	618.041	710.156	1086.1	775	775		147.19	147	122	181	70504	8.28263	3204.5	3211	2561	3780	1534956	263.34	0.00288937	0.102398	0.0935586	2.08216
D222	328583	3625	610.75	721.31	1112.25	775	775		150.551	150	128	183	72114	8.50357	3242.89	3256	2674	3814	1553342	253.888	0.00823276	0.289133	0.0917405	2.14665
D111	364691	3625	725.786	714.676	1118.13	780	780		171.733	172	146	199	74704	10.1841	2394.69	2399	2066	2690	1041689	123.628	0.00334444	0.112417	0.0489497	1.80782
D112	364494	3625	730.999	705.418	1099.71	780	780		167.936	167	136	200	73052	10.4191	2301.97	2333	1728	2702	1001356	197.192	0.00593607	0.190226	0.0437707	0.979078
D121	364184	3625	774.879	707.902	1185.16	780	780		242.591	243	198	293	105527	15.4173	3034.05	2970	2184	4279	1319810	467.381	0.00527985	0.165284	0.0621622	0.75983
D122	363939	3625	811.299	686.546	1193.12	780	780		247.087	247	206	313	107483	16.8681	1896.55	1891	1475	2276	824998	164.463	0.00425922	0.124251	0.0782917	1.67457
D211	321940	3625	633.499	750.319	1126.43	780	780		142.998	143	118	173	130557	7.58952	2298.4	2339	1582	2681	2098439	215.395	-0.00249894	-0.0944033	0.0779606	1.54345
D221	328381	3625	624.855	713.563	1107.4	780	780		150.762	151	126	181	72215	8.37446	3177.07	3215	2439	3936	1521818	269.899	0.00290303	0.104222	0.0929066	2.00134
D222	328588	3625	622.675	713.644	1090.95	780	780		148.858	148	126	179	71303	8.42123	2986.65	2941	2138	3773	1430605	336.518	0.00782102	0.274351	0.124082	1.95937
D111	364696	3625	728.561	730.401	1150.51	785	785		172.589	172	127	232	75076	11.6508	2618.71	2651	2132	2858	1139139	131.352	8.53E-04	0.0252581	0.0645115	2.41639
D112	364499	3625	731.625	710.114	1112.23	785	785		169.628	170	142	204	73788	9.78215	2203.24	2211	1722	2645	958410	169.934	0.00726068	0.249993	0.046361	1.14891
D121	364189	3625	769.329	718.539	1199.04	785	785		250.271	251	193	306	108868	18.8345	3599.6	3632	2151	4750	1565824	592.949	0.0137998	0.36175	0.0750768	0.847875
D122	363944	3625	802.51	693.338	1193.12	785	785		242.807	244	190	294	105621	16.1055	1966.62	1958	1485	2553	855479	217.684	-0.00154567	-0.0466773	0.0820933	1.37078
D211	321945	3625	629.032	759.253	1126.5	785	785		145.589	145	117	184	132923	8.56406	2372.3	2430	1649	2857	2165907	250.517	9.03E-04	0.0306751	0.0960842	1.66024
D221	328386	3625	620.17	721.655	1107.4	785	785		147.685	147	119	175	70741	8.62824	3058.77	3039	2552	3468	1465151	205.537	0.0036848	0.125678	0.0711161	1.97614
D222	328593	3625	620.12	715.347	1090.95	785	785		143.455	143	113	171	68715	7.99173	2444.28	2444	1767	3051	1170808	292.702	0.00481974	0.172203	0.103696	1.56916
D111	364701	3625	745.211	737.339	1150.51	790	790		180.92	180	150	225	78700	12.7632	2615.53	2634	2252	2848	1137754	119.815	-0.00395603	-0.1126	0.0624812	2.56748
D112	364504	3625	738.826	725.766	1134.46	790	790		176.648	176	145	210	76842	11.3626	2603.29	2620	2264	2812	1132433	103.52	-0.000509	-0.0158425	0.0619052	2.93205
D121	364194	3625	788.292	722.24	1199.04	790	790		262.811	263	217	317	114323	18.4735	3124.74	3085	2154	4202	1359260	459.238	0.00655886	0.185402	0.0490552	0.636345
D122	363949	3625	817.692	699.73	1193.12	790	790		250.037	250	211	293	108766	15.693	1481.25	1458	1122	2081	644345	198.443	0.00929692	0.293527	0.0480027	0.683797
D211	321950	3625	639.185	764.939	1126.5	790	790		143.395	143	120	187	130920	8.08536	2233.71	2261	1524	2779	2039381	272.03	-0.00545766	-0.194648	0.0850401	1.28712
D221	328391	3625	628.688	726.766	1107.4	790	790		145.916	145	116	178	69894	8.74687	2576.54	2619	1875	3062	1234164	241.277	0.00155938	0.0519468	0.0693739	1.38554
D222	328598	3625	616.713	743.882	1133.54	790	790		149.138	148	123	184	71437	9.144	2864.34	2835	2261	3539	1372020	266.661	0.00500463	0.162437	0.0952409	1.86814
D111	364706	3625	742.436	747.514	1150.51	795	795		185.575	186	158	243	80725	12.3604	2356.48	2378	1983	2648	1025067	148.919	-0.000748	-0.0224669	0.0462478	1.39894
D112	364509	3625	741.956	725.14	1134.46	795	795		176.966	176	145	217	76980	11.1983	2374.79	2399	1839	2666	1033033	146.964	0.00582503	0.183038	0.0483419	1.49027
D121	364199	3625	791.529	724.09	1199.04	795	795		267.825	266	207	327	116504	19.251	3166.24	3169	2057	4237	1377313	504.319	5.28E-04	0.0146857	0.0469726	0.563349
D122	363954	3625	824.883	700.929	1193.12	795	795		263.382	264	209	329	114571	16.2814	1917.21	1899	1545	2416	833988	164.381	0.00914714	0.293261	0.0885276	1.89709
D211	321955	3625	641.621	766.157	1126.5	795	795		146.41	146	114	175	133672	8.40757	2392.34	2448	1513	3035	2184207	325.435	-0.00268051	-0.0936077	0.0832661	1.13011
D221	328396	3625	629.114	735.284	1124.43	795	795		153.453	153	129	189	73504	8.43269	2873.17	2918	1785	3342	1376249	295.474	0.00492831	0.178485	0.0681589	1.24096
D222	328603	3625	613.306	749.845	1133.54	795	795		146.344	146	121	175	70099	8.62154	2584.75	2564	1938	3252	1238096	287.68	0.00536847	0.181279	0.0981709	1.60639
D111	364711	3625	742.436	747.977	1150.51	800	800		185.2	185	154	227	80562	12.4119	2369.12	2372	2107	2606	1030568	89.1472	0.00317829	0.0945474	0.0424262	2.16321
D112	364515	3625	745.713	721.384	1121.94	800	800		171.761	171	120	213	74716	11.3709	2236.06	2243	1919	2563	972686	121.893	0.00217986	0.0657117	0.0461296	1.61781
D121	364204	3625	809.105	721.777	1199.04	800	800		266.122	265	222	338	115763	17.4528	2701.04	2706	1921	3237	1174951	268.955	0.00605384	0.183508	0.0440837	0.848053
D122	363959	3625	828.08	705.324	1201.11	800	800		272.113	272	225	318	118369	15.8006	2052.03	2071	1434	2569	892631	243.243	0.00614899	0.210498	0.0776826	1.2162
D211	321960	3625	638.779	767.375	1126.5	800	800		147.139	147	119	189	134338	8.90184	2620.24	2673	1731	3291	2392277	384.056	0.00126846	0.0418798	0.0968673	1.20503
D221	328401	3625	629.54	741.673	1124.43	800	800		152.701	153	129	187	73144	8.98538	2480.14	2491	1907	3076	1187989	245.009	0.00778741	0.26264	0.0447162	0.866545
D222	328608	3625	616.713	759.64	1146.32	800	800		140.334	140	120	169	67220	7.94628	2614.5	2615	1943	3250	1252346	222.376	0.00309699	0.10905	0.0845246	1.83263
D111	364716	3625	737.811	752.139	1150.51	805	805		185.855	186	147	225	80847	11.2453	2258.11	2243	1914	2678	982278	154.453	-0.000851	-0.0281487	0.0418269	1.17392
D112	364520	3625	748.843	722.949	1121.94	805	805		175.232	175	131	208	76226	11.3326	2176.29	2178	1913	2419	946685	103.456	0.00220336	0.0679898	0.0470602	1.89092
D121	364209	3625	810.492	724.09	1199.04	805	805		267.09	268	212	312	116184	17.2549	2832.79	2877	2178	3419	1232262	250.737	0.00714791	0.219715	0.0584983	1.24876
D122	363964	3625	837.669	714.513	1201.11	805	805		278.88	280	223	330	121313	16.0515	2145.78	2149	1631	2607	933413	190.246	0.00241467	0.0837035	0.0805596	1.68177
D211	321965	3625	637.154	775.091	1126.5	805	805		148.448	148	127	184	135533	8.35294	2497.52	2527	1662	3166	2280238	327.149	1.20E-04	0.00427357	0.087711	1.23122
D221	328406	3625	625.281	752.32	1124.43	805	805		152.505	152	128	183	73050	9.1489	2488.82	2498	1948	3172	1192143	271.739	0.00874998	0.289181	0.05846	1.01171
D222	328613	3625	609.473	770.288	1146.32	805	805		139.622	140	114	168	66879	9.16362	2111.1	2119	1244	2840	1011217	305.496	0.00647119	0.19593	0.077476	0.993786
D111	364721	3625	741.511	757.227	1150.51	810	810		186.867	187	153	225	81287	12.706	2103.42	2110	1674	2522	914987	171.284	-0.00414925	-0.122554	0.0374076	0.885623
D112	364525	3625	756.982	725.453	1121.94	810	810		173.759	174	133	217	75585	12.1352	1898.41	1893	1580	2255	825807	145.434	-0.000566	-0.0162267	0.0394451	0.990706
D121	364214	3625	816.043	727.79	1217.54	810	810		290.667	291	244	336	126440	17.3361	2751.34	2761	2353	3065	1196832	118.423	0.00858061	0.285287	0.0338752	1.52249
D122	363969	3625	842.063	718.109	1201.11	810	810		288.805	288	239	346	125630	16.6913	2192.29	2223	1656	2624	953644	194.319	0.00719675	0.247267	0.0571273	1.21935
D211	321970	3625	644.058	784.837	1150.87	810	810		147.996	148	121	188	135120	9.11801	2553.44	2596	1709	3016	2331289	234.488	-0.0051964	-0.169568	0.074688	1.51357
D221	328411	3625	626.133	757.431	1141.47	810	810		151.743	151	125	191	72685	9.5356	2733.3	2729	2008	3458	1309250	270.035	0.00254901	0.0809204	0.0784198	1.47209
D222	328618	3625	607.343	780.509	1146.32	810	810		139.735	140	114	176	66933	8.09532	2150.08	2142	1554	2671	1029887	215.775	0.00564528	0.193795	0.115635	2.06562
D111	364726	3625	750.299	759.077	1150.51	815	815		189.241	189	163	230	82320	10.9506	2217.47	2213	1694	2694	964599	199.226	-0.00353164	-0.122495	0.0520745	1.10185
D112	364530	3625	760.426	729.836	1128.2	815	815		173.136	173	139	206	75314	10.8349	1909.62	1909	1576	2294	830685	128.081	-0.000845	-0.0270368	0.0421856	1.20701
D121	364219	3625	828.068	732.415	1217.54	815	815		294.561	294	238	353	128134	17.8779	2965.76	2954	2349	3477	1290104	200.012	0.0103376	0.337165	0.0544548	1.5315
D122	363974	3625	846.059	726.898	1201.11	815	815		285.386	286	236	333	124143	15.292	2424.45	2440	1938	2796	1054635	174.103	0.00656222	0.243337	0.0748476	1.9394
D211	321975	3625	646.088	791.335	1163.05	815	815		147.683	148	120	181	134835	9.31076	2552.17	2576	1924	3002	2330131	199.532	-0.0080504	-0.257457	0.0786153	1.86453
D221	328416	3625	635.502	757.431	1141.47	815	815		151.706	151	125	187	72667	9.48612	2812.82	2794	2251	3446	1347339	208.668	0.00177118	0.0565505	0.0707729	1.78191
D222	328623	3625	610.324	784.342	1154.84	815	815		139.236	139	112	175	66694	9.02696	1940.77	2002	1165	2471	929631	264.805	0.00767621	0.234999	0.0976539	1.30408
D111	364731	3625	740.586	767.402	1150.51	820	820		187.752	187	159	227	81672	11.8142	2018.47	2020	1651	2321	878035	112.898	-0.0070981	-0.22722	0.0439754	1.50621
D112	364535	3625	755.417	734.218	1128.2	820	820		177.467	177	137	223	77198	12.0766	1932.31	1929	1534	2260	840557	137.861	0.00324445	0.0950467	0.0521527	1.38952
D121	364224	3625	825.293	739.815	1217.54	820	820		286.623	287	231	344	124681	17.151	2560.32	2612	1812	2994	1113741	219.173	0.00580738	0.192982	0.0436673	0.977536
D122	363979	3625	851.253	728.896	1197.11	820	820		285.276	285	242	346	124095	15.4354	1982	2001	1593	2343	862169	183.728	0.00541003	0.1989	0.071069	1.43159
D211	321980	3625	643.246	790.929	1162.24	820	820		145.798	146	117	184	133114	8.73419	2484.88	2517	1650	3049	2268696	237.095	-0.00481981	-0.161692	0.0448156	0.899087
D221	328421	3625	639.761	760.412	1154.24	820	820		152.53	152	127	192	73062	9.12435	2939.99	2937	2309	3538	1408253	259.541	0.00452865	0.150727	0.0662829	1.40831
D222	328628	3625	617.991	777.954	1150.58	820	820		145.046	145	122	177	69477	8.48121	2458.29	2471	1814	2959	1177522	231.611	0.0115357	0.390067	0.0900766	1.75412
D111	364736	3625	739.661	776.652	1164.38	825	825		191.372	191	156	248	83247	11.7302	1939.71	1920	1715	2315	843775	120.732	6.45E-04	0.0210214	0.0339851	1.05613
D112	364540	3625	758.234	744.549	1134.46	825	825		184.478	185	144	226	80248	11.7928	1726.6	1713	1468	2054	751071	122.35	0.00223433	0.0697486	0.0240868	0.663835
D121	364229	3625	826.68	753.69	1231.41	825	825		301.657	302	244	360	131221	17.3662	2332.58	2345	1953	2670	1014671	125.595	0.00453582	0.156866	0.0583954	2.0494
D122	363984	3625	860.883	740.209	1197.11	825	825		288.021	287	244	339	125289	15.5196	1812.03	1817	1339	2352	788234	221.698	0.00256186	0.0948455	0.0496465	0.773176
D211	321985	3625	648.119	792.959	1162.24	825	825		146.88	147	122	181	134101	8.99042	2706.37	2726	1966	3135	2470915	202.209	-0.00272103	-0.0891515	0.070616	1.76557
D221	328426	3625	644.02	767.226	1167.02	825	825		151.251	151	126	182	72449	9.8959	2841.15	2848	2019	3350	1360909	260.479	0.00582579	0.177053	0.0647755	1.3271
D222	328633	3625	623.527	779.231	1150.58	825	825		145.374	145	116	183	69634	8.71733	2168.35	2157	1429	2698	1038640	263.231	0.00475809	0.157944	0.0966282	1.45167
D111	364741	3625	730.873	778.04	1159.76	830	830		184.453	185	144	218	80237	12.1171	1689.77	1694	1317	2036	735052	141.165	-0.00129933	-0.0396097	0.0234282	0.548041
D112	364545	3625	745.399	737.349	1125.07	830	830		173.628	173	147	207	75528	10.8875	1721.27	1700	1463	2087	748754	139.068	0.00199515	0.0635081	0.0395486	0.941762
D121	364234	3625	824.83	751.84	1231.41	830	830		281.885	281	231	331	122620	17.014	2274.37	2300	1688	2775	989353	228.931	0.0123214	0.403308	0.0414645	0.791077
D122	364006	3625	859.033	738.822	1197.11	830	830		297.023	297	248	353	129205	17.6448	1858.87	1852	1356	2371	808609	228.467	0.00727948	0.243306	0.044982	0.700465
D211	321990	3625	647.713	790.929	1162.24	830	830		146.359	146	115	186	133626	9.37956	2733.84	2769	1968	3225	2495994	244.721	-0.00545857	-0.171287	0.0581984	1.22878
D221	328431	3625	641.039	766.374	1167.02	830	830		151.117	151	122	192	72385	10.1822	2951.74	2907	2296	3774	1413885	279.741	0.00624293	0.184157	0.0702434	1.38508
D222	328638	3625	622.675	778.38	1150.58	830	830		141.096	141	120	166	67585	8.66528	2152.91	2130	1568	2899	1031245	287.491	0.0027742	0.0900944	0.0925128	1.26826
D111	364746	3625	730.411	784.978	1159.76	835	835		188.632	189	158	228	82055	10.7413	1734.75	1735	1330	2132	754615	173.709	0.00237598	0.0832529	0.041631	0.798263
D112	364550	3625	749.469	742.984	1125.07	835	835		178.609	179	145	213	77695	11.6542	1582.26	1593	1224	1952	688281	158.203	0.00183189	0.0560476	0.0293955	0.571202
D121	364239	3625	837.781	752.765	1217.54	835	835		281.17	281	228	337	122309	17.2717	2080.71	2094	1666	2417	905108	138.001	0.00904622	0.291891	0.0612865	1.74137
D122	364011	3625	868.746	740.672	1197.11	835	835		291.595	292	238	348	126844	15.9327	1609.95	1604	1175	2085	700329	186.35	0.0033601	0.12258	0.0448277	0.741338
D211	321995	3625	651.774	797.02	1162.24	835	835		148.963	149	120	186	136003	9.32495	2654.07	2707	1813	3116	2423163	255.482	-0.00296326	-0.0949553	0.0845458	1.61967
D221	328436	3625	654.242	774.041	1188.32	835	835		154.403	154	131	182	73959	9.41503	4167.18	4179	3558	4706	1996077	219.157	0.00784132	0.255189	0.0925973	3.22296
D222	328643	3625	639.711	773.269	1167.61	835	835		149.649	149	131	183	71682	8.98104	2876.04	2859	2028	3588	1377624	308.809	0.0103239	0.340535	0.0804326	1.38666
D111	364751	3625	744.286	779.89	1159.76	840	840		192.044	193	159	233	83539	11.4849	1892.4	1890	1457	2297	823196	174.891	-0.000876	-0.0293118	0.037915	0.790545
D112	364555	3625	758.86	747.366	1125.07	840	840		184.421	185	131	237	80223	12.7087	1578.58	1579	1216	1901	686681	152.528	0.00324796	0.0939595	0.0391738	0.780286
D121	364244	3625	845.181	756.465	1217.54	840	840		279.087	277	233	338	121403	16.812	1991.54	1996	1656	2268	866318	122.237	0.00174091	0.0576996	0.0545165	1.68457
D122	364017	3625	882.621	745.297	1197.11	840	840		308.391	308	262	354	134150	15.8036	1557.77	1563	1146	1993	677631	169.756	0.00319002	0.124104	0.0624715	1.07913
D211	322000	3625	653.804	798.239	1162.24	840	840		147.896	148	123	192	135029	9.25487	2624.63	2678	1746	3242	2396289	324.909	-0.0048088	-0.154435	0.0797483	1.19326
D221	328441	3625	644.872	775.318	1171.28	840	840		152.802	152	129	187	73192	9.56941	3247.97	3258	2434	3958	1555777	313.738	0.00730042	0.231453	0.0809412	1.55039
D222	328648	3625	620.12	787.749	1167.61	840	840		137.837	137	116	177	66024	8.67369	2104.93	2125	1524	2604	1008261	242.616	0.00150354	0.047715	0.111744	1.74408
D111	364756	3625	739.198	790.065	1159.76	845	845		187.347	187	158	227	81496	11.8077	1658.7	1654	1310	2032	721533	127.846	0.00127902	0.0405356	0.0347781	0.872106
D112	364560	3625	766.374	769.593	1156.37	845	845		194.29	195	149	227	84516	12.332	2126.41	2130	1752	2494	924990	172.729	0.0018982	0.0596987	0.0269588	0.646338
D121	364249	3625	848.881	764.791	1217.54	845	845		286.023	287	235	356	124420	17.1692	1989.95	2000	1627	2320	865627	123.339	0.0059105	0.195769	0.0764531	2.29177
D122	364022	3625	886.321	739.747	1187.86	845	845		291.2	290	241	361	126672	16.7307	1578.47	1579	1202	1955	686636	157.494	0.00457807	0.158637	0.0404183	0.778704
D211	322005	3625	651.368	812.046	1178.48	845	845		150.664	150	123	189	137556	9.42664	2542.9	2615	1807	2981	2321668	228.68	-0.00298703	-0.0957681	0.0861394	1.76379
D221	328446	3625	644.446	775.744	1171.28	845	845		150.695	150	123	177	72183	9.23423	2950.12	2986	2185	3481	1413108	264.86	0.00936244	0.302741	0.0977562	1.98377
D222	328653	3625	618.416	791.582	1167.61	845	845		136.234	136	113	164	65256	8.40076	1781.97	1772	1312	2462	853564	241.088	0.00497113	0.160435	0.0391228	0.556568
D111	364761	3625	748.911	791.453	1159.76	850	850		192.253	192	154	244	83630	11.9224	1819.74	1832	1493	2093	791586	107.665	-0.000739	-0.0238624	0.0429427	1.39186
D112	364565	3625	779.834	766.462	1156.37	850	850		200.66	201	168	240	87287	11.8122	1986.68	1979	1559	2341	864205	199.273	2.48E-04	0.00843992	0.031795	0.614432
D121	364254	3625	865.994	758.778	1203.66	850	850		292.989	293	222	345	127450	18.2246	2060.97	2060	1735	2390	896523	113.53	0.00575946	0.184124	0.0658415	2.24283
D122	364027	3625	897.884	740.672	1187.86	850	850		304.641	303	258	355	132519	16.8418	1678.79	1682	1219	2076	730272	169.428	0.006363	0.228738	0.043365	0.823654
D211	322010	3625	659.896	815.295	1178.48	850	850		156.453	156	125	202	142842	10.2612	2733.37	2790	1763	3442	2495567	320.375	0.00242662	0.0738188	0.0694419	1.10798
D221	328451	3625	663.611	776.596	1179.8	850	850		149.645	149	118	180	71680	9.42263	3138.67	3179	2552	3506	1503422	181.8	0.00421816	0.133418	0.0815502	2.60351
D222	328658	3625	633.323	780.509	1146.32	850	850		140.459	140	119	174	67280	8.17269	2193.62	2163	1519	2842	1050745	260.854	-0.00152805	-0.0526038	0.0845785	1.31158
D111	364766	3625	754.461	793.303	1159.76	855	855		192.556	192	160	229	83762	12.4604	1823.47	1837	1492	2113	793209	137.818	0.00519193	0.159638	0.0370433	0.945225
D112	364570	3625	784.217	773.349	1165.76	855	855		198.575	198	162	236	86380	12.8845	1993.46	2007	1596	2326	867155	177.02	8.09E-05	0.00249442	0.0445928	0.961462
D121	364259	3625	875.706	758.315	1189.79	855	855		284.336	284	234	372	123686	15.4085	2092.23	2100	1804	2283	910118	96.776	0.00693744	0.254271	0.0630956	2.56624
D122	364032	3625	903.434	744.372	1187.86	855	855		293.644	294	234	340	127735	16.0372	1535.11	1547	1144	1928	667775	125.42	0.00658563	0.239589	0.0315269	0.748178
D211	322015	3625	668.83	812.858	1178.48	855	855		156.093	155	127	195	142513	10.1692	2680.24	2756	1835	3236	2447055	307.994	0.00360879	0.110388	0.0667866	1.08962
D221	328456	3625	665.741	780.429	1179.8	855	855		151.376	152	120	180	72509	9.4502	3179.79	3243	2244	3566	1523121	260.268	0.00188913	0.0604071	0.0878793	1.97385
D222	328663	3625	646.525	778.806	1146.32	855	855		147.656	147	118	181	70727	8.75278	2393.37	2397	1825	2884	1146423	238.647	0.00537614	0.180416	0.0648918	1.22227
D111	364771	3625	756.774	799.315	1159.76	860	860		194.662	195	151	236	84678	11.5021	1772.15	1774	1368	2205	770887	166.319	0.00120263	0.0406579	0.0280995	0.582443
D112	364575	3625	780.774	790.567	1184.55	860	860		206.097	206	171	240	89652	13.0324	2601.57	2643	2043	3020	1131682	179.254	0.00577594	0.181634	0.0603315	1.65158
D121	364264	3625	875.706	767.566	1189.79	860	860		284.034	284	241	335	123555	15.4731	2077.21	2105	1604	2337	903587	128.008	0.00413637	0.151235	0.0635334	1.93875
D122	364037	3625	910.371	746.684	1169.36	860	860		287.91	287	218	344	125241	17.2811	1396.31	1398	1185	1654	607397	82.9502	0.00415962	0.138028	0.0331736	1.08097
D211	322022	3625	670.454	814.483	1178.48	860	860		157.493	157	125	207	143791	10.8994	3133.25	3205	2104	3700	2860653	352.986	8.34E-04	0.0240861	0.0764459	1.26075
D221	328461	3625	669.574	787.669	1179.8	860	860		149.084	148	123	175	71411	8.80432	2898.84	2896	2486	3402	1388542	164.27	0.00159003	0.0537626	0.0523336	1.75518
D222	328669	3625	643.97	780.083	1146.32	860	860		143.328	143	122	173	68654	7.9968	2008.76	2000	1452	2452	962197	205.525	0.00349891	0.124985	0.0805336	1.45691
D111	364776	3625	760.474	803.478	1159.76	865	865		198.26	198	162	236	86243	12.3544	1623.51	1618	1304	1949	706228	133.002	-0.00500422	-0.161421	0.0246106	0.586395
D112	364580	3625	782.652	796.515	1184.55	865	865		203.729	204	162	256	88622	13.2672	2546.8	2578	2024	2918	1107859	175.96	0.00251342	0.0769979	0.0676735	1.83481
D121	364269	3625	875.244	766.641	1189.79	865	865		277.979	277	239	328	120921	13.3466	1986.22	1995	1700	2209	864007	94.729	0.00603319	0.249809	0.0667462	2.62386
D122	364042	3625	913.609	751.772	1183.24	865	865		295.389	296	241	353	128494	16.6422	1150.05	1150	884	1413	500273	85.6067	0.00265842	0.0941204	0.0312304	0.813696
D211	322027	3625	670.048	819.762	1178.48	865	865		159.633	160	109	197	145745	10.6051	2665.75	2723	1809	3393	2433833	357.124	-0.00102377	-0.0308523	0.0615499	0.865601
D221	328466	3625	675.537	795.761	1196.83	865	865		155.96	156	128	193	74705	10.412	3068.65	3046	2608	3692	1469883	244.643	0.0101348	0.300568	0.045138	1.08346
D222	328674	3625	660.154	794.99	1180.39	865	865		150.075	150	127	180	71886	8.22122	2680.94	2694	2170	3058	1284170	161.587	0.00687336	0.249228	0.0628707	1.96281
D111	364781	3625	760.474	821.053	1192.13	870	870		200.152	200	168	237	87066	12.4786	1620.33	1641	1310	1798	704843	96.9393	0.00340984	0.109014	0.0267084	0.86963
D112	364585	3625	781.087	795.888	1184.55	870	870		205.88	206	168	247	89558	12.6418	2250.51	2256	1871	2577	978974	137.525	-0.000524	-0.0170893	0.0631978	1.94544
D121	364274	3625	875.706	771.728	1189.79	870	870		290.906	292	226	342	126544	14.8784	2064.99	2082	1629	2448	898271	148.107	0.00726386	0.282001	0.0602951	1.58573
D122	364047	3625	916.847	755.472	1183.24	870	870		307.816	307	266	353	133900	15.0626	1015.56	1011	844	1195	441770	60.2653	0.0064303	0.261136	0.0201761	0.666547
D211	322032	3625	668.83	818.137	1178.48	870	870		156.608	156	123	198	142983	9.82666	2815.2	2843	2031	3473	2570276	316.809	-0.00169656	-0.0541682	0.0541654	0.913175
D221	328471	3625	678.518	801.724	1196.83	870	870		156.764	157	130	183	75090	9.54338	3436.13	3429	2732	4335	1645908	327.805	0.00569406	0.186008	0.0463306	0.928289
D222	328679	3625	647.803	796.693	1180.39	870	870		144.411	144	114	173	69173	8.5687	1846.88	1860	1231	2493	884654	283.315	6.80E-04	0.0229103	0.0519083	0.643364
D111	364786	3625	766.024	820.591	1192.13	875	875		197.786	198	160	250	86037	12.5238	1531.64	1546	1128	1797	666265	111.202	0.00205871	0.0648921	0.0249565	0.670736
D112	364590	3625	791.104	795.575	1184.55	875	875		209.655	210	171	259	91200	12.9492	2134.72	2147	1737	2570	928605	182.81	0.00907397	0.291183	0.0491313	1.0937
D121	364279	3625	884.032	770.341	1189.79	875	875		287.405	289	239	338	125021	16.4286	2069.51	2082	1664	2333	900239	121.295	0.0141677	0.488777	0.0815226	2.57216
D122	364052	3625	921.472	757.322	1183.24	875	875		305.676	305	263	376	132969	15.7395	1357.54	1357	1097	1634	590531	105.39	0.00899759	0.346367	0.0441603	1.08955
D211	322037	3625	672.485	820.98	1178.48	875	875		158.012	158	123	195	144265	9.77616	2558.13	2614	1584	3393	2335573	390.133	5.45E-04	0.0176033	0.0571078	0.708461
D221	328476	3625	679.795	798.742	1196.83	875	875		155.877	156	130	189	74665	9.50619	3158.01	3146	2518	3911	1512686	311.398	0.00505336	0.164891	0.0558508	1.07289
D222	328684	3625	652.914	795.415	1180.39	875	875		149.203	149	123	178	71468	8.28107	2019.04	2061	1399	2602	967120	260.745	0.0035984	0.129202	0.0529937	0.779395
D111	364791	3625	769.262	826.604	1192.13	880	880		206	206	173	244	89610	12.9871	1634.73	1642	1294	2000	711108	130.986	0.00412965	0.13047	0.0277719	0.674464
D112	364595	3625	792.982	804.028	1184.55	880	880		214.395	214	172	249	93262	12.5815	2304.42	2324	1921	2582	1002421	138.349	0.00484972	0.164486	0.0482715	1.53402
D121	364284	3625	889.582	776.353	1189.79	880	880		290.425	291	247	353	126335	15.7475	1885.29	1892	1611	2149	820102	114.369	0.00967897	0.35359	0.0524019	1.64159
D122	364057	3625	929.334	755.009	1178.61	880	880		300.917	300	248	344	130899	17.1098	1201.23	1206	1017	1382	522534	67.4372	0.00570252	0.199448	0.0301816	1.04372
D211	322042	3625	676.546	838.442	1206.91	880	880		162.761	162	130	206	148601	10.4685	2743.38	2744	2077	3278	2504708	204.106	7.70E-04	0.0239301	0.0326306	0.849458
D221	328481	3625	676.814	803.853	1196.83	880	880		152.184	152	129	184	72896	8.78662	2582.29	2609	1980	3204	1236918	228.346	-2.49e-05	-0.000862	0.0452371	0.978862
D222	328689	3625	658.451	798.823	1180.39	880	880		146.931	147	117	175	70380	8.22725	1953.37	1971	1633	2214	935663	120.225	0.00198442	0.0707393	0.0607634	1.86142
D111	364796	3625	775.274	827.066	1192.13	885	885		213.253	212	182	258	92765	13.1969	1767.19	1762	1391	2113	768727	148.791	0.00135446	0.0437152	0.0385359	0.881412
D121	364289	3625	902.532	779.591	1189.79	885	885		291.186	290	244	338	126666	16.19	1737.82	1738	1521	1916	755951	67.3771	0.00333046	0.119403	0.0419225	2.07556
D122	364063	3625	937.66	753.159	1178.61	885	885		296.156	296	232	345	128828	17.317	1224.23	1220	1034	1480	532541	75.2182	0.0066287	0.225236	0.0340648	1.07233
D211	322047	3625	675.733	835.6	1206.91	885	885		159.769	160	134	193	145869	9.52365	2855.74	2873	2119	3411	2607295	259.119	-0.000726	-0.0243838	0.0505396	1.0604
D221	328486	3625	685.332	808.538	1218.13	885	885		151.317	151	128	187	72481	8.51356	2570.51	2600	2046	2904	1231273	155.427	7.97E-04	0.0283006	0.0414238	1.31566
D222	328694	3625	664.839	795.415	1180.39	885	885		148.532	149	125	177	71147	8.31383	1849.01	1840	1561	2179	885678	110.211	0.00296115	0.105494	0.0386093	1.24734
D121	364294	3625	909.932	780.978	1189.79	890	890		297.207	297	242	349	129285	17.0838	1750.39	1746	1541	2003	761420	97.6164	-0.000869	-0.0302538	0.0503823	1.72017
D122	364068	3625	936.272	755.009	1164.74	890	890		290.462	289	230	339	126351	17.4732	1331.02	1328	1051	1565	578993	87.3792	-0.0010836	-0.0360651	0.0403306	1.18105
D211	322052	3625	673.703	836.818	1206.91	890	890		161.281	161	130	200	147250	10.0551	3260.16	3251	2547	4052	2976522	249.739	-0.00091	-0.0292345	0.067112	1.642
D222	328699	3625	651.636	795.841	1180.39	890	890		151.459	151	122	184	72549	8.13806	2748.01	2761	2273	3217	1316298	192.17	0.00367421	0.136262	0.0827649	2.18613
D121	364299	3625	916.407	780.053	1175.91	895	895		285.818	285	245	357	124331	15.7953	1638.92	1634	1271	1942	712931	101.494	0.00341858	0.123298	0.0435982	1.34923
D122	364073	3625	940.435	758.247	1164.74	895	895		286.163	287	235	342	124481	15.4837	1430.05	1427	1118	1727	622070	109.324	-0.000731	-0.027036	0.0413579	1.03901
D211	322057	3625	674.109	838.848	1206.91	895	895		156.79	156	127	187	143149	9.16776	2720.19	2751	2034	3273	2483537	250.853	0.00105025	0.0358855	0.0773298	1.55671
D222	328704	3625	652.488	796.693	1180.39	895	895		150.62	150	129	176	72147	8.87534	2473.06	2483	2058	2773	1184598	134.635	0.00302095	0.102226	0.0833195	2.82552
D121	364304	3625	918.72	778.666	1162.04	900	900		292.29	292	242	357	127146	16.378	1553.48	1560	1281	1779	675763	98.8241	4.43E-04	0.0158083	0.0393484	1.19025
D122	364078	3625	942.285	757.322	1164.74	900	900		298.182	298	246	355	129709	18.1852	1450.48	1454	1134	1813	630959	134.076	0.00521213	0.17004	0.036756	0.767086
D211	322062	3625	672.485	849.407	1206.91	900	900		158.1	158	130	198	144345	10.1034	2724.25	2738	2135	3334	2487243	187.59	0.00243894	0.076144	0.0796561	2.1429
D222	328709	3625	647.803	805.637	1180.39	900	900		146.852	147	126	170	70342	7.69291	2404.9	2411	1909	2816	1151947	167.321	0.00206176	0.0785528	0.090413	2.38351
D121	364309	3625	921.032	777.278	1162.04	905	905		281.336	282	228	333	122381	15.922	1435.47	1426	1269	1695	624431	87.596	0.0031495	0.110952	0.0339289	1.07552
D122	376550	3625	946.26	760.303	1164.74	905	905		293.553	293	245	344	140612	16.4813	1433.97	1428	1087	1755	686870	122.213	0.00409674	0.145341	0.0568711	1.26276
D211	322067	3625	679.388	849.407	1206.91	905	905		162.102	162	129	198	147999	10.2298	2192.43	2239	1599	2570	2001692	218.307	-0.000728	-0.0230781	0.0672342	1.26538
D222	328714	3625	655.043	803.082	1180.39	905	905		148.392	148	122	180	71080	8.62639	2058.8	2052	1695	2397	986164	132.089	-0.00100897	-0.0347481	0.0652486	1.90941
D121	364314	3625	923.808	781.903	1162.04	910	910		277.897	278	221	336	120885	14.892	1399.01	1412	1120	1638	608571	84.3088	0.00421732	0.156736	0.0382421	1.22242
D122	376555	3625	963.155	754.341	1153.81	910	910		281.526	283	229	346	134851	14.4754	1174.16	1186	932	1349	562423	72.7132	0.00309613	0.120059	0.0263686	0.829715
D122	376560	3625	977.068	748.378	1153.81	915	915		283.232	283	226	338	135668	15.6735	1130.3	1131	995	1260	541412	53.0629	0.00366786	0.132077	0.0164092	0.687781
D122	376565	3625	973.093	759.31	1153.81	920	920		296.415	296	240	352	141983	17.1614	1216.97	1220	971	1494	582928	82.9427	4.78E-04	0.0165014	0.0313232	0.891256
D122	376570	3625	980.05	756.328	1153.81	925	925		294.712	295	234	353	141167	16.5993	1441.77	1445	1208	1630	690606	79.3742	-2.18e-05	-0.000774	0.039917	1.39446
D122	376575	3625	985.019	755.334	1153.81	930	930		287.134	287	238	353	137537	17.4494	1560.88	1563	1342	1811	747663	78.2013	0.00130567	0.0429143	0.0398627	1.5303
D122	376580	3625	986.013	757.322	1153.81	935	935		283.674	284	230	327	135880	14.9072	1551.48	1566	1241	1787	743161	99.6028	0.00784936	0.29641	0.0406626	1.21728
D122	376585	3625	988.994	749.371	1143.87	940	940		281.194	281	234	345	134692	16.0961	1481.83	1490	1239	1696	709797	96.016	0.00322655	0.112371	0.0260216	0.782821
D122	376590	3625	991.976	743.409	1127.97	945	945		268.981	268	212	313	128842	14.2319	1504.06	1513	1262	1665	720445	70.8311	0.00468632	0.176316	0.0255488	1.058
D122	376595	3625	990.982	747.384	1127.97	950	950		268.99	270	221	316	128846	15.5481	1467.28	1474	1186	1727	702828	87.8674	-1.06e-05	-0.000367	0.0178718	0.586398
D122	376600	3625	981.044	749.371	1127.97	955	955		271.236	270	226	325	129922	15.2284	1564.71	1567	1301	1829	749495	92.3665	0.00500667	0.177461	0.0164899	0.549623
D122	376605	3625	979.056	742.415	1109.08	960	960		257.221	256	213	298	123209	13.5001	1505.96	1515	1273	1719	721357	94.3821	-0.000668	-0.0254848	0.0143167	0.450426
