# Supplementary material for: Early coordination of cell migration and cardiac fate determination during mammalian gastrulation
Source: EMBO J. 2025 May 13;44(12):3327–59. doi: 10.1038/s44318-025-00441-0 (PMC12170898; doi:10.1038/s44318-025-00441-0)
Supplement: Supplementary file 23 — Source data Fig. 7 [file 44318_2025_441_MOESM23_ESM.zip › Source Data Fig. 7/7B/Fig.7B.xlsx]

## Sheet: Fig.7B
Track	Fate	Movie	Uni_birthdate_timepoint	Birthdate_mins	Birthdate_hours	Aligned_mins	Aligned_hours
3216	Atria	JSQH173	0	0	0	373	6.21667
574	Atria	JSQH173	150	326	5.43333	699	11.65
1963	Atria	JSQH173	165	361	6.01667	734	12.2333
1586	Atria	JSQH173	375	851	14.1833	1224	20.4
1946	Endocardium	JSQH173	100	209.332	3.48887	582.332	9.70554
2816	LV	JSQH173	115	244.332	4.0722	617.332	10.2889
466	Endocardium	JSQH176	0	0	0	74	1.23333
1589	Endocardium	JSQH176	235	470	7.83333	544	9.06667
199	LV	JSQH176	0	0	0	74	1.23333
430	LV	JSQH176	0	0	0	74	1.23333
798	LV	JSQH176	0	0	0	74	1.23333
2014	LV	JSQH176	0	0	0	74	1.23333
2757	LV	JSQH176	0	0	0	74	1.23333
3663	LV	JSQH176	0	0	0	74	1.23333
3952	LV	JSQH176	40	80	1.33333	154	2.56667
3944	LV	JSQH176	55	110	1.83333	184	3.06667
3945	LV	JSQH176	90	180	3	254	4.23333
2460	LV	JSQH176	190	380	6.33333	454	7.56667
1629	LV	JSQH176	210	420	7	494	8.23333
238	LV	JSQH176	220	440	7.33333	514	8.56667
3591	LV	JSQH176	240	480	8	554	9.23333
357	Pericardium	JSQH176	0	0	0	74	1.23333
1059	Pericardium	JSQH176	0	0	0	74	1.23333
1099	Pericardium	JSQH176	0	0	0	74	1.23333
1301	Pericardium	JSQH176	0	0	0	74	1.23333
3276	Pericardium	JSQH176	0	0	0	74	1.23333
3591	Pericardium	JSQH176	395	790	13.1667	864	14.4
3578	Pericardium	JSQH176	445	890	14.8333	964	16.0667
3574	Pericardium	JSQH176	460	920	15.3333	994	16.5667
48	Atria	JSQH194	180	360	6	599	8.75
54	Atria	JSQH194	170	340	5.66667	579	8.41667
25	Endocardium	JSQH194	55	110	1.83333	349	5.81667
1	Endocardium	JSQH194	255	510	8.5	749	12.4833
1	LV	JSQH194	50	100	1.66667	339	5.65
25	LV	JSQH194	55	110	1.83333	349	5.81667
99	LV	JSQH194	0	0	0	239	3.98333
8	Atria	JSQH305	0	0	0	626	10.4333
213	Atria	JSQH305	0	0	0	626	10.4333
374	Atria	JSQH305	0	0	0	626	10.4333
256	Endocardium	JSQH305	0	0	0	626	10.4333
237	Endocardium	JSQH305	40	80	1.33333	706	11.7667
7	LV	JSQH305	0	0	0	626	10.4333
43	LV	JSQH305	0	0	0	626	10.4333
174	LV	JSQH305	0	0	0	626	10.4333
254	LV	JSQH305	0	0	0	626	10.4333
393	LV	JSQH305	0	0	0	626	10.4333
506	LV	JSQH305	0	0	0	626	10.4333
508	LV	JSQH305	0	0	0	626	10.4333
664	LV	JSQH305	0	0	0	626	10.4333
671	LV	JSQH305	0	0	0	626	10.4333
237	LV	JSQH305	40	80	1.33333	706	11.7667
19	Pericardium	JSQH305	0	0	0	626	10.4333
31	Pericardium	JSQH305	0	0	0	626	10.4333
105	Pericardium	JSQH305	0	0	0	626	10.4333
109	Pericardium	JSQH305	0	0	0	626	10.4333
1171	Endocardium	JSQH317	425	850	14.1667	850	14.1667
236	LV	JSQH317	0	0	0	0	0
319	LV	JSQH317	0	0	0	0	0
15	LV	JSQH317	115	230	3.83333	230	3.83333
395	LV	JSQH317	165	330	5.5	330	5.5
453	LV	JSQH317	395	790	13.1667	790	13.1667
678	Pericardium	JSQH317	0	0	0	0	0
453	Pericardium	JSQH317	395	790	13.1667	790	13.1667
