# Supplementary material for: Early coordination of cell migration and cardiac fate determination during mammalian gastrulation
Source: EMBO J. 2025 May 13;44(12):3327–59. doi: 10.1038/s44318-025-00441-0 (PMC12170898; doi:10.1038/s44318-025-00441-0)
Supplement: Supplementary file 24 — Source data Fig. 8 [file 44318_2025_441_MOESM24_ESM.zip]

Archive with 44 entries (34 files):
- Source Data Fig. 8/
- __MACOSX/._Source Data Fig. 8
- Source Data Fig. 8/.DS_Store
- __MACOSX/Source Data Fig. 8/._.DS_Store
- Source Data Fig. 8/8I/
- Source Data Fig. 8/8G/
- Source Data Fig. 8/8F/
- Source Data Fig. 8/8A/
- Source Data Fig. 8/8H/
- Source Data Fig. 8/8J/
- Source Data Fig. 8/8D/
- Source Data Fig. 8/8C/
- Source Data Fig. 8/8K/
- Source Data Fig. 8/8I/Fig.8I.xlsm
- Source Data Fig. 8/8I/Fig.8I'.xlsx
- Source Data Fig. 8/8I/Fig.8I''.xlsx
- Source Data Fig. 8/8G/Fig.8G.xlsx
- __MACOSX/Source Data Fig. 8/8G/._Fig.8G.xlsx
- Source Data Fig. 8/8F/.DS_Store
- __MACOSX/Source Data Fig. 8/8F/._.DS_Store
- Source Data Fig. 8/8F/Fig.8F.xlsx
- __MACOSX/Source Data Fig. 8/8F/._Fig.8F.xlsx
- Source Data Fig. 8/8A/.DS_Store
- __MACOSX/Source Data Fig. 8/8A/._.DS_Store
- Source Data Fig. 8/8A/Fig.8A.xlsx
- __MACOSX/Source Data Fig. 8/8A/._Fig.8A.xlsx
- Source Data Fig. 8/8H/Fig.8H.xlsx
- __MACOSX/Source Data Fig. 8/8H/._Fig.8H.xlsx
- Source Data Fig. 8/8H/Fig.8H'.xlsx
- Source Data Fig. 8/8H/Fig.8H''.xlsx
- Source Data Fig. 8/8J/Fig.8J'.xlsx
- __MACOSX/Source Data Fig. 8/8J/._Fig.8J'.xlsx
- Source Data Fig. 8/8J/Fig.8J''.xlsx
- __MACOSX/Source Data Fig. 8/8J/._Fig.8J''.xlsx
- Source Data Fig. 8/8J/Fig.8J.xlsm
- Source Data Fig. 8/8D/Fig.8D.xlsx
- __MACOSX/Source Data Fig. 8/8D/._Fig.8D.xlsx
- Source Data Fig. 8/8C/Fig.8C.xlsx
- __MACOSX/Source Data Fig. 8/8C/._Fig.8C.xlsx
- Source Data Fig. 8/8K/Fig.8K'.xlsx
- Source Data Fig. 8/8K/Fig.8K''.xlsx
- __MACOSX/Source Data Fig. 8/8K/._Fig.8K''.xlsx
- Source Data Fig. 8/8K/Fig.8K.xlsx
- __MACOSX/Source Data Fig. 8/8K/._Fig.8K.xlsx
