# Supplementary material for: Early coordination of cell migration and cardiac fate determination during mammalian gastrulation
Source: EMBO J. 2025 May 13;44(12):3327–59. doi: 10.1038/s44318-025-00441-0 (PMC12170898; doi:10.1038/s44318-025-00441-0)
Supplement: Supplementary file 24 — Source data Fig. 8 [file 44318_2025_441_MOESM24_ESM.zip › Source Data Fig. 8/8I/Fig.8I.xlsm]

## Sheet: b_Mother
POSITION_X	POSITION_Y	POSITION_Z	POSITION_T
1428.59	525.944	1166.04	0
1431.56	535.846	1166.04	5
1428.59	548.719	1166.04	10
1430.57	564.563	1166.04	15
1433.54	565.554	1166.04	19
1440.48	568.524	1166.04	20
1452.36	581.398	1166.04	25
1453.35	598.232	1166.04	30
1454.34	606.154	1166.04	35
1455.33	612.095	1166.04	40
1450.38	615.066	1185.85	45
1447.41	614.076	1185.85	50
1423.64	620.017	1205.65	55
1427.6	634.871	1205.65	60
1434.53	638.832	1205.65	65
1442.46	655.666	1205.65	70
1443.45	688.344	1235.36	75
1452.36	699.237	1235.36	76
1465.23	701.218	1235.36	77
1460.28	704.188	1235.36	78
1460.28	714.091	1235.36	79
1461.27	716.071	1235.36	80
1462.26	718.052	1235.36	81
1463.25	720.032	1235.36	82
1464.24	722.013	1235.36	83
1465.23	723.993	1235.36	84
1474.14	726.964	1235.36	85
1478.11	732.906	1235.36	86
1473.15	737.857	1235.36	87
1478.11	736.867	1235.36	89
1476.12	744.789	1235.36	91
1474.14	744.789	1235.36	92
1472.16	744.789	1235.36	94
1473.15	751.72	1235.36	95

## Sheet: r_D1
POSITION_X	POSITION_Y	POSITION_Z	POSITION_T
1482.07	758.652	1235.36	96
1487.02	758.652	1235.36	97
1486.03	761.623	1235.36	98
1489.99	768.555	1235.36	100
1517.71	774.496	1225.46	105
1506.82	775.486	1225.46	110
1487.02	783.408	1225.46	115
1486.03	795.291	1255.17	120
1473.15	795.291	1255.17	125
1455.33	805.194	1255.17	130
1426.61	817.077	1274.97	135
1412.75	842.823	1274.97	140
1411.76	856.687	1284.87	145
1408.79	862.628	1284.87	150
1392.94	868.57	1284.87	155
1378.09	880.453	1284.87	160
1372.15	888.375	1284.87	165
1366.21	896.297	1284.87	170
1360.27	904.219	1284.87	175
1378.09	926.004	1284.87	180
1393.93	948.78	1284.87	185
1413.74	974.526	1284.87	190
1433.54	995.321	1284.87	195
1433.54	1028.99	1284.87	200
1443.45	1048.79	1284.87	205
1452.36	1083.45	1284.87	210
1471.17	1104.25	1284.87	215
1467.21	1106.23	1284.87	220
1468.2	1114.15	1284.87	225
1465.23	1113.16	1284.87	230
1462.26	1113.16	1284.87	235
1461.27	1115.14	1284.87	240
1467.21	1093.36	1274.97	245
1469.19	1088.4	1274.97	250
1464.24	1079.49	1274.97	255
1467.21	1075.53	1255.17	260
1472.16	1077.51	1255.17	263
1477.11	1079.49	1255.17	264
1475.13	1081.47	1255.17	265
1477.11	1081.47	1255.17	266
1479.1	1081.47	1255.17	267
1473.15	1081.47	1255.17	268
1467.21	1081.47	1255.17	269
1466.22	1079.49	1255.17	270
1465.23	1077.51	1255.17	271
1464.24	1075.53	1255.17	272
1463.25	1065.63	1255.17	273
1458.3	1064.64	1255.17	274
1459.29	1063.65	1255.17	275
1454.34	1057.71	1255.17	276
1447.41	1061.67	1255.17	277
1443.45	1062.66	1255.17	278
1448.4	1059.69	1255.17	279
1453.35	1056.72	1255.17	280
1447.41	1064.64	1255.17	281
1456.32	1074.54	1255.17	282
1460.28	1083.45	1255.17	283
1463.25	1087.41	1255.17	284

## Sheet: r_D11
POSITION_X	POSITION_Y	POSITION_Z	POSITION_T
1471.17	1087.41	1255.17	285
1490.98	1085.43	1235.36	290
1492.96	1083.45	1235.36	295
1494.94	1081.47	1235.36	300
1491.97	1075.53	1235.36	305
1487.02	1085.43	1235.36	310
1546.43	1092.37	1205.65	315
1555.34	1113.16	1195.75	320
1551.38	1116.13	1195.75	325
1556.33	1119.1	1195.75	330
1576.14	1103.26	1195.75	335
1586.04	1110.19	1195.75	340
1582.08	1116.13	1195.75	345
1588.02	1127.02	1175.95	350
1595.94	1147.82	1175.95	355
1589.01	1153.76	1175.95	360
1596.93	1163.66	1175.95	365
1605.85	1173.57	1156.14	370
1624.66	1160.69	1156.14	375
1627.63	1171.59	1156.14	380
1625.65	1182.48	1156.14	385
1632.58	1187.43	1156.14	390
1640.51	1202.28	1156.14	395
1644.47	1203.27	1136.34	400
1651.4	1208.22	1136.34	405
1658.33	1219.12	1136.34	410
1668.23	1235.95	1116.53	415
1676.15	1238.92	1116.53	419
1676.15	1241.89	1116.53	420
1676.15	1244.86	1116.53	421
1680.12	1253.78	1116.53	422
1674.17	1258.73	1116.53	423
1677.14	1260.71	1116.53	424
1686.06	1262.69	1086.82	425
1685.07	1271.6	1086.82	426
1682.1	1280.51	1086.82	427
1680.12	1279.52	1086.82	428
1678.14	1278.53	1086.82	429
1676.15	1277.54	1086.82	430
1674.17	1276.55	1086.82	431
1672.19	1275.56	1086.82	432
1678.14	1274.57	1086.82	433
1684.08	1273.58	1086.82	434
1690.02	1272.59	1086.82	435
1685.07	1278.53	1086.82	436
1680.12	1283.48	1086.82	437
1675.16	1283.48	1086.82	438
1678.14	1274.57	1086.82	439
1681.11	1278.53	1086.82	440
1684.08	1282.49	1086.82	441
1682.1	1286.45	1086.82	442
1680.12	1283.48	1086.82	443
1678.14	1280.51	1086.82	444
1683.09	1282.49	1086.82	446
1683.09	1284.47	1086.82	447
1676.15	1277.54	1086.82	448
1675.16	1283.48	1086.82	449
1679.13	1289.43	1096.73	450
1680.12	1295.37	1076.92	455
1681.11	1301.31	1076.92	460
1679.13	1307.25	1076.92	465
1673.18	1378.55	1047.21	470
1669.22	1385.48	1027.41	475
1665.26	1388.45	1027.41	480
1660.31	1387.46	1027.41	485
1651.4	1386.47	1027.41	490

## Sheet: r_D111
POSITION_X	POSITION_Y	POSITION_Z	POSITION_T
1634.56	1386.47	1027.41	495
1634.56	1393.4	1027.41	500
1634.56	1400.33	1027.41	505
1634.56	1400.33	1027.41	510
1634.56	1414.2	1027.41	515
1631.59	1416.18	1027.41	520
1640.51	1417.17	1027.41	525
1649.42	1418.16	1027.41	530
1649.42	1427.07	1027.41	535
1650.41	1430.04	987.799	540
1645.46	1440.93	987.799	545
1633.57	1434.99	987.799	550
1628.62	1436.97	987.799	555
1629.61	1450.84	987.799	560
1606.84	1438.95	987.799	565
1597.93	1440.93	987.799	570
1586.04	1444.89	987.799	575
1577.13	1448.86	987.799	580
1572.18	1461.73	987.799	585
1571.19	1458.76	987.799	590
1576.14	1466.68	987.799	595
1581.09	1474.6	987.799	600
1581.09	1477.57	987.799	605
1579.11	1478.56	987.799	610
1574.16	1478.56	987.799	615
1575.15	1485.49	987.799	620
1577.13	1486.48	987.799	625
1569.21	1465.69	948.189	630
1565.25	1463.71	948.189	635
1557.32	1471.63	948.189	640
1553.36	1483.51	948.189	645
1537.52	1466.68	948.189	650
1531.58	1468.66	948.189	655
1532.57	1473.61	948.189	660
1519.7	1478.56	948.189	665
1509.79	1484.5	948.189	670
1502.86	1488.47	948.189	675
1497.91	1490.45	967.994	680
1485.04	1491.44	967.994	685
1470.18	1494.41	967.994	690
1461.27	1500.35	967.994	695
1471.38	1485.03	956.452	700
1472.32	1482.71	960.447	701
1466.13	1478.88	967.994	702
1469.19	1470.64	967.994	703

## Sheet: r_D112
POSITION_X	POSITION_Y	POSITION_Z	POSITION_T
1676.74	1399.12	1025.49	491
1673.68	1402.96	1025.49	492
1672.53	1401.04	1025.49	493
1673.68	1404.88	1025.49	494
1674.83	1408.71	1025.49	495
1675.98	1412.54	1025.49	496
1677.13	1416.38	1025.49	497
1678.28	1420.21	1025.49	498
1682.5	1421.75	1025.49	499
1680.96	1418.68	1025.49	500
1686.71	1423.66	1025.49	501
1686.33	1421.36	1025.49	502
1683.26	1419.06	1025.49	503
1683.26	1417.53	1025.49	505
1685.95	1420.6	1025.49	510
1685.56	1435.55	1010.15	515
1671.38	1452.81	1010.15	520
1675.98	1452.42	998.65	525
1676.36	1453.57	998.65	530
1680.96	1454.34	998.65	535
1678.66	1458.94	983.312	540
1677.13	1468.91	983.312	545
1675.59	1475.43	967.974	550
1671.38	1479.26	967.974	555
1676.36	1478.11	967.974	560
1662.94	1480.41	967.974	565
1663.32	1490.77	967.974	570
1659.11	1499.59	967.974	575
1649.52	1502.65	967.974	580
1638.78	1507.64	967.974	585
1657.19	1505.34	967.974	590
1652.97	1509.94	967.974	595
1647.98	1516.46	967.974	600
1631.11	1522.59	967.974	605
1628.43	1524.89	967.974	610
1621.53	1525.66	944.967	615
1614.62	1526.43	944.967	620
1611.56	1524.89	944.967	625
1608.49	1523.36	944.967	630
1605.42	1521.83	944.967	635
1602.35	1520.29	944.967	640
1579.73	1521.83	925.794	645
1577.05	1515.69	925.794	650
1560.17	1524.13	925.794	655
1547.9	1528.35	925.794	660
1536.78	1529.88	925.794	665
1527.58	1529.5	925.794	670
1516.46	1526.43	918.125	675
1505.34	1523.36	918.125	680
1496.52	1521.44	906.622	685
1485.79	1517.99	906.622	690
1466.61	1513.77	910.456	695
1462.4	1508.79	910.456	700
1429.04	1505.34	887.449	705
1425.58	1498.82	887.449	710
1431.34	1510.32	918.125	715
1422.13	1499.97	898.953	720
1408.33	1488.47	898.953	723

## Sheet: r_D12
POSITION_X	POSITION_Y	POSITION_Z	POSITION_T
1445.43	1049.79	1265.07	285
1444.44	1047.8	1265.07	290
1445.43	1038.89	1265.07	295
1448.4	1027.01	1255.17	300
1421.66	1026.02	1255.17	305
1408.79	1037.9	1255.17	310
1417.7	1063.65	1245.26	315
1420.67	1066.62	1245.26	320
1430.57	1059.69	1234.37	325
1436.51	1062.66	1234.37	330
1447.41	1053.75	1234.37	335
1434.53	1054.74	1234.37	340
1440.48	1057.71	1234.37	345
1434.53	1054.74	1234.37	350
1425.62	1066.62	1244.27	355
1425.62	1073.55	1244.27	360
1434.53	1072.56	1244.27	365
1446.42	1082.46	1244.27	370
1468.2	1064.64	1244.27	375
1477.11	1059.69	1244.27	380
1474.14	1066.62	1244.27	385
1482.07	1050.78	1244.27	390
1485.04	1043.84	1244.27	395
1486.03	1059.69	1234.37	400
1500.88	1071.57	1234.37	405
1502.86	1092.37	1234.37	410
1514.74	1110.19	1214.57	415
1522.67	1123.06	1214.57	420
1533.56	1120.09	1214.57	425
1546.43	1123.06	1194.76	430
1542.47	1125.04	1194.76	435
1533.56	1140.89	1194.76	440
1533.56	1161.68	1194.76	444
1524.65	1168.61	1184.86	446
1524.65	1167.62	1184.86	447
1524.65	1162.67	1184.86	448
1524.65	1157.72	1184.86	449
1528.61	1159.7	1194.76	450
1533.56	1164.65	1194.76	455
1525.64	1175.55	1194.76	460
1520.69	1183.47	1194.76	465
1521.68	1181.49	1194.76	470
1527.62	1191.39	1194.76	475
1533.56	1197.33	1194.76	480
1534.55	1196.34	1194.76	485
1529.6	1191.39	1194.76	490

## Sheet: r_D121
POSITION_X	POSITION_Y	POSITION_Z	POSITION_T
1560.66	1206.35	1164.08	491
1560.27	1209.03	1164.08	492
1558.74	1205.96	1164.08	493
1559.12	1198.68	1164.08	494
1560.66	1198.68	1164.08	495
1562.96	1200.98	1164.08	496
1555.29	1198.68	1187.09	497
1557.21	1197.91	1187.09	498
1557.21	1181.8	1187.09	499
1561.58	1182.86	1204.03	500
1560.81	1185.93	1184.86	501
1566.94	1186.31	1184.86	502
1569.25	1201.27	1169.52	503
1572.31	1200.5	1169.52	504
1566.56	1192.45	1181.02	505
1561.96	1187.46	1181.02	506
1567.33	1190.53	1181.02	510
1579.6	1195.13	1181.02	515
1579.98	1187.08	1173.35	520
1580.37	1183.25	1165.69	525
1577.68	1177.49	1165.69	530
1575	1172.13	1165.69	535
1589.57	1165.22	1165.69	540
1585.73	1165.22	1165.69	545
1586.88	1162.16	1165.69	550
1582.67	1163.69	1176.81	555
1579.98	1166.76	1176.81	560
1579.22	1172.13	1188.31	565
1579.98	1184.78	1188.31	570
1576.91	1190.91	1188.31	575
1578.06	1188.61	1207.1	580
1564.64	1199.35	1218.6	585
1558.51	1206.64	1233.94	590
1550.07	1213.92	1249.28	595
1545.47	1215.84	1249.28	600
1544.32	1224.27	1249.28	605
1538.57	1238.46	1249.28	610
1541.64	1237.31	1249.28	615
1544.7	1241.53	1249.28	620
1551.22	1246.51	1249.28	625
1550.07	1253.8	1249.28	630
1553.52	1269.9	1249.28	635
1543.17	1266.84	1268.45	640
1536.65	1276.42	1268.45	645
1532.82	1278.34	1268.45	650
1539.34	1271.82	1268.45	655
1537.8	1272.21	1268.45	660
1548.92	1269.52	1272.28	665
1542.4	1291.76	1264.62	670
1539.34	1302.88	1268.45	675
1540.1	1320.14	1268.45	680
1534.73	1334.71	1264.62	685
1571.55	1384.94	1249.28	690
1569.63	1399.51	1249.28	695
1566.56	1400.28	1249.28	700
1519.01	1425.97	1276.12	705
1508.66	1447.44	1302.96	708
1507.51	1446.68	1302.96	709
1504.44	1452.04	1302.96	710
1503.29	1451.66	1302.96	711
1502.14	1455.11	1314.46	712
1502.53	1453.19	1314.46	713
1502.14	1445.52	1322.13	714
1496.77	1442.46	1302.96	715
1503.68	1441.69	1322.13	716
1509.81	1445.91	1322.13	717
1506.74	1451.28	1322.13	718
1488.72	1447.44	1364.31	719
1495.62	1442.84	1302.96	720
1500.99	1463.55	1345.14	723

## Sheet: r_D122
POSITION_X	POSITION_Y	POSITION_Z	POSITION_T
1533.56	1185.45	1194.76	495
1552.37	1182.48	1184.86	500
1550.39	1170.6	1194.76	505
1533.56	1168.61	1204.66	510
1526.63	1168.61	1204.66	515
1543.46	1177.53	1174.96	520
1528.61	1169.61	1194.76	525
1542.47	1172.58	1194.76	530
1540.49	1169.61	1194.76	535
1523.66	1162.67	1194.76	540
1523.66	1158.71	1204.66	545
1534.55	1162.67	1204.66	550
1528.61	1169.61	1204.66	555
1526.63	1176.54	1214.57	560
1526.63	1182.48	1214.57	565
1529.6	1188.42	1214.57	570
1532.57	1193.37	1214.57	575
1528.61	1207.23	1214.57	580
1506.39	1231.66	1234.37	585
1478.31	1281.17	1234.37	590
1480.53	1295.21	1234.37	595
1465.01	1318.12	1234.37	600
1462.8	1335.12	1234.37	605
1465.01	1339.55	1234.37	610
1459.1	1339.55	1234.37	615
1457.62	1349.16	1234.37	620
1460.58	1358.02	1234.37	625
1460.58	1357.28	1234.37	630
1455.41	1367.63	1234.37	635
1453.19	1369.11	1234.37	640
1440.63	1382.41	1234.37	645
1439.15	1392.75	1234.37	650
1437.67	1393.49	1234.37	655
1436.93	1398.66	1219.59	660
1433.24	1397.19	1219.59	665
1428.81	1406.05	1219.59	670
1423.63	1417.14	1219.59	675
1409.59	1429.7	1219.59	680
1398.51	1447.43	1219.59	685
1391.86	1461.47	1219.59	690
1388.16	1462.95	1219.59	695
1384.47	1464.43	1219.59	700
1336.44	1496.94	1219.59	705
1328.31	1500.64	1241.76	710
1323.14	1507.29	1241.76	715
1328.31	1505.81	1241.02	716
1328.31	1510.24	1241.02	717
1330.53	1521.33	1241.02	718
1328.31	1509.51	1241.02	720
1323.88	1509.51	1241.02	721
1317.97	1523.55	1241.02	722

## Sheet: y_D2
POSITION_X	POSITION_Y	POSITION_Z	POSITION_T
1450.79	742.702	1232.47	96
1450.23	745.51	1232.47	97
1450.23	742.14	1232.47	98
1449.67	744.948	1232.47	99
1449.1	739.894	1232.47	100
1447.42	740.455	1232.47	101
1444.61	744.948	1254.93	102
1426.08	752.25	1254.93	103
1421.58	752.25	1254.93	104
1414.84	749.442	1254.93	105
1404.73	746.633	1254.93	106
1393.5	747.195	1254.93	107
1395.75	750.565	1254.93	108
1392.94	755.058	1254.93	109
1390.69	739.894	1277.4	110
1387.88	751.127	1277.4	111
1390.69	750.565	1277.4	112
1392.38	750.003	1277.4	113
1388.45	748.88	1277.4	114
1386.76	748.88	1277.4	115
1385.08	748.88	1277.4	116
1383.39	748.88	1277.4	117
1383.39	757.305	1277.4	118
1388.45	753.935	1277.4	119
1383.95	758.99	1277.4	120
1382.83	753.373	1277.4	121
1376.65	752.25	1277.4	122
1372.72	750.003	1277.4	123
1368.79	747.757	1277.4	124
1367.66	732.03	1277.4	125
1356.43	736.524	1277.4	126
1358.12	732.592	1277.4	127
1346.88	730.345	1277.4	128
1342.39	731.469	1277.4	129
1338.46	731.469	1277.4	130
1334.53	731.469	1277.4	131
1330.59	731.469	1277.4	132
1312.62	725.852	1277.4	133
1313.18	728.099	1277.4	134
1305.32	723.044	1277.4	135
1301.39	723.044	1277.4	136
1297.46	723.044	1277.4	137
1296.33	721.359	1277.4	138
1295.77	726.414	1277.4	139
1294.65	712.372	1277.4	140
1287.35	714.619	1277.4	141
1285.1	719.112	1277.4	142
1289.59	710.125	1277.4	143
1289.03	712.934	1277.4	144
1282.85	711.81	1277.4	145
1280.04	714.057	1277.4	146
1278.92	709.002	1277.4	147
1272.74	715.18	1277.4	148
1261.51	710.125	1277.4	149
1255.33	711.249	1277.4	150
1257.02	709.564	1277.4	151
1251.96	704.509	1277.4	152
1251.4	701.701	1277.4	153
1248.59	715.18	1277.4	154
1255.89	707.879	1277.4	155
1246.35	711.81	1277.4	156
1243.54	712.934	1277.4	157
1231.74	712.934	1277.4	158
1231.18	710.125	1277.4	159
1231.74	710.125	1277.4	160
1226.69	712.372	1277.4	161
1223.32	718.55	1277.4	162
1224.44	710.125	1277.4	163
1215.45	712.372	1277.4	164
1218.82	705.632	1277.4	165
1212.08	705.071	1277.4	166
1208.15	706.194	1277.4	167
1217.14	709.002	1277.4	168
1221.07	718.55	1277.4	169
1223.32	721.92	1277.4	170
1219.95	718.55	1277.4	171
1223.88	726.975	1277.4	172
1227.81	720.235	1277.4	173
1227.25	726.414	1277.4	174
1227.25	725.29	1277.4	175
1222.19	731.469	1277.4	176
1227.25	731.469	1294.25	177
1217.14	733.154	1294.25	180
1223.88	749.442	1305.48	185
1222.76	739.332	1305.48	190
1227.25	744.387	1305.48	195
1242.41	741.579	1305.48	200
1257.02	714.057	1305.48	205
1258.14	715.742	1305.48	210
1256.46	710.125	1305.48	215
1231.74	697.207	1305.48	220
1205.91	666.878	1305.48	225
1185.69	676.426	1305.48	230
1186.81	671.933	1305.48	235
1193.55	658.453	1305.48	240
1201.41	639.356	1305.48	245
1207.03	607.903	1283.02	250
1226.13	577.573	1283.02	255
1226.69	574.765	1283.02	260
1225.56	578.697	1283.02	265

## Sheet: y_D21
POSITION_X	POSITION_Y	POSITION_Z	POSITION_T
1247.47	561.285	1283.02	270
1251.96	549.49	1283.02	275
1255.33	550.052	1283.02	280
1259.26	546.12	1283.02	285
1254.77	544.435	1271.78	290
1265.44	547.805	1271.78	295
1283.98	559.039	1271.78	300
1278.36	578.697	1271.78	305
1275.55	588.245	1271.78	310
1271.62	598.355	1271.78	315
1273.87	603.972	1271.78	320
1280.61	613.52	1271.78	325
1287.35	623.068	1271.78	330
1299.7	610.15	1271.78	335
1291.28	612.396	1294.25	340
1281.73	614.081	1294.25	345
1268.25	597.793	1283.02	350
1269.94	613.52	1305.48	355
1263.2	637.11	1305.48	360
1269.37	650.589	1305.48	365
1265.44	666.316	1305.48	370
1275.55	648.904	1339.18	375
1263.76	655.644	1339.18	380
1254.77	663.508	1339.18	385
1248.59	647.219	1350.42	390
1249.72	639.918	1350.42	395
1240.73	646.096	1350.42	400
1246.35	639.356	1350.42	405
1210.4	627.561	1350.42	410
1208.15	623.63	1350.42	415
1202.54	626.438	1350.42	416
1200.29	619.136	1350.42	417
1198.6	616.328	1350.42	418
1194.67	611.835	1350.42	419
1192.99	613.52	1350.42	420
1192.43	609.588	1350.42	421
1191.86	610.15	1350.42	422
1200.29	607.903	1378.5	423
1201.41	612.958	1378.5	424
1195.8	614.081	1378.5	425
1184.56	603.972	1378.5	430
1181.19	603.41	1384.11	435
1219.95	652.836	1384.11	440
1215.45	655.083	1384.11	441
1210.96	646.658	1395.35	442
1209.28	641.603	1395.35	443
1210.96	636.548	1395.35	444
1196.36	623.63	1395.35	446
1194.11	618.575	1395.35	447
1192.99	611.835	1395.35	448
1189.62	605.656	1395.35	450
1188.49	607.341	1412.2	451
1187.37	609.026	1412.2	452
1183.44	607.903	1412.2	453

[truncated: 5 more sheets: y_D211, y_D212, y_D22, y_D221, y_D222]
