# Supplementary material for: Early coordination of cell migration and cardiac fate determination during mammalian gastrulation
Source: EMBO J. 2025 May 13;44(12):3327–59. doi: 10.1038/s44318-025-00441-0 (PMC12170898; doi:10.1038/s44318-025-00441-0)
Supplement: Supplementary file 24 — Source data Fig. 8 [file 44318_2025_441_MOESM24_ESM.zip › Source Data Fig. 8/8I/Fig.8I'.xlsx]

## Sheet: Sheet2
X1	Y1	Z1	X2	Y2	Z2	M1	M2	M3
1665.26	1388.45	1027.41	1165.47	611.835	1427.92	1599.41	1292.89	1111.08
1533.56	1197.33	1194.76	1152.55	553.422	1429.05	1159.01	582.628	1428.49
			1082.49	506.837	1406.9	1108.9	448.805	1410.16
			1135.3	390.774	1413.42
