# Supplementary material for: Early coordination of cell migration and cardiac fate determination during mammalian gastrulation
Source: EMBO J. 2025 May 13;44(12):3327–59. doi: 10.1038/s44318-025-00441-0 (PMC12170898; doi:10.1038/s44318-025-00441-0)
Supplement: Supplementary file 24 — Source data Fig. 8 [file 44318_2025_441_MOESM24_ESM.zip › Source Data Fig. 8/8I/Fig.8I''.xlsx]

## Sheet: Sheet1
LABEL	ID	TRACK_ID	POSITION_X	POSITION_Y	POSITION_Z	POSITION_T	FRAME	RADIUS	SOURCE_ID	MEAN_INTENSITY_CH1	MEDIAN_INTENSITY_CH1	MIN_INTENSITY_CH1	MAX_INTENSITY_CH1	TOTAL_INTENSITY_CH1	STD_INTENSITY_CH1	MEAN_INTENSITY_CH2	MEDIAN_INTENSITY_CH2	MIN_INTENSITY_CH2	MAX_INTENSITY_CH2	TOTAL_INTENSITY_CH2	STD_INTENSITY_CH2	CONTRAST_CH1	SNR_CH1	CONTRAST_CH2	SNR_CH2
Mother	80197	1946	1428.59	525.944	1166.04	0	0	11	0	169.973	170	126	240	249010	12.6964	2474.98	2566	1361	3281	3625849	381.411	0.0207308	0.543792	0.259953	2.67762
Mother	80192	1946	1431.56	535.846	1166.04	5	5	11	0	170.499	170	123	209	249781	12.8572	2265.71	2322	946	3124	3319264	413.358	0.0201822	0.524683	0.239313	2.11686
Mother	80187	1946	1428.59	548.719	1166.04	10	10	11	0	170.246	170	125	221	249410	11.311	2229.12	2293	1061	2851	3265660	349.493	0.0234959	0.691052	0.257917	2.61549
Mother	80182	1946	1430.57	564.563	1166.04	15	15	11	0	165.195	165	137	195	242010	9.41389	2102.06	2119	1520	2585	3079520	205.911	0.0233105	0.799466	0.265336	4.28139
Mother	80177	1946	1433.54	565.554	1166.04	19	19	11	0	165.991	166	135	201	243177	9.86164	1898.97	1940	1052	2560	2781987	285.582	0.0265736	0.871416	0.218084	2.38102
Mother	80172	1946	1440.48	568.524	1166.04	20	20	11	0	165.118	165	135	201	241898	9.88536	1954.13	1998	1210	2392	2862800	241.975	0.0236329	0.771266	0.215351	2.86193
Mother	80167	1946	1452.36	581.398	1166.04	25	25	11	0	170.535	171	131	211	249834	10.5666	1898.01	1953	917	2501	2780578	317.463	0.0284255	0.89216	0.223088	2.18098
Mother	80162	1946	1453.35	598.232	1166.04	30	30	11	0	166.219	166	136	198	243511	10.2759	1399.63	1416	596	2275	2050451	308.23	0.0207607	0.657977	0.201623	1.52384
Mother	80157	1946	1454.34	606.154	1166.04	35	35	11	0	163.671	163	134	203	239778	9.20373	1526.27	1530	894	2091	2235991	218.789	0.0197355	0.688332	0.238755	2.68908
Mother	80152	1946	1455.33	612.095	1166.04	40	40	11	0	170.456	170	134	213	249718	11.4173	1543.67	1541	851	2137	2261473	313.404	0.0346936	1.00119	0.213695	1.73446
Mother	80147	1946	1450.38	615.066	1185.85	45	45	11	0	156.433	156	114	201	229174	13.1769	1336.1	1393	648	1941	1957382	304.701	0.0159735	0.373304	0.194222	1.42629
Mother	80142	1946	1447.41	614.076	1185.85	50	50	11	0	164.844	164	135	202	241497	10.742	1552.77	1568	1026	1944	2274813	158.597	0.0315505	0.938716	0.206644	3.3534
Mother	80137	1946	1423.64	620.017	1205.65	55	55	11	0	163.4	164	127	208	239381	12.7416	1281.8	1286	727	1696	1877830	196.969	0.0351825	0.871698	0.200783	2.17626
Mother	80132	1946	1427.6	634.871	1205.65	60	60	11	0	161.046	160	122	221	235932	14.8499	1308.92	1348	728	1769	1917568	224.761	0.0295946	0.623449	0.219199	2.09405
Mother	80127	1946	1434.53	638.832	1205.65	65	65	11	0	161.502	161	126	209	236600	10.3713	1161.81	1161	720	1540	1702047	147.322	0.0313713	0.947306	0.192209	2.54283
Mother	80122	1946	1442.46	655.666	1205.65	70	70	11	0	152.315	152	123	203	223142	11.8908	852.363	855	300	1576	1248712	295.191	0.00723498	0.184021	0.134302	0.683763
Mother	80117	1946	1443.45	688.344	1235.36	75	75	11	0	146.202	146	111	191	214186	11.8965	807.256	849	372	1164	1182630	190.285	0.0200466	0.48304	0.202795	1.43055
Mother	80112	1946	1452.36	699.237	1235.36	76	76	11	0	141.13	141	113	180	206756	11.7871	739.477	768	300	1120	1083334	213.353	0.00873152	0.20728	0.154298	0.926612
Mother	80107	1946	1465.23	701.218	1235.36	77	77	11	0	143.648	143	111	194	210445	13.01	743.042	785	322	1131	1088556	204.333	0.0205031	0.443669	0.130575	0.839973
Mother	80101	1946	1460.28	704.188	1235.36	78	78	11	0	140.541	140	107	193	205892	11.3688	796.384	831	368	1191	1166703	186.527	0.014782	0.360144	0.172622	1.25704
Mother	80096	1946	1460.28	714.091	1235.36	79	79	11	0	137.896	137	107	188	202017	11.1678	822.928	866	379	1183	1205590	186.26	0.010157	0.248307	0.16935	1.27972
Mother	80091	1946	1461.27	716.071	1235.36	80	80	11	0	142.096	141	113	181	208171	10.7881	900.07	936	478	1225	1318603	167.338	0.0186775	0.483001	0.182309	1.65878
Mother	80086	1946	1462.26	718.052	1235.36	81	81	11	0	143.818	143	111	189	210694	11.5557	878.75	914	432	1293	1287369	182.067	0.0219421	0.53444	0.172709	1.42164
Mother	80081	1946	1463.25	720.032	1235.36	82	82	11	0	145.067	144	114	187	212523	11.1767	929.388	935	490	1384	1361553	162.834	0.0247088	0.625944	0.176656	1.71381
Mother	80076	1946	1464.24	722.013	1235.36	83	83	11	0	141.752	141	116	191	207666	10.7317	844.013	869	453	1185	1236479	149.172	0.0183865	0.476955	0.159451	1.5562
Mother	80071	1946	1465.23	723.993	1235.36	84	84	11	0	144.516	144	118	185	211716	10.2263	949.281	950	578	1375	1390696	131.244	0.0248591	0.685564	0.187629	2.28541
Mother	80066	1946	1474.14	726.964	1235.36	85	85	11	0	146.231	146	113	200	214229	10.6967	876.106	903	532	1122	1283495	120.964	0.030952	0.820861	0.179685	2.20636
Mother	80061	1946	1478.11	732.906	1235.36	86	86	11	0	144.377	144	120	177	211513	8.81234	998.21	1016	621	1325	1462378	127.391	0.0273952	0.873725	0.170299	2.28049
Mother	80056	1946	1473.15	737.857	1235.36	87	87	11	0	147.078	146	120	191	215470	10.0151	946.106	964	538	1249	1386045	145.996	0.0288507	0.823624	0.164311	1.82906
Mother	80051	1946	1478.11	736.867	1235.36	89	89	11	0	148.216	148	99	186	217137	10.5254	995.863	997	732	1324	1458940	95.9385	0.029158	0.797932	0.176542	3.11515
Mother	80046	1946	1476.12	744.789	1235.36	91	91	11	0	146.816	147	115	189	215086	10.5769	1055.44	1060	791	1318	1546225	98.1932	0.0238324	0.646229	0.159225	2.95275
Mother	80041	1946	1474.14	744.789	1235.36	92	92	11	0	148.036	147	112	193	216873	13.267	1067.19	1081	774	1374	1563430	111.73	0.0249814	0.543908	0.170601	2.78404
Mother	80036	1946	1472.16	744.789	1235.36	94	94	11	0	150.823	149	114	202	220955	14.8203	1103.77	1107	733	1462	1617025	147.492	0.0253255	0.502732	0.174781	2.22677
Mother	80031	1946	1473.15	751.72	1235.36	95	95	11	0	144.117	143	111	189	211131	11.0284	1044.55	1059	626	1403	1530265	177.842	0.00736079	0.190973	0.165286	1.66621
D1	80026	1946	1482.07	758.652	1235.36	96	96	11	0	140.489	138	108	202	205816	13.3357	853.242	876	507	1176	1250000	143.501	0.0123472	0.256977	0.197795	1.96373
D2	98602	1946	1450.79	742.702	1232.47	96	96	10	0	148.8	147	110	208	172757	13.196	877.587	874	621	1232	1018879	109.985	0.0371705	0.808239	0.169499	2.31289
D1	80021	1946	1487.02	758.652	1235.36	97	97	11	0	151.584	150	113	206	222070	13.6822	945.139	960	614	1196	1384629	120.063	0.0460967	0.976394	0.243001	3.0779
D2	98607	1946	1450.23	745.51	1232.47	97	97	10	0	148.363	147	111	197	172249	11.3881	923.883	934	615	1208	1072628	125.425	0.0335789	0.8465	0.177245	2.21805
D1	80016	1946	1486.03	761.623	1235.36	98	98	11	0	151.273	150	115	207	221615	12.2175	845.342	867	520	1078	1238426	110.597	0.0418008	0.993591	0.217238	2.72821
D2	98612	1946	1450.23	742.14	1232.47	98	98	10	0	151.929	151	121	192	176390	10.907	886.476	905	561	1133	1029199	121.748	0.0436733	1.16578	0.199176	2.41875
D2	98617	1946	1449.67	744.948	1232.47	99	99	10	0	149.571	149	122	182	173652	9.08705	766.313	803	405	1042	889689	135.198	0.032491	1.03593	0.175727	1.69433
D1	80011	1946	1489.99	768.555	1235.36	100	100	11	0	139.101	138	112	182	203783	12.5758	548.231	527	198	955	803158	218.121	0.0133012	0.290389	0.115635	0.521033
D2	98622	1946	1449.1	739.894	1232.47	100	100	10	0	147.046	146	121	175	170720	8.84067	741.174	760	418	1003	860503	139.371	0.0305877	0.987322	0.186801	1.6741
D2	98627	1946	1447.42	740.455	1232.47	101	101	10	0	146.71	146	117	179	170330	9.71628	627.322	629	348	937	728321	137.798	0.0255691	0.752903	0.168099	1.31028
D2	98632	1946	1444.61	744.948	1254.93	102	102	10	0	140.978	140	111	168	163676	8.30364	574.466	583	378	742	666955	68.1953	0.0220776	0.733471	0.137143	2.03188
D2	98637	1946	1426.08	752.25	1254.93	103	103	10	0	136.299	136	115	161	158243	7.70822	516.459	533	292	679	599609	80.9482	0.0144349	0.503221	0.116842	1.33496
D2	98642	1946	1421.58	752.25	1254.93	104	104	10	0	135.787	135	117	163	157649	7.46107	516.542	532	312	683	599705	71.1544	0.0166649	0.59664	0.102782	1.3532
D1	80006	1946	1517.71	774.496	1225.46	105	105	11	0	147.242	147	116	179	215709	9.67965	874.511	901	484	1142	1281159	132.388	0.0348033	1.02321	0.239226	2.55037
D2	98647	1946	1414.84	749.442	1254.93	105	105	10	0	136.717	136	114	163	158729	7.71571	489.61	499	329	633	568437	65.162	0.0144868	0.506063	0.0886539	1.22375
D2	98652	1946	1404.73	746.633	1254.93	106	106	10	0	138.504	138	111	165	160803	7.5053	476.749	463	276	717	553506	102.334	0.0149166	0.542456	0.0591789	0.520591
D2	98657	1946	1393.5	747.195	1254.93	107	107	10	0	138.568	138	120	163	160877	7.68266	476.677	452	257	799	553422	125.659	0.00845454	0.302422	0.0474752	0.343863
D2	98662	1946	1395.75	750.565	1254.93	108	108	10	0	139.547	139	110	170	162014	8.58295	523.81	507	308	852	608143	117.63	0.0106508	0.342686	0.0729713	0.605691
D2	98667	1946	1392.94	755.058	1254.93	109	109	10	0	137.649	137	116	172	159811	7.88704	434.972	425	221	714	505003	106.669	0.00612891	0.212628	0.061896	0.475374
D1	80001	1946	1506.82	775.486	1225.46	110	110	11	0	147.837	147	112	200	216581	13.5255	905.665	936	440	1232	1326799	161.34	0.041762	0.876341	0.257602	2.29965
D2	98672	1946	1390.69	739.894	1277.4	110	110	10	0	137.127	136	115	166	159204	7.76644	556.22	560	361	762	645772	87.0213	0.00917879	0.321179	0.0794099	0.940458
D2	98677	1946	1387.88	751.127	1277.4	111	111	10	0	135.402	135	108	165	157202	7.37827	533.003	526	365	778	618817	65.4098	0.00911186	0.331412	0.053719	0.830845
D2	98682	1946	1390.69	750.565	1277.4	112	112	10	0	137.674	137	114	171	159839	8.32576	528.499	534	363	735	613587	52.2698	0.00856403	0.280822	0.0589428	1.12559
D2	98687	1946	1392.38	750.003	1277.4	113	113	10	0	137.509	137	114	175	159648	8.72848	576.091	588	366	722	668842	61.7066	0.00798181	0.2495	0.0746784	1.2975
D2	98692	1946	1388.45	748.88	1277.4	114	114	10	0	139.692	139	115	173	162182	8.1749	585.607	597	333	793	679890	72.6895	0.0110315	0.372896	0.0853019	1.26641
D1	79996	1946	1487.02	783.408	1225.46	115	115	11	0	143.388	143	113	183	210064	10.2776	738.102	769	318	1102	1081320	201.633	0.0208545	0.570016	0.190468	1.17135
D2	98697	1946	1386.76	748.88	1277.4	115	115	10	0	139.178	139	116	171	161586	8.62845	596.736	608	370	771	692810	78.7643	0.00953849	0.304808	0.110361	1.50603
D2	98702	1946	1385.08	748.88	1277.4	116	116	10	0	140.28	140	116	184	162865	10.0407	625.659	614	389	885	726390	103.343	0.0137488	0.378961	0.127412	1.3684
D2	98707	1946	1383.39	748.88	1277.4	117	117	10	0	142.638	142	118	175	165603	9.47283	651.413	637	441	939	756290	99.936	0.0174504	0.51651	0.109216	1.28362
D2	98712	1946	1383.39	757.305	1277.4	118	118	10	0	140.792	140	117	169	163460	8.63129	557.693	547	405	841	647482	74.2988	0.0102165	0.32993	0.0853464	1.18048
D2	98717	1946	1388.45	753.935	1277.4	119	119	10	0	140.02	140	107	173	162563	8.80001	592.474	590	388	789	687862	73.8613	0.00887041	0.279798	0.128624	1.82833
D1	79991	1946	1486.03	795.291	1255.17	120	120	11	0	136.605	136	112	169	200127	9.73585	636.248	614	269	1099	932103	206.624	0.015311	0.423183	0.169642	0.893215
D2	98722	1946	1383.95	758.99	1277.4	120	120	10	0	141.654	141	114	175	164460	9.88175	561.753	562	357	724	652195	71.8282	0.0153408	0.433173	0.116096	1.62704
D2	98727	1946	1382.83	753.373	1277.4	121	121	10	0	140.96	140	112	183	163655	10.2867	535.592	541	374	667	621822	56.1898	0.0148531	0.401112	0.116607	1.99082
D2	98732	1946	1376.65	752.25	1277.4	122	122	10	0	141.354	141	112	188	164112	9.95522	459.391	458	328	615	533353	51.59	0.0138783	0.388721	0.0807555	1.33074
D2	98737	1946	1372.72	750.003	1277.4	123	123	10	0	138.485	138	116	202	160781	9.7896	463.807	458	344	620	538480	52.9488	0.010563	0.295726	0.0859518	1.38662
D2	98742	1946	1368.79	747.757	1277.4	124	124	10	0	140.275	140	114	177	162859	9.89712	467.935	457	320	681	543273	62.3893	0.0136982	0.38305	0.0790499	1.09892
D1	79986	1946	1473.15	795.291	1255.17	125	125	11	0	136.335	136	115	171	199731	8.93298	689.478	699	344	1001	1010086	143.103	0.0131954	0.397531	0.205463	1.64241
D2	98747	1946	1367.66	732.03	1277.4	125	125	10	0	141.9	142	110	181	164746	9.43226	585.653	588	337	864	679943	98.2683	0.0150448	0.445963	0.109206	1.17353
D2	98752	1946	1356.43	736.524	1277.4	126	126	10	0	141.458	141	106	180	164233	10.1302	576.855	571	388	855	669729	80.2433	0.0144319	0.397321	0.116176	1.49648
D2	98757	1946	1358.12	732.592	1277.4	127	127	10	0	143.211	143	109	172	166268	9.43166	666.307	663	389	933	773582	100.746	0.0196759	0.58599	0.14207	1.64545
D2	98762	1946	1346.88	730.345	1277.4	128	128	10	0	142.032	142	109	177	164899	10.1489	702.312	708	453	949	815384	84.6453	0.0142173	0.392359	0.131912	1.93388
D2	98767	1946	1342.39	731.469	1277.4	129	129	10	0	141.747	141	116	180	164568	9.94518	696.991	709	395	973	809207	115.61	0.0129402	0.364156	0.13291	1.41457
D1	79981	1946	1455.33	805.194	1255.17	130	130	11	0	136.351	136	109	172	199754	9.24735	625.216	639	395	841	915941	95.0505	0.0166615	0.483291	0.19757	2.17033
D2	98772	1946	1338.46	731.469	1277.4	130	130	10	0	142.305	142	111	178	165216	10.3231	671.543	688	356	916	779662	113.462	0.0134721	0.366489	0.1204	1.27206
D2	98777	1946	1334.53	731.469	1277.4	131	131	10	0	144.174	144	113	183	167386	10.1851	701.594	708	383	950	814551	99.8243	0.0196919	0.546726	0.128424	1.59976
D2	98782	1946	1330.59	731.469	1277.4	132	132	10	0	139.717	140	116	177	162212	9.06525	655.441	669	414	848	760967	80.8778	0.0115461	0.351846	0.116088	1.68587
D2	98787	1946	1312.62	725.852	1277.4	133	133	10	0	142.204	142	116	178	165099	10.0356	661.92	681	427	868	768489	92.0216	0.018376	0.511379	0.126758	1.61841
D2	98792	1946	1313.18	728.099	1277.4	134	134	10	0	136.914	137	106	176	158957	9.23605	652.913	652	456	894	758032	84.4537	0.00922008	0.270857	0.131811	1.80071
D1	79976	1946	1426.61	817.077	1274.97	135	135	11	0	126.799	126	107	154	185760	6.93991	451.459	440	258	815	661387	102.155	0.0039019	0.142029	0.116574	0.922787
D2	98797	1946	1305.32	723.044	1277.4	135	135	10	0	138.693	138	112	174	161023	9.62866	618.615	623	425	779	718212	61.2027	0.0150292	0.426557	0.0948402	1.75114
D2	98802	1946	1301.39	723.044	1277.4	136	136	10	0	139.512	139	115	173	161974	9.1691	642.746	643	445	878	746228	85.3895	0.0139048	0.417333	0.0983202	1.34766
D2	98807	1946	1297.46	723.044	1277.4	137	137	10	0	141.285	141	111	186	164032	9.26044	624.02	621	429	834	724487	85.1982	0.0144843	0.435659	0.0998751	1.33018
D2	98812	1946	1296.33	721.359	1277.4	138	138	10	0	139.38	139	115	167	161820	7.58307	614.005	606	449	825	712860	77.636	0.0111588	0.40568	0.101178	1.45334
D2	98817	1946	1295.77	726.414	1277.4	139	139	10	0	138.199	138	113	173	160449	7.72284	604.651	605	444	777	702000	64.2931	0.00221296	0.0790263	0.105583	1.79627
D1	79971	1946	1412.75	842.823	1274.97	140	140	11	0	132.525	132	107	171	194149	9.24438	619.178	616	373	974	907096	105.876	0.0233095	0.653094	0.248635	2.32902
D2	98822	1946	1294.65	712.372	1277.4	140	140	10	0	136.892	137	111	171	158932	8.1524	479.145	484	288	684	556287	67.3889	0.00394291	0.131896	0.0598119	0.802542
D2	98827	1946	1287.35	714.619	1277.4	141	141	10	0	141.394	141	115	174	164159	8.56875	568.624	573	344	761	660172	89.7389	0.0201178	0.650841	0.111121	1.26738
D2	98832	1946	1285.1	719.112	1277.4	142	142	10	0	137.933	138	108	169	160140	8.56138	505.576	497	255	767	586974	113.625	0.0105051	0.334976	0.089974	0.734589
D2	98837	1946	1289.59	710.125	1277.4	143	143	10	0	140.512	140	117	169	163134	7.74664	519.963	512	302	810	603677	100.677	0.0173665	0.619248	0.0738206	0.710097
D2	98842	1946	1289.03	712.934	1277.4	144	144	10	0	136.926	136	116	166	158971	7.31364	481.157	472	296	735	558623	94.9486	0.0108181	0.400736	0.0604029	0.577317
D1	79966	1946	1411.76	856.687	1284.87	145	145	11	0	127.323	127	107	156	186528	7.78688	503.551	499	214	910	737702	176.289	0.0100043	0.323919	0.135721	0.682689
D2	98847	1946	1282.85	711.81	1277.4	145	145	10	0	137.336	137	112	162	159447	7.05477	480.479	475	290	713	557836	94.1749	0.0132391	0.50872	0.069766	0.665463
D2	98852	1946	1280.04	714.057	1277.4	146	146	10	0	133.773	133	116	161	155311	6.97628	467.558	465	300	686	542835	84.0179	0.00938462	0.356563	0.0756587	0.782849
D2	98857	1946	1278.92	709.002	1277.4	147	147	10	0	135.922	136	112	167	157805	7.3569	462.68	459	288	728	537171	93.1867	0.0123559	0.450986	0.0622703	0.582106
D2	98862	1946	1272.74	715.18	1277.4	148	148	10	0	134.183	134	108	167	155786	8.28653	492.801	494	289	781	572142	99.3392	0.00750058	0.241103	0.0850086	0.777339
D2	98867	1946	1261.51	710.125	1277.4	149	149	10	0	136.916	136	112	179	158959	8.11776	584.004	589	363	950	678029	104.611	0.0105708	0.352847	0.0972062	0.989177
D1	79961	1946	1408.79	862.628	1284.87	150	150	11	0	126.316	125	106	161	185053	8.33374	535.915	512	213	1057	785116	200.223	0.00716502	0.215658	0.12611	0.599487
D2	98872	1946	1255.33	711.249	1277.4	150	150	10	0	136.849	136	113	174	158882	8.55835	559.416	581	315	797	649482	102.038	0.0120752	0.38156	0.0886507	0.892888
D2	98877	1946	1257.02	709.564	1277.4	151	151	10	0	140.119	139	111	188	162678	9.97858	584.065	589	350	853	678099	102.336	0.0172273	0.475616	0.0994809	1.03279
D2	98882	1946	1251.96	704.509	1277.4	152	152	10	0	140.811	140	111	177	163482	10.7241	588.115	596	340	810	682802	93.1322	0.0182752	0.471307	0.105963	1.21005
D2	98887	1946	1251.4	701.701	1277.4	153	153	10	0	141.285	141	116	173	164032	9.31011	612.59	621	324	833	711217	94.858	0.0215237	0.6395	0.10458	1.22286
D2	98892	1946	1248.59	715.18	1277.4	154	154	10	0	137.178	137	105	198	159264	10.3979	634.748	653	346	885	736942	111.903	0.0131706	0.342997	0.121473	1.2288
D1	79956	1946	1392.94	868.57	1284.87	155	155	11	0	132.732	132	102	171	194453	10.3934	631.849	667	257	1000	925659	196.947	0.0220378	0.550744	0.15052	0.839448
D2	98897	1946	1255.89	707.879	1277.4	155	155	10	0	141.871	141	119	172	164712	8.01091	563.985	572	368	734	654787	73.2243	0.0179	0.622858	0.0852276	1.20977
D2	98902	1946	1246.35	711.81	1277.4	156	156	10	0	140.691	141	119	169	163342	7.91648	583.538	603	379	720	677488	78.1611	0.021778	0.757573	0.110039	1.48019
D2	98907	1946	1243.54	712.934	1277.4	157	157	10	0	137.528	137	113	166	159670	7.67785	535.621	536	376	713	621856	66.9938	0.0162858	0.574084	0.0919056	1.34589
D2	98912	1946	1231.74	712.934	1277.4	158	158	10	0	137.675	137	114	173	159841	8.17179	588.913	596	381	775	683728	72.946	0.0165698	0.549223	0.106116	1.54903
D2	98917	1946	1231.18	710.125	1277.4	159	159	10	0	137.786	138	111	165	159970	7.47554	646.351	644	450	884	750414	85.8983	0.0168927	0.612374	0.107269	1.45793
D1	79951	1946	1378.09	880.453	1284.87	160	160	11	0	131.565	131	106	169	192743	8.78033	600.27	622	306	816	879396	107.761	0.0133712	0.395424	0.144782	1.40899
D2	98922	1946	1231.74	710.125	1277.4	160	160	10	0	139.682	139	117	173	162171	8.06064	627.627	633	423	802	728675	73.1779	0.017406	0.592935	0.109116	1.68758
D2	98927	1946	1226.69	712.372	1277.4	161	161	10	0	139.866	139	115	177	162385	8.57363	640.252	648	399	883	743332	93.1578	0.0227736	0.726492	0.116746	1.43698
D2	98932	1946	1223.32	718.55	1277.4	162	162	10	0	139.038	139	110	166	161423	9.39985	696.229	705	427	1001	808322	112.469	0.0171223	0.498003	0.132109	1.44475
D2	98937	1946	1224.44	710.125	1277.4	163	163	10	0	141.171	141	115	173	163900	8.78404	632.376	628	403	879	734188	112.414	0.0196388	0.619087	0.114548	1.1563
D2	98942	1946	1215.45	712.372	1277.4	164	164	10	0	143.153	143	120	176	166201	8.80227	696.43	704	390	930	808555	99.9854	0.0314757	0.992552	0.169162	2.01557
D1	79946	1946	1372.15	888.375	1284.87	165	165	11	0	131.777	132	110	166	193053	7.98265	641.868	654	379	858	940337	93.6334	0.0144171	0.469227	0.147008	1.7572
D2	98947	1946	1218.82	705.632	1277.4	165	165	10	0	144.167	143	114	178	167378	9.6312	756.115	763	486	956	877850	98.9544	0.0264436	0.77126	0.167929	2.19732
D2	98952	1946	1212.08	705.071	1277.4	166	166	10	0	147.061	147	119	180	170738	9.31215	696.812	704	472	899	808999	90.4913	0.0356366	1.08684	0.13591	1.84266
D2	98957	1946	1208.15	706.194	1277.4	167	167	10	0	143.172	143	118	183	166223	8.68637	666.962	681	413	902	774343	93.6964	0.0267075	0.857504	0.137858	1.72485
D2	98962	1946	1217.14	709.002	1277.4	168	168	10	0	145.27	145	114	169	168659	8.18109	686.561	690	435	921	797097	97.1242	0.0249997	0.866179	0.136518	1.69822
D2	98967	1946	1221.07	718.55	1277.4	169	169	10	0	145.196	145	119	187	168572	9.74169	650.279	647	375	947	754974	126.045	0.0255654	0.743083	0.105429	0.984089
D1	79941	1946	1366.21	896.297	1284.87	170	170	11	0	134.442	134	112	171	196958	8.49073	696.732	706	472	869	1020713	72.2566	0.0204898	0.635845	0.174854	2.87019
D2	98972	1946	1223.32	721.92	1277.4	170	170	10	0	144.5	144	120	182	167764	9.08742	649.28	652	379	908	753814	130.932	0.025992	0.80566	0.101263	0.91196
D2	98977	1946	1219.95	718.55	1277.4	171	171	10	0	145.596	146	118	182	169037	9.3183	685.14	695	392	983	795448	143.4	0.0248959	0.759086	0.118441	1.01193
D2	98982	1946	1223.88	726.975	1277.4	172	172	10	0	144.343	144	115	205	167582	10.3021	647.686	654	330	959	751964	163.647	0.0188866	0.519434	0.0899245	0.653083
D2	98987	1946	1227.81	720.235	1277.4	173	173	10	0	145.6	145	105	195	169042	11.7806	681.736	680	313	1169	791495	191.984	0.0184402	0.447565	0.105624	0.678478
D2	98992	1946	1227.25	726.414	1277.4	174	174	10	0	147.546	146	115	203	171301	14.1991	650.745	639	286	1123	755515	213.819	0.0193992	0.395489	0.0939463	0.522731
D1	79936	1946	1360.27	904.219	1284.87	175	175	11	0	133.641	133	111	170	195784	7.54147	665.339	680	364	879	974721	105.081	0.0195875	0.680876	0.178945	1.9221
D2	98997	1946	1227.25	725.29	1277.4	175	175	10	0	146.326	145	112	195	169884	12.9772	668.587	672	313	1130	776230	193.772	0.0204355	0.451615	0.104437	0.652542
D2	99002	1946	1222.19	731.469	1277.4	176	176	10	0	139.754	139	114	176	162254	10.0112	549.935	526	264	1002	638475	182.067	0.0062355	0.173013	0.0736738	0.414525
D2	99007	1946	1227.25	731.469	1294.25	177	177	10	0	151.539	151	121	195	175937	11.4519	671.197	675	415	888	779260	107.245	0.0373657	0.953279	0.133699	1.47616
D1	79931	1946	1378.09	926.004	1284.87	180	180	11	0	129.651	129	106	159	189938	7.21513	626.312	633	372	833	917547	75.1565	0.0114988	0.408552	0.155842	2.2472
D2	99012	1946	1217.14	733.154	1294.25	180	180	10	0	144.606	145	113	177	167888	9.04553	686.561	691	309	974	797097	146.452	0.0276026	0.858832	0.134308	1.11015
D1	79926	1946	1393.93	948.78	1284.87	185	185	11	0	132.113	132	111	167	193545	7.03865	661.919	668	372	860	969711	97.4058	0.0198717	0.731433	0.180668	2.07971
D2	99017	1946	1223.88	749.442	1305.48	185	185	10	0	144.621	143	111	187	167905	11.9803	605.841	612	339	919	703381	141.102	0.0265704	0.624891	0.146219	1.09545
D1	79921	1946	1413.74	974.526	1284.87	190	190	11	0	136.222	135	111	171	199565	9.01194	736.924	760	372	1021	1079593	127.756	0.0202235	0.599266	0.166285	1.64482
D2	99022	1946	1222.76	739.332	1305.48	190	190	10	0	158.299	158	128	202	183785	11.212	910.792	924	686	1131	1057430	85.5329	0.0439018	1.18753	0.134385	2.52293
D1	79916	1946	1433.54	995.321	1284.87	195	195	11	0	132.385	132	116	155	193944	6.40328	709.679	713	488	919	1039680	99.0988	0.0127179	0.519271	0.137475	1.73103
D2	99027	1946	1227.25	744.387	1305.48	195	195	10	0	151.55	151	123	186	175950	9.00179	770.961	783	571	963	895086	78.8291	0.0247793	0.814172	0.122288	2.13136
D1	79911	1946	1433.54	1028.99	1284.87	200	200	11	0	133.053	133	112	163	194922	6.86128	784.822	811	464	1036	1149764	130.011	0.0127277	0.487421	0.155772	1.62719
D2	99032	1946	1242.41	741.579	1305.48	200	200	10	0	148.326	148	123	182	172207	9.07418	578.43	586	387	730	671557	61.5909	0.0216258	0.692026	0.117263	1.97137
D1	79906	1946	1443.45	1048.79	1284.87	205	205	11	0	134.232	134	113	153	196650	6.09259	864.265	869	557	1153	1266148	116.694	0.0167946	0.727814	0.181554	2.27603
D2	99037	1946	1257.02	714.057	1305.48	205	205	10	0	149.836	150	113	207	173960	12.4454	654.307	652	454	831	759651	57.819	0.0133052	0.316169	0.0706821	1.49414
D1	79901	1946	1452.36	1083.45	1284.87	210	210	11	0	131.372	131	113	155	192460	6.26052	741.074	751	495	935	1085674	93.5792	0.0139524	0.577501	0.160664	2.19242
D2	99042	1946	1258.14	715.742	1305.48	210	210	10	0	156.431	156	125	190	181616	11.4299	746.655	757	535	913	866866	78.3209	0.0181857	0.488891	0.0754453	1.33757
D1	79896	1946	1471.17	1104.25	1284.87	215	215	11	0	130.281	130	114	160	190861	6.49084	763.897	796	445	1012	1119109	131.628	0.00616618	0.246012	0.151912	1.5307
D2	99047	1946	1256.46	710.125	1305.48	215	215	10	0	150.86	151	124	189	175148	10.7343	623.105	623	428	802	723425	71.3416	0.018124	0.500358	0.103413	1.63713
D1	79891	1946	1467.21	1106.23	1284.87	220	220	11	0	131.678	131	105	166	192908	9.1685	938.671	960	527	1360	1375153	167.764	0.00749123	0.213578	0.150282	1.462
D2	99052	1946	1231.74	697.207	1305.48	220	220	10	0	145.038	144	113	203	168389	11.4078	554.789	567	287	791	644110	105.603	7.88E-04	0.0200199	0.136926	1.26542
D1	79886	1946	1468.2	1114.15	1284.87	225	225	11	0	134.704	134	110	166	197342	8.77127	1135.84	1151	647	1666	1664006	162.457	0.0116802	0.354613	0.195826	2.28986
D2	99057	1946	1205.91	666.878	1305.48	225	225	10	0	146.695	146	110	192	170313	11.398	466.275	446	282	757	541345	111.085	0.0128865	0.327485	0.0363744	0.294643
D1	79881	1946	1465.23	1113.16	1284.87	230	230	11	0	139.334	139	110	180	204125	9.47567	1183.7	1208	665	1616	1734124	194.781	0.0241999	0.694876	0.215721	2.15667
D2	99062	1946	1185.69	676.426	1305.48	230	230	10	0	142.003	141	117	182	164866	9.34658	512.471	501	288	878	594979	131.03	0.00455962	0.13792	0.0789629	0.572458
D1	79876	1946	1462.26	1113.16	1284.87	235	235	11	0	139.283	139	113	186	204050	9.25937	1176.9	1214	644	1624	1724161	190.82	0.0198979	0.586946	0.20165	2.06999
D2	99067	1946	1186.81	671.933	1305.48	235	235	10	0	143.127	142	120	178	166171	9.00781	467.652	456	298	703	542944	90.2708	6.73E-04	0.021363	0.0309063	0.310623
D2	99072	1946	1193.55	658.453	1305.48	240	240	10	0	150.822	150	118	190	175104	11.3987	451.562	451	343	592	524264	33.6616	0.00879734	0.230774	0.0428771	1.10308
D1	79871	1946	1461.27	1115.14	1284.87	240	240	11	0	136.702	137	113	165	200268	7.82749	914.758	931	515	1300	1340120	164.35	0.0140744	0.484778	0.218672	1.99743
D2	99077	1946	1201.41	639.356	1305.48	245	245	10	0	146.596	146	117	184	170198	9.60143	392.51	389	295	541	455704	36.0734	0.00330849	0.100696	0.02906	0.614536
D1	79866	1946	1467.21	1093.36	1274.97	245	245	11	0	138.007	138	116	162	202180	6.99492	1030.44	1070	554	1441	1509596	187.654	0.0137082	0.5336	0.184521	1.71079
D2	99082	1946	1207.03	607.903	1283.02	250	250	10	0	145.992	145	121	198	169497	9.299	535.448	538	384	675	621655	57.1893	0.0191932	0.591307	0.0997158	1.69791
D1	79861	1946	1469.19	1088.4	1274.97	250	250	11	0	138.851	138	116	168	203417	7.48895	1152.6	1172	691	1632	1688554	173.862	0.0162595	0.593282	0.168728	1.91415
D2	99087	1946	1226.13	577.573	1283.02	255	255	10	0	145.156	145	115	186	168526	8.9198	517.046	518	334	749	600290	73.1884	0.00885547	0.285688	0.0338176	0.462185
D1	79856	1946	1464.24	1079.49	1274.97	255	255	11	0	139.113	139	113	173	203800	8.29372	1233.84	1272	709	1627	1807574	185.547	0.013773	0.455759	0.209789	2.30626
D2	99092	1946	1226.69	574.765	1283.02	260	260	10	0	147.213	146	120	188	170914	9.96366	780.762	778	551	1009	906465	93.1138	0.012229	0.357	0.126296	1.88049
D1	79851	1946	1467.21	1075.53	1255.17	260	260	11	0	149.547	148	125	186	219086	9.4752	1247.61	1272	510	2117	1827747	415.628	0.013489	0.420125	0.151269	0.78882
D1	79846	1946	1472.16	1077.51	1255.17	263	263	11	0	151.242	150	125	196	221569	9.88729	1336.17	1361	537	2075	1957489	389.366	0.0134391	0.405691	0.182405	1.05878
D1	79841	1946	1477.11	1079.49	1255.17	264	264	11	0	151.757	151	124	183	222324	8.78265	1443.69	1478	657	2076	2115008	354.241	0.0195012	0.661038	0.201515	1.36705
D2	99097	1946	1225.56	578.697	1283.02	265	265	10	0	160.127	159	124	196	185908	11.3854	832.947	838	511	1126	967051	132.546	0.0307606	0.839432	0.109845	1.24393
D1	79836	1946	1475.13	1081.47	1255.17	265	265	11	0	149.523	149	124	184	219051	9.46317	1328.46	1357	457	2044	1946199	406.754	0.013413	0.418255	0.190168	1.0437
D22	174704	1946	1205.07	596.818	1283.02	266	266	7.51315	0	151.67	150	125	190	72650	11.324	723.111	724	610	865	346370	47.2657	0.0198292	0.520843	0.0964595	2.69179
D1	79831	1946	1477.11	1081.47	1255.17	266	266	11	0	151.417	151	124	200	221826	9.33463	1205.31	1180	492	2171	1765784	400.59	0.0148761	0.475535	0.141278	0.744927
D22	174709	1946	1205.07	599.427	1283.02	267	267	7.51315	0	164.021	165	130	203	78566	12.2769	660.075	671	468	787	316176	63.565	0.0524049	1.33054	0.102076	1.92361
D1	79826	1946	1479.1	1081.47	1255.17	267	267	11	0	147.91	147	116	193	216688	9.5409	1344.94	1337	665	2166	1970334	330.945	0.00699573	0.215399	0.185854	1.27385
D1	79821	1946	1473.15	1081.47	1255.17	268	268	11	0	149.49	149	120	194	219003	9.86972	1384.28	1385	735	2077	2027972	272.471	0.0127374	0.380997	0.185148	1.58738
D1	79816	1946	1467.21	1081.47	1255.17	269	269	11	0	148.031	148	118	189	216866	10.905	1354.91	1357	751	1996	1984948	274.366	0.00923526	0.248435	0.193097	1.59849
D22	174714	1946	1197.25	601.383	1283.02	270	270	7.51315	0	147.299	146	126	184	70556	9.40559	480.76	484	342	639	230284	66.738	0.00696436	0.216626	0.0452678	0.623946
D21	99102	1946	1247.47	561.285	1283.02	270	270	10	0	138.031	137	115	182	160254	8.69368	476.865	487	301	644	553640	75.2443	0.008391	0.264233	0.055067	0.66155
D1	79811	1946	1466.22	1079.49	1255.17	270	270	11	0	147.225	147	121	186	215685	9.90031	1328.03	1327	828	1793	1945567	210.138	0.0112608	0.331184	0.207992	2.17628
D1	79806	1946	1465.23	1077.51	1255.17	271	271	11	0	146.937	147	118	177	215263	8.22831	1292.59	1291	809	1774	1893650	200.053	0.0141268	0.497512	0.185141	2.01873
D1	79801	1946	1464.24	1075.53	1255.17	272	272	11	0	145.967	145	120	180	213842	8.15452	1366.18	1375	831	1773	2001454	178.77	0.0119176	0.421628	0.206498	2.61597
D1	79796	1946	1463.25	1065.63	1255.17	273	273	11	0	143.1	143	119	180	209641	8.18283	1203.78	1175	777	1811	1763544	196.742	0.00289088	0.100819	0.135149	1.45694
D1	79791	1946	1458.3	1064.64	1255.17	274	274	11	0	143.008	143	117	173	209506	7.57859	1253.46	1246	711	1896	1836317	208.121	0.00642472	0.24092	0.150813	1.57855
D22	174719	1946	1182.25	591.602	1283.02	275	275	7.51315	0	144.599	144	119	176	69263	9.5909	448.919	451	283	606	215032	66.9501	0.00739803	0.221438	0.0545758	0.694015
D21	99108	1946	1251.96	549.49	1283.02	275	275	10	0	133.329	133	113	170	154795	7.02571	391.134	382	242	582	454106	70.7241	0.0019256	0.0729448	0.0428807	0.454794
D1	79786	1946	1459.29	1063.65	1255.17	275	275	11	0	146.84	146	122	183	215120	8.71683	1329.01	1318	836	1811	1947004	183.34	0.00918761	0.306722	0.143482	1.81915
D1	79781	1946	1454.34	1057.71	1255.17	276	276	11	0	147.324	147	123	194	215830	8.18831	1326.61	1301	904	1917	1943488	201.543	0.00537868	0.192511	0.140789	1.62469
D1	79776	1946	1447.41	1061.67	1255.17	277	277	11	0	147.129	147	124	177	215544	8.15093	1355.76	1345	822	1878	1986186	205.553	0.00355581	0.127914	0.15322	1.75263
D1	79771	1946	1443.45	1062.66	1255.17	278	278	11	0	150.294	150	122	185	220180	9.15396	1501.21	1527	946	2075	2199279	191.255	0.00539237	0.176119	0.157039	2.13069
D1	79766	1946	1448.4	1059.69	1255.17	279	279	11	0	150.473	150	115	190	220443	8.93408	1574.54	1560	1108	2214	2306707	212.869	0.00632701	0.211786	0.124473	1.63756
D22	174724	1946	1163.99	581.169	1263.45	280	280	7.51315	0	151.724	151	126	204	72676	9.92035	505.165	517	350	611	241974	58.166	0.0154366	0.465003	0.0817136	1.31213
D21	99113	1946	1255.33	550.052	1283.02	280	280	10	0	133.202	133	113	168	154648	7.12339	437.098	436	265	665	507471	83.3629	0.00290337	0.108268	0.0714606	0.699402
D1	79761	1946	1453.35	1056.72	1255.17	280	280	11	0	149.855	149	127	183	219537	8.03918	1791.24	1752	1238	2388	2624168	261.575	0.0104903	0.387028	0.200918	2.29136
D1	79756	1946	1447.41	1064.64	1255.17	281	281	11	0	149.461	149	120	200	218960	9.35962	1706.97	1716	1189	2138	2500716	183.927	0.00860636	0.272519	0.155184	2.49349
D1	79751	1946	1456.32	1074.54	1255.17	282	282	11	0	151.44	150	106	201	221859	13.1464	1634.16	1652	1010	2183	2394045	220.851	0.0270829	0.60751	0.221151	2.68006
D1	79746	1946	1460.28	1083.45	1255.17	283	283	11	0	155.807	155	122	201	228257	12.1511	1663.56	1703	847	2220	2437119	244.422	0.0430791	1.05913	0.271833	2.90938
D1	79741	1946	1463.25	1087.41	1255.17	284	284	11	0	149.942	149	118	214	219665	12.4233	1602.56	1623	968	2117	2347757	234.059	0.0209808	0.496047	0.28182	3.01068
D12	80202	1946	1445.43	1049.79	1265.07	285	285	11	0	149.199	149	119	189	218576	10.8224	1327.23	1338	777	1831	1944389	208.647	0.00874877	0.23913	0.211657	2.22237
D22	174729	1946	1152.26	574.649	1263.45	285	285	7.51315	0	144.317	144	113	174	69128	8.23018	520.975	530	366	633	249547	57.7531	0.013369	0.46267	0.0881332	1.46126
D21	99118	1946	1259.26	546.12	1283.02	285	285	10	0	137.161	136	115	173	159244	8.31714	471.325	464	308	659	547208	72.4545	0.00772783	0.25293	0.0907523	1.08247
D11	79736	1946	1471.17	1087.41	1255.17	285	285	11	0	149.893	149	118	194	219593	11.732	1523.95	1546	702	2244	2232583	291.922	0.0198212	0.496644	0.264946	2.18685
D12	80207	1946	1444.44	1047.8	1265.07	290	290	11	0	149.947	149	117	203	219673	12.5111	1035.83	1058	409	1645	1517490	322.99	0.0132357	0.313119	0.237084	1.22923
D22	174734	1946	1138.56	575.301	1263.45	290	290	7.51315	0	140.676	140	118	176	67384	8.88782	540.9	536	432	660	259091	46.2685	0.0146817	0.45804	0.090953	1.94927
D21	99123	1946	1254.77	544.435	1271.78	290	290	10	0	138.219	138	115	170	160472	8.46598	465.552	456	305	680	540506	81.5001	0.0115768	0.37369	0.140974	1.41157
D11	79731	1946	1490.98	1085.43	1235.36	290	290	11	0	167.101	166	128	234	244803	15.2874	1095.23	1131	387	1865	1604505	371.859	0.0225113	0.48129	0.229427	1.09925
D12	80212	1946	1445.43	1038.89	1265.07	295	295	11	0	147.426	147	121	187	215979	11.4523	864.956	868	350	1596	1267161	307.375	0.00770913	0.196961	0.191861	0.905975
D22	174739	1946	1128.78	568.781	1263.45	295	295	7.51315	0	133.096	133	115	162	63753	7.68926	411.975	412	298	533	197336	42.0354	0.00625044	0.215038	0.0876788	1.58008
D21	99128	1946	1265.44	547.805	1271.78	295	295	10	0	135.959	135	109	167	157848	8.53583	388.405	385	265	593	450938	51.8879	0.00657788	0.208175	0.096683	1.31983
D11	79726	1946	1492.96	1083.45	1235.36	295	295	11	0	161.083	160	127	210	235987	14.354	1283.32	1315	633	1860	1880070	280.222	0.0239355	0.524658	0.294521	2.08388
D12	80217	1946	1448.4	1027.01	1255.17	300	300	11	0	157.389	156	113	220	230575	17.0086	844.5	829	411	1347	1237192	210.249	0.00981336	0.179851	0.135789	0.96042
D22	174744	1946	1130.09	566.173	1263.45	300	300	7.51315	0	130.837	131	110	155	62671	7.49104	425.119	426	305	534	203632	44.6211	5.01E-04	0.0174925	0.0842506	1.48062
D21	99133	1946	1283.98	559.039	1271.78	300	300	10	0	150.773	151	117	186	175048	9.59173	561.622	569	306	858	652043	113.892	0.0156958	0.485823	0.104823	0.935715
D11	79721	1946	1494.94	1081.47	1235.36	300	300	11	0	160.455	160	119	219	235066	14.7602	1354.1	1375	716	1916	1983750	247.976	0.0146277	0.313442	0.297246	2.50244
D12	80222	1946	1421.66	1026.02	1255.17	305	305	11	0	165.156	164	129	224	241953	16.585	919.044	942	559	1280	1346399	152.794	0.0171529	0.335862	0.184525	1.87401
D22	174749	1946	1157.47	584.43	1263.45	305	305	7.51315	0	140.852	141	116	164	67468	8.06258	473.889	475	330	582	226993	49.9608	0.00677369	0.235078	0.0910993	1.5839
D21	99138	1946	1278.36	578.697	1271.78	305	305	10	0	144.141	144	113	186	167348	10.5513	455.726	468	285	649	529098	74.854	0.00509607	0.138529	0.0772111	0.872766
D11	79716	1946	1491.97	1075.53	1235.36	305	305	11	0	155.363	154	114	199	227607	13.601	904.04	918	467	1406	1324418	178.737	7.04E-04	0.0160739	0.228541	1.88182
D12	80227	1946	1408.79	1037.9	1255.17	310	310	11	0	166.334	161	121	245	243679	21.2176	892.974	894	401	1577	1308207	246.06	-0.0018983	-0.0298198	0.176589	1.08935
D22	174754	1946	1150.95	589.646	1263.45	310	310	7.51315	0	139.43	138	115	180	66787	8.857	444.14	443	337	568	212743	46.0414	0.00802887	0.250773	0.0857544	1.52379
D21	99143	1946	1275.55	588.245	1271.78	310	310	10	0	147.036	147	116	183	170709	8.43558	496.165	493	343	681	576048	59.3763	0.00933452	0.322401	0.0808907	1.25072
D11	79711	1946	1487.02	1085.43	1235.36	310	310	11	0	143.199	142	113	186	209787	9.74454	790.156	786	296	1525	1157578	295.085	-0.0102187	-0.303434	0.171361	0.783462
D12	80232	1946	1417.7	1063.65	1245.26	315	315	11	0	161.625	159	125	238	236780	15.4312	973.99	998	455	1377	1426895	208.133	-0.0140245	-0.297962	0.189275	1.48954
D22	174759	1946	1104.66	550.524	1230.85	315	315	7.51315	0	138.962	138	113	181	66563	11.876	507.388	516	303	718	243039	80.0939	0.016452	0.37878	0.103661	1.19001
D21	99148	1946	1271.62	598.355	1271.78	315	315	10	0	148.795	148	117	180	172751	8.17888	528.99	530	361	838	614157	58.5058	0.0145316	0.521162	0.112751	1.83231
D11	79706	1946	1546.43	1092.37	1205.65	315	315	11	0	173.644	170	130	248	254388	21.5595	1038.78	998	500	1691	1521809	269.777	-0.00339505	-0.0548749	0.302528	1.78865
D12	80237	1946	1420.67	1066.62	1245.26	320	320	11	0	162.493	162	126	206	238052	14.0119	1015.5	1081	392	1579	1487701	279.956	-0.00495351	-0.115462	0.193363	1.17549
D22	174764	1946	1095.53	538.135	1230.85	320	320	7.51315	0	140.58	140	118	173	67338	8.50556	575.157	576	451	699	275500	45.8799	0.0111094	0.3632	0.10178	2.31612
D21	99153	1946	1273.87	603.972	1271.78	320	320	10	0	146.873	147	120	182	170520	8.60144	478.778	483	338	622	555861	43.9628	0.00984008	0.332773	0.100872	1.99578
D11	79701	1946	1555.34	1113.16	1195.75	320	320	11	0	182.06	179	126	266	266718	24.3505	814.231	749	388	1741	1192848	283.029	-0.0300892	-0.463892	0.166482	0.821176
D12	80242	1946	1430.57	1059.69	1234.37	325	325	11	0	201.061	195	142	323	294554	32.6036	1234.73	1238	683	1777	1808882	238.758	0.0216219	0.261033	0.251981	2.08168
D22	174769	1946	1097.49	525.094	1230.85	325	325	7.51315	0	141.658	141	114	176	67854	9.05491	480.119	481	362	617	229977	57.4686	0.0158043	0.486801	0.0484631	0.772337
D11	79696	1946	1551.38	1116.13	1195.75	325	325	11	0	182.203	180	135	256	266928	20.4589	1050.84	1029	538	1779	1539474	266.315	-0.015539	-0.281145	0.235186	1.50261
D21	99158	1946	1280.61	613.52	1271.78	325	325	10	0	147.332	147	113	182	171052	8.70272	507.673	509	357	689	589408	54.5468	0.0148539	0.495572	0.122241	2.02757
D12	80247	1946	1436.51	1062.66	1234.37	330	330	11	0	198.625	191	129	340	290986	37.8624	901.229	908	497	1276	1320301	182.775	0.00179004	0.0187474	0.210719	1.71637
D22	174774	1946	1098.14	533.57	1230.85	330	330	7.51315	0	135.622	136	115	172	64963	7.74281	485.021	483	338	657	232325	69.8959	0.00244387	0.0854045	0.0688592	0.894088
D11	79691	1946	1556.33	1119.1	1195.75	330	330	11	0	185.592	183	135	253	271892	23.2195	918.184	907	463	1496	1345140	219.195	-0.0136152	-0.220654	0.23862	1.61398
D21	99163	1946	1287.35	623.068	1271.78	330	330	10	0	145.514	145	123	180	168942	8.85506	508.171	519	297	694	589987	75.1227	0.012642	0.410301	0.119891	1.44837
D12	80252	1946	1447.41	1053.75	1234.37	335	335	11	0	244.738	240	148	390	358541	54.6276	627.745	637	315	972	919647	167.511	0.0250231	0.218739	0.0926211	0.635346
D22	174779	1946	1104.01	508.793	1230.85	335	335	7.51315	0	139.53	139	120	160	66835	7.34239	460.637	453	308	631	220645	72.1159	0.0131109	0.491856	0.0625519	0.752052
D11	79686	1946	1576.14	1103.26	1195.75	335	335	11	0	192.792	190	131	275	282440	23.9768	1120.95	1080	545	2144	1642188	326.719	-0.00293912	-0.0474049	0.268555	1.45266
D21	99168	1946	1299.7	610.15	1271.78	335	335	10	0	143.72	144	119	176	166859	8.51895	455.521	458	304	636	528860	68.6287	0.0077285	0.25877	0.0806986	0.991275
D12	80257	1946	1434.53	1054.74	1234.37	340	340	11	0	273.322	273	184	375	400416	35.8984	620.675	607	384	930	909289	112.848	0.04136	0.604795	0.130484	1.26968
D22	174784	1946	1109.87	490.536	1230.85	340	340	7.51315	0	146.641	146	120	178	70241	10.5757	651.311	635	468	855	311978	97.1451	0.023398	0.634029	0.12953	1.5377
D11	79681	1946	1586.04	1110.19	1195.75	340	340	11	0	206.347	205	146	282	302298	23.8783	899.025	909	367	1370	1317071	224.808	-0.0180762	-0.318166	0.187187	1.26109
D21	99173	1946	1291.28	612.396	1294.25	340	340	10	0	147.479	148	123	173	171223	7.89236	420.722	422	260	611	488458	72.4726	0.00960813	0.355663	0.0871284	0.93053
D12	80262	1946	1440.48	1057.71	1234.37	345	345	11	0	261.584	257	177	389	383220	41.0925	594.504	590	330	1008	870949	134.009	0.0239149	0.297359	0.0577857	0.484699
D22	174789	1946	1102.7	484.015	1230.85	345	345	7.51315	0	141.599	141	121	175	67826	9.72499	590.326	596	376	848	282766	130.616	0.0222774	0.634597	0.133777	1.06654
D11	79676	1946	1582.08	1116.13	1195.75	345	345	11	0	210.893	209	140	287	308958	24.1121	789.139	800	425	1152	1156088	166.194	-0.00218862	-0.0383687	0.170034	1.38009
D21	99178	1946	1281.73	614.081	1294.25	345	345	10	0	148.167	148	114	181	172022	9.89686	441.158	437	273	662	512184	78.8701	0.016813	0.495095	0.128847	1.27688
D12	80267	1946	1434.53	1054.74	1234.37	350	350	11	0	239.626	236	157	371	351052	36.684	702.128	697	457	1062	1028618	97.4328	0.0180685	0.231864	0.107607	1.40023
D22	174801	1946	1105.96	478.799	1230.85	350	350	7.51315	0	140.585	140	113	168	67340	8.08717	462.088	462	298	648	221340	86.3283	0.00666541	0.230204	0.0548279	0.556444
D11	79671	1946	1588.02	1127.02	1175.95	350	350	11	0	233.281	229	150	364	341757	30.8238	893.063	872	570	1378	1308337	168.549	-0.00514014	-0.0782053	0.161143	1.47065
D21	99183	1946	1268.25	597.793	1283.02	350	350	10	0	148.061	148	120	179	171899	9.05132	426.953	434	227	559	495692	64.4969	0.0133192	0.430022	0.13465	1.57114
D22	174808	1946	1109.87	484.667	1230.85	351	351	7.51315	0	142.215	142	119	172	68121	8.84393	467.152	458	283	688	223766	111.349	0.00680821	0.217478	0.0534411	0.425664
D22	174813	1946	1107.27	491.84	1230.85	352	352	7.51315	0	145.835	145	118	181	69855	10.8558	337.789	324	236	526	161801	74.7094	0.0119954	0.318467	-0.00709156	-0.0645852
D22	174818	1946	1096.83	529.658	1230.2	353	353	7.51315	0	147.635	148	118	175	70717	9.78397	415.712	418	313	574	199126	47.209	3.30E-04	0.00995588	0.0656635	1.08518
D22	174823	1946	1101.4	529.006	1230.2	354	354	7.51315	0	150.217	150	122	187	71954	9.76367	489.651	486	397	595	234543	36.3463	0.0113354	0.344888	0.0958644	2.35699
D12	80272	1946	1425.62	1066.62	1244.27	355	355	11	0	234.787	231	151	334	343963	35.4762	756.761	776	371	1132	1108655	136.743	2.83E-04	0.00375049	0.176036	1.65678
D22	174832	1946	1120.31	487.276	1269.98	355	355	7.51315	0	138.424	138	112	169	66305	8.82121	592.309	603	424	796	283716	70.8688	0.0108112	0.335674	0.136021	2.00144
D11	79666	1946	1595.94	1147.82	1175.95	355	355	11	0	231.896	230	150	335	339727	31.2914	1005.81	974	619	1631	1473513	194.368	-0.00117114	-0.0173787	0.191929	1.66653
D21	99188	1946	1269.94	613.52	1305.48	355	355	10	0	146.854	147	116	172	170497	8.17856	421.23	425	284	532	489048	40.6634	0.0111526	0.396092	0.0801812	1.53787
D12	80277	1946	1425.62	1073.55	1244.27	360	360	11	0	236.506	232	154	359	346482	36.9719	763.315	775	432	1034	1118257	107.971	0.00622735	0.0791786	0.168423	2.03812
D22	174837	1946	1117.7	486.624	1269.98	360	360	7.51315	0	137.58	137	117	173	65901	9.2554	489.24	505	330	630	234346	70.8756	0.00700475	0.206801	0.0980215	1.23244
D11	79661	1946	1589.01	1153.76	1175.95	360	360	11	0	238.475	235	166	334	349366	29.8817	1168.8	1172	774	1621	1712293	172	-0.00886403	-0.142747	0.214358	2.39902
D21	99193	1946	1263.2	637.11	1305.48	360	360	10	0	156.817	157	128	191	182065	9.40787	355.074	358	256	445	412241	33.5705	0.0217637	0.710093	0.058564	1.17032
D12	80282	1946	1434.53	1072.56	1244.27	365	365	11	0	197.799	195	143	276	289775	22.4967	861.308	864	324	1492	1261816	249.622	-0.00746304	-0.132222	0.207312	1.18498
D22	174842	1946	1113.14	495.1	1269.98	365	365	7.51315	0	143.555	144	119	174	68763	9.08425	511.547	503	314	814	245031	118.945	0.00750703	0.235494	0.065629	0.529738
D11	79656	1946	1596.93	1163.66	1175.95	365	365	11	0	229.939	226	168	333	336860	30.2014	893.623	895	552	1281	1309158	163.119	-0.0127954	-0.197361	0.139369	1.34024
D21	99198	1946	1269.37	650.589	1305.48	365	365	10	0	158.291	158	128	200	183776	10.8495	425.533	431	291	578	494044	51.116	0.0123982	0.357342	0.087143	1.3346
D12	80287	1946	1446.42	1082.46	1244.27	370	370	11	0	193.792	190	143	290	283906	22.6663	746.702	738	419	1141	1093918	163.87	-0.0081432	-0.140388	0.213331	1.60233
D22	174847	1946	1124.87	512.705	1302.58	370	370	7.51315	0	139.693	140	114	166	66913	9.05537	454.056	445	282	686	217493	90.8986	0.0038457	0.118197	0.0248978	0.242697
D11	79651	1946	1605.85	1173.57	1156.14	370	370	11	0	315.102	310	215	471	461624	50.0255	1180.04	1182	650	1680	1728756	186.512	0.00905314	0.113025	0.221237	2.29233
D21	99203	1946	1265.44	666.316	1305.48	370	370	10	0	150.561	150	121	192	174801	10.3875	413.963	411	253	584	480611	80.0106	0.0049456	0.142662	0.074055	0.713463
D12	80292	1946	1468.2	1064.64	1244.27	375	375	11	0	180.368	181	128	239	264239	19.1961	931.625	925	411	1488	1364830	238.674	-0.0143431	-0.27346	0.249161	1.55714
D22	174852	1946	1132.04	500.968	1302.58	375	375	7.51315	0	139.42	139	112	182	66782	9.68528	607.367	616	424	744	290929	59.7944	0.00677828	0.193833	0.0944578	1.75331
D11	79646	1946	1624.66	1160.69	1156.14	375	375	11	0	302.811	294	182	482	443618	61.7604	1398.12	1423	653	2100	2048250	284.619	-0.00693221	-0.0684517	0.221567	1.78196
D21	99208	1946	1275.55	648.904	1339.18	375	375	10	0	147.351	147	121	186	171075	8.57586	377.327	379	274	484	438077	37.4126	0.00157023	0.0538751	0.0455177	0.878172
D12	80297	1946	1477.11	1059.69	1244.27	380	380	11	0	177.711	176	129	237	260346	20.0931	1195.35	1183	545	2065	1751188	326.148	-0.00384232	-0.0682278	0.282195	1.61327
D22	174857	1946	1131.39	508.141	1302.58	380	380	7.51315	0	144.952	145	116	181	69432	10.2734	543.658	544	423	653	260412	40.3209	0.0137063	0.381545	0.0904098	2.23589
D11	79641	1946	1627.63	1171.59	1156.14	380	380	11	0	301.896	291	184	512	442278	63.7584	1279.98	1286	591	1892	1875176	255.649	-0.0188881	-0.182314	0.198399	1.65778
D21	99213	1946	1263.76	655.644	1339.18	380	380	10	0	140.06	140	112	169	162610	8.19229	321.351	321	247	425	373089	28.2792	0.00189786	0.064771	0.0325296	0.716011
D12	80302	1946	1474.14	1066.62	1244.27	385	385	11	0	174.118	171	122	245	255083	21.2892	1072.28	1045	363	1941	1570892	383.188	-0.00782971	-0.129085	0.27353	1.20205
D22	174862	1946	1135.3	514.661	1302.58	385	385	7.51315	0	142.685	142	119	168	68346	9.01828	523.305	526	377	668	250663	58.5537	0.00705267	0.221608	0.0958547	1.56348
D11	79636	1946	1625.65	1182.48	1156.14	385	385	11	0	317.941	306	178	539	465783	67.388	1305.02	1295	794	1862	1911861	213.869	-0.0203086	-0.195607	0.164543	1.72435
D21	99218	1946	1254.77	663.508	1339.18	385	385	10	0	139.282	139	112	168	161706	7.89265	366.035	364	281	479	424967	33.1832	0.0075145	0.263239	0.0680379	1.4054
D12	80307	1946	1482.07	1050.78	1244.27	390	390	11	0	174.726	173	124	248	255973	20.1348	750.795	764	340	1316	1099914	216.226	-0.0150797	-0.265724	0.17727	1.04569
D11	79631	1946	1632.58	1187.43	1156.14	390	390	11	0	314.149	303	193	501	460229	65.7561	1509.32	1546	914	1936	2211159	203.789	-0.00781685	-0.0752783	0.228424	2.75439
D22	174867	1946	1126.83	512.053	1315.62	390	390	7.51315	0	138.284	138	112	165	66238	9.49272	400.18	399	307	485	191686	35.729	0.00907241	0.261946	0.0840134	1.73611
D21	99223	1946	1248.59	647.219	1350.42	390	390	10	0	140.625	141	107	170	163266	9.09812	313.31	314	224	400	363753	30.5579	-0.00223355	-0.0692003	0.0635374	1.22506
D12	80312	1946	1485.04	1043.84	1244.27	395	395	11	0	187.259	185	132	272	274335	23.9736	885.96	930	368	1368	1297931	250.116	-0.00750771	-0.118174	0.158689	0.97025
D11	79626	1946	1640.51	1202.28	1156.14	395	395	11	0	261.143	251	162	415	382575	46.4003	976.317	983	427	1670	1430305	281.953	-0.0321387	-0.373769	0.119323	0.738263
D22	174872	1946	1135.96	520.53	1315.62	395	395	7.51315	0	140.43	140	115	170	67266	9.66829	338.004	336	241	451	161904	40.0455	0.0154752	0.442697	0.0691789	1.09225
D21	99228	1946	1249.72	639.918	1350.42	395	395	10	0	141.492	141	111	173	164272	8.32871	352.446	353	257	467	409190	42.455	0.00912881	0.307363	0.0963932	1.45974
D12	80317	1946	1486.03	1059.69	1234.37	400	400	11	0	191.16	190	137	261	280050	20.8499	1146.83	1157	503	1821	1680108	305.462	-0.00598179	-0.110347	0.185461	1.17473
D11	79621	1946	1644.47	1203.27	1136.34	400	400	11	0	361.298	348	209	587	529302	79.7245	1331.43	1364	771	1728	1950551	183.727	0.00403371	0.0364133	0.165721	2.06043
D22	174877	1946	1134	529.006	1315.62	400	400	7.51315	0	134.994	135	115	172	64662	8.02285	330.365	326	242	459	158245	47.0018	0.0100222	0.333925	0.05579	0.742828
D21	99233	1946	1240.73	646.096	1350.42	400	400	10	0	142.31	142	118	178	165222	8.66017	390.436	389	287	506	453296	37.7024	0.00747292	0.243779	0.118314	2.1912
D12	80322	1946	1500.88	1071.57	1234.37	405	405	11	0	173.338	172	136	241	253940	15.8477	888.651	910	381	1535	1301873	258.318	-0.00865027	-0.19088	0.101642	0.634805
D11	79616	1946	1651.4	1208.22	1136.34	405	405	11	0	339.197	324	205	554	496923	73.7541	1409.35	1425	762	1931	2064697	217.787	-0.00995681	-0.0925042	0.18975	2.06416
D22	174882	1946	1133.35	525.746	1315.62	405	405	7.51315	0	129.282	129	109	152	61926	7.50076	317.046	316	239	434	151865	36.4628	0.00313244	0.107643	0.0516398	0.853925
D21	99238	1946	1246.35	639.356	1350.42	405	405	10	0	139.379	139	114	169	161819	9.0401	364.259	366	221	506	422905	57.1661	0.00767379	0.234825	0.100705	1.16595
D12	80327	1946	1502.86	1092.37	1234.37	410	410	11	0	172.001	171	136	221	251981	14.364	693.815	665	307	1303	1016439	248.85	-0.00602589	-0.145188	0.0943314	0.480667
D11	79611	1946	1658.33	1219.12	1136.34	410	410	11	0	304.463	295	206	477	446039	52.3371	1341.6	1367	721	1897	1965446	236.567	-0.0221401	-0.263425	0.151851	1.49527
D22	174887	1946	1132.7	525.746	1315.62	410	410	7.51315	0	133.906	134	111	158	64141	7.4571	329.639	332	223	427	157897	41.0084	0.016871	0.595849	0.0367077	0.569242
D21	99243	1946	1210.4	627.561	1350.42	410	410	10	0	132.715	132	109	182	154082	7.95107	321.71	314	204	568	373505	64.2034	-0.00297476	-0.0996024	0.0577354	0.547017
D12	80332	1946	1514.74	1110.19	1214.57	415	415	11	0	186.311	185	142	248	272946	17.6023	873.388	931	428	1284	1279513	191.207	-0.00586829	-0.124959	0.178483	1.38359
D11	79606	1946	1668.23	1235.95	1116.53	415	415	11	0	345.954	329	214	627	506823	69.9439	1397.03	1451	605	1994	2046652	273.666	-0.0140093	-0.140554	0.1553	1.37243
D22	174892	1946	1153.56	536.179	1315.62	415	415	7.51315	0	133.399	133	107	160	63898	8.28226	337.758	336	273	429	161786	26.7187	0.00869914	0.27781	0.0569577	1.36243
D21	99248	1946	1208.15	623.63	1350.42	415	415	10	0	134.399	133	111	172	156037	8.72068	436.303	433	241	719	506548	97.706	0.0134949	0.410415	0.124435	0.988338
D21	99253	1946	1202.54	626.438	1350.42	416	416	10	0	134.949	135	110	174	156676	9.00077	422.953	428	231	662	491048	95.352	0.0139237	0.411785	0.106037	0.850508
D21	99258	1946	1200.29	619.136	1350.42	417	417	10	0	135.959	136	110	168	157848	8.98447	416.456	412	242	633	483505	81.127	0.0151385	0.451339	0.124442	1.13623
D21	99263	1946	1198.6	616.328	1350.42	418	418	10	0	136.337	136	107	170	158287	8.97964	430.605	432	233	663	499932	88.3812	0.022433	0.666249	0.130869	1.12765
D11	79601	1946	1676.15	1238.92	1116.53	419	419	11	0	360.49	346	221	635	528118	77.4269	1357.06	1302	867	1996	1988087	254.858	-0.00822095	-0.077186	0.144904	1.34784
D21	99268	1946	1194.67	611.835	1350.42	419	419	10	0	135.43	135	110	169	157234	7.68297	367.07	365	219	572	426168	76.6621	0.012615	0.439195	0.0975634	0.851246
D12	80337	1946	1522.67	1123.06	1214.57	420	420	11	0	175.853	175	134	235	257625	15.0888	759.915	778	330	1230	1113276	217.814	-0.005454	-0.127826	0.119229	0.743315
D11	79596	1946	1676.15	1241.89	1116.53	420	420	11	0	351.963	336	233	597	515626	70.6276	1324.07	1252	818	2057	1939759	286.484	-0.0148754	-0.150498	0.124381	1.02254
D22	174897	1946	1168.56	527.05	1335.18	420	420	7.51315	0	137.601	137	115	164	65911	9.28679	302.541	304	224	380	144917	24.2475	0.00240848	0.0712009	0.0275469	0.668986
D21	99273	1946	1192.99	613.52	1350.42	420	420	10	0	138.322	138	112	173	160592	8.07516	361.304	354	217	575	419474	85.9027	0.0147795	0.498953	0.0974578	0.747007
D11	79591	1946	1676.15	1244.86	1116.53	421	421	11	0	346.064	334	212	582	506984	62.9211	1350.32	1282	849	2048	1978224	292.204	-0.0231763	-0.260987	0.127348	1.04404
D21	99278	1946	1192.43	609.588	1350.42	421	421	10	0	141.715	141	118	171	164531	7.97964	400.994	398	223	630	465554	96.6674	0.0174145	0.607961	0.122316	0.904184
D11	79586	1946	1680.12	1253.78	1116.53	422	422	11	0	321.381	314	213	492	470823	50.4986	1522.91	1596	753	2216	2231067	323.74	-0.0249803	-0.326103	0.17441	1.39721
D21	99283	1946	1191.86	610.15	1350.42	422	422	10	0	142.533	142	116	169	165481	8.40705	368.199	358	214	612	427479	95.5666	0.0182307	0.607099	0.0952968	0.670429
D11	79581	1946	1674.17	1258.73	1116.53	423	423	11	0	326.709	321	236	467	478629	41.1894	1618.48	1618	956	2291	2371069	276.036	-0.0356318	-0.58614	0.214911	2.07436
D21	99288	1946	1200.29	607.903	1378.5	423	423	10	0	134.171	134	108	164	155772	8.41715	439.51	445	281	575	510271	61.317	0.0135053	0.424816	0.117171	1.50356
D11	79576	1946	1677.14	1260.71	1116.53	424	424	11	0	324.963	320	233	481	476071	43.7412	1578.32	1608	838	2241	2312240	300.199	-0.0312742	-0.479689	0.192849	1.69999
D21	99293	1946	1201.41	612.958	1378.5	424	424	10	0	135.391	135	112	166	157189	9.32943	481.195	482	338	661	558667	59.8586	0.0162243	0.463383	0.150377	2.10167
D12	80342	1946	1533.56	1120.09	1214.57	425	425	11	0	183.802	181	143	241	269270	17.1905	844.68	856	378	1284	1237456	234.976	-0.00165871	-0.0355291	0.153352	0.955929
D11	79571	1946	1686.06	1259.64	1109.16	425	425	11	0	388.36	377	246	630	568948	71.1811	1411.95	1438	588	2196	2068501	356.296	-0.00637916	-0.0700557	0.171535	1.16047
D22	174902	1946	1171.82	512.705	1335.18	425	425	7.51315	0	149.447	149	124	174	71585	7.68283	318.86	318	262	370	152734	16.8096	0.0101101	0.389386	0.0384439	1.40448
D21	99298	1946	1195.8	614.081	1378.5	425	425	10	0	135.232	135	108	175	157004	9.21593	453.297	458	292	638	526278	70.9357	0.0174668	0.503806	0.120365	1.37306
D11	79566	1946	1685.07	1271.6	1086.82	426	426	11	0	469.77	449	299	755	688213	90.446	1083.37	971	346	2426	1587130	517.835	-0.0247468	-0.263589	0.138251	0.508209
D11	79561	1946	1682.1	1280.51	1086.82	427	427	11	0	424.068	419	293	653	621259	60.7638	1261.27	1196	467	2395	1847760	478.776	-0.0639449	-0.953508	0.225576	0.969745
D11	79556	1946	1680.12	1279.52	1086.82	428	428	11	0	430.389	419	287	664	630520	66.9877	1288.09	1256	448	2432	1887051	485.508	-0.0487536	-0.658581	0.19816	0.877571
D11	79551	1946	1678.14	1278.53	1086.82	429	429	11	0	446.137	429	302	727	653591	78.9009	1536.74	1589	744	2385	2251330	328.845	-0.0332177	-0.388559	0.238106	1.79743
D12	80347	1946	1546.43	1123.06	1194.76	430	430	11	0	219.806	220	152	288	322016	21.0623	935.703	953	489	1375	1370805	187.437	0.0127645	0.263062	0.164491	1.41033
D11	79546	1946	1676.15	1277.54	1086.82	430	430	11	0	447.334	435	304	692	655345	76.414	1578.44	1570	860	2267	2312415	317.472	-0.0229167	-0.274606	0.223995	1.81975
D22	174907	1946	1169.86	509.445	1335.18	430	430	7.51315	0	145.76	146	120	171	69819	7.98395	318.656	316	239	393	152636	28.0099	0.0176519	0.63335	0.0425169	0.927934
D21	99303	1946	1184.56	603.972	1378.5	430	430	10	0	127.574	127	105	157	148113	7.44694	402.247	404	290	507	467009	36.5518	0.0104264	0.353542	0.116869	2.3031
D11	79541	1946	1674.17	1276.55	1086.82	431	431	11	0	408.51	400	293	594	598467	57.3009	1588.23	1646	771	2207	2326756	308.036	-0.0307868	-0.452914	0.205937	1.76096
D11	79536	1946	1672.19	1275.56	1086.82	432	432	11	0	425.757	417	294	677	623734	64.8985	1428.34	1486	766	1920	2092511	242.372	-0.0329865	-0.44757	0.18065	1.8034
D11	79531	1946	1678.14	1274.57	1086.82	433	433	11	0	410.978	401	265	679	602083	74.3914	1564.44	1565	933	2240	2291898	244.434	-0.0222996	-0.25201	0.188956	2.03433
D11	79526	1946	1684.08	1273.58	1086.82	434	434	11	0	395.369	385	250	604	579216	71.8126	1555.23	1546	1012	2163	2278414	218.974	-0.0161012	-0.180193	0.197317	2.34093
D12	80352	1946	1542.47	1125.04	1194.76	435	435	11	0	211.114	210	158	291	309282	21.0511	869.334	906	467	1178	1273575	151.097	0.00370587	0.0740553	0.160359	1.59023
D11	79521	1946	1690.02	1272.59	1086.82	435	435	11	0	363.051	353	244	551	531870	65.7692	1551.84	1548	746	2191	2273441	321.155	-0.01776	-0.199619	0.227152	1.78888
D22	174912	1946	1173.12	507.489	1341.7	435	435	9.09091	0	140.078	139	116	176	127891	9.83223	305.18	308	220	389	278629	27.8435	0.0059127	0.167484	0.0516811	1.07723
D21	99308	1946	1181.19	603.41	1384.11	435	435	10	0	127.489	127	99	154	148015	7.96112	356.314	367	187	524	413680	68.013	0.0073079	0.232359	0.109858	1.03713
D11	79516	1946	1685.07	1278.53	1086.82	436	436	11	0	382.713	377	248	564	560674	65.2084	1657.2	1665	1068	2249	2427804	218.418	-0.0253187	-0.304915	0.21113	2.64532
D11	79511	1946	1680.12	1283.48	1086.82	437	437	11	0	389.868	382	240	591	571156	65.0802	1663.06	1680	991	2143	2436376	220.057	-0.0364444	-0.45316	0.209665	2.61977
D11	79506	1946	1675.16	1283.48	1086.82	438	438	11	0	423.739	415	278	663	620778	71.8384	1690.95	1747	888	2271	2477240	278.67	-0.0360266	-0.440891	0.227874	2.25222
D11	79501	1946	1678.14	1274.57	1086.82	439	439	11	0	441.372	425	280	725	646610	91.7056	1561.41	1605	829	2118	2287464	261.762	-0.0117772	-0.114717	0.146956	1.52855
D12	80357	1946	1533.56	1140.89	1194.76	440	440	11	0	220.75	220	158	305	323399	22.5042	751.175	763	424	1109	1100472	128.802	1.18E-04	0.00230941	0.13959	1.42875
D11	79496	1946	1681.11	1278.53	1086.82	440	440	11	0	410.386	402	267	627	601215	73.2724	1594.71	1611	1010	2029	2336254	192.487	-0.0156757	-0.178389	0.173984	2.45561
D22	174927	1946	1150.95	504.881	1341.7	440	440	9.09091	0	137.936	137	106	173	125936	9.68089	302.487	306	211	377	276171	32.5053	-1.75e-05	-0.000498	0.0446382	0.795286
D21	99313	1946	1219.95	652.836	1384.11	440	440	10	0	124.346	124	103	152	144366	6.83846	266.047	267	183	351	308881	30.5997	-0.00261622	-0.0953932	0.029056	0.490985
D11	79491	1946	1684.08	1282.49	1086.82	441	441	11	0	391.474	381	255	592	573510	67.6785	1453.95	1493	805	1960	2130042	241.075	-0.0267925	-0.318486	0.17006	1.75316
D22	174932	1946	1141.17	504.229	1341.7	441	441	9.09091	0	145.119	145	112	184	132494	11.407	341.204	341	216	491	311519	46.2936	0.00949101	0.239217	0.0596566	0.829883
D21	99318	1946	1215.45	655.083	1384.11	441	441	10	0	123.885	123	104	153	143831	6.65607	256.329	255	185	356	297598	30.9335	-0.00342372	-0.127885	0.013842	0.22627
D11	79486	1946	1682.1	1286.45	1086.82	442	442	11	0	403.072	397	271	624	590501	61.7711	1533.04	1558	964	2091	2245904	212.275	-0.0342358	-0.462634	0.198306	2.3903
D22	174937	1946	1146.39	497.708	1341.7	442	442	9.09091	0	136.274	136	106	178	124418	8.85071	282.731	286	196	338	258133	26.0695	-0.00266873	-0.0824005	0.0356054	0.745748
D21	99323	1946	1210.96	646.658	1395.35	442	442	10	0	128.142	128	105	164	148773	7.98876	322.077	323	224	449	373931	36.8736	0.00424008	0.13545	0.0608799	1.00249
D21	99328	1946	1209.28	641.603	1395.35	443	443	10	0	127.817	128	103	156	148396	7.31951	298.921	302	187	414	347047	35.067	0.0042297	0.1471	0.0263557	0.437789
D11	79481	1946	1680.12	1283.48	1086.82	443	443	11	0	440.002	430	267	741	644603	76.1756	1460.26	1468	928	2012	2139275	204.984	-0.0272967	-0.32419	0.16644	2.03299
D22	174942	1946	1145.74	495.752	1341.7	443	443	9.09091	0	131.956	131	108	162	120476	8.7606	253.506	255	170	325	231451	25.2946	0.00385104	0.115567	0.0242612	0.47478
D21	99333	1946	1210.96	636.548	1395.35	444	444	10	0	127.462	127	103	158	147983	7.14303	340.54	334	239	477	395367	49.1144	0.00399073	0.141857	0.0702484	0.91021
D12	80367	1946	1533.56	1161.68	1194.76	444	444	11	0	222.487	222	165	292	325943	21.5932	845.432	850	463	1201	1238558	167.272	0.00406937	0.0835181	0.192459	1.63148
D11	79476	1946	1678.14	1280.51	1086.82	444	444	11	0	447.747	436	290	733	655949	79.7948	1491.48	1526	771	2151	2185013	294.717	-0.0273033	-0.31501	0.160166	1.39731
D22	174947	1946	1145.74	484.015	1361.26	444	444	9.09091	0	128.884	129	108	150	117671	7.08266	275.645	276	224	328	251664	20.3006	0.00700743	0.253255	0.0515489	1.33125
D22	174952	1946	1134	482.711	1478.63	445	445	9.09091	0	114.174	114	97	135	104241	6.38866	319.065	319	243	416	291306	27.0438	0.00138726	0.0495156	0.0697505	1.53853
D21	99338	1946	1196.36	623.63	1395.35	446	446	10	0	129.733	130	103	155	150620	7.29142	404.447	407	261	503	469563	38.2759	0.00697365	0.246439	0.0966861	1.86315
D12	80372	1946	1524.65	1168.61	1184.86	446	446	11	0	243.683	244	184	307	356996	20.3615	896.274	910	471	1236	1313042	165.55	-0.000751	-0.0179843	0.169416	1.56865
D11	79471	1946	1683.09	1282.49	1086.82	446	446	11	0	503.541	486	314	800	737687	103.813	1412.38	1439	691	2270	2069132	293.668	0.00815783	0.0784982	0.145683	1.22312
D22	174957	1946	1135.3	444.893	1374.3	446	446	9.09091	0	122.128	122	96	146	111503	7.05244	288.967	292	197	371	263827	27.8331	-0.00230844	-0.0801361	0.0369271	0.73946
D21	99343	1946	1194.11	618.575	1395.35	447	447	10	0	130.57	130	109	174	151592	7.56184	351.709	360	232	469	408334	47.0135	0.00743789	0.254963	0.0742387	1.034
D12	80377	1946	1524.65	1167.62	1184.86	447	447	11	0	248.035	248	188	312	363372	21.2088	866.188	878	448	1245	1268965	188.967	0.00218244	0.0509358	0.166201	1.30652
D11	79466	1946	1683.09	1284.47	1086.82	447	447	11	0	462.815	449	295	713	678024	92.7718	1552.4	1589	700	2092	2274259	265.035	-0.000388	-0.00387238	0.178677	1.77584
D21	99348	1946	1192.99	611.835	1395.35	448	448	10	0	129.506	129	104	161	150357	8.12118	349.287	354	225	486	405522	50.6353	0.0095214	0.300807	0.0806108	1.02916
D12	80382	1946	1524.65	1162.67	1184.86	448	448	11	0	247.574	248	180	315	362696	22.6481	856.35	887	397	1281	1254553	220.249	0.00403442	0.0878488	0.168721	1.1226
D11	79461	1946	1676.15	1277.54	1086.82	448	448	11	0	494.794	481	318	776	724873	93.7067	1355.82	1387	596	2183	1986278	352.931	-0.00525675	-0.0558072	0.090919	0.640331
D12	80387	1946	1524.65	1157.72	1184.86	449	449	11	0	250.907	251	195	328	367579	20.6241	785.584	814	328	1278	1150880	240.695	0.00534844	0.129443	0.15676	0.884601
D11	79456	1946	1675.16	1283.48	1086.82	449	449	11	0	459.85	448	313	703	673680	76.1362	1499.88	1567	817	2079	2197326	258.142	-0.0233857	-0.289256	0.147465	1.4934
D21	99353	1946	1189.62	605.656	1395.35	450	450	10	0	130.451	130	111	157	151454	6.95512	369.832	378	225	485	429375	55.5756	0.0108395	0.402253	0.0762864	0.943342
D12	80362	1946	1528.61	1159.7	1194.76	450	450	11	0	237.825	238	183	300	348414	20.6263	881.055	924	391	1269	1290745	212.901	0.00557144	0.127768	0.190241	1.32289
D11	79451	1946	1679.13	1289.43	1096.73	450	450	11	0	388.117	382	263	665	568592	60.9307	1521.31	1539	1014	1998	2228712	180.54	-0.0231941	-0.302501	0.178712	2.55516
D22	174962	1946	1136.61	433.156	1374.3	450	450	9.09091	0	125.863	125	106	150	114913	7.3247	332.091	337	215	476	303199	53.4335	-0.0012924	-0.0444729	0.0444583	0.529097
D21	99358	1946	1188.49	607.341	1412.2	451	451	10	0	132.26	132	107	168	153554	8.43154	397.637	405	258	516	461656	47.8034	0.0171811	0.529913	0.0680309	1.05969
D22	174967	1946	1138.56	450.761	1374.3	451	451	9.09091	0	126.424	126	104	161	115425	8.20856	308.575	316	199	412	281729	44.9922	0.00306827	0.0942225	0.0274134	0.365992
D21	99363	1946	1187.37	609.026	1412.2	452	452	10	0	131.025	131	103	172	152120	8.76062	402.254	407	276	531	467017	48.3755	0.00861435	0.255474	0.0681723	1.06138
D22	174972	1946	1140.52	468.366	1374.3	452	452	9.09091	0	133.233	134	105	162	121642	8.74425	339.211	343	220	445	309700	45.4386	0.0151297	0.45418	0.0531438	0.753426
D21	99368	1946	1183.44	607.903	1412.2	453	453	10	0	129.877	130	110	160	150787	7.50697	427.131	429	273	560	495899	55.2942	0.00412182	0.142036	0.0723617	1.04251
D22	174977	1946	1142.48	485.971	1374.3	453	453	9.09091	0	129.214	129	108	172	117972	7.01856	319.538	323	234	394	291738	27.6542	-0.00148529	-0.0547704	0.0426461	0.945223
D211	99373	1946	1171.64	593.3	1412.2	454	454	10	0	133.316	133	112	177	154780	8.17434	424.748	431	275	559	493132	46.9725	0.020836	0.665761	0.138519	2.20033
D212	99565	1946	1198.04	635.425	1412.2	454	454	10	0	125.614	125	103	149	145838	7.03876	343.126	344	236	457	398369	40.5271	-0.00258238	-0.0924092	0.0966275	1.49204
D22	174982	1946	1141.82	482.711	1374.3	454	454	9.09091	0	131.631	131	108	164	120179	7.1218	362.63	367	266	474	331081	35.3217	0.00514102	0.189069	0.0482806	0.945687
D211	99378	1946	1166.59	582.628	1412.2	455	455	10	0	133.47	133	107	160	154959	8.04595	364.09	360	268	507	422708	47.0152	0.0221697	0.719571	0.0939454	1.33009
D212	99570	1946	1200.29	639.918	1412.2	455	455	10	0	129.5	129	101	164	150350	8.10876	349.936	350	256	455	406276	35.6836	0.00116416	0.0371411	0.111552	1.96833
D12	80392	1946	1533.56	1164.65	1194.76	455	455	11	0	232.367	232	171	293	340418	22.2003	808.656	824	396	1166	1184681	169.142	0.00211604	0.044203	0.196316	1.56911
D11	79446	1946	1680.12	1295.37	1076.92	455	455	11	0	512.276	499	354	769	750484	74.9938	1158.2	1163	494	1849	1696759	348.212	-0.0290513	-0.40877	0.163845	0.936499
D22	174987	1946	1141.17	479.451	1374.3	455	455	9.09091	0	135.022	134	111	180	123275	8.74853	365.375	370	257	482	333587	40.0937	0.013469	0.410225	0.0493171	0.856611
D211	99383	1946	1161.53	583.19	1412.2	456	456	10	0	131.128	130	108	163	152240	7.67553	344.703	343	241	447	400200	37.7793	0.0204303	0.684084	0.102869	1.70209
D212	99575	1946	1202.54	644.411	1412.2	456	456	10	0	128.13	128	101	159	148759	7.66988	298.205	296	201	447	346216	37.6988	5.28E-04	0.0176211	0.0793308	1.1628
D22	174992	1946	1140.52	476.191	1374.3	456	456	9.09091	0	138.883	139	113	187	126800	9.39487	406.775	411	258	566	371386	54.9784	0.018635	0.540876	0.0500704	0.705594
D211	99388	1946	1159.29	584.313	1412.2	457	457	10	0	127.009	126	104	162	147458	7.83564	334.553	330	222	483	388416	50.8262	0.00836508	0.268933	0.10214	1.22002
D212	99580	1946	1201.97	647.219	1417.81	457	457	10	0	128.485	128	104	152	149171	6.87361	256.55	257	178	329	297854	26.771	-0.00252137	-0.0944996	0.0668905	1.20166
D22	174997	1946	1137.91	479.451	1374.3	457	457	9.09091	0	137.712	138	109	164	125731	7.96299	406.536	414	277	514	371167	46.8367	0.00510617	0.175715	0.0560941	0.922055
D211	99393	1946	1158.73	584.875	1412.2	458	458	10	0	127.582	127	106	159	148123	7.58369	376.071	377	254	525	436619	55.4008	0.0111103	0.369716	0.133079	1.59453
D22	175002	1946	1143.78	480.103	1374.3	458	458	9.09091	0	138.786	139	111	182	126712	8.80611	432.267	441	277	548	394660	50.6751	0.00854112	0.26694	0.0702102	1.11923
D211	99398	1946	1160.41	585.437	1412.2	459	459	10	0	128.039	128	99	158	148653	7.18087	375.711	385	193	531	436201	72.829	0.0122914	0.433003	0.126669	1.15999
D212	99585	1946	1204.22	646.096	1422.31	459	459	10	0	126.412	126	108	162	146764	6.95262	253.63	253	199	320	294464	20.832	-0.0052222	-0.190896	0.058713	1.35037
D221	175007	1946	1147.04	499.664	1374.3	459	459	9.09091	0	139.688	139	115	165	127535	8.65747	364.662	370	223	473	332936	53.7532	0.016506	0.523999	0.0783816	0.986181
D222	175012	1946	1147.04	457.282	1393.86	459	459	9.09091	0	130.071	130	105	168	118755	7.99372	425.228	426	299	558	388233	47.3401	0.0191671	0.61203	0.118698	1.90614
D221	175134	1946	1146.39	503.577	1374.3	460	460	9.09091	0	135.47	135	110	161	123684	7.99118	338.798	342	236	447	309323	38.9631	0.00545721	0.184021	0.0619036	1.01379
D211	99403	1946	1167.15	582.628	1412.2	460	460	10	0	130.695	130	109	162	151737	7.71184	436.157	439	316	573	506378	48.2876	0.0256879	0.848875	0.167384	2.59023
D12	80397	1946	1525.64	1175.55	1194.76	460	460	11	0	257.526	258	185	323	377275	22.2741	909.983	912	507	1269	1333125	153.065	-0.0196806	-0.464217	0.172511	1.74939
D11	79441	1946	1681.11	1301.31	1076.92	460	460	11	0	500.237	496	331	692	732847	63.6603	1336	1342	554	2229	1957240	371.215	-0.0601261	-1.00538	0.188802	1.14316
D222	175023	1946	1142.48	448.153	1393.86	460	460	9.09091	0	128.033	128	100	161	116894	9.36545	330.106	331	207	488	301387	51.5595	0.0137702	0.371383	0.0396514	0.488366
D211	99408	1946	1170.52	583.752	1412.2	461	461	10	0	129.526	129	105	155	150380	7.50778	366.828	376	220	495	425887	56.6649	0.0205482	0.69473	0.116637	1.35239
D211	99413	1946	1173.33	577.012	1412.2	462	462	10	0	128.219	128	109	152	148862	6.69627	357.784	357	249	471	415387	36.8137	0.0149033	0.562351	0.111664	1.95245
D212	99590	1946	1213.77	657.891	1416.69	462	462	10	0	130.365	130	103	158	151354	7.72865	242.606	238	169	331	281666	31.1407	0.00146478	0.0493429	0.0847548	1.21741
D211	99418	1946	1172.77	574.765	1412.2	463	463	10	0	127.712	127	106	156	148274	6.60133	319.361	320	226	428	370778	39.638	0.013068	0.499117	0.0815836	1.21547
D212	99595	1946	1212.08	657.329	1416.69	463	463	10	0	129.296	129	111	153	150113	7.10877	241.301	242	177	308	280150	20.7128	-0.000635	-0.0231233	0.0679775	1.48304
D211	99423	1946	1166.03	550.052	1412.2	464	464	10	0	125.314	125	100	153	145490	7.49369	403.147	404	266	577	468054	58.3011	0.00645982	0.214664	0.156543	1.87193
D212	99600	1946	1212.65	659.576	1416.69	464	464	10	0	129.435	129	106	187	150274	7.27415	224.309	225	174	278	260423	17.6143	-0.000513	-0.0182802	0.0497804	1.20773
D221	175139	1946	1153.56	491.188	1380.82	465	465	9.09091	0	126.744	126	99	157	115717	8.51508	270.187	270	200	370	246681	24.6445	7.21E-04	0.0214374	0.0560397	1.16356
D211	99428	1946	1162.66	551.737	1412.2	465	465	10	0	129.887	130	105	161	150799	7.40923	413.477	408	270	583	480047	60.593	0.0108211	0.375336	0.143782	1.71562
D212	99605	1946	1189.06	655.083	1416.69	465	465	10	0	127.932	127	108	154	148529	6.53371	229.362	231	163	282	266289	18.7349	-0.00272249	-0.106905	0.0488853	1.14117
D12	80402	1946	1520.69	1183.47	1194.76	465	465	11	0	271.14	269	193	373	397220	30.6173	967.795	966	634	1268	1417820	122.377	-0.0313187	-0.572637	0.181763	2.4327
D11	79436	1946	1679.13	1307.25	1076.92	465	465	11	0	480.689	480	336	654	704210	61.3393	1335.42	1340	763	2013	1956391	247.355	-0.0544002	-0.901673	0.198203	1.7861
D222	175028	1946	1154.21	432.504	1393.86	465	465	9.09091	0	121.654	121	105	143	111070	6.28426	262.406	263	204	335	239577	23.2239	-0.00289666	-0.112476	0.0451702	0.976637
D211	99433	1946	1164.9	551.175	1412.2	466	466	10	0	130.641	130	102	161	151674	7.56348	391.829	394	251	521	454913	53.2511	0.0146423	0.498523	0.112487	1.488
D212	99610	1946	1188.49	642.164	1416.69	466	466	10	0	127	127	104	161	147447	7.31095	271.87	271	190	368	315641	28.9585	9.04E-04	0.0313617	0.0821336	1.42513
D211	99438	1946	1162.1	550.614	1412.2	467	467	10	0	132.171	132	103	161	153450	8.55753	411.146	415	283	530	477340	48.7987	0.0147509	0.449031	0.129442	1.93121
D212	99615	1946	1182.32	633.178	1416.69	467	467	10	0	129.498	129	110	159	150347	6.82353	339.733	341	241	457	394430	41.8419	0.0066838	0.252008	0.152836	2.15286
D212	99620	1946	1178.38	627	1416.69	468	468	10	0	131.9	132	110	155	153136	6.82089	327.555	324	207	486	380291	57.1584	0.0162795	0.619531	0.144319	1.44547
D212	99625	1946	1175.01	626.438	1416.69	469	469	10	0	132.208	131	107	168	153493	8.78414	296.341	294	170	463	344052	64.8857	0.0154288	0.457372	0.110619	0.909781
D221	175144	1946	1141.17	490.536	1380.82	470	470	9.09091	0	124.995	125	103	153	114120	6.525	277.221	283	188	366	253103	35.5823	-0.00260717	-0.100148	0.0626106	0.918113
D211	99443	1946	1155.36	555.107	1412.2	470	470	10	0	133.693	133	103	170	155217	9.26661	418.258	423	270	583	485597	54.0892	0.0139207	0.396163	0.132276	1.80672
D212	99630	1946	1174.45	614.081	1416.69	470	470	10	0	126.699	126	106	153	147097	7.23095	287.33	288	167	437	333590	51.4963	0.00382925	0.133678	0.0711844	0.741575
D12	80407	1946	1521.68	1181.49	1194.76	470	470	11	0	265.603	265	182	374	389108	25.1465	966.248	978	570	1271	1415554	133.459	-0.0189908	-0.408936	0.160672	2.00448
D11	79431	1946	1673.18	1376.52	1033	470	470	11	0	471.248	457	308	817	690378	86.8824	1126.91	1122	416	2042	1650916	364.403	-0.0516362	-0.590646	0.16163	0.860575
D222	175033	1946	1149.65	444.241	1393.86	470	470	9.09091	0	126.416	126	108	148	115418	6.62579	263.64	266	191	340	240703	28.0431	0.00591604	0.224421	0.0420219	0.758252
D211	99448	1946	1148.05	557.915	1406.58	471	471	10	0	131.635	131	112	161	152828	7.74158	368.855	370	222	554	428241	56.7778	0.00422011	0.142911	0.104034	1.22433
D212	99635	1946	1175.01	611.835	1416.69	471	471	10	0	126.145	126	104	149	146454	6.43252	286.99	287	186	424	333195	44.6823	0.00118803	0.0465405	0.074585	0.891603
D211	99453	1946	1148.62	556.23	1406.58	472	472	10	0	132.937	133	111	166	154340	7.52275	410.89	415	275	543	477043	50.1112	0.0068645	0.240956	0.113127	1.66664
D212	99640	1946	1178.38	611.273	1416.69	472	472	10	0	127.224	127	102	150	147707	6.5519	294.206	290	186	447	341573	53.3567	0.00446853	0.172767	0.0816913	0.832847
D211	99458	1946	1139.63	554.545	1406.58	473	473	10	0	130.204	130	109	163	151167	7.46974	349.509	351	219	464	405780	44.6615	-0.0018729	-0.0654149	0.0859379	1.23861
D212	99645	1946	1176.14	606.78	1416.69	473	473	10	0	126.051	126	102	169	146345	7.3747	263.164	253	162	444	305533	54.6652	0.0011465	0.039148	0.0560879	0.511346
D211	99463	1946	1137.94	558.477	1406.58	474	474	10	0	130.736	130	105	164	151784	7.5448	321.724	321	236	412	373521	34.4988	-0.00447528	-0.155792	0.0795734	1.37475
D221	175149	1946	1094.23	514.009	1406.9	475	475	9.09091	0	155.1	155	116	204	141606	13.5986	365.908	370	238	484	334074	52.8953	0.0103475	0.23362	0.128964	1.58042
D211	99468	1946	1150.86	565.779	1406.58	475	475	10	0	133.048	132	108	164	154469	8.97147	337.27	329	198	510	391570	63.9816	0.00798156	0.234861	0.0826186	0.804553
D212	99650	1946	1169.4	602.287	1427.92	475	475	10	0	124.833	125	107	151	144931	6.09448	276.551	269	178	404	321076	39.2537	0.00324602	0.132546	0.0954913	1.22823
D12	80412	1946	1527.62	1191.39	1194.76	475	475	11	0	263.346	262	192	355	385802	26.0764	909.334	933	533	1269	1332174	130.156	-0.0221623	-0.457781	0.149878	1.82128
D11	79426	1946	1669.22	1385.48	1027.41	475	475	11	0	462.425	459	330	657	677452	58.7394	1741.16	1728	691	2778	2550799	533.248	-0.0354869	-0.579297	0.187312	1.03025
D222	175038	1946	1137.26	422.071	1393.86	475	475	9.09091	0	122.162	122	97	149	111534	7.87136	254.625	254	173	352	232473	36.0434	-0.00131274	-0.0408006	0.037333	0.508488
D211	99473	1946	1155.92	566.34	1429.05	476	476	10	0	126.016	126	102	151	146304	6.73793	346.196	347	234	464	401933	50.2944	0.00267599	0.0998276	0.0970653	1.21804
D211	99478	1946	1157.6	561.847	1429.05	477	477	10	0	127.718	127	106	154	148281	6.86878	336.608	335	239	459	390802	47.8278	0.00280219	0.103917	0.0896556	1.15814
D211	99483	1946	1153.11	558.477	1429.05	478	478	10	0	128.721	128	110	160	149445	7.75851	319.036	316	200	493	370401	53.612	0.00648787	0.213892	0.0711673	0.790736
D211	99488	1946	1153.67	555.107	1429.05	479	479	10	0	129.028	128	105	170	149801	8.09753	354.249	356	237	517	411283	57.8432	0.00831411	0.262773	0.110233	1.21614
D221	175154	1946	1082.49	506.837	1406.9	480	480	9.09091	0	150.876	150	121	192	137750	11.4244	369.028	372	226	504	336923	61.3809	0.0130539	0.34035	0.100092	1.09402
D211	99493	1946	1152.55	553.422	1429.05	480	480	10	0	130.323	130	108	162	151305	8.44495	375.947	376	234	513	436474	50.4939	0.00854913	0.261625	0.125677	1.66249
D212	99655	1946	1165.47	611.835	1427.92	480	480	10	0	127.924	127	104	166	148520	7.81749	292.179	296	163	425	339220	55.7594	0.00957978	0.310549	0.0946622	0.90627
D12	80417	1946	1533.56	1197.33	1194.76	480	480	11	0	272.519	270	178	384	399240	31.5482	1075.27	1097	631	1460	1575272	158.941	-0.0274569	-0.487747	0.17529	2.01801
D11	79421	1946	1665.26	1388.45	1027.41	480	480	11	0	426.857	424	301	603	625345	50.9134	1539.82	1585	580	2619	2255830	489.451	-0.0422365	-0.739452	0.127059	0.709331
D222	175043	1946	1135.3	390.774	1413.42	480	480	9.09091	0	126.671	126	102	156	115651	8.69724	273.65	271	186	394	249842	36.4022	-0.00107734	-0.0314157	0.0643543	0.909052
D211	99498	1946	1151.99	551.175	1429.05	481	481	10	0	129.795	129	106	160	150692	7.82608	368.662	370	256	480	428017	40.2216	0.00686143	0.226042	0.125441	2.04323
D212	99660	1946	1166.59	618.575	1427.92	481	481	10	0	126.495	126	104	154	146861	7.79435	279.274	278	168	399	324237	50.1247	0.00797056	0.256664	0.0902168	0.92211
D211	99503	1946	1149.18	544.997	1429.05	483	483	10	0	75.298	125	0	168	87421	67.6986	214.252	302	0	501	248746	196.543	0.0566691	0.1193	0.217799	0.389921
D211	99508	1946	1145.81	540.504	1429.05	484	484	10	0	85.5392	126	0	165	99311	63.0712	214.491	265	0	527	249024	169.096	0.0715158	0.181037	0.182304	0.391177
D221	175159	1946	1068.14	500.968	1406.9	485	485	9.09091	0	146.361	146	118	189	133628	10.1223	369.705	369	230	551	337541	62.9317	0.00492138	0.141622	0.11391	1.20151
D211	99513	1946	1149.18	536.011	1429.05	485	485	10	0	106.899	130	0	158	124110	52.6486	281.567	326	0	512	326899	151.502	0.0955038	0.354017	0.256753	0.759379
D12	80422	1946	1534.55	1196.34	1194.76	485	485	11	0	275.588	274	201	362	403736	26.8324	950.62	963	593	1456	1392658	169.552	-0.0295521	-0.625528	0.142986	1.40278
D11	79416	1946	1660.31	1387.46	1027.41	485	485	11	0	487.934	482	350	652	714824	54.3966	2125.43	2171	1196	2703	3113759	303.261	-0.0407066	-0.76126	0.162626	1.9607
D222	175048	1946	1139.22	388.165	1426.46	485	485	9.09091	0	130.548	130	106	164	119190	8.28536	314.015	307	182	512	286696	57.3234	0.00916887	0.286312	0.126765	1.23258
D211	99518	1946	1151.99	534.887	1429.05	486	486	10	0	116.587	130	0	165	135357	41.847	264.543	276	0	442	307134	110.639	0.0874137	0.447918	0.241104	0.928993
D211	99523	1946	1153.67	534.326	1434.66	487	487	10	0	85.168	125	0	166	98880	62.8755	205.781	267	0	476	238912	158.588	0.0211288	0.0560556	0.184385	0.404017
D211	99528	1946	1152.55	533.764	1434.66	488	488	10	0	106.417	129	0	168	123550	53.0764	271.948	304	0	519	315732	146.999	0.0898719	0.330665	0.28187	0.813593
D211	99533	1946	1143	536.011	1440.28	489	489	10	0	84.168	124	0	162	97719	62.0477	187.602	231	0	467	217806	147.25	0.0542596	0.13963	0.184758	0.397362
D221	175164	1946	1066.84	499.664	1406.9	490	490	9.09091	0	145.468	145	118	178	132812	10.5144	301.219	293	190	468	275013	58.6952	0.00411173	0.113307	0.0482628	0.472555
D211	99538	1946	1139.63	532.079	1440.28	490	490	10	0	112.121	128	0	154	130173	45.7872	238.83	253	0	470	277282	112.738	0.112344	0.494635	0.234891	0.805909
D12	80427	1946	1529.6	1191.39	1194.76	490	490	11	0	281.997	281	205	361	413126	26.3956	1150.75	1150	678	1651	1685849	200.602	-0.0210379	-0.459176	0.175025	1.70894
D11	79411	1946	1661.55	1387.48	1027.41	490	490	11	0	498.334	489	365	686	730059	64.1302	2356.04	2397	1794	2877	3451597	225.085	-0.0348974	-0.561963	0.157677	2.85132
D222	175053	1946	1129.44	347.087	1439.51	490	490	9.09091	0	131.564	131	109	169	120118	9.04172	270.815	272	182	374	247254	30.8456	0.00892777	0.257513	0.0723884	1.1853
D211	99543	1946	1132.89	531.517	1445.9	491	491	10	0	83.0078	123	0	147	96372	61.1338	165.729	218	0	357	192411	125.983	0.0644917	0.164524	0.16683	0.376169
D112	81199	1946	1676.74	1399.12	1025.49	491	491	9.09091	0	374.6	374	296	464	342010	29.7609	1778.59	1718	1210	2570	1623850	269.293	-0.0126263	-0.321918	0.0603046	0.751275
D121	80775	1946	1560.66	1206.35	1164.08	491	491	11	0	354.678	352	269	474	519604	39.0718	947.069	948	569	1338	1387456	173.591	-0.0353345	-0.665003	0.186671	1.71644
D211	99548	1946	1128.4	523.092	1445.9	492	492	10	0	82.7519	123	0	159	96075	60.9317	152.724	208	0	328	177313	114.722	0.0408301	0.106553	0.104113	0.251063
D112	81194	1946	1673.68	1402.96	1025.49	492	492	9.09091	0	384.047	382	305	474	350635	26.8443	1994.96	2003	1414	2406	1821403	186.249	-0.0147073	-0.4271	0.0919501	1.80393
D121	80780	1946	1560.27	1209.03	1164.08	492	492	11	0	382.273	379	270	523	560030	47.8524	810.249	781	403	1350	1187015	213.492	-0.0305544	-0.503558	0.157678	1.03384
D112	81189	1946	1672.53	1401.04	1025.49	493	493	9.09091	0	396.41	395	301	505	361922	30.6529	1861.92	1858	1342	2347	1699929	188.82	-0.0150623	-0.395535	0.103281	1.84619
D121	80785	1946	1558.74	1205.96	1164.08	493	493	11	0	387.031	379	274	619	567000	53.0462	783.149	786	402	1177	1147314	190.889	-0.0345452	-0.522127	0.168632	1.18401
D112	81184	1946	1673.68	1404.88	1025.49	494	494	9.09091	0	375.423	375	312	463	342761	26.648	1591.07	1607	1283	1839	1452645	112.527	-0.0126369	-0.36062	0.06861	1.81564
D121	80790	1946	1559.12	1198.68	1164.08	494	494	11	0	348.173	345	261	466	510073	37.2345	748.921	738	391	1165	1097169	189.237	-0.0406243	-0.79191	0.148083	1.02092
D221	175169	1946	1078.58	495.752	1426.46	495	495	9.09091	0	155.323	155	122	216	141810	13.1321	408.475	418	241	560	372938	67.6604	0.0112751	0.263744	0.0970204	1.06785
D112	81179	1946	1674.83	1408.71	1025.49	495	495	9.09091	0	357.905	358	295	427	326767	25.1133	1466.66	1482	1088	1764	1339060	125.548	-0.00445425	-0.127528	0.0912513	1.95373
D111	79406	1946	1635.58	1391.55	1026.39	495	495	11	0	495.863	488	336	799	726440	74.9082	1220	1140	423	2264	1787296	519.806	-0.0437888	-0.606278	0.111939	0.472551
D122	80432	1946	1533.56	1185.45	1194.76	495	495	11	0	290.095	287	221	387	424989	27.4996	899.259	940	477	1245	1317414	153.777	-0.0266677	-0.578053	0.118505	1.23914
D121	80795	1946	1560.66	1198.68	1164.08	495	495	11	0	352.974	348	244	484	517107	38.4507	701.181	685	331	1214	1027230	204.549	-0.0433348	-0.831659	0.153262	0.91111
D222	175058	1946	1138.56	367.952	1439.51	495	495	9.09091	0	125.306	125	106	149	114404	6.66012	326.021	328	212	429	297657	41.5751	0.0100189	0.373258	0.156006	2.11652
D112	81174	1946	1675.98	1412.54	1025.49	496	496	9.09091	0	338.664	338	258	423	309200	25.0184	1431.82	1452	1033	1718	1307250	122.17	-0.00790213	-0.21564	0.0953257	2.03995
D121	80800	1946	1562.96	1200.98	1164.08	496	496	11	0	362.67	358	268	519	531311	40.7578	629.967	605	343	1043	922901	162.223	-0.0475852	-0.889151	0.142113	0.966407
D112	81169	1946	1677.13	1416.38	1025.49	497	497	9.09091	0	327.326	327	264	407	298849	23.6975	1418.48	1441	1007	1687	1295068	121.256	-0.00624434	-0.173586	0.0961065	2.05138
D121	80805	1946	1555.29	1198.68	1187.09	497	497	11	0	329.676	317	234	570	482976	53.8063	898.485	925	465	1230	1316281	137.792	-0.0490006	-0.631403	0.150108	1.70209
D112	81164	1946	1678.28	1420.21	1025.49	498	498	9.09091	0	326.826	325	254	416	298392	25.0124	1433.69	1458	1010	1713	1308958	131.679	0.00150132	0.0391753	0.0988023	1.95801
D121	80810	1946	1557.21	1197.91	1187.09	498	498	11	0	312.195	305	220	505	457366	41.921	949.257	952	582	1280	1390662	130.713	-0.0555934	-0.876776	0.144266	1.83118
D112	81159	1946	1682.5	1421.75	1025.49	499	499	9.09091	0	319.41	319	250	414	291621	25.5088	1315.5	1352	845	1630	1201047	171.776	-0.000248	-0.00621125	0.0915573	1.28471
D121	80815	1946	1557.21	1181.8	1187.09	499	499	11	0	283.41	283	230	356	415195	22.3984	1062.14	1068	682	1521	1556040	169.363	-0.000714	-0.018077	0.147787	1.61499
D221	175174	1946	1072.06	487.928	1426.46	500	500	9.09091	0	157.026	157	121	196	143365	13.274	338.198	335	233	467	308775	46.6478	0.0126829	0.296309	0.0808269	1.08435
D112	81154	1946	1680.96	1418.68	1025.49	500	500	9.09091	0	335.527	335	270	427	306336	23.7496	1301.7	1319	966	1541	1188452	105.522	9.80E-04	0.0276622	0.0865714	1.96569
D111	79401	1946	1639.64	1404.57	1025.38	500	500	11	0	444.177	431	308	683	650720	65.6522	1046.32	959	413	2258	1532865	422.56	-0.047284	-0.671564	0.0754525	0.347448
D122	80437	1946	1552.37	1182.48	1184.86	500	500	11	0	284.891	284	224	349	417365	20.6295	1014.07	1045	582	1286	1485614	164.228	-0.00732469	-0.203798	0.109369	1.2175
D121	80823	1946	1561.58	1182.86	1204.03	500	500	11	0	238.183	237	179	302	348938	21.6642	906.949	920	417	1354	1328681	227.707	-0.00702907	-0.155654	0.129538	0.913547
D222	175063	1946	1139.87	361.432	1439.51	500	500	9.09091	0	121.535	121	101	149	110961	7.54251	287.793	289	195	394	262755	31.8242	0.00443723	0.142365	0.120914	1.951
D112	81204	1946	1686.71	1423.66	1025.49	501	501	9.09091	0	309.666	309	235	385	282725	21.6316	1110.55	1145	632	1477	1013933	155.282	5.77E-04	0.016504	0.0626124	0.842814
D121	80828	1946	1560.81	1185.93	1184.86	501	501	11	0	281.427	281	216	367	412290	21.8135	988.856	1002	683	1239	1448674	120.141	-0.00844683	-0.219811	0.153169	2.18651
D112	81209	1946	1686.33	1421.36	1025.49	502	502	9.09091	0	321.396	320	238	401	293435	25.4824	1215.26	1251	817	1500	1109535	139.99	0.00174289	0.043888	0.0839087	1.34406
D121	80833	1946	1566.94	1186.31	1184.86	502	502	11	0	280.151	279	208	357	410421	26.1558	968.516	980	541	1279	1418876	138.721	-0.000637	-0.0136451	0.14873	1.8079
D112	81214	1946	1683.26	1419.06	1025.49	503	503	9.09091	0	334.337	334	250	413	305250	24.8906	1275.43	1282	965	1562	1164471	113.787	-0.00190069	-0.0511584	0.0787586	1.6367
D121	80838	1946	1569.25	1201.27	1169.52	503	503	9.09091	0	335.699	333	266	436	306493	26.9374	798.058	766	554	1173	728627	135.06	-0.0335312	-0.86474	0.104615	1.11924
D121	80855	1946	1572.31	1200.5	1169.52	504	504	9.09091	0	341.605	339	273	436	311885	25.9987	669.174	638	448	1073	610956	136.377	-0.0362533	-0.988521	0.107299	0.95095
D221	175179	1946	1080.53	478.147	1426.46	505	505	9.09091	0	148.291	148	113	185	135390	12.9784	272.38	267	180	420	248683	50.7605	0.00491322	0.111728	0.0286201	0.298604
D112	81219	1946	1683.26	1417.53	1025.49	505	505	9.09091	0	340.165	339	266	412	310571	21.7446	1275.52	1282	889	1632	1164552	143.724	-0.00159628	-0.0500232	0.108243	1.73361
D111	79396	1946	1634.56	1400.33	1027.41	505	505	11	0	516.797	504	357	831	757107	87.0728	1596.92	1656	542	2657	2339488	510.449	-0.0455346	-0.566302	0.223152	1.14152
D122	80442	1946	1550.39	1170.6	1194.76	505	505	11	0	262.759	263	203	340	384942	21.2888	700.34	691	493	976	1025998	92.5227	-0.00748806	-0.186239	0.0877451	1.2212
D121	80860	1946	1566.56	1192.45	1181.02	505	505	9.09091	0	311.551	310	243	404	284446	27.9086	848.634	850	608	1101	774803	92.3206	-0.0295946	-0.680895	0.131686	2.13927
D222	175068	1946	1133.35	356.215	1439.51	505	505	9.09091	0	120.258	120	99	144	109796	6.99036	255.021	255	183	341	232834	25.4436	0.00378688	0.129803	0.0595593	1.12681
D121	80865	1946	1561.96	1187.46	1181.02	506	506	9.09091	0	310.152	311	232	387	283169	23.6953	817.985	822	561	1024	746820	81.5676	-0.0154546	-0.410926	0.0969776	1.77309
D221	175184	1946	1090.97	481.407	1446.03	510	510	9.09091	0	140.887	140	120	166	128630	7.49074	433.566	424	251	686	395846	87.0832	0.0070824	0.264541	0.0980063	0.888792
D112	81224	1946	1685.95	1420.6	1025.49	510	510	9.09091	0	335.243	333	272	438	306077	24.3514	1289.8	1303	915	1587	1177583	131.791	6.93E-04	0.0190783	0.116144	2.03677
D111	79391	1946	1634.56	1404.39	1024.36	510	510	11	0	464.012	458	346	646	679777	58.8462	1678.09	1630	544	2989	2458409	671.03	-0.0366664	-0.600251	0.206458	0.855902
D122	80447	1946	1533.56	1168.61	1204.66	510	510	11	0	272.905	274	204	351	399806	26.234	546.236	537	365	838	800236	91.3812	-0.00373121	-0.0779204	0.0215969	0.252734
D222	175073	1946	1130.09	355.563	1439.51	510	510	9.09091	0	118.573	119	102	134	108257	5.23289	263.777	264	184	341	240828	27.0794	0.00234006	0.1058	0.0645129	1.18066
D121	80870	1946	1567.33	1190.53	1181.02	510	510	9.09091	0	324.44	322	249	421	296214	27.9533	818.309	827	532	1076	747116	115.033	-0.0330255	-0.792804	0.151816	1.87525
D221	175189	1946	1080.53	459.238	1446.03	515	515	9.09091	0	130.395	130	104	165	119051	8.90362	238.195	237	181	313	217472	17.8928	-0.00791365	-0.233643	5.04E-04	0.0134161
D112	81229	1946	1685.56	1435.55	1010.15	515	515	9.09091	0	336.079	336	265	410	306840	21.8984	1217.75	1247	757	1653	1111802	180.897	5.88E-04	0.0180246	0.0905291	1.11765
D111	79386	1946	1634.56	1414.2	1027.41	515	515	11	0	483.368	481	345	670	708134	58.2875	2115.36	2132	920	3139	3098996	490.813	-0.0363413	-0.625475	0.249029	1.7186
D122	80452	1946	1526.63	1168.61	1204.66	515	515	11	0	273.346	273	178	369	400452	27.4446	585.114	561	376	912	857192	121.18	-0.00499332	-0.0999652	0.0465598	0.429622
D222	175078	1946	1120.31	340.566	1439.51	515	515	9.09091	0	121.234	121	99	143	110687	5.6195	239.488	240	175	300	218653	24.8408	0.00100452	0.0432994	0.0567229	1.03501
D121	80875	1946	1579.6	1195.13	1181.02	515	515	9.09091	0	301.794	299	216	435	275538	35.7994	810.092	791	391	1289	739614	217.596	-0.0438932	-0.774026	0.171068	1.08768
D221	175194	1946	1065.54	461.846	1446.03	520	520	9.09091	0	129.187	129	104	154	117948	7.77909	249.908	251	178	344	228166	28.7409	-0.00467081	-0.155864	0.0312913	0.527658
D112	81234	1946	1671.38	1452.81	1010.15	520	520	9.09091	0	307.622	308	245	374	280859	22.405	1303.59	1292	779	1810	1190176	207.92	0.00130822	0.0358769	0.132707	1.4691
D111	79381	1946	1631.59	1416.18	1027.41	520	520	11	0	501.703	494	368	789	734995	67.5518	2319.55	2380	1214	3133	3398144	389.996	-0.0450264	-0.70035	0.266288	2.50146
D122	80457	1946	1543.46	1177.53	1174.96	520	520	11	0	343.403	342	276	421	503085	24.206	617.624	582	329	1208	904819	192.769	-0.0247657	-0.720528	0.0738368	0.440607
D222	175083	1946	1109.87	335.35	1439.51	520	520	9.09091	0	120.964	121	105	137	110440	5.66226	263.957	257	180	397	240993	41.8596	0.0040186	0.171013	0.0785049	0.918
D121	80880	1946	1579.98	1187.08	1173.35	520	520	9.09091	0	300.95	300	224	376	274767	26.8535	777.441	787	530	1006	709804	91.5509	-0.0146822	-0.333994	0.151589	2.23566
D221	175199	1946	1066.84	454.021	1446.03	525	525	9.09091	0	139.214	139	111	177	127102	8.99362	251.215	250	191	323	229359	18.5982	0.0010271	0.0317647	0.0447583	1.15734
D112	81239	1946	1675.98	1452.42	998.65	525	525	9.09091	0	322.498	322	247	404	294441	21.3679	1214.26	1221	832	1558	1108615	135.238	-0.00111876	-0.0338079	0.091772	1.50945
D111	79376	1946	1640.51	1429.35	1009.13	525	525	11	0	409.166	408	307	540	599428	40.765	1439.97	1273	500	2783	2109549	634.794	-0.0173541	-0.354525	0.0600704	0.257084
D122	80482	1946	1528.61	1169.61	1194.76	525	525	11	0	306.883	305	217	394	449584	29.9499	617.775	601	403	985	905040	124.679	-0.00395595	-0.0813915	0.0572904	0.536977
D222	175088	1946	1127.48	339.262	1465.59	525	525	9.09091	0	120.418	120	103	144	109942	5.94217	259.945	255	188	370	237330	33.6228	0.00353573	0.142799	0.0669527	0.970287
D121	80885	1946	1580.37	1183.25	1165.69	525	525	9.09091	0	338.105	340	260	405	308690	25.7109	717.78	733	483	948	655333	96.7935	-0.000256	-0.00673647	0.116714	1.55009
D221	175205	1946	1075.32	461.846	1446.03	530	530	9.09091	0	124.265	124	106	153	113454	7.04916	271.673	267	196	364	248037	29.9246	-0.0103317	-0.368064	0.0430456	0.749329
D112	81244	1946	1676.36	1453.57	998.65	530	530	9.09091	0	316.63	316	267	377	289083	18.1503	1805.13	1836	1208	2337	1648080	229.829	0.00622299	0.215775	0.142191	1.95553
D111	79371	1946	1653.48	1427.29	999.997	530	530	11	0	405.178	403	320	552	593586	38.2285	1614.63	1411	543	3667	2365436	767.086	-0.0123536	-0.265144	0.0882779	0.341485
D122	80467	1946	1542.47	1172.58	1194.76	530	530	11	0	297.932	296	215	401	436471	32.4548	917.064	919	488	1324	1343499	192.227	-0.0063744	-0.117784	0.182442	1.47218
D222	175093	1946	1132.04	322.309	1465.59	530	530	9.09091	0	120.639	120	103	142	110143	5.4357	265.578	264	193	357	242473	26.6671	0.00866971	0.381519	0.100156	1.81329
D121	80890	1946	1577.68	1177.49	1165.69	530	530	9.09091	0	328.16	326	241	424	299610	30.0447	705.218	701	389	1069	643864	127.954	0.00354528	0.0771723	0.0987136	0.99036
D221	175210	1946	1055.1	450.761	1446.03	535	535	9.09091	0	127.931	128	106	153	116801	7.47192	238.248	238	160	314	217520	19.5872	-0.00699806	-0.241324	0.032494	0.765601
D112	81249	1946	1680.96	1454.34	998.65	535	535	9.09091	0	323.516	323	257	404	295370	21.0267	1845.13	1868	988	2511	1684602	310.723	0.00731959	0.223602	0.148541	1.53597
D111	79366	1946	1649.42	1424.02	1008.12	535	535	11	0	461.715	452	331	712	676412	61.4647	1762.3	1637	705	3363	2581764	648.741	-0.0311142	-0.482463	0.162425	0.759147
D122	80472	1946	1540.49	1169.61	1194.76	535	535	11	0	314.454	313	244	408	460675	30.6895	1024.19	1015	623	1466	1500433	181.903	0.0020336	0.0415893	0.189534	1.79423
D222	175098	1946	1105.31	331.438	1465.59	535	535	9.09091	0	123.219	123	102	147	112499	6.83998	292.13	294	188	379	266715	29.9234	0.00488989	0.175321	0.0789618	1.42892
D121	80895	1946	1575	1172.13	1165.69	535	535	9.09091	0	330.844	330	260	402	302061	28.8199	609.61	601	348	929	556574	130.762	7.52E-04	0.0172424	0.08049	0.694581
D121	80900	1946	1589.57	1165.22	1165.69	540	540	9.09091	0	295.998	295	236	372	270246	22.7258	751.175	747	410	1145	685823	176.285	-0.00630089	-0.165176	0.0969547	0.753244
D221	175215	1946	1047.28	433.156	1446.03	540	540	9.09091	0	129.53	130	104	150	118261	6.47358	255.357	258	178	330	233141	27.9318	-0.00748545	-0.301813	0.0573588	0.991873
D112	81254	1946	1678.66	1458.94	983.312	540	540	9.09091	0	332.051	333	256	393	303163	22.8843	2012.27	2007	1228	2789	1837202	357.882	0.00792387	0.228144	0.201127	1.88303
D111	79361	1946	1650.41	1430.04	987.799	540	540	11	0	448.031	446	330	570	656365	43.9193	1754.84	1693	667	3000	2570845	593.322	-0.0148087	-0.306675	0.211286	1.03181
D122	80487	1946	1523.66	1162.67	1194.76	540	540	11	0	344.122	344	253	446	504139	34.6138	745.866	744	418	1077	1092694	126.383	0.0146752	0.287575	0.122448	1.28762
D222	175103	1946	1101.4	324.917	1465.59	540	540	9.09091	0	129.929	130	105	155	118625	6.62931	331.648	333	215	452	302795	46.1474	0.0151661	0.585604	0.117697	1.51357
D222	175108	1946	1096.18	324.917	1478.63	545	545	9.09091	0	128.809	129	108	159	117603	7.25981	269.912	271	185	356	246430	31.9571	0.00689935	0.24315	0.0782317	1.22562
D121	80905	1946	1585.73	1165.22	1165.69	545	545	9.09091	0	306.314	306	250	371	279665	23.3204	780.451	774	387	1331	712552	216.881	-0.00451058	-0.11903	0.0966543	0.634317
D221	175220	1946	1034.24	433.808	1472.11	545	545	9.09091	0	136.951	136	107	170	125036	10.1033	262.077	261	209	327	239276	19.3077	0.00279423	0.0755405	0.0781362	1.96747
D112	81259	1946	1677.13	1468.91	983.312	545	545	9.09091	0	313.89	312	248	410	286582	24.8954	2105.63	2149	972	2943	1922441	448.281	0.0051099	0.1282	0.214267	1.65769
D111	79356	1946	1645.46	1440.93	987.799	545	545	11	0	410.36	408	296	530	601177	41.1857	1266.39	1183	471	2577	1855258	474.453	-0.0229651	-0.46839	0.134865	0.634395
D122	80492	1946	1523.66	1158.71	1204.66	545	545	11	0	270.653	269	204	357	396506	25.8442	686.294	682	377	976	1005420	111.133	-0.00545069	-0.11479	0.111845	1.24243
D222	175113	1946	1096.83	309.92	1478.63	550	550	9.09091	0	127.495	127	101	157	116403	8.2892	241.724	240	183	349	220694	23.2218	0.00633735	0.19372	0.0304879	0.615939
D121	80910	1946	1586.88	1162.16	1165.69	550	550	9.09091	0	306.484	306	241	383	279820	25.1216	727.754	727	401	1225	664439	183.796	-0.00246257	-0.0602352	0.0679168	0.503637
D221	175225	1946	1012.07	436.416	1472.11	550	550	9.09091	0	155.181	155	112	194	141680	13.0353	264.296	261	173	395	241302	36.0655	0.00209413	0.0497555	0.0454409	0.637054
D112	81264	1946	1675.59	1475.43	967.974	550	550	9.09091	0	349.536	348	285	424	319126	25.0958	2129.53	2123	1307	2868	1944257	305.745	0.00163861	0.0455706	0.173475	2.05929
D111	79351	1946	1633.57	1434.99	987.799	550	550	11	0	479.367	471	352	641	702272	53.0064	1191.74	1078	514	2313	1745904	459.393	-0.0278268	-0.517713	0.146782	0.664079
D122	80497	1946	1534.55	1162.67	1204.66	550	550	11	0	268.246	266	198	373	392980	24.4751	899.835	927	416	1171	1318258	143.648	9.49E-04	0.0207878	0.188323	1.98546
D222	175118	1946	1085.75	313.833	1511.23	555	555	9.09091	0	127.668	127	110	154	116561	6.58134	281.504	281	211	365	257013	32.358	0.0100146	0.384685	0.114293	1.78465
D121	80915	1946	1582.67	1163.69	1176.81	555	555	9.09091	0	282.182	280	219	347	257632	22.0064	847.368	851	398	1316	773647	212.97	0.00517008	0.131907	0.118596	0.843687
D221	175230	1946	1006.2	422.071	1498.19	555	555	9.09091	0	151.346	151	114	195	138179	14.0759	327.189	326	215	472	298724	43.0321	0.00536063	0.114662	0.105801	1.45495
D112	81269	1946	1671.38	1479.26	967.974	555	555	9.09091	0	350.839	351	291	426	320316	23.9103	1914.76	1951	1032	2665	1748175	381.666	0.00293579	0.0859023	0.130014	1.15443
D111	79346	1946	1645.62	1450.08	995.89	555	555	11	0	481.328	463	328	824	705145	83.5593	1661.27	1641	933	2439	2433763	341.782	-0.0459265	-0.554571	0.180701	1.48779
D122	80502	1946	1528.61	1169.61	1204.66	555	555	11	0	270.818	270	200	361	396748	25.193	961.146	965	556	1320	1408079	140.864	-0.00170826	-0.0367896	0.189772	2.17665
D222	175123	1946	1077.92	298.836	1511.23	560	560	9.09091	0	124.724	125	103	151	113873	8.06297	292.8	289	212	412	267326	35.2031	0.00112469	0.034756	0.0631348	0.987872
D121	80920	1946	1579.98	1166.76	1176.81	560	560	9.09091	0	285.12	285	232	353	260315	19.1309	831.926	839	438	1305	759548	207.539	0.00138831	0.0413244	0.117728	0.844419
D221	175235	1946	983.379	437.068	1498.19	560	560	9.09091	0	137.442	137	113	166	125485	8.68549	312.335	315	227	396	285162	30.489	0.00424486	0.133777	0.0702351	1.34457
D112	81274	1946	1676.36	1478.11	967.974	560	560	9.09091	0	359.574	357	293	447	328291	26.5046	1896.93	1946	1030	2506	1731898	310.648	4.20E-04	0.011388	0.126291	1.36941
D111	79341	1946	1630.2	1452.83	992.856	560	560	11	0	438.226	431	315	601	642001	53.4217	1396.24	1378	415	2396	2045486	543.231	-0.0332329	-0.563971	0.162697	0.719312
D122	80507	1946	1526.63	1176.54	1214.57	560	560	11	0	251.354	250	185	319	368233	21.2616	816.057	828	432	1212	1195524	151.662	-0.00630285	-0.149969	0.179925	1.64101
D222	175128	1946	1077.27	305.356	1511.23	565	565	9.09091	0	127.747	128	103	161	116633	7.65029	269.251	271	181	369	245826	32.9886	0.00656246	0.217735	0.0709331	1.08121
D121	80925	1946	1579.22	1172.13	1188.31	565	565	9.09091	0	282.348	281	215	348	257784	23.4468	886.451	894	518	1211	809330	149.581	0.00505674	0.121175	0.118821	1.25875
D221	175240	1946	972.946	441.633	1498.19	565	565	9.09091	0	131.447	131	104	163	120011	8.34401	367.53	367	284	497	335555	35.4178	0.00589997	0.184799	0.108077	2.02426
D112	81279	1946	1662.94	1480.41	967.974	565	565	9.09091	0	356.499	357	291	420	325484	21.1233	2062.53	2123	1253	2612	1883094	266.943	9.39E-04	0.0316545	0.13409	1.8271
D111	79336	1946	1608.48	1451.05	996.901	565	565	11	0	426.152	419	325	578	624313	47.5367	1050.64	934	344	2262	1539181	506.12	-0.0250227	-0.460157	0.118648	0.440348
D122	80512	1946	1526.63	1182.48	1214.57	565	565	11	0	272.025	271	206	347	398516	22.1479	884.902	881	473	1335	1296382	174.033	-0.0103301	-0.256402	0.179279	1.54599
D121	80930	1946	1579.98	1184.78	1188.31	570	570	9.09091	0	307.863	308	226	387	281079	25.5756	810.827	819	477	1172	740285	156.776	0.00476388	0.114145	0.0827556	0.79058
D221	175245	1946	964.47	439.677	1511.23	570	570	9.09091	0	129.202	129	108	153	117961	6.59304	302.895	301	237	391	276543	26.4579	0.00287081	0.112195	0.0669522	1.43677
D112	81284	1946	1663.32	1490.77	967.974	570	570	9.09091	0	344.177	344	270	406	314234	22.6242	2254.71	2297	1436	2887	2058550	282.645	0.00882407	0.26613	0.169231	2.30919
D111	79331	1946	1599.57	1447.94	1000.95	570	570	11	0	476.012	474	333	626	697357	49.2472	1736.04	1770	782	2640	2543295	437.18	-0.0270713	-0.537892	0.229569	1.48282
D122	80517	1946	1529.6	1188.42	1214.57	570	570	11	0	285.595	284	209	373	418397	28.0556	830.344	830	474	1270	1216454	171.083	-0.00649386	-0.133074	0.166097	1.38264
D121	80935	1946	1576.91	1190.91	1188.31	575	575	9.09091	0	303.184	301	232	401	276807	24.5041	769.635	782	437	1153	702677	156.753	0.00301783	0.0744534	0.0824912	0.748309
D221	175250	1946	940.996	449.457	1511.23	575	575	9.09091	0	133.341	133	110	164	121740	7.90715	252.447	255	182	325	230484	27.0996	0.00164327	0.0553309	0.0286901	0.519619
D112	81289	1946	1659.11	1499.59	967.974	575	575	9.09091	0	325.729	324	255	414	297391	26.1202	1784.29	1840	843	2511	1629053	433.756	0.00271005	0.0674082	0.123977	0.907473
D111	79326	1946	1588.64	1457.94	1007.02	575	575	11	0	423.654	421	311	598	620653	43.6502	1832.5	1902	633	2928	2684611	577.589	-0.00884334	-0.173192	0.250308	1.27032
D122	80522	1946	1532.57	1193.37	1214.57	575	575	11	0	282.497	281	214	367	413858	27.1026	724.899	725	460	1064	1061977	115.002	-0.00442592	-0.092675	0.120652	1.35727
D121	80940	1946	1578.06	1188.61	1207.1	580	580	9.09091	0	274.967	274	211	347	251045	21.1049	791.346	791	494	1179	722499	137.883	0.00408602	0.106037	0.0688702	0.73959
D112	81294	1946	1649.52	1502.65	967.974	580	580	9.09091	0	337.015	336	275	424	307695	23.0008	2254.3	2249	1386	3227	2058176	342.29	0.00449068	0.13101	0.143761	1.65559
D111	79321	1946	1576.65	1461.45	1029.27	580	580	11	0	404.255	401	300	540	592234	39.9038	1791.64	1835	587	2890	2624758	559.872	-0.0142597	-0.293103	0.325048	1.57003
D122	80527	1946	1528.61	1207.23	1214.57	580	580	11	0	317.577	317	234	413	465251	26.994	527.941	517	333	810	773434	81.1774	-0.00443047	-0.104711	0.0418233	0.522161
D121	80945	1946	1564.64	1199.35	1218.6	585	585	9.09091	0	305.185	304	240	388	278634	25.2245	843.378	858	515	1174	770004	139.356	8.71E-04	0.0210544	0.088581	0.98493
D112	81299	1946	1638.78	1507.64	967.974	585	585	9.09091	0	337.034	337	244	421	307712	25.6416	1631.74	1639	1118	2224	1489778	202.7	-0.000816	-0.0214659	0.078491	1.17174
D111	79316	1946	1572.18	1470.87	1028.41	585	585	11	0	386.014	383	298	489	565510	32.9791	1867.71	1880	774	2764	2736195	487.251	1.16E-04	0.00271905	0.318082	1.85005
D122	80532	1946	1506.39	1231.66	1234.37	585	585	11	0	432.412	419	286	670	633483	77.3064	418.565	424	292	551	613198	45.2356	-0.00351524	-0.0394635	0.084192	1.43707
D121	80950	1946	1558.51	1206.64	1233.94	590	590	9.09091	0	310.116	310	232	391	283136	25.1396	906.748	923	621	1215	827861	110.055	0.0056864	0.139499	0.0987227	1.4806
D112	81304	1946	1657.19	1505.34	967.974	590	590	9.09091	0	375.196	374	293	467	342554	33.7722	2448.53	2467	1255	3346	2235504	410.816	0.00295159	0.065389	0.206918	2.04365
D111	79311	1946	1571.19	1469.93	1024.35	590	590	11	0	403.132	402	323	491	590589	31.6793	1492.09	1481	579	2651	2185914	466.24	-0.00190023	-0.0484545	0.233111	1.20998
D122	80594	1946	1478.31	1290.31	1230.31	590	590	11	0	488.163	488	380	615	715159	36.7601	640.262	645	397	866	937984	99.5264	-0.0215817	-0.58584	0.174174	1.90854
D121	80955	1946	1550.07	1213.92	1249.28	595	595	9.09091	0	301.837	301	219	384	275577	26.0047	802.801	813	583	969	732957	76.7828	0.00155388	0.0360157	0.100788	1.9146
D112	81309	1946	1652.97	1509.94	967.974	595	595	9.09091	0	372.688	372	300	454	340264	28.2402	1936.62	1832	1233	2920	1768130	357.687	-0.00263268	-0.0696707	0.077341	0.777369
D111	79306	1946	1576.14	1468.71	1010.13	595	595	11	0	443.872	443	351	579	650273	37.0273	2193.21	2295	978	3139	3213053	473.545	-0.000584	-0.0140175	0.26194	1.9227
D122	80600	1946	1480.53	1302.32	1236.4	595	595	11	0	467.442	467	346	641	684802	46.4332	844.123	857	416	1315	1236640	170.641	-0.0147263	-0.300929	0.214522	1.74751
D121	80960	1946	1545.47	1215.84	1249.28	600	600	9.09091	0	320.531	318	242	407	292645	28.5992	830.789	828	632	1057	758510	80.6171	0.00352526	0.0787427	0.0817662	1.55788
D112	81314	1946	1647.98	1516.46	967.974	600	600	9.09091	0	350.759	350	266	455	320243	28.2859	1582.8	1604	863	2395	1445095	290.894	8.15E-04	0.0201899	0.085403	0.856255
D111	79301	1946	1581.09	1475.62	1008.1	600	600	11	0	427.93	427	342	552	626918	34.5903	1994.07	1964	1050	3190	2921316	485.598	-0.00245197	-0.0608177	0.213654	1.44581
D122	80605	1946	1465.01	1318.12	1234.37	600	600	11	0	427.754	428	334	522	626660	31.8539	1320.5	1311	708	1900	1934539	237.66	-0.00377919	-0.101884	0.251455	2.23284
D121	80965	1946	1544.32	1224.27	1249.28	605	605	9.09091	0	338.735	335	246	463	309265	31.7367	846.947	859	584	1113	773263	110.416	0.00159279	0.0339465	0.0791735	1.12549
D112	81319	1946	1631.11	1522.59	967.974	605	605	9.09091	0	334.056	333	258	417	304993	24.1583	1571.78	1573	904	2283	1435037	333.281	-0.00256985	-0.0712538	0.117236	0.989758
D111	79296	1946	1581.09	1480.62	1013.18	605	605	11	0	413.576	412	316	522	605889	35.9091	2150.42	2121	1109	3571	3150370	545.219	-0.00267973	-0.0618924	0.22956	1.47275
D122	80610	1946	1462.8	1335.12	1234.37	605	605	11	0	405.44	403	304	530	593969	37.8278	1119.73	1170	507	1661	1640400	256.398	-0.0137459	-0.298763	0.207973	1.50376
D121	80970	1946	1538.57	1238.46	1249.28	610	610	9.09091	0	352.51	351	264	489	321842	32.857	705.024	709	527	913	643687	79.2779	0.0043582	0.0931093	0.0632308	1.05775
D112	81324	1946	1628.43	1524.89	967.974	610	610	9.09091	0	322.156	321	263	412	294128	22.2307	1389.06	1351	627	2424	1268216	413.814	-0.0003	-0.0087076	0.12545	0.748328
D111	79291	1946	1579.11	1483.64	1004.04	610	610	11	0	424.015	423	340	509	621182	32.6147	2515.07	2495	1427	3742	3684577	534.013	0.00437729	0.11332	0.251727	1.8943
D122	80615	1946	1465.01	1339.55	1234.37	610	610	11	0	407.943	408	300	517	597637	31.4399	1008.55	1017	525	1436	1477522	168.858	-0.0136007	-0.357813	0.19813	1.97539
D121	80975	1946	1541.64	1237.31	1249.28	615	615	9.09091	0	375.516	373	293	458	342846	29.4433	678.659	680	541	843	619616	47.1808	0.00419935	0.106668	0.0571849	1.55613
D112	81329	1946	1621.53	1525.66	944.967	615	615	9.09091	0	368.377	369	309	440	336328	23.7684	1881.58	1895	1074	2724	1717887	413.588	0.0040739	0.125767	0.13901	1.11046
D111	79286	1946	1574.16	1487.7	1007.09	615	615	11	0	414.248	414	328	514	606874	30.9951	2272.63	2301	1103	3306	3329400	485.012	0.0109711	0.290075	0.262026	1.94573
D122	80620	1946	1459.1	1339.55	1234.37	615	615	11	0	420.442	419	334	536	615948	32.9074	1107.33	1111	710	1528	1622242	134.091	-0.00676961	-0.174163	0.207935	2.8431
D121	80980	1946	1544.7	1241.53	1249.28	620	620	9.09091	0	366.388	366	289	446	334512	28.6836	728.314	721	526	963	664951	89.3593	0.0021433	0.0546373	0.0856297	1.28574
D111	79281	1946	1575.15	1484.48	999.982	620	620	11	0	451.996	453	366	554	662174	31.747	2440.42	2510	1250	3225	3575209	433.509	0.00639623	0.180974	0.291305	2.53989
D112	81334	1946	1614.62	1526.43	944.967	620	620	9.09091	0	365.678	365	299	453	333864	26.2718	2096.13	2150	1215	2716	1913763	346.413	0.00346672	0.0961734	0.161098	1.67909
D122	80625	1946	1457.62	1349.16	1234.37	620	620	11	0	418.149	418	330	537	612588	31.2658	1270.37	1268	627	1949	1861099	281.766	-0.000636	-0.0170177	0.227352	1.67033
D121	80985	1946	1551.22	1246.51	1249.28	625	625	9.09091	0	375.657	375	283	478	342975	31.6949	731.379	737	518	929	667749	87.1395	0.00691436	0.162777	0.086441	1.33558
D111	79276	1946	1577.13	1486.48	987.799	625	625	11	0	452.981	453	348	551	663617	30.5494	2144.89	2208	1180	2685	3142268	307.769	0.00104795	0.0310449	0.251559	2.80155
D112	81339	1946	1611.56	1524.89	944.967	625	625	9.09091	0	371.786	372	304	456	339441	26.0872	2028.73	2025	1027	2839	1852226	459.401	0.00644257	0.18246	0.179065	1.34133
D122	80630	1946	1460.58	1358.02	1234.37	625	625	11	0	435.931	436	336	564	638639	36.4165	1294.77	1288	710	1755	1896839	198.819	-0.00236427	-0.0567382	0.208815	2.24992
D121	80990	1946	1550.07	1253.8	1249.28	630	630	9.09091	0	394.405	393	315	473	360092	30.3473	661.967	660	494	860	604376	78.578	0.00375201	0.0971605	0.0560818	0.894726
D111	79271	1946	1569.21	1485.99	981.692	630	630	11	0	442.762	440	338	583	648647	32.883	1868.12	1962	865	2463	2736803	376.955	6.00E-04	0.0161614	0.243028	1.93786
D112	81344	1946	1608.49	1523.36	944.967	630	630	9.09091	0	372.097	372	307	444	339725	23.832	2056.8	2137	902	2916	1877858	488.133	0.00705079	0.218631	0.189314	1.34144
D122	80635	1946	1460.58	1357.28	1234.37	630	630	11	0	434.809	432	349	549	636995	37.2419	1272.48	1267	839	1752	1864179	170.529	-0.00286423	-0.0670734	0.214	2.63074
D121	80995	1946	1553.52	1269.9	1249.28	635	635	9.09091	0	359.927	360	293	443	328613	28.4799	633.531	634	467	767	578414	52.5537	-0.00901056	-0.229821	0.0654135	1.48028
D111	79266	1946	1565.25	1477.92	989.814	635	635	11	0	490.282	489	390	593	718263	32.654	1695.68	1704	685	2700	2484171	462.383	0.00196475	0.0588834	0.275233	1.58301
D112	81349	1946	1605.42	1521.83	944.967	635	635	9.09091	0	376.641	376	277	468	343873	30.3841	1587.59	1527	812	2584	1449473	430.304	0.00327156	0.080844	0.111101	0.737832
D122	80640	1946	1455.41	1367.63	1234.37	635	635	11	0	419.061	417	336	523	613925	32.0118	1404.66	1422	884	1829	2057831	204.227	0.00363105	0.094723	0.238094	2.64535
D121	81000	1946	1543.17	1266.84	1268.45	640	640	9.09091	0	352.975	352	281	451	322266	27.9479	658.327	660	502	854	601053	55.9393	0.00170405	0.0429701	0.0914456	1.97204
D111	79261	1946	1557.32	1480.77	965.448	640	640	11	0	492.713	491	383	613	721825	36.5575	1755.29	1826	764	2452	2571498	385.197	0.00241261	0.0648768	0.242569	1.77914
D112	81354	1946	1602.35	1520.29	944.967	640	640	9.09091	0	386.164	385	331	488	352568	25.1116	1961.74	1924	966	3159	1791071	518.095	0.00581303	0.177752	0.136225	0.907933
D122	80645	1946	1453.19	1369.11	1234.37	640	640	11	0	432.191	433	336	529	633160	29.4577	1531.95	1562	805	2117	2244302	285.533	-0.00366711	-0.108001	0.197539	1.77003
D121	81005	1946	1536.65	1276.42	1268.45	645	645	9.09091	0	363.471	364	284	467	331849	29.028	627.934	634	445	775	573304	65.7858	-0.00116241	-0.029144	0.0688327	1.22941
D111	79256	1946	1553.36	1484.53	955.295	645	645	11	0	481.68	481	360	592	705661	33.8892	1664.65	1742	771	2191	2438710	304.596	2.09E-04	0.00595312	0.224052	2.00068
D112	81359	1946	1579.73	1521.83	925.794	645	645	9.09091	0	392.448	391	320	493	358305	24.4941	2404.66	2481	1218	3301	2195451	441.804	0.00583619	0.185931	0.153595	1.44936
D122	80650	1946	1440.63	1382.41	1234.37	645	645	11	0	425.063	424	333	520	622718	28.4423	1429.09	1505	569	1975	2093614	338.573	-0.00120327	-0.0360085	0.250139	1.68912
D121	81010	1946	1532.82	1278.34	1268.45	650	650	9.09091	0	355.608	355	279	427	324670	28.0537	656.471	663	434	857	599358	85.7753	-0.0021314	-0.0541504	0.0816322	1.15522
D111	79251	1946	1537.52	1475.82	971.54	650	650	11	0	508.013	507	377	610	744239	34.4521	1028.62	1027	543	1611	1506923	196.039	-0.00588912	-0.174705	0.124151	1.15895
D112	81364	1946	1577.05	1515.69	925.794	650	650	9.09091	0	418.883	419	338	516	382440	26.8419	2794.44	2818	1362	3615	2551326	399.492	0.00139141	0.0433671	0.199392	2.32575
D122	80655	1946	1439.15	1392.75	1234.37	650	650	11	0	408.602	408	305	518	598602	30.162	1141.84	1177	509	1657	1672797	277.684	3.83E-04	0.0103852	0.215294	1.45692
D121	81015	1946	1539.34	1271.82	1268.45	655	655	9.09091	0	345.152	343	286	430	315124	24.34	750.12	752	609	894	684860	45.5771	-0.000314	-0.00891337	0.0701964	2.15907
D111	79246	1946	1531.58	1479.83	974.585	655	655	11	0	490.543	490	386	596	718645	34.1438	849.89	837	415	1527	1245089	246.687	-0.000246	-0.00706889	0.0743887	0.477082
D112	81369	1946	1560.17	1524.13	925.794	655	655	9.09091	0	384.136	383	300	472	350716	27.9881	2765.1	2800	1611	3417	2524532	318.286	0.00189922	0.0520347	0.169161	2.5139
D122	80660	1946	1441.73	1398.57	1234.37	655	655	11	0	411.214	413	317	507	602428	30.8256	1441.22	1501	609	2010	2111382	319.716	0.00383891	0.102031	0.254124	1.82684
D121	81020	1946	1537.8	1272.21	1268.45	660	660	9.09091	0	368.292	367	288	479	336251	32.3191	707.999	711	514	882	646403	58.6327	-0.000812	-0.0185293	0.0735091	1.6537
D111	79241	1946	1541.71	1485.79	960.372	660	660	11	0	496.096	494	403	599	726780	31.9922	1494.05	1523	685	2195	2188786	309.067	5.27E-04	0.0163394	0.170389	1.40752
D112	81374	1946	1547.9	1528.35	925.794	660	660	9.09091	0	373.579	372	303	456	341078	23.6818	2306.96	2435	806	3268	2106254	563.773	0.00144737	0.0455985	0.141347	1.01352
D122	80665	1946	1434.9	1407.8	1219.59	660	660	11	0	432.202	431	336	549	633176	33.7083	1280.17	1292	514	2103	1875446	411.672	0.00654051	0.166633	0.186224	0.976369
D121	81025	1946	1548.92	1269.52	1272.28	665	665	9.09091	0	330.637	329	253	415	301872	26.3123	628.516	631	454	786	573835	68.7296	-0.00546403	-0.138075	0.0806553	1.36505
D111	79236	1946	1527.82	1487.7	948.189	665	665	11	0	495.292	496	370	650	725603	35.0825	1739.63	1782	803	2370	2548563	340.681	0.00253227	0.0713202	0.230542	1.91334
D112	81379	1946	1536.78	1529.88	925.794	665	665	9.09091	0	372.806	372	317	453	340372	21.9851	2321.16	2312	1029	3552	2119216	549.124	0.00718206	0.241839	0.151729	1.11374
D122	80670	1946	1431.21	1405.31	1219.59	665	665	11	0	473.625	473	387	574	693861	33.1127	1452.85	1515	661	1872	2128421	254.65	-0.00214239	-0.0614187	0.232631	2.15348
D121	81030	1946	1542.4	1291.76	1264.62	670	670	9.09091	0	398.124	397	305	538	363487	35.6235	485.44	489	318	706	443207	83.3586	-0.00231509	-0.0518663	0.0675272	0.736741
D111	79231	1946	1509.79	1484.5	948.189	670	670	11	0	497.224	497	393	628	728433	33.4005	1400.17	1402	625	2154	2051247	376.34	0.00390959	0.115949	0.15794	1.01493
D112	81384	1946	1527.58	1529.5	925.794	670	670	9.09091	0	371.404	371	312	438	339092	21.2534	1713.88	1669	709	2977	1564770	542.174	0.00348518	0.121384	0.138367	0.76846
D122	80675	1946	1429.82	1414.18	1219.59	670	670	11	0	446.557	446	345	548	654206	36.3813	1172.97	1191	568	1619	1718402	247.412	-0.00414522	-0.102183	0.247212	1.87943
D121	81035	1946	1539.34	1302.88	1268.45	675	675	9.09091	0	429.907	428	334	565	392505	39.0844	377.936	377	271	468	345056	37.0948	0.00120575	0.0264933	0.0355889	0.700266
D111	79226	1946	1502.86	1488.47	948.189	675	675	11	0	496.788	498	409	587	727795	31.0183	1461.34	1506	812	1898	2140858	241.186	0.0041805	0.133352	0.205831	2.06849
D112	81389	1946	1516.46	1526.43	918.125	675	675	9.09091	0	391.942	392	320	477	357843	25.0499	2012.74	2024	1156	2743	1837636	382.527	0.00498139	0.155109	0.149862	1.37152
D122	80680	1946	1419.57	1424.24	1219.59	675	675	11	0	481.055	479	391	603	704745	35.7928	1392.84	1408	649	1981	2040504	295.144	0.00551983	0.147558	0.249257	1.88317
D121	81040	1946	1540.1	1320.14	1268.45	680	680	9.09091	0	452.597	451	366	603	413221	35.3334	512.894	515	388	625	468272	41.767	-0.00320643	-0.0824084	0.0851595	1.92737
D111	79221	1946	1497.91	1490.45	967.994	680	680	11	0	481.846	481	385	586	705904	32.0164	1131.01	1108	593	1765	1656932	261.383	-0.00184764	-0.0557169	0.14576	1.10094
D112	81394	1946	1505.34	1523.36	918.125	680	680	9.09091	0	397.423	397	338	464	362847	21.8117	1787.25	1836	1055	2287	1631759	244.121	0.00420448	0.152575	0.142852	1.83023
D122	80685	1946	1406.55	1434.78	1219.59	680	680	11	0	487.863	486	351	643	714719	42.1324	1193.08	1229	471	1917	1747865	357.498	-0.000972	-0.0225358	0.213629	1.1749
D121	81045	1946	1530.67	1334.71	1274.77	685	685	9.09091	0	488.082	486	354	625	445619	41.0165	477.749	482	319	675	436185	57.2884	-0.0065569	-0.15708	0.0817094	1.25987
D111	79216	1946	1485.04	1491.44	967.994	685	685	11	0	500.928	500	418	646	733860	30.5307	884.177	842	471	1369	1295319	198.479	-0.00118103	-0.0388009	0.0971473	0.788899
D112	81399	1946	1496.52	1521.44	906.622	685	685	9.09091	0	419.072	418	358	500	382613	20.9152	1543.85	1542	1020	2121	1409537	225.279	0.00242186	0.0968181	0.0964807	1.20602
D122	80690	1946	1398.51	1449.47	1227.71	685	685	11	0	487.495	489	383	604	714180	32.0668	1099.76	1131	483	1619	1611144	267.512	-0.0063191	-0.193354	0.199971	1.37019
D121	81050	1946	1571.55	1397.12	1264.51	690	690	9.09091	0	453.322	448	348	590	413883	39.0287	621.372	599	396	1011	567313	123.677	-0.0044836	-0.104624	0.0988639	0.904035
D111	79211	1946	1475.26	1500.5	953.78	690	690	11	0	491.724	492	391	603	720376	32.9836	960.539	995	503	1316	1407189	175.867	-0.00045	-0.013423	0.0911182	0.912206
D112	81404	1946	1485.79	1517.99	906.622	690	690	9.09091	0	444.848	445	372	544	406146	25.6651	1336.74	1330	1006	1608	1220443	117.699	4.30E-04	0.0148891	0.106503	2.18633
D122	80695	1946	1391.86	1461.47	1219.59	690	690	11	0	501.212	500	402	624	734276	38.016	1228.01	1227	817	1573	1799031	149.218	0.0049853	0.130803	0.202136	2.76758
D121	81055	1946	1568.61	1403.57	1259.43	695	695	9.09091	0	491.894	491	403	624	449099	40.7584	1002.55	1015	661	1258	915330	129.553	0.0014176	0.0341682	0.133333	1.82083
D111	79206	1946	1461.27	1500.35	967.994	695	695	11	0	488.083	488	372	565	715042	29.406	708.392	685	387	1146	1037794	173.034	-0.00227068	-0.0755493	0.0560665	0.434694
D112	81409	1946	1466.61	1513.77	910.456	695	695	9.09091	0	452.624	452	361	539	413246	26.364	1323.89	1326	944	1629	1208710	141.352	0.00122871	0.0421378	0.132611	2.1932
D122	80700	1946	1386.13	1473.1	1219.59	695	695	11	0	455.625	457	360	550	667490	34.3161	1183.42	1197	604	1664	1733706	243.526	-0.00793658	-0.212438	0.165052	1.37689
D121	81060	1946	1566.56	1406.37	1261.46	700	700	9.09091	0	503.89	502	397	660	460052	40.7446	915.947	940	526	1234	836260	145.399	-0.00168816	-0.0418257	0.0920485	1.06197
D112	81414	1946	1462.4	1508.79	910.456	700	700	9.09091	0	471.565	473	384	550	430539	24.8362	1105.58	1117	772	1387	1009392	105.364	0.00177749	0.0673785	0.12245	2.28937
D122	80705	1946	1382.44	1473.57	1218.58	700	700	11	0	496.599	495	377	615	727517	38.6335	1248.93	1257	638	1837	1829688	297.191	0.00188821	0.0484509	0.203397	1.42059
D112	81419	1946	1429.04	1505.34	887.449	705	705	9.09091	0	475.035	474	403	548	433707	24.5538	771.198	790	421	1120	704104	136.75	-0.00140135	-0.0542993	0.0850535	0.88412
D122	80710	1946	1337.45	1501	1219.59	705	705	11	0	496.545	494	381	638	727438	41.5559	1307.55	1375	636	1786	1915564	287.444	-0.00489432	-0.117538	0.203243	1.53673
D112	81424	1946	1425.58	1498.82	887.449	710	710	9.09091	0	483.042	484	394	545	441017	23.6146	695.958	705	425	1031	635410	122.788	-0.00276208	-0.113311	0.063974	0.681601
D122	80715	1946	1334.4	1508.76	1248.87	710	710	11	0	496.659	496	375	606	727605	38.8801	1078.31	1079	518	1666	1579724	280.335	0.00150851	0.0384819	0.17198	1.12889
D112	81429	1946	1431.34	1510.32	918.125	715	715	9.09091	0	486.778	487	422	545	444428	22.5027	1011.61	1012	797	1204	923598	69.8766	8.53E-04	0.0368696	0.0945873	2.50203
D122	80720	1946	1323.14	1518.46	1247.85	715	715	11	0	480.767	482	378	592	704324	37.7251	973.227	960	444	1473	1425778	266.177	0.00306009	0.0777575	0.145548	0.92911
D122	80725	1946	1328.31	1523.07	1241.02	716	716	11	0	466.33	463	342	586	683174	41.8118	975.138	967	382	1773	1428577	321.986	-0.000435	-0.00969938	0.124755	0.67183
D122	80730	1946	1329.33	1521.41	1241.02	717	717	11	0	493.884	492	400	620	723540	35.1418	1188.81	1217	661	1622	1741605	213.142	0.0051147	0.143033	0.177706	1.68321
D122	80735	1946	1330.53	1521.33	1241.02	718	718	11	0	499.904	501	399	630	732359	36.1808	1217.04	1237	759	1646	1782957	194.786	-0.00341164	-0.0945989	0.199823	2.08115
D112	81434	1946	1422.13	1499.97	898.953	720	720	9.09091	0	493.216	493	422	573	450306	23.55	732.089	740	539	877	668397	63.3648	3.42E-04	0.0143185	0.0975331	2.05343
D112	81439	1946	1408.33	1488.47	898.953	723	723	9.09091	0	496.124	495	390	635	452961	31.9324	626.442	640	394	813	571942	83.8041	-0.00482658	-0.150706	0.0650632	0.913284
