# Supplementary material for: Early coordination of cell migration and cardiac fate determination during mammalian gastrulation
Source: EMBO J. 2025 May 13;44(12):3327–59. doi: 10.1038/s44318-025-00441-0 (PMC12170898; doi:10.1038/s44318-025-00441-0)
Supplement: Supplementary file 24 — Source data Fig. 8 [file 44318_2025_441_MOESM24_ESM.zip › Source Data Fig. 8/8G/Fig.8G.xlsx]

## Sheet: Fig.8G
Fig 8G - Average DTW values, second generation (excluding ExEm)	Unipotent (n = 42), 51.8 ± 24.3
	Bipotent (n = 7), 61.7 ± 18.1
Fig 8G - Average DTW values, second generation (including ExEm)	Unipotent (n = 21), 73.4 ± 49.5
	Bipotent (n = 13), 129.0 ± 99.0

## Sheet: Fig.8G_raw
Track	Potency	symmetric_P1	Norm_symmetricP1	Fate	Movie	Cardiac	RELATION
1	Uni	55.4013		LV	M194	Cardiac	SISTERS
1	Bi_X	81.029		Endocardium/ExEMeso	M194	Cardiac	SISTERS
1	Bi	110.868		LV/Endocardium	M194	Cardiac	COUSINS
1	Bi	94.7995		LV/Endocardium	M194	Cardiac	COUSINS
1	Bi_X	113.731		LV/ExEMeso	M194	Cardiac	COUSINS
1	Bi_X	149.545		LV/ExEMeso	M194	Cardiac	COUSINS
8	Uni	20.9697		Atria	M305	Cardiac	SISTERS
15	Uni	75.2817		LV	M317	Cardiac	SISTERS
15	Bi	76.7588		LV/Endocardium/Meso	M317	Cardiac	SISTERS
15	Bi	112.013		LV/Endocardium	M317	Cardiac	COUSINS
15	Bi	165.045		LV/Endocardium/Meso	M317	Cardiac	COUSINS
25	Uni	71.6201		Endocardium	M194	Cardiac	SISTERS
25	Uni	24.9947		LV	M194	Cardiac	SISTERS
25	Bi	69.0479		LV/Endocardium	M194	Cardiac	COUSINS
25	Bi	60.5328		LV/Endocardium	M194	Cardiac	COUSINS
25	Bi	93.7167		LV/Endocardium	M194	Cardiac	COUSINS
25	Bi	93.6726		LV/Endocardium	M194	Cardiac	COUSINS
84	Uni	38.5215		Atria	M194	Cardiac	SISTERS
129	Uni	35.3768		LV	M194	Cardiac	SISTERS
199	Uni	47.309		LV	M176	Cardiac	SISTERS
199	Uni	60.0529		LV	M176	Cardiac	SISTERS
199	Uni	38.1127		LV	M176	Cardiac	COUSINS
199	Uni	65.8214		LV	M176	Cardiac	COUSINS
199	Uni	46.8928		LV	M176	Cardiac	COUSINS
199	Uni	106.087		LV	M176	Cardiac	COUSINS
227	Uni	46.7201		Atria	M305	Cardiac	SISTERS
236	Uni	126.986		LV	M317	Cardiac	SISTERS
236	Uni	95.3243		LV	M317	Cardiac	SISTERS
236	Uni	126.974		LV	M317	Cardiac	COUSINS
236	Uni	138.292		LV	M317	Cardiac	COUSINS
236	Uni	51.9388		LV	M317	Cardiac	COUSINS
236	Uni	144.361		LV	M317	Cardiac	COUSINS
238	Uni_X	61.3606		ExEMeso	M176	Non	SISTERS
238	Bi_X	177.368		LV/ExEMeso	M176	Cardiac	COUSINS
238	Bi_X	130.568		LV/ExEMeso	M176	Cardiac	COUSINS
238	Bi_X	188.503		LV/Meso/ExEMeso	M176	Cardiac	COUSINS
238	Bi_X	142.074		LV/Meso/ExEMeso	M176	Cardiac	COUSINS
319	Uni	123.255		LV	M317	Cardiac	SISTERS
319	Uni	55.7424		LV	M317	Cardiac	SISTERS
319	Uni	72.6162		LV	M317	Cardiac	COUSINS
319	Uni	110.622		LV	M317	Cardiac	COUSINS
319	Uni	113.382		LV	M317	Cardiac	COUSINS
319	Uni	154.887		LV	M317	Cardiac	COUSINS
357	Uni	72.2159		Pericardium	M176	Cardiac	SISTERS
357	Uni	38.3323		Pericardium	M176	Cardiac	SISTERS
357	Uni	74.0427		Pericardium	M176	Cardiac	COUSINS
357	Uni	81.8166		Pericardium	M176	Cardiac	COUSINS
357	Uni	74.1604		Pericardium	M176	Cardiac	COUSINS
357	Uni	110.301		Pericardium	M176	Cardiac	COUSINS
364	Uni	54.1221		Atria	M305	Cardiac	SISTERS
374	Uni	48.5492		Atria	M305	Cardiac	SISTERS
374	Uni	27.4308		Atria	M305	Cardiac	SISTERS
374	Uni	56.9039		Atria	M305	Cardiac	COUSINS
374	Uni	71.9544		Atria	M305	Cardiac	COUSINS
374	Uni	54.3703		Atria	M305	Cardiac	COUSINS
374	Uni	67.1591		Atria	M305	Cardiac	COUSINS
385	Uni	58.2015		LV	M317	Cardiac	SISTERS
395	Uni_X	227.564		ExEMeso	M317	Non	SISTERS
395	Uni	48.1052		LV	M317	Cardiac	SISTERS
395	Bi_X	564.762		LV/ExEMeso	M317	Cardiac	COUSINS
395	Bi_X	560.645		LV/ExEMeso	M317	Cardiac	COUSINS
395	Bi_X	354.271		LV/ExEMeso	M317	Cardiac	COUSINS
395	Bi_X	351.221		LV/ExEMeso	M317	Cardiac	COUSINS
430	Uni	40.9499		LV	M176	Cardiac	SISTERS
430	Uni	60.0083		LV	M176	Cardiac	SISTERS
430	Uni	77.8724		LV	M176	Cardiac	COUSINS
430	Uni	61.8289		LV	M176	Cardiac	COUSINS
430	Uni	134.491		LV	M176	Cardiac	COUSINS
430	Uni	112.59		LV	M176	Cardiac	COUSINS
453	Bi	116.219		LV/Pericardium	M317	Cardiac	SISTERS
453	Bi	113.985		LV/Pericardium	M317	Cardiac	COUSINS
453	Uni	52.5872		Pericardium	M317	Cardiac	COUSINS
466	Uni	37.5776		Endocardium	M176	Cardiac	SISTERS
466	Uni	57.036		Endocardium	M176	Cardiac	SISTERS
466	Uni	75.2644		Endocardium	M176	Cardiac	COUSINS
466	Uni	127.104		Endocardium	M176	Cardiac	COUSINS
466	Uni	106.939		Endocardium	M176	Cardiac	COUSINS
466	Uni	153.899		Endocardium	M176	Cardiac	COUSINS
486	Uni_X	79.8188		ExEMeso	M176	Non	SISTERS
486	Uni_X	51.8335		ExEMeso	M176	Non	SISTERS
486	Uni_X	133.677		ExEMeso	M176	Non	COUSINS
486	Uni_X	143.488		ExEMeso	M176	Non	COUSINS
486	Uni_X	95.9834		ExEMeso	M176	Non	COUSINS
486	Uni_X	104.281		ExEMeso	M176	Non	COUSINS
574	Uni	61.2204		Atria	M173	Cardiac	SISTERS
574	Uni	15.075		Atria	M173	Cardiac	SISTERS
574	Uni	64.9744		Atria	M173	Cardiac	COUSINS
574	Uni	54.319		Atria	M173	Cardiac	COUSINS
574	Uni	59.061		Atria	M173	Cardiac	COUSINS
574	Uni	67.2538		Atria	M173	Cardiac	COUSINS
605	Uni_X	53.5505		ExEMeso	M317	Non	SISTERS
605	Uni_X	75.752		ExEMeso	M317	Non	SISTERS
605	Uni_X	140.292		ExEMeso	M317	Non	COUSINS
605	Uni_X	88.0301		ExEMeso	M317	Non	COUSINS
605	Uni_X	185.749		ExEMeso	M317	Non	COUSINS
605	Uni_X	134.658		ExEMeso	M317	Non	COUSINS
798	Uni	80.3999		LV	M176	Cardiac	SISTERS
798	Uni	35.4631		LV	M176	Cardiac	SISTERS
798	Uni	33.0749		LV	M176	Cardiac	COUSINS
798	Uni	54.1796		LV	M176	Cardiac	COUSINS
798	Uni	75.824		LV	M176	Cardiac	COUSINS
798	Uni	99.061		LV	M176	Cardiac	COUSINS
1059	Uni	61.3708		Pericardium	M176	Cardiac	SISTERS
1059	Uni	63.232		Pericardium	M176	Cardiac	SISTERS
1059	Uni	115.177		Pericardium	M176	Cardiac	COUSINS
1059	Uni	86.3987		Pericardium	M176	Cardiac	COUSINS
1059	Uni	175.666		Pericardium	M176	Cardiac	COUSINS
1059	Uni	132.343		Pericardium	M176	Cardiac	COUSINS
1171	Uni_X	113.581		ExEMeso	M317	Non	SISTERS
1171	Bi_X	80.2056		Endocardium/ExEMeso	M317	Cardiac	SISTERS
1171	Bi_X	220.27		Endocardium/ExEMeso	M317	Cardiac	COUSINS
1171	Bi_X	252.441		Endocardium/ExEMeso	M317	Cardiac	COUSINS
1171	Uni_X	195.803		ExEMeso	M317	Non	COUSINS
1171	Uni_X	227.683		ExEMeso	M317	Non	COUSINS
1183	Uni	39.6788		LV	M176	Cardiac	SISTERS
1183	Uni	56.3081		LV	M176	Cardiac	COUSINS
1183	Uni	83.0081		LV	M176	Cardiac	COUSINS
1198	Uni	112.599		LV	M176	Cardiac	COUSINS
1249	Bi	91.7995		LV/Endothelial/Meso	M317	Cardiac	SISTERS
1249	Bi	191.135		LV/Endothelial	M317	Cardiac	COUSINS
1301	Uni	35.7541		Pericardium	M176	Cardiac	SISTERS
1301	Uni	21.764		Pericardium	M176	Cardiac	SISTERS
1301	Uni	70.7355		Pericardium	M176	Cardiac	COUSINS
1301	Uni	79.7553		Pericardium	M176	Cardiac	COUSINS
1301	Uni	69.0909		Pericardium	M176	Cardiac	COUSINS
1301	Uni	81.0078		Pericardium	M176	Cardiac	COUSINS
1343	Uni_X	69.5137		ExEMeso	M317	Non	SISTERS
1395	Uni_X	54.0138		ExEMeso	M317	Non	SISTERS
1455	Uni_X	67.7007		ExEMeso	M317	Non	SISTERS
1589	Bi_X	87.4123		Endocardium/ExEMeso	M176	Cardiac	SISTERS
1589	Uni_X	120.57		ExEMeso	M176	Non	SISTERS
1589	Bi_X	239.434		Endocardium/ExEMeso	M176	Cardiac	COUSINS
1589	Uni_X	103.964		ExEMeso	M176	Non	COUSINS
1629	Uni	31.8726		LV	M176	Cardiac	SISTERS
1629	Uni	87.692		Endocardium	M176	Cardiac	SISTERS
1629	Bi	107.204		LV/Endocardium	M176	Cardiac	COUSINS
1629	Bi	160.376		LV/Endocardium	M176	Cardiac	COUSINS
1629	Bi	87.2643		LV/Endocardium	M176	Cardiac	COUSINS
1629	Bi	136.53		LV/Endocardium	M176	Cardiac	COUSINS
1946	Uni	132.894		Endocardium	M173	Cardiac	SISTERS
1946	Uni_X	162.285		ExEMeso	M173	Non	SISTERS
1946	Bi_X	608.663		Endocardium/ExEMeso	M173	Cardiac	COUSINS
1946	Bi_X	752.313		Endocardium/ExEMeso	M173	Cardiac	COUSINS
1946	Bi_X	475.679		Endocardium/ExEMeso	M173	Cardiac	COUSINS
1946	Bi_X	615.098		Endocardium/ExEMeso	M173	Cardiac	COUSINS
1963	Uni	26.2086		Atria	M173	Cardiac	SISTERS
1963	Uni	40.7522		Atria	M173	Cardiac	SISTERS
1963	Uni	41.1876		Atria	M173	Cardiac	COUSINS
1963	Uni	20.4336		Atria	M173	Cardiac	COUSINS
1963	Uni	32.4325		Atria	M173	Cardiac	COUSINS
1963	Uni	36.7326		Atria	M173	Cardiac	COUSINS
2014	Uni	20.7867		LV	M176	Cardiac	SISTERS
2014	Uni	47.9194		LV	M176	Cardiac	SISTERS
2014	Uni	26.8706		LV	M176	Cardiac	COUSINS
2014	Uni	73.4873		LV	M176	Cardiac	COUSINS
2014	Uni	19.0976		LV	M176	Cardiac	COUSINS
2014	Uni	55.7546		LV	M176	Cardiac	COUSINS
2177	Uni_X	65.4274		ExEMeso	M176	Non	SISTERS
2177	Uni_X	36.1717		ExEMeso	M176	Non	SISTERS
2177	Uni_X	55.3135		ExEMeso	M176	Non	COUSINS
2177	Uni_X	99.5076		ExEMeso	M176	Non	COUSINS
2177	Uni_X	33.9084		ExEMeso	M176	Non	COUSINS
2177	Uni_X	43.9389		ExEMeso	M176	Non	COUSINS
2303	Uni	99.6628		LV	M176	Cardiac	SISTERS
2303	Uni	64.997		LV	M176	Cardiac	SISTERS
2303	Uni	106.802		LV	M176	Cardiac	COUSINS
2303	Uni	52.2909		LV	M176	Cardiac	COUSINS
2303	Uni	190.392		LV	M176	Cardiac	COUSINS
2460	Uni	50.7085		LV	M176	Cardiac	SISTERS
2460	Uni_X	91.1596		ExEMeso	M176	Non	SISTERS
2460	Bi_X	213.894		LV/ExEMeso	M176	Cardiac	COUSINS
2460	Bi_X	115.306		LV/ExEMeso	M176	Cardiac	COUSINS
2460	Bi_X	174.52		LV/ExEMeso	M176	Cardiac	COUSINS
2757	Uni	46.4004		LV	M176	Cardiac	SISTERS
2757	Uni	55.3785		LV	M176	Cardiac	COUSINS
2757	Uni	54.9648		LV	M176	Cardiac	COUSINS
2757	Uni	68.8967		LV	M176	Cardiac	COUSINS
2816	Uni_X	318.931		ExEMeso	M173	Non	SISTERS
2816	Uni	55.48		LV	M173	Cardiac	SISTERS
2816	Bi_X	323.278		LV/ExEMeso	M173	Cardiac	COUSINS
2816	Bi_X	393.89		LV/ExEMeso	M173	Cardiac	COUSINS
2816	Bi_X	128.464		LV/ExEMeso	M173	Cardiac	COUSINS
2816	Bi_X	129.876		LV/ExEMeso	M173	Cardiac	COUSINS
3033	Uni_X	67.2986		ExEMeso	M176	Non	SISTERS
3173	Uni_X	70.5539		ExEMeso	M176	Non	SISTERS
3216	Uni	85.5373		Atria	M173	Cardiac	SISTERS
3216	Uni	65.0267		Atria	M173	Cardiac	SISTERS
3216	Uni	47.2953		Atria	M173	Cardiac	COUSINS
3216	Uni	104.858		Atria	M173	Cardiac	COUSINS
3216	Uni	59.6186		Atria	M173	Cardiac	COUSINS
3216	Uni	40.2009		Atria	M173	Cardiac	COUSINS
3276	Uni	30.7557		Pericardium	M176	Cardiac	SISTERS
3276	Uni	28.2541		Pericardium	M176	Cardiac	SISTERS
3276	Uni	39.3956		Pericardium	M176	Cardiac	COUSINS
3276	Uni	68.5817		Pericardium	M176	Cardiac	COUSINS
3276	Uni	47.6263		Pericardium	M176	Cardiac	COUSINS
3276	Uni	89.5339		Pericardium	M176	Cardiac	COUSINS
3591	Bi	97.6187		LV/Pericardium	M176	Cardiac	COUSINS
3663	Uni	56.0643		LV	M176	Cardiac	SISTERS
3663	Uni	88.4765		LV	M176	Cardiac	SISTERS
3663	Uni	85.1243		LV	M176	Cardiac	COUSINS
3663	Uni	101.472		LV	M176	Cardiac	COUSINS
3663	Uni	38.955		LV	M176	Cardiac	COUSINS
3663	Uni	74.3974		LV	M176	Cardiac	COUSINS
3944	Uni	61.9763		LV	M176	Cardiac	SISTERS
3944	Uni	41.9342		LV	M176	Cardiac	SISTERS
3944	Uni	168.896		LV	M176	Cardiac	COUSINS
3944	Uni	208.82		LV	M176	Cardiac	COUSINS
3944	Uni	179.708		LV	M176	Cardiac	COUSINS
3944	Uni	211.76		LV	M176	Cardiac	COUSINS
3949	Uni	35.4698		LV	M176	Cardiac	SISTERS
3949	Uni	75.4722		LV	M176	Cardiac	COUSINS
3949	Uni	91.4898		LV	M176	Cardiac	COUSINS
