# Supplementary material for: Early coordination of cell migration and cardiac fate determination during mammalian gastrulation
Source: EMBO J. 2025 May 13;44(12):3327–59. doi: 10.1038/s44318-025-00441-0 (PMC12170898; doi:10.1038/s44318-025-00441-0)
Supplement: Supplementary file 24 — Source data Fig. 8 [file 44318_2025_441_MOESM24_ESM.zip › Source Data Fig. 8/8F/Fig.8F.xlsx]

## Sheet: Fig.8F
Fig 8F - Average DTW values, first generation (excluding ExEm)	Unipotent (n = 42), 51.8 ± 24.3
	Bipotent (n = 7), 61.7 ± 18.1
Fig 8F - Average DTW values, first generation (including ExEm)	Unipotent (n = 21), 73.4 ± 49.5
	Bipotent (n = 13), 129.0 ± 99.0

## Sheet: Fig.8F_raw
Track	Potency	DTW_symmetric2	DTW_Rabiner	DTW value	Fate	Movie	Cardiac
199	Uni			51.5915	LV	M176	Cardiac
238	Bi_X			87.7661	LV/ExEMeso/Meso	M176	Cardiac
355	Uni			55.0623	LV	M176	Cardiac
357	Uni			38.4347	Pericardium	M176	Cardiac
430	Uni			75.3361	LV	M176	Cardiac
466	Uni			78.5006	Endocardium	M176	Cardiac
486	Uni_X			79.8188	ExEMeso	M176	Non
798	Uni			55.1799	LV	M176	Cardiac
1059	Uni			50.0302	Pericardium	M176	Cardiac
1099	Uni			54.3061	Pericardium	M176	Cardiac
1301	Uni			31.0163	Pericardium	M176	Cardiac
1373	Uni_X			42.5077	ExEMeso	M176	Non
1397	Bi_X			372.29	Endothelial/ExEMeso	M176	Cardiac
1589	Bi_X			49.8002	Endocardium/ExEMeso	M176	Cardiac
1629	Bi			90.9733	LV/Endocardium	M176	Cardiac
2014	Uni			37.2055	LV	M176	Cardiac
2460	Bi_X			63.3885	LV/ExEMeso	M176	Cardiac
2516	Uni			44.8357	LV	M176	Cardiac
2642	Uni_X			36.4351	ExEMeso	M176	Non
2672	Uni_X			34.3466	ExEMeso	M176	Non
2757	Uni			29.7688	LV	M176	Cardiac
3033	Uni_X			35.2025	ExEMeso	M176	Non
3073	Uni_X			96.3195	ExEMeso	M176	Non
3094	Uni_X			25.6492	ExEMeso	M176	Non
3173	Uni_X			33.3327	ExEMeso	M176	Non
3276	Uni			32.9031	Pericardium	M176	Cardiac
3318	Bi_X			35.2267	Endocardium/ExEMeso	M176	Cardiac
3347	Uni_X			31.593	ExEMeso	M176	Non
3349	Uni_X			52.2456	ExEMeso	M176	Non
3578	Bi_X			236.17	Pericardium/ExEMeso	M176	Cardiac
3595	Uni			44.0258	LV	M176	Cardiac
3663	Uni			32.4006	LV	M176	Cardiac
3944	Uni			114.003	LV	M176	Cardiac
3945	Uni			33.4641	LV	M176	Cardiac
3951	Uni			67.8103	LV	M176	Cardiac
248	Uni_X			108.635	ExEMeso	M173	Non
279	Uni_X			202.59	ExEMeso	M173	Non
574	Uni			35.7523	Atria	M173	Cardiac
1579	Uni			100.678	Endothelial	M173	Non
1946	Bi_X			259.68	Endocardium/ExEMeso	M173	Cardiac
1963	Uni			41.9014	Atria	M173	Cardiac
2356	Uni			69.6842	Endothelial	M173	Non
2816	Bi_X			91.7824	LV/ExEMeso	M173	Cardiac
3216	Uni			57.2126	Atria	M173	Cardiac
1	Bi_X			103.257	LV/Endocardium/ExEMeso	M194	Cardiac
1	Bi_X			82.811	Endocardium/ExEMeso	M194	Cardiac
25	Bi			49.0092	LV/Endocardium	M194	Cardiac
48	Uni			20.4136	Atria	M194	Cardiac
54	Uni			37.2656	Atria	M194	Cardiac
92	Uni			49.0749	LV	M194	Cardiac
7	Uni			38.0175	LV	M305	Cardiac
8	Uni			54.761	Atria	M305	Cardiac
43	Uni			33.0917	LV	M305	Cardiac
174	Uni			26.1168	LV	M305	Cardiac
213	Uni			29.0259	Atria	M305	Cardiac
237	Bi			62.4603	LV/Endocardium	M305	Cardiac
254	Uni			33.8463	LV	M305	Cardiac
256	Uni			118.784	Endocardium	M305	Cardiac
374	Uni			49.6553	Atria	M305	Cardiac
393	Uni			23.4445	LV	M305	Cardiac
424	Uni_X			29.6785	ExEMeso	M305	Non
506	Uni			112.722	LV	M305	Cardiac
508	Uni			57.5142	LV	M305	Cardiac
664	Uni			30.9559	LV	M305	Cardiac
670	Uni			47.9651	Atria	M305	Cardiac
15	Bi			48.6841	LV/Endocardium/Meso	M317	Cardiac
15	Bi			82.5763	LV/Endocardium/Meso	M317	Cardiac
236	Uni			68.9672	LV	M317	Cardiac
319	Uni			47.0681	LV	M317	Cardiac
392	Uni_X			112.423	ExEMeso	M317	Non
395	Bi_X			119.188	LV/ExEMeso	M317	Cardiac
605	Uni_X			48.3799	ExEMeso	M317	Non
814	Uni_X			92.3791	ExEMeso	M317	Non
867	Uni_X			94.5171	ExEMeso	M317	Non
1067	Uni_X			66.5326	ExEMeso	M317	Non
1171	Bi_X			112.61	Endocardium/ExEMeso	M317	Cardiac
1171	Bi_X			63.9227	Endocardium/ExEMeso	M317	Cardiac
1249	Bi			53.5081	LV/Endothelial/Meso	M317	Cardiac
1249	Bi			44.9805	LV/Endothelial/Meso	M317	Cardiac
1391	Uni_X			187.669	ExEMeso	M317	Non
1420	Uni_X			87.434	ExEMeso	M317	Non
1526	Uni_X			43.2703	ExEMeso	M317	Non
3952	Uni			64.4555	LV	M176	Cardiac
