# Supplementary material for: Early coordination of cell migration and cardiac fate determination during mammalian gastrulation
Source: EMBO J. 2025 May 13;44(12):3327–59. doi: 10.1038/s44318-025-00441-0 (PMC12170898; doi:10.1038/s44318-025-00441-0)
Supplement: Supplementary file 24 — Source data Fig. 8 [file 44318_2025_441_MOESM24_ESM.zip › Source Data Fig. 8/8A/Fig.8A.xlsx]

## Sheet: Fig.8A
Fig 8A - Average distances	T0 = (n = 84), 18.8 ± 6.7 μm
	T1 = (n = 81), 40.5 ± 36.5 μm
	T2 = (n = 268), 58.7 ± 63.2 μm

## Sheet: Fig.8A_raw
Track	Time	Distance	HomHet	Movie	Potency	genA	Fate
T199	100	17.4209	Hom	M176	Uni	T0	LV
T199	295	31.2922	Hom	M176	Uni	T1	LV
T199	535	21.7298	Hom	M176	Uni	T2	LV
T199	535	13.4065	Hom	M176	Uni	T2	LV
T199	535	34.1587	Hom	M176	Uni	T2	LV
T199	535	21.9784	Hom	M176	Uni	T2	LV
T199	535	51.6653	Hom	M176	Uni	T2	LV
T199	535	30.5482	Hom	M176	Uni	T2	LV
T355	345	8.31485	Hom	M176	Uni	T0	LV
T355	560	21.7856	Hom	M176	Uni	T1	LV
T430	30	15.2724	Hom	M176	Uni	T0	LV
T430	225	40.0307	Hom	M176	Uni	T1	LV
T430	415	24.5225	Hom	M176	Uni	T2	LV
T430	415	47.888	Hom	M176	Uni	T2	LV
T430	415	38.8019	Hom	M176	Uni	T2	LV
T430	415	71.9087	Hom	M176	Uni	T2	LV
T430	415	60.0917	Hom	M176	Uni	T2	LV
T430	415	22.4801	Hom	M176	Uni	T2	LV
T798	100	24.3028	Hom	M176	Uni	T0	LV
T798	270	22.2717	Hom	M176	Uni	T1	LV
T798	445	36.3732	Hom	M176	Uni	T2	LV
T798	445	22.8476	Hom	M176	Uni	T2	LV
T798	445	18.3281	Hom	M176	Uni	T2	LV
T798	445	57.5935	Hom	M176	Uni	T2	LV
T798	445	47.4847	Hom	M176	Uni	T2	LV
T798	445	18.5643	Hom	M176	Uni	T2	LV
T2014	165	12.5611	Hom	M176	Uni	T0	LV
T2014	330	12.7454	Hom	M176	Uni	T1	LV
T2014	620	7.14377	Hom	M176	Uni	T2	LV
T2014	620	11.5274	Hom	M176	Uni	T2	LV
T2014	620	40.3155	Hom	M176	Uni	T2	LV
T2014	620	5.23427	Hom	M176	Uni	T2	LV
T2014	620	35.3722	Hom	M176	Uni	T2	LV
T2014	620	31.1548	Hom	M176	Uni	T2	LV
T2516	410	12.0326	Hom	M176	Uni	T0	LV
T2516	600	23.4349	Hom	M176	Uni	T1	LV
T2757	185	16.363	Hom	M176	Uni	T0	LV
T2757	360	10.5989	Hom	M176	Uni	T1	LV
T2757	570	17.072	Hom	M176	Uni	T2	LV
T2757	570	39.2724	Hom	M176	Uni	T2	LV
T2757	570	14.9686	Hom	M176	Uni	T2	LV
T2757	570	51.2952	Hom	M176	Uni	T2	LV
T2757	570	26.2149	Hom	M176	Uni	T2	LV
T2757	570	39.3002	Hom	M176	Uni	T2	LV
T3595	410	21.7628	Hom	M176	Uni	T0	LV
T3595	610	19.4503	Hom	M176	Uni	T1	LV
T3663	210	18.7483	Hom	M176	Uni	T0	LV
T3663	385	25.5527	Hom	M176	Uni	T1	LV
T3663	575	31.9265	Hom	M176	Uni	T2	LV
T3663	575	42.4121	Hom	M176	Uni	T2	LV
T3663	575	30.5062	Hom	M176	Uni	T2	LV
T3663	575	29.7959	Hom	M176	Uni	T2	LV
T3663	575	30.0004	Hom	M176	Uni	T2	LV
T3663	575	45.9482	Hom	M176	Uni	T2	LV
T3944	240	25.2143	Hom	M176	Uni	T0	LV
T3944	420	51.6659	Hom	M176	Uni	T1	LV
T3944	620	30.6482	Hom	M176	Uni	T2	LV
T3944	620	85.469	Hom	M176	Uni	T2	LV
T3944	620	101.292	Hom	M176	Uni	T2	LV
T3944	620	88.5083	Hom	M176	Uni	T2	LV
T3944	620	99.001	Hom	M176	Uni	T2	LV
T3944	620	21.2557	Hom	M176	Uni	T2	LV
T3945	360	15.2658	Hom	M176	Uni	T0	LV
T3945	540	9.38578	Hom	M176	Uni	T1	LV
T3951	390	23.3663	Hom	M176	Uni	T0	LV
T3951	610	39.5343	Hom	M176	Uni	T1	LV
T3952	350	19.6199	Hom	M176	Uni	T0	LV
T3952	520	30.6291	Hom	M176	Uni	T1	LV
T1629	220	16.0635	Het	M176	Bi	T0	LV/Endocardium
T1629	425	40.7948	Het	M176	Bi	T1	LV/Endocardium
T1629	620	13.1627	Hom	M176	Bi	T2	LV
T1629	620	41.9706	Hom	M176	Bi	T2	Endocardium
T1629	620	42.0519	Het	M176	Bi	T2	LV/Endocardium
T1629	620	45.0001	Het	M176	Bi	T2	LV/Endocardium
T1629	620	48.8687	Het	M176	Bi	T2	LV/Endocardium
T1629	620	42.1891	Het	M176	Bi	T2	LV/Endocardium
T486	250	14.7229	Hom	M176	Uni	T0	ExEMeso
T486	465	35.4815	Hom	M176	Uni	T1	ExEMeso
T486	620	15.0689	Hom	M176	Uni	T2	ExEMeso
T486	620	76.4139	Hom	M176	Uni	T2	ExEMeso
T486	620	63.369	Hom	M176	Uni	T2	ExEMeso
T486	620	76.8255	Hom	M176	Uni	T2	ExEMeso
T486	620	58.8984	Hom	M176	Uni	T2	ExEMeso
T486	620	27.4432	Hom	M176	Uni	T2	ExEMeso
T1373	250	18.7548	Hom	M176	Uni	T0	ExEMeso
T1373	520	10.6256	Hom	M176	Uni	T1	ExEMeso
T1373	620	14.428	Hom	M176	Uni	T2	ExEMeso
T1373	620	16.1113	Hom	M176	Uni	T2	ExEMeso
T1373	620	19.4859	Hom	M176	Uni	T2	ExEMeso
T1373	620	11.9245	Hom	M176	Uni	T2	ExEMeso
T1373	620	22.3571	Hom	M176	Uni	T2	ExEMeso
T1373	620	14.1301	Hom	M176	Uni	T2	ExEMeso
T2177	235	13.2523	Hom	M176	Uni	T0	ExEMeso
T2177	405	23.0324	Hom	M176	Uni	T1	ExEMeso
T2177	620	31.0547	Hom	M176	Uni	T2	ExEMeso
T2177	620	16.34	Hom	M176	Uni	T2	ExEMeso
T2177	620	35.2364	Hom	M176	Uni	T2	ExEMeso
T2177	620	26.1179	Hom	M176	Uni	T2	ExEMeso
T2177	620	31.1196	Hom	M176	Uni	T2	ExEMeso
T2177	620	28.7105	Hom	M176	Uni	T2	ExEMeso
T2642	80	14.9674	Hom	M176	Uni	T0	ExEMeso
T2642	265	14.3333	Hom	M176	Uni	T1	ExEMeso
T2642	465	50.5111	Hom	M176	Uni	T2	ExEMeso
T2672	35	13.0235	Hom	M176	Uni	T0	ExEMeso
T2672	230	19.2764	Hom	M176	Uni	T1	ExEMeso
T2672	430	45.848	Hom	M176	Uni	T2	ExEMeso
T3029	70	20.8652	Hom	M176	Uni	T0	ExEMeso
T3029	225	20.0228	Hom	M176	Uni	T1	ExEMeso
T3029	420	25.8462	Hom	M176	Uni	T2	ExEMeso
T3029	420	21.7669	Hom	M176	Uni	T2	ExEMeso
T3029	420	38.6628	Hom	M176	Uni	T2	ExEMeso
T3033	260	18.0315	Hom	M176	Uni	T0	ExEMeso
T3033	440	34.2173	Hom	M176	Uni	T1	ExEMeso
T3033	620	43.2897	Hom	M176	Uni	T2	ExEMeso
T3033	620	25.8244	Hom	M176	Uni	T2	ExEMeso
T3033	620	30.2321	Hom	M176	Uni	T2	ExEMeso
T3033	620	38.8286	Hom	M176	Uni	T2	ExEMeso
T3033	620	70.9426	Hom	M176	Uni	T2	ExEMeso
T3033	620	47.3279	Hom	M176	Uni	T2	ExEMeso
T3094	50	17.2575	Hom	M176	Uni	T0	ExEMeso
T3094	235	10.2217	Hom	M176	Uni	T1	ExEMeso
T3094	440	32.2679	Hom	M176	Uni	T2	ExEMeso
T3094	440	17.6773	Hom	M176	Uni	T2	ExEMeso
T3094	440	16.8615	Hom	M176	Uni	T2	ExEMeso
T2460	200	16.9421	Het	M176	Bi	T0	LV/ExEMeso
T2460	370	61.6225	Het	M176	Bi	T1	LV/ExEMeso
T2460	570	24.0711	Hom	M176	Bi	T2	LV
T2460	570	25.2707	Hom	M176	Bi	T2	ExEMeso
T2460	570	77.3011	Het	M176	Bi	T2	LV/ExEMeso
T2460	570	100.384	Het	M176	Bi	T2	LV/ExEMeso
T2460	570	58.4852	Het	M176	Bi	T2	LV/ExEMeso
T2460	570	81.5182	Het	M176	Bi	T2	LV/ExEMeso
T3318	250	15.8401	Het	M176	Bi	T0	Endocardium/ExEMeso
T3318	420	62.3723	Het	M176	Bi	T1	Endocardium/ExEMeso
T3318	620	53.9734	Hom	M176	Bi	T2	ExEMeso
T3318	620	192.091	Het	M176	Bi	T2	Endocardium/ExEMeso
T3318	620	181.561	Het	M176	Bi	T2	Endocardium/ExEMeso
T1589	240	15.131	Hom	M176	Uni	T0	ExEMeso	D2
T1589	455	183.166	Hom	M176	Uni	T1	ExEMeso	D2
T1589	620	25.7835	Hom	M176	Uni	T2	ExEMeso	D2
T1589	620	320.705	Hom	M176	Uni	T2	ExEMeso	D2
T1589	620	323.28	Hom	M176	Uni	T2	ExEMeso	D2
T1589	20	20.3912	Het	M176	Bi	T0	Endocardium/ExEMeso
T1589	225	13.9533	Het	M176	Bi	T1	Endocardium/ExEMeso
T1589	440	107.525	Het	M176	Bi	T2	Endocardium/ExEMeso
T1589	440	7.07951	Hom	M176	Bi	T2	ExEMeso
T1589	440	173.015	Hom	M176	Bi	T2	ExEMeso
T1589	440	102.653	Het	M176	Bi	T2	Endocardium/ExEMeso
T1589	440	235.712	Het	M176	Bi	T2	Endocardium/ExEMeso
T238	620	29.9658	Hom	M176	Uni	T2	LV
T238	620	32.8617	Hom	M176	Uni	T2	LV
T238	620	18.2268	Hom	M176	Uni	T2	LV
T238	30	20.3437	Het	M176	Bi	T0	LV/ExEMeso
T238	215	50.1573	Het	M176	Bi	T1	LV/ExEMeso
T238	400	89.8064	Het	M176	Bi	T2	LV/ExEMeso
T238	400	47.6161	Het	M176	Bi	T2	LV/ExEMeso
T466	250	13.9511	Hom	M176	Uni	T0	Endocardium
T466	445	29.2415	Hom	M176	Uni	T1	Endocardium
T466	620	12.8901	Hom	M176	Uni	T2	Endocardium
T466	620	43.2302	Hom	M176	Uni	T2	Endocardium
T466	620	65.8943	Hom	M176	Uni	T2	Endocardium
T466	620	48.4682	Hom	M176	Uni	T2	Endocardium
T466	620	71.2145	Hom	M176	Uni	T2	Endocardium
T466	620	23.4427	Hom	M176	Uni	T2	Endocardium
T357	115	12.4792	Hom	M176	Uni	T0	Pericardium
T357	395	29.9809	Hom	M176	Uni	T1	Pericardium
T357	625	40.7174	Hom	M176	Uni	T2	Pericardium
T357	625	27.3633	Hom	M176	Uni	T2	Pericardium
T357	625	47.2815	Hom	M176	Uni	T2	Pericardium
T357	625	42.641	Hom	M176	Uni	T2	Pericardium
T357	625	64.5665	Hom	M176	Uni	T2	Pericardium
T357	625	24.4125	Hom	M176	Uni	T2	Pericardium
T1059	195	13.2689	Hom	M176	Uni	T0	Pericardium
T1059	460	45.2012	Hom	M176	Uni	T1	Pericardium
T1059	850	34.6974	Hom	M176	Uni	T2	Pericardium
T1059	850	32.0423	Hom	M176	Uni	T2	Pericardium
T1059	850	30.1392	Hom	M176	Uni	T2	Pericardium
T1059	850	66.6141	Hom	M176	Uni	T2	Pericardium
T1059	850	61.0466	Hom	M176	Uni	T2	Pericardium
T1059	850	20.8521	Hom	M176	Uni	T2	Pericardium
T1099	195	11.1783	Hom	M176	Uni	T0	Pericardium
T1099	460	33.9103	Hom	M176	Uni	T1	Pericardium
T1099	890	21.7068	Hom	M176	Uni	T2	Pericardium
T1099	890	43.9419	Hom	M176	Uni	T2	Pericardium
T1099	890	16.2796	Hom	M176	Uni	T2	Pericardium
T1099	890	51.5275	Hom	M176	Uni	T2	Pericardium
T1099	890	29.9408	Hom	M176	Uni	T2	Pericardium
T1099	890	28.8661	Hom	M176	Uni	T2	Pericardium
T1301	40	13.5196	Hom	M176	Uni	T0	Pericardium
T1301	325	16.1379	Hom	M176	Uni	T1	Pericardium
T1301	620	25.5833	Hom	M176	Uni	T2	Pericardium
T1301	620	28.406	Hom	M176	Uni	T2	Pericardium
T1301	620	42.1786	Hom	M176	Uni	T2	Pericardium
T1301	620	22.2109	Hom	M176	Uni	T2	Pericardium
T1301	620	41.9387	Hom	M176	Uni	T2	Pericardium
T1301	620	19.7486	Hom	M176	Uni	T2	Pericardium
T3276	80	11.3188	Hom	M176	Uni	T0	Pericardium
T3276	270	30.0182	Hom	M176	Uni	T1	Pericardium
T3276	400	14.2984	Hom	M176	Uni	T2	Pericardium
T3276	400	29.4412	Hom	M176	Uni	T2	Pericardium
T3276	400	18.8199	Hom	M176	Uni	T2	Pericardium
T3276	400	37.4512	Hom	M176	Uni	T2	Pericardium
T3276	400	26.3206	Hom	M176	Uni	T2	Pericardium
T3276	400	12.0756	Hom	M176	Uni	T2	Pericardium
T3578	455	28.0612	Hom	M176	Uni	T0	Pericardium
T3578	620	149.232	Hom	M176	Uni	T1	Pericardium
T1183	430	15.5652	Hom	M176	Uni	T2	LV
T1183	430	37.8223	Hom	M176	Uni	T2	LV
T1183	430	45.6173	Hom	M176	Uni	T2	LV
T1198	620	40.8482	Hom	M176	Uni	T2	LV
T2303	425	29.9846	Hom	M176	Uni	T2	LV
T2303	425	46.4343	Hom	M176	Uni	T2	LV
T2303	425	18.4734	Hom	M176	Uni	T2	LV
T3949	620	17.3075	Hom	M176	Uni	T2	LV
T3949	620	32.3611	Hom	M176	Uni	T2	LV
T3949	620	46.0765	Hom	M176	Uni	T2	LV
T574	285	13.6276	Hom	M173	Uni	T0	Atria
T574	460	20.6456	Hom	M173	Uni	T1	Atria
T574	610	28.9087	Hom	M173	Uni	T2	Atria
T574	610	30.673	Hom	M173	Uni	T2	Atria
T574	610	34.4014	Hom	M173	Uni	T2	Atria
T574	610	25.9342	Hom	M173	Uni	T2	Atria
T574	610	31.9832	Hom	M173	Uni	T2	Atria
T574	610	7.31098	Hom	M173	Uni	T2	Atria
T1963	270	21.9968	Hom	M173	Uni	T0	Atria
T1963	430	14.6347	Hom	M173	Uni	T1	Atria
T1963	610	9.94705	Hom	M173	Uni	T2	Atria
T1963	610	22.3606	Hom	M173	Uni	T2	Atria
T1963	610	6.96788	Hom	M173	Uni	T2	Atria
T1963	610	14.8188	Hom	M173	Uni	T2	Atria
T1963	610	10.5339	Hom	M173	Uni	T2	Atria
T1963	610	23.7112	Hom	M173	Uni	T2	Atria
T3216	175	22.5573	Hom	M173	Uni	T0	Atria
T3216	345	24.708	Hom	M173	Uni	T1	Atria
T3216	540	40.5675	Hom	M173	Uni	T2	Atria
T3216	540	18.3323	Hom	M173	Uni	T2	Atria
T3216	540	45.3856	Hom	M173	Uni	T2	Atria
T3216	540	26.5275	Hom	M173	Uni	T2	Atria
T3216	540	8.24114	Hom	M173	Uni	T2	Atria
T3216	540	29.3172	Hom	M173	Uni	T2	Atria
T2816	125	13.0276	Het	M173	Bi	T0	LV/ExEMeso
T2816	300	67.9959	Het	M173	Bi	T1	LV/ExEMeso
T2816	430	240.834	Hom	M173	Bi	T2	ExEMeso
T2816	430	9.40015	Hom	M173	Bi	T2	LV
T2816	430	162.759	Het	M173	Bi	T2	LV/ExEMeso
T2816	430	171.062	Het	M173	Bi	T2	LV/ExEMeso
T2816	430	83.6556	Het	M173	Bi	T2	LV/ExEMeso
T2816	430	78.5684	Het	M173	Bi	T2	LV/ExEMeso
T1946	110	45.8393	Het	M173	Bi	T0	Endocardium/ExeMeso
T1946	265	195.014	Het	M173	Bi	T1	Endocardium/ExeMeso
T1946	430	79.388	Hom	M173	Bi	T2	Endocardium
T1946	430	36.4398	Hom	M173	Bi	T2	ExEMeso
T1946	430	306.547	Het	M173	Bi	T2	Endocardium/ExeMeso
T1946	430	330.65	Het	M173	Bi	T2	Endocardium/ExeMeso
T1946	430	228.643	Het	M173	Bi	T2	Endocardium/ExeMeso
T1946	430	254.531	Het	M173	Bi	T2	Endocardium/ExeMeso
T248	110	22.4137	Hom	M173	Uni	T0	ExEMeso
T248	305	100.103	Hom	M173	Uni	T1	ExEMeso
T248	430	16.7182	Hom	M173	Uni	T2	ExEMeso
T248	430	156.625	Hom	M173	Uni	T2	ExEMeso
T248	430	161.785	Hom	M173	Uni	T2	ExEMeso
T248	430	140.714	Hom	M173	Uni	T2	ExEMeso
T248	430	145.78	Hom	M173	Uni	T2	ExEMeso
T248	430	10.0628	Hom	M173	Uni	T2	ExEMeso
T279	125	28.6022	Hom	M173	Uni	T0	ExEMeso
T279	320	129.694	Hom	M173	Uni	T1	ExEMeso
T279	430	51.3322	Hom	M173	Uni	T2	ExEMeso
T279	430	172.331	Hom	M173	Uni	T2	ExEMeso
T279	430	200.938	Hom	M173	Uni	T2	ExEMeso
T279	430	124.972	Hom	M173	Uni	T2	ExEMeso
T279	430	152.733	Hom	M173	Uni	T2	ExEMeso
T279	430	72.9439	Hom	M173	Uni	T2	ExEMeso
T1579	390	20.0568	Hom	M173	Uni	T0	Endothelial
T2356	340	31.9959	Hom	M173	Uni	T0	Endothelial
T48	550	10.6464	Hom	M194	Uni	T0	Atria
T48	805	13.9142	Hom	M194	Uni	T1	Atria
T54	560	14.5624	Hom	M194	Uni	T0	Atria
T54	770	26.7632	Hom	M194	Uni	T1	Atria
T1	50	12.4181	Het	M194	Bi	T0	LV/Endocardium/ExEMeso
T1	250	42.8885	Het	M194	Bi	T1	LV/Endocardium/ExEMeso
T1	465	16.4841	Hom	M194	Bi	T2	LV
T1	465	56.0968	Het	M194	Bi	T2	Endocardium/ExEMeso
T1	465	78.7534	Het	M194	Bi	T2	LV/ExEMeso
T1	465	66.9624	Het	M194	Bi	T2	LV/Endocardium
T1	465	79.5536	Het	M194	Bi	T2	LV/ExEMeso
T1	465	59.4219	Het	M194	Bi	T2	LV/Endocardium
T25	65	12.2993	Het	M194	Bi	T0	LV/Endocardium
T25	255	26.5018	Het	M194	Bi	T1	LV/Endocardium
T25	500	14.313	Hom	M194	Bi	T2	Endocardium
T25	500	9.64918	Hom	M194	Bi	T2	LV
T25	500	40.0672	Het	M194	Bi	T2	LV/Endocardium
T25	500	42.7522	Het	M194	Bi	T2	LV/Endocardium
T25	500	44.5779	Het	M194	Bi	T2	LV/Endocardium
T25	500	47.4298	Het	M194	Bi	T2	LV/Endocardium
T39	735	31.3352	Hom	M194	Bi	T2	Atria
T92	325	23.6097	Hom	M194	Uni	T0	LV
T92	500	50.5337	Hom	M194	Uni	T1	LV
T99	470	18.8898	Hom	M194	Uni	T0	LV
T129	520	14.8366	Hom	M194	Uni	T2	LV
T236	210	16.5991	Hom	M317	Uni	T0	LV
T236	390	29.2873	Hom	M317	Uni	T1	LV
T236	585	17.4797	Hom	M317	Uni	T2	LV
T236	585	46.8229	Hom	M317	Uni	T2	LV
T236	585	62.5412	Hom	M317	Uni	T2	LV
T236	585	38.2002	Hom	M317	Uni	T2	LV
T236	585	54.6619	Hom	M317	Uni	T2	LV
T236	585	17.2288	Hom	M317	Uni	T2	LV
T319	160	28.1565	Hom	M317	Uni	T0	LV
T319	345	23.5717	Hom	M317	Uni	T1	LV
T319	545	28.3075	Hom	M317	Uni	T2	LV
T319	545	23.167	Hom	M317	Uni	T2	LV
T319	545	46.3735	Hom	M317	Uni	T2	LV
T319	545	49.0509	Hom	M317	Uni	T2	LV
T319	545	72.4187	Hom	M317	Uni	T2	LV
T319	545	24.7739	Hom	M317	Uni	T2	LV
T385	520	19.0761	Hom	M317	Uni	T2	LV
T395	175	33.5826	Het	M317	Bi	T0	LV/ExEMeso
T395	350	127.013	Het	M317	Bi	T1	LV/ExEMeso
T395	495	159.837	Hom	M317	Bi	T2	ExEMeso
T395	495	279.892	Het	M317	Bi	T2	LV/ExEMeso
T395	495	270.607	Het	M317	Bi	T2	LV/ExEMeso
T395	495	132.318	Het	M317	Bi	T2	LV/ExEMeso
T395	495	125.931	Het	M317	Bi	T2	LV/ExEMeso
T395	495	19.9104	Hom	M317	Bi	T2	LV
T1249	110	20.0719	Het	M317	Bi	T0	LV/Meso/Endothelial
T1249	290	23.3071	Het	M317	Bi	T1	LV/Meso/Endothelial
T1249	500	86.9685	Het	M317	Bi	T2	LV/Endothelial
T1249	305	14.5149	Het	M317	Bi	T0	LV/Meso/Endothelial	D11-D12
T1249	500	23.6898	Het	M317	Bi	T1	LV/Meso/Endothelial
T1249	625	28.1753	Hom	M317	Bi	T2	Endothelial
T15	125	16.2295	Het	M317	Bi	T0	LV/Meso/Endocardium
T15	330	32.957	Het	M317	Bi	T1	LV/Meso/Endocardium
T15	545	25.7835	Hom	M317	Bi	T2	LV
T15	345	17.4475	Het	M317	Bi	T0	LV/Meso/Endocardium
T15	520	49.7389	Het	M317	Bi	T1	LV/Meso/Endocardium
T1518	625	16.6927	Hom	M317	Uni	T2	LV
T1171	20	13.2633	Het	M317	Bi	T0	Endocardium/ExeMeso
T1171	200	60.3392	Het	M317	Bi	T1	Endocardium/ExeMeso
T1171	400	68.2315	Hom	M317	Bi	T2	ExEMeso
T1171	400	73.9675	Het	M317	Bi	T2	Endocardium/ExeMeso
T1171	400	83.7446	Hom	M317	Bi	T2	ExEMeso
T1171	400	135.287	Hom	M317	Bi	T2	ExEMeso
T1171	520	103.279	Het	M317	Bi	T2	Endocardium/ExeMeso
T1171	520	93.8968	Hom	M317	Bi	T2	ExEMeso
T1171	520	298.677	Hom	M317	Bi	T2	ExEMeso
T1171	520	280.362	Hom	M317	Bi	T2	ExEMeso
T1171	520	231.387	Het	M317	Bi	T2	Endocardium/ExeMeso
T1171	520	225.135	Het	M317	Bi	T2	Endocardium/ExeMeso
T392	405	22.7525	Hom	M317	Uni	T0	ExEMeso
T392	595	62.1963	Hom	M317	Uni	T1	ExEMeso
T605	135	12.2588	Hom	M317	Uni	T0	ExEMeso
T605	315	43.6784	Hom	M317	Uni	T1	ExEMeso
T605	540	30.4537	Hom	M317	Uni	T2	ExEMeso
T605	540	65.4931	Hom	M317	Uni	T2	ExEMeso
T605	540	46.9531	Hom	M317	Uni	T2	ExEMeso
T605	540	88.3845	Hom	M317	Uni	T2	ExEMeso
T605	540	63.1448	Hom	M317	Uni	T2	ExEMeso
T605	540	35.5889	Hom	M317	Uni	T2	ExEMeso
T720	525	15.1978	Hom	M317	Uni	T0	ExEMeso
T720	625	32.3715	Hom	M317	Uni	T1	ExEMeso
T814	405	25.3271	Hom	M317	Uni	T0	ExEMeso
T814	550	59.433	Hom	M317	Uni	T1	ExEMeso
T867	25	20.128	Hom	M317	Uni	T0	ExEMeso
T867	195	48.7971	Hom	M317	Uni	T1	ExEMeso
T867	350	62.7034	Hom	M317	Uni	T2	ExEMeso
T867	350	56.1844	Hom	M317	Uni	T2	ExEMeso
T867	350	102.455	Hom	M317	Uni	T2	ExEMeso
T1067	410	22.5706	Hom	M317	Uni	T0	ExEMeso
T1067	625	28.9499	Hom	M317	Uni	T1	ExEMeso
T1391	250	31.4143	Hom	M317	Uni	T0	ExEMeso
T1391	445	94.1811	Hom	M317	Uni	T1	ExEMeso
T1420	355	22.8053	Hom	M317	Uni	T0	ExEMeso
T1420	515	38.9526	Hom	M317	Uni	T1	ExEMeso
T1455	505	29.0824	Hom	M317	Uni	T0	ExEMeso
T1455	625	38.485	Hom	M317	Uni	T1	ExEMeso
T1526	220	17.8239	Hom	M317	Uni	T0	ExEMeso
T1526	390	31.6462	Hom	M317	Uni	T1	ExEMeso
T1526	595	75.8711	Hom	M317	Uni	T2	ExEMeso
T453	130	20.9094	Het	M317	Bi	T0	LV/Pericardium/Meso
T453	330	30.6325	Het	M317	Bi	T1	LV/Pericardium/Meso
T453	620	67.8867	Het	M317	Bi	T2	LV/Pericardium
T453	620	52.8909	Het	M317	Bi	T2	LV/Pericardium
T453	620	18.8907	Hom	M317	Uni	T2	Pericardium
T678	225	15.3874	Hom	M317	Uni	T0	Pericardium
T678	545	17.4211	Hom	M317	Uni	T1	Pericardium
T8	215	24.0144	Hom	M305	Uni	T0	Atria
T8	470	14.5145	Hom	M305	Uni	T1	Atria
T8	595	24.6275	Hom	M305	Uni	T2	Atria
T8	595	27.4783	Hom	M305	Uni	T2	Atria
T8	595	32.3214	Hom	M305	Uni	T2	Atria
T8	595	24.1215	Hom	M305	Uni	T2	Atria
T8	595	31.4082	Hom	M305	Uni	T2	Atria
T8	595	7.66535	Hom	M305	Uni	T2	Atria
T213	205	12.3555	Hom	M305	Uni	T0	Atria
T213	445	19.6156	Hom	M305	Uni	T1	Atria
T213	580	19.5384	Hom	M305	Uni	T2	Atria
T227	595	16.8625	Hom	M305	Uni	T2	Atria
T364	595	24.7157	Hom	M305	Uni	T2	Atria
T374	210	17.8396	Hom	M305	Uni	T0	Atria
T374	410	19.4678	Hom	M305	Uni	T1	Atria
T374	540	8.4278	Hom	M305	Uni	T2	Atria
T374	540	18.6597	Hom	M305	Uni	T2	Atria
T374	540	21.56	Hom	M305	Uni	T2	Atria
T374	540	17.0524	Hom	M305	Uni	T2	Atria
T374	540	22.875	Hom	M305	Uni	T2	Atria
T374	540	8.46382	Hom	M305	Uni	T2	Atria
T7	195	15.5625	Hom	M305	Uni	T0	LV
T7	345	27.0069	Hom	M305	Uni	T1	LV
T43	195	19.0957	Hom	M305	Uni	T0	LV
T43	345	18.6809	Hom	M305	Uni	T1	LV
T174	120	10.6613	Hom	M305	Uni	T0	LV
T174	430	17.3533	Hom	M305	Uni	T1	LV
T237	50	18.4478	Het	M305	Bi	T0	LV/Endocardium
T237	255	38.0715	Het	M305	Bi	T1	LV/Endocardium
T254	160	13.4253	Hom	M305	Uni	T0	LV
T254	345	13.7343	Hom	M305	Uni	T1	LV
T393	115	9.79356	Hom	M305	Uni	T0	LV
T393	340	13.8932	Hom	M305	Uni	T1	LV
T506	135	27.8101	Hom	M305	Uni	T0	LV
T506	345	42.7011	Hom	M305	Uni	T1	LV
T508	135	14.6558	Hom	M305	Uni	T0	LV
T508	345	19.3741	Hom	M305	Uni	T1	LV
T664	150	14.9415	Hom	M305	Uni	T0	LV
T664	340	14.6783	Hom	M305	Uni	T1	LV
T256	145	41.6242	Hom	M305	Uni	T0	Endocardium
T256	260	25.4673	Hom	M305	Uni	T1	Endocardium
T256	345	83.9252	Hom	M305	Uni	T2	Endocardium
T256	345	78.9518	Hom	M305	Uni	T2	Endocardium
T256	345	7.27692	Hom	M305	Uni	T2	Endocardium
T424	175	17.7223	Hom	M305	Uni	T0	ExEMeso
T424	325	18.5863	Hom	M305	Uni	T1	ExEMeso
T109	175	26.2061	Hom	M305	Uni	T0	Pericardium
T109	175	112.612	Hom	M305	Uni	T1	Pericardium
