# Supplementary material for: Early coordination of cell migration and cardiac fate determination during mammalian gastrulation
Source: EMBO J. 2025 May 13;44(12):3327–59. doi: 10.1038/s44318-025-00441-0 (PMC12170898; doi:10.1038/s44318-025-00441-0)
Supplement: Supplementary file 24 — Source data Fig. 8 [file 44318_2025_441_MOESM24_ESM.zip › Source Data Fig. 8/8H/Fig.8H.xlsx]

## Sheet: b_Mother
POSITION_X	POSITION_Y	POSITION_Z	POSITION_T
1196.56	750.9	910.502	0
1205.97	750.9	923.941	5
1204.62	745.524	923.941	10
1191.18	744.18	923.941	15
1199.35	739.28	940.277	20
1192.82	749.081	940.277	25
1192.82	750.715	940.277	30
1195.93	749.332	940.277	35
1189.91	751.004	940.266	40
1186.23	752.677	940.301	45

## Sheet: r_D1
POSITION_X	POSITION_Y	POSITION_Z	POSITION_T
1201.62	758.358	939.933	50
1214.99	755.678	939.746	55
1224.71	760.375	940.512	60
1242.77	767.393	940.074	65
1259.73	776.655	953.251	70
1275.63	793.224	963.424	75
1276.64	804.929	963.202	80
1275.63	836.366	962.671	85
1273.29	834.694	962.741	90
1265.38	840.833	969.455	95
1269.06	852.871	969.181	100
1265.72	853.541	969.23	105
1272.74	859.224	969.008	110
1276.36	871.873	965.354	115
1279.7	891.937	964.945	120
1270.67	897.625	965.003	125
1268.83	906.148	954.964	130
1267.16	920.194	954.748	135
1264.64	938.074	963.296	140
1257.61	956.469	963.097	145
1249.25	964.164	963.123	150
1241.01	960.208	963.336	155
1233.44	969.67	963.303	160
1231.76	991.956	975.235	165
1224.82	993.85	975.329	170
1222.93	997.635	975.295	175
1229.87	1001.42	975.108	180
1225.46	1004.57	975.13	185
1220.41	1010.88	975.108	190
1221.67	1020.33	974.745	195
1213.45	1022.64	962.523	200
1213.41	1025.36	973.832	205
1211.51	1024.73	973.748	210
1220.96	1037.34	973.033	215
1219.07	1046.17	972.983	220
1224.11	1058.14	972.51	225
1234.2	1064.45	978.685	230
1234.83	1066.97	978.685	235
1234.26	1066.97	982.322	240
1237.42	1063.82	982.267	245
1236.24	1060.67	987.066	250
1233.09	1068.87	987.121	255
1229.3	1066.97	987.187	260

## Sheet: r_D11
POSITION_X	POSITION_Y	POSITION_Z	POSITION_T
1236.9	1058.77	988.726	265
1242.57	1053.73	988.627	270
1250.14	1053.73	988.495	275
1261.72	1065.08	1001.53	280
1265.49	1070.76	1000.19	285
1272.64	1084.63	1012.34	290
1280.83	1083.37	1012.19	295
1282.1	1088.42	1012.17	300
1289.03	1093.46	1012.1	305
1291.86	1102.29	1029.22	310
1295.59	1106.08	1026.39	315
1312.71	1111.12	1031.28	320
1325.95	1113.65	1031.05	325
1330.08	1119.32	1040.73	330
1333.23	1125	1040.62	335
1342.67	1133.2	1039.74	340
1347.72	1131.31	1039.74	345
1343.93	1142.66	1044.51	350
1346.46	1157.8	1062.01	355
1349.61	1164.1	1062.01	360
1366.64	1158.43	1063.52	365
1369.79	1167.26	1056.38	370
1377.99	1170.41	1056.38	375
1378.62	1179.24	1056.38	380
1372.95	1188.07	1062.92	385
1385.56	1202.58	1062.92	390
1388.71	1201.31	1062.92	395
1404.48	1212.04	1062.92	400
1410.16	1218.34	1062.92	405
1418.99	1230.96	1073.74	410
1421.51	1241.68	1073.74	415
1422.14	1251.14	1086.7	420
1431.6	1268.8	1086.7	425
1432.86	1279.52	1085.12	430
1429.71	1287.72	1085.12	435
1433.49	1290.88	1085.12	440
1435.39	1292.14	1078.85	445
1437.91	1301.6	1082.8	450
1440.43	1311.06	1082.8	455
1449.89	1315.47	1082.8	460
1447.35	1318.63	1082.8	465
1445.81	1323.23	1082.75	470
1441.21	1332.43	1083.13	475
1439.68	1330.89	1077.24	480
1444.28	1334.73	1077.24	485
1447.35	1336.26	1081.33	490
1442.75	1340.09	1081.33	495
1443.51	1342.39	1080.29	500

## Sheet: r_D111
POSITION_X	POSITION_Y	POSITION_Z	POSITION_T
1446.78	1355.47	1080.23	505
1445.69	1360.92	1080.22	510
1446.78	1355.47	1080.22	515
1440.25	1370.18	1080.22	520
1432.62	1369.63	1080.22	525
1437.52	1381.07	1080.22	530
1436.98	1385.43	1080.22	535
1439.7	1389.25	1080.22	540
1437.52	1390.88	1080.22	545
1434.8	1389.79	1080.19	550
1439.7	1393.06	1080.3	555
1437.52	1404.49	1080.7	560
1438.61	1409.39	1080.87	565
1431.53	1410.48	1080.91	570
1423.36	1407.22	1080.8	575
1412.46	1410.48	1080.91	580
1408.1	1413.75	1072.97	585
1404.29	1415.93	1072.97	590
1397.2	1412.66	1071.95	595
1385.22	1418.65	1071.95	600
1383.04	1420.83	1071.95	605
1372.69	1425.19	1071.95	610
1360.7	1426.28	1071.95	615
1351.98	1428.46	1053.96	620
1348.17	1429.01	1053.96	625
1334.55	1435.54	1053.96	630
1325.29	1439.9	1048.55	635
1317.11	1443.72	1048.55	640
1311.66	1444.26	1048.55	645
1311.12	1445.9	1041.01	650
1304.04	1444.81	1041.01	655
1299.13	1451.89	1022.8	660
1297.5	1452.43	1022.8	665
1291.51	1448.62	1021.5	670
1283.88	1448.62	1021.5	675
1275.16	1446.99	1021.5	680
1266.99	1460.06	995.191	685
1262.09	1464.42	995.191	690
1256.09	1472.59	995.191	695

## Sheet: r_D112
POSITION_X	POSITION_Y	POSITION_Z	POSITION_T
1432.02	1328.59	1080.29	505
1439.68	1338.56	1086.19	510
1430.48	1337.03	1090.6	515
1429.72	1341.63	1089.77	520
1423.58	1353.12	1098.68	525
1428.18	1358.49	1085.06	530
1431.25	1359.26	1090.98	535
1434.31	1364.62	1077.76	540
1432.78	1358.49	1063.6	545
1429.72	1366.16	1077.06	550
1431.25	1363.09	1072.77	555
1433.55	1369.22	1072.77	560
1434.31	1375.36	1072.81	565
1431.25	1371.52	1072.81	570
1428.18	1374.59	1080.31	575
1417.45	1385.32	1080.31	580
1412.85	1395.29	1052.3	585
1404.42	1402.19	1041.15	590
1399.82	1399.89	1041.15	595
1395.22	1397.59	1071	600
1389.85	1402.19	1054.61	605
1382.18	1407.56	1065.37	610
1368.38	1409.86	1061.41	615
1356.12	1409.86	1068.84	620
1354.59	1415.99	1064.56	625
1342.32	1424.42	1058.58	630
1335.42	1427.49	1058.58	635
1324.69	1430.55	1030.45	640
1322.39	1431.32	1030.45	645
1312.42	1433.62	1021.92	650
1307.05	1429.02	1021.92	655
1299.39	1435.92	1005.58	660
1299.39	1436.69	1028.08	665

## Sheet: r_D12
POSITION_X	POSITION_Y	POSITION_Z	POSITION_T
1221.89	1088.57	984.783	265
1216.72	1098.9	984.783	270
1225.94	1111.81	984.783	275
1232.95	1111.44	984.783	280
1235.53	1116.23	984.783	285
1236.27	1123.61	994.804	290
1244.38	1132.83	994.804	295
1253.6	1134.67	994.804	300
1249.17	1140.94	1012.97	305
1260.24	1147.58	1012.97	310
1272.04	1154.95	1012.97	315
1284.94	1158.27	1012.97	320
1294.53	1164.91	1012.97	325
1297.11	1174.5	1033.44	330
1306.7	1181.87	1033.44	335
1313.71	1187.4	1033.44	340
1319.24	1189.25	1033.44	345
1322.19	1194.41	1033.44	350
1326.98	1198.47	1033.44	355
1331.41	1213.58	1033.44	360
1336.94	1219.85	1033.44	365
1342.84	1226.49	1033.44	370
1350.22	1229.81	1033.44	375
1347.63	1231.29	1038.41	380
1345.79	1236.08	1038.41	385
1346.9	1246.77	1038.41	390
1348	1257.47	1038.41	395
1358.33	1249.72	1038.41	400
1375.29	1277.01	1061.39	405
1380.82	1276.27	1061.39	410
1384.88	1284.76	1063.2	415
1388.94	1291.02	1063.2	420
1392.99	1297.29	1063.2	425
1394.47	1299.14	1063.2	430
1392.62	1316.84	1078.24	435
1395.57	1323.84	1078.24	440
1398.52	1330.85	1078.24	445
1400.74	1331.22	1078.24	450
1395.2	1336.01	1078.24	455
1397.79	1337.12	1074.44	460
1402.21	1330.85	1074.44	465

## Sheet: r_D121
POSITION_X	POSITION_Y	POSITION_Z	POSITION_T
1388.57	1329.74	1074.44	470
1386.72	1339.33	1074.44	475
1382.3	1348.55	1074.44	480
1388.57	1350.76	1074.44	485
1391.15	1353.71	1074.44	490
1394.47	1357.03	1076.5	495
1394.1	1354.82	1076.5	500
1391.15	1361.09	1076.5	505
1386.35	1361.83	1076.5	510
1381.19	1363.3	1076.5	515
1375.66	1368.83	1076.5	520
1369.76	1371.05	1076.5	525
1364.97	1373.63	1076.5	530
1371.6	1371.78	1076.5	535
1372.34	1378.42	1076.5	540
1370.13	1366.25	1059.1	545
1367.55	1368.1	1059.1	550
1376.77	1366.99	1048.65	555
1378.61	1372.52	1048.65	560
1362.38	1400.55	1059.1	565
1357.22	1397.23	1059.1	570
1352.06	1393.91	1059.1	575
1341.73	1406.82	1059.1	580
1336.94	1408.29	1059.1	585
1325.14	1411.24	1059.1	590
1314.45	1413.09	1059.1	595
1300.43	1409.77	1059.1	600
1293.43	1415.3	1059.1	605
1288.26	1416.04	1044.83	610
1274.99	1417.14	1044.83	615
1266.87	1411.61	1044.83	620
1262.08	1410.14	1044.83	625

## Sheet: r_D122
POSITION_X	POSITION_Y	POSITION_Z	POSITION_T
1414.38	1341.91	1074.44	470
1412.17	1350.76	1074.44	475
1410.69	1360.72	1074.44	480
1410.69	1365.51	1074.44	485
1408.11	1368.1	1074.44	490
1412.54	1372.52	1075.42	495
1410.32	1373.26	1075.42	500
1409.22	1379.53	1077.7	505
1406.27	1381	1077.7	510
1398.15	1376.95	1077.7	515
1392.62	1379.9	1077.7	520
1377.87	1383.22	1082.72	525
1379.35	1384.32	1082.72	530
1389.3	1382.85	1073.88	535
1389.67	1388.75	1073.88	540
1380.82	1384.69	1079.93	545
1384.14	1377.32	1056.07	550
1387.09	1377.32	1056.07	555
1389.67	1381.37	1056.07	560
1383.4	1395.38	1053.68	565
1384.51	1385.8	1050.75	570
1377.87	1375.84	1050.75	575
1370.5	1386.17	1043.95	580
1362.75	1389.48	1039.82	585

## Sheet: b_D2
POSITION_X	POSITION_Y	POSITION_Z	POSITION_T
1168.19	771.122	940.444	50
1162.92	773.23	940.444	55
1162.92	773.932	940.444	60
1162.92	778.498	940.444	65
1171.35	777.795	937.032	70
1173.45	786.224	937.032	75
1175.56	797.111	937.032	80
1182.94	805.54	937.032	85
1182.23	811.862	937.032	90
1167.84	809.404	937.032	95
1168.89	811.862	937.032	100
1172.4	806.594	937.032	105
1181.18	812.213	937.032	110
1175.21	817.481	937.032	115
1178.37	825.91	937.032	120
1176.97	834.69	937.032	125
1175.21	842.417	937.032	130
1174.86	849.089	937.032	135
1174.16	859.626	937.032	140
1165.38	866.65	937.032	145
1156.6	873.674	937.032	150
1155.19	879.293	937.032	155
1151.33	884.912	937.032	160
1145.36	888.775	937.032	165
1139.04	902.823	953.199	170
1138.69	921.437	953.199	175
1131.66	928.461	953.199	180
1135.88	939.349	953.199	185
1127.8	942.861	953.199	190
1124.99	947.426	953.199	195
1123.93	948.831	953.199	200
1123.23	949.885	953.199	205
1132.71	943.212	953.199	210
1137.28	947.426	953.199	215
1126.74	969.552	953.199	220
1130.26	971.308	969.471	225
1130.96	966.742	969.471	230
1131.66	964.284	969.471	235
1149.22	961.474	969.471	240
1148.17	968.147	969.471	245
1140.79	982.195	990.011	250

## Sheet: y_D21
POSITION_X	POSITION_Y	POSITION_Z	POSITION_T
1150.27	974.82	990.011	255
1150.27	971.659	990.011	260
1149.22	974.82	990.011	265
1163.97	983.249	990.011	270
1181.18	971.308	1005.24	275
1194.88	982.195	1005.24	280
1200.5	988.517	1005.24	285
1225.08	992.38	1005.24	290
1239.13	1000.46	1005.24	295
1257.39	1005.73	1004.06	300
1239.48	1011.7	1014.62	305
1261.96	1010.29	1014.62	310
1260.55	1016.61	1014.62	315
1267.23	1023.64	1028.66	320
1282.68	1027.5	1044.61	325
1287.24	1029.26	1044.61	330
1291.81	1029.61	1044.61	335
1294.62	1030.31	1044.61	340
1285.84	1039.79	1060.71	345
1284.79	1046.82	1060.71	350
1291.11	1055.6	1060.71	355
1297.08	1063.67	1072.08	360
1303.05	1071.75	1072.08	365
1309.37	1074.56	1072.08	370
1302.35	1081.23	1072.08	375
1301.29	1078.07	1072.08	380
1296.38	1082.29	1072.08	385
1293.57	1091.07	1097.35	390
1306.56	1093.18	1082.07	395
1298.13	1089.66	1087.65	400
1297.08	1081.94	1087.65	405
1311.13	1069.64	1089.12	410
1344.49	1064.03	1089.12	415
1337.47	1072.45	1101.71	420
1326.58	1077.02	1105.59	425
1294.62	1088.96	1121.03	430
1312.18	1092.82	1121.03	435
1329.04	1093.53	1121.03	440
1288.65	1103.36	1104.4	445
1291.81	1127.59	1083.97	450
1286.15	1118.75	1111.55	455
1325.78	1104.85	1111.55	460
1371.67	1106.24	1108.74	465
1366.81	1113.19	1128.01	470
1368.89	1128.49	1128.01	475
1371.67	1127.1	1128.01	480

[truncated: 7 more sheets: y_D211, y_D212, y_D2121, y_D2122, o_D22, o_D221, o_D222]
