# Supplementary material for: Early coordination of cell migration and cardiac fate determination during mammalian gastrulation
Source: EMBO J. 2025 May 13;44(12):3327–59. doi: 10.1038/s44318-025-00441-0 (PMC12170898; doi:10.1038/s44318-025-00441-0)
Supplement: Supplementary file 24 — Source data Fig. 8 [file 44318_2025_441_MOESM24_ESM.zip › Source Data Fig. 8/8H/Fig.8H'.xlsx]

## Sheet: Sheet1
X1	Y1	Z1	X2	Y2	Z2	X3	Y3	Z3	M1	M2	M3
1447.35	1318.63	1082.8	1371.67	1106.24	1108.74	1296.17	1235.67	1169.41	1424.78	1324.74	1078.62
1402.21	1330.85	1074.44							1371.67	1106.24	1108.74
									1296.17	1235.67	1169.41
