# Supplementary material for: Early coordination of cell migration and cardiac fate determination during mammalian gastrulation
Source: EMBO J. 2025 May 13;44(12):3327–59. doi: 10.1038/s44318-025-00441-0 (PMC12170898; doi:10.1038/s44318-025-00441-0)
Supplement: Supplementary file 24 — Source data Fig. 8 [file 44318_2025_441_MOESM24_ESM.zip › Source Data Fig. 8/8H/Fig.8H''.xlsx]

## Sheet: Sheet1
LABEL	ID	TRACK_ID	POSITION_X	POSITION_Y	POSITION_Z	POSITION_T	FRAME	CELL_DIVISION_TIME	MEAN_INTENSITY_CH1	MEDIAN_INTENSITY_CH1	MIN_INTENSITY_CH1	MAX_INTENSITY_CH1	TOTAL_INTENSITY_CH1	STD_INTENSITY_CH1	MEAN_INTENSITY_CH2	MEDIAN_INTENSITY_CH2	MIN_INTENSITY_CH2	MAX_INTENSITY_CH2	TOTAL_INTENSITY_CH2	STD_INTENSITY_CH2	EXTRACK_P_STUCK	EXTRACK_P_DIFFUSIVE	CONTRAST_CH1	SNR_CH1	CONTRAST_CH2	SNR_CH2
D1	6120	1	1195.6	755.35	940.09	47	47	217	134.356	134	97	167	155987	9.51034	809.909	803	448	1184	940304	152.596			0.0126039	0.351687	0.194454	1.7281
D1	6125	1	1197.27	754.012	940.085	48	48	217	131.869	131	109	165	153100	9.04701	651.404	654	427	879	756280	86.1831			0.00978172	0.282394	0.178663	2.29141
D1	6130	1	1201.62	758.358	939.933	50	50	217	138.651	139	109	169	160974	9.84491	677.314	693	417	869	786361	81.6806			0.03002	0.820931	0.190124	2.64938
D1	6137	1	1214.99	755.678	939.746	55	55	217	133.401	133	112	160	154879	7.18649	550.868	546	314	825	639558	109.11			0.0165912	0.605905	0.192688	1.63132
D1	6142	1	1224.71	760.375	940.512	60	60	217	134.73	134	106	172	156421	10.7123	560.675	544	243	981	650944	170.782			0.0179938	0.444621	0.188189	1.03994
D1	6148	1	1242.77	767.393	940.074	65	65	217	130.162	130	106	161	151118	7.46148	446.507	462	213	661	518395	96.2113			0.0050962	0.1769	0.173505	1.37233
D1	6153	1	1259.73	776.655	953.251	70	70	217	138.289	137	108	196	160553	12.5101	583.061	555	218	1157	676934	219.756			0.0188388	0.408793	0.209591	0.919469
D1	6167	1	1275.63	793.224	963.424	75	75	217	138.569	138	113	178	160879	9.13598	625.32	611	292	986	725997	130.814			0.0195615	0.58201	0.217514	1.70801
D1	6173	1	1276.64	804.929	963.202	80	80	217	137.485	137	110	167	159620	8.5918	596.057	602	283	878	692022	107.786			0.0180824	0.568426	0.20099	1.85093
D1	6179	1	1275.63	836.366	962.671	85	85	217	144.365	144	118	178	167608	9.90224	622.811	662	238	955	723083	176.125			0.0295628	0.837243	0.163477	0.993723
D1	6185	1	1273.29	834.694	962.741	90	90	217	144.018	144	119	189	167205	10.8337	840.594	851	431	1304	975930	193.917			0.0330833	0.851418	0.267746	1.83102
D1	6191	1	1265.38	840.833	969.455	95	95	217	132.475	132	103	169	153803	8.77229	554.682	572	311	745	643986	88.1237			0.00846671	0.253573	0.201383	2.1102
D1	6196	1	1269.06	852.871	969.181	100	100	217	136.775	136	110	178	158796	9.81907	755.83	763	429	1106	877519	147.444			0.0303642	0.82099	0.250358	2.05283
D1	6201	1	1265.72	853.541	969.23	105	105	217	132.621	132	108	157	153973	8.14562	641.655	650	327	940	744961	124.918			0.0173765	0.556158	0.190645	1.64494
D1	6206	1	1272.74	859.224	969.008	110	110	217	131.215	130	109	162	152341	8.62675	554.601	535	292	950	643892	123.532			0.0104229	0.313801	0.118601	0.952019
D1	6221	1	1276.36	871.873	965.354	115	115	217	133.34	133	108	170	154808	9.0395	656.456	656	439	874	762145	84.6372			0.0196244	0.567809	0.219543	2.79252
D1	6226	1	1279.7	891.937	964.945	120	120	217	125.746	126	103	154	145991	7.71955	474.966	462	303	754	551436	83.2046			0.00512682	0.166173	0.097004	1.00955
D1	6231	1	1270.67	897.625	965.003	125	125	217	128.838	128	108	162	149581	8.01311	597.799	603	354	792	694045	91.1808			0.0114071	0.362679	0.192335	2.11516
D1	6250	1	1268.83	906.148	954.964	130	130	217	133.357	133	106	175	154828	9.03884	623.764	617	381	858	724190	92.46			0.018481	0.535436	0.210751	2.34861
D1	6256	1	1267.16	920.194	954.748	135	135	217	132.171	132	106	165	153451	9.52949	524.027	512	288	948	608395	106.353			0.0100179	0.275135	0.161165	1.36777
D1	6262	1	1264.64	938.074	963.296	140	140	217	135.935	135	114	168	157821	8.96623	597.092	569	343	1057	693224	137.064			0.0109129	0.327325	0.169593	1.26334
D1	6267	1	1257.61	956.469	963.097	145	145	217	139.929	140	108	173	162458	9.46337	739.593	740	363	1035	858668	141.597			0.0197542	0.572872	0.202782	1.76121
D1	6286	1	1249.25	964.164	963.123	150	150	217	141.797	142	113	174	164626	10.3943	749.583	737	366	1200	870266	177.916			0.031102	0.822978	0.216723	1.50089
D1	6304	1	1241.01	960.208	963.336	155	155	217	138.065	137	113	169	160293	9.05625	689.216	681	376	1044	800180	124.099			0.0157126	0.471673	0.154577	1.4871
D1	6309	1	1233.44	969.67	963.303	160	160	217	137.83	137	105	178	160021	9.69667	782.607	785	399	1082	908607	120			0.019097	0.532723	0.203633	2.20672
D1	6314	1	1231.76	991.956	975.235	165	165	217	136.58	136	109	181	158569	10.2602	712.823	710	369	1152	827588	165.509			0.0211344	0.551022	0.129697	0.988915
D1	6320	1	1224.82	993.85	975.329	170	170	217	136.773	136	109	167	158794	8.17731	755.087	762	469	1054	876656	110.936			0.0143942	0.474681	0.176256	2.03984
D1	6325	1	1222.93	997.635	975.295	175	175	217	135.222	135	112	161	156993	8.11558	738.711	743	457	961	857644	96.8486			0.00963842	0.318125	0.147964	1.96626
D1	6330	1	1229.87	1001.42	975.108	180	180	217	139.44	139	112	179	161890	10.3486	843.632	830	533	1194	979457	125.334			0.0261097	0.685718	0.149622	1.75208
D1	6348	1	1225.46	1004.57	975.13	185	185	217	136.959	137	113	173	159009	9.67043	783.776	770	505	1145	909964	121.132			0.0229295	0.634926	0.15453	1.73208
D1	6353	1	1220.41	1010.88	975.108	190	190	217	138.635	139	114	169	160955	8.88253	797.41	799	506	1049	925793	94.5607			0.0156625	0.481369	0.142731	2.10657
D1	6375	1	1221.67	1020.33	974.745	195	195	217	139.383	139	114	174	161824	9.75972	773.752	777	406	1110	898326	111.301			0.0192443	0.539296	0.150076	1.81433
D1	6394	1	1213.45	1022.64	962.523	200	200	217	138.079	137	106	191	160310	10.4138	765.712	769	457	1181	888992	122.935			0.012103	0.317116	0.171634	1.82486
D1	6399	1	1213.41	1025.36	973.832	205	205	217	142.054	142	114	174	164925	8.75892	869.753	886	545	1099	1009783	100.535			0.024848	0.78644	0.166593	2.47084
D1	6404	1	1211.51	1024.73	973.748	210	210	217	140.059	139	117	175	162608	8.69949	832.427	854	481	1098	966448	118.123			0.0315231	0.984004	0.221071	2.55172
D1	6409	1	1220.96	1037.34	973.033	215	215	217	141.92	141	111	181	164769	10.3744	2521.28	2524	1539	3396	2927211	342.038			0.0311127	0.825545	0.184369	2.29498
D1	6449	1	1218.95	1039.82	975.181	216	216	217	139.483	139	113	178	161940	9.77858	2595.4	2594	1794	3490	3013263	306.374			0.026508	0.736701	0.180157	2.58639
D1	6465	1	1225.89	1037.93	979.207	217	217	217	133.629	133	109	173	155143	9.83603	2005.56	2100	897	2951	2328459	447.881			0.00992509	0.267027	0.147084	1.14835
D1	6454	1	1220.21	1042.34	975.675	218	218	217	137.593	137	112	164	159745	8.20914	2334.29	2392	1250	3245	2710112	380.662			0.0207858	0.68259	0.207103	2.1042
D1	6460	1	1223.99	1040.45	965.968	219	219	217	134.966	135	111	168	156695	8.32324	2134.12	2188	1136	2794	2477714	353.054			0.0199142	0.633226	0.221809	2.19475
D1	6426	1	1219.07	1046.17	972.983	220	220	217	133.533	133	112	161	155032	7.15379	2016.71	2046	1312	2742	2341400	276.409			0.00777482	0.288011	0.123892	1.60857
D1	6471	1	1225.38	1048.69	972.883	221	221	217	134.649	134	109	165	156328	7.30247	1876.42	1884	1074	2551	2178523	333.867			0.00931138	0.340215	0.130514	1.29768
D1	6431	1	1224.11	1058.14	972.51	225	225	217	135.039	134	105	173	156780	9.49851	825.203	829	499	1309	958061	152.139			0.0109063	0.30676	0.129892	1.24708
D1	6478	1	1234.2	1064.45	978.685	230	230	217	137.353	137	112	171	159467	8.4349	1111.83	1118	627	1553	1290829	217.892			0.0264931	0.840552	0.127252	1.15205
D1	6484	1	1234.83	1066.97	978.685	235	235	217	136.29	136	114	164	158233	8.06702	1192.77	1187	770	1611	1384804	201.642			0.0232677	0.768325	0.171212	1.72944
D1	6491	1	1234.2	1067.6	978.696	236	236	217	136.775	137	118	162	158796	7.7066	1195.32	1210	679	1630	1387765	191.341			0.0249447	0.863879	0.185885	1.95843
D1	6496	1	1232.31	1067.6	978.729	237	237	217	137.647	137	116	166	159808	7.76526	1232.51	1231	600	1674	1430948	228.979			0.0250454	0.866215	0.202735	1.81462
D1	6501	1	1231.74	1064.45	982.366	238	238	217	134.289	134	113	168	155910	7.7235	1107.2	1127	556	1491	1285454	187.872			0.0185602	0.633656	0.208196	2.03108
D1	6506	1	1233	1067.6	982.344	239	239	217	135.252	135	113	169	157028	7.68637	1159.9	1179	595	1634	1346643	187.003			0.0174727	0.604353	0.210186	2.15453
D1	6511	1	1234.26	1066.97	982.322	240	240	217	135.385	135	106	183	157182	9.7471	1211.07	1213	683	1667	1406055	172.278			0.0174529	0.476518	0.220328	2.53841
D1	6516	1	1235.53	1066.34	982.3	241	241	217	138.196	138	113	176	160445	8.79737	1173.27	1185	713	1549	1362170	151.134			0.0257764	0.78948	0.196391	2.54868
D1	6521	1	1236.79	1065.71	982.278	242	242	217	136.483	136	109	169	158457	9.08845	1112.65	1124	737	1447	1291782	137.18			0.0227406	0.667815	0.191946	2.61227
D1	6527	1	1237.42	1065.08	982.267	243	243	217	138.332	138	113	172	160603	9.67236	1144.61	1146	764	1487	1328888	137.86			0.0225729	0.631412	0.184071	2.58141
D1	6532	1	1237.42	1063.82	982.267	245	245	217	136.63	136	107	174	158628	10.3915	1163.89	1189	545	1609	1351281	220.822			0.0200446	0.516748	0.201228	1.76589
D1	6537	1	1236.24	1060.67	987.066	250	250	217	139.117	139	117	174	161515	8.40556	1234.3	1227	868	1687	1433026	158.28			0.0281466	0.906181	0.194254	2.53689
D1	6542	1	1233.09	1068.87	987.121	255	255	217	136.167	136	109	174	158090	8.4435	1249.67	1268	766	1578	1450863	149.602			0.0209713	0.662508	0.190645	2.67503
D1	6548	1	1229.3	1066.97	987.187	260	260	217	134.227	133	107	170	155837	10.4205	1179.12	1169	708	1645	1368953	185.282			0.0131389	0.334095	0.120139	1.36511
D1	6553	1	1230.56	1066.97	987.165	261	261	217	137.128	137	108	177	159206	10.1114	1195.97	1177	794	1650	1388522	156.658			0.0268281	0.708664	0.129028	1.74492
D1	6558	1	1232.46	1066.97	987.132	262	262	217	133.607	133	106	168	155118	8.49355	1231.53	1222	891	1606	1429807	145.787			0.0197995	0.610816	0.141247	2.09101
D1	6564	1	1231.19	1068.87	987.154	263	263	217	133.13	132	108	169	154564	8.54952	1157.52	1164	788	1563	1343878	152.786			0.019129	0.584558	0.11965	1.61921
D1	6569	1	1231.19	1070.13	987.154	264	264	217	133.684	133	104	169	155207	9.70118	1100.68	1110	711	1446	1277895	141.606			0.0170465	0.461933	0.109938	1.53979
D11	6575	1	1236.9	1058.77	988.726	265	265	237	134.389	133	100	191	156026	11.8786	1125.56	1130	726	1495	1306771	149.082			0.0292843	0.643769	0.218936	2.71212
D11	6580	1	1240.68	1055.62	988.66	266	266	237	139.855	138	102	195	162372	14.1763	1091.09	1139	531	1445	1266754	191.134			0.0502018	0.943177	0.230157	2.13607
D11	6585	1	1242.57	1053.73	988.627	270	270	237	131.438	131	101	161	152599	7.15974	945.556	945	494	1321	1097790	171.162			0.0257407	0.921373	0.213916	1.94699
D11	6591	1	1250.14	1053.73	988.495	275	275	237	134.03	133	110	182	155609	9.61357	940.306	944	472	1491	1091695	188.146			0.0263442	0.715714	0.228206	1.8572
D11	6606	1	1261.72	1065.08	1001.53	280	280	237	133.843	133	109	179	155392	9.08814	993.181	1006	526	1461	1153083	190.828			0.0358992	1.02075	0.262692	2.16554
D11	6611	1	1265.49	1070.76	1000.19	285	285	237	134.486	134	112	170	156138	8.07476	977.091	946	536	1489	1134403	192.137			0.0350589	1.12826	0.269285	2.15779
D11	6616	1	1272.64	1084.63	1012.34	290	290	237	130.769	131	108	155	151823	7.47352	912.628	962	415	1200	1059561	181.367			0.0225323	0.771148	0.259769	2.07521
D11	6621	1	1280.83	1083.37	1012.19	295	295	237	130.259	130	110	158	151231	7.44248	899.767	911	494	1188	1044630	132.042			0.0193346	0.663958	0.262947	2.83746
D11	6635	1	1282.1	1088.42	1012.17	300	300	237	131.857	132	106	157	153086	7.90516	797.73	825	326	1196	926165	200.46			0.0227929	0.74342	0.264739	1.666
D11	6657	1	1289.03	1093.46	1012.1	305	305	237	130.518	130	105	163	151531	8.56647	777.217	778	359	1201	902349	183.526			0.0175175	0.524598	0.259059	1.74272
D11	6652	1	1291.86	1102.29	1029.22	310	310	237	129.586	129	107	165	150449	8.11627	699.942	744	246	1311	812633	231.458			0.0129571	0.408459	0.203478	1.02259
D11	6662	1	1295.59	1106.08	1026.39	315	315	237	132.473	132	108	170	153801	6.94941	782.511	817	353	1029	908495	139.27			0.0163624	0.613772	0.206953	1.92683
D11	6667	1	1312.71	1111.12	1031.28	320	320	237	131.144	131	111	160	152258	7.48913	781.595	783	435	1103	907432	148.969			0.0154806	0.533904	0.212172	1.83671
D11	6673	1	1325.95	1113.65	1031.05	325	325	237	132.971	132	109	173	154379	9.00962	893.737	925	374	1396	1037629	194.373			0.016075	0.466987	0.233173	1.73884
D11	6690	1	1330.08	1119.32	1040.73	330	330	237	133.425	133	108	161	154907	7.34987	945.891	967	516	1222	1098179	123.727			0.0190228	0.677767	0.238048	2.93992
D11	6695	1	1333.23	1125	1040.62	335	335	237	132.999	132	107	165	154412	8.06766	886.792	891	486	1223	1029565	145.924			0.0168659	0.546861	0.192961	1.96593
D11	6713	1	1342.67	1133.2	1039.74	340	340	237	131.396	131	110	155	152551	6.36909	696.506	688	311	1249	808643	173.829			0.00685274	0.280824	0.0862902	0.636573
D11	6718	1	1347.72	1131.31	1039.74	345	345	237	134.154	134	112	167	155753	8.0919	845.474	871	388	1215	981595	163.324			0.013611	0.44525	0.188502	1.64208
D11	6724	1	1343.93	1142.66	1044.51	350	350	237	137.595	137	115	166	159748	7.65809	800.247	838	302	1153	929087	204.59			0.0189922	0.669757	0.16228	1.09225
D11	6729	1	1346.46	1157.8	1062.01	355	355	237	136.077	135	109	170	157985	9.26842	745.267	750	322	1108	865255	173.669			0.0167312	0.483202	0.143592	1.07765
D11	6734	1	1349.61	1164.1	1062.01	360	360	237	137.932	138	115	168	160139	8.29352	739.044	726	303	1164	858030	187.933			0.0177565	0.580324	0.182868	1.21591
D11	6740	1	1366.64	1158.43	1063.52	365	365	237	136.604	136	111	174	158597	9.23271	698.458	732	270	1095	810910	168.216			-0.00344768	-0.102374	0.159149	1.14017
D11	6745	1	1369.79	1167.26	1056.38	370	370	237	140.525	140	120	169	163149	7.20617	768.114	763	419	1117	891780	121.734			-0.000995	-0.0388628	0.170278	1.83616
D11	6750	1	1377.99	1170.41	1056.38	375	375	237	144.752	145	121	177	168057	8.3525	754.466	755	332	1170	875935	166.837			0.0035584	0.122899	0.179213	1.37453
D11	6755	1	1378.62	1179.24	1056.38	380	380	237	147.64	147	113	189	171410	10.6843	857.32	859	525	1101	995348	97.8364			-0.00605308	-0.168306	0.189772	2.79538
D11	6760	1	1372.95	1188.07	1062.92	385	385	237	153.539	153	115	205	178259	11.7776	851.686	873	497	1140	988808	123.585			0.0132221	0.340242	0.22603	2.54103
D11	6765	1	1385.56	1202.58	1062.92	390	390	237	164.239	163	125	208	190682	12.491	911.717	940	446	1190	1058503	141.933			0.00818878	0.213593	0.192316	2.07219
D11	6770	1	1388.71	1201.31	1062.92	395	395	237	171.848	172	136	204	199516	10.8659	1029.8	1048	448	1488	1195595	231.264			0.0141829	0.442341	0.199671	1.48227
D11	6775	1	1404.48	1212.04	1062.92	400	400	237	171.966	171	134	222	199652	12.3171	990.201	1029	419	1404	1149623	218.491			0.00494501	0.1374	0.241259	1.76173
D11	6796	1	1410.16	1218.34	1062.92	405	405	237	177.083	177	138	224	205593	14.6706	895.938	901	343	1533	1040184	252.945			6.21E-04	0.0149943	0.213305	1.24541
D11	6801	1	1418.99	1230.96	1073.74	410	410	237	191.6	192	145	234	222448	12.2479	1035.66	1048	434	1555	1202402	216.774			0.0132579	0.409374	0.200693	1.59713
D11	6806	1	1421.51	1241.68	1073.74	415	415	237	190.773	191	142	234	221487	14.5648	1035.24	1049	448	1523	1201911	206.803			0.0114031	0.295353	0.185733	1.56825
D11	6811	1	1422.14	1251.14	1086.7	420	420	237	187.838	190	138	239	218080	16.092	1013.2	1019	499	1486	1176322	191.97			0.0267815	0.60892	0.233632	1.99911
D11	6816	1	1431.6	1268.8	1086.7	425	425	237	204.163	204	158	252	237033	15.5987	1067.78	1088	485	1455	1239695	185.92			0.0310062	0.787236	0.226296	2.11967
D11	6821	1	1432.86	1279.52	1085.12	430	430	237	206.995	208	153	257	240321	15.4634	969.306	1016	433	1367	1125364	206.719			0.0201732	0.529402	0.175891	1.40277
D11	6826	1	1429.71	1287.72	1085.12	435	435	237	220.559	221	176	277	256069	14.9444	1106.12	1165	511	1418	1284204	196.745			0.026033	0.748927	0.182808	1.73784
D11	6831	1	1433.49	1290.88	1085.12	440	440	237	229.817	229	175	306	266817	19.0798	1099.62	1125	513	1463	1276656	166.104			0.0216404	0.510276	0.213835	2.33245
D11	6847	1	1435.39	1292.14	1078.85	445	445	237	244.613	244	183	303	283996	16.6771	1052.89	1074	461	1680	1222403	260.078			0.0347526	0.985232	0.199541	1.34687
D11	6852	1	1437.91	1301.6	1082.8	450	450	237	252.966	253	193	319	293693	17.9908	1003.36	999	594	1384	1164896	153.63			0.0360963	0.979723	0.230506	2.44686
D11	6857	1	1440.43	1311.06	1082.8	455	455	237	262.208	262	204	324	304424	17.6829	1113.02	1128	645	1448	1292213	154.145			0.0290657	0.837648	0.217845	2.5832
D11	6862	1	1449.89	1315.47	1082.8	460	460	237	282.556	282	202	367	328047	23.8863	1192.95	1195	792	1588	1385012	168.038			0.0370409	0.845026	0.196137	2.32821
D11	6867	1	1447.35	1318.63	1082.8	465	465	237	284.458	281	220	373	330256	24.0862	1095.37	1094	779	1454	1271720	137.948			0.0272434	0.626424	0.164612	2.24468
D11	6872	1	1445.81	1323.23	1082.75	470	470	237	278.222	276	202	375	323016	25.5553	851.454	850	403	1302	988538	157.041			0.0229848	0.489229	0.167099	1.55254
D11	6877	1	1441.21	1332.43	1083.13	475	475	237	277.12	272	205	393	321736	30.4497	962.03	958	560	1553	1116917	169.705			0.00199735	0.0362829	0.127076	1.2783
D11	6907	1	1439.68	1330.89	1077.24	480	480	237	294.733	294	228	377	342185	20.3836	886.268	877	558	1292	1028957	136.458			0.0115724	0.33083	0.149502	1.6894
D11	6912	1	1444.28	1334.73	1077.24	485	485	237	318.703	318	248	384	370014	18.1531	959.241	958	611	1330	1113679	127.457			0.0164348	0.567741	0.145575	1.91274
D11	6937	1	1447.35	1336.26	1081.33	490	490	237	338.202	336	280	430	392653	22.8354	901.088	920	401	1310	1046163	179.816			0.0294035	0.846079	0.161196	1.39129
D11	6942	1	1442.75	1340.09	1081.33	495	495	237	349.207	347	263	455	405429	30.4509	1087.27	1084	690	1625	1262324	187.025			0.0209401	0.470425	0.134674	1.38001
D11	6947	1	1443.51	1342.39	1080.29	500	500	237	350.345	350	274	435	406750	26.6605	966.878	968	668	1233	1122545	101.936			0.0140534	0.364231	0.10757	1.84244
D11	8161	1	1444.06	1345.12	1080.28	502	502	237	353.065	353	285	427	409909	21.0582	1017.07	1010	702	1334	1180819	107.044			0.0196602	0.64654	0.152479	2.51417
D111	8156	1	1446.24	1352.74	1080.24	503	503		345.37	345	290	428	400975	21.7945	811.003	810	464	1152	941574	143.218			0.00749145	0.235664	0.123264	1.24283
D111	8151	1	1445.15	1355.47	1080.26	504	504		363.112	363	290	443	421573	23.6416	859.772	883	472	1177	998195	136.209			0.0147742	0.447227	0.169424	1.82898
D111	8144	1	1446.78	1355.47	1080.23	505	505		370.025	370	302	466	429599	24.0581	940.507	971	487	1186	1091929	128.056			0.0108878	0.331312	0.161096	2.03802
D111	8177	1	1445.69	1360.92	1080.22	510	510		371.253	365	300	487	431025	32.3714	876.016	856	567	1275	1017054	148.142			0.0208375	0.468195	0.188152	1.87285
D111	8182	1	1446.78	1355.47	1080.22	515	515		362.273	362	282	450	420599	27.6795	834.114	839	492	1078	968406	112.955			0.0100869	0.261402	0.17972	2.24991
D111	8188	1	1440.24	1370.18	1080.22	520	520		421.277	420	315	556	489103	30.5448	1028.6	1029	587	1444	1194202	163.697			0.0322459	0.861692	0.210742	2.18742
D111	8193	1	1432.62	1369.63	1080.22	525	525		472.03	471	387	578	548027	32.2702	1213.86	1253	541	1712	1409287	247.812			0.0621187	1.71099	0.241154	1.90346
D111	8198	1	1437.52	1381.07	1080.22	530	530		449.964	443	337	637	522408	47.4937	1105.69	1171	468	1552	1283701	256.123			0.0249684	0.461585	0.206466	1.47757
D111	8203	1	1436.98	1385.43	1080.22	535	535		456.992	453	360	611	530568	39.2626	949.105	954	427	1538	1101911	264.197			0.0110342	0.25406	0.168659	1.0369
D111	8208	1	1439.7	1389.25	1080.22	540	540		467.985	463	350	619	543331	42.3977	974.197	1015	346	1620	1131043	266.697			0.0247723	0.533652	0.189122	1.16192
D111	8213	1	1437.52	1390.88	1080.22	545	545		453.126	450	288	654	526079	57.0721	840.957	823	365	1544	976351	244.912			0.0137624	0.215568	0.186296	1.07846
D111	8218	1	1434.8	1389.79	1080.19	550	550		466.9	467	337	648	542071	48.8279	867.423	856	358	1435	1007078	232.449			0.00581674	0.110598	0.165216	1.05822
D111	8223	1	1439.7	1393.06	1080.3	555	555		450.96	449	323	603	523565	50.9957	810.928	764	397	1268	941487	200.905			-0.00208887	-0.0370215	0.199729	1.34394
D111	8228	1	1437.52	1404.49	1080.7	560	560		438.427	450	256	595	509014	67.6532	859.035	884	347	1380	997340	224.484			0.0207838	0.263895	0.220466	1.38252
D111	8233	1	1438.61	1409.39	1080.87	565	565		479.908	484	336	606	557173	41.5672	1036.74	1057	577	1379	1203659	164.508			0.0381522	0.848586	0.254832	2.55966
D111	8238	1	1431.53	1410.48	1080.91	570	570		510.773	519	343	633	593007	49.4746	993.056	1024	451	1403	1152938	213.543			0.0593076	1.15602	0.241273	1.80784
D111	8243	1	1423.36	1407.22	1080.8	575	575		511.44	521	338	637	593782	50.0671	992.28	1026	507	1328	1152037	186.661			0.0583156	1.12575	0.244882	2.09141
D111	8248	1	1412.46	1410.48	1080.91	580	580		516.189	523	322	702	599296	73.8096	1161.88	1195	514	1749	1348943	302.079			0.0700065	0.91512	0.252529	1.55094
D111	8253	1	1408.1	1413.75	1072.97	585	585		500.009	495	371	688	580511	54.6769	964.2	948	474	1510	1119436	256.926			0.00581724	0.10578	0.169797	1.08946
D111	8258	1	1404.29	1415.93	1072.97	590	590		449.823	452	265	618	522245	64.7064	791.174	783	370	1424	918553	213.292			-0.00262535	-0.0365978	0.123235	0.81394
D111	8263	1	1397.2	1412.66	1071.95	595	595		477.4	478	296	669	554261	78.144	856.597	817	392	1455	994509	246.783			0.00414774	0.0504696	0.111168	0.694532
D111	8268	1	1385.22	1418.65	1071.95	600	600		493.76	511	302	631	573255	69.8535	805.057	843	350	1164	934671	183.081			0.0475034	0.641102	0.19482	1.43398
D111	8273	1	1383.04	1420.83	1071.95	605	605		489.693	503	314	642	568533	71.0971	858.498	864	405	1270	996716	208.622			0.0402401	0.532877	0.156409	1.11316
D111	8278	1	1372.69	1425.19	1071.95	610	610		452.71	457	254	674	525596	89.1449	760.504	753	284	1237	882945	236.412			0.0234583	0.232798	0.115327	0.66526
D111	8283	1	1360.7	1426.28	1071.95	615	615		533.831	566	286	699	619778	94.7721	951.741	1053	309	1400	1104971	292.771			0.0505221	0.541789	0.157894	0.886577
D111	8288	1	1351.98	1428.46	1053.96	620	620		582.607	583	468	706	676407	37.3519	978.623	995	515	1332	1136181	169.046			0.0226514	0.690972	0.134524	1.37286
D111	8293	1	1348.17	1429.01	1053.96	625	625		589.52	592	404	734	684433	50.5343	1007.3	996	609	1461	1169476	168.876			0.0346786	0.781985	0.141779	1.48133
D111	8298	1	1334.55	1435.54	1053.96	630	630		636.066	636	424	800	738473	64.2264	1138.46	1132	620	1616	1321748	220.752			0.0546962	1.02719	0.186197	1.61904
D111	8303	1	1325.29	1439.9	1048.55	635	635		693.839	683	513	914	805547	78.7744	1314.23	1264	748	1955	1525820	273.805			0.0615039	1.02067	0.189755	1.53107
D111	8308	1	1317.11	1443.72	1048.55	640	640		621.088	621	430	864	721083	67.4369	966.639	935	528	1590	1122268	214.646			0.0196861	0.355613	0.132841	1.05617
D111	8313	1	1311.66	1444.26	1048.55	645	645		624.066	623	397	816	724541	81.3197	963.526	956	414	1466	1118654	241.81			0.0401707	0.592747	0.160855	1.10427
D111	8318	1	1311.12	1445.9	1041.01	650	650		612.865	614	394	860	711536	91.2409	905.451	907	424	1507	1051229	255.578			0.0397271	0.513301	0.16362	0.996318
D111	8323	1	1304.04	1444.81	1041.01	655	655		589.846	595	401	733	684811	64.3041	771.636	804	355	1088	895869	193.405			0.0287935	0.513448	0.163251	1.11984
D111	8328	1	1299.13	1451.89	1022.8	660	660		647.393	653	482	809	751623	59.7778	889.218	913	521	1100	1032382	108.625			0.0312366	0.65609	0.152901	2.17132
D111	8333	1	1297.5	1452.43	1022.8	665	665		666.073	666	495	868	773311	60.3118	816.584	812	467	1148	948054	137.572			0.0215832	0.46665	0.113933	1.2142
D111	8338	1	1291.51	1448.62	1021.5	670	670		703.935	709	544	881	817269	54.3931	675.913	668	346	1058	784735	162.62			0.0239623	0.605707	0.092277	0.702275
D111	8343	1	1283.88	1448.62	1021.5	675	675		727.891	722	612	899	845082	47.7791	611.562	547	306	1155	710024	218.068			0.0192653	0.575899	0.0526403	0.28049
D111	8348	1	1275.16	1446.99	1021.5	680	680		778.879	776	638	914	904279	43.5837	562.606	535	297	960	653186	160.118			0.0180343	0.633157	0.0609049	0.403431
D111	8353	1	1266.99	1460.06	995.191	685	685		751.984	757	604	900	873053	58.732	821.89	834	555	1052	954214	110.32			0.033622	0.832961	0.132496	1.74323
D111	8358	1	1262.09	1464.42	995.191	690	690		808.681	818	591	934	938879	55.3154	739.196	731	488	1029	858207	122.906			0.0315841	0.89521	0.0876447	0.969296
D111	8363	1	1256.09	1472.59	995.191	695	695		872.499	882	640	1006	1012971	56.7562	795.85	785	431	1249	923982	168.228			0.0418724	1.23565	0.101881	0.874827
D111	29524	1	1253	1473.83	973.246	700	700		821.055	821	692	969	357159	43.0175	736.299	737	524	888	320290	71.3345			0.00473788	0.180007	0.0305366	0.611705
D111	29529	1	1249.9	1475.07	973.246	705	705		821.869	818	677	941	357513	39.2759	706.198	707	589	816	307196	38.4309			0.00358706	0.149586	0.0464106	1.63001
D111	29534	1	1244.33	1479.4	973.246	710	710		840.326	839	731	974	365542	39.4223	715.467	717	618	820	311228	35.2961			0.00629429	0.26666	0.0453271	1.75792
D111	29539	1	1238.75	1483.74	960.844	715	715		791.225	794	658	896	344183	42.1585	636.952	636	555	767	277074	31.2183			0.00548935	0.204922	0.035909	1.41452
D111	29544	1	1237.51	1484.36	948.679	720	720		806.851	805	713	907	350980	35.2818	530.855	531	410	662	230922	44.6452			0.0107278	0.485456	0.0324663	0.747805
D111	29549	1	1233.18	1483.74	932.303	725	725		764.52	767	661	865	332566	36.1235	568.455	570	472	644	247278	28.9858			0.0069962	0.294078	0.0477636	1.78803
D111	29554	1	1226.98	1479.4	932.309	730	730		777.409	776	659	876	338173	37.9678	576.52	571	450	730	250786	47.8718			0.0136579	0.551767	0.0472701	1.08716
D111	29559	1	1230.08	1477.55	907.794	735	735		776.124	777	650	904	337614	45.5094	544.834	550	374	714	237003	77.0769			0.0143405	0.482215	0.0304152	0.4173
D111	29564	1	1233.18	1475.07	907.794	740	740		799.545	804	663	908	347802	40.946	546.648	551	436	639	237792	37.6895			0.00777811	0.301419	0.037842	1.05769
D111	29569	1	1220.79	1473.83	907.794	745	745		810.195	812	699	903	352435	37.9943	587.825	591	477	696	255704	37.3519			0.0150929	0.634116	0.056075	1.67124
D111	29574	1	1213.36	1469.5	896.558	750	750		761.995	762	654	889	331468	41.9836	485.616	479	402	615	211243	40.7269			0.00156692	0.0567898	0.0328809	0.759163
D111	29579	1	1208.4	1466.4	886.793	755	755		742.062	744	622	855	322797	39.9551	458.244	456	365	587	199336	35.2214			0.00516391	0.190827	0.0412619	1.03112
D111	29584	1	1210.26	1457.73	876.724	760	760		762.032	761	667	894	331484	35.2245	373.795	373	287	449	162601	29.9213			3.20E-04	0.0138326	0.0141746	0.349205
D111	29589	1	1210.26	1446.58	876.724	765	765		779.014	778	654	896	338871	40.9257	385.025	384	304	460	167486	26.6578			-0.00219389	-0.0837042	0.012286	0.350592
D111	29594	1	1201.63	1445.78	865.035	770	770		790.712	794	675	903	378751	33.6841	386.43	386	327	484	185100	25.0644			0.0140037	0.648377	0.0317634	0.949271
D111	31526	1	1206.45	1444.98	865.035	775	775		823.194	818	679	925	394310	40.1037	331.092	326	248	451	158593	40.7508			0.00643957	0.262674	0.0222912	0.354324
D111	31531	1	1197.62	1429.73	853.734	780	780		757.04	759	617	892	362622	40.3712	338.113	338	263	402	161956	23.1758			-0.0192466	-0.73599	0.0457598	1.27676
D111	31536	1	1193.61	1427.32	853.734	785	785		809.01	805	664	948	387516	46.507	308.196	310	211	388	147626	27.728			-0.00439459	-0.153567	0.0267566	0.579297
D111	31541	1	1187.19	1424.11	849.889	790	790		840.376	839	729	970	402540	39.7222	286.66	288	238	349	137310	17.7626			0.0155567	0.648164	0.0189465	0.600163
D111	31547	1	1181.57	1425.72	849.889	795	795		814.591	814	709	923	390189	40.9819	269.528	270	213	315	129104	17.7299			-0.0111572	-0.448545	0.0337158	0.991652
D111	31552	1	1184.78	1421.71	829.615	800	800		835.898	828	692	999	400395	51.1531	325.127	320	252	424	155736	36.6058			7.18E-04	0.023439	0.037526	0.642492
D111	31557	1	1183.18	1418.5	814.871	805	805		804.568	807	691	942	385388	40.1828	356.376	355	296	420	170704	25.0721			-0.00999979	-0.40449	0.0656635	1.75167
D111	31562	1	1194.41	1412.88	805.316	810	810		880.251	882	796	1001	421640	31.9641	341.818	342	281	395	163731	20.5679			0.00358665	0.196838	0.0274768	0.88885
D111	31567	1	1185.59	1415.29	793.012	815	815		876.8	879	745	989	419987	37.8914	344.881	343	287	430	165198	25.5633			0.0123162	0.563054	0.0545447	1.39563
D111	31572	1	1167.13	1412.08	792.966	820	820		813.779	804	617	996	389800	65.4805	318.981	326	217	399	152792	39.1789			-0.00863783	-0.216569	0.0557586	0.859983
D111	31577	1	1166.33	1408.87	778.776	825	825		782.843	781	679	891	374982	43.6296	319.835	318	248	384	153201	22.5988			-0.00965651	-0.349912	0.0544122	1.46068
D111	31582	1	1159.91	1404.86	778.776	830	830		782.37	777	682	922	374755	43.7846	290.591	297	212	358	139193	26.6553			-0.00684228	-0.246208	0.0437657	0.914237
D111	31587	1	1165.53	1396.83	771.735	835	835		783.883	783	664	922	375480	41.0946	277.299	278	211	342	132826	20.8671			0.00755745	0.286155	0.0275648	0.712955
D111	31592	1	1180.77	1392.02	771.735	840	840		797.637	797	684	908	382068	36.9883	270.86	271	224	318	129742	17.1161			0.00409374	0.17584	0.0166659	0.518823
D111	31597	1	1184.78	1385.6	761.318	845	845		785.259	783	674	938	376139	38.863	277.601	278	219	334	132971	18.8239			1.56E-04	0.00630764	0.0290974	0.833947
D111	31602	1	1159.11	1383.99	761.318	850	850		727.956	726	599	871	348691	46.2095	261.691	265	188	317	125350	22.4358			-0.0122975	-0.392279	0.0339751	0.766527
D111	31607	1	1161.51	1388.81	750.88	855	855		750.722	753	648	870	359596	41.915	258.363	260	200	343	123756	22.5031			0.00533564	0.190115	0.0308523	0.687241
D111	31612	1	1182.38	1371.15	731.649	860	860		709.977	709	628	845	340079	32.3236	255.497	256	194	308	122383	16.5639			-0.00287258	-0.126554	0.0211606	0.639273
D111	31617	1	1171.14	1365.54	721.625	865	865		692.85	692	621	774	331875	28.6501	247.62	248	200	311	118610	15.7987			0.00373163	0.179814	0.0180703	0.556393
D111	31622	1	1167.93	1361.53	727.262	870	870		686.334	685	559	773	328754	35.3568	233.76	234	183	277	111971	14.2787			-0.00283119	-0.110228	0.00796402	0.258701
D112	8166	1	1432.07	1333.67	1080.49	503	503		332.05	333	253	403	385510	27.8397	800.642	802	410	1211	929545	187.36			0.0304171	0.704163	0.153952	1.14022
D112	8171	1	1434.8	1331.5	1080.44	504	504		342.323	342	274	410	397437	23.9433	749.799	761	416	1106	870517	146.428			0.025698	0.716411	0.14419	1.29059
D112	6952	1	1432.02	1328.59	1080.29	505	505		343.251	344	263	430	398514	27.7927	778.31	783	355	1182	903618	181.993			0.0294691	0.707073	0.176535	1.28338
D112	6978	1	1432.78	1330.13	1080.29	506	506		350.412	349	262	456	406828	33.1367	731.672	737	360	1095	849471	163.422			0.0364911	0.744596	0.150927	1.17424
D112	6983	1	1436.61	1331.66	1080.29	507	507		356.186	355	262	462	413532	33.3737	763.596	774	470	990	886535	97.1261			0.0336527	0.694939	0.164756	2.22415
D112	6988	1	1438.91	1333.19	1076.55	508	508		371.697	371	287	470	431540	31.2073	844.843	842	559	1169	980863	125.648			0.0404916	0.92702	0.212526	2.35708
D112	6993	1	1439.68	1334.73	1076.55	509	509		376.672	379	257	473	437316	36.7372	825.811	837	484	1146	958767	133.279			0.0379926	0.750572	0.215676	2.19854
D112	6998	1	1439.68	1338.56	1086.19	510	510		386.242	384	287	518	448427	33.1549	847.481	857	474	1139	983926	118.764			0.0396017	0.887542	0.189457	2.2732
D112	7003	1	1430.48	1337.03	1090.6	515	515		369.413	368	293	473	428889	30.3599	904.039	901	468	1316	1049589	158.757			0.0405189	0.947655	0.219591	2.05063
D112	7008	1	1429.72	1341.63	1089.77	520	520		390.274	391	292	478	453108	29.6248	920.195	892	462	1385	1068346	178.137			0.0376277	0.955454	0.223635	1.88818
D112	7020	1	1423.58	1353.12	1098.68	525	525		395.78	397	266	494	459501	33.9642	1017.88	1049	479	1455	1181755	199.447			0.0461416	1.02793	0.229956	1.90832
D112	7025	1	1428.18	1358.49	1085.06	530	530		455.895	457	336	579	529294	42.7776	973.662	1022	399	1458	1130422	256.957			0.0445314	0.908707	0.161709	1.05491
D112	7030	1	1431.25	1359.26	1090.98	535	535		457.301	458	338	589	530926	43.8793	1019.28	1035	436	1478	1183389	228.859			0.0528945	1.04712	0.244175	1.74814
D112	7035	1	1434.31	1364.62	1077.76	540	540		478.035	480	371	570	554999	30.5013	997.981	1026	506	1340	1158656	160.582			0.0283439	0.863958	0.163176	1.74368
D112	7040	1	1432.78	1358.49	1063.6	545	545		494.372	492	396	647	573966	38.2633	991.104	971	491	1619	1150672	222.051			0.0458072	1.13184	0.190553	1.42878
D112	7045	1	1429.72	1366.16	1077.06	550	550		495.16	496	378	607	574881	35.4941	1016.43	1044	479	1450	1180075	196.478			0.0397702	1.06718	0.19248	1.67005
D112	7050	1	1431.25	1363.09	1072.77	555	555		484.845	485	395	587	562905	27.0259	907.993	920	502	1267	1054180	150.463			0.0441433	1.5169	0.222031	2.19287
D112	7055	1	1433.55	1369.22	1072.77	560	560		461.269	460	345	580	535533	30.994	773.184	758	397	1326	897667	170.936			0.0251097	0.729083	0.190493	1.44754
D112	7074	1	1434.31	1375.36	1072.81	565	565		471.571	465	386	630	547494	37.7649	764.152	729	419	1276	887180	172.542			0.0134451	0.331324	0.156127	1.19615
D112	7079	1	1431.25	1371.52	1072.81	570	570		525.272	520	426	668	609841	42.0872	906.756	891	398	1455	1052744	205.572			0.0396194	0.951257	0.188149	1.39697
D112	7086	1	1428.18	1374.59	1080.31	575	575		561.074	558	414	737	651407	46.7036	1018.73	994	396	1792	1182741	294.306			0.0567188	1.28964	0.175425	1.0332
D112	7091	1	1417.45	1385.32	1080.31	580	580		540.571	539	405	709	627603	43.9706	1086.97	1085	458	1646	1261975	243.523			0.0351454	0.83481	0.178473	1.35195
D112	7096	1	1412.85	1395.29	1052.3	585	585		611.565	610	474	805	710027	45.6248	1252.12	1263	858	1655	1453714	160.586			0.0580471	1.47078	0.203611	2.63806
D112	7110	1	1404.42	1402.19	1041.15	590	590		609.962	610	473	751	708166	42.3138	1090.61	1099	503	1766	1266198	216.206			0.0238403	0.67132	0.17116	1.47441
D112	7115	1	1399.82	1399.89	1041.15	595	595		587.494	586	486	724	682080	38.362	1089.03	1074	714	1552	1264359	155.117			0.0230185	0.689169	0.17272	2.06803
D112	7128	1	1395.22	1397.59	1071	600	600		557.81	564	327	752	647617	88.4573	1126.06	1140	430	1732	1307359	305.565			0.0672835	0.795081	0.22035	1.33081
D112	7133	1	1389.85	1402.19	1054.61	605	605		665.042	664	507	858	772114	55.5183	1187.57	1184	654	1713	1378773	187.215			0.0601297	1.35885	0.22108	2.29696
D112	7138	1	1382.18	1407.56	1065.37	610	610		600.186	593	358	841	696816	104.397	1127.15	1132	522	1665	1308619	271.237			0.0572888	0.623023	0.192735	1.34301
D112	7143	1	1368.38	1409.86	1061.41	615	615		670.529	676	505	816	778484	52.577	1154.43	1139	834	1568	1340298	153.5			0.0535909	1.29739	0.178737	2.28081
D112	7148	1	1356.12	1409.86	1068.84	620	620		643.676	647	511	771	747308	48.9724	1071.8	1090	456	1563	1244356	255.087			0.0518237	1.29518	0.183693	1.30409
D112	7159	1	1354.59	1415.99	1064.56	625	625		625.491	642	385	812	726195	83.5228	1102.45	1145	481	1631	1279945	265.075			0.0534397	0.759802	0.195117	1.35802
D112	7164	1	1342.32	1424.42	1058.58	630	630		711.83	722	487	874	826435	63.4562	1280.37	1352	584	1665	1486511	253.921			0.0708338	1.48406	0.211766	1.7624
D112	7169	1	1335.42	1427.49	1058.58	635	635		668.331	686	404	902	775932	100.556	1053.03	1069	360	1850	1222565	364.781			0.0369004	0.473051	0.131325	0.67019
D112	7174	1	1324.69	1430.55	1030.45	640	640		686.077	684	531	866	796535	52.963	1080.36	1077	606	1524	1254301	197.298			0.0194757	0.494932	0.128641	1.24825
D112	7179	1	1322.39	1431.32	1030.45	645	645		731.787	733	623	828	849605	30.9268	1194.11	1218	782	1459	1386364	116.296			0.0367314	1.67669	0.13582	2.45563
D112	7184	1	1312.42	1433.62	1021.92	650	650		689.06	688	506	848	799999	59.85	985.949	1008	519	1507	1144687	223.002			0.0235349	0.529458	0.133752	1.04318
D112	7189	1	1307.05	1429.02	1021.92	655	655		691.498	689	556	854	802829	37.3601	801.107	801	593	999	930085	78.984			0.0162591	0.592251	0.0958317	1.77397
D112	7208	1	1299.39	1435.92	1005.58	660	660		725.252	726	618	873	842017	33.2749	795.29	807	497	1048	923332	115.591			0.0199412	0.852274	0.112306	1.38934
D112	7214	1	1299.39	1436.69	1028.08	665	665		740.075	741	620	885	859227	37.4033	807.437	826	480	1110	937434	115.554			0.0133093	0.519766	0.0929969	1.18906
D112	29005	1	1297.4	1429.03	1028.08	670	670		773.055	770	684	901	336279	36.6215	702.168	705	457	876	305443	81.8325			0.0101075	0.422456	0.105427	1.63669
D112	29030	1	1284.07	1433.28	1004.4	675	675		742.262	741	657	837	322884	30.6805	731.264	725	572	956	318100	72.8235			0.00251277	0.12128	0.0449445	0.863805
D112	29035	1	1273.29	1436.97	1004.4	680	680		790.299	787	685	899	343780	31.1639	787.2	791	623	928	342432	62.049			0.00915345	0.460041	0.0530704	1.27872
D112	29040	1	1271.3	1435.84	1004.4	685	685		819.513	818	723	925	356488	30.6316	780.768	782	588	963	339634	79.9613			0.00390876	0.208335	0.0562881	1.04065
D112	29045	1	1263.92	1443.78	984.613	690	690		832.099	830	752	939	361963	29.7171	826.336	829	618	985	359456	78.7231			0.0114851	0.635877	0.0700261	1.37388
D112	29050	1	1259.1	1452.58	984.613	695	695		844.628	846	702	964	367413	41.6381	778.317	782	560	984	338568	85.7342			-0.000114	-0.00461564	0.0471791	0.818015
D112	29055	1	1259.67	1454.85	973.357	700	700		850.071	850	748	964	369781	31.0436	742.593	747	616	871	323028	43.7323			0.00440277	0.240067	0.0500801	1.61965
D112	29060	1	1255.98	1456.83	963.225	705	705		803.947	802	697	905	349717	31.1268	662.931	663	517	791	288375	48.6093			0.00109243	0.0563695	0.0437735	1.14389
D112	29065	1	1254.28	1455.98	951.964	710	710		824.439	822	726	929	358631	35.8069	641.572	639	493	775	279084	49.1182			0.00201287	0.0925046	0.0536508	1.33019
D112	29070	1	1250.87	1463.92	952.952	715	715		847.701	848	763	960	368750	33.039	607.129	607	438	780	264101	52.6296			0.00835255	0.425062	0.0388761	0.863375
D112	29076	1	1251.72	1459.39	930.891	720	720		830.897	828	731	941	361440	36.6821	495.724	493	386	620	215640	42.4647			2.52E-04	0.0114295	0.0251668	0.57316
D112	29081	1	1251.72	1461.65	921.613	725	725		835.883	836	745	917	363609	29.579	502.418	499	398	597	218552	39.1827			0.00128149	0.0723356	0.0383455	0.947052
D112	29086	1	1249.74	1457.97	921.613	730	730		855.085	852	729	961	371962	36.2799	524.471	525	428	636	228145	39.3318			0.00301429	0.141661	0.0353047	0.909436
D112	29091	1	1253.71	1457.4	911.388	735	735		828.446	828	731	918	360374	28.5162	462.69	462	383	558	201270	27.5823			-0.000862	-0.05015	0.022756	0.746469
D112	29096	1	1253.43	1448.6	900.637	740	740		828.754	828	695	937	360508	31.6889	429.931	431	333	502	187020	25.3893			1.98E-04	0.0103747	0.0266516	0.879179
D112	29101	1	1247.47	1448.04	896.107	745	745		830.777	830	760	923	361388	28.5599	411.205	410	349	475	178874	22.6532			-0.000776	-0.0451573	0.0232904	0.826299
D112	29106	1	1248.6	1434.99	871.13	750	750		846.402	847	756	918	368185	29.7679	470.186	471	388	572	204531	28.5089			0.00463619	0.262429	0.0484525	1.52435
D112	29111	1	1245.48	1432.43	861.387	755	755		814.867	811	694	916	354467	40.5973	442.834	443	352	540	192633	34.9739			0.0015987	0.0640755	0.0506627	1.2211
D112	29116	1	1241.23	1431.86	861.387	760	760		850.676	848	761	925	370044	31.0089	430.317	432	334	511	187188	29.0897			0.00112586	0.0617025	0.0326336	0.93497
D112	29121	1	1242.08	1422.5	849.556	765	765		849.062	847	771	927	369342	29.7269	417.154	416	348	495	181462	26.2351			0.00302156	0.172084	0.0205729	0.641055
D112	29126	1	1234.98	1420.8	841.042	770	770		832.064	833	745	918	361948	29.8968	384.66	386	310	458	167327	24.9256			-0.000556	-0.0309473	0.0106938	0.326568
D112	32232	1	1224.92	1430.23	841.042	775	775		859.649	859	739	983	411772	37.599	410.992	411	338	521	196865	29.7854			0.0035758	0.162929	0.0382826	1.01752
D112	32237	1	1225.55	1424.57	841.042	780	780		864.106	865	757	973	413907	36.8308	367.61	368	302	446	176085	28.0358			0.00834943	0.388536	0.00953418	0.247665
D112	32242	1	1207.32	1420.17	841.042	785	785		872.221	879	740	976	417794	43.7262	345.967	344	287	423	165718	20.8076			0.00922996	0.364859	0.0108409	0.356635
D112	32247	1	1199.78	1417.66	816.596	790	790		860.493	864	709	973	412176	45.2459	443.983	447	349	537	212668	37.5212			0.00863276	0.325547	0.0629087	1.40067
D112	32252	1	1192.23	1416.4	816.596	795	795		853.033	854	724	938	408603	34.2213	404.196	407	321	476	193610	28.2363			0.00444757	0.220747	0.0543681	1.47627
D112	32257	1	1192.23	1419.54	816.596	800	800		854.336	858	752	1000	409227	39.9658	363.286	364	295	438	174014	22.763			0.00708112	0.300613	0.030565	0.946668
D112	32262	1	1197.26	1418.91	816.596	805	805		886.163	891	764	978	424472	39.708	363.605	367	289	452	174167	25.5739			0.00747008	0.330947	0.057858	1.55525
D112	32267	1	1179.66	1418.91	816.596	810	810		868.971	868	768	948	416237	32.4882	321.71	322	275	380	154099	18.2989			0.0104381	0.552612	0.0502033	1.68084
D112	32272	1	1175.26	1420.17	813.882	815	815		877.76	882	735	1012	420447	44.2599	280.735	281	226	320	134472	16.6016			0.0113913	0.446735	0.0166324	0.553307
D112	32277	1	1185.32	1415.14	791.364	820	820		881.962	887	768	965	422460	34.88	336.232	335	275	419	161055	23.7275			0.00677881	0.340505	0.0305692	0.840666
D112	32282	1	1184.69	1410.74	791.364	825	825		879.996	881	783	969	421518	32.4254	296.666	294	246	369	142103	23.5957			0.0108357	0.581837	0.0163673	0.404939
D112	32287	1	1175.26	1410.74	778.491	830	830		832.257	829	728	934	398651	39.6392	292.378	293	244	352	140049	18.7373			-0.00556835	-0.235133	0.0342706	1.03408
D112	32292	1	1182.8	1407.6	778.491	835	835		825.334	822	738	955	395335	35.8809	266.092	267	220	317	127458	16.8054			-0.00511488	-0.236515	0.0146608	0.457561
D112	32297	1	1197.26	1390.62	751.022	840	840		772.267	772	693	856	369916	26.5799	277.914	279	210	320	133121	16.6356			0.00482198	0.278856	0.0159677	0.525126
D112	32302	1	1167.08	1389.99	751.022	845	845		745.407	745	640	865	357050	32.5406	273.273	277	217	329	130898	21.4448			0.00617248	0.281051	0.0391922	0.961189
D112	32307	1	1190.97	1391.88	751.022	850	850		782.77	782	698	888	374947	31.9029	263.38	266	212	310	126159	19.1721			0.005438	0.265411	0.0156422	0.423155
D112	32669	1	1183.75	1383.62	737.356	855	855		749.814	749	636	882	359161	36.3478	263.244	264	205	323	126094	21.4278			0.00615967	0.252578	0.0161135	0.389636
D112	32674	1	1156.47	1380.94	722.081	860	860		700.357	703	573	813	335471	43.6025	253.006	253	178	324	121190	22.5797			0.0172917	0.546047	0.036962	0.798795
D112	32679	1	1186.96	1364.97	726.654	865	865		696.319	696	592	771	333537	28.8987	243.795	243	201	292	116778	16.0269			-0.000102	-0.00493814	0.0109544	0.329659
D12	8971	1	1221.89	1088.57	984.783	265	265	202	141.033	140	109	177	67555	10.4222	1102.95	1070	833	1430	528313	140.174			0.0467548	1.20885	0.170201	2.28886
D12	8977	1	1216.72	1098.9	984.783	270	270	202	132.129	132	113	161	63290	7.46624	951.754	957	770	1106	455890	64.6682			0.0217713	0.75415	0.182009	4.53249
D12	8982	1	1225.94	1111.81	984.783	275	275	202	128.14	128	107	160	61379	7.06391	663.62	658	434	951	317874	95.4585			0.0128523	0.460368	0.0976343	1.23674
D12	8987	1	1232.95	1111.44	984.783	280	280	202	132.307	131	109	162	63375	8.31919	878.683	873	451	1323	420889	198.859			0.0231724	0.720365	0.250377	1.76958
D12	8992	1	1235.53	1116.23	984.783	285	285	202	130.311	130	108	155	62419	7.82078	768.328	768	351	1204	368029	157.618			0.0154676	0.507597	0.213574	1.71574
D12	8997	1	1236.27	1123.61	994.804	290	290	202	133.868	133	114	164	64123	7.17106	963.15	983	572	1200	461349	127.404			0.0214597	0.784383	0.177201	2.27592
D12	9002	1	1244.38	1132.83	994.804	295	295	202	133.106	133	107	154	63758	7.48773	983.01	997	471	1424	470862	190.883			0.0178146	0.62228	0.1797	1.56891
D12	9007	1	1253.6	1134.67	994.804	300	300	202	129.756	130	109	160	62153	8.48977	801.177	809	417	1193	383764	169.998			0.0118158	0.356961	0.183071	1.45856
D12	9012	1	1249.17	1140.94	1012.97	305	305	202	130.401	130	112	152	62462	7.0484	884.689	918	497	1161	423766	141.905			0.0172018	0.625731	0.184396	1.94123
D12	9017	1	1260.24	1147.58	1012.97	310	310	202	130.177	130	115	154	62355	6.76069	932.472	963	475	1244	446654	178.198			0.0137845	0.523625	0.173153	1.54468
D12	9022	1	1272.04	1154.95	1012.97	315	315	202	133.422	133	116	160	63909	7.60461	1022.41	1034	662	1284	489732	125.007			0.0210134	0.722177	0.178122	2.47314
D12	9027	1	1284.94	1158.27	1012.97	320	320	202	131.336	131	115	152	62910	6.81662	843.942	873	437	1154	404248	177.213			0.00875101	0.334287	0.122493	1.03939
D12	9032	1	1294.53	1164.91	1012.97	325	325	202	132.292	132	108	167	63368	9.13051	700.572	727	344	1113	335574	180.633			0.0156545	0.446645	0.138006	0.940672
D12	9037	1	1297.11	1174.5	1033.44	330	330	202	132.85	133	112	160	63635	6.85187	1036.9	1046	655	1364	496677	144.429			0.021929	0.832109	0.237593	2.75657
D12	9042	1	1306.7	1181.87	1033.44	335	335	202	134.119	133	117	161	64243	6.80853	1005.2	1024	612	1285	481493	132.664			0.0267618	1.02686	0.258053	3.10843
D12	9047	1	1313.71	1187.4	1033.44	340	340	202	134.177	134	117	156	64271	6.55966	1061.75	1084	660	1328	508576	126.292			0.0258747	1.03183	0.268622	3.56028
D12	9052	1	1319.24	1189.25	1033.44	345	345	202	135.916	136	115	167	65104	8.29209	939.401	942	480	1323	449973	196.892			0.0183017	0.589186	0.213155	1.67661
D12	9057	1	1322.19	1194.41	1033.44	350	350	202	137.154	137	117	158	65697	6.49244	894.322	914	538	1131	428380	127.864			0.0112685	0.470793	0.159016	1.91923
D12	9062	1	1326.98	1198.47	1033.44	355	355	202	135.578	135	114	165	64942	7.43885	750.777	771	403	1127	359622	157.885			0.00434375	0.157651	0.0728577	0.645853
D12	9067	1	1331.41	1213.58	1033.44	360	360	202	137.14	137	117	167	65690	7.31532	1071.95	1068	671	1436	513464	166.651			0.00803126	0.298724	0.127459	1.45434
D12	9072	1	1336.94	1219.85	1033.44	365	365	202	141.255	141	123	164	67661	7.53693	1017.16	1036	647	1308	487220	135.747			0.0218914	0.802986	0.217182	2.67399
D12	9077	1	1342.84	1226.49	1033.44	370	370	202	141.171	140	117	181	67621	9.67008	951.092	969	505	1236	455573	141.48			0.0116198	0.335372	0.142542	1.67736
D12	9082	1	1350.22	1229.81	1033.44	375	375	202	140.852	140	116	171	67468	9.45773	961.891	957	502	1441	460746	209.551			0.0151822	0.445446	0.207147	1.57538
D12	9087	1	1347.63	1231.29	1038.41	380	380	202	146.171	146	118	189	70016	8.74008	953.447	950	534	1412	456701	183.617			0.0180717	0.593741	0.188007	1.6435
D12	9092	1	1345.79	1236.08	1038.41	385	385	202	144.344	144	120	177	69141	9.5611	888.017	884	428	1420	425360	259.091			0.0121629	0.362835	0.139348	0.838382
D12	9097	1	1346.9	1246.77	1038.41	390	390	202	141.518	141	116	177	67787	9.26071	783.789	796	412	1207	375435	183.724			-0.00538982	-0.165622	0.099114	0.769408
D12	9102	1	1348	1257.47	1038.41	395	395	202	146.344	145	113	184	70099	10.1541	627.758	603	340	1108	300696	174.644			0.00533175	0.152872	0.0737597	0.493833
D12	9107	1	1358.33	1249.72	1038.41	400	400	202	143.148	143	119	174	68568	8.11663	752.72	776	364	1024	360553	139.108			7.92E-04	0.0279043	0.177889	1.6344
D12	9112	1	1375.29	1277.01	1061.39	405	405	202	168.109	168	127	208	80524	11.7893	1196.23	1220	501	1717	572993	293.608			0.0271777	0.754568	0.18443	1.26882
D12	9117	1	1380.82	1276.27	1061.39	410	410	202	181.259	179	149	227	86823	12.7473	1314.89	1317	651	1828	629830	199.388			0.027846	0.770453	0.223677	2.41087
D12	9122	1	1384.88	1284.76	1063.2	415	415	202	187.24	187	157	223	89688	12.4618	1183.52	1227	667	1636	566906	233.516			0.0225423	0.662469	0.146582	1.29588
D12	9127	1	1388.94	1291.02	1063.2	420	420	202	191.539	191	155	238	91747	12.9924	1029.39	1025	566	1468	493078	190.985			0.0124164	0.361604	0.168462	1.55417
D12	9132	1	1392.99	1297.29	1063.2	425	425	202	203.39	203	164	245	97424	14.4688	1024.76	1080	513	1411	490862	209.469			0.0155559	0.430645	0.162492	1.36765
D12	9137	1	1394.47	1299.14	1063.2	430	430	202	211.86	211	160	282	101481	17.2034	1017.59	1032	444	1570	487424	267.71			0.0215798	0.520284	0.106536	0.731927
D12	9142	1	1392.62	1316.84	1078.24	435	435	202	217.839	218	165	262	104345	15.2273	1239.37	1226	927	1557	593657	126.238			0.0548059	1.48661	0.217654	3.5098
D12	9147	1	1395.57	1323.84	1078.24	440	440	202	230.597	230	185	285	110456	16.7771	1283.36	1293	852	1603	614730	151.433			0.0556904	1.45014	0.212772	2.97368
D12	9152	1	1398.52	1330.85	1078.24	445	445	202	235.073	236	185	290	112600	17.7917	1233.96	1232	870	1597	591069	163.806			0.0553254	1.38533	0.19912	2.50181
D12	9158	1	1400.74	1331.22	1078.24	450	450	202	228.14	227	168	302	109279	21.257	1023.75	1023	735	1292	490378	116.735			0.0270106	0.564532	0.133732	2.06896
D12	9163	1	1395.2	1336.01	1078.24	455	455	202	245.119	244	179	324	117412	27.4235	1168.66	1171	672	1711	559788	236.367			0.0374534	0.645369	0.189334	1.57419
D12	9168	1	1397.79	1337.12	1074.44	460	460	202	267.883	268	220	330	128316	17.1804	1204.11	1209	969	1376	576770	67.4195			0.0195677	0.598502	0.124556	3.95635
D12	9173	1	1402.21	1330.85	1074.44	465	465	202	278.518	279	210	334	133410	18.8288	1225.54	1226	951	1570	587034	104.27			-0.00011	-0.00326623	0.0771451	1.68357
D12	9179	1	1406.27	1329.01	1074.44	466	466	202	283.58	283	226	343	135835	21.0367	1237.89	1221	931	1666	592951	144.347			0.0032647	0.0877319	0.0525739	0.856689
D12	9184	1	1402.95	1326.79	1074.44	467	467	202	284.171	282	219	381	136118	24.0671	1298.94	1281	943	1647	622192	127.165			0.00626712	0.147076	0.0848327	1.59754
D121	9189	1	1391.52	1324.95	1074.44	468	468		273.894	275	228	332	131195	19.578	1021.68	1022	732	1359	489386	120.747			0.00884055	0.245189	0.0980839	1.51158
D121	9340	1	1388.57	1329.74	1074.44	470	470		300.724	298	221	391	130815	27.9977	1057.66	998	705	1633	460080	207.13			0.0235375	0.494007	0.0832953	0.785245
D121	9345	1	1386.72	1339.33	1074.44	475	475		302.278	303	240	365	131491	18.3807	936.274	948	597	1308	407279	159.404			0.0323736	1.0314	0.109707	1.16134
D121	9350	1	1382.3	1348.55	1074.44	480	480		310.984	310	254	384	135278	21.0345	933.772	946	673	1252	406191	146.951			0.0253403	0.730768	0.101674	1.17288
D121	9355	1	1388.57	1350.76	1074.44	485	485		346.007	348	269	418	150513	28.3502	865.634	819	547	1281	376551	182.139			0.0340058	0.802765	0.0752565	0.665262
D121	9360	1	1391.15	1353.71	1074.44	490	490		335.851	335	265	388	146095	19.4543	916.862	930	487	1367	398835	192.036			0.00815992	0.279459	0.072888	0.648713
D121	9365	1	1394.47	1357.03	1076.5	495	495		382.968	383	330	446	166591	19.9248	1043.11	1118	510	1418	453752	201.366			0.0177101	0.668951	0.0713534	0.690008
D121	9370	1	1394.1	1354.82	1076.5	500	500		385.274	384	311	480	167594	26.4145	987.097	1035	473	1392	429387	206.139			0.0265471	0.75439	0.152577	1.2678
D121	9375	1	1391.15	1361.09	1076.5	505	505		414.848	413	337	507	180459	27.9007	1015.65	1030	496	1557	441809	278.885			0.0217168	0.632077	0.110242	0.723236
D121	9382	1	1386.35	1361.83	1076.5	510	510		441.623	441	356	557	192106	35.6099	1049.01	1066	534	1585	456321	239.489			0.0334405	0.802597	0.144685	1.1073
D121	9387	1	1381.19	1363.3	1076.5	515	515		438.814	439	370	526	190884	28.0898	1092.14	1115	641	1424	475083	190.863			0.0156729	0.482123	0.098446	1.02567
D121	9392	1	1375.66	1368.83	1076.5	520	520		451.483	453	348	531	196395	31.7222	1202.78	1196	783	1592	523209	171.989			0.00538148	0.152362	0.0750444	0.976354
D121	9397	1	1369.76	1371.05	1076.5	525	525		467.051	467	393	564	203167	27.011	1112.95	1121	779	1403	484135	130.973			0.00515019	0.177193	0.0452829	0.736249
D121	9402	1	1364.97	1373.63	1076.5	530	530		501.326	499	411	592	218077	29.0536	1157.34	1170	730	1517	503443	140.963			0.00568654	0.195135	0.0371449	0.588093
D121	9408	1	1371.6	1371.78	1076.5	535	535		507.793	508	445	595	220890	26.6253	1127.59	1166	670	1469	490503	174.91			0.00815068	0.308383	0.0771179	0.923121
D121	9413	1	1372.34	1378.42	1076.5	540	540		512.441	508	415	613	222912	34.0493	1133.15	1132	867	1406	492920	108.646			-0.00800742	-0.242969	0.0557382	1.10129
D121	9418	1	1370.13	1366.25	1059.1	545	545		523.685	524	420	608	227803	34.1401	873.943	877	602	1156	380165	120.306			0.013177	0.398994	0.0864424	1.15596
D121	9423	1	1367.55	1368.1	1059.1	550	550		550.462	549	471	641	239451	27.6115	1000.69	995	677	1311	435300	137.47			0.0206649	0.807267	0.109306	1.43454
D121	9428	1	1376.77	1366.99	1048.65	555	555		537.467	536	460	646	233798	34.3234	1034.67	1042	701	1342	450081	118.771			0.00855947	0.265788	0.0929944	1.48239
D121	9433	1	1378.61	1372.52	1048.65	560	560		553.156	553	484	632	240623	25.7663	1083.23	1101	707	1306	471207	129.498			0.011408	0.484294	0.0729404	1.13731
D121	9438	1	1362.38	1400.55	1059.1	565	565		562.216	562	489	663	244564	26.9745	869.57	875	533	1218	378263	149.161			-0.00412802	-0.17279	0.0573247	0.632139
D121	9443	1	1357.22	1397.23	1059.1	570	570		583.503	583	516	652	253824	21.4399	1029.41	1038	753	1253	447794	114.998			0.0134062	0.720067	0.0902513	1.48203
D121	9448	1	1352.06	1393.91	1059.1	575	575		584.664	585	487	675	254329	28.9291	888.411	918	542	1181	386459	141.819			0.00668014	0.268223	0.0705202	0.825334
D121	9453	1	1341.73	1406.82	1059.1	580	580		628.956	629	555	745	273596	25.8834	1074.05	1074	769	1324	467212	107.753			0.00843489	0.4065	0.0822066	1.51434
D121	9458	1	1336.94	1408.29	1059.1	585	585		677.297	680	594	752	294624	29.2658	1194.87	1189	865	1540	519767	137.767			0.019714	0.894841	0.0846432	1.35366
D121	9463	1	1325.14	1411.24	1059.1	590	590		648.372	648	526	756	282042	36.8795	1060.3	1052	791	1355	461230	105.815			0.0168347	0.582136	0.110607	1.99588
D121	9468	1	1314.45	1413.09	1059.1	595	595		703.747	706	583	822	306130	40.5712	1188.21	1176	934	1450	516872	102.241			0.0327524	1.10021	0.129641	2.66747
D121	9474	1	1300.43	1409.77	1059.1	600	600		729.784	732	597	868	317456	44.6309	1119.81	1131	886	1302	487117	91.6722			0.0241714	0.771821	0.109937	2.41982
D121	9479	1	1293.43	1415.3	1059.1	605	605		640.446	634	501	865	278594	67.3155	874.995	873	597	1227	380623	130.407			-0.001029	-0.0196002	0.0796267	0.989741
D121	9484	1	1288.26	1416.04	1044.83	610	610		769.172	766	630	944	334590	45.5877	881.628	898	483	1203	383508	159.164			0.0206619	0.683115	0.0858844	0.876196
D121	9489	1	1274.99	1417.14	1044.83	615	615		751.221	756	599	875	326781	54.1911	993.018	1010	633	1376	431963	150.736			0.00537212	0.148145	0.0696088	0.857451
D121	9494	1	1273.69	1410.99	1044.83	620	620		749.159	748	619	899	325884	56.3553	993.248	988	610	1373	432063	178.891			0.00712851	0.188184	0.0332427	0.357268
D121	9499	1	1262.08	1410.14	1044.83	625	625		775.395	776	666	903	337297	40.5834	1017.86	1022	706	1301	442770	118.662			0.0149362	0.56235	0.0861389	1.36057
D121	29350	1	1280.04	1397.13	1026.87	630	630		651.039	650	557	745	283202	30.3763	701.818	717	546	833	305291	63.4359			0.00273931	0.1171	0.0214065	0.463732
D121	29355	1	1267.65	1398.37	1026.87	635	635		671.26	671	579	798	291998	35.3558	684.453	692	509	897	297737	101.614			0.00352005	0.133193	0.01271	0.169075
D121	29362	1	1267.04	1395.89	1026.87	640	640		686.761	688	580	791	298741	38.0095	614.936	620	455	772	267497	64.5957			0.00673238	0.241656	0.0216323	0.403147
D121	29367	1	1260.84	1392.79	1026.87	645	645		727.837	731	600	850	316609	44.2425	601.138	583	394	791	261495	85.0444			0.00428468	0.140374	0.00316768	0.0446402
D121	29372	1	1250.31	1396.51	1026.87	650	650		797.899	795	698	906	347086	41.29	571.876	583	456	661	248766	47.9031			0.0229422	0.866797	0.056347	1.2736
D121	29377	1	1234.83	1400.23	1026.87	655	655		766.667	766	674	865	333500	35.5831	466.269	468	358	581	202827	37.3231			0.0136754	0.581345	0.0205956	0.504209
D121	29382	1	1224.3	1404.56	1026.87	660	660		781.205	775	678	908	339824	45.6981	462.887	466	333	600	201356	58.9676			0.00934296	0.316477	0.0277776	0.424314
D121	29387	1	1235.45	1403.32	999.818	665	665		754.025	755	629	854	328001	40.9158	613.816	608	473	818	267010	79.5221			4.87E-04	0.0179252	0.0318668	0.476755
D121	29393	1	1229.88	1405.18	999.818	670	670		791.644	788	657	922	344365	39.738	692.506	691	566	849	301240	51.9413			0.00806002	0.318569	0.0356258	0.917282
D121	29398	1	1223.68	1406.42	999.818	675	675		797.752	795	682	897	347022	36.0939	616.885	615	489	739	268345	45.0945			0.00804463	0.352769	0.0211525	0.566738
D121	29403	1	1217.49	1407.66	999.818	680	680		771.037	772	671	867	335401	30.9178	502.239	500	344	706	218474	89.4112			6.10E-04	0.0304276	0.0177926	0.196394
D121	29408	1	1213.15	1413.23	974.678	685	685		777.6	779	674	889	338256	31.581	536.326	531	429	672	233302	50.8415			-0.000249	-0.0122464	0.0205755	0.425349
D121	29413	1	1210.06	1414.47	949.09	690	690		745.616	746	676	830	324343	24.0905	569.053	571	440	708	247538	63.4984			3.17E-04	0.019644	0.0305742	0.531735
D121	29418	1	1211.92	1415.71	936.378	695	695		769.087	769	671	892	334553	35.1468	609.641	607	491	734	265194	45.4272			0.00265848	0.116038	0.0295405	0.77013
D121	29423	1	1215.63	1422.52	936.378	700	700		810.756	809	727	911	352679	30.6074	598.184	600	499	714	260210	38.5281			0.00290609	0.153512	0.0266205	0.805182
D121	29428	1	1213.15	1416.33	927.171	705	705		800.287	798	704	905	348125	29.6415	498.382	482	397	635	216796	53.1672			0.00472353	0.253861	0.0159246	0.293871
D121	29433	1	1208.2	1418.81	927.171	710	710		836.749	833	699	968	363986	40.9738	577.251	586	412	724	251104	66.3159			1.01E-04	0.00411326	0.0244284	0.415136
D121	29438	1	1213.77	1414.47	909.928	715	715		853.864	854	762	963	371431	30.6127	557.382	557	457	630	242461	30.7584			0.00356077	0.197933	0.0361543	1.2646
D121	29443	1	1216.87	1416.95	909.928	720	720		832.563	828	714	958	362165	41.9426	505.749	497	383	646	220001	55.1995			0.0012352	0.0489772	0.031899	0.566461
D121	29448	1	1220.59	1416.33	909.928	725	725		843.805	843	708	938	367055	31.0705	485.531	486	383	589	211206	45.275			0.00167758	0.090966	0.0186557	0.392802
D121	29453	1	1216.25	1407.66	891.059	730	730		865.926	867	754	966	376678	40.1314	573.945	574	461	718	249666	40.7062			0.00757108	0.324272	0.0472219	1.27158
D121	29458	1	1228.02	1404.56	878.776	735	735		841.644	840	737	937	366115	29.6587	543.446	544	471	637	236399	29.6704			0.00690415	0.38916	0.0463621	1.6231
D121	29463	1	1224.3	1404.56	878.776	740	740		857.223	856	750	969	372892	29.2923	550.039	549	445	648	239267	39.8726			0.00533895	0.310823	0.0386538	1.02676
D121	29468	1	1220.59	1397.75	863.747	745	745		827.294	826	755	923	359873	24.8893	497.23	499	417	557	216295	28.2188			9.09E-04	0.0603629	0.0278001	0.953204
D121	29473	1	1219.97	1399.61	862.947	750	750		844.005	841	763	947	367142	26.7545	502.775	513	376	589	218707	43.9196			0.00403581	0.253607	0.0431903	0.94791
D121	29478	1	1216.25	1395.89	862.947	755	755		837.851	835	730	931	364465	32.9094	407.283	406	320	509	177168	41.8448			0.00561569	0.284346	0.00777002	0.150088
D121	29483	1	1219.97	1383.5	850.163	760	760		831.706	831	720	949	361792	32.2049	411.4	409	342	487	178959	25.1831			0.00264142	0.136072	0.013733	0.442616
D121	29488	1	1224.3	1376.69	830.845	765	765		826.834	826	747	937	359673	29.2611	446.529	446	372	529	194240	25.9909			0.00524038	0.294612	0.034599	1.14908
D121	29493	1	1226.78	1372.36	828.027	770	770		835.287	835	722	919	363350	31.6312	462.011	463	387	556	200975	21.4389			0.00488886	0.256945	0.0240101	1.01058
D121	29498	1	1216.87	1369.26	815.682	775	775		852.179	852	744	950	370698	38.6694	483.933	483	397	569	210511	27.6283			0.00377691	0.165841	0.0364146	1.23084
D121	29503	1	1213.15	1363.07	815.682	780	780		861.264	861	761	961	374650	34.6227	493.68	500	392	589	214751	40.7944			0.00380217	0.188447	0.0364746	0.851739
D121	29508	1	1216.25	1356.25	805.747	785	785		845.646	844	756	941	367856	35.6114	462.57	462	383	526	201218	22.1313			0.00388809	0.183942	0.0271879	1.10644
D121	29513	1	1204.48	1361.21	806.052	790	790		848.434	848	743	954	369069	33.1725	405.802	406	329	488	176524	25.8011			0.00356826	0.181878	0.0152507	0.472522
D121	29518	1	1193.96	1352.54	789.139	795	795		808.892	808	709	903	351868	30.2114	405.189	404	329	486	176257	22.1			8.06E-04	0.0431459	0.0216616	0.77746
D121	32313	1	1194.58	1351.91	789.139	800	800		819.326	818	737	917	392457	32.8462	406.603	406	346	503	194763	21.3445			0.00563703	0.279647	0.0319428	1.17932
D121	32318	1	1195.21	1351.28	789.139	805	805		807.309	804	724	902	386701	28.8147	367.478	368	319	430	176022	18.2514			0.00676498	0.376526	0.0335122	1.30573
D121	32323	1	1181.38	1346.88	789.139	810	810		789.764	790	685	890	378297	32.244	344.958	347	282	389	165235	17.6102			0.00442078	0.215606	0.0360382	1.36276
D121	32328	1	1172.58	1344.99	789.139	815	815		779.478	778	686	906	373370	31.5096	309.58	309	253	363	148289	18.78			0.00382168	0.18836	0.0273458	0.877571
D121	32333	1	1170.69	1341.85	771.08	820	820		738.413	741	602	862	353700	36.1903	301.82	301	224	381	144572	22.9223			-0.00635947	-0.261174	0.0313055	0.799381
D121	32338	1	1170.06	1339.96	771.08	825	825		738.457	738	650	858	353721	28.7197	288.76	289	213	341	138316	18.3082			0.0025458	0.130586	0.0155249	0.482234
D121	32343	1	1163.15	1337.45	771.08	830	830		732.81	733	654	802	351016	27.7027	284.689	285	237	328	136366	16.2079			-0.000785	-0.0415827	0.0301794	1.02913
D121	32348	1	1160.01	1334.93	771.08	835	835		722.783	723	598	879	346213	36.6328	269.582	270	211	326	129130	20.1928			0.00829205	0.324521	0.0264176	0.687218
D121	32353	1	1157.49	1331.79	758.547	840	840		681.749	677	576	834	326558	42.9495	268.263	267	214	328	128498	18.6454			-0.00724098	-0.231553	0.0327549	0.912638
D121	32358	1	1160.63	1331.79	757.919	845	845		694.973	693	619	777	332892	27.4247	273.033	273	232	317	130783	15.6598			-0.00692535	-0.35344	0.023185	0.790157
D121	32363	1	1169.44	1331.16	746.707	850	850		701.271	700	603	815	335909	31.6483	267.255	268	214	318	128015	16.3626			0.00222617	0.0984371	0.00439353	0.142894
D121	32368	1	1158.12	1329.28	746.707	855	855		687.954	687	582	775	329530	33.1837	260.545	260	206	314	124801	17.114			6.81E-04	0.0282336	0.0127777	0.384149
D121	32373	1	1154.35	1326.76	746.707	860	860		675.242	676	570	786	323441	33.7016	249.292	249	196	303	119411	17.5339			2.55E-04	0.0102068	0.0173573	0.485144
D122	9194	1	1418.07	1334.91	1074.44	468	468	127	296.165	297	205	377	141863	26.6549	1162.08	1145	763	1566	556634	174.064			0.046135	0.980009	0.186971	2.10325
D122	9200	1	1414.38	1341.91	1074.44	470	470	127	279.253	282	187	362	133762	30.4495	946.027	982	562	1310	453147	187.558			0.0127424	0.23078	0.107448	0.978751
D122	9205	1	1412.17	1350.76	1074.44	475	475	127	308.411	309	250	379	147729	22.972	1105.46	1115	850	1441	529513	133.917			0.0360292	0.93378	0.158113	2.25399
D122	9210	1	1410.69	1360.72	1074.44	480	480	127	321.307	320	264	397	153906	20.7621	1028.93	1024	797	1240	492859	90.8888			0.0259168	0.781893	0.166009	3.22356
D122	9215	1	1410.69	1365.51	1074.44	485	485	127	352.115	350	290	420	168663	25.1739	1057.24	986	778	1578	506417	190.084			0.0252509	0.688986	0.135349	1.32612
D122	9221	1	1408.11	1368.1	1074.44	490	490	127	346.086	345	297	411	165775	17.7185	1047.37	1059	623	1469	501688	205.822			-0.00118639	-0.0464011	0.0954989	0.8872
D122	9226	1	1412.54	1372.52	1075.42	495	495	127	392.405	393	279	484	187962	29.3075	1188.48	1263	712	1527	569282	197.872			0.0402871	1.03705	0.193853	1.95056
D122	9232	1	1410.32	1373.26	1075.42	500	500	127	392.184	392	307	489	170600	30.4686	989.005	990	592	1310	430217	126.274			0.0114394	0.29116	0.101649	1.44535
D122	9254	1	1409.22	1379.53	1077.7	505	505	127	423.995	425	342	520	184438	34.1538	1143.75	1183	515	1593	497531	215.958			0.0128328	0.314583	0.158813	1.45165
D122	9259	1	1406.27	1381	1077.7	510	510	127	465.168	465	377	572	202348	43.5781	1032.54	1011	534	1598	449157	210.94			0.01768	0.370889	0.163241	1.37385
D122	9264	1	1398.15	1376.95	1077.7	515	515	127	455.497	456	338	558	198141	39.4442	1089.34	1091	642	1477	473865	173.158			0.00710403	0.162915	0.124171	1.38976
D122	9269	1	1392.62	1379.9	1077.7	520	520	127	480.26	483	385	564	208913	33.7433	1310.92	1319	965	1550	570251	99.7426			0.00836781	0.236217	0.0841425	2.04012
D122	9274	1	1377.87	1383.22	1082.72	525	525	127	493.048	491	383	603	214476	46.1692	1363.5	1342	794	2003	593121	245.508			0.0148019	0.311532	0.0685132	0.712218
D122	9279	1	1379.35	1384.32	1082.72	530	530	127	524.759	522	441	627	228270	31.0367	1458.72	1438	1139	1883	634543	132.037			0.00274868	0.0926929	0.0469955	0.991787
D122	9284	1	1389.3	1382.85	1073.88	535	535	127	517.72	518	435	627	225208	30.0839	1063.12	1077	647	1387	462459	138.257			-0.00820735	-0.284821	0.0679277	0.97821
D122	9289	1	1389.67	1388.75	1073.88	540	540	127	532.143	529	445	668	231482	34.6843	1129.95	1134	734	1471	491530	124.537			-0.0126907	-0.394418	0.0390753	0.682413
D122	9294	1	1380.82	1384.69	1079.93	545	545	127	588.998	592	500	684	256214	31.1724	1235.42	1236	893	1534	537407	133.178			0.0327409	1.19804	0.151597	2.44231
D122	9299	1	1384.14	1377.32	1056.07	550	550	127	577.297	578	491	675	251124	29.7133	1187.26	1182	760	1456	516458	145.837			0.0159057	0.608384	0.0992337	1.46986
D122	9304	1	1387.09	1377.32	1056.07	555	555	127	577.262	575	496	684	251109	30.5001	1213.61	1227	912	1477	527919	103.942			0.0144891	0.540625	0.126879	2.62924
D122	9309	1	1389.67	1381.37	1056.07	560	560	127	580.906	581	504	659	252694	23.2319	1156.89	1183	755	1375	503248	129.288			0.0109971	0.543973	0.0824493	1.36315
D122	9314	1	1383.4	1395.38	1053.68	565	565	127	570.283	569	478	665	248073	33.6817	1067.72	1069	810	1365	464458	102.485			0.0100956	0.338451	0.0974397	1.85005
D122	9319	1	1384.51	1385.8	1050.75	570	570	127	581.743	583	505	682	253058	27.3335	1079.37	1104	798	1330	469527	131.18			0.0119748	0.503689	0.0819757	1.24681
D122	9324	1	1377.87	1375.84	1050.75	575	575	127	598.211	594	496	692	260222	30.5096	998.623	1064	553	1319	434401	207.122			0.0202885	0.779786	0.0688	0.620723
D122	9329	1	1370.5	1386.17	1043.95	580	580	127	602.166	601	510	710	261942	35.1708	991.131	1042	592	1302	431142	171.851			0.0165692	0.558122	0.0884062	0.936913
D122	9334	1	1362.75	1389.48	1039.82	585	585	127	601.253	602	501	721	261545	36.944	1099.25	1120	753	1387	478174	137.908			0.0190275	0.60777	0.0927176	1.35267
D122	29134	1	1342.93	1389.48	1039.82	590	590	127	652.499	652	552	762	283837	30.339	1076.85	1093	810	1315	468430	100.058			0.0337458	1.40415	0.0937417	1.84481
D122	29139	1	1331.17	1396.92	1039.82	595	595	127	688.834	691	536	775	299643	35.2439	1151.42	1169	880	1317	500868	86.1524			0.0273133	1.03928	0.0973754	2.37187
D122	29144	1	1326.21	1392.58	1025.37	600	600		620.133	620	524	749	269758	40.1117	1046.2	1049	803	1283	455098	96.1236			0.0147424	0.449217	0.0734067	1.48863
D122	29149	1	1319.4	1394.44	1025.37	605	605		629.345	622	532	759	273765	45.4292	1057.02	1022	816	1392	459804	125.174			0.0140302	0.383351	0.0623223	0.990801
D122	29154	1	1309.49	1400.01	1025.37	610	610		655.871	656	525	800	285304	51.1148	1010.43	1008	782	1311	439535	101.183			0.0120052	0.304432	0.0742196	1.37991
D122	29159	1	1290.29	1405.59	1024.65	615	615		712.945	712	543	880	310131	58.9965	1164.65	1162	765	1546	506622	183.56			0.0125777	0.300215	0.0782159	0.920529
D122	29164	1	1278.53	1406.21	1024.65	620	620		752.982	750	629	864	327547	43.2291	1118.49	1116	875	1352	486541	94.2757			0.0130324	0.448165	0.0549685	1.23633
D122	29169	1	1269.85	1411.78	1024.65	625	625		830.791	840	721	953	361394	44.5826	1186.97	1222	744	1463	516332	168.986			0.022205	0.809599	0.0915176	1.17786
D122	29174	1	1259.95	1414.88	1024.65	630	630		827.83	825	714	968	360106	44.7515	1056.24	1057	698	1268	459466	115.404			0.0244591	0.883301	0.0993332	1.65401
D122	29179	1	1250.04	1416.12	1025.82	635	635		768.492	767	649	886	334294	39.8933	760.241	761	607	918	330705	58.999			0.0111091	0.423303	0.043785	1.08106
D122	29184	1	1240.75	1413.64	1025.82	640	640		796.607	792	718	901	346524	33.1815	775.533	776	613	912	337357	47.138			0.0115233	0.546991	0.0543418	1.69595
D122	29189	1	1232.7	1412.4	1025.82	645	645		782.687	780	673	895	340469	35.4425	595.12	578	457	798	258877	71.0304			0.00558678	0.245378	0.0450864	0.722908
D122	29194	1	1225.26	1415.5	1025.82	650	650		747.947	746	672	830	325357	28.0031	481.087	478	407	587	209273	36.5479			0.00380315	0.20239	0.0391225	0.991179
D122	29199	1	1217.83	1414.26	1007.35	655	655		794.002	793	696	905	345391	33.1958	542.848	545	426	673	236139	42.3121			0.00726193	0.344888	0.0455386	1.11759
D122	29204	1	1211.64	1414.26	1007.35	660	660		769.894	771	635	904	334904	40.1122	491.501	491	357	639	213803	56.4316			7.13E-04	0.0273411	0.0188148	0.32169
D122	29209	1	1211.64	1422.93	1007.44	665	665		752.641	753	653	841	327399	30.0273	515.651	520	367	640	224308	53.4627			0.00293043	0.146475	0.0387828	0.720194
D122	29214	1	1202.35	1420.45	998.781	670	670		808.828	809	714	920	351840	33.496	593.938	607	433	735	258363	67.4138			0.0100205	0.479131	0.0547788	0.915109
D122	29219	1	1196.77	1421.69	998.781	675	675		787.071	787	678	913	342376	35.0551	576.099	579	439	674	250603	39.8782			0.00446723	0.199708	0.0404035	1.12204
D122	29224	1	1191.2	1422.93	980.108	680	680		809.602	806	711	932	352177	36.7443	678.952	674	544	793	295344	55.1932			0.0122805	0.534599	0.0716894	1.64577
D122	29230	1	1187.48	1429.74	980.108	685	685		774.391	773	675	882	336860	35.9719	506.908	514	382	616	220505	48.5721			0.00561457	0.240388	0.0482396	0.960541
D122	29235	1	1187.48	1429.12	950.958	690	690		750.74	752	664	820	326572	23.674	455.329	460	348	552	198068	39.0402			0.00475891	0.300395	0.0302129	0.684082
D122	29240	1	1185.63	1445.84	953.58	695	695		738.317	741	640	826	321168	33.6685	465.262	455	368	619	202389	52.6336			1.36E-04	0.00598029	0.0295229	0.506977
D122	29245	1	1186.87	1445.22	953.58	700	700		773.885	774	681	862	336640	29.5478	463.069	463	389	542	201435	24.9235			-0.00128868	-0.0675906	0.0205649	0.748778
D122	29250	1	1186.25	1429.74	953.58	705	705		804.326	802	713	893	349882	28.0555	447.809	447	361	528	194797	30.9348			0.00976604	0.554552	0.0335134	0.938811
D122	29255	1	1183.77	1432.84	935.449	710	710		795.055	794	710	923	345849	34.4073	433.828	433	333	523	188715	27.5846			-0.00196827	-0.0911415	0.0136234	0.422756
D122	29260	1	1185.01	1430.98	935.449	715	715		764.43	763	689	844	332527	26.201	401.469	405	294	489	174639	30.2262			-0.00333512	-0.19526	0.0276436	0.714581
D122	29265	1	1177.58	1437.79	935.449	720	720		752.469	753	638	888	327324	34.6098	455	467	297	596	197925	68.1655			0.00153732	0.0667448	0.0594723	0.74938
D122	29270	1	1180.67	1437.79	908.044	725	725		782.269	783	703	864	340287	27.4731	492.855	491	387	598	214392	35.7122			0.00808852	0.45693	0.0442476	1.16955
D122	29275	1	1179.43	1431.6	911.249	730	730		752.14	754	631	867	327181	40.0158	471.317	472	344	587	205023	47.7073			0.0058358	0.218107	0.0403503	0.766348
D122	29280	1	1183.77	1421.69	891.803	735	735		765.234	765	680	851	332877	28.044	420.448	420	338	516	182895	35.9453			0.0041214	0.223998	0.0368501	0.831426
D122	29285	1	1176.96	1419.21	891.746	740	740		733.697	734	648	810	319158	27.0912	384.195	385	316	458	167125	29.34			-0.00155733	-0.0844843	0.0261714	0.667928
D122	29290	1	1174.48	1419.21	874.575	745	745		726.777	725	637	813	316148	28.6605	369.894	371	287	447	160904	29.9335			0.0028297	0.143107	0.0313848	0.752052
D122	29295	1	1173.86	1408.68	874.575	750	750		753.841	756	670	839	327921	27.9043	395.021	395	326	471	171834	27.078			8.58E-04	0.0463246	0.0350855	0.988974
D122	29300	1	1169.52	1400.63	874.575	755	755		753.593	754	661	914	327813	38.7175	356.851	359	262	475	155230	34.874			0.00121352	0.0471824	0.0308336	0.612139
D122	29305	1	1182.53	1396.3	864.475	760	760		797.379	795	700	893	346860	34.4158	406.409	406	339	500	176788	26.2215			0.00329286	0.152084	0.0382271	1.14134
D122	29310	1	1185.63	1385.15	852.589	765	765		786.611	788	703	868	342176	26.4418	361.195	362	301	418	157120	21.5545			0.00130777	0.0777076	0.0159701	0.526818
D122	29315	1	1186.25	1383.91	852.589	770	770		812.499	812	728	917	353437	29.277	349.86	349	282	418	152189	24.7322			8.28E-04	0.0459445	0.0118647	0.331738
D122	32141	1	1178.07	1373.85	852.589	775	775		805.681	804	719	899	385921	31.0302	326.246	326	256	386	156272	21.2585			-0.00032	-0.0166268	0.0392581	1.15944
D122	32146	1	1180.59	1361.91	852.589	780	780		800.63	801	676	890	383502	36.0871	303.042	303	242	361	145157	20.7715			-0.00170241	-0.0756686	0.0399453	1.12078
D122	32151	1	1201.96	1354.36	813.295	785	785		861.82	863	758	957	412812	34.267	456.159	454	386	542	218500	29.363			0.0067713	0.338308	0.0510135	1.50807
D122	32156	1	1200.08	1346.19	813.295	790	790		839.24	838	736	945	401996	36.2312	382.687	382	321	457	183307	22.8191			0.00242149	0.111909	0.0243539	0.797433
D122	32161	1	1191.9	1342.42	813.295	795	795		831.159	829	740	927	398125	29.858	356.378	356	300	431	170705	19.8046			0.00316093	0.175427	0.029412	1.02828
D122	32166	1	1186.87	1344.3	801.088	800	800		807.493	806	690	914	386789	34.2055	355.317	351	277	480	170197	34.5116			-0.00171698	-0.0812054	0.0177705	0.359527
D122	32171	1	1191.9	1338.02	801.088	805	805		809.015	808	726	894	387518	28.5021	326.804	326	282	387	156539	15.6424			0.00667535	0.376438	0.00637007	0.264484
D122	32176	1	1188.13	1342.42	801.088	810	810		800.825	799	709	885	383595	28.0932	321.138	324	260	388	153825	25.0554			0.00407767	0.231532	0.0227855	0.571077
D122	32181	1	1181.22	1339.27	797.363	815	815		791.977	792	685	890	379357	30.1322	307.213	308	251	374	147155	22.17			0.00673764	0.351806	0.0295983	0.796715
D122	32186	1	1173.67	1336.13	797.363	820	820		767.9	766	657	905	367824	39.5007	286.455	290	212	370	137212	26.6024			3.00E-05	0.00116486	0.0355561	0.739445
D122	32191	1	1176.82	1334.87	765.619	825	825		737.635	738	640	802	353327	27.229	286.72	287	234	344	137339	16.383			0.00547834	0.295199	1.70E-04	0.00595625
D122	32196	1	1181.22	1326.7	765.619	830	830		730.1	730	629	866	349718	29.3274	279.171	279	224	344	133723	15.7371			0.00261553	0.129887	0.00656258	0.231318
D122	32201	1	1171.16	1321.04	765.619	835	835		716.246	718	602	858	343082	35.416	269.493	270	219	329	129087	18.5567			0.00497166	0.200097	0.0183507	0.523397
D122	32206	1	1175.56	1318.53	765.619	840	840		714.848	716	617	823	342412	31.6059	277.965	279	205	339	133145	19.311			0.00419549	0.18899	0.0283664	0.794095
D122	32211	1	1176.19	1320.41	754.417	845	845		707.898	709	625	784	339083	27.8412	285.173	285	238	340	136598	14.807			-0.00240082	-0.122382	0.0225067	0.847843
D122	32216	1	1184.99	1313.5	754.417	850	850		694.129	694	616	787	332488	25.9024	269.459	271	227	324	129071	14.6155			4.01E-04	0.0214588	0.00775975	0.283923
D122	32221	1	1183.1	1309.1	746.276	855	855		677.37	678	578	784	324460	30.7559	272.263	274	214	311	130414	19.1596			-0.000634	-0.027942	0.010642	0.299268
D122	32226	1	1181.84	1304.69	737.076	860	860		665.704	666	589	750	318872	27.2576	264.159	265	218	311	126532	15.4153			9.39E-04	0.0458108	0.0170012	0.572929
D2	7220	1	1172.4	765.503	940.444	47	47	203	128.953	128	109	170	149715	7.79818	501.527	482	315	848	582273	99.005			0.00808649	0.265297	0.0606306	0.579155
D2	7228	1	1168.19	771.122	940.444	50	50	203	128.151	127	109	163	148783	7.71511	467.938	471	297	597	543276	47.5106			0.00763134	0.251599	0.124809	2.18572
D2	7233	1	1162.92	773.23	940.444	55	55	203	128.503	128	104	159	149192	7.32792	519.739	519	259	787	603417	120.417			0.00806932	0.280743	0.185894	1.35316
D2	7238	1	1162.92	773.932	940.444	60	60	203	128.209	128	107	155	148851	7.43849	515.438	507	236	877	598423	118.984			0.00787997	0.269513	0.200966	1.44981
D2	7243	1	1162.92	778.498	940.444	65	65	203	130.129	130	102	161	151080	7.45519	517.992	510	283	839	601389	108.176			0.0152844	0.52554	0.181597	1.47184
D2	7248	1	1171.35	777.795	937.032	70	70	203	126.595	126	107	148	146977	6.46741	447.939	439	263	731	520057	89.7832			0.00710133	0.276047	0.161102	1.38447
D2	7253	1	1173.45	786.224	937.032	75	75	203	126.653	126	100	157	147044	7.92829	545.919	518	257	916	633812	152.336			0.00964266	0.305137	0.217529	1.28055
D2	7258	1	1175.56	797.111	937.032	80	80	203	127.775	128	106	157	148347	7.7315	508.71	502	285	802	590612	100.173			0.008192	0.268571	0.199677	1.69049
D2	7263	1	1182.94	805.54	937.032	85	85	203	126.689	126	103	156	147086	7.05378	482.537	482	322	639	560225	58.7758			0.00706424	0.251974	0.182144	2.52991
D2	7268	1	1182.23	811.862	937.032	90	90	203	124.445	124	106	149	144481	5.77709	410.168	414	254	543	476205	56.7204			0.00685888	0.293483	0.139508	1.77066
D2	7273	1	1167.84	809.404	937.032	95	95	203	124.31	124	98	151	144324	6.40032	423.898	417	275	621	492146	63.9441			0.00630313	0.243311	0.130608	1.53161
D2	7278	1	1168.89	811.862	937.032	100	100	203	127.68	127	109	151	148237	6.9522	486.571	483	339	648	564909	60.492			0.0134528	0.487575	0.155079	2.15984
D2	7283	1	1172.4	806.594	937.032	105	105	203	130.819	131	100	175	151881	9.02258	612.181	609	398	880	710742	97.1323			0.02738	0.77281	0.223024	2.2986
D2	7288	1	1181.18	812.213	937.032	110	110	203	128.551	128	111	149	149248	6.42981	590.606	582	419	820	685694	80.4864			0.0177438	0.697133	0.204608	2.49277
D2	7293	1	1175.21	817.481	937.032	115	115	203	127.702	127	105	167	148262	8.17381	541.201	548	281	781	628334	90.4271			0.017729	0.544321	0.214688	2.11559
D2	7298	1	1178.37	825.91	937.032	120	120	203	129.848	130	110	162	150753	7.00123	629.965	632	393	880	731389	85.4864			0.019093	0.694942	0.226601	2.72275
D2	7303	1	1176.97	834.69	937.032	125	125	203	127.752	127	106	151	148320	6.6135	571.287	574	395	749	663264	69.3223			0.0121245	0.462803	0.190778	2.64064
D2	7308	1	1175.21	842.417	937.032	130	130	203	126.024	126	103	152	146314	6.64515	539.86	533	341	752	626778	76.4329			0.0106227	0.398681	0.177089	2.12527
D2	7313	1	1174.86	849.089	937.032	135	135	203	126.846	127	107	154	147268	7.20545	588.187	585	335	832	682885	93.855			0.0132305	0.459741	0.24143	2.43757
D2	7318	1	1174.16	859.626	937.032	140	140	203	130.445	130	102	167	151447	9.02911	682.593	693	391	923	792491	110.703			0.0269385	0.757955	0.247675	2.44802
D2	7323	1	1165.38	866.65	937.032	145	145	203	127.573	127	108	158	148112	6.59167	550.288	554	289	818	638884	107.767			0.0142273	0.542974	0.180705	1.56301
D2	7328	1	1156.6	873.674	937.032	150	150	203	129.897	129	108	163	150810	8.43503	608.674	613	319	891	706671	124.834			0.0197083	0.59527	0.177171	1.46769
D2	7333	1	1155.19	879.293	937.032	155	155	203	127.028	127	107	153	147480	7.10185	555.191	573	289	767	644577	95.7983			0.013581	0.47933	0.171138	1.69377
D2	7339	1	1151.33	884.912	937.032	160	160	203	127.311	127	100	157	147808	7.74345	585.201	585	419	751	679418	57.4749			0.0146277	0.474058	0.176725	3.05829
D2	7344	1	1145.36	888.775	937.032	165	165	203	125.75	125	105	162	145996	6.76907	571.754	571	320	812	663806	103.84			0.0126814	0.46527	0.156581	1.49086
D2	7349	1	1139.04	902.823	953.199	170	170	203	127.807	128	108	160	148384	7.32596	575.783	572	330	891	668484	111.57			0.0136151	0.468672	0.132698	1.20919
D2	7354	1	1138.69	921.437	953.199	175	175	203	130.035	130	106	182	150971	8.68627	677.136	672	465	924	786155	92.0629			0.0152067	0.448474	0.15607	1.98589
D2	7359	1	1131.66	928.461	953.199	180	180	203	129.929	130	110	154	150848	6.41323	638.09	642	362	882	740822	92.9521			0.0190338	0.756827	0.166194	1.95658
D2	7364	1	1135.88	939.349	953.199	185	185	203	128.686	128	105	166	149405	7.91484	696.918	694	456	967	809122	83.8539			0.0143653	0.460511	0.187785	2.62791
D2	7369	1	1127.8	942.861	953.199	190	190	203	129.322	129	103	161	150143	8.09765	669.742	676	434	866	777570	72.1832			0.0160661	0.505047	0.17287	2.73509
D2	7374	1	1124.99	947.426	953.199	195	195	203	126.735	126	101	154	147139	7.47941	593.993	603	424	798	689626	65.1669			0.00855944	0.287609	0.139063	2.2256
D2	7379	1	1123.93	948.831	953.199	200	200	203	127.695	127	106	160	148254	8.00194	628.879	636	390	857	730129	82.1487			0.0135468	0.426583	0.148975	1.98517
D2	7384	1	1123.23	949.885	953.199	205	205	203	126.36	126	107	155	146704	6.81969	576.991	576	378	859	669886	83.7538			0.00808344	0.297149	0.136707	1.65706
D2	7389	1	1132.71	943.212	953.199	210	210	203	126.503	126	104	149	146870	6.20652	518.649	518	357	665	602151	56.3122			0.00570444	0.23122	0.111748	1.85154
D2	7394	1	1137.28	947.426	953.199	215	215	203	120.652	121	103	147	140077	5.69084	1032.69	1051	499	1392	1198958	159.755			0.00489403	0.206507	0.105338	1.23208
D2	7399	1	1126.74	969.552	953.199	220	220	203	127.075	127	107	154	147534	6.82354	1569.86	1534	917	2385	1822604	327.665			0.0132844	0.488303	0.203813	1.62231
D2	7404	1	1130.26	971.308	969.471	225	225	203	125.13	125	110	147	145276	5.55547	658.415	665	457	837	764420	67.5119			0.00623927	0.279321	0.103817	1.83452
D2	7409	1	1130.96	966.742	969.471	230	230	203	125.859	125	99	168	146122	7.36176	822.864	807	586	1172	955345	107.794			0.00999682	0.338434	0.128894	1.74318
D2	7414	1	1131.66	964.284	969.471	235	235	203	124.258	124	106	166	144263	6.94312	706.394	731	372	967	820123	137.276			0.00611965	0.217708	0.120185	1.10418
D2	7419	1	1149.22	961.474	969.471	240	240	203	122.982	123	104	143	142782	5.72883	682.211	711	403	917	792047	117.26			0.00824798	0.351225	0.132567	1.36198
D2	7424	1	1148.17	968.147	969.471	245	245	203	119.877	119	101	144	139177	6.46485	599.412	575	295	1040	695917	173.584			0.00200633	0.074257	0.0847426	0.539536
D2	7429	1	1140.79	982.195	990.011	250	250	203	130.521	130	102	165	151535	7.69134	1063.15	1084	661	1471	1234320	159.558			0.0149621	0.500326	0.118248	1.40917
D21	7434	1	1150.27	974.82	990.011	255	255	226	122.741	122	101	162	142502	7.33161	709.428	701	413	1027	823646	116.849			0.00555342	0.184916	0.144101	1.52937
D21	7491	1	1146.41	970.254	990.011	256	256	226	121.86	122	101	150	141480	6.55806	607.634	622	353	846	705463	95.607			0.00536069	0.19816	0.124039	1.40268
D21	7486	1	1148.87	967.094	990.011	257	257	226	121.634	122	103	148	141217	7.08966	549.186	549	348	753	637605	83.2166			0.00800414	0.272466	0.129152	1.50969
D21	7470	1	1148.52	967.094	990.011	258	258	226	119.94	120	96	148	139250	7.01069	485.321	476	322	766	563458	84.9573			0.00487863	0.166118	0.107487	1.10885
D21	7455	1	1146.41	969.903	990.011	259	259	226	121.815	122	105	148	141427	6.5214	620.462	620	407	806	720356	76.4744			0.00804802	0.298262	0.171189	2.3718
D21	7439	1	1150.27	971.659	990.011	260	260	226	123.481	123	100	153	143362	7.37633	709.22	711	425	957	823405	105.037			0.0115614	0.382656	0.193039	2.18505
D21	7444	1	1149.22	974.82	990.011	265	265	226	122.686	122	100	154	142438	8.47065	601.375	614	291	952	698196	159.953			0.0116327	0.333091	0.188478	1.19249
D21	7449	1	1163.97	983.249	990.011	270	270	226	124.159	124	102	150	144149	6.79969	694.44	691	322	1070	806245	163.553			0.0156748	0.563595	0.246035	1.67677
D21	7497	1	1181.18	971.308	1005.24	275	275	226	121.363	121	104	150	140903	5.63354	387.617	383	253	550	450023	55.3193			0.0079071	0.338013	0.105969	1.34274
D21	7502	1	1194.88	982.195	1005.24	280	280	226	117.365	117	99	141	136261	6.63202	348.823	352	238	484	404983	41.028			-8.89e-05	-0.00314504	0.0877061	1.37111
D21	7507	1	1200.5	988.517	1005.24	285	285	226	119.698	119	99	148	138969	6.67386	440.001	447	232	680	510841	88.7529			0.00927114	0.329506	0.172536	1.459
D21	7512	1	1225.08	992.38	1005.24	290	290	226	121.687	122	104	144	141279	6.05076	549.431	554	353	786	637889	93.1655			0.0131873	0.523517	0.204423	2.00188
D21	7517	1	1239.13	1000.46	1005.24	295	295	226	119.525	119	105	137	138769	5.54087	423.082	418	247	634	491198	81.4247			0.00877151	0.37514	0.118249	1.0989
D21	7522	1	1257.39	1005.73	1004.06	300	300	226	119.281	119	98	146	138485	6.69447	498.286	502	298	695	578510	78.3332			0.00957188	0.337866	0.154732	1.70476
D21	7527	1	1239.48	1011.7	1014.62	305	305	226	121.183	121	104	148	140693	6.1652	537.55	543	278	802	624095	119.985			0.00642788	0.251078	0.16869	1.29334
D21	7532	1	1261.96	1010.29	1014.62	310	310	226	120.158	120	102	145	139503	5.68165	500.098	513	296	688	580614	95.905			0.00477551	0.201028	0.125917	1.16633
D21	7538	1	1260.55	1016.61	1014.62	315	315	226	119.644	119	97	155	138907	7.09651	390.882	397	187	645	453814	103.609			0.00174464	0.0587252	0.089525	0.619992
D21	7543	1	1267.23	1023.64	1028.66	320	320	226	125.459	125	101	156	145658	8.39357	625.033	638	293	916	725663	144.967			0.0105028	0.31071	0.162812	1.20737
D21	7548	1	1282.68	1027.5	1044.61	325	325	226	124.836	125	100	165	144935	7.24372	456.069	450	264	687	529496	78.5956			0.00291738	0.100262	0.126434	1.30263
D21	7553	1	1287.24	1029.26	1044.61	330	330	226	127.405	127	104	160	147917	7.07471	566.328	539	315	916	657507	125.264			0.00802371	0.286689	0.137583	1.09359
D21	7558	1	1291.81	1029.61	1044.61	335	335	226	128.053	127	103	162	148670	9.02366	621.392	617	254	1018	721436	205.457			0.0120129	0.336899	0.140059	0.743118
D21	7563	1	1294.62	1030.31	1044.61	340	340	226	125.202	125	100	169	145360	8.26143	495.089	470	221	910	574798	155.299			0.00635216	0.191319	0.103985	0.600556
D21	7568	1	1285.84	1039.79	1060.71	345	345	226	133.637	133	111	167	155153	9.20065	626.028	625	366	879	726818	109.165			0.0120218	0.345079	0.163346	1.61042
D21	7573	1	1284.79	1046.82	1060.71	350	350	226	133.339	133	109	172	154807	8.47503	627.532	626	432	808	728565	68.8333			0.0107388	0.334323	0.152099	2.40716
D21	7578	1	1291.11	1055.6	1060.71	355	355	226	129.686	129	102	155	150565	7.73195	528.953	523	331	751	614114	98.7394			0.00623835	0.207971	0.10911	1.05402
D21	7583	1	1297.08	1063.67	1072.08	360	360	226	131.876	131	109	169	153108	8.809	499.984	503	314	685	580481	75.9043			0.010163	0.30123	0.156154	1.77933
D21	7588	1	1303.05	1071.75	1072.08	365	365	226	136.953	136	112	167	159003	8.4206	577.636	580	373	765	670635	78.9912			0.00919694	0.296434	0.165403	2.07574
D21	7593	1	1309.37	1074.56	1072.08	370	370	226	133.77	133	114	165	155307	7.30467	569.186	575	347	789	660825	71.848			-0.000187	-0.00684812	0.113285	1.61226
D21	7598	1	1302.35	1081.23	1072.08	375	375	226	136.21	136	104	169	158140	8.09868	550.776	545	384	779	639451	72.9323			0.00658432	0.220032	0.11207	1.5221
D21	7604	1	1301.29	1078.07	1072.08	380	380	226	135.183	135	106	177	156948	9.60935	502.879	514	300	677	583842	75.8551			0.0115374	0.320911	0.140136	1.62968
D21	7609	1	1296.38	1082.29	1072.08	385	385	226	133.818	134	111	165	155363	8.04956	533.329	545	330	708	619195	86.2359			0.0114925	0.377769	0.153363	1.64472
D21	7614	1	1293.57	1091.07	1097.35	390	390	226	150.426	150	126	186	174645	9.49646	638.52	644	358	909	741322	124.13			0.0215063	0.666987	0.177198	1.54859
D21	7619	1	1306.56	1093.18	1082.07	395	395	226	145.631	145	111	194	169078	11.928	617.038	612	429	885	716381	83.9846			0.0190709	0.456966	0.156335	1.98662
D21	7624	1	1298.13	1089.66	1087.65	400	400	226	137.538	137	116	162	159682	7.17386	370.718	364	204	562	430404	77.0326			0.00738504	0.281098	0.0902381	0.796651
D21	7629	1	1297.08	1081.94	1087.65	405	405	226	151.72	152	123	183	176147	9.2592	611.829	621	378	844	710333	96.8697			0.0335718	1.06447	0.162526	1.766
D21	7634	1	1311.13	1069.64	1089.12	410	410	226	137.043	137	116	170	159107	8.05508	408.763	414	280	500	474574	38.0246			0.00703307	0.237639	0.0535555	1.09291
D21	7639	1	1344.49	1064.03	1089.12	415	415	226	144.584	144	118	183	167862	8.68282	561.418	567	331	790	651806	83.6431			0.0157167	0.51532	0.105388	1.27986
D21	7644	1	1337.47	1072.45	1101.71	420	420	226	141.303	140	113	185	164053	10.7428	423.108	438	226	616	491228	84.7354			0.010329	0.268944	0.0779692	0.722325
D21	7649	1	1326.58	1077.02	1105.59	425	425	226	140.499	140	116	178	163119	9.6151	367.141	375	199	556	426251	71.5917			0.00571716	0.166132	0.0515798	0.503081
D21	7654	1	1294.62	1088.96	1121.03	430	430	226	156.975	156	122	200	182248	11.4898	448.129	452	299	589	520278	56.8324			0.00643775	0.174781	0.127028	1.77746
D21	7659	1	1312.18	1092.82	1121.03	435	435	226	155.512	155	121	190	180549	10.5245	425.799	430	267	596	494353	73.7145			0.00959523	0.280865	0.100379	1.05386
D21	7664	1	1329.04	1093.53	1121.03	440	440	226	158.254	158	130	194	183733	9.77603	498.531	502	276	746	578795	111.943			0.0162092	0.516417	0.148527	1.15183
D21	7669	1	1288.65	1103.36	1104.4	445	445	226	155.744	155	123	202	180819	11.1278	368.319	364	265	532	427618	43.7607			0.0106324	0.294488	0.112849	1.707
D21	7674	1	1291.81	1127.59	1083.97	450	450	226	150.193	150	119	199	174374	10.8884	275.089	275	188	366	319378	28.0926			0.00449409	0.123427	0.0643319	1.18375
D21	7679	1	1286.15	1118.75	1111.55	455	455	226	170.953	171	141	206	198476	11.3037	402.432	405	255	574	467224	58.3207			0.0106442	0.318565	0.0959028	1.2077
D21	7684	1	1325.78	1104.85	1111.55	460	460	226	158.327	158	130	198	183818	10.212	437.303	439	286	591	507709	55.845			0.0127995	0.391872	0.0971827	1.3872
D21	7689	1	1371.67	1106.24	1108.74	465	465	226	161.311	161	130	196	187282	9.97725	567.5	567	454	680	658867	38.8617			0.0168234	0.534997	0.0917387	2.45419
D21	7694	1	1366.81	1113.19	1128.01	470	470	226	164.953	165	124	216	191510	11.2291	453.808	456	240	706	526871	100.903			0.00442425	0.12941	0.0641756	0.542443
D21	7699	1	1368.89	1128.49	1128.01	475	475	226	167.04	166	129	220	193934	12.8562	486.302	473	366	673	564597	65.1806			0.00820989	0.211605	0.077467	1.07283
D21	7704	1	1371.67	1127.1	1128.01	480	480	226	170.462	170	135	213	197906	12.6188	492.92	492	359	629	572280	48.007			0.00244413	0.0658724	0.0432187	0.850742
D21	7845	1	1368.89	1125.87	1143.39	481	481	226	178.893	178	141	238	207695	12.6948	503.025	502	380	650	584012	46.3026			0.00847508	0.236852	0.061814	1.26489
D211	7719	1	1379.32	1115.97	1145.15	485	485	225	175.488	175	139	226	203741	12.559	483.699	489	244	789	561575	109.325			0.0143154	0.394413	0.116568	0.923803
D211	7714	1	1372.37	1105.54	1145.15	490	490	225	167.347	167	136	202	194290	9.83989	371.573	379	243	530	431396	68.6828			0.0105845	0.356251	0.0707148	0.7146
D211	7725	1	1380.71	1104.85	1145.15	495	495	225	158.337	158	125	220	183829	10.0346	350.144	349	238	486	406517	41.6495			0.0111489	0.34796	0.0810548	1.26066
D211	7730	1	1387.67	1109.02	1145.15	500	500	225	163.834	164	124	208	190211	12.2572	433.489	434	276	595	503281	60.8879			0.0135927	0.358496	0.122048	1.5488
D211	7735	1	1381.41	1124.32	1145.15	505	505	225	170.973	171	135	216	198500	11.9559	354.78	356	203	543	411900	67.3732			0.00398346	0.113478	0.0743501	0.72885
D211	7740	1	1398.79	1130.58	1145.15	510	510	225	172.494	172	126	221	200266	15.2031	420.696	442	228	572	488428	77.0254			0.0130993	0.293408	0.111871	1.09908
D211	7745	1	1396.71	1122.23	1160.99	515	515	225	174.594	174	142	218	202704	11.5267	375.977	373	282	492	436509	42.8644			0.00969973	0.291021	0.125884	1.96143
D211	7750	1	1446.77	1077.03	1176.93	520	520	225	143.847	143	119	186	167006	9.18689	270.265	267	175	396	313778	35.9868			0.0012065	0.0377368	0.098826	1.35089
D211	7755	1	1464.16	1053.39	1176.93	525	525	225	151.167	150	115	198	175505	11.3189	357.84	347	187	560	415452	87.6538			0.0102022	0.269756	0.101761	0.754121
D211	7760	1	1484.32	1049.91	1205.04	530	530	225	150.643	162	0	208	174896	47.8401	395.926	431	0	587	459670	130.696			0.0649076	0.383857	0.161024	0.840295
D211	7765	1	1493.36	1059.65	1205.04	535	535	225	158.339	158	130	208	183832	11.3783	360.812	365	233	509	418903	46.313			-0.000365	-0.0101525	0.07553	1.09422
D211	7770	1	1471.81	1065.91	1211.18	540	540	225	162.674	162	126	205	188864	11.8677	533.335	532	275	811	619202	114.602			0.0150738	0.407104	0.164561	1.31524
D211	7775	1	1453.73	1076.34	1231.89	545	545	225	152.333	170	0	206	176859	54.8189	511.268	572	0	752	593582	192.674			0.100206	0.506192	0.219372	0.954772
D211	7780	1	1452.34	1078.42	1231.89	550	550	225	139.848	165	0	214	162363	64.6946	505.27	576	0	867	586618	245.91			0.12077	0.465865	0.277125	0.891701
D211	7785	1	1452.34	1090.24	1231.89	555	555	225	174.922	174	139	211	203084	12.3134	575.829	577	388	738	668537	70.102			0.0837006	2.19439	0.200483	2.74355
D211	7790	1	1469.72	1079.12	1244.95	560	560	225	147.784	165	0	221	171577	53.7085	529.214	601	0	830	614418	222.652			0.129281	0.630009	0.283914	1.0512
D211	7795	1	1474.59	1071.47	1244.95	565	565	225	154.538	154	120	189	179419	10.437	444.76	454	245	662	516366	96.192			0.0411414	1.1702	0.119417	0.986482
D211	7800	1	1475.28	1071.47	1254.8	570	570	225	96.8269	141	0	179	112416	71.4576	272.877	392	0	583	316810	202.64			0.0224709	0.0595591	0.0944701	0.232467
D211	7805	1	1460.68	1074.95	1255.11	575	575	225	102.237	150	0	190	118697	75.3955	239.158	322	0	475	277662	180.273			0.0578595	0.148333	0.167543	0.380747
D211	7810	1	1447.47	1077.03	1256.19	580	580	225	97.739	144	0	183	113475	72.0652	168.536	234	0	343	195670	126.914			0.0469309	0.121594	0.143726	0.333752
D211	7815	1	1431.47	1077.03	1256.19	585	585	225	103.851	141	0	189	120571	68.1566	161.872	206	0	401	187933	110.096			0.0288435	0.0854341	0.09539	0.256073
D211	7820	1	1421.04	1069.38	1261.55	590	590	225	97.6236	144	0	179	113341	71.941	134.396	189	0	258	156034	100.039			0.0513127	0.132465	0.120622	0.289211
D211	31279	1	1381.23	1040.89	1287.83	640	640	225	90.6102	135	0	174	132744	68.2048	93.6164	139	0	185	137148	70.5027			0.064204	0.160298	0.0827182	0.20289
D211	31274	1	1384.44	1048.92	1287.83	645	645	225	89.7556	134	0	182	131492	67.5085	93.0901	137	0	177	136377	70.1418			0.0685325	0.170546	0.0826586	0.202653
D211	31269	1	1383.64	1056.14	1276.8	650	650	225	123.502	139	0	169	180930	46.4553	130.096	145	0	188	190590	49.2167			0.119839	0.568999	0.131266	0.613433
D211	31264	1	1387.65	1061.76	1276.8	655	655	225	124.005	139	0	172	181668	46.7305	133.304	149	0	191	195290	50.4632			0.121834	0.576383	0.130901	0.611529
D211	31259	1	1397.28	1062.56	1290.4	660	660	225	90.3625	134	0	173	132381	68.0893	101.905	150	0	196	149291	76.8941			0.0631503	0.15766	0.0797437	0.195753
D211	31254	1	1396.48	1062.56	1293.18	665	665	225	124.052	139	0	168	181736	46.6997	141.612	159	0	201	207461	53.3821			0.117549	0.558822	0.130629	0.612989
D211	31249	1	1394.87	1066.57	1293.18	670	670	225	124.821	140	0	180	182863	47.3167	159.36	177	0	241	233462	61.1022			0.118291	0.558086	0.152746	0.691177
D211	31244	1	1393.27	1073.79	1293.18	675	675	225	123.619	139	0	174	181102	46.6818	158.104	177	0	229	231622	60.7073			0.119639	0.56593	0.159528	0.716616
D211	31239	1	1390.86	1087.43	1296.77	680	680	225	90.0416	135	0	174	131911	67.6821	137.057	200	0	268	200788	103.529			0.0606251	0.152086	0.125008	0.294206
D211	31234	1	1381.23	1087.43	1296.77	685	685	225	90.4826	135	0	168	132557	68.0314	135.608	192	0	277	198666	103.296			0.0623791	0.156187	0.12126	0.283951
D211	31229	1	1376.42	1092.25	1296.77	690	690	225	92.5495	138	0	176	135585	69.6128	146.693	209	0	299	214905	111.375			0.0665662	0.165951	0.134384	0.312061
D211	31191	1	1374.01	1099.47	1296.77	695	695	225	90.5556	135	0	172	132664	68.0913	136.276	194	0	278	199644	103.526			0.0669755	0.166961	0.131048	0.305033
D211	31285	1	1359.57	1108.3	1296.77	700	700	225	90.8014	134	0	181	133024	68.5183	124.238	177	0	254	182008	94.4657			0.0362915	0.0928195	0.081843	0.198988
D211	31290	1	1353.95	1125.95	1296.77	705	705	225	127.027	142	0	198	186094	48.3615	188.998	207	0	322	276882	75.4079			0.117186	0.551028	0.184163	0.779582
D211	31295	1	1363.58	1133.17	1296.77	710	710	225	125.191	140	0	181	183405	47.5087	208.384	228	0	339	305282	83.3168			0.0949352	0.45695	0.15315	0.664343
D2111	31305	1	1362.78	1150.02	1296.77	715	715		146.665	146	120	180	214864	9.5136	274.251	247	157	537	401778	82.1859			0.0857209	2.43433	0.184377	1.03896
D2111	31406	1	1352.35	1162.86	1296.77	720	720		153.414	153	122	192	224751	11.265	277.246	263	155	535	406165	73.3528			0.0926631	2.30984	0.190544	1.20984
D2111	31411	1	1347.53	1174.09	1296.77	725	725		157.07	156	122	199	230107	12.2454	252.201	237	138	485	369475	70.2511			0.0282507	0.704825	0.0438754	0.301784
D2111	31416	1	1346.73	1185.33	1296.77	730	730		163.068	163	126	209	238894	13.8489	266.179	233	148	608	389952	99.743			0.0342537	0.779943	0.052927	0.268287
D2111	31421	1	1347.53	1198.97	1296.77	735	735		170.027	169	132	216	249089	14.7312	241.239	230	152	436	353415	59.743			0.0249177	0.561213	0.0239505	0.188897
D2111	31426	1	1353.15	1206.19	1296.77	740	740		174.574	174	132	227	255751	15.2623	263.335	236	150	575	385786	87.0066			0.0489643	1.06784	0.0778814	0.43737
D2111	31431	1	1341.11	1208.6	1296.77	745	745		171.705	172	127	216	251548	12.8858	319.174	295	156	675	467590	114.657			0.0450275	1.14829	0.151287	0.731602
D2111	31436	1	1329.08	1211	1296.77	750	750		177.156	177	141	225	259534	11.7654	303.096	266	156	655	444035	117.741			0.0417612	1.20721	0.13244	0.60212
D2111	31441	1	1328.27	1203.78	1296.77	755	755		175.714	175	140	236	257421	12.1856	284.6	252	154	596	416939	103.589			0.033615	0.937912	0.0566715	0.294697
D2111	31446	1	1323.46	1217.42	1296.77	760	760		178.351	178	142	219	261284	12.9633	257.661	218	136	617	377474	106.235			0.0230704	0.620499	0.0369886	0.173024
D2111	31451	1	1314.63	1223.84	1319.11	765	765		134.974	172	0	218	197737	76.2802	299.728	343	0	621	439101	192.376			-0.0493294	-0.18363	0.162491	0.435558
D2111	31456	1	1306.61	1230.26	1319.11	770	770		137.259	176	0	213	201084	77.3629	413.495	504	0	737	605770	249.164			-0.0355201	-0.130683	0.212218	0.581054
D2111	31461	1	1302.6	1234.27	1319.11	775	775		174.096	174	136	221	255051	14.682	552.684	548	231	957	809682	159.542			0.0368262	0.842335	0.306862	1.62684
D2111	31466	1	1298.59	1233.47	1319.11	780	780		164.044	163	128	201	240325	11.7352	444.385	448	215	650	651024	103.368			0.0131655	0.363291	0.229323	1.60393
D2111	31471	1	1290.56	1225.45	1319.11	785	785		126.339	162	0	203	185086	71.1757	342.044	417	0	593	501095	197.873			-0.039965	-0.147784	0.121084	0.373399
D2111	31476	1	1276.92	1234.27	1319.11	790	790		120.119	154	0	200	175975	67.6567	289.491	363	0	487	424105	165.075			-0.0454804	-0.169189	0.0930679	0.298632
D2111	31481	1	1274.51	1251.12	1319.11	795	795		126.541	161	0	201	185383	71.3832	361.211	418	0	733	529174	222.053			-0.0272017	-0.0991379	0.166235	0.463737
D2111	31486	1	1275.32	1247.11	1319.11	800	800		122.713	157	0	200	179775	69.1298	314.53	378	0	624	460786	186.931			-0.0421243	-0.156128	0.113461	0.34291
D2111	31491	1	1270.5	1251.12	1319.11	805	805		125.635	160	0	202	184056	71.0269	364.289	450	0	637	533683	212.223			-0.0452688	-0.16774	0.137979	0.416259
D2111	31496	1	1263.28	1252.73	1301.62	810	810		173.877	174	136	232	254730	14.0018	354.501	358	201	575	519344	80.3271			0.0219619	0.533732	0.236207	1.6865
D2112	31300	1	1390.86	1124.34	1296.77	715	715		140.302	140	110	170	205543	8.10683	232.288	221	162	377	340302	40.721			0.084115	2.6856	0.150458	1.49205
D2112	31310	1	1404.5	1151.63	1296.77	720	720		143.913	144	119	183	210833	9.16262	285.921	291	168	430	418874	51.0949			0.0965179	2.76505	0.2119	1.95687
D2112	31315	1	1391.66	1162.86	1296.77	725	725		147.763	147	120	201	216473	11.2882	359.318	354	180	610	526401	105.855			0.0371733	0.938324	0.1324	0.793755
D2112	31320	1	1382.04	1173.29	1296.77	730	730		152.968	152	112	200	224098	13.3809	352.693	330	184	698	516695	116.321			0.043448	0.952019	0.124047	0.66922
D2112	31325	1	1383.64	1185.33	1296.77	735	735		148.726	149	115	183	217883	9.34639	264.82	248	168	512	387962	69.1519			0.0100123	0.315485	0.0277451	0.206766
D2112	31330	1	1394.87	1167.67	1296.77	740	740		144.068	144	117	179	211060	8.57852	219.9	211	157	336	322154	31.2664			0.028794	0.940067	0.0488729	0.655424
D2112	31335	1	1379.63	1166.87	1296.77	745	745		141.807	142	109	177	207747	9.26317	228.615	224	157	335	334921	33.9845			0.0226418	0.677885	0.0778535	0.971791
D2112	31340	1	1375.62	1164.46	1296.77	750	750		140.737	140	114	173	206180	8.67766	258.522	256	163	366	378735	41.5047			0.0241922	0.766179	0.107194	1.20608
D2112	31345	1	1380.43	1151.63	1296.77	755	755		136.64	136	108	163	200178	7.48557	213.904	215	160	260	313369	16.4684			-0.00280732	-0.102777	0.0379372	0.949493
D2112	31350	1	1374.01	1165.27	1296.77	760	760		140.411	140	110	169	205702	7.46863	206.459	202	133	305	302463	36.4495			0.00153666	0.0576902	0.0384762	0.419728
D2112	31355	1	1367.59	1173.29	1318.28	765	765		108.537	139	0	178	159006	61.2263	170.876	215	0	287	250333	97.8697			-0.0476227	-0.177285	0.0246543	0.0840191
D2112	31360	1	1372.41	1195.76	1318.28	770	770		114.947	148	0	183	168397	64.7597	298.494	366	0	507	437293	172.702			-0.0343429	-0.126251	0.104063	0.325815
D2112	31365	1	1363.58	1178.91	1318.28	775	775		146.769	146	119	184	215016	9.35095	323.667	313	209	520	474172	58.63			0.0257666	0.788525	0.139806	1.35426
D2112	31370	1	1359.57	1183.72	1318.28	780	780		146.648	146	121	179	214839	8.59868	327.068	323	215	513	479154	59.5802			0.0221563	0.739357	0.157912	1.49729
D2112	31375	1	1338.71	1183.72	1318.28	785	785		110.853	142	0	179	162399	62.4742	239.211	288	0	464	350444	140.063			-0.0483541	-0.180315	0.0527372	0.171114
D2112	31380	1	1342.72	1186.93	1318.28	790	790		110.799	142	0	174	162320	62.4203	223.167	267	0	396	326939	131.022			-0.0416422	-0.154257	0.0604902	0.194309
D2112	31385	1	1349.94	1186.13	1318.28	795	795		107.549	136	0	176	157559	60.8593	220.352	259	0	420	322816	131.32			-0.0653794	-0.247238	0.0583104	0.184905
D2112	31390	1	1344.32	1161.25	1318.28	800	800		107.335	137	0	173	157246	60.4404	176.744	204	0	324	258930	105.276			-0.048825	-0.182317	0.0505507	0.161569
D2112	31395	1	1333.89	1163.66	1318.28	805	805		141.301	141	118	180	207006	8.68877	220.01	214	130	411	322315	47.425			0.00916684	0.295443	0.101565	0.855459
D2112	31400	1	1326.67	1166.07	1318.28	810	810		141.943	141	110	176	207946	9.03822	200.414	197	139	303	293606	26.6249			0.0083075	0.258784	0.0587774	0.835748
D212	7840	1	1359.71	1138.98	1146.08	482	482	258	213.517	212	158	290	247893	22.1073	448.478	455	258	645	520683	74.5591			0.00903201	0.172904	0.123992	1.32709
D212	7835	1	1357.09	1137.67	1147.69	483	483	258	211.96	212	154	260	246085	19.3086	450.993	453	272	650	523603	80.1015			0.0110374	0.23968	0.146982	1.443
D212	7830	1	1355.78	1140.29	1141.6	484	484	258	199.3	199	155	266	231387	19.3422	444.782	440	258	651	516392	92.9812			0.00457475	0.093846	0.120646	1.02997
D212	7850	1	1359.56	1139.03	1141.6	485	485	258	193.907	193	150	253	225126	15.6133	490.689	504	274	651	569690	85.873			0.00879936	0.216659	0.139294	1.39726
D212	7863	1	1362.72	1147.43	1153.23	490	490	258	205.991	206	160	253	239155	15.901	440.774	440	267	591	511739	61.9226			-0.00221229	-0.0574457	0.150195	1.85901
D212	7868	1	1343.17	1141.12	1153.57	495	495	258	210.322	210	157	270	244184	19.3421	351.057	347	243	506	407577	46.4642			0.00285156	0.0618385	0.108355	1.47727
D212	7873	1	1309.75	1134.18	1154.15	500	500	258	221.71	221	164	267	257405	17.1216	337.514	326	235	514	391854	57.9079			0.0123973	0.317137	0.141564	1.44556
D212	7878	1	1283.26	1135.44	1154.61	505	505	258	213.385	214	165	260	247740	15.6099	393.264	394	241	552	456580	62.9275			0.0125275	0.338259	0.165037	1.77058
D212	7883	1	1278.22	1142.38	1154.7	510	510	258	212.552	211	161	274	246773	16.6683	369.178	372	217	518	428616	63.4241			0.00486073	0.123367	0.143383	1.45988
D212	7889	1	1305.96	1142.38	1154.22	515	515	258	226.363	227	175	280	262807	17.0097	396.226	393	249	543	460018	62.0672			0.00911608	0.240439	0.152176	1.68631
D212	7894	1	1328.03	1137.34	1153.83	520	520	258	209.047	209	163	273	242704	18.0104	308.929	313	200	396	358666	38.8608			0.00646991	0.149227	0.0888171	1.29693
D212	7899	1	1352.08	1135.44	1158.29	525	525	258	207.472	206	165	290	240875	18.3235	252.391	248	176	421	293026	31.9376			0.006894	0.155049	0.0611106	0.910245
D212	7904	1	1367.85	1131.03	1158.02	530	530	258	190.912	191	149	241	221649	14.2808	286.227	288	196	393	332310	37.8493			0.00103496	0.027643	0.122309	1.64827
D212	7909	1	1357.76	1136.7	1158.19	535	535	258	219.376	219	174	301	254695	18.4792	227.488	226	158	328	264113	29.9222			0.00147712	0.0350195	0.0372807	0.546489
D212	7921	1	1369.11	1134.18	1157.99	540	540	258	212.117	212	162	273	246268	15.6557	284.922	286	186	413	330794	45.7556			9.95E-04	0.0269272	0.09704	1.10164
D212	7926	1	1377.94	1134.18	1157.84	545	545	258	207.651	208	161	255	241083	15.8045	374.065	373	280	519	434289	39.9867			-0.00331376	-0.0873671	0.145771	2.38031
D212	7931	1	1387.4	1134.18	1157.67	550	550	258	221.745	222	165	295	257446	16.4653	402.607	405	282	515	467427	42.9839			0.00849185	0.226801	0.132097	2.18582
D212	7936	1	1396.86	1135.44	1157.51	555	555	258	213.599	213	154	277	247988	19.3879	394.409	392	254	551	457909	51.4223			0.00948902	0.207118	0.121635	1.66354
D212	7941	1	1416.4	1141.75	1157.17	560	560	258	214.881	215	160	277	249477	17.0714	344.199	347	221	481	399615	38.4841			0.00935619	0.233353	0.0743777	1.23835
D212	7946	1	1433.43	1139.23	1156.87	565	565	258	200.385	200	159	248	232647	14.8834	381.345	378	235	540	442741	56.8943			0.00142706	0.0383721	0.124722	1.48654
D212	7951	1	1446.67	1139.86	1156.64	570	570	258	194.525	193	146	254	225844	17.3458	377.924	375	192	642	438770	106.363			-0.00106395	-0.023889	0.0945254	0.613715
D212	7956	1	1453.9	1146.8	1173.31	575	575	258	208.559	207	171	267	242137	14.1565	418.056	420	273	553	485363	55.3105			4.00E-04	0.0117823	0.120198	1.62203
D212	7961	1	1467.78	1150.58	1173.07	580	580	258	199.949	199	163	246	232141	12.6482	444.897	445	283	618	516525	63.328			0.00390378	0.122946	0.142588	1.75342
D212	7966	1	1483.99	1163.19	1198.43	585	585	258	199.519	199	156	258	231642	15.4212	553.104	555	389	739	642154	68.3171			0.0181405	0.46104	0.120894	1.74642
D212	7971	1	1482.1	1163.19	1198.46	590	590	258	204.262	204	149	250	237148	13.0122	623.922	597	424	959	724373	103.979			0.0192865	0.594049	0.133897	1.41714
D212	7976	1	1483.99	1160.67	1198.43	595	595	258	196.485	196	135	235	228119	13.308	547.37	530	320	914	635497	116.163			0.015784	0.458839	0.134105	1.11439
D212	7981	1	1486.72	1159.41	1210.15	600	600	258	195.723	195	145	255	227234	14.8526	620.699	602	270	1160	720631	190.492			0.0202787	0.523831	0.171314	0.953134
D212	7986	1	1489.24	1157.52	1210.1	605	605	258	210.324	211	158	268	244186	17.0381	576.57	574	262	967	669398	175.83			0.0412974	0.979141	0.171415	0.959683
D212	7991	1	1496.18	1162.56	1209.98	610	610	258	206.059	205	168	254	239235	15.0411	473.767	453	260	769	550043	128.589			0.0293716	0.781808	0.110096	0.730807
D212	7996	1	1505.64	1160.67	1209.82	615	615	258	202.406	201	145	279	234993	20.3202	461.098	443	253	827	535335	119.758			0.0256792	0.498763	0.0947159	0.666255
D212	8001	1	1503.42	1156.89	1227.25	620	620	258	184.127	185	131	235	213772	16.1914	585.615	595	308	850	679899	108.433			0.0180579	0.403422	0.135583	1.28964
D212	8006	1	1499.63	1159.41	1227.32	625	625	258	183.137	184	139	231	212622	17.2576	527.652	526	279	835	612604	123.044			0.0269545	0.557064	0.180092	1.30887
D212	8011	1	1497.11	1163.19	1227.36	630	630	258	187.1	187	134	246	217223	15.5351	615.914	602	340	949	715076	134.598			0.0393121	0.911111	0.234089	1.73598
D212	8016	1	1481.98	1173.29	1227.62	635	635	258	193.585	194	147	242	224752	16.8811	687.503	698	380	1009	798191	133.751			0.0377368	0.834024	0.249703	2.05412
D212	8021	1	1482.61	1177.07	1227.61	640	640	258	198.699	200	146	240	230689	14.5043	663.185	673	365	927	769958	103.163			0.0345491	0.914985	0.199642	2.13965
D212	8026	1	1483.87	1178.96	1227.59	645	645	258	207.832	209	153	257	241293	17.0975	740.457	740	537	964	859670	89.677			0.0403884	0.943781	0.186779	2.599
D212	8032	1	1478.82	1179.59	1227.68	650	650	258	206.716	208	158	251	239997	14.0965	701.688	692	440	994	814660	128.627			0.0295697	0.842331	0.175496	1.62887
D212	8037	1	1475.67	1180.85	1227.73	655	655	258	200.32	200	159	236	232571	11.3975	594.63	607	312	840	690365	127.734			0.0187807	0.647996	0.125595	1.03887
D212	8042	1	1487.02	1179.59	1227.54	660	660	258	207.009	208	161	243	240337	12.2829	600.989	594	321	934	697748	140.774			0.0323991	1.0578	0.1481	1.10141
D212	8047	1	1489.71	1184.64	1236.88	665	665	258	194.707	196	140	269	226055	17.6261	586.034	604	302	836	680386	111.032			0.0320305	0.685688	0.17329	1.5591
D212	8085	1	1478.99	1192.84	1237.07	670	670	258	191.476	191	144	230	222304	13.4022	598.786	607	337	846	695190	92.8111			0.0274704	0.76395	0.18256	1.99197
D212	8053	1	1486.55	1190.32	1236.93	675	675	258	198.65	199	148	243	230633	15.4326	638.081	639	322	951	740812	119.791			0.033653	0.838167	0.17925	1.61933
D212	8073	1	1474.57	1195.36	1237.14	680	680	258	209.605	210	160	259	243351	16.0257	725.84	736	427	1030	842700	124.267			0.0443412	1.11066	0.247778	2.31975
D212	8090	1	1477.1	1201.04	1237.1	685	685	258	203.238	203	162	249	235959	13.5858	735.495	742	388	994	853910	106.082			0.0382691	1.10278	0.241319	2.69573
D212	8104	1	1481.51	1201.67	1237.02	690	690	258	196.565	198	145	255	228212	18.1502	659.197	693	237	958	765328	150.756			0.0344986	0.722314	0.220084	1.5775
D212	8109	1	1487.19	1207.34	1236.92	695	695	258	193.268	192	144	246	224384	18.0279	559.351	565	237	895	649406	122.762			0.0265468	0.55447	0.162996	1.27717
D212	8136	1	1482.77	1218.07	1237	700	700	258	202.006	202	145	270	234529	17.8224	527.835	545	254	746	612817	96.3013			0.0302451	0.665491	0.126323	1.22946
D212	8131	1	1485.92	1216.67	1236.94	705	705	258	204.859	205	157	253	237841	13.9749	499.228	488	230	852	579604	123.906			0.0250467	0.716379	0.151863	1.0624
D212	26821	1	1479.75	1216.67	1236.94	710	710	258	191.537	192	141	232	91746	15.5997	395.422	379	220	638	189407	85.239			0.00980853	0.238524	0.0918734	0.780674
D212	26826	1	1466.53	1227.25	1248.33	715	715	258	200.175	199	163	233	95884	12.7602	554.015	541	325	826	265373	90.3302			0.0273584	0.835512	0.139948	1.50592
D212	26831	1	1454.19	1242.24	1248.33	720	720	258	202.712	203	160	247	97099	14.4058	611.48	602	436	863	292899	84.6111			0.0245032	0.673103	0.149583	1.88073
D212	26836	1	1444.49	1252.82	1248.33	725	725	258	203.739	204	170	243	97591	12.5552	645.238	647	416	827	309069	83.7449			0.0344697	1.08144	0.183332	2.38739
D212	26841	1	1433.03	1262.51	1248.33	730	730	258	202.378	202	162	258	96939	15.0072	521.123	515	381	666	249618	49.9297			0.0205775	0.543803	0.0708468	1.38104
D212	26846	1	1432.14	1282.79	1248.33	735	735	258	207.497	207	171	255	99391	12.3515	539.463	542	429	648	258403	42.8915			0.0191559	0.631515	0.0699164	1.6438
D212	26860	1	1428.62	1282.79	1248.33	740	740	258	201.031	202	167	232	96294	10.9953	522.687	513	401	681	250367	51.8113			0.00397168	0.144657	0.0368262	0.716636
D2121	26865	1	1431.26	1272.21	1248.33	745	745		193.061	193	156	241	92476	13.8761	504.215	504	381	657	241519	53.0799			0.0179968	0.491931	0.11161	1.90751
D2121	26875	1	1425.97	1274.86	1248.33	750	750		188.605	187	147	242	90342	13.007	458.445	458	316	583	219595	44.9532			0.0202788	0.57641	0.129771	2.34284
D2121	26880	1	1429.5	1276.62	1248.23	755	755		186.812	186	151	220	89483	11.324	417.557	421	292	525	200010	49.1942			0.028719	0.921105	0.148553	2.19564
D2121	26885	1	1433.03	1279.26	1248.23	760	760		188.942	188	157	227	90503	12.4001	430.47	435	253	601	206195	81.6278			0.0269801	0.800597	0.161512	1.46662
D2121	26890	1	1434.79	1287.2	1267.03	765	765		169.8	169	132	222	81334	14.918	353.76	351	189	558	169451	73.1829			0.0160231	0.359004	0.0949491	0.838351
D2121	26895	1	1435.67	1293.37	1267.03	770	770		174.768	175	138	224	83714	13.5849	405.445	396	223	578	194208	72.9873			0.0303304	0.757419	0.111156	1.1114
D2121	26900	1	1435.67	1298.66	1267.03	775	775		169.534	170	142	195	81207	10.1665	425.413	428	298	552	203773	52.958			0.0120829	0.398172	0.120871	1.73251
D2121	26905	1	1439.2	1300.42	1267.03	780	780		168.979	169	138	203	80941	10.0763	371.514	372	237	551	177955	63.7244			0.022858	0.749526	0.11507	1.20326
D2121	26910	1	1440.96	1302.19	1267.03	785	785		171.418	172	132	226	82109	13.7162	461.923	455	277	655	221261	78.3205			0.0299112	0.725912	0.159741	1.62472
D2121	26915	1	1433.91	1304.83	1267.03	790	790		164.313	163	126	210	78706	13.7495	410.334	419	181	653	196550	108.129			0.0268203	0.624288	0.173921	1.12445
D2121	26920	1	1428.62	1307.48	1286.24	795	795		162	163	129	195	77598	13.1	491.027	510	219	760	235202	121.459			0.033296	0.796966	0.181731	1.24342
D2121	26925	1	1425.09	1311	1286.24	800	800		167.806	166	121	232	80379	15.9448	553.067	597	177	893	264919	160.476			0.0541226	1.0807	0.247434	1.36722
D2121	26930	1	1395.12	1340.98	1270.62	805	805		165.925	166	132	205	79478	12.3016	461.303	482	196	621	220964	91.2809			0.0238301	0.627883	0.185381	1.58068
D2121	26935	1	1381.89	1351.56	1270.62	810	810		170.689	170	143	213	81760	10.7229	533.57	542	338	729	255580	63.7033			0.0235002	0.730982	0.168006	2.40957
D2122	26870	1	1404.81	1291.61	1248.33	745	745		196.486	196	160	235	94117	12.1495	466.877	467	351	548	223634	31.3381			0.0188031	0.596956	0.119073	3.1704
D2122	26940	1	1398.46	1301.58	1223.83	750	750		203.109	203	160	242	97289	13.2987	326.413	323	208	456	156352	48.8375			0.00105086	0.0320654	0.0953741	1.16389
D2122	26945	1	1394.33	1314.47	1223.83	755	755		193.01	194	158	232	92452	12.4654	286.965	289	197	380	137456	31.2129			2.05E-04	0.00634126	0.0918866	1.54738
D2122	26950	1	1393.3	1326.84	1223.83	760	760		195.344	196	167	236	93570	10.4175	277.72	274	202	361	133028	27.6594			0.00221565	0.0829106	0.0940658	1.72657
D2122	26955	1	1394.85	1323.74	1223.83	765	765		198.317	198	156	239	94994	14.7933	287.998	279	207	412	137951	37.7723			7.32E-04	0.0196157	0.0705876	1.00543
D2122	26960	1	1403.1	1327.87	1223.83	770	770		195.745	195	160	241	93762	13.8961	296.996	296	215	393	142261	36.0897			0.00631195	0.176709	0.111411	1.64987
D2122	26965	1	1395.37	1340.24	1223.83	775	775		185.251	185	149	227	88735	11.7744	292.797	287	194	412	140250	43.8605			0.00384489	0.120523	0.129763	1.53351
D2122	26970	1	1393.3	1345.39	1223.83	780	780		186.927	187	151	225	89538	11.567	302.706	303	227	394	144996	27.9715			0.00189812	0.0612322	0.126999	2.439
D2122	26975	1	1389.7	1357.25	1223.83	785	785		175.871	175	130	219	84242	11.0888	273.236	274	196	344	130880	24.5296			-0.0028576	-0.0909036	0.0987618	2.00245
D2122	26980	1	1383.51	1368.08	1223.83	790	790		175.762	175	137	222	84190	12.5913	219.177	217	167	284	104986	23.4365			-0.00115381	-0.0322493	0.0696856	1.21848
D2122	26985	1	1367.01	1379.42	1223.83	795	795		172.509	172	134	213	82632	12.7142	230.409	229	162	341	110366	33.2862			-0.00131152	-0.0356366	0.0618508	0.806395
D2122	26990	1	1361.34	1386.63	1223.83	800	800		174.873	174	145	215	83764	10.7904	238.363	239	177	305	114176	20.8496			8.59E-04	0.0278112	0.067049	1.43675
D2122	26995	1	1358.77	1398.49	1223.83	805	805		184.906	184	149	224	88570	10.8548	345.591	351	230	441	165538	46.2979			0.0143489	0.481938	0.132542	1.74715
D2122	27000	1	1359.28	1411.89	1223.83	810	810		182.495	183	151	218	87415	12.1233	329.599	330	226	485	157878	57.0026			0.018701	0.552684	0.136688	1.39063
D22	8368	1	1114.86	998.793	990.011	255	255	245	129.602	129	104	186	150468	10.2478	910.15	913	370	1548	1056684	265.947			0.016271	0.404965	0.199872	1.14016
D22	8373	1	1118.67	998.248	990.011	260	260	245	131.635	131	106	168	152828	9.25404	883.552	896	453	1284	1025804	184.543			0.0190208	0.531024	0.209959	1.66161
D22	8378	1	1123.03	1007.51	990.011	265	265	245	127.138	127	95	164	147607	7.96046	648.785	649	235	1112	753239	183.967			0.010269	0.324682	0.174786	1.04939
D22	8383	1	1121.94	1014.59	990.011	270	270	245	124.837	125	98	152	144936	6.65985	615.362	636	324	862	714435	104.4			0.0107883	0.40013	0.176148	1.76554
D22	8388	1	1131.21	1009.69	998.197	275	275	245	122.253	122	106	152	141936	6.22118	491.301	470	256	891	570401	133.931			0.00244971	0.096044	0.126249	0.822413
D22	8393	1	1141.56	1018.95	998.197	280	280	245	123.54	123	105	152	143430	6.22068	536.08	526	266	871	622389	128.946			0.00712902	0.281154	0.150552	1.08801
D22	8398	1	1143.19	1033.12	1019.35	285	285	245	125.481	125	104	174	145684	8.00678	539.292	529	316	858	626118	115.594			0.00688061	0.214191	0.186881	1.46919
D22	8403	1	1156.27	1049.46	1019.35	290	290	245	125.34	125	102	149	145520	7.08402	551.076	552	361	892	639799	95.7598			0.00764331	0.26842	0.135399	1.37254
D22	8408	1	1164.99	1056.54	1039.72	295	295	245	125.32	125	102	151	145497	6.52283	482.735	481	350	720	560455	62.4307			0.00927522	0.353127	0.132502	1.80936
D22	8413	1	1170.43	1049.46	1039.88	300	300	245	126.772	126	107	166	147182	6.98499	688.268	673	417	1087	799079	149.2			0.0100869	0.362482	0.188417	1.46275
D22	8418	1	1175.88	1050.55	1044.26	305	305	245	126.073	126	107	146	146371	6.26049	637.385	624	403	923	740004	111.021			0.00775627	0.309986	0.168747	1.65783
D22	8423	1	1182.96	1058.72	1044.26	310	310	245	122.918	123	105	141	142708	5.13601	518.917	523	279	732	602463	105.121			0.00442065	0.210664	0.140631	1.21724
D22	8428	1	1190.59	1059.27	1044.26	315	315	245	123.147	123	98	162	142974	8.28812	474.163	474	208	814	550503	155.193			0.00284072	0.0841775	0.0861398	0.484622
D22	8433	1	1198.22	1061.99	1066.55	320	320	245	125.651	125	104	153	145881	8.02237	559.946	557	323	903	650097	111.378			0.00593053	0.18468	0.133502	1.18424
D22	8438	1	1215.65	1071.26	1066.55	325	325	245	124.35	124	100	151	144370	7.44231	470.569	455	308	706	546331	65.3099			0.00333376	0.111034	0.0686801	0.9261
D22	8443	1	1217.83	1070.71	1066.55	330	330	245	123.183	123	101	144	143016	5.92365	451.802	460	253	761	524542	92.9951			0.00230988	0.0958476	0.0557527	0.513123
D22	8448	1	1227.1	1074.52	1066.55	335	335	245	125.781	126	105	151	146032	7.03442	499.273	490	233	843	579656	158.692			0.0109261	0.386513	0.14657	0.804375
D22	8453	1	1235.27	1085.42	1066.55	340	340	245	125.26	124	105	150	145427	7.57363	562.294	561	297	904	652823	152.223			0.00495847	0.163207	0.123846	0.814115
D22	8458	1	1237.45	1095.23	1076.18	345	345	245	124.365	124	107	143	144388	5.88607	462.974	465	275	632	537513	74.3179			0.00537484	0.225913	0.089581	1.02435
D22	8463	1	1239.63	1112.66	1076.18	350	350	245	128.414	128	101	162	149089	8.38213	467.486	468	301	687	542751	52.2101			0.0122074	0.369525	0.0944689	1.54572
D22	8468	1	1242.35	1124.65	1076.18	355	355	245	130.219	130	105	167	151184	9.56432	624.264	626	342	983	724771	126.766			0.0130566	0.350949	0.145686	1.25241
D22	8473	1	1244.53	1136.63	1076.18	360	360	245	131.213	130	107	168	152338	8.76162	669.071	675	298	1068	776791	179.978			0.00994135	0.29483	0.139289	0.909002
D22	8478	1	1250.52	1139.9	1076.18	365	365	245	138.139	137	102	194	160379	12.5713	678.314	717	260	1121	787522	207.239			0.0192934	0.415981	0.150423	0.855945
D22	8483	1	1254.88	1148.62	1076.18	370	370	245	136.561	136	113	175	158547	9.89505	516.127	471	259	1038	599224	178.058			0.0107572	0.293759	0.086915	0.463579
D22	8488	1	1253.79	1159.52	1091.33	375	375	245	145.458	145	119	181	168877	9.82073	819.497	849	390	1189	951436	188.719			0.0309941	0.890526	0.177687	1.31035
D22	8493	1	1249.43	1172.05	1091.37	380	380	245	145.276	145	117	182	168665	10.8897	752.315	773	327	1189	873438	186.254			0.0293899	0.76177	0.144225	1.01825
D22	8498	1	1245.08	1184.58	1091.37	385	385	245	143.573	142	108	183	166688	11.5168	634.917	659	259	1005	737139	199.775			0.0223107	0.544128	0.143879	0.799509
D22	8503	1	1245.08	1196.02	1091.37	390	390	245	144.266	144	113	177	167493	9.13947	601.071	605	285	925	697844	155.703			0.0249502	0.768502	0.196587	1.26844
D22	8508	1	1251.61	1242.88	1097.54	395	395	245	155.526	155	119	194	180566	12.3115	847.09	854	433	1313	983472	167.466			0.0417331	1.01216	0.140216	1.24406
D22	8513	1	1275.59	1246.69	1097.54	400	400	245	143.022	142	109	188	166049	13.3708	659.274	662	236	1257	765417	239.234			0.0242328	0.506153	0.144026	0.69387
D22	8518	1	1284.3	1253.77	1097.54	405	405	245	168.103	168	128	212	195168	13.6777	1113.32	1119	610	1622	1292569	181.036			0.0644464	1.48822	0.215487	2.18051
D22	8523	1	1289.75	1260.86	1097.54	410	410	245	175.768	176	129	238	204067	17.354	1316.15	1372	599	1832	1528046	269.741			0.0549662	1.05542	0.168603	1.40794
D22	8528	1	1285.94	1263.58	1097.54	415	415	245	161.014	160	115	211	186937	14.0941	889.531	917	320	1504	1032745	211.296			0.0440565	0.964146	0.175315	1.25592
D22	8533	1	1288.66	1270.66	1097.54	420	420	245	163.404	163	128	216	189712	13.4201	888.113	922	286	1467	1031099	223.194			0.0369977	0.868827	0.177271	1.19833
D22	8538	1	1293.57	1274.48	1097.54	425	425	245	163.328	163	128	204	189624	11.6478	801.225	823	360	1216	930222	175.477			0.0358212	0.969847	0.182343	1.40835
D22	8543	1	1297.92	1282.1	1097.54	430	430	245	158.356	158	121	216	183851	16.5695	695.731	708	288	1318	807744	248.06			0.0300187	0.55706	0.199759	0.933958
D22	8548	1	1299.56	1294.64	1097.54	435	435	245	167.933	170	120	222	194970	18.1717	790.581	830	275	1294	917864	237.411			0.0505217	0.888881	0.237883	1.27985
D22	8553	1	1294.11	1292.46	1097.54	440	440	245	161.761	161	113	220	187805	17.5721	584.363	593	213	995	678446	191.518			0.0159108	0.288348	0.162316	0.852197
D22	8558	1	1305.55	1285.92	1097.54	445	445	245	184.605	185	141	249	214326	17.431	979.581	992	423	1594	1137293	231.17			0.0361155	0.738304	0.268194	1.79226
D22	8563	1	1316.45	1277.2	1097.54	450	450	245	179.862	179	138	242	208820	14.5779	707.875	706	254	1363	821843	249.535			0.00585945	0.143746	0.1604	0.784243
D22	8568	1	1309.37	1260.86	1138.44	455	455	245	212.964	214	152	277	247251	19.721	946.238	982	361	1414	1098582	254.002			0.0279407	0.587053	0.263774	1.55509
D22	8573	1	1315.9	1257.59	1138.44	460	460	245	220.912	220	165	275	256479	17.006	786.773	802	322	1228	913444	215.399			1.39E-04	0.00359854	0.261737	1.51542
D22	8578	1	1302.33	1241.83	1166.92	461	461	245	270.379	271	201	334	313910	21.1548	814.557	785	328	1581	945701	296.109			-0.00934523	-0.241135	0.19862	0.911679
D22	8583	1	1297.19	1238.75	1173.34	462	462	245	266.368	271	164	359	309253	30.1586	1082.31	1113	400	1784	1256567	334.17			0.00818583	0.143424	0.204485	1.0997
D22	8588	1	1302.33	1237.72	1169.41	463	463	245	274.138	274	201	339	318274	21.5318	916.335	917	385	1468	1063865	295.056			-0.0149006	-0.385161	0.180369	0.949126
D22	8593	1	1296.17	1235.67	1169.41	465	465	245	290.162	290	206	368	336878	24.0645	749.538	653	367	1612	870214	297.558			-0.0254966	-0.630946	0.0780371	0.364686
D22	8598	1	1286.92	1233.62	1177.68	470	470	245	294.823	293	223	382	342290	28.766	797.341	770	357	1420	925713	283.475			-0.0216296	-0.453165	0.0777373	0.405766
D22	8603	1	1278.7	1246.97	1177.68	475	475	245	319.519	313	218	479	370962	38.6831	831.255	777	437	1724	965087	267.63			-0.0147408	-0.247159	0.0857934	0.490836
D22	8609	1	1268.43	1238.75	1193.77	480	480	245	298.918	296	218	411	347044	29.3026	1342.86	1370	668	2095	1559056	324.02			-0.000691	-0.0141101	0.199408	1.37805
D22	8787	1	1255.15	1231.07	1203.84	481	481	245	289.271	288	222	364	138561	28.0767	1707.26	1742	1242	2154	817779	233.045			0.0306624	0.613028	0.165713	2.08284
D22	8782	1	1257.68	1233.59	1196.46	482	482	245	303.925	305	243	368	145580	19.9633	1850.33	1847	1491	2212	886306	147.511			0.024884	0.739281	0.192212	4.04466
D22	8777	1	1255.78	1236.11	1196.46	483	483	245	295.359	294	229	361	141477	21.5528	1598.5	1583	1233	2036	765682	153.08			0.0226628	0.607377	0.159501	2.87288
D22	8772	1	1253.89	1238.64	1196.46	484	484	245	287.532	287	221	354	137728	23.9179	1486.23	1470	1060	2008	711906	203.177			0.0229923	0.540386	0.172372	2.15101
D22	8614	1	1276.65	1252.23	1193.77	485	485	245	297.793	298	209	412	345738	33.9047	1321.98	1346	706	1857	1534817	245.241			1.24E-04	0.00217238	0.199444	1.79268
D22	8619	1	1281.56	1258.22	1193.77	490	490	245	280.32	286	174	394	325451	40.2632	1341.39	1333	605	2130	1557351	301.136			0.0193454	0.26426	0.172222	1.30888
D22	8624	1	1281.01	1254.4	1193.77	495	495	245	312.302	311	236	387	362583	21.3337	1594.28	1628	987	2099	1850954	248.436			0.0148646	0.42883	0.132046	1.49706
D22	8629	1	1284.83	1247.47	1207.02	500	500	245	323.222	324	247	399	375261	25.404	2124.2	2116	1397	2672	2466196	256.941			0.0237268	0.589773	0.17568	2.47072
D221	8925	1	1284.83	1226.65	1220.89	501	501	234	286.24	285	210	363	137109	28.1863	1410.9	1406	1104	1874	675821	146.842			0.0214033	0.425605	0.128643	2.19032
D221	8920	1	1284.83	1229.81	1222.16	502	502	234	285.192	283	226	379	136607	24.8033	1471.96	1478	1120	1828	705068	152.434			0.0247399	0.55519	0.141802	2.39847
D221	8898	1	1284.83	1235.2	1219.56	505	505	234	284.305	285	209	405	136182	30.5581	1472.57	1515	859	1802	705360	178.796			0.0300316	0.542519	0.184809	2.56934
D221	8639	1	1284.83	1249.71	1214.51	510	510	234	309.885	310	186	471	359776	50.5924	1291.31	1331	525	1864	1499211	315.284			0.0166515	0.200644	0.163337	1.15011
D221	8644	1	1282.1	1263.67	1203.79	515	515	234	310.253	311	213	396	360204	28.6704	1676.91	1677	921	2212	1946894	250.813			0.023508	0.497092	0.169819	1.94114
D221	8649	1	1281.01	1272.93	1198.61	520	520	234	317.6	318	214	441	368734	32.1134	1544.89	1535	791	2177	1793613	266.799			0.00783363	0.153744	0.1504	1.51405
D221	8654	1	1284.28	1274.02	1198.61	525	525	234	310.77	313	209	394	360804	32.2316	1456.96	1468	727	1997	1691525	244.87			0.0055157	0.105779	0.155505	1.60145
D221	8659	1	1276.5	1285.61	1198.61	530	530	234	281.7	289	162	364	327054	38.4253	1568.96	1680	450	2259	1821557	437.005			0.026441	0.377696	0.153372	0.954843
D221	8664	1	1284.83	1286.01	1198.61	535	535	234	284.16	293	166	373	329910	37.9942	1303.02	1389	463	2246	1512812	370.284			0.0209506	0.30695	0.189981	1.12362
D221	8669	1	1283.12	1288.92	1201.43	540	540	234	284.242	287	193	357	136152	29.2011	1479.48	1464	802	2107	708671	259.11			0.0336586	0.633926	0.203824	1.93352
D221	8691	1	1280.94	1294.99	1197.86	545	545	234	266.413	268	189	355	127612	32.2818	1268.7	1320	461	2192	607709	395.481			0.0242469	0.390733	0.159598	0.883049
D221	8696	1	1286.77	1296.08	1200.65	550	550	234	267.353	266	192	355	128062	33.4549	976.777	924	391	1795	467876	318.766			0.0175938	0.276338	0.153773	0.816797
D221	8701	1	1288.1	1297.13	1205.67	555	555	234	279.935	281	189	373	134089	42.9408	1245.87	1276	370	2479	596773	550.053			0.0382194	0.479968	0.25043	0.907249
D221	8706	1	1288.91	1302.19	1203.92	560	560	234	298.027	303	205	401	142755	42.5208	1571.73	1729	510	2359	752861	496.944			0.0446694	0.599399	0.248218	1.2579
D221	8711	1	1272.38	1325.93	1183.49	565	565	234	270.981	273	195	344	87527	32.2606	1080.36	1082	494	1957	348956	367.738			0.0146127	0.24195	0.106084	0.563537
D221	8716	1	1265.99	1325.23	1183.49	570	570	234	277.229	278	200	368	89545	32.5568	1326.67	1272	560	2132	428514	421.817			0.0165185	0.276746	0.138452	0.764986
D221	8721	1	1260.86	1324.57	1183.49	575	575	234	279.18	280	206	354	90175	28.2078	1192.09	1214	603	1699	385044	265.734			0.019998	0.388089	0.128106	1.01885
D221	8726	1	1249.26	1322.04	1183.49	580	580	234	266.666	267	193	336	86133	29.8447	1073.22	1127	476	1647	346651	307.232			-0.00438503	-0.0787065	0.092658	0.592451
D221	8731	1	1253.38	1306.15	1199.48	585	585	234	277.34	277	192	380	132846	35.0551	1220.27	1184	482	2230	584511	450.804			0.0310283	0.476189	0.16713	0.775237
D221	8736	1	1247.94	1312.7	1185.81	590	590	234	274.1	271	196	375	131294	33.3014	1262.85	1275	405	1959	604904	442.585			0.0184149	0.297661	0.222959	1.04039
D221	8741	1	1244.86	1317.61	1179.15	595	595	234	289.025	293	211	369	138443	28.7243	1204.54	1263	572	1619	576977	243.117			0.0240753	0.473105	0.180548	1.51547
D221	8746	1	1241.82	1330.14	1166.15	600	600	234	292.841	290	205	398	140271	38.1014	1247.42	1265	468	2187	597512	453.578			-0.011206	-0.174208	0.108911	0.540211
D221	8751	1	1232.76	1333.52	1161.28	605	605	234	291.687	292	216	379	139718	28.8682	924.91	857	417	1789	443032	339.652			-0.00889573	-0.18138	0.0418659	0.218849
D221	8756	1	1225.44	1331.77	1161.18	610	610	234	320.34	322	223	402	153443	34.5966	1246.75	1303	552	1938	597194	384.183			0.0168749	0.307313	0.186066	1.01819
D221	8761	1	1198.83	1352.84	1129.3	615	615	234	274.624	273	211	340	131545	22.4556	767.334	769	470	1232	367553	175.455			-0.0099922	-0.24687	0.0284881	0.242277
D221	29600	1	1197.6	1345.41	1117.52	620	620	234	353.766	350	283	469	153888	35.3499	1124.03	1138	776	1401	488955	116.256			-0.00097	-0.019426	0.0387649	0.721633
D221	29605	1	1192.64	1344.17	1117.52	625	625	234	357.844	357	286	464	155662	31.9689	1240.58	1234	933	1616	539653	147.869			6.74E-04	0.0150858	0.09427	1.44553
D221	29610	1	1185.32	1359.54	1117.38	630	630	234	307.345	309	246	376	133695	25.1792	1184.34	1232	740	1452	515190	165.401			0.00651486	0.158015	0.101953	1.32497
D221	29615	1	1174.6	1362.67	1117.51	635	635	234	301.901	303	229	365	131327	23.6062	1174.99	1207	670	1503	511120	199.576			0.0123816	0.312825	0.112357	1.18935
D221	29620	1	1178.4	1368.32	1117.52	640	640	234	317.053	316	262	382	137918	18.562	1132.37	1114	808	1479	492579	149.794			0.00584506	0.198516	0.0662754	0.939735
D221	29625	1	1175.92	1368.94	1117.52	645	645	234	312.945	313	269	355	136131	16.93	1141.17	1123	928	1511	496410	100.962			-0.00326835	-0.121225	0.0385593	0.83931
D221	29630	1	1172.53	1378.77	1108.06	650	650	234	314.989	313	252	379	137020	21.9371	959.292	968	622	1305	417292	153.643			0.00135771	0.0389369	0.0883686	1.01389
D221	29635	1	1170.35	1380.71	1107.93	655	655	234	320.789	322	240	393	139543	21.4982	897.453	926	653	1115	390392	111.827			0.0011677	0.0348075	0.0769841	1.14733
D221	29640	1	1172.82	1388.14	1107.93	660	660	234	314.664	314	261	378	136879	20.7317	975.106	974	671	1338	424171	114.536			6.39E-04	0.0193825	0.0591002	0.950149
D221	29645	1	1177.78	1421.58	1098.15	665	665	234	280.464	280	230	336	122002	18.926	685.54	678	413	1086	298210	150.313			0.00217513	0.0643264	0.0644522	0.552306
D221	29650	1	1177.21	1430.04	1083.06	670	670	234	310.076	310	247	391	134883	23.4634	750.699	783	381	1089	326554	164.068			-0.000696	-0.0184193	0.0746443	0.63563
D221	29655	1	1170.35	1422.08	1086.5	675	675	234	287.92	286	213	370	125245	26.3097	597.016	574	324	931	259702	158.089			-0.00247315	-0.054264	-0.00734253	-0.0558678
D221	29660	1	1168.49	1425.49	1078.74	680	680	234	312.246	312	251	400	135827	25.0108	854.448	845	496	1227	371685	164.186			0.00403003	0.100221	0.0793956	0.76559
D221	29665	1	1156.72	1427.78	1072.44	685	685	234	305.947	306	253	378	133087	21.2434	686.671	676	409	1039	298702	112.921			0.00175425	0.0504409	0.0661031	0.754098
D221	29670	1	1160.44	1444.5	1072.44	690	690	234	284.11	284	229	334	123588	18.3803	724.211	699	520	1095	315032	124.027			0.00193283	0.0596374	0.0625923	0.687912
D221	29675	1	1163.53	1458.12	1063.27	695	695	234	314.644	315	231	417	136870	25.3385	831.391	862	566	1119	361655	123.817			0.00700097	0.172662	0.10581	1.28499
D221	29680	1	1163.53	1472.85	1057.95	700	700	234	298.582	297	238	401	129883	23.5298	629.17	617	387	949	273689	155.762			-0.00385506	-0.0982165	0.0348657	0.272177
D221	29685	1	1154.24	1468.03	1049.54	705	705	234	320.871	319	265	388	139579	20.217	735.062	734	532	914	319752	77.5355			0.00535181	0.168977	0.0816797	1.43176
D221	29690	1	1157.96	1481.2	1036.19	710	710	234	317.57	317	248	395	138143	24.5119	642.855	656	453	803	279642	72.0655			0.00666384	0.171527	0.062758	1.05354
D221	29695	1	1160.93	1490.78	1020.89	715	715	234	322.936	322	269	400	140477	21.6126	742.324	734	513	1009	322911	95.2437			0.00592259	0.175948	0.0856813	1.23019
D221	29700	1	1156.83	1486.99	1006.24	720	720	234	346.938	345	290	424	150918	24.2364	774.198	774	520	1115	336776	140.39			0.00320674	0.0915139	0.0740605	0.760509
D221	29705	1	1151.11	1497.5	1000.4	725	725	234	306.391	306	267	361	133280	17.6799	472.874	461	377	634	205700	55.6317			-0.00300989	-0.104637	0.00955812	0.160951
D221	29710	1	1160.44	1494.66	988.178	730	730	234	330.543	331	277	406	143786	22.9158	594.018	601	389	774	258398	70.9959			-0.0013649	-0.0394289	0.0584043	0.9234
D221	29715	1	1155.32	1498.16	985.028	735	735	234	317.276	316	269	370	138015	18.014	654.749	655	548	766	284816	38.7482			-0.00199003	-0.0702394	0.0510422	1.64121
D221	31946	1	1152.55	1499.54	969.132	740	740		322.086	321	273	381	154279	19.2081	494.073	498	371	606	236661	44.9189			0.00249164	0.0833527	0.0357082	0.758443
D221	31987	1	1157.11	1534.01	895.21	745	745		296.676	296	252	343	142108	15.0423	511.514	517	322	716	245015	82.5231			0.00201315	0.0792508	0.114242	1.27104
D221	31992	1	1159.57	1534.01	890.776	750	750		311.689	312	272	362	149299	15.6987	450.981	449	295	656	216020	80.6057			-0.000636	-0.0252688	0.051029	0.543281
D221	31997	1	1153.66	1534.01	886.343	755	755		316.595	316	243	416	151649	21.0852	533.835	539	340	716	255707	74.9441			-0.00379195	-0.114306	0.107735	1.38555
D221	32002	1	1151.2	1534.01	882.895	760	760		323.731	324	267	382	155067	18.3835	512.426	515	383	616	245452	39.9599			-0.00780384	-0.27701	0.0771612	1.83719
D221	32086	1	1147.26	1533.42	901.224	765	765		321.731	320	275	372	154109	16.3605	445.415	446	356	545	213354	32.6248			-0.0025415	-0.100213	0.0212889	0.569184
D221	32092	1	1122.13	1529.97	901.224	770	770		302.248	302	243	367	144777	17.3568	367.785	377	247	456	176169	48.473			-0.00634777	-0.222491	0.068234	0.969301
D221	32097	1	1139.87	1537.36	862.797	775	775		331.777	331	273	383	158921	18.0398	370.651	370	273	476	177542	34.055			0.00162113	0.0595334	0.0278786	0.590397
D222	8931	1	1284.83	1258.82	1198.82	501	501	234	316.194	317	253	376	151457	20.3464	1752.87	1740	1333	2253	839624	196.27			0.0348789	1.04754	0.143073	2.23568
D222	8634	1	1285.92	1271.29	1193.77	505	505	234	306.964	309	218	431	356385	33.8499	1313.55	1259	726	2089	1525036	295.835			0.010735	0.192631	0.181982	1.36724
D222	8891	1	1284.83	1269.89	1200.64	510	510	234	317.898	318	259	411	152273	25.9706	1293.64	1294	1003	1594	619654	104.792			0.00932482	0.226175	0.135171	2.93993
D222	8876	1	1290.74	1274.34	1193.03	515	515	234	316.486	318	235	388	151597	29.0753	1321.41	1322	573	1968	632955	310.453			-0.00180461	-0.0393576	0.20794	1.46542
D222	8871	1	1290.74	1284.43	1190.51	520	520	234	302.253	301	236	381	144779	26.1383	1348.71	1371	552	2019	646031	297.504			-0.00603943	-0.140524	0.242381	1.76888
D222	8865	1	1296.4	1291.37	1186.1	525	525	234	294.929	296	219	375	141271	30.5556	1134.46	1147	655	1584	543408	203.967			-0.012215	-0.23872	0.176413	1.66813
D222	8860	1	1292	1303.98	1170.33	530	530	234	323.505	324	262	409	154959	22.2786	1211.81	1238	605	1732	580459	272.606			-0.00350529	-0.102158	0.214312	1.56908
D222	8845	1	1290.58	1314.08	1160.87	535	535	234	320.63	322	230	414	153582	29.708	1480.72	1481	1159	1802	709267	132.935			-0.00482444	-0.104643	0.169243	3.22456
D222	8840	1	1290.58	1325.43	1148.88	540	540	234	287.299	286	231	364	137616	23.0951	1375.18	1393	801	1672	658709	140.589			0.0185247	0.452506	0.209897	3.39386
D222	8835	1	1290.58	1334.26	1138.16	545	545	234	286.749	287	228	351	137353	21.1783	1101.9	1152	582	1458	527809	212.74			0.0235811	0.623856	0.159821	1.42747
D222	8830	1	1290.58	1344.98	1132.49	550	550	234	273.104	273	216	339	130817	21.2308	1195.64	1207	682	1634	572710	199.689			0.0235045	0.590818	0.229971	2.239
D222	8825	1	1290.58	1351.29	1128.7	555	555	234	267.215	267	205	334	127996	23.9838	1244.57	1219	802	1957	596150	208.586			0.0327815	0.707282	0.221326	2.16255
D222	8820	1	1290.58	1356.96	1123.03	560	560	234	265.476	266	207	320	127163	19.0802	1050.71	1066	545	1353	503292	162.216			0.0202576	0.552523	0.165632	1.84078
D222	8815	1	1295.98	1359.49	1122.39	565	565	234	269.557	270	220	319	129118	16.1863	1207.38	1249	638	1533	578334	183.993			0.0241173	0.784354	0.18013	2.00321
D222	8810	1	1295.98	1365.79	1124.92	570	570	234	263.478	264	204	317	126206	20.0831	1153.43	1223	506	1565	552494	233.339			0.0349747	0.886684	0.21931	1.7782
D222	8805	1	1295.98	1372.73	1127.44	575	575	234	260.031	262	206	339	124555	20.3943	1301.12	1356	618	1734	623238	244.671			0.034046	0.839603	0.25258	2.14466
D222	8800	1	1295.98	1375.89	1126.81	580	580	234	276.745	276	209	363	132561	24.9066	1497.26	1487	807	2241	717187	306.652			0.0544137	1.14681	0.307716	2.29783
D222	8795	1	1294.13	1380.44	1128.7	585	585	234	275.259	275	218	354	131849	21.3338	1516.24	1553	959	1983	726279	210.55			0.0483705	1.19061	0.263743	3.00584
D222	29772	1	1279.07	1379.69	1112.79	590	590	234	284.653	285	213	341	123824	20.549	924.917	931	472	1215	402339	153.813			0.0120394	0.329581	0.1222	1.30961
D222	29777	1	1284.34	1393.24	1112.79	595	595	234	292.485	292	250	347	127231	17.2531	1153.8	1140	797	1605	501905	133.219			0.016715	0.557409	0.117252	1.81789
D222	29782	1	1291.12	1413.57	1112.79	600	600	234	291.664	290	213	370	126874	23.5335	1256.66	1286	499	1932	546647	321.358			0.0197595	0.480292	0.208763	1.35073
D222	29787	1	1284.34	1425.61	1112.79	605	605	234	280.653	281	223	340	122084	20.539	1085.94	1065	695	1523	472383	186.141			0.0186109	0.49932	0.157338	1.58624
D222	29793	1	1289.61	1439.16	1112.79	610	610	234	292.34	291	208	385	127168	34.2157	1253.54	1321	720	1784	545292	275.199			0.0329057	0.544382	0.211575	1.59088
D222	29798	1	1273.05	1443.68	1112.79	615	615	234	276.03	275	202	354	120073	27.989	901.823	881	491	1362	392293	220.876			0.0141427	0.275064	0.136397	0.980121
D222	29803	1	1271.54	1443.68	1112.79	620	620	234	307.074	309	242	358	133577	21.9962	1005.77	1034	469	1659	437512	309.031			0.025278	0.688377	0.10677	0.627944
D222	29808	1	1245.95	1443.68	1114.26	625	625	234	263.34	263	202	334	114553	18.2009	977.791	983	463	1831	425339	312.551			0.0108238	0.309857	0.146004	0.797138
D222	29813	1	1231.65	1451.96	1114.26	630	630	234	251.954	253	194	298	109600	18.13	885.89	926	469	1177	385362	184.42			0.0119281	0.327624	0.129937	1.10479
D222	29818	1	1224.87	1460.24	1114.26	635	635	234	246.471	246	165	312	107215	21.7966	1036.46	1025	559	1591	450859	199.74			0.0103649	0.232003	0.107703	1.00906
D222	29823	1	1226.38	1468.52	1114.26	640	640	234	242.57	245	189	301	105518	22.2666	1225.06	1281	534	1774	532899	307.049			0.0122119	0.262859	0.109905	0.790153
D222	29828	1	1218.1	1465.51	1101.79	645	645	234	259.143	261	211	328	112727	16.1651	1121.86	1141	648	1496	488011	175.816			0.0116527	0.369305	0.11542	1.32055
D222	29833	1	1206.05	1469.27	1092.24	650	650	234	263.094	262	210	350	114446	23.9573	1294.95	1292	664	1917	563303	281.169			0.0206544	0.444465	0.15963	1.26798
D222	29838	1	1192.5	1476.05	1074.02	655	655	234	289.869	289	224	351	126093	18.8969	1057.05	1080	616	1449	459817	188.526			0.021746	0.652949	0.105834	1.07322
D222	29843	1	1181.96	1480.56	1065.15	660	660	234	284.411	286	203	375	123719	28.6001	1606.68	1673	744	2209	698905	358.122			0.0375442	0.71969	0.209087	1.55167
D222	29848	1	1182.71	1481.32	1065.15	665	665	234	285.945	287	195	371	124386	21.7116	1455.44	1501	709	1926	633118	256.439			0.0216066	0.557087	0.129115	1.29802
D222	29853	1	1188.74	1480.56	1065.15	670	670	234	276.586	277	214	351	120315	20.8322	1430.36	1413	755	1987	622207	258.081			0.0213431	0.554897	0.13429	1.31232
D222	29858	1	1184.22	1481.32	1065.15	675	675	234	259.611	260	207	319	112931	22.1638	1157.47	1196	686	1602	503498	217.431			0.0149939	0.346067	0.0899577	0.878712
D222	29863	1	1179.7	1485.08	1052.59	680	680	234	274.324	275	216	328	119331	18.8728	1440.08	1482	950	1933	626433	206.759			0.0125956	0.361611	0.0702351	0.914166
D222	29868	1	1167.66	1488.09	1052.59	685	685	234	255.989	256	207	309	111355	17.679	1141	1145	674	1522	496335	177.692			0.0156914	0.447396	0.0986883	1.15355
D222	29873	1	1163.89	1494.87	1041.63	690	690	234	265.69	266	212	318	115575	15.2409	1462.89	1432	1146	1972	636355	164.442			0.00872736	0.301651	0.100226	1.62078
D222	29878	1	1167.66	1507.66	1041.63	695	695	234	263.92	263	216	314	114805	16.4113	1502.86	1511	1000	1820	653744	157.068			0.0162808	0.515251	0.103953	1.80197
D222	29883	1	1166.15	1521.97	1028.29	700	700	234	273.478	274	218	323	118963	18.8062	1834.85	1809	1337	2368	798159	184.228			0.0191953	0.547757	0.139385	2.43681
D222	29888	1	1166.91	1529.5	1010.86	705	705	234	275.363	276	228	318	119783	14.7277	1498.98	1491	1061	1865	652058	186.625			0.0196353	0.720101	0.125797	1.79502
D222	29893	1	1168.41	1533.26	999.385	710	710	234	267.508	267	223	316	116366	16.2726	1359.09	1386	937	1787	591204	171.905			0.012672	0.41142	0.0966484	1.39353
D222	29898	1	1169.92	1537.02	983.865	715	715	234	249.841	250	211	303	108681	13.2773	1040.06	1045	737	1330	452425	128.412			0.00651235	0.243503	0.0823494	1.23246
D222	29903	1	1171.42	1543.8	978.376	720	720	234	240.892	241	195	295	104788	16.6549	984.106	982	689	1255	428086	97.214			0.00555711	0.159864	0.118387	2.14317
D222	29908	1	1171.42	1550.57	960.66	725	725	234	237.508	237	194	277	103316	14.0205	770.251	754	577	994	335059	97.2957			0.0051399	0.17325	0.0949322	1.37276
D222	29913	1	1178.2	1549.07	960.66	730	730	234	248.823	250	207	311	108238	16.5137	928.952	937	653	1108	404094	78.9536			0.00234841	0.0706043	0.0794574	1.73213
D222	29918	1	1186.94	1543.05	953.271	735	735	234	285.262	286	244	328	124089	15.6985	1102.07	1106	898	1268	479399	66.4158			0.00520151	0.188058	0.0891038	2.71515
D2221	29928	1	1169.92	1544.7	916.612	740	740		279.759	280	228	327	121695	17.1008	581.232	586	399	772	252836	83.8494			0.00424149	0.13819	0.0442796	0.58785
D2221	32119	1	1169.92	1550.36	897.122	745	745		292.395	291	245	345	140057	17.4786	584.919	584	372	809	280176	91.6708			-0.00351326	-0.117959	0.105942	1.22245
D2221	32124	1	1169.92	1550.36	890.207	750	750		326.236	327	270	376	156267	17.6219	532.714	530	407	684	255170	52.4425			-0.000554	-0.0205416	0.104451	1.92135
D2222	29923	1	1187.23	1541.54	944.168	740	740	10	288.471	289	218	345	125485	17.9178	767.524	779	586	903	333873	68.0526			-5.88e-05	-0.00189415	0.0587914	1.25251
D2222	29933	1	1179.7	1534.77	936.978	745	745	10	304.085	305	255	349	132277	17.0087	557.499	562	431	650	242512	44.4798			-0.0026555	-0.0952041	0.0441854	1.06075
D2222	29938	1	1178.2	1529.5	928.296	750	750	10	332.662	331	290	403	144708	18.3896	407.234	406	306	529	177147	41.6544			-0.00360332	-0.130837	0.0191603	0.367598
D2222	29943	1	1163.14	1542.29	924.495	755	755		300.287	299	235	371	130625	22.1926	402.834	402	336	483	175233	24.6916			0.00324968	0.0876578	-0.00422932	-0.138586
D2222	29948	1	1160.88	1543.8	924.495	760	760		302.326	303	228	365	131512	20.8732	410.545	411	342	467	178587	21.7851			0.00263955	0.076261	0.0256648	0.943112
D2222	29953	1	1164.65	1534.77	906.923	765	765		346.92	346	294	405	150910	19.7113	471.623	470	400	575	205156	30.5998			0.00554396	0.194072	0.020979	0.633395
D2222	29958	1	1157.87	1543.8	906.923	770	770		325.398	325	273	384	141548	18.1748	487.789	486	372	602	212188	43.323			-0.00334704	-0.120252	0.0437723	0.944358
Mother	2000	1	1196.56	750.9	910.502	0	0		141.958	142	110	186	236928	11.0527	755.811	771	355	1020	1261449	113.992			0.0248799	0.62359	0.231778	2.49523
Mother	2048	1	1205.97	750.9	923.941	5	5		137.411	137	105	178	229339	9.48892	744.046	751	366	1048	1241812	133.498			0.0141883	0.405178	0.252445	2.2468
Mother	2037	1	1204.62	745.524	923.941	10	10		131.018	131	104	176	218669	8.86832	560.839	559	306	852	936040	108.109			0.0117006	0.341723	0.185745	1.62529
Mother	2042	1	1191.18	744.18	923.941	15	15		128.451	128	109	155	214384	7.08552	535.239	530	294	837	893314	123.674			0.00636736	0.229402	0.158713	1.18559
Mother	4051	1	1199.35	739.28	940.277	20	20		131.678	131	109	164	152878	8.53954	662.562	669	387	931	769234	104.659			0.00976877	0.29835	0.174393	1.88017
Mother	4057	1	1192.82	749.081	940.277	25	25		132.793	132	109	161	154173	7.55282	618.263	640	295	888	717803	139.375			0.0129856	0.45077	0.167862	1.2752
Mother	4096	1	1192.82	750.715	940.277	30	30		140.506	140	113	182	163128	10.7082	827.22	859	378	1185	960403	168.02			0.030358	0.773205	0.185406	1.54009
Mother	6098	1	1195.93	749.332	940.277	35	35		139.992	140	116	171	162531	8.02018	784.032	786	549	1038	910261	86.4897			0.0262199	0.891949	0.161747	2.5242
Mother	6103	1	1189.91	751.004	940.266	40	40		139.625	139	109	182	162105	10.1984	910.168	912	622	1196	1056705	107.113			0.0261879	0.698775	0.164454	2.4001
Mother	6108	1	1186.23	752.677	940.301	45	45		139.343	139	117	167	161777	7.48352	892.1	891	658	1186	1035728	93.9104			0.019408	0.708993	0.15131	2.49692
Mother	6113	1	1188.91	756.021	940.195	46	46		143.138	143	114	173	166183	8.39386	929.91	933	694	1164	1079626	87.7248			0.0298049	0.987086	0.175874	3.17096
