# Supplementary material for: Early coordination of cell migration and cardiac fate determination during mammalian gastrulation
Source: EMBO J. 2025 May 13;44(12):3327–59. doi: 10.1038/s44318-025-00441-0 (PMC12170898; doi:10.1038/s44318-025-00441-0)
Supplement: Supplementary file 24 — Source data Fig. 8 [file 44318_2025_441_MOESM24_ESM.zip › Source Data Fig. 8/8J/Fig.8J'.xlsx]

## Sheet: Migration
X1	Y1	Z1	X2	Y2	Z2	M1	M2	M3
1313.39	516.24	1277.93	1407.37	529.43	1255.95	1289.12	535.439	1289.88
1264.84	554.637	1301.83	1324.02	551.962	1262.31	1365.69	540.696	1259.13
