# Supplementary material for: Early coordination of cell migration and cardiac fate determination during mammalian gastrulation
Source: EMBO J. 2025 May 13;44(12):3327–59. doi: 10.1038/s44318-025-00441-0 (PMC12170898; doi:10.1038/s44318-025-00441-0)
Supplement: Supplementary file 24 — Source data Fig. 8 [file 44318_2025_441_MOESM24_ESM.zip › Source Data Fig. 8/8J/Fig.8J''.xlsx]

## Sheet: Fig. 8J"
LABEL	ID	TRACK_ID	POSITION_X	POSITION_Y	POSITION_Z	POSITION_T	FRAME	CELL_DIVISION_TIME	MEAN_INTENSITY_CH1	MEDIAN_INTENSITY_CH1	MIN_INTENSITY_CH1	MAX_INTENSITY_CH1	TOTAL_INTENSITY_CH1	STD_INTENSITY_CH1	MEAN_INTENSITY_CH2	MEDIAN_INTENSITY_CH2	MIN_INTENSITY_CH2	MAX_INTENSITY_CH2	TOTAL_INTENSITY_CH2	STD_INTENSITY_CH2	CONTRAST_CH1	SNR_CH1	CONTRAST_CH2	SNR_CH2
Mother	29621	199	950.672	645.941	1047.11	0	0		118.421	118	90	163	137487	11.1282	1032.4	1047	568	1419	1198620	165.968	0.00223901	0.0475465	0.163228	1.74576
Mother	29616	199	956.168	635.499	1047.11	5	5		116.208	116	102	130	134918	4.77905	995.194	1000	673	1238	1155420	106.682	0.00399193	0.193366	0.177459	2.81189
Mother	29611	199	962.763	627.804	1047.11	10	10		115.796	115	87	153	134439	9.83583	872.682	884	419	1279	1013184	168.656	0.00429837	0.100775	0.140294	1.27323
Mother	29606	199	971.006	610.768	1047.11	15	15		116.107	116	103	135	134800	4.49029	1095.77	1116	637	1382	1272193	131.593	0.00429201	0.221011	0.175081	2.48136
Mother	29601	199	964.411	599.776	1047.11	20	20		118.516	118	105	135	137597	4.5675	1173.65	1162	880	1476	1362603	109.386	0.00535526	0.276433	0.135018	2.55268
Mother	29596	199	970.457	580.541	1047.11	25	25		117.477	117	99	137	136391	5.83196	1221.22	1235	785	1538	1417839	157.494	0.00251744	0.101166	0.146445	1.98099
Mother	29591	199	983.646	565.153	1047.11	30	30		116.568	116	102	137	135336	4.73949	1276.66	1288	900	1524	1482198	120.208	0.00288477	0.141495	0.152775	2.81499
Mother	29586	199	994.088	555.26	1047.11	35	35		115.283	115	101	132	133844	4.99946	1260.92	1259	915	1594	1463933	127.791	0.00116658	0.0537378	0.131063	2.28673
Mother	29561	199	1001.23	548.116	1047.11	40	40		115.35	115	98	135	133921	5.20428	1353.4	1343	925	1765	1571292	158.692	0.00120363	0.0532915	0.12113	1.84287
Mother	29566	199	1001.78	545.368	1047.11	41	41		114.716	115	99	127	133185	4.25706	1373.23	1357	997	1923	1594317	178.59	3.20E-04	0.0172668	0.12499	1.70862
Mother	29571	199	1002.33	542.62	1047.11	42	42		116.084	116	103	133	134774	4.43572	1225.55	1252	664	1683	1422860	208.846	0.00518347	0.269907	0.115105	1.21147
Mother	29576	199	996.287	543.719	1047.11	43	43		117.227	117	100	134	136101	5.6048	1277.65	1281	706	1916	1483348	258.862	8.37E-04	0.0349755	0.138353	1.19973
Mother	29536	199	997.386	547.566	1074.59	44	44		115.722	116	100	131	134353	4.81029	1701.29	1736	1209	2047	1975199	164.456	0.00436693	0.209198	0.146107	2.63758
Mother	29531	199	997.386	547.566	1096.57	45	45		113.091	113	98	134	131299	5.22001	1191.31	1189	578	1869	1383108	323.568	-0.000714	-0.0309726	0.0983848	0.659571
Mother	29541	199	988.593	549.215	1074.59	46	46		116.438	116	101	137	135184	5.56294	1691.57	1699	1354	2010	1963914	131.172	-9.59e-05	-0.00401353	0.149389	3.35222
Mother	29526	199	1000.13	550.864	1096.57	50	50		115.275	115	94	139	133834	6.03405	1274.8	1255	775	1858	1480041	217.854	0.00219584	0.0837151	0.108457	1.1451
Mother	29546	199	993.539	558.008	1074.59	51	51		118.026	118	95	137	137028	5.89661	1433.81	1429	1021	1920	1664648	214.492	6.33E-04	0.0253282	0.154354	1.78768
Mother	29551	199	998.485	566.252	1074.59	53	53		116.113	116	97	134	134807	5.27863	1212.06	1195	707	1836	1407198	267.92	-0.000815	-0.0358755	0.144797	1.1444
Mother	29556	199	1001.23	560.207	1096.57	54	54		115.942	116	101	130	134609	4.30909	1440.14	1453	990	1818	1672008	188.482	0.003596	0.192818	0.154209	2.04169
Mother	29521	199	1005.63	548.665	1096.57	55	55		115.435	116	96	135	134020	6.37596	1266.94	1252	863	1952	1470918	205.723	0.00526646	0.189696	0.112279	1.24334
Mother	29516	199	1003.98	559.657	1113.06	60	60		115.357	115	98	139	133930	6.22846	1182.81	1214	702	1649	1373237	225.247	0.00319589	0.118005	0.0802501	0.780201
Mother	29511	199	1011.67	560.207	1113.06	65	65		116.169	116	96	138	134872	5.43273	1546.17	1561	1115	2012	1795102	185.393	0.00699532	0.297085	0.104831	1.58266
Mother	29506	199	1029.81	557.459	1124.05	70	70		113.434	113	92	140	131697	6.81727	1371.42	1372	728	2290	1592214	271.328	0.00450597	0.149279	0.0816686	0.763249
Mother	29501	199	1044.1	553.062	1124.05	75	75		115.089	115	95	135	133618	5.80843	1928.32	1990	1058	2565	2238783	313.616	0.00718168	0.282568	0.135225	1.46483
Mother	29496	199	1059.49	548.665	1124.05	80	80		114.831	114	93	146	133319	7.13436	1893.1	1900	1092	2616	2197889	327.207	0.0113005	0.359708	0.122172	1.25977
Mother	29491	199	1046.85	546.467	1124.05	83	83		115.912	116	97	136	134574	5.36552	1942.21	1976	1191	2479	2254906	255.009	0.00708901	0.304134	0.105254	1.4506
Mother	29486	199	1046.3	543.719	1124.05	84	84		116.123	116	100	133	134819	4.45972	2022.84	2138	935	2618	2348519	404.729	0.00604315	0.312815	0.108174	0.975759
Mother	28413	199	1036.96	551.963	1118.55	85	85		116.79	117	101	137	135593	5.12354	1918.06	1934	991	2757	2226869	456.842	0.0034843	0.158296	0.140772	1.0362
Mother	29481	199	1040.8	547.017	1124.05	86	86		117.804	117	91	145	136771	7.63841	2426.81	2509	1389	3286	2817528	412.498	0.00732314	0.224242	0.137926	1.42618
Mother	29476	199	1040.8	540.971	1124.05	87	87		116.877	116	102	138	135694	5.53542	2286.95	2330	1337	3261	2655151	403.349	0.00640148	0.268607	0.126911	1.27708
Mother	29471	199	1041.9	545.918	1124.05	88	88		118.457	118	98	148	137528	7.02287	2709.07	2746	1764	3497	3145227	390.089	0.0101016	0.337363	0.149347	1.80481
Mother	29466	199	1041.35	543.719	1124.05	89	89		118.65	119	102	140	137753	6.0582	2637.86	2677	1441	3772	3062557	595.543	0.00892112	0.346352	0.142909	1.10769
Mother	28408	199	1036.41	539.323	1118.55	90	90		117.04	117	99	136	135883	5.62247	2359.6	2447	1118	3524	2739492	597.827	9.12E-04	0.0379258	0.119384	0.841895
Mother	29461	199	1039.7	538.773	1124.05	91	91		117.318	117	102	135	136206	5.20177	2770.08	2810	1837	3421	3216067	328.742	0.0029589	0.133073	0.111481	1.69031
Mother	28418	199	1033.66	534.926	1118.55	94	94		118.43	118	102	138	137497	5.1947	2419.53	2468	1268	3612	2809070	560.565	0.00573712	0.2601	0.141493	1.07003
D1	28403	199	1022.12	539.323	1118.55	95	95	213	120.57	120	103	145	139982	6.91204	2234.77	2261	1259	3113	2594569	431.587	0.00991454	0.342493	0.188949	1.6458
D2	28423	199	1052.89	519.538	1118.55	95	95	201	114.972	115	99	135	133482	5.90617	1576.71	1589	763	2723	1830555	479.09	0.00601745	0.232874	0.115181	0.679829
D2	28428	199	1061.69	519.538	1118.55	96	96	201	114.49	114	101	139	132923	5.53423	1535.89	1552	746	2622	1783164	437.99	0.00432573	0.178207	0.124238	0.775036
D2	28433	199	1062.24	522.835	1118.55	97	97	201	113.72	113	99	134	132029	5.12835	1540.09	1537	688	2442	1788042	436.654	-0.00156418	-0.0694794	0.136963	0.849757
D2	28438	199	1062.24	522.835	1118.55	98	98	201	113.741	114	96	142	132053	6.26216	1519.44	1540	570	2587	1764074	493.149	4.84E-04	0.0175733	0.128859	0.703418
D2	28443	199	1060.59	522.835	1135.04	99	99	201	115.07	115	93	139	133596	6.42579	2025.48	2001	1246	2711	2351578	306.557	0.00572536	0.203886	0.180526	2.02075
D1	28398	199	1018.27	547.017	1118.55	100	100	213	120.339	120	94	144	139714	5.51083	2161.52	2245	995	2845	2509530	417.232	-0.00217892	-0.0953693	0.214822	1.83223
D2	28448	199	1058.39	521.736	1135.04	100	100	201	114.323	114	98	135	132729	5.07732	2092.55	2176	1166	2579	2429447	327.982	0.00482944	0.216438	0.179798	1.94461
D1	28393	199	1023.77	540.971	1118.55	105	105	213	119.543	119	103	138	138790	5.06391	2044.58	2146	881	2805	2373755	464.764	0.00228429	0.107604	0.196026	1.44203
D2	28453	199	1059.49	521.187	1135.04	105	105	201	115.467	115	99	134	134057	5.14605	2002.17	2105	1042	2584	2324525	366.444	6.01E-04	0.0269533	0.187765	1.72746
D1	28388	199	1021.02	540.422	1135.04	110	110	213	119.164	119	105	142	138349	5.03564	2035.75	2166	1088	2706	2363510	407.125	-0.00112847	-0.0534687	0.177248	1.50571
D2	28458	199	1062.79	517.34	1135.04	110	110	201	114.746	114	102	135	133220	4.89986	1615.62	1564	657	3003	1875735	598.537	0.00546866	0.254739	0.160193	0.745404
D1	28383	199	1016.07	540.971	1135.04	115	115	213	120.968	121	88	140	140444	5.79356	2322.19	2363	1494	2908	2696067	292.87	0.0080618	0.333965	0.197948	2.62039
D2	28463	199	1066.63	513.493	1135.04	115	115	201	113.123	113	90	133	131336	5.88843	1487.19	1560	690	2182	1726630	356.191	0.00324731	0.124365	0.192648	1.34886
D1	28378	199	1003.43	534.376	1135.04	120	120	213	121.72	121	103	154	141317	6.53505	2064.93	2151	1073	2801	2397383	413.994	0.00926214	0.341862	0.167017	1.42766
D2	28468	199	1070.48	508.546	1135.04	120	120	201	114.022	114	99	136	132379	4.97203	1707.17	1737	621	2647	1982030	566.825	0.0059405	0.270853	0.223386	1.09989
D1	28373	199	1001.78	535.476	1135.04	125	125	213	121.019	121	106	139	140503	5.28119	2169.56	2204	771	3425	2518863	717.503	0.00439559	0.200569	0.169328	0.875731
D2	28473	199	1072.13	510.745	1135.04	125	125	201	113.982	114	95	132	132333	5.60516	2081.41	2181	907	3134	2416521	559.937	0.00586936	0.237316	0.202745	1.25322
D1	28368	199	1019.37	528.881	1157.02	130	130	213	119.857	120	103	141	139154	5.45058	2537.44	2562	1190	3622	2945968	584.306	0.00746002	0.325659	0.196791	1.42815
D2	28478	199	1092.46	508.546	1135.04	130	130	201	113.031	113	92	138	131229	6.63941	1837.89	1830	530	3497	2133785	771.257	0.00525154	0.177873	0.183974	0.740565
D1	28363	199	1027.61	520.087	1157.02	135	135	213	117.618	118	98	140	136555	5.79134	2676.67	2733	1564	3388	3107614	344.005	0.00200218	0.0811633	0.212875	2.7313
D2	28483	199	1105.65	503.051	1151.53	135	135	201	114.115	114	96	142	132488	5.2126	1953.32	1954	1094	2995	2267807	391.838	0.0109204	0.47298	0.241879	1.94185
D1	28358	199	1029.81	522.286	1157.02	140	140	213	119.525	119	92	141	138769	6.20383	2354.53	2387	1041	3450	2733613	507.824	0.00915451	0.349549	0.247286	1.83846
D2	28488	199	1107.85	503.6	1151.53	140	140	201	112.991	113	95	140	131183	4.97736	1685.58	1728	1070	2263	1956957	260.413	0.00610792	0.275629	0.254995	2.63031
D1	28353	199	1028.71	526.682	1157.02	145	145	213	118.538	118	103	138	137623	5.28062	2658.11	2695	1382	3663	3086066	501.566	0.00848365	0.377674	0.227095	1.96158
D2	28493	199	1115	510.745	1151.53	145	145	201	114.897	115	94	140	133395	6.47446	2059.69	2080	1141	3137	2391301	409.095	0.0127351	0.446313	0.294381	2.2901
D1	28348	199	1028.16	517.34	1157.02	150	150	213	118.08	118	105	136	137091	5.0225	2342.64	2406	1292	3181	2719808	411.298	0.00530936	0.24833	0.202953	1.92188
D2	28498	199	1111.7	505.249	1151.53	150	150	201	114.387	114	95	134	132803	6.0813	1759.99	1782	542	3071	2043345	693.347	0.0102746	0.38259	0.205625	0.86587
D1	28343	199	1033.66	517.889	1157.02	155	155	213	119.028	119	100	138	138192	5.82312	1971.44	2058	1000	2708	2288841	403.775	0.00732739	0.297375	0.157073	1.32561
D2	28503	199	1109.5	500.303	1151.53	155	155	201	113.618	113	92	143	131910	6.09255	2054.64	2060	974	3103	2385438	482.297	0.00823348	0.304578	0.256351	1.7385
D1	28338	199	1039.15	518.439	1157.02	160	160	213	118.141	118	96	140	137162	5.83988	1979.17	1948	1255	3131	2297820	355.603	0.00395963	0.159576	0.133427	1.31038
D2	28508	199	1117.74	503.6	1151.53	160	160	201	114.063	114	98	133	132427	4.73909	1965.71	1995	947	2901	2282185	446.087	0.00980372	0.467341	0.238295	1.69598
D1	28333	199	1043.55	509.096	1168.01	165	165	213	117.495	117	103	136	136412	4.89407	1827.32	1757	1075	2781	2121522	374.484	0.00390609	0.186823	0.0745286	0.676888
D2	28513	199	1122.14	505.249	1151.53	165	165	201	114.185	114	94	140	132569	6.09856	1751.03	1776	665	2944	2032945	542.633	0.0105416	0.39063	0.235384	1.22968
D1	28328	199	1053.99	509.096	1168.01	170	170	213	118.738	119	94	146	137855	6.23065	2153.69	2163	1331	3279	2500432	365.782	0.00626946	0.237467	0.110119	1.16811
D2	28518	199	1123.24	503.051	1151.53	170	170	201	113.009	113	94	134	131204	4.74985	2073.6	2170	938	2816	2407449	469.681	0.00733656	0.346563	0.279012	1.92619
D1	28323	199	1057.29	514.592	1168.01	175	175	213	119.289	119	99	144	138495	5.64837	2875.61	2939	1652	3726	3338585	412.855	0.00728046	0.305293	0.183062	2.15553
D2	28523	199	1128.73	515.141	1151.53	175	175	201	112.318	112	94	129	130401	4.94223	1912.09	1983	769	2857	2219941	474.107	0.00587825	0.265619	0.166041	1.14859
D1	28318	199	1061.69	512.943	1168.01	180	180	213	119.429	119	102	144	138657	5.33647	2491.41	2518	1617	3318	2892524	381.438	0.0116655	0.516123	0.152021	1.72383
D2	28528	199	1132.03	523.935	1151.53	180	180	201	112.141	112	97	136	130196	5.25462	1950.29	2000	786	2948	2264288	491.257	0.00612641	0.259901	0.170005	1.1537
D1	28313	199	1066.63	507.997	1168.01	185	185	213	118.578	118	105	142	137669	5.45745	2670.92	2687	1442	3919	3100936	506.631	0.00578867	0.250101	0.156038	1.42317
D2	28533	199	1134.78	516.79	1151.53	185	185	201	112.938	113	98	136	131121	4.88766	1823.49	1870	958	2597	2117074	353.224	0.0042255	0.194453	0.149058	1.33936
D1	28308	199	1071.58	503.051	1168.01	190	190	213	119.612	120	100	138	138870	6.23364	3040.18	3065	2076	4059	3529653	409.608	0.00909004	0.345701	0.189596	2.36587
D2	28538	199	1135.88	509.096	1151.53	190	190	201	113.726	114	93	138	132036	6.02272	2115.96	2119	1199	3016	2456630	364.683	0.00359958	0.135453	0.174934	1.72775
D1	28303	199	1076.52	500.852	1168.01	195	195	213	119.271	119	96	155	138474	6.98012	2974.04	2939	1890	4166	3452861	484.864	0.00786668	0.266742	0.196857	2.01774
D2	28543	199	1139.73	506.898	1151.53	195	195	201	114.569	114	96	143	133015	6.52255	2435.3	2539	986	3520	2827382	590.863	0.00421655	0.147507	0.212144	1.44269
D1	28298	199	1080.92	496.456	1168.01	200	200	213	118.989	119	95	139	138146	6.04814	2746.7	2719	1699	3531	3188916	403.593	0.0085608	0.333985	0.195614	2.22693
D2	28548	199	1139.18	508.546	1151.53	200	200	201	116.02	116	99	133	134699	5.25427	2050.78	2106	970	3027	2380960	512.609	0.00727811	0.319094	0.210092	1.38917
D1	28293	199	1089.17	490.41	1168.01	205	205	213	118.062	118	102	139	137070	5.322	2753.64	2798	1560	3406	3196975	382.913	0.00482282	0.21295	0.160192	1.98586
D2	28553	199	1145.77	509.646	1151.53	205	205	201	115.561	115	95	136	134166	5.34435	2650.39	2786	1051	3918	3077108	701.477	0.0105228	0.450332	0.268	1.59714
D1	28288	199	1088.07	484.365	1190	210	210	213	116.327	116	99	140	135056	5.52437	2155.85	2323	771	3618	2502946	730.503	0.00263741	0.11078	0.118742	0.626473
D2	28558	199	1154.02	507.997	1151.53	210	210	201	113.794	113	98	137	132115	5.71928	1992.84	2023	825	3576	2313683	622.365	0.00459347	0.181953	0.207929	1.10238
D1	28283	199	1087.52	478.869	1190	215	215	213	116.882	117	96	143	135700	5.91104	2311.46	2414	994	3255	2683601	488.343	0.00685266	0.269158	0.138302	1.15017
D2	28563	199	1156.21	502.501	1157.02	215	215	201	114.787	115	98	130	133268	4.99245	2092.35	2120	1118	3092	2429217	432.646	0.00669947	0.306021	0.185114	1.51081
D1	28278	199	1086.97	476.671	1190	220	220	213	116.527	116	99	137	135288	5.52045	2311.22	2318	997	3474	2683332	661.242	0.00299318	0.125985	0.114453	0.717923
D2	28568	199	1161.71	501.402	1157.02	220	220	201	112.518	112	89	135	130633	5.86779	1707.96	1621	809	2904	1982937	578.227	0.00241749	0.0924897	0.145142	0.748759
D1	28273	199	1092.46	483.815	1190	225	225	213	115.919	116	94	144	134582	6.53495	2428.25	2518	1171	3487	2819201	521.916	0.0017273	0.0611733	0.0931855	0.793191
D2	28573	199	1171.05	500.303	1157.02	225	225	201	112.426	112	98	129	130527	4.93282	1880.19	1851	884	3231	2182904	545.336	0.00222679	0.101278	0.11693	0.721885
D1	28268	199	1095.76	485.464	1190	230	230	213	116.181	116	97	146	134886	5.95935	2712.61	2649	1487	3959	3149345	476.604	0.00218633	0.0850617	0.137666	1.37744
D2	28578	199	1182.59	501.402	1157.02	230	230	201	114.312	114	91	140	132716	6.38824	2350.04	2315	868	3886	2728393	753.562	0.00712852	0.253311	0.139076	0.761526
D1	28263	199	1095.76	484.915	1190	235	235	213	117.585	117	102	135	136516	4.84091	2923.04	2914	1632	4616	3393647	560.652	0.00657423	0.317288	0.160865	1.44494
D2	28583	199	1185.34	500.303	1157.02	235	235	201	111.894	112	96	134	129909	4.98947	1733.61	1684	660	3386	2012720	658.818	-0.00025	-0.0112263	0.0807348	0.393149
D1	28258	199	1100.16	483.266	1190	240	240	213	116.641	117	100	140	135420	5.38318	2553.65	2526	1328	4232	2964784	529.052	0.00545084	0.234933	0.151552	1.27049
D2	28588	199	1185.34	495.906	1168.01	240	240	201	113.984	114	85	138	132335	5.77126	2276.93	2347	1186	3246	2643511	478.552	0.00313265	0.123354	0.160827	1.31838
D1	28253	199	1104.55	482.167	1190	245	245	213	114.925	115	99	143	133428	5.0772	2274.94	2254	1245	3707	2641200	443.188	-0.000136	-0.00616726	0.100677	0.939037
D2	28593	199	1184.79	495.906	1168.01	245	245	201	113.475	113	97	137	131745	5.03946	1941.79	1928	1240	2755	2254415	325.566	0.00326659	0.146631	0.137892	1.44554
D1	28248	199	1111.15	483.266	1190	250	250	213	114.348	114	94	139	132758	5.47482	2490.87	2507	1622	3796	2891898	421.198	5.20E-04	0.0217037	0.101432	1.08921
D2	28598	199	1182.04	497.005	1168.01	250	250	201	113.891	114	94	133	132228	5.84751	2112.63	2171	1158	3140	2452758	407.531	0.00436336	0.169231	0.0943305	0.893708
D1	28243	199	1105.65	488.762	1190	255	255	213	116.783	117	96	138	135585	6.02032	2529.18	2566	1671	3285	2936376	286.807	0.00598527	0.230825	0.137608	2.13339
D2	28603	199	1175.45	493.708	1168.01	255	255	201	112.407	112	93	136	130504	4.97321	1743.38	1809	801	2722	2024059	476.334	5.74E-04	0.0259472	0.0742463	0.505919
D1	28238	199	1105.65	486.014	1190	260	260	213	115.96	116	98	132	134629	4.90277	2211.83	2215	1469	2933	2567932	286.498	0.00435333	0.205036	0.0915293	1.29475
D2	28608	199	1180.39	493.708	1168.01	260	260	201	113.41	113	93	137	131669	5.95521	1879.45	1832	778	3329	2182046	634.59	0.00343904	0.130536	0.0829418	0.453667
D1	28233	199	1107.85	483.815	1200.99	265	265	213	116.115	116	98	133	134809	5.11352	2227.45	2270	825	3635	2586068	757.084	0.00385535	0.174417	0.0959032	0.514938
D2	28613	199	1177.1	497.005	1168.01	265	265	201	114.143	114	99	131	132520	5.02942	2471.84	2449	1153	4034	2869804	675.629	0.00745791	0.336009	0.164074	1.03134
D1	28228	199	1113.9	485.464	1200.99	270	270	213	115.824	116	99	134	134472	5.01018	2579.02	2604	1148	3816	2994237	627.989	0.00206669	0.0953576	0.118215	0.868317
D2	28618	199	1183.69	497.555	1168.01	270	270	201	114.488	114	97	132	132920	5.1627	2488.1	2521	919	4222	2888689	707.76	0.00545172	0.240483	0.126514	0.789611
D1	28223	199	1112.8	485.464	1200.99	275	275	213	116.146	116	99	134	134846	5.1106	2498.8	2469	1218	3821	2901107	559.415	0.00276099	0.12515	0.0972368	0.791694
D2	28623	199	1188.09	497.555	1168.01	275	275	201	115.028	115	99	137	133548	5.35322	2688.23	2727	1222	4511	3121038	776.158	0.00714982	0.305085	0.138242	0.841301
D1	28218	199	1110.05	486.014	1200.99	280	280	213	116.188	116	100	135	134894	5.03993	2733.83	2633	1565	4468	3173973	608.939	0.00462609	0.212312	0.102461	0.834494
D2	28628	199	1191.94	498.654	1168.01	280	280	201	114.419	114	95	136	132841	5.55154	2775.04	2833	1403	4347	3221820	765.619	0.00491784	0.201725	0.115007	0.747709
D1	28213	199	1115	487.662	1211.98	285	285	213	115.245	115	101	131	133799	4.51287	2351.98	2399	1057	3868	2730643	590.91	5.87E-04	0.0299413	0.0739074	0.547851
D2	28633	199	1192.49	496.456	1168.01	285	285	201	114.48	114	97	130	132911	4.85619	2856.98	2822	1480	4621	3316957	791.388	0.0057142	0.267882	0.124354	0.798556
D1	28208	199	1112.25	489.311	1211.98	290	290	213	117.804	118	98	142	136771	5.07331	3154.31	3248	1414	4988	3662153	839.862	0.00563287	0.26013	0.150539	0.982818
D2	28638	199	1193.04	498.654	1168.01	290	290	201	113.042	113	97	130	131242	4.75929	2182.03	2078	1091	3875	2533339	617.21	0.00555957	0.262641	0.08968	0.581908
D1	28203	199	1109.5	488.212	1211.98	295	295	213	118.86	119	103	142	137997	5.10083	3418.4	3359	2068	5349	3968763	683.486	0.0101224	0.46702	0.216097	1.77748
D2	28643	199	1187.54	498.654	1168.01	295	295	201	113.722	113	97	133	132031	5.18429	2574.36	2404	1023	4835	2988832	973.176	0.00558153	0.243512	0.115016	0.545739
D2	28668	199	1186.44	500.852	1200.99	296	296	201	118.234	118	101	138	137270	5.86576	4445.14	4582	2644	5249	5160805	543.277	0.00775607	0.310267	0.151386	2.15158
D21	28663	199	1165.01	499.753	1200.99	297	297	239	115.918	116	95	143	134581	5.78488	3112.48	3116	1381	4718	3613594	784.317	0.00429391	0.171348	0.180295	1.21238
D22	28673	199	1195.78	495.357	1200.99	297	297	238	119.363	119	101	139	138580	5.35244	3835.78	3955	2338	4711	4453339	520.513	0.0126438	0.556886	0.189414	2.3471
D21	28658	199	1164.46	499.753	1200.99	298	298	239	116.08	116	100	140	134769	5.74393	3072.14	3038	1340	4876	3566753	886.05	0.00835283	0.334811	0.197143	1.14195
D22	28678	199	1195.23	490.96	1200.99	298	298	238	118.605	118	103	141	137700	5.96567	4070.27	4102	2708	5260	4725585	537.446	0.0131739	0.517013	0.186847	2.38457
D21	28653	199	1162.26	498.654	1200.99	299	299	239	115.755	116	90	138	134392	5.72792	3535.86	3615	1793	5034	4105129	773.855	0.00727616	0.291963	0.198666	1.51458
D22	28683	199	1194.68	494.257	1200.99	299	299	238	118.568	118	96	143	137658	6.50138	4140.42	4242	2783	5035	4807031	499.957	0.0137694	0.495417	0.217972	2.96418
D1	28198	199	1110.6	483.815	1228.47	300	300	213	116.829	117	96	140	135638	5.75468	3232.05	3421	1292	4973	3752407	858.41	0.00390026	0.157747	0.158531	1.03043
D21	28648	199	1166.11	499.753	1200.99	300	300	239	116.886	117	100	138	135705	5.42543	3357.99	3483	1713	4658	3898626	782.949	0.0110863	0.472451	0.188807	1.36233
D22	28688	199	1196.88	493.708	1200.99	300	300	238	118.168	118	96	141	137193	6.16709	3941.75	3984	2559	5124	4576377	519.281	0.0143731	0.543005	0.205358	2.5865
D21	33023	199	1165.03	501.173	1191.65	301	301	239	117.587	118	96	139	107357	5.93582	3714.73	3718	2431	5268	3391547	622.885	0.0132487	0.518045	0.22116	2.16015
D1	28148	199	1130.38	468.427	1233.96	305	305	213	118.442	118	95	146	137511	6.16835	4045.25	4032	2571	5807	4696539	634.867	0.0143519	0.54336	0.12171	1.38273
D21	33028	199	1153.1	495.874	1187.23	305	305	239	114.65	114	96	137	104675	5.14908	2859.04	2793	1820	4221	2610307	554.965	0.0059005	0.26122	0.197232	1.6974
D22	28693	199	1201.83	491.51	1200.99	305	305	238	116.808	117	93	135	135614	5.48683	3550.17	3619	2153	4496	4121743	522.704	0.0108191	0.45572	0.216679	2.41915
D1	28153	199	1123.79	477.221	1233.96	306	306	213	118.409	118	99	136	137473	5.76932	4348.45	4391	3082	5183	5048551	441.791	0.0077423	0.315363	0.142228	2.4512
D1	28158	199	1129.28	468.427	1233.96	307	307	213	117.646	118	100	133	136587	5.1675	4347.68	4476	2864	5380	5047653	549.166	0.00668401	0.302323	0.115989	1.64567
D1	28163	199	1126.54	473.923	1233.96	308	308	213	118.862	119	98	139	137999	5.55489	4486.89	4500	3528	5391	5209280	379.035	0.00881241	0.373837	0.143072	2.96331
D11	28168	199	1136.98	455.787	1233.96	309	309	321	115.881	116	94	141	134538	5.57253	3482.97	3537	1924	4654	4043725	613.543	0.0107265	0.441384	0.19968	1.88974
D12	28173	199	1117.74	477.221	1233.96	309	309	300	118.164	118	100	144	137188	5.99273	4005.32	3933	2775	5642	4650176	532.372	0.00568474	0.222914	0.229457	2.80828
D11	28143	199	1143.02	461.832	1233.96	310	310	321	115.553	115	98	141	134157	6.11647	3408.28	3400	2119	5237	3957014	571.436	0.00595217	0.223567	0.2038	2.01952
D12	28178	199	1115	486.563	1233.96	310	310	300	118.855	119	99	147	137991	6.26716	3554.41	3616	1656	5598	4126666	805.457	0.0122143	0.457693	0.258213	1.81125
D21	33033	199	1150.9	496.315	1187.23	310	310	239	114.87	115	97	134	104876	5.83391	2491.73	2481	1144	3999	2274950	613.635	0.0101047	0.393944	0.190884	1.30173
D22	28698	199	1207.32	490.41	1200.99	310	310	238	117.125	117	99	140	135982	5.54129	3612.45	3684	2211	4920	4194050	647.004	0.0163508	0.680085	0.250614	2.23772
D12	28183	199	1116.64	482.716	1233.96	311	311	300	117.575	117	101	139	136504	5.7447	3457.64	3524	2040	4626	4014315	556.424	0.00886952	0.359866	0.254058	2.51778
D12	28188	199	1115.54	479.419	1233.96	312	312	300	116.975	117	99	136	135808	5.50237	3569.25	3613	1963	4555	4143901	499.591	0.00728917	0.307678	0.256106	2.9133
D11	28138	199	1145.22	455.787	1233.96	315	315	321	116.276	116	99	138	134996	4.97111	2706.86	2711	1199	4148	3142668	775.378	0.0111022	0.513664	0.234049	1.32421
D12	28193	199	1110.6	478.869	1233.96	315	315	300	117.312	117	102	145	136199	5.39054	2546.94	2545	1140	4016	2957003	749.262	0.00477825	0.206985	0.181976	1.0467
D21	33038	199	1154.87	488.807	1187.23	315	315	239	113.588	114	100	130	103706	4.70269	2332.99	2395	1176	3241	2130021	474.256	0.00627346	0.301167	0.189637	1.56834
D22	28703	199	1214.47	489.311	1200.99	315	315	238	114.67	115	98	136	133132	5.48373	2911.6	2940	1895	3669	3380362	397.237	0.00814324	0.337815	0.210814	2.55231
D12	34264	199	1110.17	481.979	1215.5	316	316	300	117.062	117	101	133	106878	4.91188	2942.36	2940	2204	3701	2686378	313.089	0.00790726	0.373943	0.158256	2.56811
D11	28133	199	1151.27	457.436	1233.96	320	320	321	116.881	117	101	137	135699	5.97795	2507.9	2436	1115	4745	2911673	874.994	0.01134	0.43847	0.173209	0.846313
D12	34269	199	1124.56	481.979	1215.5	320	320	300	117.082	117	98	137	106896	5.7284	3283.62	3326	2106	4403	2997942	501.378	0.00756741	0.307016	0.210289	2.27586
D21	33043	199	1165.03	484.391	1187.23	320	320	239	113.899	114	101	130	103990	4.54301	2362.12	2521	1214	3103	2156615	485.818	0.00646021	0.321852	0.14828	1.25572
D22	28708	199	1223.26	484.365	1200.99	320	320	238	115.14	115	100	136	133677	5.15997	2823.74	2890	1900	3693	3278364	432.806	0.0112256	0.495413	0.245211	2.56956
D11	28128	199	1147.97	444.246	1233.96	325	325	321	116.556	116	99	140	135322	5.20548	2782.74	2576	1446	4906	3230757	855.725	0.0106388	0.471413	0.180305	0.993531
D12	34274	199	1124.56	469.03	1229.89	325	325	300	118.962	119	103	142	108612	5.51291	3491.05	3599	1879	4455	3187329	556.751	0.0115641	0.493374	0.232498	2.36569
D21	33048	199	1161.05	479.533	1187.23	325	325	239	114.641	115	95	133	104667	5.68761	2544.24	2634	1190	3650	2322887	500.182	0.0111139	0.443105	0.189764	1.62261
D22	28713	199	1234.25	476.671	1200.99	325	325	238	113.404	113	91	133	131662	5.08476	2029.18	2046	1051	3135	2355880	436.913	0.00686801	0.304261	0.163716	1.30678
D11	28123	199	1149.07	451.94	1233.96	330	330	321	116.397	116	96	139	135137	5.93252	3117.4	3132	1234	4665	3619301	769.558	0.00760753	0.296268	0.217746	1.44869
D12	34279	199	1123.84	474.785	1237.09	330	330	300	117.182	117	95	140	106987	5.89415	2858.54	2942	1612	3997	2609845	461.101	0.00228297	0.0905689	0.120825	1.33659
D21	33053	199	1153.1	485.716	1187.23	330	330	239	113.215	113	95	132	103365	5.26615	2045.97	2123	1240	2531	1867972	305.298	0.0049482	0.211711	0.152892	1.77747
D22	28718	199	1245.24	480.518	1200.99	330	330	238	113.228	113	100	145	131458	4.96023	1790.06	1754	778	2985	2078265	551.562	0.00527977	0.239779	0.126833	0.730597
D11	28118	199	1152.92	455.787	1233.96	335	335	321	116.439	116	97	139	135186	6.63442	4415.92	4379	2574	6117	5126879	823.682	0.00351073	0.122801	0.27376	2.30449
D12	34284	199	1124.56	473.347	1237.09	335	335	300	118.708	118	101	151	108380	5.70077	3846.09	3873	2373	5043	3511480	623.365	0.00802525	0.33156	0.171089	1.80276
D21	33058	199	1158.85	486.158	1187.23	335	335	239	111.49	111	95	132	101790	4.99629	1841.06	1848	1055	2486	1680885	276.702	0.00206783	0.0920945	0.122161	1.44865
D22	28723	199	1247.44	488.212	1190	335	335	238	111.685	111	98	131	129666	5.04126	1838.95	1726	1082	3385	2135021	473.747	0.00308762	0.136386	0.129324	0.889023
D11	28113	199	1163.36	456.886	1250.45	340	340	321	117.202	117	99	140	136071	5.66879	3821.73	3866	1677	5938	4437024	1140.31	0.0117552	0.480429	0.254522	1.35992
D12	34289	199	1128.16	475.505	1237.09	340	340	300	119.202	119	103	137	108831	5.47752	3217.5	3229	1497	4849	2937578	704.96	0.00656394	0.283825	0.173298	1.34824
D21	33063	199	1165.91	478.208	1204.9	340	340	239	114.036	114	96	133	104115	5.60504	2079.14	2060	1006	3194	1898256	485.441	0.00204764	0.0831493	0.141738	1.0634
D22	28728	199	1246.89	487.113	1190	340	340	238	112.886	113	96	132	131061	5.3918	2164.91	2124	995	3657	2513455	586.635	0.00748161	0.310953	0.214121	1.30166
D11	28108	199	1171.6	455.237	1250.45	345	345	321	119.943	120	99	148	139254	6.03469	4175.61	4205	2549	5851	4847879	738.969	0.0174451	0.681575	0.290284	2.5425
D12	34294	199	1133.19	481.26	1237.09	345	345	300	119.636	120	102	136	109228	4.77099	3573.32	3644	2265	4414	3262442	503.069	0.00703356	0.35028	0.228449	2.64184
D21	33068	199	1165.47	474.233	1204.9	345	345	239	116.461	116	99	144	106329	6.00465	2336.03	2262	1601	3358	2132796	384.275	0.00370494	0.143185	0.124021	1.34148
D22	28733	199	1255.69	485.464	1206.48	345	345	238	113.45	113	98	129	131715	4.51924	1843.02	1899	889	2511	2139752	361.027	0.00495235	0.247419	0.131249	1.18456
D11	28103	199	1172.7	455.237	1250.45	350	350	321	120.757	121	93	140	140199	6.48603	3901.2	4169	1056	5632	4529293	1048.3	0.0167545	0.613592	0.285679	1.65382
D12	34299	199	1131.03	483.418	1251.47	350	350	300	119.714	119	103	142	109299	5.92908	3814.99	3829	2085	5738	3483089	762.686	0.00547084	0.219721	0.247438	1.98438
D21	33073	199	1154.87	480.416	1204.9	350	350	239	115.67	116	97	138	105607	5.75522	2746.1	2693	1665	3830	2507185	449.719	0.00284579	0.114067	0.165346	1.73278
D22	28738	199	1260.63	486.014	1206.48	350	350	238	113.749	114	94	135	132063	5.15853	1895.49	1899	898	2842	2200659	424.163	0.0096586	0.421884	0.173198	1.31944
D11	28098	199	1181.49	456.886	1250.45	355	355	321	122.027	122	97	147	141673	6.875	4290.2	4423	1754	6212	4980927	1001.02	0.0158922	0.555327	0.284463	1.89832
D12	34304	199	1133.19	475.505	1251.47	355	355	300	120.779	121	97	142	110271	6.69768	3481.16	3521	1156	5383	3178303	1031.2	0.00935487	0.334265	0.225021	1.2402
D21	33078	199	1154.87	475.558	1204.9	355	355	239	117.095	117	100	154	106908	5.3236	2847.37	2914	1706	3826	2599653	471.513	0.00535067	0.234129	0.196063	1.9798
D22	28758	199	1261.18	481.617	1200.99	355	355	238	112.966	113	97	135	131154	5.37312	2039.9	2109	969	2898	2368320	411.398	0.00440921	0.184588	0.21139	1.73052
D11	28093	199	1189.74	462.382	1266.94	360	360	321	120.725	121	96	144	140162	6.71702	3764.19	3788	1319	6286	4370226	1346.93	0.0110863	0.394141	0.266397	1.17575
D12	34309	199	1139.67	486.295	1251.47	360	360	300	120.285	120	103	148	109820	5.96131	4327.46	4462	1781	6162	3950967	946.263	0.00865585	0.34631	0.263274	1.90617
D21	33083	199	1156.64	484.833	1204.9	360	360	239	114.936	115	96	132	104937	5.51297	2731.61	2775	1477	3733	2493961	477.673	0.00246803	0.102656	0.177765	1.72626
D22	28763	199	1267.78	491.51	1200.99	360	360	238	112.63	112	94	136	130764	6.02999	2599.41	2550	952	4172	3017915	688.404	0.00686349	0.25465	0.238904	1.45629
D11	28088	199	1191.39	459.634	1266.94	365	365	321	124.951	125	101	150	145068	6.97645	4415.65	4509	2441	6243	5126572	788.689	0.0183953	0.64703	0.300391	2.58662
D12	34314	199	1139.67	488.454	1251.47	365	365	300	119.69	120	100	139	109277	5.65582	3825.17	3969	1685	5032	3492383	810.565	0.00686062	0.288394	0.242229	1.84043
D21	33088	199	1156.64	483.949	1209.31	365	365	239	115.744	115	94	144	105674	6.37051	2600.03	2583	1114	4238	2373826	754.188	0.00304259	0.110224	0.164272	0.972833
D22	28768	199	1264.48	500.303	1200.99	365	365	238	111.967	112	95	130	129994	5.08266	2293.66	2332	944	3407	2662940	575.64	0.00548531	0.240356	0.190933	1.27762
D11	28083	199	1205.13	460.733	1266.94	370	370	321	128.891	129	99	158	149643	7.45251	4227.25	4278	1869	6686	4907838	995.297	0.0179713	0.610653	0.265125	1.78013
D12	34319	199	1149.74	482.698	1273.05	370	370	300	123.752	124	97	145	112986	6.5541	5082.67	5336	2347	6789	4640474	1101.84	0.017859	0.662584	0.274033	1.98439
D21	33093	199	1158.4	483.508	1209.31	370	370	239	115.506	115	97	145	105457	5.97034	2397.25	2329	1144	4123	2188689	697.425	7.87E-04	0.0304327	0.107087	0.664969
D22	28773	199	1267.23	496.456	1217.48	370	370	238	113.862	114	93	138	132194	6.03309	2548.26	2564	1403	3523	2958535	458.602	0.00982782	0.367349	0.221993	2.01887
D11	28078	199	1206.77	457.436	1266.94	375	375	321	129.332	129	107	160	150155	7.62797	3795.78	3936	1931	5336	4406903	770.201	0.0169842	0.566318	0.237994	1.89485
D12	34324	199	1150.46	484.137	1273.05	375	375	300	123.065	123	107	148	112358	6.22963	4901.93	4860	3229	6310	4475460	518.935	0.0125125	0.488252	0.251194	3.79288
D21	33098	199	1162.82	479.091	1209.31	375	375	239	116.12	116	95	139	106018	5.93447	2194.64	2095	1011	4112	2003703	649.112	6.14E-04	0.0240258	0.123416	0.742853
D22	28778	199	1267.78	483.815	1217.48	375	375	238	114.236	114	96	133	132628	5.49885	2335.81	2359	1145	3424	2711873	508.053	0.0069858	0.28824	0.209067	1.58999
D11	28073	199	1199.08	451.39	1277.93	380	380	321	115.921	116	99	144	134584	6.65185	3683.81	3830	1189	5863	4276908	1223.71	-0.00410542	-0.143679	0.234208	1.14252
D12	34329	199	1149.02	482.698	1273.05	380	380	300	123.491	123	105	147	112747	5.90013	4591.64	4743	2027	5674	4192170	697.941	0.0125964	0.520732	0.226007	2.42554
D21	33103	199	1166.35	472.908	1226.98	380	380	239	119.841	120	102	148	109415	6.00493	2672.2	2646	1289	4014	2439719	712.188	0.00683977	0.27115	0.140856	0.926505
D22	28783	199	1271.07	479.968	1217.48	380	380	238	116.368	116	97	141	135103	5.95283	2354.68	2441	1025	3645	2733786	715.549	0.00847828	0.328686	0.184919	1.02711
D11	28068	199	1206.77	451.94	1277.93	385	385	321	117.499	117	94	148	136416	7.28746	2968.48	3015	1136	4819	3446411	924.617	-0.0047282	-0.153194	0.242776	1.25434
D12	34334	199	1148.3	479.102	1273.05	385	385	300	123.363	123	106	148	112630	6.03835	4844.35	4872	3436	6021	4422893	569.586	0.00634325	0.25755	0.243526	3.33117
D21	33108	199	1170.77	478.65	1226.98	385	385	239	120.31	120	96	141	109843	6.69751	2665.35	2670	1100	4615	2433464	810.886	0.00847837	0.30204	0.123329	0.721741
D22	28788	199	1272.72	483.815	1217.48	385	385	238	116.418	116	94	142	135161	6.22054	2245.52	2201	924	4056	2607053	764.102	0.00886822	0.32902	0.176349	0.881115
D11	28063	199	1211.17	462.382	1250.45	390	390	321	127.819	127	102	171	148398	9.21393	2858.07	2891	1085	4766	3318225	849.454	0.00405808	0.112135	0.207304	1.15546
D12	34339	199	1160.53	492.77	1273.05	390	390	300	122.932	123	99	142	112237	6.56845	4203.89	4197	2449	6029	3838154	738.025	0.00688592	0.255985	0.221671	2.06712
D21	33113	199	1181.37	488.366	1226.98	390	390	239	120.464	120	104	147	109984	5.79635	3272.35	3235	2017	4771	2987659	580.081	7.19E-04	0.0298651	0.124447	1.24866
D22	28821	199	1294.71	494.257	1217.48	390	390	238	116.454	116	98	139	135203	5.23827	2881.4	2763	1740	4262	3345300	563.544	0.010878	0.47846	0.202812	1.72425
D11	28058	199	1213.92	467.878	1250.45	395	395	321	126.177	125	99	153	146491	7.22321	3512.21	3687	1539	5331	4077672	932.307	0.00104096	0.0363296	0.242404	1.47004
D12	34344	199	1162.69	497.806	1273.05	395	395	300	128.123	128	103	150	116976	6.16266	5136.15	5117	2598	7371	4689303	884.87	0.0129717	0.532461	0.282578	2.55766
D21	33118	199	1189.76	493.665	1226.98	395	395	239	123.877	123	103	149	113100	7.33445	3666.35	3733	2351	5248	3347374	562.711	0.00900006	0.301306	0.149056	1.69039
D22	28826	199	1298	504.699	1217.48	395	395	238	113.589	113	96	132	131877	5.45807	2184.04	2373	816	3323	2535668	675.453	0.00712108	0.294301	0.209977	1.12225
D11	28053	199	1217.77	464.031	1250.45	400	400	321	130.266	129	111	168	151239	8.41943	3399.98	3445	1308	5459	3947378	971.244	0.0115721	0.353992	0.237101	1.34186
D12	34349	199	1168.44	497.086	1273.05	400	400	300	128.939	129	108	154	117721	6.27587	4662.85	4747	2509	6481	4257186	806.864	0.0143102	0.579715	0.245217	2.27608
D21	33123	199	1196.38	495.874	1226.98	400	400	239	124.763	124	104	149	113909	6.47201	3075.94	3084	1663	4235	2808336	612.688	0.00958405	0.366003	0.148263	1.29647
D22	28831	199	1294.16	508.546	1217.48	400	400	238	115.214	115	100	135	133764	4.89877	2157.62	2302	919	3234	2504999	572.877	0.00923551	0.430446	0.171151	1.1008
D11	28048	199	1214.47	474.473	1250.45	405	405	321	132.548	132	109	165	153888	8.18154	3485.9	3551	1683	5309	4047131	884.634	0.00424208	0.13687	0.176087	1.17997
D12	34354	199	1172.04	497.806	1273.05	405	405	300	130.474	130	108	162	119123	6.75038	5026.85	5041	3254	6794	4589510	654.848	0.0167869	0.638215	0.246894	3.03995
D21	33128	199	1203.45	498.965	1240.23	405	405	239	126.714	126	104	155	115690	8.48931	2643.22	2575	1237	4234	2413258	617.187	0.00537889	0.159715	0.0740177	0.590297
D22	28836	199	1297.45	506.348	1222.97	405	405	238	115.03	115	97	136	133550	6.30353	2025.51	2233	644	3441	2351618	783.031	0.0067998	0.246497	0.146266	0.66015
D11	28043	199	1210.62	474.473	1244.95	410	410	321	131.027	131	107	158	152122	6.97571	3024.22	3069	1312	5025	3511122	968.924	0.00311127	0.116517	0.133527	0.735346
D12	34359	199	1169.16	494.928	1273.05	410	410	300	134.455	134	112	175	122757	8.9634	4601.35	4671	2721	5821	4201028	652.132	0.0118438	0.351164	0.218675	2.53215
D21	33133	199	1206.98	502.498	1240.23	410	410	239	127.375	127	108	148	116293	6.33442	2769.98	2724	1590	4238	2528990	540.107	0.0087666	0.349499	0.117252	1.07646
D22	28841	199	1299.65	505.249	1239.46	410	410	238	117.815	118	103	139	136783	5.05002	2576.08	2630	1095	3574	2990828	511.609	0.00163166	0.0760077	0.24055	1.95273
D11	28038	199	1210.62	473.923	1244.95	415	415	321	132.986	133	114	160	154397	6.72629	3294.4	3431	1630	4729	3824793	789.762	0.00123018	0.0485845	0.121222	0.901986
D12	34364	199	1172.76	499.244	1273.05	415	415	300	135.986	136	112	159	124155	7.66262	4520.53	4500	2885	6160	4127248	734.377	0.0164181	0.573319	0.225397	2.2645
D21	33138	199	1209.63	501.615	1240.23	415	415	239	124.166	124	96	150	113364	7.51042	2378.3	2366	1110	3927	2171385	632.656	-0.00242026	-0.0802204	0.0759494	0.530714
D22	28846	199	1302.4	504.15	1239.46	415	415	238	119.841	120	97	142	139135	5.80023	2873.68	2942	1458	3781	3336341	451.401	0.0058682	0.241075	0.231654	2.39473
D11	28033	199	1211.72	473.923	1261.44	420	420	321	144.224	143	112	209	167444	13.8003	3413.57	3670	1060	5309	3963160	1129.36	-0.000788	-0.0164871	0.114542	0.621263
D12	34369	199	1176.35	503.561	1273.05	420	420	300	138.116	138	114	168	126100	8.15231	4274.34	4406	2036	5705	3902476	805.545	0.0108278	0.362959	0.213028	1.8637
D21	33143	199	1210.52	498.524	1240.23	420	420	239	128.541	128	105	158	117358	7.21328	2566.73	2525	1268	4295	2343429	603.312	1.06E-04	0.00377555	0.0646847	0.516951
D22	28851	199	1306.8	503.6	1239.46	420	420	238	120.521	121	102	145	139925	6.01533	2863.73	2973	1552	3844	3324788	502.808	0.00523888	0.208835	0.187904	1.80183
D11	28028	199	1210.62	475.572	1261.44	425	425	321	147.4	146	120	200	171131	10.5208	2909.08	2989	1007	4838	3377446	1064.48	0.00154885	0.0433326	0.0884302	0.444067
D12	34374	199	1172.76	503.561	1273.05	425	425	300	145.13	145	114	180	132504	9.96427	4632.42	4671	3114	5701	4229403	554.253	0.0131153	0.377104	0.204539	2.83847
D21	33148	199	1209.19	504.265	1240.23	425	425	239	128.982	129	106	162	117761	7.37005	3162.62	3118	1622	4709	2887469	767.438	0.00175484	0.061315	0.105718	0.788017
D22	28856	199	1306.8	505.798	1239.46	425	425	238	120.615	120	104	145	140034	5.73366	2301.37	2319	1272	3516	2671893	512.996	0.0056363	0.235804	0.187225	1.41492
D11	28023	199	1215.57	475.022	1261.44	430	430	321	151.059	150	117	196	175380	11.9011	3142.26	3163	1209	5159	3648161	1070.6	-0.000801	-0.0203405	0.126109	0.657367
D12	34379	199	1177.79	504.999	1273.05	430	430	300	147.669	147	125	186	134822	9.72123	4048.84	4071	2389	5557	3696587	693.637	0.0099753	0.300064	0.190286	1.86631
D21	33153	199	1218.47	503.823	1240.23	430	430	239	132.811	132	108	160	121256	8.40897	2759.64	2735	1388	4370	2519549	588.265	0.00142398	0.0449166	0.0691565	0.606877
D22	28861	199	1311.19	502.501	1239.46	430	430	238	122.562	122	105	146	142295	5.66536	2532.7	2609	1346	3673	2940469	389.113	0.00471955	0.203243	0.146482	1.66324
D11	28018	199	1229.31	471.175	1261.44	435	435	321	159.306	158	122	228	184954	13.4673	3111.86	3226	1181	4899	3612872	1004.39	0.00607937	0.142957	0.111347	0.620833
D12	34384	199	1190.02	499.244	1273.05	435	435	300	150.067	149	112	196	137011	10.7205	4703.53	4779	2894	5814	4294326	548.48	0.021628	0.592685	0.201992	2.88221
D21	33158	199	1228.18	505.148	1240.23	435	435	239	128.034	127	104	156	116895	8.24847	2339.39	2311	1075	3893	2135862	638.293	-0.00332913	-0.103696	0.0630972	0.435061
D22	28866	199	1312.84	498.654	1239.46	435	435	238	123.083	123	100	145	142899	5.98692	2691.2	2713	1601	3474	3124487	375.209	0.00827652	0.337514	0.200615	2.39697
D11	28013	199	1233.15	467.328	1261.44	440	440	321	160.96	160	133	213	186875	11.2751	3442.07	3595	1608	4791	3996242	768.7	0.00774036	0.219301	0.150463	1.17125
D12	34389	199	1191.46	502.122	1273.05	440	440	300	153.93	153	126	194	140538	10.4124	3737.9	3600	1820	6095	3412707	960.281	0.0218739	0.632893	0.22542	1.43208
D21	33163	199	1237.46	502.057	1244.64	440	440	239	142.55	142	112	181	130148	11.2086	2906.06	2900	1629	4488	2653230	591.946	0.00587125	0.148468	0.0915351	0.823383
D22	28871	199	1324.93	495.906	1239.46	440	440	238	124.236	124	106	145	144238	5.90495	2252.87	2362	905	3332	2615578	576.393	0.00380856	0.159651	0.181292	1.19969
D11	28008	199	1236.45	465.679	1261.44	445	445	321	162.245	161	111	213	188366	14.1229	3384.96	3493	1842	4786	3929934	637.496	0.00845684	0.192676	0.163795	1.49462
D12	34394	199	1192.9	499.244	1273.05	445	445	300	164.422	163	126	216	150117	15.1282	4079.97	4204	2009	6081	3725010	999.74	0.0249893	0.529952	0.228765	1.51957
D21	33168	199	1237.9	504.706	1253.48	445	445	239	145.729	144	119	182	133051	9.8571	2573.58	2517	1724	3753	2349683	418.703	0.00362793	0.106884	0.125162	1.36748
D22	28876	199	1330.98	494.807	1239.46	445	445	238	128.049	128	106	158	148665	7.37904	2462.78	2551	931	4170	2859288	766.409	0.00160898	0.0557517	0.192828	1.03893
D11	28003	199	1239.75	472.824	1261.44	450	450	321	171.731	169	129	240	199380	17.1572	3187.53	3231	1744	4988	3700728	653.532	0.0111509	0.220763	0.134975	1.16008
D12	34399	199	1208.01	502.841	1273.05	450	450	300	161.979	162	116	200	147887	14.4397	4468.93	4651	2038	6387	4080134	1052.17	0.0229514	0.503367	0.216725	1.51309
D21	33173	199	1241.43	506.473	1253.48	450	450	239	144.331	144	109	187	131774	10.8686	2991.36	3039	1660	3986	2731114	507.334	0.00494145	0.130595	0.142688	1.47253
D22	28881	199	1336.47	499.753	1239.46	450	450	238	126.514	127	102	152	146883	6.77864	2049.24	2133	756	3422	2379165	704.813	0.0055616	0.206451	0.159919	0.801716
D11	27998	199	1240.3	478.869	1261.44	455	455	321	167.97	167	135	226	195013	12.4175	3038.45	3117	1836	4141	3527635	527.81	0.004048	0.109072	0.143398	1.44394
D12	34404	199	1215.2	516.509	1273.05	455	455	300	163.426	163	127	217	149208	13.8308	3476.92	3428	1731	5209	3174427	886.12	0.0198729	0.460489	0.149899	1.02299
D21	33178	199	1245.85	511.773	1253.48	455	455	239	140.131	139	116	181	127940	10.7255	2781.23	2872	1204	4223	2539263	854.593	-0.00110597	-0.0289318	0.113793	0.664997
D22	28886	199	1327.13	504.699	1255.95	455	455	238	133.103	133	116	158	154533	7.087	3149.07	3169	1700	4546	3656073	678.081	0.00116355	0.0436554	0.176202	1.39143
D11	27993	199	1240.85	480.518	1261.44	460	460	321	163.084	161	132	211	189341	12.6387	2784.74	2841	1464	3956	3233086	556.055	0.00574067	0.147304	0.137296	1.20915
D12	34409	199	1212.32	518.668	1273.05	460	460	300	165.083	164	120	215	150721	15.0471	2869.76	2701	1315	4902	2620094	902.612	0.00795101	0.173086	0.0946471	0.549804
D21	33183	199	1248.5	515.747	1262.31	460	460	239	150.974	150	120	194	137839	11.9111	3606.58	3755	2019	4823	3292808	658.292	0.00453077	0.114337	0.172643	1.6132
D22	28891	199	1326.58	507.447	1255.95	460	460	238	135.18	135	104	161	156944	7.22695	2864.05	2891	1340	4299	3325157	662.146	-0.000826	-0.0309192	0.177726	1.30546
D11	27988	199	1241.4	482.167	1261.44	465	465	321	171.982	171	135	237	199671	15.7443	3260.33	3291	1908	4313	3785248	572.901	0.00591802	0.12853	0.145496	1.44567
D12	34414	199	1218.8	517.948	1273.05	465	465	300	167.049	166	123	218	152516	14.9742	4217.15	4421	2367	5557	3850262	809.758	0.0153403	0.337095	0.124641	1.15436
D21	33188	199	1249.82	517.956	1257.89	465	465	239	145.56	145	110	206	132896	12.0377	2680.22	2621	1556	3990	2447041	546.999	0.00598821	0.143956	0.123318	1.07581
D22	28896	199	1335.38	506.348	1255.95	465	465	238	138.468	138	117	164	160761	7.86947	2690.16	2764	1407	3905	3123271	487.436	9.53E-04	0.0334967	0.203323	1.86507
D11	27983	199	1244.15	483.266	1261.44	470	470	321	184.225	184	138	239	213885	16.3212	3325.95	3449	1742	4563	3861429	651.867	0.0205121	0.453751	0.179217	1.55086
D12	34419	199	1218.8	520.826	1273.05	470	470	300	173.076	172	126	237	158018	18.8857	3846.93	3987	1818	5933	3512245	1016.79	0.0135386	0.244831	0.135334	0.901975
D21	33193	199	1275.44	517.072	1249.06	470	470	239	144.722	145	103	182	132131	10.8239	2442.12	2501	1380	3176	2229658	379.278	0.00481182	0.128057	0.128585	1.46722
D22	28901	199	1345.82	512.393	1255.95	470	470	238	144.682	144	120	191	167976	9.89452	3167.21	3153	2093	4142	3677134	420.471	0.00567645	0.16507	0.197189	2.48137
D11	27978	199	1246.34	482.167	1277.93	475	475	321	205.96	205	152	278	239120	21.665	4373.55	4508	1695	6790	5077693	1217.29	0.0184135	0.343769	0.248279	1.42922
D12	34424	199	1210.88	516.509	1301.83	475	475	300	225.848	225	188	295	206199	15.8326	5074.08	5041	3793	6520	4632635	496.795	0.0202991	0.567601	0.144387	2.5773
D21	33198	199	1269.7	515.747	1262.31	475	475	239	172.405	170	127	237	157406	17.0727	2397.3	2468	1482	3173	2188737	390.806	-0.00176315	-0.0356726	0.0955619	1.07014
D22	28906	199	1345.82	513.493	1255.95	475	475	238	151.582	150	119	200	175987	13.295	3160.3	3198	2083	4004	3669105	399.925	0.0131098	0.295074	0.196354	2.59394
D11	27973	199	1255.14	484.365	1277.93	480	480	321	237.152	235	176	329	275334	21.1588	4051.07	4210	1579	5970	4703290	1014.68	0.0336552	0.729868	0.234799	1.51834
D12	34429	199	1216.64	518.668	1301.83	480	480	300	216.285	217	162	270	197468	18.31	4766.16	4776	3357	5917	4351500	457.526	0.0216064	0.499653	0.150864	2.73114
D21	33203	199	1272.35	520.164	1262.31	480	480	239	168.535	167	130	223	153872	13.6153	3044.67	3173	1667	4015	2779781	499.271	0.00325983	0.0804401	0.0909723	1.01702
D22	28911	199	1349.66	515.691	1255.95	480	480	238	145.223	144	117	184	168604	11.0689	3186.76	3163	1944	4411	3699831	502.15	0.0130803	0.338793	0.180439	1.94014
D11	27968	199	1254.59	498.104	1277.93	485	485	321	260.036	255	191	367	301902	31.4473	3589.07	3785	1844	5081	4166910	718.445	0.030881	0.49541	0.142569	1.2467
D12	34434	199	1222.39	523.703	1301.83	485	485	300	210.12	211	146	260	191840	19.1207	4849.12	5020	2835	6043	4427248	656.927	0.0103395	0.22492	0.154134	1.9716
D21	33208	199	1277.65	528.113	1262.31	485	485	239	165.998	166	126	221	151556	16.4906	3076.88	3177	1753	3927	2809196	469.514	0.00538144	0.107762	0.141288	1.62257
D22	28916	199	1356.26	518.439	1255.95	485	485	238	155.426	155	122	196	180450	12.1017	3129.62	3128	1464	4540	3633490	710.341	0.0193294	0.487094	0.247643	1.749
D11	27963	199	1253.49	502.501	1277.93	490	490	321	235.04	232	181	330	272882	21.6108	3060.77	3168	1608	4249	3553556	574.575	0.0159371	0.341228	0.129125	1.21838
D12	34439	199	1227.43	529.458	1301.83	490	490	300	230.966	232	168	286	210872	22.1237	4106.14	4317	1868	5891	3748902	1079.04	0.0317493	0.64251	0.156834	1.0318
D21	33213	199	1280.3	530.321	1262.31	490	490	239	177.415	178	136	237	161980	16.3536	3334.31	3352	2189	4375	3044222	448.802	0.00676249	0.145743	0.133794	1.75341
D22	28921	199	1365.6	518.988	1255.95	490	490	238	156.18	156	119	211	181325	14.3324	2728.27	2730	925	4649	3167517	948.889	0.016484	0.353425	0.242588	1.12265
D12	34445	199	1218.8	533.055	1301.83	491	491	300	235.141	236	179	307	214684	23.7441	4258.52	4392	2340	5221	3888026	616.217	0.0199575	0.387549	0.191853	2.22484
D12	34450	199	1224.55	537.372	1301.83	492	492	300	225.945	225	160	307	206288	24.5847	4209.91	4482	2014	5693	3843644	896.677	0.0124935	0.226809	0.149452	1.22089
D12	34455	199	1228.15	539.53	1301.83	493	493	300	219.403	219	164	301	200315	24.3621	3383.72	3234	1849	5538	3089336	1014.28	0.0142704	0.253419	0.129774	0.76641
D12	34460	199	1225.99	538.091	1301.83	494	494	300	225.535	224	167	302	205913	29.0177	3768.91	3742	1811	5648	3441018	911.88	0.0119948	0.184244	0.172912	1.21862
D11	27958	199	1264.48	505.249	1277.93	495	495	321	250.124	250	193	329	290394	20.9661	3310.76	3461	1521	4843	3843794	718.223	0.0303072	0.701852	0.159967	1.2714
D12	34465	199	1225.27	543.127	1301.83	495	495	300	235.491	236	170	325	215003	27.2235	4209.52	4208	2541	5995	3843290	830.772	0.0164013	0.279173	0.171358	1.4825
D21	33218	199	1280.3	534.738	1262.31	495	495	239	171.965	172	123	240	157004	18.9855	3806.92	3834	2462	5289	3475721	535.248	0.00909411	0.163258	0.165852	2.02361
D22	28926	199	1375.49	521.736	1255.95	495	495	238	152.65	152	120	200	177227	13.2254	2856.57	3027	1177	4106	3316478	699.923	0.0131773	0.300234	0.205534	1.39165
D12	34470	199	1230.31	540.968	1301.83	496	496	300	235.018	238	160	324	214571	30.0408	4289.26	4457	2156	6202	3916098	995.94	0.0193755	0.297397	0.194723	1.40388
D12	34475	199	1230.31	543.127	1301.83	497	497	300	236.791	236	172	309	216190	25.0681	4152.45	4435	1993	5370	3791189	872.518	0.0211212	0.390763	0.173988	1.41064
D12	34480	199	1229.59	542.407	1301.83	498	498	300	243.204	244	180	306	222045	21.2768	4352.52	4542	2174	5808	3973853	894.919	0.0198392	0.444719	0.186881	1.5316
D12	34485	199	1231.03	548.162	1301.83	499	499	300	234.89	234	174	327	214455	26.0255	4997.87	5089	3187	6066	4563055	607.172	0.0163139	0.289751	0.192592	2.65858
D11	27953	199	1278.22	504.15	1277.93	500	500	321	280.007	279	231	360	325088	19.32	3569.09	3633	1463	5244	4143710	940.565	0.0303983	0.855138	0.166103	1.08103
D12	34490	199	1231.75	551.759	1301.83	500	500	300	226.306	229	160	294	206617	25.6399	4657.47	4759	3054	5590	4252270	584.57	0.00750225	0.131448	0.177378	2.40065
D21	33223	199	1284.71	539.154	1262.31	500	500	239	173.315	173	125	235	158237	19.3057	3432.21	3497	2122	4352	3133607	423.123	0.00470824	0.0841393	0.130021	1.86665
D22	28931	199	1373.85	523.935	1255.95	500	500	238	151.911	151	116	199	176369	13.4203	2871.22	2925	1142	4508	3333484	846.014	0.00299391	0.0675769	0.164875	0.960714
D11	27948	199	1290.31	501.402	1277.93	505	505	321	295.903	293	223	395	343543	23.4311	3445.46	3461	1281	6055	4000182	1029.38	0.034171	0.834548	0.112249	0.675584
D12	34495	199	1238.94	543.127	1301.83	505	505	300	271.314	271	199	355	247710	23.0181	5181.05	5303	3659	6052	4730296	508.563	0.0254467	0.584995	0.181214	3.12583
D21	33228	199	1296.64	540.479	1262.31	505	505	239	184.681	183	137	254	168614	20.2413	3702.56	3756	2415	4684	3380440	442.183	0.00800258	0.144871	0.172801	2.46747
D22	28936	199	1373.3	523.935	1255.95	505	505	238	169.441	169	126	221	196721	15.639	3878.79	4002	1774	4985	4503278	620.079	0.0204552	0.434361	0.22316	2.28251
D11	27943	199	1304.05	498.654	1277.93	510	510	321	301.038	302	232	384	349505	29.7278	3421.4	3622	1186	4765	3972248	875.59	0.0423527	0.822914	0.153065	1.03742
D12	34500	199	1257.64	537.372	1301.83	510	510	300	250.468	251	198	338	228677	23.6295	4997.1	5106	3137	6279	4562353	549.766	0.0110381	0.231449	0.163117	2.54944
D21	33233	199	1305.47	541.362	1262.31	510	510	239	190.415	190	148	236	173849	15.7704	3217.05	3347	1608	4082	2937168	550.771	0.00944989	0.226064	0.18469	1.82119
D22	28941	199	1383.19	519.538	1255.95	510	510	238	182.101	183	140	238	211419	14.8109	3404.11	3529	1706	4706	3952172	641.368	0.031438	0.7495	0.196613	1.74416
D11	27938	199	1304.05	503.6	1277.93	515	515	321	301.291	302	210	379	349799	26.2781	3406.52	3386	1528	5718	3954972	841.957	0.0189837	0.427205	0.164228	1.14146
D12	34505	199	1256.21	543.127	1316.22	515	515	300	265.586	266	181	348	242480	22.1597	4355.19	4437	2655	5346	3976289	481.873	0.024872	0.581717	0.137106	2.17952
D21	33238	199	1318.72	544.012	1262.31	515	515	239	186.508	185	137	240	170282	18.1753	2685.84	2840	1095	3792	2452173	606.254	0.00634527	0.129405	0.148915	1.14843
D22	28946	199	1388.13	519.538	1255.95	515	515	238	180.665	182	124	250	209752	16.5973	2896.5	3035	1304	4351	3362831	740.4	0.0294558	0.622918	0.174604	1.16305
D11	27933	199	1305.7	508.546	1277.93	520	520	321	301.018	300	238	368	349482	20.9646	3334.48	3451	1168	5272	3871331	957.393	0.0191419	0.539369	0.17751	1.05009
D12	34510	199	1254.05	544.565	1316.22	520	520	300	273.95	276	200	336	250116	22.412	4055.05	4244	2080	5145	3702265	659.736	0.0214581	0.51356	0.166187	1.75181
D21	33243	199	1317.39	543.571	1262.31	520	520	239	202.585	202	158	258	184960	16.479	2836.45	2909	1810	3509	2589682	359.164	0.00340535	0.0834432	0.166333	2.25253
D22	28951	199	1390.88	520.637	1255.95	520	520	238	188.127	190	148	226	218416	15.4467	2678.72	2828	1199	4111	3109999	786.437	0.0213877	0.510059	0.154477	0.911535
D11	27928	199	1309	514.592	1277.93	525	525	321	326.525	327	259	380	379095	19.547	3418.2	3655	1362	5022	3968528	968.233	0.0460191	1.46982	0.159814	0.972915
D12	34515	199	1255.49	552.479	1301.83	525	525	300	302.21	302	239	386	275918	22.2367	4681.44	4746	2699	6048	4274153	556.83	0.0286861	0.757978	0.163208	2.35924
D21	33248	199	1315.19	548.429	1262.31	525	525	239	213.291	213	163	264	194735	18.2061	3161.09	3227	1834	4217	2886073	518.401	0.0197218	0.453159	0.177413	1.83762
D22	28956	199	1394.18	525.583	1255.95	525	525	238	189.537	190	134	244	220052	17.7289	2743.32	2874	1474	3971	3184999	628.331	0.0164783	0.346623	0.150072	1.13945
D11	27923	199	1313.39	516.24	1277.93	530	530	321	312.487	312	250	380	362797	21.5168	2576.07	2731	1007	4060	2990814	847.036	0.0274341	0.77557	0.129966	0.699602
D12	34520	199	1264.84	554.637	1301.83	530	530	300	311.931	311	255	391	284793	20.8008	4755.12	4790	3123	5909	4341420	486.803	0.0356939	1.03364	0.189285	3.10934
D21	33253	199	1324.02	551.962	1262.31	530	530	239	216.13	217	160	274	197327	20.0279	3558.01	3667	2174	4556	3248461	549.78	0.0237778	0.501276	0.145422	1.64329
D22	28961	199	1407.37	529.43	1255.95	530	530	238	189.519	189	137	244	220032	19.5086	2988.01	3003	1245	5126	3469084	880.682	0.00908863	0.174995	0.138779	0.826945
D11	27918	199	1317.24	516.79	1277.93	535	535	321	331.855	331	228	416	385284	21.9155	2998.75	3144	1298	4381	3481551	693.728	0.0353796	1.03486	0.120349	0.928688
D12	34525	199	1267.72	553.917	1287.44	535	535	300	275.681	279	199	354	251697	26.3111	3212.78	3243	1761	4520	2933264	681.855	0.0144531	0.298557	0.134972	1.12067
D21	33258	199	1325.79	551.079	1262.31	535	535	239	219.243	219	165	296	200169	20.4981	4193.98	4341	2271	5347	3829103	687.194	0.0187676	0.394073	0.13542	1.45581
D22	28966	199	1411.77	533.277	1255.95	535	535	238	192.281	190	129	255	223238	28.9985	2815.69	2719	879	5380	3269013	1246.17	0.018118	0.235996	0.129034	0.516455
D21	33263	199	1327.55	550.195	1262.31	536	536	239	216.905	217	170	286	198034	17.9205	4390.65	4629	2292	5727	4008660	830.508	0.0144331	0.344416	0.142326	1.31737
D221	28971	199	1416.71	532.178	1255.95	536	536		184.27	180	122	290	213937	29.5487	2533.75	2248	696	6095	2941679	1442.7	0.00775346	0.0959591	0.14403	0.442214
D222	29430	199	1415.61	536.575	1272.43	536	536		218.015	216	157	295	253115	25.6083	4651.47	4903	1897	6176	5400356	975.278	0.0301934	0.499032	0.200112	1.59053
D211	33268	199	1344.33	545.337	1262.31	537	537		215.628	217	159	272	196868	18.2587	3448.43	3560	1921	4292	3148413	482.609	0.0180296	0.418303	0.175716	2.13582
D212	33283	199	1314.3	555.053	1262.31	537	537		207.536	207	147	268	189480	18.1971	3178.8	3366	1404	4911	2902245	953.156	0.0114929	0.259173	0.154297	0.891599
D221	28976	199	1423.86	531.629	1261.44	537	537		207.37	206	139	291	240757	32.3587	3396.04	3541	1424	5403	3942803	888.692	0.0419007	0.515443	0.20336	1.29158
D222	29435	199	1401.87	544.269	1272.43	537	537		189.064	189	124	291	219503	25.561	2894.91	2882	1100	4854	3360988	906.112	0.00322151	0.0475032	0.146552	0.816735
D211	33273	199	1343.01	547.545	1262.31	538	538		219.133	219	166	281	200068	18.7442	3744.96	3906	2283	4674	3419152	544.919	0.0127219	0.293719	0.209892	2.38449
D212	33288	199	1308.56	556.82	1262.31	538	538		206.736	208	158	264	188750	18.6498	3142.98	3325	1176	4802	2869543	888.791	0.0176061	0.383579	0.180057	1.07914
D221	28981	199	1428.8	531.079	1261.44	538	538		211.658	214	140	295	245735	28.0943	3479.83	3521	1395	5857	4040084	1103.78	0.0392508	0.569081	0.230627	1.18165
D222	29440	199	1398.58	540.422	1272.43	538	538		202.065	201	143	278	234597	25.4202	3333.22	3442	1265	4851	3869869	841.645	0.0108717	0.170979	0.234111	1.50256
D211	33278	199	1342.13	548.87	1262.31	539	539		218.225	218	167	268	199239	18.3945	3693.6	3790	2177	4468	3372253	492.052	0.0107621	0.252635	0.177562	2.26378
D212	33293	199	1314.3	556.82	1262.31	539	539		211.444	211	150	274	193048	19.6217	3360.31	3440	1681	4576	3067961	680.077	0.0149816	0.318119	0.151148	1.29754
D221	28986	199	1429.35	530.529	1261.44	539	539		219.983	223	140	294	255400	27.2979	3925.71	4233	1773	5908	4557755	994.308	0.0498827	0.765771	0.244978	1.55379
D222	29445	199	1399.13	540.422	1272.43	539	539		215.312	221	135	273	249977	25.6285	3445.25	3461	1806	4688	3999932	685.767	0.0314404	0.512174	0.263666	2.0965
D11	27913	199	1318.89	526.133	1277.93	540	540	321	322.407	322	235	393	374314	21.9415	3269.67	3394	1490	4874	3796091	639.438	0.0284794	0.813773	0.14135	1.26653
D12	34530	199	1269.15	562.55	1287.44	540	540	300	305.435	306	247	372	278862	21.3214	4096.98	4042	2218	5880	3740547	777.385	0.0145042	0.409612	0.170907	1.5385
D211	33879	199	1345.97	552.818	1262.31	540	540		211.99	212	164	274	193547	19.3962	3250.74	3284	2011	4189	2967922	493.837	0.00220913	0.0481828	0.180375	2.0118
D212	33298	199	1312.98	564.328	1262.31	540	540		196.414	197	148	253	179326	19.4788	2456.92	2479	908	4096	2243164	857.885	7.56E-04	0.0152387	0.110425	0.5696
D221	28991	199	1429.9	529.98	1261.44	540	540		217.531	221	140	282	252553	27.3483	3524.84	3714	1293	5444	4092336	1024.36	0.0473102	0.718619	0.244386	1.35157
D222	29450	199	1404.07	542.071	1272.43	540	540		201.772	203	141	273	234257	26.5007	3334.71	3475	1458	4478	3871603	698.281	0.0120595	0.181449	0.258526	1.962
D211	33884	199	1349.6	549.193	1262.31	541	541		215.687	216	165	267	196922	18.0342	3643.28	3765	2102	4800	3326318	600.772	0.00370445	0.0882824	0.234837	2.30659
D212	33303	199	1316.51	556.82	1262.31	541	541		223.463	224	170	279	204022	19.6664	3158.25	3291	1662	4460	2883485	643.664	0.00767274	0.173038	0.151949	1.29444
D222	29455	199	1407.92	543.719	1272.43	541	541		198.047	198	134	266	229932	28.361	3262.74	3414	1175	4532	3788041	788.914	5.19E-04	0.00724274	0.223211	1.50938
D211	33889	199	1345.97	548.534	1262.31	542	542		235.318	236	182	292	214845	17.2873	3838.5	3910	2215	5011	3504547	702.392	0.011657	0.313698	0.211659	1.90927
D212	33308	199	1318.28	553.287	1262.31	542	542		240.321	240	188	312	219413	15.388	3248.85	3327	1853	4542	2966201	592.71	0.012912	0.398164	0.173693	1.62235
D222	32511	199	1402.93	537.936	1272.43	542	542		236.884	236	177	303	275022	19.2736	3453.46	3547	1830	4424	4009470	553.24	0.0355864	0.844693	0.279207	2.72494
D211	33894	199	1345.97	544.909	1262.31	543	543		240.862	240	186	296	219907	17.7185	3577.4	3661	1824	4926	3266168	752.98	0.0146585	0.392771	0.227065	1.75832
D212	33313	199	1322.25	556.378	1262.31	543	543		234.804	235	177	302	214376	18.1753	3002.79	3104	1328	4433	2741543	693.606	0.0202769	0.513498	0.174888	1.28886
D222	32518	199	1406.66	542.908	1272.43	543	543		216.526	221	146	288	251387	26.6452	2935.39	3171	954	4047	3407987	773.334	0.0251968	0.399448	0.241274	1.47561
D211	33899	199	1353.88	547.875	1262.31	544	544		232.273	234	177	283	212065	17.777	3395.06	3471	1380	5201	3099687	971.984	0.0276124	0.702175	0.274319	1.50382
D212	33318	199	1325.79	555.937	1262.31	544	544		235.427	236	167	290	214945	19.865	3222.82	3312	1714	4406	2942434	595.199	0.016823	0.392153	0.187256	1.70803
D222	32523	199	1411.01	544.772	1272.43	544	544		207.508	211	143	297	240917	29.8071	3091.65	3182	1148	4674	3589406	808.421	0.0148595	0.203866	0.231039	1.43548
D11	27908	199	1323.28	520.637	1277.93	545	545	321	357.292	357	285	444	414816	24.7015	3551.99	3733	1484	5110	4123860	880.826	0.0347867	0.972508	0.176715	1.21119
D12	34535	199	1268.44	563.269	1287.44	545	545	300	310.379	311	234	388	283376	28.1178	3466.04	3545	2012	4824	3164491	739.002	0.0152825	0.332313	0.151281	1.2326
D211	33904	199	1347.95	546.557	1262.31	545	545		245.583	245	184	304	224217	16.6373	2869.71	2877	987	4698	2620047	1027.78	0.0179478	0.520514	0.198258	0.923947
D212	33323	199	1325.79	557.703	1262.31	545	545		230.972	232	170	299	210877	20.0811	3073.11	3105	1444	4395	2805747	662.986	0.0157132	0.355872	0.179815	1.41291
D221	28996	199	1442.54	533.827	1261.44	545	545		222.831	223	145	297	258707	25.4783	3321.82	3449	1471	4956	3856637	857.91	0.0434641	0.728601	0.23287	1.46272
D222	32528	199	1412.87	545.393	1272.43	545	545		213.793	215	147	303	248214	29.2646	3028.96	3105	1398	4308	3516627	744.521	0.0170661	0.24517	0.23287	1.53689
D211	33909	199	1346.96	549.193	1252.42	546	546		228.508	229	175	289	208628	22.4541	3008.71	2994	1876	4047	2746955	482.26	0.0269271	0.533685	0.207506	2.14423
D212	33328	199	1325.79	558.586	1262.31	546	546		233.027	233	170	301	212754	22.6324	2840.88	2801	1494	4333	2593720	630.704	0.0129754	0.263772	0.172233	1.32361
D222	32533	199	1409.76	543.529	1260.01	546	546		208.812	210	130	303	190645	33.5973	2871.38	3005	872	4461	2621567	896.608	0.0205378	0.250153	0.232975	1.21025
D211	33914	199	1351.58	548.864	1252.42	547	547		218.039	218	172	279	199070	20.6447	3029.31	3037	1485	4227	2765758	567.191	0.0155436	0.323303	0.20609	1.82525
D212	33333	199	1329.76	556.378	1262.31	547	547		236.149	235	183	307	215604	20.8954	3119.97	3094	1747	4320	2848536	540.148	0.0094044	0.210587	0.176333	1.73169
D222	32543	199	1415.36	542.286	1260.01	547	547		220.713	226	136	288	201511	28.6898	3082.35	3091	1179	4627	2814190	736.189	0.0283465	0.424122	0.255368	1.70341
D212	33338	199	1334.18	557.261	1262.31	548	548		238.371	238	180	303	217633	22.747	3122.07	3156	1619	4351	2850447	667.44	0.0132976	0.27504	0.188694	1.48508
D222	32548	199	1418.46	541.665	1260.01	548	548		226.078	230	150	306	206409	31.2153	3110.38	3231	1009	4443	2839779	771.401	0.0310867	0.436716	0.219942	1.4539
D212	33343	199	1335.94	556.82	1262.31	549	549		238.811	238	173	311	218034	25.4884	2516.33	2393	1020	4406	2297407	865.009	0.00716828	0.133369	0.129806	0.668446
D222	32553	199	1417.22	537.315	1260.01	549	549		244.217	246	171	312	222970	25.2022	3109.12	3239	1081	4568	2838628	777.326	0.037397	0.698648	0.211987	1.39919
D11	27903	199	1332.08	514.592	1277.93	550	550	321	367.105	368	284	470	426209	29.1083	3803.81	3973	1988	4922	4416218	643.13	0.0507907	1.21919	0.203113	1.99701
D12	34540	199	1277.79	561.831	1287.44	550	550	300	313.595	314	235	392	286312	28.2716	3946.63	3960	2758	5396	3603274	552.441	0.0160715	0.350896	0.16592	2.0333
D211	33919	199	1358.83	551.171	1239.24	550	550		195.883	195	157	239	178841	14.0464	2596.57	2571	1730	3986	2370669	449.65	0.00527692	0.146405	0.162532	1.61469
D212	33348	199	1336.83	555.053	1257.89	550	550		233.065	230	166	328	212788	27.0794	2542.23	2573	998	4111	2321058	850.926	0.00223772	0.0384329	0.148035	0.770484
D221	29001	199	1456.28	531.079	1261.44	550	550		208.873	212	148	275	242502	21.6939	2368.22	2516	536	3818	2749501	868.525	0.0498829	0.914928	0.246331	1.07784
D222	32558	199	1417.22	541.043	1260.01	550	550		230.065	231	151	306	210049	29.1297	3045.49	3184	1106	4518	2780528	810.976	0.0216436	0.334637	0.219374	1.35122
D212	33353	199	1334.62	553.287	1257.89	551	551		251.972	254	172	323	230050	26.5796	2775.12	2944	1131	4160	2533681	762.992	0.0125095	0.234247	0.156975	0.986953
D222	32563	199	1414.11	537.315	1260.01	551	551		259.085	260	180	343	236545	24.3984	3120.1	3267	1389	4437	2848647	710.062	0.0479554	0.971867	0.236629	1.68163
D212	33358	199	1337.71	556.378	1266.73	552	552		266.824	268	195	339	243610	27.232	2597.82	2674	1289	3971	2371813	643.168	-0.00157611	-0.0309346	0.193608	1.31032
D222	32568	199	1413.49	544.15	1260.01	552	552		224.174	221	147	332	204671	37.4497	2906.27	3038	830	4718	2653422	907.349	0.0226459	0.265113	0.227199	1.186
D212	33363	199	1340.36	555.937	1266.73	553	553		254.794	255	172	328	232627	25.9837	2378.34	2366	1024	4191	2171428	708.654	-0.00727512	-0.143724	0.169069	0.970721
D222	32573	199	1414.11	542.908	1260.01	553	553		220.828	216	137	311	201616	35.5492	3087.23	3178	1193	4499	2818642	730.855	0.0229135	0.278297	0.258681	1.73627
D212	33368	199	1347.43	550.637	1266.73	554	554		267.7	265	203	354	244410	23.9418	2804.65	2824	1471	4282	2560648	676.295	-0.0055566	-0.124954	0.196103	1.35984
D222	32578	199	1414.73	537.936	1260.01	554	554		256.003	257	182	338	233731	23.6813	2896.72	2948	864	4435	2644707	875.138	0.0467402	0.965429	0.246899	1.31084
D11	27898	199	1337.57	514.042	1277.93	555	555	321	419.039	419	328	541	486504	32.1394	4185.28	4345	2037	5391	4859111	685.581	0.0686105	1.67424	0.174789	1.81657
D12	34545	199	1287.14	567.586	1287.44	555	555	300	309.699	309	243	379	282755	22.5906	3536.82	3534	2573	4472	3229121	360.113	0.0197113	0.530006	0.140402	2.41836
D211	33924	199	1365.42	551.171	1239.24	555	555		190.237	190	155	241	173686	12.407	2250.88	2205	1454	4043	2055052	400.302	0.00162179	0.0496533	0.129378	1.28829
D212	33373	199	1347.87	551.962	1266.73	555	555		261.602	262	209	324	238843	21.0169	2588.54	2613	1272	4268	2363334	712.373	1.07E-04	0.00267424	0.190935	1.16513
D221	29006	199	1484.86	532.728	1261.44	555	555		176.498	178	115	245	204914	31.4947	2260.65	2491	574	3844	2624616	935.494	0.033872	0.367202	0.239588	0.934136
D222	32583	199	1420.33	539.8	1260.01	555	555		231.503	234	154	315	211362	33.5933	3077.24	3298	1011	4368	2809524	820.7	0.0303335	0.405769	0.212455	1.31404
D212	33378	199	1343.89	554.17	1266.73	556	556		259.715	260	193	348	237120	25.5122	2538.28	2513	1239	4193	2317447	676.476	4.45E-04	0.00905735	0.197488	1.23762
D222	32588	199	1422.81	540.422	1260.01	556	556		226.71	228	152	306	206986	32.1929	3074.67	3145	1092	4610	2807171	754.386	0.0206006	0.284291	0.213672	1.4351
D212	33383	199	1344.78	556.82	1266.73	557	557		255.079	253	197	326	232887	26.1971	2371.92	2311	1008	3843	2165562	723.058	-0.00495311	-0.0969359	0.203647	1.11003
D222	32593	199	1421.57	541.043	1260.01	557	557		224.363	225	148	310	204843	32.2979	3312.71	3352	1560	4880	3024501	769.522	0.0225952	0.306986	0.23403	1.63282
D212	33388	199	1349.63	550.195	1266.73	558	558		283.01	278	221	412	258388	30.2935	2681.24	2688	1079	4147	2447972	689.244	-0.00849342	-0.160055	0.2381	1.49622
D222	32598	199	1423.43	539.179	1260.01	558	558		253.207	257	163	334	231178	26.817	2982.73	3218	995	4564	2723229	923.433	0.0416131	0.754431	0.19711	1.06368
D212	33393	199	1342.57	553.728	1266.73	559	559		272.52	273	194	356	248811	24.6011	1781.78	1539	701	3055	1626764	646.453	-0.0054948	-0.122411	0.14117	0.681931
D222	32603	199	1422.81	542.286	1260.01	559	559		229.723	231	145	312	209737	32.8619	3092.22	3222	1236	4594	2823194	758.058	0.02076	0.284344	0.228797	1.51904
D11	27893	199	1336.47	518.439	1277.93	560	560	321	430.398	430	361	519	499692	25.3335	3388.64	3656	1148	5191	3934208	787.568	0.0416526	1.3587	0.127027	0.969905
D12	34550	199	1291.46	572.621	1287.44	560	560	300	327.851	327	259	401	299328	22.7275	4107.9	4212	2519	4994	3750512	498.49	0.0274045	0.769545	0.192158	2.65655
D211	33929	199	1367.07	553.477	1229.35	560	560		194.081	194	163	232	177196	10.4703	2496.14	2575	1346	2913	2278976	279.393	0.0159993	0.583796	0.170692	2.60528
D212	33398	199	1343.45	553.728	1266.73	560	560		279.199	278	206	369	254909	29.1059	2181.75	2350	692	3834	1991939	853.841	-0.00848186	-0.164117	0.169904	0.742186
D221	29011	199	1479.91	536.575	1244.95	560	560		201.885	200	158	253	234388	15.785	2266.67	2467	655	3466	2631604	694.328	0.0244039	0.609365	0.261393	1.353
D222	32608	199	1421.57	545.393	1260.01	560	560		209.938	205	147	332	191673	35.9678	3284.18	3467	1290	4662	2998457	776.935	0.00411315	0.0478188	0.248579	1.68314
D212	33403	199	1344.33	553.728	1266.73	561	561		285.231	286	202	377	260416	27.0509	2053.94	2216	614	3581	1875246	818.562	-0.00912822	-0.194274	0.159575	0.690607
D222	32613	199	1419.71	542.286	1260.01	561	561		238.71	241	160	308	217942	27.3348	3324.49	3317	1577	4647	3035259	596.561	0.0345023	0.582506	0.251807	2.24198
D212	33408	199	1344.33	553.287	1257.89	562	562		263.548	262	202	327	240619	22.5483	2563.62	2655	1165	3412	2340583	500.999	-0.000778	-0.0182104	0.161242	1.42103
D222	32618	199	1418.46	542.908	1260.01	562	562		238.23	240	148	318	217504	29.7544	3423.74	3534	1738	4733	3125873	603.049	0.0429247	0.659066	0.264714	2.37663
D212	33413	199	1343.01	553.728	1257.89	563	563		261.644	260	202	329	238881	21.3736	2487.03	2541	1093	3772	2270661	608.418	0.00226215	0.055259	0.141258	1.0119
D222	32623	199	1419.71	543.529	1260.01	563	563		234.616	237	150	313	214204	32.9538	3167.8	3375	1212	4434	2892198	783.997	0.0314893	0.43469	0.248006	1.6059
D212	33418	199	1342.13	549.754	1257.89	564	564		270.405	269	204	353	246880	23.4156	2316.56	2460	1059	3075	2115015	458.006	-0.00967279	-0.225587	0.118507	1.07179
D222	32628	199	1417.84	537.315	1260.01	564	564		251.694	251	176	309	229797	17.1189	2989.1	2984	1779	4228	2729047	497.413	0.0353582	1.00422	0.215817	2.13339
D11	27888	199	1333.73	520.637	1277.93	565	565	321	427.718	428	341	544	496581	30.9255	3464.51	3402	1678	5153	4022300	753.717	0.0271989	0.732434	0.144144	1.15819
D12	34555	199	1284.26	569.744	1287.44	565	565	300	350.003	350	287	421	319553	23.9225	3928.97	4002	2426	4723	3587152	418.105	0.0218579	0.625911	0.157519	2.55757
D211	33934	199	1377.61	559.08	1229.35	565	565		197.105	197	155	245	179957	13.0534	1956.48	1990	1246	2457	1786270	255.972	0.0196481	0.581936	0.171421	2.237
D212	33423	199	1339.92	555.053	1257.89	565	565		249.762	247	201	314	228033	19.9667	2339.37	2425	1247	3291	2135843	439.921	-0.0066281	-0.166928	0.129359	1.2182
D221	29016	199	1464.53	532.178	1244.95	565	565		202.235	202	150	265	234795	14.763	1720.25	1766	568	2960	1997211	608.163	0.00299249	0.0817421	0.138473	0.688089
D222	32633	199	1422.81	544.15	1260.01	565	565		211.794	213	137	290	193368	28.4954	2836.76	2897	1182	4252	2589960	702.108	0.022982	0.333955	0.217737	1.44487
D212	33428	199	1343.89	557.261	1257.89	566	566		249.503	249	188	306	227796	20.877	2240.09	2287	1083	3225	2045198	545.89	-0.00332889	-0.0798332	0.116969	0.859448
D222	32638	199	1424.68	545.393	1260.01	566	566		216.004	214	146	304	197212	28.151	2691.09	2769	1042	3956	2456967	624.684	0.0222739	0.334371	0.195509	1.409
D212	33433	199	1347.87	559.47	1257.89	567	567		234.719	235	176	315	214298	19.05	2478.03	2517	1246	3478	2262437	540.391	-0.0127197	-0.317481	0.130898	1.06155
D222	32643	199	1425.3	550.365	1260.01	567	567		200.009	200	135	304	182608	26.137	2379.81	2520	906	3663	2172767	635.345	0.00497376	0.0757448	0.136519	0.899866
D212	33438	199	1349.19	560.795	1257.89	568	568		235.704	234	185	300	215198	20.4975	2162.71	2182	1236	3201	1974551	442.903	-0.00729046	-0.168899	0.102647	0.909135
D222	32648	199	1424.68	551.608	1260.01	568	568		198.021	197	140	271	180793	26.4207	2445.11	2605	887	3739	2232382	680.461	-0.00358284	-0.0538992	0.15617	0.970732
D212	33443	199	1350.52	562.119	1257.89	569	569		232.605	231	169	307	212368	24.0074	2082.7	2167	953	2973	1901508	512.801	-0.00763622	-0.149112	0.117846	0.856327
D222	32653	199	1424.06	552.85	1260.01	569	569		203.694	201	132	273	185973	26.9575	2226.28	2309	853	3904	2032592	727.126	-0.00317929	-0.0481994	0.119792	0.655073
D11	27883	199	1339.77	523.935	1283.43	570	570	321	444.98	446	369	522	516622	24.8299	3955.33	4011	2286	5141	4592140	547.083	0.0433595	1.48951	0.141222	1.78934
D12	34560	199	1290.02	575.499	1287.44	570	570	300	355.406	355	297	423	324486	20.925	3891.11	3901	2674	4705	3552580	372.818	0.0309716	1.02049	0.131992	2.43394
D211	33939	199	1376.62	562.705	1229.35	570	570		195.941	196	152	237	178894	13.3038	2280.1	2327	1299	2946	2081731	359.221	0.0141796	0.411838	0.169343	1.83843
D212	33448	199	1350.08	558.586	1257.89	570	570		238.394	236	179	309	217654	21.5805	2356.16	2365	1183	3364	2151172	513.359	-0.00294657	-0.0652925	0.155024	1.23203
D221	29021	199	1471.12	534.376	1261.44	570	570		210.755	212	159	276	244686	19.2439	2249.09	2281	1238	3169	2611196	391.981	0.0367011	0.775425	0.225023	2.10792
D222	32658	199	1423.43	550.365	1260.01	570	570		213.726	212	143	287	195132	27.1246	2304.49	2416	866	3734	2104002	693.824	-0.00222936	-0.0352105	0.177111	0.999502
D212	33453	199	1348.75	560.353	1257.89	571	571		245.428	244	185	310	224076	23.3229	2041.25	2020	863	3212	1863658	567.244	-0.00425253	-0.0898816	0.117918	0.759147
D222	32663	199	1427.78	550.986	1272.43	571	571		248.43	248	187	327	226817	25.344	2869.88	2909	1285	4330	2620201	720.216	0.0161657	0.311881	0.17324	1.17677
D212	33458	199	1347.43	561.678	1257.89	572	572		235.777	235	181	303	215264	21.4286	2344.81	2454	1135	3192	2140815	497.621	-0.00922696	-0.204937	0.146339	1.20306
D222	32668	199	1429.65	557.2	1272.43	572	572		224.892	225	166	288	205326	23.1666	2557.15	2514	1013	4180	2334679	774.186	0.00610255	0.117763	0.147764	0.850465
D212	33463	199	1346.1	563.003	1257.89	573	573		244.486	243	182	318	223216	22.4306	2246.16	2328	1130	3062	2050747	462.33	-0.0067542	-0.148238	0.158114	1.3266
D222	32673	199	1427.78	559.686	1272.43	573	573		212.347	210	155	290	193873	25.9912	2551.48	2571	821	4571	2329504	878.313	-0.00731977	-0.120486	0.155339	0.781168
D212	33468	199	1344.78	564.328	1257.89	574	574		250.497	248	177	331	228704	28.2107	2166.6	2264	882	2952	1978104	506.753	7.36E-04	0.0130534	0.14388	1.07555
D222	32678	199	1425.92	560.308	1272.43	574	574		215.508	217	148	307	196759	32.0922	2599.64	2600	758	4634	2373467	974.644	-0.00119187	-0.0160266	0.172098	0.783263
D11	27878	199	1339.22	525.583	1283.43	575	575	321	435.845	437	358	534	506016	27.2369	3366.75	3499	1755	4463	3908791	550.962	0.0331071	1.0256	0.118591	1.29568
D12	34565	199	1295.77	581.254	1287.44	575	575	300	375.682	377	264	466	342998	30.6918	4649.5	4684	3315	5462	4244991	367.055	0.0278305	0.66287	0.145907	3.22575
D211	33944	199	1375.64	566.33	1229.35	575	575		202.091	202	149	271	184509	14.4316	2598.14	2626	1357	3574	2372106	488.338	0.0158739	0.437629	0.177503	1.60405
D212	33473	199	1346.54	561.678	1257.89	575	575		249.286	247	189	327	227598	22.7891	2352.74	2428	1240	3231	2148051	468.958	-0.00520215	-0.114406	0.175526	1.49823
D221	29026	199	1481.01	539.872	1261.44	575	575		226.682	230	156	313	263178	20.1698	2250.33	2340	1278	2831	2612634	343.14	0.0432232	0.931292	0.195027	2.14054
D222	32683	199	1432.76	560.308	1272.43	575	575		215.986	212	151	304	197195	30.2078	2737.1	2752	870	4875	2498974	994.002	0.00254996	0.0363716	0.170788	0.803366
D212	33478	199	1347.87	563.003	1257.89	576	576		256.195	255	202	338	233906	21.0506	2414.73	2470	1453	3244	2204650	346.788	-0.00516272	-0.126318	0.153558	1.85382
D222	32688	199	1430.27	561.55	1272.43	576	576		215.961	214	147	314	197172	32.1685	2699.83	2738	850	4754	2464943	918.83	0.00276178	0.0369799	0.175003	0.87526
D212	33483	199	1349.19	564.328	1257.89	577	577		257.974	256	201	337	235530	21.9703	2312.52	2442	1206	3011	2111334	458.431	-0.00654359	-0.154681	0.156446	1.36484
D222	32693	199	1430.89	558.443	1272.43	577	577		241.369	241	167	335	220370	31.8112	3165.07	3146	1452	4998	2889709	809.7	0.0315782	0.464534	0.198876	1.29687
D212	33488	199	1350.96	563.886	1257.89	578	578		254.263	252	203	338	232142	21.6794	2237.85	2313	942	3228	2043156	525.933	-0.0136298	-0.324127	0.148999	1.10356
D222	32698	199	1430.89	557.2	1272.43	578	578		249.214	250	175	334	227532	27.8808	2848.6	2851	1164	4260	2600768	763.687	0.0347052	0.599617	0.172934	1.0999
D212	33493	199	1352.73	563.444	1257.89	579	579		265.71	264	196	352	242593	23.3427	2425.83	2479	1510	3344	2214782	402.429	-0.00579476	-0.132692	0.162899	1.6888
D222	32703	199	1430.27	559.686	1272.43	579	579		229.962	232	151	334	209955	33.7155	2880.67	2923	1321	4097	2630052	620.256	0.0212908	0.28438	0.182757	1.43526
D11	27873	199	1338.67	525.583	1283.43	580	580	321	434.64	434	336	523	504617	29.6862	3337.37	3389	2070	4508	3874689	500.777	0.035999	1.0175	0.147243	1.71069
D12	34570	199	1304.4	584.131	1287.44	580	580	300	398.878	402	299	495	364176	29.6234	4552.25	4592	2873	5482	4156205	418.297	0.020607	0.543741	0.121735	2.3621
D211	33949	199	1376.29	567.648	1229.35	580	580		214.061	214	174	267	195438	14.5141	2750.56	2817	1142	3964	2511262	686.798	0.0162838	0.472629	0.157064	1.08728
D212	33498	199	1354.49	563.003	1257.89	580	580		266.266	265	197	353	243101	24.5282	2138.08	2160	993	3183	1952070	518.434	-0.0125574	-0.2761	0.127471	0.932539
D221	29031	199	1482.11	544.818	1261.44	580	580		207.596	209	140	284	241019	25.1573	1885.51	1910	806	3025	2189081	527.694	0.0200646	0.324631	0.166294	1.01893
D222	32708	199	1430.89	557.822	1272.43	580	580		248.589	249	172	343	226962	31.3669	3047.46	3030	1359	4468	2782327	662.499	0.0295936	0.455588	0.187333	1.45153
D212	33503	199	1356.26	562.561	1257.89	581	581		268.986	267	212	338	245584	21.3689	2490.18	2522	1188	3677	2273538	554.848	-0.0175078	-0.448623	0.14282	1.12176
D222	32713	199	1433.38	560.929	1272.43	581	581		232.046	233	147	335	211858	33.3818	2576.21	2644	781	4335	2352081	862.322	0.0187644	0.256068	0.133827	0.705242
D212	33508	199	1360.23	560.353	1257.89	582	582		263.639	260	190	350	240702	23.9623	2391.62	2415	1495	3167	2183552	360.154	-0.0181001	-0.405625	0.149909	1.73141
D222	32718	199	1434	555.958	1272.43	582	582		247.609	246	178	358	226067	29.7545	2700.75	2767	1124	4347	2465789	751.609	0.0287933	0.465807	0.150568	0.940464
D212	33513	199	1364.21	562.561	1257.89	583	583		258.887	257	201	331	236364	21.7268	2530.59	2624	1111	3581	2310426	576.991	-0.0117002	-0.28213	0.136482	1.0534
D222	32723	199	1433.38	554.093	1272.43	583	583		255.797	256	181	347	233543	25.7908	2527.76	2546	1330	3885	2307849	583.333	0.0230519	0.446962	0.142865	1.08338
D212	33518	199	1365.97	565.653	1257.89	584	584		251.683	250	187	355	229787	20.4172	2354.98	2457	1143	3324	2150093	546.593	-0.0136544	-0.341297	0.119492	0.919754
D222	32728	199	1434.62	555.336	1272.43	584	584		250.379	253	170	328	228596	30.5552	2684.36	2742	1408	3688	2450823	467.404	0.0222331	0.356445	0.160238	1.58634
D11	27868	199	1338.67	527.232	1283.43	585	585	321	441.971	443	319	544	513128	31.7004	3554.6	3578	2251	4724	4126888	513.02	0.0437872	1.16975	0.13269	1.62335
D12	34575	199	1309.44	585.57	1287.44	585	585	300	391.091	394	305	481	357066	32.525	4291.53	4386	2844	5216	3918167	524.678	0.0144783	0.343213	0.132728	1.91684
D211	33954	199	1380.58	563.694	1229.35	585	585		215.998	215	166	268	197206	15.5049	2473.81	2451	1351	3611	2258590	480.263	0.0150916	0.41423	0.133178	1.21074
D212	33523	199	1365.97	563.444	1257.89	585	585		262.79	260	213	334	239927	22.4923	2707.47	2766	1523	3736	2471917	515.297	-0.0109823	-0.259475	0.152525	1.39067
D221	29036	199	1496.95	547.017	1261.44	585	585		222.177	223	150	292	257947	27.6829	1936.64	1959	1034	2813	2248437	403.036	0.0236804	0.371315	0.169201	1.39075
D222	32733	199	1435.24	555.958	1272.43	585	585		253.085	255	173	342	231067	29.0931	2656.91	2715	1247	3738	2425755	486.995	0.0197936	0.337692	0.1549	1.46348
D212	33528	199	1365.53	564.769	1257.89	586	586		255.138	254	205	332	232941	21.0843	2610.21	2656	1437	3692	2383124	522.256	-0.0108475	-0.265407	0.141574	1.23966
D222	32738	199	1434	557.2	1272.43	586	586		234.524	236	160	303	214120	28.8519	2491.73	2512	1470	3561	2274948	387.857	0.00425126	0.0688206	0.13941	1.57208
D212	33533	199	1365.09	566.094	1257.89	587	587		261.509	260	206	335	238758	22.5152	2752.95	2775	1350	3866	2513439	607.047	-0.00838629	-0.196457	0.153521	1.20711
D212	33538	199	1362.44	565.653	1257.89	588	588		264.003	259	199	375	241035	29.0551	2606.3	2674	1269	3583	2379556	497.776	-0.0115925	-0.213136	0.138002	1.26988
D11	27863	199	1345.27	533.827	1283.43	590	590	321	449.655	450	340	532	522049	30.0092	3795.26	3899	2427	4767	4406296	497.272	0.0291424	0.848603	0.143743	1.91839
D12	34580	199	1306.56	594.922	1287.44	590	590	300	396.811	397	263	483	362288	39.0682	4724.43	4822	3029	5849	4313406	635.302	0.0164169	0.328101	0.124318	1.64454
D211	33959	199	1389.15	570.285	1229.35	590	590		217.867	218	172	286	198913	14.9907	2965.46	2975	1789	4045	2707463	486.768	0.0194124	0.553518	0.179338	1.85282
D212	33543	199	1373.48	570.069	1257.89	590	590		257.566	256	197	330	235158	20.6688	2806.32	2787	1429	3885	2562167	540.614	-0.00338057	-0.0845407	0.144722	1.31254
D221	29041	199	1501.9	549.765	1261.44	590	590		234.972	236	144	338	272802	31.8418	1987.43	2043	865	3139	2307404	543.115	0.0231591	0.334062	0.181793	1.12581
D222	32743	199	1432.76	557.822	1272.43	590	590		261.561	264	156	341	238805	32.842	2905.34	2944	1734	3806	2652572	482.091	0.022232	0.346419	0.177371	1.8158
D11	27858	199	1355.16	538.224	1283.43	595	595	321	433.905	435	299	541	503764	42.7196	3468.56	3490	2371	4489	4026998	430.121	0.0200316	0.398933	0.154295	2.15587
D12	34585	199	1308	600.677	1287.44	595	595	300	424.447	423	326	548	387520	32.4475	4725.5	4822	3262	5701	4314382	518.373	0.0168918	0.434583	0.128285	2.07296
D211	33964	199	1397.39	577.206	1229.35	595	595		215.248	215	171	260	196521	14.3635	2719.2	2848	1313	3520	2482626	507.071	0.00951401	0.282462	0.142561	1.33821
D212	33548	199	1378.78	577.577	1257.89	595	595		246.097	244	185	326	224687	25.1178	2469.85	2535	789	4079	2254975	670.149	-0.00924657	-0.182882	0.120055	0.79008
D221	29046	199	1499.7	554.161	1261.44	595	595		243.914	244	147	335	283184	33.5862	1977.39	2021	807	3218	2295754	598.808	0.0235755	0.334538	0.135133	0.786233
D222	32748	199	1438.35	561.55	1272.43	595	595		261.997	263	179	358	239203	31.3443	2841.69	2868	1590	4038	2594466	555.408	0.0199384	0.326801	0.168006	1.47189
D11	27853	199	1367.8	537.674	1288.92	600	600	321	365.474	371	229	496	424315	56.7828	3004.6	3122	1513	4177	3488339	696.11	0.0190795	0.241006	0.104755	0.818554
D12	34590	199	1316.63	591.325	1287.44	600	600	300	483.819	485	388	588	441727	30.0362	5049.84	5144	3304	5673	4610508	375.901	0.019792	0.625238	0.142688	3.35502
D211	33969	199	1409.25	575.558	1229.35	600	600		222.256	221	172	277	202920	14.6724	3173.55	3352	1442	4154	2897447	620.684	0.0181517	0.540116	0.129266	1.17056
D212	33553	199	1388.06	576.252	1257.89	600	600		263.088	262	206	330	240199	19.6085	2740.85	2855	1075	4203	2502399	781.354	-2.01e-05	-0.00054	0.134209	0.830149
D221	29051	199	1507.39	555.26	1261.44	600	600		247.506	250	150	332	287355	35.8297	2020.77	2103	855	3222	2346110	592.103	0.028016	0.376512	0.1493	0.8867
D222	32753	199	1454.51	564.036	1272.43	600	600		289.17	289	190	369	264012	26.4281	2460.61	2481	1277	3643	2246534	524.596	0.00806212	0.175016	0.128005	1.06454
D11	27837	199	1371.65	537.674	1288.92	605	605	321	423.326	435	273	537	491481	50.2096	3706.73	3850	2195	4646	4303511	534.864	0.0427563	0.69141	0.133395	1.6313
D12	34595	199	1320.95	592.045	1287.44	605	605	300	472.608	474	357	575	431491	34.687	4757.11	4761	3624	5893	4343241	434.638	0.0288939	0.765245	0.11982	2.34221
D211	33974	199	1415.18	575.558	1229.35	605	605		223.703	223	174	266	204241	13.397	3260.17	3337	2222	3826	2976536	329.197	0.0154169	0.507048	0.152489	2.62068
D212	33558	199	1397.33	574.927	1257.89	605	605		273.148	274	212	343	249384	23.2909	2951.1	3054	1575	4107	2694351	606.533	0.0040926	0.0956021	0.142584	1.21434
D221	29056	199	1507.94	553.062	1250.45	605	605		275.987	276	208	345	320421	21.6661	2244.29	2306	914	3660	2605618	480.016	0.0232253	0.578265	0.197276	1.54075
D222	32758	199	1456.99	562.793	1272.43	605	605		304.609	306	219	394	278108	29.6596	2645.46	2665	1507	3640	2415302	510.955	0.0206479	0.415535	0.139502	1.26769
D12	34600	199	1323.11	594.203	1287.44	606	606	300	438.773	446	297	552	400600	41.037	4328.97	4419	2705	5261	3952347	591.527	0.0244728	0.510832	0.116648	1.52898
D12	34605	199	1323.83	593.483	1287.44	607	607	300	437.92	444	280	548	399821	36.6947	4550.96	4575	3640	5393	4155028	381.982	0.0248279	0.578243	0.137073	2.87245
D12	34610	199	1323.83	592.764	1287.44	608	608	300	434.427	439	332	514	396632	30.6928	4417.77	4511	3310	5164	4033423	407.23	0.0207816	0.57631	0.122735	2.37184
D12	34615	199	1325.99	594.922	1301.83	609	609	300	440.89	444	316	548	402533	37.1814	4226.94	4349	2890	4913	3859200	434.401	0.0233767	0.54173	0.128765	2.22004
D11	27832	199	1384.84	538.224	1288.92	610	610	321	438.71	440	301	557	210142	45.3173	4192.75	4205	3201	4839	2008329	347.638	0.0553611	1.01566	0.125642	2.69239
D121	34620	199	1316.63	595.642	1301.83	610	610		430.083	436	314	528	392666	40.444	3509.68	3474	2592	4739	3204335	453.218	0.0202342	0.421807	0.172897	2.28307
D122	34630	199	1340.37	596.361	1301.83	610	610		431.769	432	343	504	394205	24.3155	3348.24	3383	1937	4442	3056939	586.388	0.0124485	0.436658	0.145999	1.45488
D211	33979	199	1427.05	582.149	1229.35	610	610		222.303	221	179	277	202963	14.0099	2689.19	2788	1396	3456	2455228	449.35	0.016918	0.527962	0.125007	1.32998
D212	33563	199	1405.28	575.81	1257.89	610	610		274.283	273	215	357	250420	19.5637	2735.36	2678	1438	4085	2497382	666.69	-0.000297	-0.00831781	0.137771	0.993626
D221	29061	199	1492.55	551.963	1250.45	610	610		308.232	308	245	364	357857	17.2041	2672.61	2716	964	4331	3102906	781.868	0.0281593	0.981379	0.227025	1.26489
D222	32763	199	1456.99	554.093	1266.22	610	610		313.773	313	235	398	286475	27.3967	3273.34	3298	1689	4672	2988557	553.175	0.0307649	0.683667	0.193283	1.91694
D121	34625	199	1309.44	596.361	1301.83	611	611		447.561	453	330	541	408623	35.2084	2978.81	2937	2023	4026	2719650	426.872	0.022245	0.553239	0.164409	1.97058
D122	34635	199	1348.29	606.432	1301.83	611	611		414.027	416	321	511	378007	29.8835	2901.98	2954	2005	3764	2649509	362.814	0.0125934	0.344617	0.15896	2.19412
D121	34827	199	1312.54	596.86	1296.07	612	612		457.529	458	377	528	417724	26.1415	2916.59	2899	1885	4106	2662849	466.703	0.0216387	0.741398	0.160563	1.72918
D122	34640	199	1349.01	607.871	1301.83	612	612		420.462	425	331	512	383882	29.5538	2922.22	3027	1641	3811	2667984	481.348	0.0185404	0.517947	0.175394	1.81182
D122	34645	199	1344.69	604.274	1294.64	613	613		429.267	432	321	527	391921	35.7505	3135.78	3236	1819	4098	2862969	440.332	0.00979098	0.232847	0.153587	1.89627
D11	27827	199	1384.84	544.269	1288.92	615	615	321	473.697	477	370	565	226901	39.8757	3773.83	3915	2548	4913	1807663	591.708	0.0532334	1.20083	0.101438	1.17475
D121	34832	199	1313.3	599.881	1296.07	615	615		457.747	457	390	536	417923	24.7802	3257.76	3323	1784	4153	2974338	508.733	0.00551186	0.202517	0.189735	2.04247
D122	34650	199	1343.25	610.749	1287.44	615	615		396.573	395	269	553	362071	58.5976	3224.09	3204	2031	4291	2943598	464.641	0.00718644	0.0965777	0.182314	2.13996
D211	33984	199	1428.36	587.422	1229.35	615	615		224.502	223	183	307	204970	15.7466	2906.8	2988	1377	3842	2653904	576.571	5.64E-05	0.00160693	0.132058	1.17622
D212	33568	199	1408.81	577.577	1240.23	615	615		259.437	259	211	334	236866	19.9881	3363.25	3377	2266	4497	3070647	486.527	0.0016123	0.0417866	0.102647	1.28704
D221	29066	199	1478.81	562.954	1250.45	615	615		297.197	297	220	379	345046	29.3751	3250.56	3393	1434	4278	3773902	637.478	0.00903181	0.181119	0.175153	1.52001
D222	32768	199	1461.34	559.686	1260.01	615	615		258.221	258	168	352	235756	35.9506	3456.88	3534	1683	4827	3156133	614.7	-0.0101518	-0.14733	0.136806	1.35354
D11	27822	199	1388.68	545.918	1288.92	620	620	321	441.307	441	345	543	211386	35.9973	3882.27	3899	2974	4898	1859606	378.146	0.0281092	0.670363	0.113488	2.09277
D121	34837	199	1323.12	596.105	1288.52	620	620		458.545	459	363	551	418652	27.4259	3329.15	3331	2265	4270	3039514	424.122	0.0222164	0.726745	0.21447	2.77238
D122	34655	199	1354.76	607.871	1287.44	620	620		418.153	417	294	548	381774	50.2159	2600.36	2626	1513	3655	2374128	467.29	0.0285938	0.46297	0.147707	1.43234
D211	33989	199	1434.96	581.16	1216.17	620	620		230.956	231	188	284	210863	14.7523	2939.34	2983	1804	3552	2683615	329.806	0.020096	0.616835	0.142095	2.21767
D212	33573	199	1416.32	574.927	1240.23	620	620		276.022	276	218	351	252008	21.7093	3317.5	3326	2343	4197	3028878	414.672	0.00675502	0.17062	0.104085	1.50842
D221	29071	199	1496.4	559.657	1233.96	620	620		317.695	316	251	406	368844	22.8811	2294.98	2269	845	3907	2664472	758.593	0.0136798	0.374752	0.179396	0.920349
D222	32773	199	1470.04	559.065	1260.01	620	620		308.205	310	201	429	281391	33.7844	3669.16	3761	1834	4986	3349942	629.815	0.024374	0.434132	0.156819	1.57949
D11	27807	199	1391.98	548.116	1288.92	623	623	321	441.357	444	317	543	211410	43.8405	4215.26	4288	3090	5163	2019108	535.563	0.0420228	0.811992	0.130608	1.81844
D11	27802	199	1393.08	549.215	1288.92	624	624	321	471.037	477	359	574	204901	50.7152	4199.45	4268	3129	4844	1826760	379.379	0.0258688	0.468415	0.0640609	1.33283
D121	34842	199	1329.92	600.637	1288.52	625	625		496.551	497	408	596	453351	26.1733	3835.77	3916	2400	4757	3502057	553.041	0.0305124	1.12346	0.206634	2.37548
D122	34660	199	1356.2	614.346	1280.25	625	625		367.824	364	251	521	335823	53.2039	2562.03	2560	1669	3703	2339133	419.319	-0.00363182	-0.0504	0.12347	1.34298
D211	33994	199	1432.98	587.092	1216.17	625	625		236.678	236	178	291	216087	15.1494	2762.43	2802	1751	3495	2522101	339.067	0.0176853	0.542991	0.147895	2.09936
D212	33578	199	1411.46	581.11	1240.23	625	625		283.762	282	231	355	259075	22.6348	3472.93	3493	2164	4427	3170787	542.31	0.00430604	0.107503	0.126284	1.43608
D221	29076	199	1492.55	567.901	1255.95	625	625		323.108	322	241	405	375128	24.5867	2761.68	2776	1164	4364	3206307	584.432	0.00551925	0.144267	0.149076	1.22611
D222	32778	199	1470.04	562.793	1260.01	625	625		335.322	338	227	452	306149	37.5686	4002.17	4060	2347	5042	3653984	543.457	0.031269	0.541263	0.158325	2.01317
D221	29082	199	1492.55	564.603	1255.95	626	626		334.873	336	250	408	388787	24.1727	3013.43	2889	1458	5129	3498590	701.64	0.0156213	0.426159	0.141574	1.06526
D11	27787	199	1395.28	552.512	1288.92	627	627	321	511.848	516	416	609	222654	40.0935	4743.01	4819	3717	5575	2063209	393.591	0.0267617	0.665489	0.0646495	1.46351
D221	29087	199	1491.46	566.252	1255.95	627	627		326.286	325	231	406	378818	26.1282	2860.11	2796	1318	4751	3320589	683.758	0.00960422	0.237591	0.140598	1.03124
D11	27792	199	1395.83	551.963	1288.92	628	628	321	508.182	512	406	612	221059	34.4984	4658.4	4749	3551	5585	2026402	446.985	0.0222394	0.640946	0.0617687	1.21258
D221	29092	199	1491.46	566.252	1255.95	628	628		327.297	323	258	418	379992	28.4049	2769.92	2698	1180	4540	3215879	732.111	0.00588824	0.134901	0.155392	1.0177
D11	27797	199	1395.28	554.161	1288.92	629	629	321	497.191	498	373	612	216278	38.1278	4836.69	4824	3995	5706	2103959	412.981	0.0204487	0.522621	0.0487963	1.08979
D221	29097	199	1488.71	569.549	1261.44	629	629		334.008	332	256	421	387783	27.8255	3086.54	2998	1088	5202	3583472	877.094	0.0135622	0.321236	0.144722	0.889795
D11	27456	199	1394.91	551.8	1292.18	630	630	321	502.954	505	363	643	218785	41.1853	4597.77	4670	3508	5368	2000029	426.221	0.0299038	0.709163	0.0622916	1.26511
D121	34847	199	1336.72	604.413	1296.07	630	630		472.436	473	355	571	431334	31.298	3023.51	3090	1710	3973	2760462	394.916	0.021629	0.639147	0.174059	2.27008
D122	34665	199	1364.11	615.065	1280.25	630	630		387.204	387	269	509	353517	49.647	2983.66	2991	1864	3919	2724085	445.606	0.00620417	0.0961775	0.124288	1.48041
D211	33999	199	1431.99	580.501	1216.17	630	630		251.322	251	202	313	229457	14.8471	3406.23	3459	2551	4158	3109888	333.462	0.0224703	0.744008	0.14456	2.58028
D212	33583	199	1410.58	582.435	1240.23	630	630		299.612	297	218	422	273546	26.9232	3138.96	3153	2170	4008	2865875	415.614	-0.00124041	-0.0276418	0.111927	1.5205
D221	29102	199	1487.06	571.748	1261.44	630	630		330.808	330	250	423	384068	28.2039	3100.94	3089	1163	5146	3600191	901.531	0.0123432	0.286019	0.136003	0.823594
D222	32783	199	1468.8	562.793	1260.01	630	630		341.794	343	259	417	312058	26.9494	4198.26	4265	2770	5331	3833011	525.151	0.0229864	0.569963	0.158681	2.18966
D111	27491	199	1411.44	555.848	1292.18	631	631		467.182	470	367	578	203224	40.9834	4157.96	4249	3247	4988	1808713	419.426	0.0319493	0.705848	0.0978097	1.76649
D112	27527	199	1382.42	560.572	1292.18	631	631		485.028	492	346	573	210987	48.7472	3825.48	3856	2801	5180	1664084	549.17	0.0176905	0.345917	0.0950721	1.20954
D221	29107	199	1487.06	576.144	1261.44	631	631		317.66	316	243	397	368803	27.8612	3583.24	3626	1351	5338	4160141	846.857	0.00831671	0.188082	0.180176	1.29195
D112	27532	199	1383.43	561.922	1292.18	632	632		510.437	518	388	624	222040	39.0814	4047.42	4065	3121	5280	1760628	492.095	0.0331366	0.837824	0.103436	1.542
D221	29112	199	1495.85	578.343	1261.44	632	632		338.607	337	256	413	393123	27.7294	2958.14	2966	1042	4176	3434397	642.793	0.0232999	0.55608	0.160495	1.2729
D112	27537	199	1385.12	562.596	1292.18	633	633		477.828	478	355	628	207855	46.9884	4068.2	4063	2878	4995	1769666	455.368	0.0139066	0.278955	0.111697	1.79525
D221	29117	199	1496.95	572.297	1261.44	633	633		350.189	351	276	431	406570	23.685	2804.66	2790	1946	3862	3256205	374.919	0.0225524	0.652177	0.108452	1.46383
D112	27542	199	1387.82	563.271	1292.18	634	634		496.009	494	400	605	215764	36.2677	3978.47	3899	3289	4811	1730634	334.441	0.0188841	0.506958	0.0974531	2.11269
D221	29122	199	1501.35	575.045	1261.44	634	634		340.784	341	272	406	395650	22.3768	2646.35	2649	1272	3778	3072414	451.653	0.019017	0.568424	0.138348	1.42419
D111	27451	199	1427.3	552.812	1292.18	635	635		478.8	481	377	560	208278	32.759	3944.27	3988	3103	4473	1715756	260.19	0.0367722	1.03679	0.108691	2.97227
D112	27547	199	1392.88	563.946	1292.18	635	635		495.577	496	403	594	215576	36.1709	3914.34	3909	3270	4535	1702738	226.461	0.0193413	0.519933	0.0808213	2.58503
D121	34852	199	1351.82	614.233	1311.18	635	635		491.13	493	333	618	448402	47.6193	3645.8	3583	2197	5646	3328616	624.909	0.0286424	0.574366	0.163529	1.63992
D122	34670	199	1379.94	630.172	1280.25	635	635		347.311	350	222	491	317095	57.7593	2158.47	2124	910	3826	1970679	731.991	0.0047438	0.0567803	0.118991	0.62713
D211	34004	199	1441.88	592.036	1216.17	635	635		248.459	248	192	311	226843	19.5398	2969.57	3015	1514	4057	2711213	636.911	0.0177627	0.443839	0.10544	0.889439
D212	33588	199	1424.71	591.268	1240.23	635	635		285.666	285	231	349	260813	19.0923	2909.39	2919	2015	3763	2656270	398.339	9.38E-04	0.0280405	0.0932682	1.24619
D221	29127	199	1502.45	572.847	1261.44	635	635		354.988	356	264	458	412141	25.2343	2902.7	2962	1355	3828	3370030	459.21	0.021837	0.601261	0.147785	1.62776
D222	32788	199	1473.77	562.172	1260.01	635	635		353.343	354	291	448	322602	22.6088	3996.83	4067	2345	5311	3649106	622.097	0.020539	0.62907	0.144309	1.62046
D112	27552	199	1397.94	564.621	1292.18	636	636		513.954	515	423	600	223570	33.9413	4229.29	4238	3426	4761	1839743	232.052	0.0161137	0.480263	0.0982126	3.25982
D221	29132	199	1500.8	573.946	1261.44	636	636		351.198	353	262	431	407741	24.8022	2863.15	2882	1452	3849	3324121	442.972	0.0243488	0.673166	0.13916	1.57917
D221	29137	199	1499.15	575.045	1261.44	637	637		344.792	347	264	420	400303	26.5003	2621.56	2648	1320	3924	3043626	461.994	0.0230767	0.586949	0.117361	1.19202
D221	29142	199	1498.05	573.946	1261.44	638	638		340.864	342	246	439	395743	29.595	3013.13	3026	1914	4342	3498246	467.98	0.0220785	0.497597	0.1204	1.3838
D221	29147	199	1498.6	575.045	1261.44	639	639		339.64	340	258	454	394322	29.2381	2697.13	2619	1685	3993	3131372	539.598	0.0187278	0.427098	0.106633	0.963275
D111	27446	199	1430.67	552.137	1292.18	640	640		477.952	475	377	605	207909	38.322	3891.17	3870	3120	4552	1692657	294.43	0.0394242	0.946098	0.0871582	2.11906
D112	27557	199	1400.64	564.283	1292.18	640	640		505.446	507	415	593	219869	33.2143	3987.6	4042	3071	4733	1734608	343.356	0.0160845	0.481788	0.0870956	1.86092
D121	34857	199	1355.6	620.276	1311.18	640	640		533.294	533	444	652	486897	32.5567	4840.65	4823	2751	6530	4419511	766.216	0.0439691	1.3798	0.221172	2.28842
D122	34675	199	1378.5	631.611	1280.25	640	640		321.861	312	207	486	293859	61.4797	2438.42	2375	967	4117	2226273	855.561	-0.0132688	-0.140799	0.130124	0.656323
D211	34009	199	1445.83	586.433	1216.17	640	640		255.801	255	205	318	233546	16.3954	3391.45	3449	2122	4209	3096391	365.825	0.0230871	0.704152	0.145284	2.35205
D212	33593	199	1426.92	598.775	1240.23	640	640		273.736	274	217	336	249921	19.4166	2298.3	2320	1234	3188	2098348	416.044	0.00494773	0.13882	0.0668107	0.69192
D221	29152	199	1499.15	576.144	1261.44	640	640		341.175	342	255	436	396104	30.5037	2572.71	2473	1589	4028	2986912	524.794	0.0188674	0.414237	0.111804	0.985963
D222	32793	199	1465.69	560.929	1247.58	640	640		340.101	341	249	443	310512	36.5181	3970.6	3933	2354	5571	3625157	699.57	0.0190829	0.34879	0.118587	1.20343
D221	29174	199	1501.35	575.595	1261.44	641	641		327.092	327	240	433	379754	32.6632	2762.19	2704	1561	4041	3206905	570.091	0.00786899	0.156371	0.125235	1.07851
D221	29179	199	1496.95	563.504	1233.96	642	642		333.408	332	265	424	387087	29.0648	2744.73	2796	1124	4379	3186635	813.296	0.0112662	0.255593	0.137087	0.813737
D221	29184	199	1494.75	568.45	1233.96	643	643		315.598	315	250	395	366409	27.3346	2899.23	2971	1333	4484	3366005	768.98	-0.00122474	-0.0283157	0.122319	0.821816
D221	29189	199	1494.75	570.099	1250.45	644	644		354.252	358	252	441	411286	31.2322	3465.5	3503	2368	4356	4023447	426.231	0.0246248	0.545189	0.136513	1.95322
D111	27441	199	1431.34	551.8	1292.18	645	645		511.54	513	428	597	222520	30.2446	4291.32	4330	3372	4979	1866723	317.988	0.0455089	1.47242	0.1101	2.67692
D112	27562	199	1401.99	563.946	1292.18	645	645		543.864	545	421	633	236581	37.0088	4331.87	4467	3131	5030	1884362	406.251	0.0325599	0.926794	0.0873703	1.71355
D121	34862	199	1357.87	621.031	1311.18	645	645		533.817	534	423	665	487375	38.0244	4426.2	4350	2906	6157	4041118	641.573	0.0318761	0.867356	0.179586	2.10067
D122	34680	199	1377.06	633.769	1280.25	645	645		391.368	396	245	535	357319	58.7337	2761.71	2793	1253	4414	2521438	739.309	0.00483287	0.0640972	0.140911	0.922731
D211	34014	199	1443.52	590.058	1216.17	645	645		265.035	265	202	318	241977	18.1526	3118.32	3312	1459	3974	2847024	567.351	0.0218192	0.623532	0.126443	1.23391
D212	33598	199	1432.66	596.567	1240.23	645	645		281.066	280	225	336	256613	19.7506	2417.67	2397	1607	3433	2207334	355.183	-0.00364012	-0.103982	0.0905322	1.13016
D221	29194	199	1494.2	569	1250.45	645	645		358.021	360	253	446	415662	30.4747	3922.87	3998	2507	4826	4554453	493.766	0.0274895	0.62862	0.150612	2.0799
D222	32798	199	1462.58	555.336	1247.58	645	645		367.457	368	287	445	335488	26.7674	4063.41	3991	2585	5609	3709893	637.018	0.0223155	0.599311	0.123668	1.40407
D221	29199	199	1495.85	570.099	1250.45	646	646		364.368	369	231	450	423031	32.2539	3916.53	3945	2679	4960	4547091	432.191	0.030455	0.667755	0.147926	2.33554
D221	29204	199	1503	567.351	1250.45	647	647		388.688	388	316	495	451267	25.6912	3358.51	3329	2202	4752	3899228	517.265	0.0350869	1.02569	0.15657	1.75792
D221	29209	199	1505.19	566.801	1250.45	648	648		382.333	384	294	482	443889	29.4642	3625.67	3676	2523	4448	4209408	395.21	0.0342999	0.860645	0.151474	2.41365
D221	29214	199	1507.39	566.252	1250.45	649	649		388.448	389	311	464	450988	23.9911	3513.75	3531	2247	4795	4079463	555.163	0.0323577	1.01499	0.165676	1.79913
D111	27436	199	1431.01	554.836	1292.18	650	650		560.06	559	468	661	243626	26.1672	4392.52	4375	3504	5498	1910747	396.7	0.0310595	1.28949	0.10965	2.18829
D112	27567	199	1401.99	565.97	1292.18	650	650		589.248	588	495	694	256323	35.1731	4502.88	4551	3432	5069	1958751	320.741	0.0250162	0.817726	0.0735003	1.92244
D121	34867	199	1359.38	625.563	1311.18	650	650		543.978	540	422	700	496652	41.2136	3660	3868	1462	5143	3341579	836.549	0.0109523	0.285988	0.161505	1.2167
D122	34685	199	1375.62	635.927	1280.25	650	650		453.067	457	327	592	413650	49.6705	3371.92	3437	1448	5025	3078563	852.845	0.0237844	0.423816	0.186734	1.24425
D211	34019	199	1438.91	583.138	1216.17	650	650		272.161	271	211	332	248483	18.1215	3608.94	3579	2618	4532	3294960	366.25	0.0118877	0.352879	0.127527	2.22898
D212	33603	199	1427.36	591.709	1240.23	650	650		298.502	297	232	391	272532	25.4064	2806.63	2689	1606	4402	2562456	647.384	0.00124	0.0291015	0.110044	0.859566
D221	29219	199	1505.74	567.351	1250.45	650	650		384.422	386	286	474	446314	26.942	3235.22	3258	1700	4458	3756092	634.659	0.0339777	0.937758	0.180682	1.56018
D222	32803	199	1457.61	555.336	1247.58	650	650		365.445	371	261	464	333651	39.9113	4328.57	4364	2737	5655	3951988	663.251	0.0247232	0.441829	0.125269	1.45306
D221	29224	199	1504.1	568.45	1250.45	651	651		396.027	397	302	505	459787	26.9253	3426.7	3492	2185	4448	3978398	532.604	0.0387511	1.0974	0.147583	1.65483
D221	29229	199	1510.14	564.603	1239.46	652	652		403.766	405	295	515	468772	31.1915	3101.41	3151	1739	3886	3600740	403.86	0.04222	1.04877	0.167979	2.20891
D221	29234	199	1513.99	560.207	1239.46	653	653		392.871	392	321	475	456123	25.6373	2985.43	3039	1852	3897	3466084	423.971	0.0360751	1.06715	0.191853	2.26698
D221	29239	199	1514.54	561.855	1239.46	654	654		394.982	394	305	473	458574	24.7215	2821.47	2812	1485	4023	3275721	431.553	0.0348256	1.07539	0.211424	2.28207
D111	27431	199	1443.15	553.487	1292.18	655	655		554.768	557	470	664	241324	28.5858	4481.05	4553	3633	5129	1949258	381.153	0.0442646	1.64527	0.12091	2.5363
D112	27572	199	1403.68	565.633	1292.18	655	655		581.733	581	473	720	253054	40.21	5146.08	5173	4216	5977	2238544	371.38	0.0491503	1.35553	0.125175	3.08308
D121	34872	199	1369.2	621.031	1311.18	655	655		513.437	523	361	636	468768	54.326	4099.03	4230	2107	5360	3742412	784.146	0.0211835	0.392105	0.159181	1.43567
D122	34690	199	1382.1	630.891	1280.25	655	655		449.382	452	317	579	410286	54.1719	3559.76	3663	1839	5288	3250064	825.38	0.00155975	0.0258375	0.158025	1.17708
D211	34024	199	1449.13	576.217	1189.81	655	655		230.531	231	162	286	210475	18.0832	2203.83	2212	1211	3262	2012093	448.281	0.0107264	0.270585	0.125356	1.09525
D212	33608	199	1431.78	585.968	1222.56	655	655		287.606	286	204	378	262584	26.3969	3268.34	3326	2129	4164	2983991	432.299	0.00703474	0.152223	0.125079	1.68103
D221	29244	199	1507.39	563.504	1239.46	655	655		384.109	387	291	485	445950	31.4851	3059.04	2998	1822	4255	3551549	441.619	0.0211828	0.506127	0.192352	2.23491
D222	32808	199	1460.72	550.365	1228.93	655	655		370.607	375	270	473	338364	35.5621	3927.66	4099	2112	5520	3585953	786.315	0.0331112	0.668011	0.0977069	0.889214
D221	29249	199	1507.39	565.702	1239.46	656	656		365.162	366	286	457	423953	26.4742	2587.32	2582	1762	3396	3003874	321.226	0.0143561	0.390428	0.128408	1.83314
D221	29254	199	1506.84	566.801	1239.46	657	657		381.688	381	294	517	443140	32.292	3442.41	3400	1781	5025	3996636	680.992	0.0178732	0.4151	0.180563	1.54628
D221	29259	199	1506.29	567.901	1239.46	658	658		398.121	398	269	504	462219	35.2248	3300.33	3251	1942	4705	3831685	620.637	0.0232161	0.512884	0.151277	1.39747
D221	29264	199	1507.39	567.901	1239.46	659	659		402.457	404	306	496	467253	32.071	3122.11	3041	1794	4596	3624769	655.654	0.0232499	0.570266	0.175982	1.42518
D111	27426	199	1458.34	559.222	1292.18	660	660		536.326	538	412	654	233302	37.7792	4736.2	4797	3342	5624	2060245	393.383	0.0447048	1.21497	0.131635	2.80098
D112	27577	199	1418.52	572.043	1292.18	660	660		620.993	620	530	714	270132	30.9387	5464.23	5442	4696	6242	2376938	310.333	0.0352181	1.36568	0.105905	3.37234
D121	34877	199	1377.5	628.585	1311.18	660	660		524.519	527	393	637	478886	34.6552	4575.68	4780	2410	6031	4177599	769.131	0.0262985	0.775677	0.184473	1.85308
D122	34695	199	1392.17	640.243	1280.25	660	660		486.355	491	307	672	444042	65.9202	4256.7	4238	2180	6438	3886371	1028.96	0.0312522	0.447178	0.191525	1.32992
D211	34029	199	1448.8	586.104	1189.81	660	660		246.26	246	197	315	224835	17.0094	2465.28	2464	1661	3324	2250805	394.079	0.0170964	0.486718	0.126878	1.40871
D212	33613	199	1439.73	600.542	1222.56	660	660		271.988	272	214	330	248325	20.6227	2799.68	2871	1471	3497	2556110	385.554	-0.00313497	-0.0829528	0.100672	1.32833
D221	29269	199	1508.49	567.901	1239.46	660	660		411.9	413	314	547	478216	34.3602	3478.99	3570	1774	4779	4039112	662.286	0.0304562	0.708617	0.193996	1.70698
D222	32813	199	1455.13	560.929	1228.93	660	660		368.665	375	245	472	336591	42.1053	4036.63	4209	2542	5079	3685445	558.631	0.0332536	0.563583	0.102959	1.34905
D221	29274	199	1506.29	568.45	1239.46	661	661		429.036	430	306	532	498111	38.6323	3268.14	3344	1529	4759	3794311	736.963	0.0376386	0.805677	0.182295	1.36752
D221	29279	199	1504.1	569	1239.46	662	662		440.481	440	348	569	511399	33.2806	3479.41	3644	1667	4815	4039592	736.39	0.0390343	0.994451	0.181509	1.45174
D221	29284	199	1501.9	569.549	1239.46	663	663		440.916	440	347	548	511903	29.2181	3151.27	3244	1590	4262	3658622	598.407	0.0380132	1.10526	0.145907	1.34105
D221	29289	199	1498.6	573.396	1239.46	664	664		433.615	435	318	525	503427	32.4064	3236.63	3373	1584	4384	3757731	658.028	0.037139	0.958289	0.156688	1.33259
D111	27421	199	1459.69	562.934	1292.18	665	665		588.057	596	397	703	255805	51.2477	4773.97	4852	3029	5839	2076679	541.402	0.0720669	1.54273	0.138994	2.15211
D112	27582	199	1421.9	577.779	1292.18	665	665		694.34	697	591	798	302038	36.0205	5620.24	5667	4185	6570	2444803	521.335	0.0474859	1.74771	0.0960063	1.88866
D121	34882	199	1372.22	634.628	1311.18	665	665		601.152	601	452	761	548852	54.7271	5013.7	5206	1934	6909	4577510	1081.14	0.039199	0.828681	0.186929	1.46069
D122	34700	199	1392.17	645.998	1294.64	665	665		578	578	456	708	527714	34.809	5276.77	5363	3040	6594	4817691	725.143	0.0316432	1.01863	0.192874	2.35317
D211	34034	199	1441.88	593.354	1189.81	665	665		266.634	266	212	326	243437	17.2397	2566.67	2575	1641	3541	2343371	347.035	0.0195652	0.593589	0.126875	1.66544
D212	33618	199	1433.54	603.633	1222.56	665	665		283.606	282	228	381	258932	22.0376	2934.37	2949	2301	3551	2679084	229.863	0.00260347	0.066835	0.0943525	2.20126
D221	29294	199	1496.4	575.595	1239.46	665	665		415.042	417	291	518	481864	37.7758	2880.18	2892	1770	3775	3343892	448.786	0.03187	0.678681	0.117946	1.35417
D222	32818	199	1452.02	563.415	1228.93	665	665		390.809	392	279	490	356809	40.2029	4001.08	4215	2218	5724	3652986	820.412	0.0238728	0.45331	0.0953706	0.849236
D221	29299	199	1495.85	574.496	1239.46	666	666		415.52	420	282	523	482419	40.053	2716.05	2780	1598	3717	3153336	439.206	0.0345503	0.692926	0.11075	1.23318
D221	29304	199	1499.15	574.496	1239.46	667	667		417.184	420	309	556	484351	38.4861	2513.35	2546	1400	3602	2917994	468.616	0.0289133	0.609218	0.0989057	0.965441
D111	27416	199	1461.04	563.271	1292.18	670	670		590.071	602	415	717	256681	54.6216	5049.37	5190	3096	6455	2196477	737.435	0.0664438	1.34613	0.145344	1.73782
D112	27587	199	1425.95	576.429	1292.18	670	670		647.057	644	560	762	281470	32.2423	5236.46	5268	3635	6614	2277862	542.887	0.0322441	1.25376	0.108147	1.88268
D121	34887	199	1373.73	633.872	1311.18	670	670		543.073	547	388	744	495826	45.8204	4586.85	4706	1905	6638	4187792	959.37	0.0271191	0.625871	0.168263	1.37723
D122	34705	199	1390.73	645.279	1287.44	670	670		525.099	528	397	662	479415	54.2018	4528.24	4654	1769	6493	4134280	1090.25	0.0283912	0.534913	0.207234	1.42595
D211	34039	199	1445.17	585.115	1189.81	670	670		261.43	261	217	323	238686	17.5575	2444.35	2459	1155	3852	2231688	528.829	0.00799905	0.236321	0.0988055	0.831261
D212	33623	199	1430.9	597.892	1222.56	670	670		298.136	296	227	394	272198	27.0447	3122.71	3106	1676	4676	2851033	657.532	0.00512419	0.1124	0.10801	0.925905
D221	29309	199	1513.44	571.198	1239.46	670	670		420.899	422	328	505	488664	27.7179	2790.57	2849	1453	3768	3239854	490.954	0.0207377	0.617011	0.135615	1.35756
D222	32823	199	1450.16	559.686	1228.93	670	670		422.941	428	304	532	386145	39.7967	3863.2	3826	2718	5249	3527105	575.275	0.0395832	0.809308	0.109087	1.32102
D111	27411	199	1459.69	566.982	1292.18	675	675		581.74	606	362	716	253057	82.1231	4902.55	5055	3303	5925	2132611	599.085	0.054769	0.73565	0.112324	1.65274
D112	27592	199	1429.32	578.454	1292.18	675	675		657.874	666	507	770	286175	45.0855	5353.34	5471	3498	6379	2328701	530.623	0.0557337	1.54063	0.127703	2.28494
D121	34892	199	1372.97	633.872	1311.18	675	675		565.729	575	357	725	516511	66.8121	5175.21	5311	2468	6515	4724969	751.644	0.0593352	0.948555	0.213401	2.4218
D122	34710	199	1389.29	651.034	1287.44	675	675		542.341	545	407	662	495157	38.2448	3746.32	3749	2314	5034	3420389	612.027	0.0284472	0.784492	0.197276	2.01718
D211	34044	199	1448.47	576.876	1189.81	675	675		258.185	257	211	319	235723	18.1804	2884.74	2840	1673	4390	2633765	631.609	-0.00373544	-0.106494	0.128148	1.03761
D212	33628	199	1428.25	593.917	1222.56	675	675		322.823	322	259	394	294737	22.7233	3647.05	3656	2478	4908	3329759	519.16	0.00991521	0.278958	0.1401	1.72649
D221	29314	199	1513.44	570.649	1239.46	675	675		438.77	439	351	540	509412	31.0498	2347.56	2417	1230	3274	2725519	412.738	0.0236706	0.653518	0.134305	1.3469
D222	32828	199	1448.29	557.2	1228.93	675	675		439.969	443	314	533	401692	34.4055	3788.43	3961	2257	4692	3458840	559.037	0.0140847	0.355222	0.0714187	0.903445
D111	27406	199	1456.31	571.706	1292.18	680	680		591.287	603	395	723	257210	53.9513	5277.97	5322	4032	6520	2295916	484.769	0.0603584	1.2477	0.121676	2.3621
D112	27597	199	1426.62	581.828	1292.18	680	680		638.917	633	520	768	277929	42.4552	5084.66	5142	2920	6361	2211829	759.976	0.0317743	0.926907	0.121879	1.45371
D121	34897	199	1372.22	636.138	1311.18	680	680		564.227	573	376	722	515139	69.4161	5169.49	5301	2736	6518	4719741	916.955	0.0511376	0.790869	0.186113	1.76921
D122	34715	199	1387.85	656.789	1294.64	680	680		546.015	546	444	634	498512	29.6331	2971.36	2941	1328	5156	2712856	877.663	0.0145819	0.529644	0.069727	0.441353
D211	34049	199	1433.64	582.478	1189.81	680	680		291.515	291	238	359	266153	17.0187	3555.51	3656	1950	4491	3246181	546.11	0.0218576	0.732784	0.135703	1.55588
D212	33633	199	1423.83	595.242	1222.56	680	680		324.288	322	256	403	296075	24.2018	3287.35	3239	2317	4547	3001352	490.219	0.00482021	0.128556	0.110353	1.33294
D221	29319	199	1501.35	571.198	1233.96	680	680		462.573	463	369	587	537047	38.0546	2455.63	2619	1219	3199	2850982	442.149	0.0325848	0.76717	0.110376	1.10415
D222	32833	199	1446.43	559.686	1228.93	680	680		432.817	436	318	548	395162	37.9257	3255.35	3301	2193	4428	2972131	457.175	0.0246547	0.549191	0.0524184	0.709316
D111	27401	199	1455.3	578.791	1292.18	685	685		611.251	608	506	797	265894	39.3551	5017.43	5033	4182	5924	2182583	335.873	0.0444734	1.32267	0.121482	3.23636
D112	27602	199	1424.26	584.527	1292.18	685	685		651.402	653	556	743	283360	36.4414	5248.69	5355	2816	6454	2283180	750.682	0.0310199	1.07562	0.14346	1.75443
D121	34902	199	1370.71	640.67	1311.18	685	685		570.442	576	374	712	520814	58.3636	4725.96	4888	2155	6324	4314801	1044.82	0.0595838	1.09924	0.193922	1.46936
D122	34720	199	1387.85	654.631	1294.64	685	685		555.754	554	460	683	507403	31.5419	4142.32	4372	1793	5614	3781937	950.606	0.022482	0.774826	0.144335	1.09924
D211	34054	199	1432.98	581.16	1189.81	685	685		291.054	291	246	366	265732	17.5693	3272.12	3398	1775	4091	2987449	513.28	0.00912347	0.299546	0.0916569	1.0705
D212	33638	199	1422.5	597.009	1222.56	685	685		346.744	342	274	467	316577	33.714	3422.73	3430	2201	4436	3124952	464.22	0.0148939	0.301868	0.131055	1.70863
D221	29324	199	1500.8	572.297	1233.96	685	685		467.769	469	352	567	543080	35.7515	2777.12	2842	1439	3808	3224239	483.04	0.021929	0.561521	0.165804	1.63535
D222	32838	199	1444.56	562.172	1228.93	685	685		428.251	428	322	533	390993	31.5179	4067.52	4024	2082	5916	3713642	866.944	0.0285736	0.754919	0.0917388	0.788502
D111	27396	199	1449.9	586.889	1292.18	690	690		632.49	632	536	758	275133	33.5335	5013.79	5037	3737	6117	2180997	511.739	0.0282411	1.03607	0.127181	2.21094
D112	27607	199	1419.2	588.238	1292.18	690	690		660.791	659	561	774	287444	34.548	4876.72	5066	2573	5997	2121373	712.6	0.0284827	1.05939	0.121841	1.48653
D121	34907	199	1369.2	645.958	1311.18	690	690		556.958	575	338	678	508503	64.0737	4520.03	4857	1920	6165	4126786	1081.61	0.0417929	0.69742	0.151017	1.09659
D122	34726	199	1385.69	653.192	1301.83	690	690		566.604	569	430	678	517309	37.2137	4573.06	4763	2262	6176	4175204	774.979	0.0410139	1.19972	0.187048	1.85965
D211	34059	199	1424.08	576.546	1179.59	690	690		302.265	303	251	353	275968	16.7016	3653.94	3657	2844	4614	3336047	355.755	0.010374	0.371641	0.0957054	1.79425
D212	33643	199	1421.18	598.775	1222.56	690	690		344.713	345	261	442	314723	32.3674	3559.8	3569	2385	4702	3250101	557.772	0.0203299	0.4244	0.141735	1.58457
D221	29329	199	1505.74	577.243	1233.96	690	690		464.377	461	373	572	539142	32.9314	2706.26	2694	1528	4254	3141964	588.817	0.021286	0.587811	0.2207	1.66193
D222	32843	199	1442.7	564.658	1228.93	690	690		433.731	433	367	538	395996	26.2578	3489.81	3696	1815	4777	3186198	673.074	0.0331157	1.05895	0.0536687	0.528184
D111	27391	199	1456.99	592.287	1292.18	695	695		627.361	626	531	807	272902	37.0627	5094.1	5204	3160	6450	2215934	662.812	0.0319054	1.04673	0.126725	1.72883
D112	27612	199	1420.21	590.6	1292.18	695	695		651.276	651	529	752	283305	42.059	5073.71	5153	3091	6230	2207065	550.527	0.034964	1.04624	0.104598	1.74541
D121	34912	199	1370.71	645.202	1296.07	695	695		598.17	599	469	716	546129	34.459	4672.15	4802	2493	5825	4265674	652.32	0.0279766	0.944851	0.135687	1.71146
D122	34731	199	1386.41	657.508	1301.83	695	695		568.401	569	457	676	518950	37.9086	4558.52	4714	1865	6025	4161930	884.71	0.0362155	1.04807	0.207645	1.77188
D211	34064	199	1419.14	577.535	1179.59	695	695		326.295	326	268	393	297907	19.4864	3927.96	3963	3219	4528	3586223	243.306	0.0213796	0.701004	0.113848	3.30022
D212	33648	199	1416.32	603.633	1222.56	695	695		376.88	375	288	485	344091	40.3952	3208.01	3193	1909	4476	2928912	643.235	0.0134505	0.24765	0.146033	1.27101
D221	29334	199	1509.04	583.289	1233.96	695	695		467.078	465	353	584	542277	36.8086	2623.43	2602	1307	4163	3045798	603.592	0.0190065	0.473364	0.216947	1.54966
D222	32848	199	1440.83	567.143	1228.93	695	695		448.004	448	340	579	409028	32.4806	3863.37	3975	1445	5876	3527257	1148.41	0.0407932	1.08121	0.0883543	0.546208
D111	27386	199	1472.84	603.083	1292.18	700	700		578.575	581	452	740	251680	40.7158	4536.56	4611	2954	6013	1973402	613.892	0.0397064	1.08537	0.125085	1.64317
D112	27617	199	1427.3	596.673	1292.18	700	700		645.182	647	540	755	280654	39.9286	4922.21	5150	3314	6080	2141162	643.579	0.0397766	1.23628	0.0920193	1.28895
D121	34917	199	1375.24	649.735	1280.97	700	700		606.969	612	446	740	554163	54.2077	5107.99	5079	3752	6523	4663592	526.543	0.0176203	0.387759	0.174873	2.88788
D122	34736	199	1392.17	666.141	1301.83	700	700		545.033	552	398	671	497615	49.6648	4279.1	4396	2097	5832	3906821	799.898	0.0410399	0.865252	0.206206	1.82906
D211	34069	199	1428.69	584.126	1159.82	700	700		302.28	302	249	362	275982	18.7957	2818.49	2812	1425	4378	2573283	664.054	0.0117847	0.374636	0.112477	0.858252
D212	33653	199	1425.6	608.933	1204.9	700	700		345.506	348	239	459	315447	38.3023	3191.94	3222	1996	4121	2914244	450.451	0.00848227	0.151742	0.135117	1.68697
D221	29339	199	1531.57	597.578	1228.47	700	700		416.757	420	276	538	483855	41.8048	3331.13	3348	1428	5237	3867437	899.234	0.0227622	0.443738	0.234988	1.40971
D222	32853	199	1442.7	570.872	1210.29	700	700		419.606	422	321	527	383100	37.7793	4419.36	4475	2628	5755	4034878	604.822	0.0440131	0.936468	0.133209	1.71786
D111	27381	199	1476.89	610.843	1292.18	705	705		585.143	590	430	715	254537	49.5885	4599.99	4701	3211	5692	2000997	485.795	0.046619	1.0512	0.142734	2.36547
D112	27622	199	1433.03	602.071	1292.18	705	705		623.531	629	445	743	271236	50.9235	5221.73	5303	4115	6027	2271452	405.168	0.034355	0.813374	0.099437	2.33124
D121	34922	199	1379.77	654.267	1280.97	705	705		623.416	624	527	717	569179	34.4225	4763.77	4780	3259	5793	4349319	525.676	0.0330207	1.15783	0.185103	2.83087
D122	34741	199	1402.96	673.335	1294.64	705	705		534.69	536	365	685	488172	48.4204	4225.6	4422	1655	5620	3857969	944.773	0.0300598	0.644506	0.225792	1.64772
D211	34074	199	1431.66	578.524	1159.82	705	705		310.237	310	246	395	283246	20.4313	3334.38	3328	1818	4656	3044290	730.528	0.010204	0.306754	0.111979	0.91928
D212	33658	199	1428.25	609.816	1196.06	705	705		351.058	348	249	453	320516	36.3779	2771.22	2870	1443	3623	2530122	467.361	0.00673306	0.129083	0.140462	1.46058
D221	29344	199	1539.82	598.127	1228.47	705	705		455.062	460	303	566	528327	41.5861	3812.37	3879	1940	5428	4426162	743.363	0.0534576	1.11057	0.319274	2.48229
D222	32858	199	1447.67	570.872	1210.29	705	705		413.078	416	291	504	377140	34.6988	4111.11	4188	2364	5376	3753447	617.961	0.0267028	0.619241	0.129081	1.52113
D111	27376	199	1477.23	612.868	1302.3	710	710		480.839	489	306	676	209165	95.0857	3349.9	3338	1656	5349	1457205	1039.54	0.0318379	0.312066	0.0723793	0.434997
D112	27627	199	1432.02	610.169	1292.18	710	710		686.389	686	594	822	298579	34.1271	5906.33	5900	5008	6935	2569254	405.454	0.043289	1.66907	0.0915165	2.44273
D121	34927	199	1383.55	658.043	1296.07	710	710		576.726	585	375	753	526551	77.6466	4129.79	4218	2088	6219	3770502	950.328	0.0269328	0.389598	0.15724	1.18093
D122	34746	199	1410.15	679.809	1294.64	710	710		547.835	550	431	658	500173	33.5906	3091.27	3150	873	5437	2822331	1247.38	0.0272702	0.865896	0.183601	0.768844
D211	34079	199	1425.07	575.558	1163.11	710	710		319.314	318	260	406	291534	20.7903	3478.41	3483	2320	4548	3175792	548.986	0.0146079	0.44226	0.128991	1.44784
D212	33663	199	1416.76	610.7	1196.06	710	710		346.783	345	256	441	316613	28.8974	2618.22	2713	1520	3314	2390432	394.803	0.00522624	0.124783	0.111496	1.33047
D221	29349	199	1526.08	603.074	1228.47	710	710		473.929	469	357	634	550231	38.884	3074.82	2872	1494	5563	3569868	921.363	0.0279554	0.662925	0.174057	0.989511
D222	32863	199	1448.91	572.736	1210.29	710	710		432.665	433	333	531	395023	30.3531	4788.07	4829	3811	5643	4371508	354.829	0.0399812	1.096	0.131104	3.12812
D111	27371	199	1473.86	619.953	1302.3	715	715		484.821	489	313	696	210897	97.0527	3322.91	3390	1554	5036	1445466	999.422	0.0313896	0.304065	0.0833674	0.511705
D112	27632	199	1431.01	620.965	1292.18	715	715		706.352	707	588	818	307263	33.0404	5285.08	5405	3558	6357	2299009	656.322	0.0358427	1.47949	0.085073	1.26269
D121	34932	199	1384.3	670.129	1296.07	715	715		634.988	637	494	761	579744	39.3845	4332.29	4448	2310	5917	3955383	826.972	0.02815	0.882859	0.166585	1.49616
D122	34751	199	1410.15	685.564	1294.64	715	715		563.539	562	431	688	514511	36.0768	3949.14	4168	1660	5350	3605561	877.762	0.013633	0.42018	0.18523	1.40626
D211	34084	199	1428.69	579.842	1163.11	715	715		307.532	307	232	374	280777	23.4122	3330.03	3409	1704	4619	3040320	731.592	0.00370257	0.0969116	0.0949564	0.789472
D212	33668	199	1412.35	616.883	1196.06	715	715		353.304	351	271	448	322567	33.477	2634.26	2753	1326	3738	2405081	561.517	0.00524377	0.110104	0.120892	1.01195
D221	29354	199	1531.57	609.668	1228.47	715	715		457.057	459	328	601	530643	42.9661	3410.6	3358	1571	5934	3959701	964.679	0.0266047	0.551352	0.247796	1.4042
D222	32868	199	1449.53	580.815	1210.29	715	715		444.202	448	323	551	405556	40.1863	5251.84	5247	3783	6527	4794934	588.991	0.0452943	0.957936	0.157113	2.42141
D111	27366	199	1475.54	628.388	1302.3	720	720		542.77	559	333	699	236105	77.42	4190.09	4359	2174	5788	1822689	1000.88	0.0348404	0.472065	0.122821	0.915866
D112	27637	199	1430.67	624.677	1292.18	720	720		697.791	699	561	799	303539	41.8998	5326.6	5452	3791	6084	2317069	450.845	0.0494462	1.56934	0.110671	2.35451
D121	34937	199	1385.06	670.129	1296.07	720	720		632.067	636	504	760	577077	38.9099	4425.29	4567	2730	5286	4040286	555.673	0.0331201	1.04153	0.161789	2.21806
D122	34756	199	1408	687.003	1294.64	720	720		572.387	572	469	698	522589	35.5415	3936.71	4082	1880	5422	3594213	757.93	0.0118602	0.377533	0.188451	1.64722
D211	34089	199	1419.8	571.274	1163.11	720	720		332.645	332	267	433	303705	20.8455	3497.55	3490	2515	4327	3193259	392.931	0.0246293	0.767156	0.13405	2.10432
D212	33673	199	1413.67	612.908	1187.23	720	720		330.432	330	246	413	301684	21.4169	2240.58	2323	1338	2922	2045652	390.394	-0.00440608	-0.136561	0.0562489	0.611273
D221	29359	199	1532.67	612.416	1228.47	720	720		442.879	443	335	540	514182	36.5101	3119.95	3015	1342	5217	3622262	883.475	0.0186971	0.445278	0.187833	1.11686
D222	32873	199	1460.1	582.679	1210.29	720	720		453.235	455	308	634	413804	44.119	4910.86	5073	2804	6502	4483618	813.238	0.0322106	0.641149	0.120884	1.3025
D111	27361	199	1477.23	636.823	1302.3	725	725		597.407	616	420	725	259872	61.3378	4479.49	4682	3110	5242	1948579	556.675	0.0477105	0.887043	0.13551	1.92061
D112	27642	199	1430.33	630.75	1292.18	725	725		655.947	665	470	753	285337	52.2672	5222.04	5246	4366	5826	2271586	263.693	0.0317282	0.77188	0.0935205	3.38729
D121	34942	199	1383.55	676.927	1287.77	725	725		611.08	609	507	713	557916	33.6531	4187.96	4273	2596	5419	3823607	550.937	0.00765711	0.275965	0.121263	1.64418
D122	34761	199	1405.12	691.319	1294.64	725	725		569.953	577	422	692	520367	46.7714	4602.04	4403	2526	6814	4201660	991.674	0.0272626	0.646805	0.172404	1.36484
D211	34094	199	1423.42	583.467	1163.11	725	725		329.273	329	263	423	300626	21.3102	3247.41	3283	2119	4268	2964889	454.478	0.00765602	0.234795	0.109087	1.4056
D212	33678	199	1419.41	622.624	1187.23	725	725		371.332	371	309	450	339026	20.8712	2602.93	2642	1656	3404	2376471	320.942	0.0112297	0.395151	0.112676	1.64258
D221	29364	199	1533.77	615.714	1228.47	725	725		450.581	447	343	555	523124	36.284	3031.39	3049	1417	4787	3519444	835.362	0.037526	0.898298	0.237523	1.393
D222	32878	199	1462.58	592	1210.29	725	725		441.709	442	328	577	403280	48.7276	4406.57	4674	1812	6538	4023194	1302.22	0.0141423	0.252821	0.105715	0.647049
D111	27356	199	1478.92	645.257	1302.3	730	730		605.956	605	471	738	263591	41.6006	4752.24	4776	3637	5629	2067225	408.48	0.0499826	1.38678	0.120331	2.49913
D112	27647	199	1431.34	643.57	1292.18	730	730		705.526	704	607	851	306904	42.5192	5509.25	5547	4430	6366	2396525	393.198	0.0309905	0.997545	0.0909057	2.33515
D121	34947	199	1384.3	685.236	1280.21	730	730		601.627	600	502	722	549285	35.1834	3971.72	4051	1938	5393	3626180	690.379	0.00734287	0.249291	0.18988	1.83611
D122	34766	199	1409.43	705.707	1294.64	730	730		489.296	495	336	647	446727	61.2779	3369.23	3340	1767	5291	3076109	846.939	0.00954067	0.150922	0.136167	0.953538
D211	34099	199	1426.39	590.058	1163.11	730	730		333.071	333	269	406	304094	21.3018	3260.7	3237	1716	4734	2977022	750.444	0.00903707	0.280073	0.0965206	0.764938
D212	33683	199	1424.71	627.924	1187.23	730	730		363.005	362	295	442	331424	21.8992	2402.59	2442	1617	2992	2193569	301.105	0.00778288	0.256029	0.0934113	1.36335
D221	29369	199	1535.97	625.606	1228.47	730	730		461.424	459	359	612	535713	38.8406	2751.83	2717	1442	4274	3194873	627.044	0.0323258	0.744007	0.207873	1.51054
D222	32883	199	1463.83	600.701	1210.29	730	730		444.992	445	341	571	406278	42.5519	4106.68	4196	1828	6204	3749399	1174.84	0.0207316	0.4248	0.0954004	0.608861
D111	27351	199	1476.89	650.993	1302.3	735	735		601.361	610	456	773	261592	67.9696	5131.21	5208	3725	6030	2232075	471.04	0.048834	0.823884	0.141492	2.70054
D112	27652	199	1434.04	650.656	1292.18	735	735		687.32	694	525	805	298984	46.2403	5474.04	5552	4156	6476	2381207	435.491	0.0348251	1.00044	0.104195	2.37224
D121	34952	199	1385.06	692.79	1280.21	735	735		607.759	608	454	701	554884	33.3028	3386.69	3415	1669	4785	3092047	732.911	0.00864191	0.312719	0.190616	1.47959
D122	34771	199	1409.43	710.743	1280.25	735	735		571.76	570	468	708	522017	37.5766	4053.99	4138	2291	5684	3701292	740.269	0.0114403	0.34421	0.13221	1.27897
D211	34104	199	1432.98	595.002	1166.41	735	735		351.986	353	259	450	321363	24.7757	3875.41	3878	2478	4966	3538249	568.551	0.0127287	0.357125	0.117575	1.43422
D212	33688	199	1422.06	632.34	1187.23	735	735		379.949	378	302	465	346893	25.0295	2758.26	2781	2265	3271	2518290	215.257	0.00617518	0.186328	0.110487	2.54979
D221	29374	199	1538.17	635.499	1228.47	735	735		473.342	473	338	609	549550	46.0995	2792.7	2764	1775	3945	3242324	505.157	0.0380731	0.75318	0.228798	2.05873
D222	32888	199	1471.28	609.401	1210.29	735	735		475.83	477	357	590	434433	41.9772	4835.14	5037	1879	6436	4414484	1165.54	0.0237028	0.52492	0.115042	0.856006
D111	27346	199	1480.6	658.753	1302.3	740	740		646.487	649	519	760	281222	38.9143	5013.91	5242	3181	5891	2181053	556.799	0.0484634	1.53583	0.133058	2.11494
D112	27657	199	1436.41	658.753	1292.18	740	740		686.876	686	553	829	298791	42.8431	4939.33	4864	3111	6703	2148610	854.371	0.0298261	0.928667	0.101447	1.06494
D121	34957	199	1385.81	704.12	1272.66	740	740		573.425	572	452	659	523537	31.4764	3022.27	3078	1357	4264	2759336	618.849	-0.0126944	-0.468471	0.153774	1.30179
D122	34776	199	1409.43	718.656	1280.25	740	740		596.619	593	492	760	544713	40.1735	4678.85	4796	2634	6435	4271787	839.175	0.0240336	0.697095	0.174906	1.66003
D211	34109	199	1431.33	600.275	1166.41	740	740		364.094	364	292	442	332418	23.2719	4065.81	4154	2834	4802	3712081	435.384	0.022656	0.693211	0.143885	2.3493
D212	33693	199	1419.41	638.965	1187.23	740	740		384.966	384	304	488	351474	29.2778	2812.96	2805	2070	3697	2568229	361.731	8.02E-04	0.0210643	0.130102	1.7905
D221	29379	199	1540.37	645.391	1228.47	740	740		462.668	463	303	588	537157	46.1685	2716.19	2761	1670	3583	3153496	366.671	0.0433251	0.832286	0.205189	2.52239
D222	32893	199	1476.26	613.751	1210.29	740	740		470.153	473	335	615	429250	51.1437	4634.41	4890	2167	6242	4231217	943.926	0.0161929	0.292972	0.128134	1.11529
D111	27341	199	1479.25	670.899	1302.3	745	745		608.759	611	454	747	264810	53.1842	4755.05	4798	2504	6333	2068445	738.428	0.0218253	0.488962	0.133184	1.51366
D112	27662	199	1438.43	672.249	1271.94	745	745		720.239	722	615	877	313304	45.3586	5132.17	5150	3728	6697	2232492	573.139	0.0355898	1.0914	0.0775648	1.28912
D121	34962	199	1387.32	716.206	1272.66	745	745		565.919	567	448	682	516684	31.9982	2859.24	2918	1374	3932	2610483	590.936	-0.0109641	-0.39212	0.123157	1.06111
D122	34781	199	1409.43	726.569	1280.25	745	745		579.483	580	469	701	529068	40.1645	4766.56	4824	2815	6384	4351870	740.239	0.028503	0.799673	0.20027	2.14882
D211	34114	199	1429.68	605.548	1166.41	745	745		345.893	345	265	423	315800	23.5283	3771.51	3866	2324	4695	3443390	535.419	0.00515262	0.150722	0.136248	1.68931
D212	33698	199	1420.3	642.056	1187.23	745	745		419.363	419	327	514	382878	32.4951	2589.98	2609	1985	3046	2364655	204.026	0.00227508	0.0585884	0.131566	2.95193
D221	29384	199	1537.62	657.482	1228.47	745	745		437.417	445	288	581	507841	59.8196	2623.18	2632	1600	3532	3045508	368.766	0.0404672	0.568796	0.241929	2.77139
D222	32898	199	1472.53	612.508	1210.29	745	745		455.491	458	328	579	415863	48.4882	5017.5	5256	2745	6286	4580975	842.648	0.0109969	0.204359	0.125698	1.32977
D111	27336	199	1478.58	674.273	1302.3	748	748		693.605	696	565	806	301718	40.4728	5438.57	5462	4487	6135	2365776	292.759	0.0393043	1.29621	0.133006	4.36157
D111	27331	199	1477.9	676.298	1302.3	749	749		695.759	697	557	825	302655	43.1053	5482.36	5524	4498	6103	2384825	324.523	0.0493993	1.51963	0.134651	4.00959
D111	27326	199	1477.23	678.322	1302.3	750	750		712.876	712	613	847	310101	35.9704	5481.97	5523	4562	6150	2384655	363.461	0.0420783	1.6005	0.12282	3.29965
D112	27667	199	1437.76	681.021	1271.94	750	750		717.497	715	580	903	312111	51.5273	4924.46	4963	3240	6520	2142141	741.953	0.0250024	0.679313	0.0999185	1.20586
D121	34967	199	1391.1	723.759	1272.66	750	750		578.65	577	458	714	528307	36.8228	3595.4	3714	1815	5089	3282600	733.184	-0.0115448	-0.367077	0.13383	1.15763
D122	34786	199	1410.87	739.518	1280.25	750	750		533.831	535	434	645	487388	38.9873	3341.87	3269	2159	4629	3051128	602.892	0.0215054	0.576523	0.151992	1.46268
D211	34119	199	1435.61	600.934	1166.41	750	750		340.172	341	280	401	310577	19.6123	3430.93	3458	2211	4494	3132442	515.792	0.0179886	0.612994	0.148329	1.71841
D212	33703	199	1421.18	645.148	1187.23	750	750		410.177	405	315	554	374492	37.2429	2022.15	2001	1205	2633	1846221	251.525	-0.000211	-0.00465741	0.132634	1.8829
D221	29389	199	1529.93	662.428	1228.47	750	750		516.347	518	399	609	599479	30.2049	2953.58	2957	1887	3862	3429104	417.638	0.0418708	1.37401	0.188765	2.24597
D222	32903	199	1475.63	626.801	1222.72	750	750		479.735	481	360	624	437998	52.7706	4610.25	4784	1879	6536	4209158	1180.72	0.00658985	0.119032	0.107186	0.756005
D111	35012	199	1479.28	691.761	1302.87	755	755		691.751	693	560	820	631569	37.6169	5004.89	5058	2806	6118	4569463	553.057	0.0420676	1.48474	0.205363	3.0836
D112	27672	199	1440.45	690.468	1271.94	755	755		719.062	721	558	871	312792	48.1461	4755.02	4640	3755	6150	2068434	490.818	0.0351634	1.01465	0.108556	1.8974
D121	34972	199	1394.88	732.823	1272.66	755	755		624.541	620	511	753	570206	48.863	4507.98	4657	2265	5877	4115785	744.221	0.0162186	0.407978	0.223059	2.20944
D122	34791	199	1413.75	748.151	1280.25	755	755		511.547	516	395	620	467042	40.7187	3214.93	3311	1982	4219	2935229	493.915	-0.000257	-0.00645465	0.10997	1.28977
D211	34124	199	1436.93	611.809	1166.41	755	755		335.186	334	267	431	306025	23.5595	3125.46	3140	2062	3974	2853541	390.413	0.0167342	0.468325	0.151452	2.10595
D212	33708	199	1422.06	652.214	1187.23	755	755		406.802	404	318	506	371410	29.7869	2217.34	2233	1479	2859	2024432	261.256	0.00258278	0.0703649	0.130921	1.96504
D221	29394	199	1531.02	673.419	1228.47	755	755		509.779	511	377	629	591853	41.4922	2847.82	2820	1972	3715	3306314	349.024	0.0400798	0.9469	0.199267	2.71148
D222	32908	199	1478.74	641.093	1222.72	755	755		473.857	473	334	616	432631	50.6035	4181.05	4285	1743	6292	3817296	990.843	-0.0111053	-0.210318	0.0861831	0.669621
D111	35017	199	1476.88	697.369	1302.87	760	760		705.658	713	518	804	644266	44.8466	5013	5101	3402	6038	4576868	543.84	0.0593037	1.7618	0.201991	3.09804
D112	27677	199	1441.13	698.228	1271.94	760	760		681.871	680	586	819	296614	36.2322	4154.51	4146	3193	4916	1807214	365.426	0.0211928	0.781121	0.0815336	1.71415
D121	34977	199	1398.65	745.664	1272.66	760	760		637.51	636	542	763	582047	34.8832	4463.83	4560	2123	5712	4075477	708.621	0.0151859	0.546758	0.185301	1.96958
D122	34796	199	1413.75	764.697	1280.25	760	760		494.897	493	376	637	451841	48.5945	2919.62	2878	1495	4680	2665609	744.055	-0.00107664	-0.021953	0.116482	0.818763
D211	34129	199	1438.25	623.673	1166.41	760	760		331.863	331	266	388	302991	17.7571	2509.07	2524	1346	3641	2290777	464.482	0.00903249	0.334594	0.110294	1.07321
D212	33713	199	1420.3	661.93	1187.23	760	760		412.627	412	333	522	376728	28.5726	2274.66	2286	1641	2790	2076769	244.155	0.0112925	0.322516	0.149945	2.42962
D221	29399	199	1526.08	678.915	1222.97	760	760		521.162	521	409	623	605069	30.0642	1992.09	2002	1113	3344	2312821	409.014	0.0102193	0.350717	0.0626154	0.573993
D222	32913	199	1478.12	648.551	1228.93	760	760		526.698	530	397	703	480875	43.4816	4272.74	4238	2379	6609	3901012	860.051	0.0158636	0.378314	0.0984341	0.890398
D221	29405	199	1505.74	665.725	1222.97	761	761		560.446	558	428	711	650678	41.572	3361.2	3391	1553	5094	3902349	912.816	0.0210227	0.555157	0.163037	1.03237
D221	29410	199	1510.69	667.924	1222.97	762	762		571.469	571	458	704	663476	40.4136	3370.84	3488	1445	5242	3913547	1073.73	0.0196604	0.545296	0.162212	0.876336
D221	29415	199	1511.79	670.122	1222.97	763	763		579.08	576	453	704	672312	46.9155	3170.46	3098	1210	5286	3680906	1173.1	0.0194904	0.471942	0.133755	0.637686
D221	29420	199	1516.19	672.32	1222.97	764	764		566.681	561	449	702	657917	44.1995	3112.77	3032	1379	5136	3613929	1011.24	0.0101527	0.257718	0.151485	0.809903
D111	35022	199	1476.88	711.79	1302.87	765	765		697.175	700	545	809	636521	37.9779	4588.81	4780	2176	6087	4189584	808.688	0.0291111	1.03857	0.163475	1.59457
D112	27682	199	1443.15	706.325	1271.94	765	765		654.605	653	539	781	284753	33.9245	4086.69	4064	3235	4773	1777712	344.094	0.0161618	0.613795	0.094805	2.05693
D121	34982	199	1400.92	756.239	1272.66	765	765		638.131	638	536	745	582614	34.193	4422.48	4411	2525	6066	4037725	754.969	0.015894	0.583968	0.164249	1.65282
D122	34801	199	1420.22	770.452	1273.05	765	765		532.057	536	401	654	485768	43.8136	3468.37	3453	1873	5130	3166622	769.24	0.00279139	0.0676066	0.141619	1.11865
D211	34134	199	1426.72	638.833	1182.89	765	765		353.332	352	282	414	322592	18.6289	2992.09	3093	1889	3593	2731782	365.869	0.0103374	0.388124	0.114624	1.68201
D212	33718	199	1418.97	671.204	1187.23	765	765		410.508	410	336	504	374794	26.3852	2288.01	2294	1661	2817	2088949	221.141	0.00567832	0.175692	0.136779	2.48978
D221	29425	199	1515.64	677.816	1239.46	765	765		595.456	593	487	719	691324	36.578	3153.72	3044	1489	5288	3661469	954.078	0.0130934	0.420786	0.163643	0.929708
D222	32918	199	1471.91	652.901	1228.93	765	765		506.655	510	341	621	462576	48.0693	4334.42	4454	2098	6319	3957324	982.567	0.0154176	0.32007	0.154461	1.18042
D111	35027	199	1479.69	721.404	1302.87	770	770		706.314	707	550	848	644865	40.1169	4862.89	4867	2728	6334	4439816	723.75	0.0408916	1.38334	0.183592	2.08443
D112	27687	199	1445.18	715.772	1271.94	770	770		651.375	652	548	737	283348	30.8879	3824	3820	2608	4809	1663442	451.038	0.0167051	0.692989	0.0881228	1.37324
D121	34987	199	1404.7	761.527	1272.66	770	770		636.044	636	533	738	580708	32.4338	3904.48	3917	2177	5068	3564788	568.509	0.00897663	0.348941	0.159073	1.88513
D122	34806	199	1420.94	776.926	1273.05	770	770		520.298	525	362	669	475032	52.6771	3302.36	3281	2087	4662	3015052	582.12	0.00356849	0.0702422	0.129708	1.3027
D211	34139	199	1427.38	642.788	1182.89	770	770		356.794	357	300	425	325753	18.5996	2883.29	2991	1845	3563	2632440	360.63	0.0015726	0.0602392	0.0945357	1.38109
D212	33723	199	1417.2	673.412	1187.23	770	770		432.788	432	347	517	395135	27.2457	2339.38	2386	1548	2889	2135853	254.202	0.00908832	0.286128	0.113662	1.87851
D221	35162	199	1508.19	677.383	1232.16	770	770		631.814	634	508	754	576846	49.4156	3163.41	3213	1490	5182	2888192	876.379	0.0278443	0.69273	0.108812	0.708453
D222	32923	199	1469.42	659.115	1228.93	770	770		504.965	508	363	639	461033	55.9595	3645.03	3605	1651	5614	3327910	1067.92	0.0138661	0.246826	0.124228	0.754328
D111	35032	199	1478.88	731.819	1302.87	775	775		720.037	720	594	860	657394	41.6844	4710.93	4861	2567	5941	4301081	772.048	0.0505533	1.66243	0.182162	1.8805
D112	27692	199	1443.49	726.232	1271.94	775	775		659.186	658	559	748	286746	31.0609	3508.74	3556	2497	4348	1526300	417.398	0.0173931	0.725627	0.0752739	1.17694
D121	34992	199	1406.96	772.102	1272.66	775	775		630.556	633	499	742	575698	42.0128	4061.82	4115	2117	5564	3708446	661.462	0.0177082	0.522305	0.171759	1.80022
D122	34811	199	1419.51	785.559	1265.86	775	775		524.3	525	401	674	478686	44.3829	2624.41	2580	1449	3963	2396088	549.252	0.014557	0.338992	0.108285	0.933703
D211	34144	199	1430.67	637.185	1182.89	775	775		362.904	363	312	445	331331	18.9181	3135.48	3197	2190	3702	2862696	310.113	0.0167007	0.63021	0.118335	2.13971
D212	33728	199	1416.76	674.737	1173.98	775	775		403.462	402	326	497	368361	24.5185	1934.43	1954	1470	2301	1766134	154.307	0.00285005	0.093531	0.125623	2.79816
D221	35167	199	1510.05	680.165	1232.16	775	775		671.428	672	549	800	613014	44.0157	3630.37	3646	1919	5164	3314526	842.622	0.0469491	1.36812	0.170899	1.25767
D222	32928	199	1467.56	656.629	1216.5	775	775		510.011	514	384	615	465640	37.3308	4102.79	4262	2038	5252	3745844	766.034	0.0218823	0.585104	0.108131	1.04525
D111	35037	199	1478.88	747.041	1302.87	780	780		694.877	694	548	822	634423	47.5706	4867.08	5085	2688	5959	4443641	704.526	0.0436701	1.22242	0.184664	2.15372
D112	27697	199	1443.83	741.077	1271.94	780	780		635.982	637	548	726	276652	28.5616	3593.35	3614	2934	4080	1563107	221.797	0.0122433	0.538648	0.103102	3.02847
D121	34997	199	1409.99	784.943	1272.66	780	780		630.457	631	476	742	575607	44.8476	3655.72	3706	2218	4553	3337673	487.956	0.00624389	0.174461	0.188462	2.37608
D122	34816	199	1423.1	799.946	1265.86	780	780		507.628	507	389	621	463464	44.2369	2896.11	2793	1825	4039	2644149	510.654	0.0130334	0.295273	0.127356	1.28138
D211	34149	199	1437.59	653.004	1182.89	780	780		377.986	377	303	448	345101	21.0807	2491.23	2591	1445	3059	2274489	305.338	0.00882157	0.313582	0.0902445	1.3507
D212	33733	199	1420.3	684.453	1169.57	780	780		412.366	412	326	485	376490	24.8776	1902.86	1921	1342	2287	1737310	192.494	0.00219108	0.0724789	0.122252	2.15369
D221	35172	199	1501.7	690.367	1232.16	780	780		648.904	653	495	772	592449	47.9926	4045.9	3962	2584	5650	3693909	764.887	0.0374097	0.975146	0.169481	1.53312
D222	32933	199	1466.31	661.601	1191.65	780	780		467.594	468	400	575	426913	27.1099	3250.87	3381	1772	4297	2968045	630.483	0.0171001	0.579968	0.112869	1.04589
D111	35042	199	1476.48	771.877	1302.87	785	785		639.733	636	514	796	584076	50.7686	4629.35	4805	2251	6312	4226599	990.537	0.0276837	0.678889	0.164433	1.31994
D112	27702	199	1442.48	759.971	1271.94	785	785		599.211	598	522	698	260657	29.757	3087.58	3083	2244	3791	1343097	377.901	-0.000468	-0.0188677	0.0943305	1.40856
D121	35002	199	1412.25	806.848	1272.66	785	785		562.926	562	466	691	513951	39.6146	3122.41	3156	2051	3875	2850757	347.059	0.00509928	0.144187	0.15438	2.40634
D122	34821	199	1423.82	818.65	1265.86	785	785		468.074	470	345	596	427352	44.4549	2431.01	2463	1249	3474	2219513	504.58	0.00371135	0.0778662	0.139346	1.17849
D211	34154	199	1437.26	665.857	1182.89	785	785		366.944	367	295	428	335020	20.6035	2480.14	2543	1469	3385	2264371	387.503	-0.0015252	-0.0544102	0.0863445	1.01742
D212	33738	199	1418.53	697.703	1169.57	785	785		432.29	432	352	524	394681	26.0414	2125.4	2141	1498	2594	1940488	192.346	0.00204981	0.0679149	0.144879	2.79661
D221	35177	199	1497.07	707.989	1232.16	785	785		605.724	601	423	779	553026	71.3698	4200.37	4274	2296	5718	3834934	838.486	0.017072	0.28492	0.179137	1.5221
D222	32938	199	1463.83	673.408	1191.65	785	785		451.939	453	346	572	412620	30.9729	3126.11	3142	1938	4177	2854139	444.319	0.010626	0.306837	0.119377	1.50066
D111	35047	199	1483.69	783.093	1302.87	790	790		627.234	627	491	746	572665	38.7621	3970.32	3926	1831	6073	3624904	994.267	0.0253047	0.798732	0.124198	0.882315
D112	27707	199	1448.89	769.755	1271.94	790	790		629.377	630	538	726	273779	30.8862	3002	3002	2390	3517	1305869	212.707	-0.00365401	-0.149464	0.065301	1.73024
D121	35007	199	1413.01	812.135	1265.11	790	790		575.761	575	490	697	525670	32.6381	2423.98	2529	1111	3096	2213092	378.081	-0.00316138	-0.111892	0.138331	1.5582
D122	181828	199	1424.6	821.395	1244.98	790	790		526.656	525	447	617	252268	31.158	1986.85	1968	1240	2527	951699	273.916	-0.00432567	-0.146867	0.0956726	1.26673
D211	34159	199	1448.14	662.231	1169.7	790	790		368.663	369	304	436	336589	19.3612	2270.94	2293	1776	2662	2073365	172.365	0.0065857	0.249159	0.0714416	1.75699
D212	33743	199	1426.04	696.378	1169.57	790	790		406.935	406	312	493	371532	26.4259	1925.92	1978	1352	2388	1758367	230.752	-0.00538357	-0.166702	0.114568	1.71585
D221	35182	199	1508.66	714.481	1232.16	790	790		643.8	638	520	794	587789	50.4794	4527.17	4614	2138	6579	4133309	1161.6	0.0358378	0.882503	0.17361	1.15306
D222	32943	199	1466.93	678.379	1191.65	790	790		452.717	449	361	557	413331	30.5397	2648.07	2641	1659	3793	2417692	375.7	0.0180237	0.524902	0.0838531	1.09061
D111	35052	199	1485.69	797.914	1302.87	795	795		649.817	654	508	855	593283	42.1361	4193.96	4204	2253	5948	3829083	825.473	0.0406405	1.20455	0.164893	1.43836
D112	27712	199	1447.88	786.625	1271.94	795	795		599.147	599	526	723	260629	27.7133	2585.4	2610	2050	3110	1124648	215.598	-0.00620748	-0.270082	0.0499292	1.14053
D121	181964	199	1409.87	825.188	1265.11	795	795		569.76	568	449	678	272915	34.2391	2514.53	2556	1792	3116	1204459	273.455	-0.00708737	-0.23756	0.135573	2.19563
D122	181843	199	1423.55	833.404	1244.98	795	795		554.484	553	443	669	265598	35.8385	2528.43	2593	1611	3381	1211120	380.501	0.0101612	0.31126	0.131587	1.54543
D211	34164	199	1441.88	677.062	1169.7	795	795		365.599	366	298	458	333792	18.6731	2359.72	2360	1769	2780	2154423	186.85	0.00116569	0.0455926	0.0989509	2.27425
D212	33748	199	1428.25	706.094	1169.57	795	795		410.75	409	340	490	375015	24.6127	2020.42	2029	1522	2497	1844641	200.958	-0.00285537	-0.0955768	0.123416	2.20901
D221	35187	199	1508.19	725.146	1232.16	795	795		651.976	650	511	803	595254	53.4067	4155.41	4276	1767	5562	3793886	951.806	0.038035	0.894618	0.172203	1.28272
D222	32948	199	1475.01	690.808	1191.65	795	795		461.594	460	360	588	421435	31.4576	2671.99	2742	1389	3694	2439529	547.002	0.0143899	0.416309	0.102176	0.905681
D111	35057	199	1488.9	809.531	1302.87	800	800		620.412	620	539	721	566436	29.7147	3387.67	3295	1734	5180	3092947	802.519	0.0275108	1.11803	0.117604	0.888404
D112	27717	199	1452.94	799.446	1271.94	800	800		616.246	615	511	712	268067	33.1113	2596.58	2601	1802	3386	1129514	381.6	0.00325564	0.12079	0.0806408	1.01554
D121	181969	199	1416.66	834.586	1265.11	800	800		576.395	578	483	673	276093	29.8823	2511.15	2547	1802	3075	1202839	267.96	-0.00420436	-0.162879	0.0897045	1.5429
D122	181848	199	1423.03	841.235	1234.53	800	800		616.353	618	517	770	295233	41.2914	2601.88	2586	1345	3675	1246302	574.122	0.0124619	0.367455	0.143654	1.13851
D211	34169	199	1441.55	682.334	1169.7	800	800		365.934	366	309	425	334098	18.2586	2196.97	2228	1550	2684	2005838	239.961	0.00719294	0.28626	0.117946	1.93186
D212	33754	199	1426.92	711.393	1169.57	800	800		400.395	400	329	469	365561	24.2774	1792.12	1779	1400	2407	1636203	177.816	-0.00296442	-0.0980722	0.0833943	1.55159
D221	35192	199	1508.66	736.739	1232.16	800	800		610.63	607	517	733	557505	38.0364	2958.71	2956	1446	4966	2701302	827.15	0.0230239	0.722606	0.0767515	0.509941
D222	32953	199	1466.31	690.186	1191.65	800	800		384.005	384	315	476	350597	21.1424	1790.91	1827	1258	2318	1635104	199.663	-0.00282904	-0.103058	0.0465492	0.797919
D111	35062	199	1491.3	823.551	1302.87	805	805		605.752	604	451	764	553052	53.4688	3854.13	3853	1792	5944	3518820	1008.11	0.033366	0.731602	0.166835	1.09327
D112	27722	199	1458	812.941	1271.94	805	805		620.943	617	529	713	270110	32.533	2622.91	2619	1982	3283	1140964	299.377	5.88E-04	0.0224429	0.0814074	1.31907
D121	181974	199	1418.75	849.206	1265.11	805	805		584.647	585	496	689	280046	31.739	2618.87	2642	1923	3365	1254438	331.357	0.00864919	0.315912	0.0879929	1.27841
D122	181853	199	1424.6	855.855	1234.53	805	805		577.806	576	491	666	276769	30.3819	2386.73	2316	1126	3642	1143246	667.331	0.00299403	0.113542	0.129063	0.817664
D211	34174	199	1448.8	692.221	1169.7	805	805		378.096	378	312	459	345202	19.2819	2165.98	2205	1479	2612	1977541	212.734	-0.00156708	-0.0615536	0.0951287	1.76887
D212	33759	199	1431.34	722.876	1169.57	805	805		434.614	435	364	526	396803	27.0214	1698.15	1692	1308	2109	1550414	141.325	-0.00293277	-0.0946194	0.100909	2.20276
D221	35197	199	1509.59	746.941	1232.16	805	805		598.57	597	502	708	546494	30.7859	2950.29	3061	1649	4108	2693616	645.586	0.01333	0.511529	0.0597392	0.51523
D222	32958	199	1468.18	697.644	1191.65	805	805		392.367	390	324	477	358231	23.4313	2047.25	2078	1354	2605	1869136	263.123	-0.00191213	-0.0641616	0.0826995	1.1886
D111	35067	199	1494.91	829.159	1302.87	810	810		654.625	655	483	858	597673	62.3161	4321.77	4328	2349	6529	3945772	979.223	0.0299218	0.610388	0.189697	1.40745
D112	27727	199	1462.05	821.376	1271.94	810	810		689.269	689	611	800	299832	33.8033	2841.24	2799	2051	3665	1235938	378.329	0.00508074	0.206151	0.0925572	1.27243
D121	181979	199	1422.93	854.427	1265.11	810	810		648.906	648	574	737	310826	28.5848	3238.03	3217	2005	4386	1551015	503.581	0.00938233	0.422019	0.106726	1.24014
D122	181858	199	1426.69	858.465	1234.53	810	810		630.76	629	537	724	302134	34.8012	2712.36	2719	1477	3782	1299219	540.682	0.00260763	0.0942789	0.111616	1.00741
D211	34179	199	1459.34	696.176	1169.7	810	810		384.48	384	322	451	351030	19.9084	2163.48	2179	1261	2801	1975253	349.566	0.0120197	0.458744	0.11386	1.2653
D212	33764	199	1436.19	724.642	1169.57	810	810		416.729	416	345	512	380474	22.987	1761.03	1768	1138	2229	1607821	216.097	-0.00713479	-0.260551	0.0935672	1.39452
D221	35202	199	1513.3	754.824	1232.16	810	810		658.387	658	559	766	601107	31.0181	3320.02	3282	1772	4884	3031180	685.171	0.0192585	0.80211	0.0725601	0.655614
D222	32963	199	1478.12	702.615	1191.65	810	810		396.059	394	314	488	361602	28.3723	2029.47	2038	1332	2647	1852908	277.922	0.00114143	0.031831	0.0726831	0.989584
D111	35072	199	1492.9	837.171	1302.87	815	815		669.597	665	560	825	611342	51.2412	4803.68	4809	2597	6839	4385761	976.725	0.0369821	0.932061	0.186712	1.5476
D112	27732	199	1463.06	830.486	1271.94	815	815		690.538	693	555	781	300384	33.7188	2947.09	2921	2384	3476	1281983	195.722	0.0119511	0.483719	0.0585875	1.66672
D121	181984	199	1421.36	864.869	1249.44	815	815		675.889	676	577	773	323751	36.4714	3933.88	3971	2741	4858	1884328	411.446	0.031556	1.13381	0.156706	2.59061
D122	181863	199	1426.69	862.12	1234.53	815	815		639.499	636	543	796	306320	36.2346	3170.6	3166	2299	4204	1518719	489.224	0.00424621	0.149248	0.114386	1.33046
D211	34184	199	1460	696.835	1169.7	815	815		375.652	375	318	448	342970	19.246	2212.14	2249	1382	2789	2019684	325.858	0.00563211	0.218629	0.119842	1.45301
D212	33769	199	1437.52	727.292	1169.57	815	815		415.009	413	351	496	378903	22.6664	1971.27	1982	1378	2381	1799774	205.684	-0.00367765	-0.135168	0.103121	1.79184
D221	35207	199	1515.15	763.635	1232.16	815	815		634.337	631	502	762	579150	42.3383	3495.47	3562	1512	5817	3191368	1189.46	0.0187602	0.551802	0.0893082	0.481866
D222	32968	199	1478.12	707.586	1191.65	815	815		389.706	391	303	475	355802	28.133	2158.84	2199	1257	2840	1971023	366.524	7.16E-05	0.00198317	0.0933277	1.00556
D111	35077	199	1490.9	847.185	1302.87	820	820		664.946	666	533	848	607096	39.5089	4620.23	4695	2590	5721	4218269	659.978	0.0509923	1.63315	0.186183	2.19762
D112	27737	199	1462.38	840.608	1271.94	820	820		634.876	635	536	755	276171	31.5513	2836.58	2818	2082	3386	1233911	260.36	0.00168994	0.0678953	0.0407069	0.852295
D121	181989	199	1418.75	870.09	1249.44	820	820		598.05	600	507	725	286466	34.0904	3389.27	3408	2438	4182	1623459	444.684	0.0173373	0.597932	0.13545	1.81843
D122	181868	199	1425.12	873.085	1234.53	820	820		600.144	603	495	700	287469	36.828	3370.71	3384	2250	4426	1614572	490.045	0.0144048	0.462812	0.14368	1.72826
D211	34189	199	1459.34	703.756	1169.7	820	820		386.005	386	316	450	352423	20.4902	2184.55	2223	1446	2712	1994496	264.265	0.0116049	0.432224	0.10814	1.61341
D212	33774	199	1433.99	731.267	1169.57	820	820		417.945	418	333	492	381584	20.6196	2066.47	2065	1720	2435	1886683	144.733	-0.00260465	-0.105865	0.0994107	2.58204
D221	35212	199	1513.3	776.619	1232.16	820	820		659.243	655	499	805	601889	57.2565	3769.72	3928	1538	5878	3441755	1158.26	0.0288681	0.646115	0.138807	0.793408
D222	32973	199	1473.15	711.315	1191.65	820	820		399.641	397	321	507	364872	27.6079	2089.67	2109	1519	2576	1907866	244.207	0.0121944	0.34879	0.0984443	1.53378
D111	35082	199	1493.3	855.598	1302.87	825	825		610.107	609	486	780	557028	51.6328	4170.52	4188	2323	6207	3807684	857.248	0.039363	0.895016	0.177785	1.46873
D112	27742	199	1461.37	847.355	1271.94	825	825		646.807	644	560	740	281361	32.5878	2937.74	2902	2407	3490	1277918	222.808	0.00173511	0.0687581	0.0378164	0.960888
D121	181994	199	1420.32	876.878	1249.44	825	825		574.388	575	466	693	275132	41.9226	3079.49	3177	2139	3747	1475077	370.325	0.021264	0.570551	0.119868	1.78018
D122	181873	199	1426.69	878.828	1224.09	825	825		553.532	554	431	683	265142	43.1147	2794.54	2818	1728	3734	1338584	429.673	0.00238198	0.0610172	0.108853	1.27694
D211	34194	199	1466.92	707.051	1169.7	825	825		376.964	377	307	458	344168	21.0762	1963.35	1960	1483	2480	1792540	219.724	0.00663423	0.235752	0.0784864	1.30056
D212	33779	199	1438.84	733.917	1169.57	825	825		416.308	417	345	499	380089	21.6856	2041.93	2046	1501	2421	1864281	173.828	-0.00228349	-0.0878747	0.10105	2.15615
D221	35217	199	1515.15	784.502	1232.16	825	825		644.4	637	495	799	588337	58.9601	3681.22	3612	1479	5763	3360951	1147.46	0.0191142	0.409978	0.119386	0.684318
D222	32978	199	1479.36	714.422	1191.65	825	825		399.865	400	334	473	365077	21.6135	2243.86	2339	1295	2692	2048641	284.216	0.00887582	0.325529	0.115105	1.62988
D111	35087	199	1481.69	864.41	1302.87	830	830		586.405	580	460	720	535388	44.9171	4012.73	3935	2230	5911	3663627	845.719	0.0178666	0.458317	0.182187	1.46243
D112	27747	199	1451.25	855.453	1271.94	830	830		606.414	604	500	737	263790	42.9193	2984.06	2941	2670	3447	1298066	185.183	0.0064016	0.179748	0.0457649	1.41038
D121	181999	199	1408.83	878.444	1239	830	830		603.743	602	499	716	289193	33.745	2852.37	2861	1734	3814	1366287	379.472	0.0098252	0.348151	0.0927828	1.27641
D122	181878	199	1417.29	883.527	1208.43	830	830		565.591	566	465	736	270918	39.6203	3073.69	3100	1668	4375	1472298	607.748	0.00314347	0.0894665	0.118954	1.07531
D211	34199	199	1450.44	715.949	1169.7	830	830		400.627	401	339	474	365772	19.175	2285.46	2350	1376	2980	2086628	359.527	0.00865875	0.358711	0.0803883	0.945987
D212	33784	199	1431.78	737.45	1169.57	830	830		434.855	435	370	500	397023	21.8396	2233.99	2218	1774	2746	2039635	213.716	-0.00178484	-0.071204	0.0919679	1.76076
D221	35222	199	1507.73	789.603	1232.16	830	830		697.545	705	526	865	636859	61.2847	4172.92	4376	2204	5798	3809875	903.703	0.0388884	0.852122	0.13886	1.12603
D222	32983	199	1471.91	727.472	1191.65	830	830		409.391	408	341	495	373774	19.9474	2680.01	2722	1729	3339	2446846	336.607	-0.00387172	-0.15954	0.106653	1.53463
D111	35092	199	1475.68	876.828	1302.87	835	835		547.368	540	371	718	499747	70.1077	3918.87	3936	2142	5585	3577929	638.062	0.0230301	0.351521	0.219348	2.20971
D112	27752	199	1443.49	864.562	1261.82	835	835		580.77	580	460	725	252635	51.277	2509.08	2476	1898	3432	1091450	266.764	-0.00702865	-0.160342	0.0376406	0.682381
D121	182004	199	1406.74	883.143	1228.56	835	835		610.017	609	493	708	292198	33.3757	2521.11	2454	1732	3574	1207610	420.131	0.0119667	0.432265	0.0593864	0.672774
D122	181883	199	1416.24	887.182	1197.98	835	835		556.447	560	444	655	266538	42.6819	3020.89	3113	1748	3817	1447004	430.963	0.0088496	0.228721	0.107118	1.35642
D211	34204	199	1456.71	716.279	1153.23	835	835		379.785	379	322	446	346744	19.6768	1730.11	1715	1087	2556	1579590	277.933	0.00408176	0.156925	0.0620122	0.726962
D212	33789	199	1431.78	745.399	1169.57	835	835		432.173	432	361	496	394574	20.036	1676.16	1665	1378	2109	1530331	122.175	-0.00517998	-0.224626	0.0686131	1.76176
D221	35227	199	1502.17	798.414	1232.16	835	835		691.105	691	585	865	630979	34.9098	4019.57	4139	2574	4796	3669865	481.354	0.0332525	1.27422	0.14496	2.11448
D222	32988	199	1469.42	739.279	1191.65	835	835		436.327	436	358	521	398367	22.5481	2673.7	2722	1789	3351	2441084	301.742	-0.00104274	-0.0403981	0.110605	1.76491
D111	35097	199	1474.48	887.243	1302.87	840	840		503.935	504	347	653	460093	59.8517	3691.8	3776	1696	6163	3370616	898.355	0.0100687	0.167861	0.200613	1.37333
D112	27757	199	1441.8	875.359	1261.82	840	840		576.979	572	463	739	250986	54.968	2629.03	2639	1825	3627	1143627	384.68	-0.00462085	-0.097457	0.0586687	0.757482
D121	182009	199	1408.31	893.064	1228.56	840	840		551.228	554	444	661	264038	37.4571	2393.9	2353	1521	3616	1146679	385.732	0.00219515	0.0644671	0.0516418	0.609515
D122	181888	199	1418.85	892.925	1192.76	840	840		516.203	516	406	629	247261	42.0562	2439.15	2544	1366	3111	1168355	380.79	0.0031939	0.0781549	0.0808399	0.958182
D211	34209	199	1464.62	723.859	1163.11	840	840		396.542	397	323	464	362043	22.4538	2090.77	2066	1390	3079	1908874	322.53	0.00677221	0.237591	0.0661966	0.804942
D212	33794	199	1432.66	746.283	1169.57	840	840		434.656	435	375	505	396841	20.534	2044.07	2065	1447	2557	1866237	211.944	6.63E-04	0.0280592	0.121409	2.08829
D221	35232	199	1502.63	808.152	1232.16	840	840		718.232	720	611	844	655746	36.4777	4300.6	4499	2029	5195	3926450	578.391	0.0288492	1.1042	0.155174	1.99761
D222	32993	199	1475.63	746.737	1191.65	840	840		449.154	448	357	532	410078	21.5738	2636.21	2617	1933	3417	2406857	316.163	9.86E-04	0.0410125	0.100012	1.51619
D111	35102	199	1469.27	896.857	1302.87	845	845		507.371	509	363	647	463230	57.6156	3387.69	3449	1858	4651	3092958	561.924	0.0147049	0.255234	0.188479	1.91217
D112	27762	199	1438.09	890.879	1261.82	845	845		526.223	533	379	643	228907	53.8386	2166.86	2160	1479	2837	942585	363.445	0.00397253	0.0773484	0.0395238	0.453364
D121	182014	199	1404.13	902.984	1228.56	845	845		511.397	513	411	656	244959	37.9817	2233.82	2226	1579	2968	1070001	263.168	-0.00151829	-0.0409474	0.0471918	0.765041
D122	181893	199	1411.02	903.368	1187.54	845	845		485.672	487	379	638	232637	39.4359	2234.89	2244	1361	3018	1070511	428.153	0.00199225	0.0489734	0.0744698	0.723557
D211	34214	199	1465.6	743.303	1155.86	845	845		418.301	418	351	491	381909	22.743	2214.71	2204	1423	3070	2022033	329.623	7.77E-04	0.0285644	0.0866718	1.07179
D212	33800	199	1430.45	757.324	1169.57	845	845		441.417	441	377	513	403014	21.1535	1703.69	1720	1363	2017	1555468	143.916	7.91E-04	0.0329915	0.0759883	1.67206
D221	35237	199	1491.5	820.209	1232.16	845	845		704.56	708	572	823	643263	45.5429	3839.3	3940	1936	5038	3505282	726.24	0.0290846	0.874457	0.137763	1.28021
D222	32998	199	1473.77	756.058	1191.65	845	845		449.266	449	354	532	410180	21.3726	2622.69	2628	1720	3345	2394513	271.643	0.00162542	0.0682237	0.0912039	1.61393
D111	35107	199	1465.66	899.661	1290.86	850	850		500.011	498	343	639	456510	61.2997	3118.56	3097	2115	4095	2847244	391.24	0.0342904	0.540855	0.172374	2.34394
D112	27767	199	1436.74	889.867	1244.95	850	850		660.386	659	591	744	287268	29.8812	3131.1	3138	2205	3976	1362029	375.525	0.0235812	1.01829	0.103581	1.56518
D121	182019	199	1399.95	903.506	1212.89	850	850		550.564	553	415	652	263720	39.5037	2362.25	2363	1621	3025	1131517	267.067	0.0101491	0.280055	0.0714559	1.17977
D122	181898	199	1407.89	903.89	1187.54	850	850		505.002	505	433	613	241896	32.7054	2403.35	2481	1611	3035	1151207	338.228	0.00437085	0.134393	0.0880437	1.14998
D211	34219	199	1478.13	742.973	1155.86	850	850		424.819	425	351	522	387860	24.4524	2395.61	2390	1762	3099	2187195	287.34	0.00409256	0.141623	0.0761486	1.17989
D212	33805	199	1433.1	760.415	1160.73	850	850		442.75	442	364	536	404231	24.9591	1706.89	1721	1264	2012	1558394	138.667	-0.00359695	-0.128074	0.0717331	1.64777
D221	35242	199	1496.14	823.455	1232.16	850	850		722.21	726	588	863	659378	38.4948	3522.65	3614	1737	4867	3216178	655.121	0.0230233	0.844449	0.105519	1.02646
D222	33003	199	1476.26	761.029	1191.65	850	850		469.452	467	393	562	428610	26.6628	3166.86	3172	2151	4203	2891340	351.731	0.0081803	0.285724	0.101417	1.65809
D222	33008	199	1478.74	761.029	1191.65	851	851		467.545	465	383	564	426869	29.0308	3018.93	3051	2193	3673	2756282	291.147	0.0115411	0.367502	0.090143	1.71482
D222	33013	199	1476.26	766.001	1191.65	852	852		480.78	481	401	567	438952	26.1807	2966.34	2929	2150	3862	2708264	312.255	0.017941	0.647318	0.0887923	1.54943
D222	33018	199	1475.63	769.729	1191.65	853	853		481.89	481	390	595	439966	27.1731	3151.97	3146	1961	4193	2877752	464.116	0.0129444	0.453248	0.105659	1.29799
D111	35112	199	1465.66	916.886	1290.86	855	855		445.231	442	302	613	406496	53.5796	2491.13	2489	1730	3432	2274405	303.109	-0.00404612	-0.0675174	0.109659	1.62436
D112	27772	199	1435.39	899.989	1244.95	855	855		667.894	667	570	766	290534	33.0004	2868.41	2837	2406	3612	1247760	209.217	0.00921652	0.369659	0.0736405	1.88075
D121	182024	199	1404.65	910.294	1202.45	855	855		545.639	545	445	661	261361	37.9082	2273.42	2281	1697	2684	1088968	221.991	-0.00190711	-0.0550055	0.0578077	1.11932
D122	181903	199	1409.46	915.898	1182.32	855	855		484.614	486	382	611	232130	37.4599	1897.45	1960	1068	2564	908878	393.294	0.0113852	0.291262	0.0606869	0.552065
D211	34224	199	1482.41	753.848	1155.86	855	855		437.349	437	347	510	399300	24.1623	2090.69	2070	1331	2975	1908801	392.163	0.00891142	0.319752	0.0650567	0.651287
D212	33810	199	1434.87	768.806	1160.73	855	855		454.396	454	384	546	414864	24.9637	1675.27	1681	1324	1969	1529523	92.0962	-0.00166954	-0.0608804	0.0717136	2.43443
D221	35247	199	1494.28	829.02	1227.53	855	855		686.782	686	567	806	627032	36.2626	3796.72	3571	2031	6165	3466403	1171.41	0.00735195	0.276447	0.0799549	0.47992
D222	181702	199	1478.98	768.165	1191.57	855	855		466.425	466	370	552	541519	25.0946	2998.64	3017	2024	3964	3481420	314.516	0.00614054	0.226871	0.0890043	1.55845
D111	35117	199	1464.06	925.298	1278.84	860	860		463.012	458	333	609	422730	49.3354	2422.99	2448	1650	3030	2212190	246.18	0.0253526	0.464102	0.127398	2.22442
D112	27777	199	1432.36	904.375	1251.7	860	860		652.926	649	502	815	284023	52.5392	2174.43	2239	1453	2647	945876	237.368	0.0066342	0.163805	0.0337334	0.597867
D121	182029	199	1401.52	912.382	1186.79	860	860		526.522	527	409	621	252204	34.3127	1985.99	2014	1570	2319	951290	163.868	0.00443934	0.135639	0.0512746	1.18222
D122	181908	199	1406.32	920.598	1171.88	860	860		450.843	452	333	552	215954	34.3068	1761.6	1738	1141	2428	843805	313.593	0.00408455	0.106918	0.0555461	0.591216
D211	34229	199	1482.41	762.417	1169.05	860	860		451.13	452	370	526	411882	23.6939	2251.16	2281	1447	2790	2055310	279.647	0.00631702	0.239041	0.0772861	1.15504
D212	33815	199	1433.99	776.756	1160.73	860	860		472.379	472	395	559	431282	25.9757	1545.61	1548	1218	1827	1411145	91.7823	0.00882514	0.31817	0.0593694	1.8875
D221	35252	199	1488.25	841.076	1227.53	860	860		680.829	683	555	808	621597	43.1715	3411.86	3368	1885	5390	3115026	927.465	0.0205599	0.63541	0.0908461	0.612726
D222	181707	199	1480.45	778.451	1191.57	860	860		494.242	494	401	620	573815	25.8891	2944.39	2907	1898	4098	3418436	396.545	0.0130532	0.491967	0.0932296	1.26641
D111	35122	199	1464.06	928.904	1278.84	865	865		537.275	529	387	721	490532	66.1932	2855.52	2809	1806	4122	2607087	500.703	0.0248892	0.394228	0.15501	1.53076
D112	27782	199	1432.36	904.712	1248.32	865	865		626.122	624	534	730	272363	30.727	1874.62	1891	1379	2292	815458	187.414	-0.00211712	-0.086464	0.0189377	0.37181
D121	182034	199	1404.13	913.426	1186.79	865	865		547.733	547	465	659	262364	29.0313	1792.92	1825	1387	2146	858807	187.803	0.00245495	0.0924082	0.0323154	0.597701
D122	181913	199	1404.76	925.297	1166.66	865	865		466.015	464	357	579	223221	41.6868	1542.87	1530	976	2230	739035	240.633	0.00285909	0.0637409	0.0224509	0.281576
D211	34234	199	1484.72	772.304	1172.34	865	865		449.035	449	382	575	409969	23.0432	1760.86	1710	1231	2572	1607667	268.044	0.00814969	0.315053	0.0359716	0.456205
D212	33820	199	1436.64	782.497	1160.73	865	865		456.227	456	379	553	416535	22.7304	1519.17	1523	1278	1745	1387006	81.204	-0.000617	-0.0247689	0.0754305	2.62437
D221	35257	199	1497.07	850.351	1241.44	865	865		685.978	686	588	833	626298	41.1214	3026.1	2931	1777	4487	2762825	785.456	0.013227	0.43554	0.0820959	0.584583
D222	181712	199	1480.45	783.594	1191.57	865	865		482.894	483	401	567	560640	22.8051	2696.34	2698	1563	3731	3130451	549.448	0.00714847	0.300587	0.0780638	0.710695
D111	35127	199	1464.46	934.111	1278.84	870	870		504.669	498	361	686	460763	61.6198	2911.81	2816	1852	4634	2658480	583.206	0.024063	0.384892	0.166669	1.42652
D112	181788	199	1434.56	907.651	1248.32	870	870		659.311	658	532	848	765460	49.4307	1802.58	1806	1120	2315	2092799	215.672	0.0239655	0.624346	0.0436822	0.699628
D121	182040	199	1393.69	916.559	1176.34	870	870		530.887	533	426	624	254295	34.7529	1778.46	1774	1173	2512	851881	232.167	0.00900983	0.272811	0.060701	0.876748
D122	181918	199	1408.93	925.819	1166.66	870	870		441.428	444	358	532	211444	34.4406	1510.92	1540	950	2079	723732	260.123	0.00582119	0.148357	0.0288238	0.325464
D211	34239	199	1482.08	772.633	1172.34	870	870		448.66	449	364	543	409627	22.1642	1834.84	1830	1411	2304	1675208	186.737	0.00811631	0.325944	0.0413448	0.780231
D212	33825	199	1437.96	782.939	1160.73	870	870		456.09	456	379	526	416410	21.6213	1448.35	1469	1056	1773	1322341	131.643	-0.00370077	-0.156712	0.0619417	1.28347
D221	35262	199	1498.46	853.597	1241.44	870	870		642.549	640	529	756	586647	37.3164	2747.53	2638	1747	4048	2508491	647.123	0.00485658	0.166442	0.0791459	0.622778
D222	181717	199	1480.45	788.736	1191.57	870	870		480.455	481	398	586	557808	24.2651	2322.93	2305	1547	3272	2696921	378.616	0.00975627	0.382621	0.0504079	0.588854
D111	35132	199	1466.47	936.915	1278.84	875	875		512.943	516	356	655	468317	57.7348	2847.33	2872	1698	4039	2599615	435.947	0.00813286	0.143347	0.165539	1.85528
D112	181793	199	1435.3	919.406	1248.32	875	875		664.27	666	531	802	771218	37.4549	1827.78	1763	1042	2627	2122053	363.014	0.0253267	0.876159	0.0453904	0.437237
D121	182045	199	1397.34	920.214	1171.12	875	875		537.196	537	418	617	257317	36.7706	1728.22	1721	1249	2292	827815	168.737	0.0116232	0.335714	0.0693423	1.32831
D122	181923	199	1413.11	926.341	1156.22	875	875		456.91	456	349	552	218860	34.475	1508.45	1542	946	2001	722547	223.351	0.00252927	0.0668737	0.0380038	0.494539
D211	34244	199	1482.08	785.156	1172.34	875	875		463.916	462	395	541	423555	22.7515	1785.57	1799	1383	2157	1630229	144.83	0.0127642	0.513979	0.04509	1.06384
D212	33830	199	1440.17	786.472	1160.73	875	875		454.499	453	362	546	414958	23.0386	1545.37	1551	1243	1835	1410921	99.1123	0.00217438	0.0856049	0.0809887	2.33635
D221	35267	199	1498.46	857.77	1241.44	875	875		658.978	658	579	816	601647	30.2767	2762.47	2760	1673	3766	2522132	424.912	0.0123508	0.531075	0.0885099	1.05727
D222	181722	199	1488.53	799.756	1191.57	875	875		484.38	484	410	565	562365	24.7141	2020.25	2024	1542	2637	2345516	226.443	5.44E-04	0.0212941	0.0291301	0.505068
D111	35137	199	1461.26	942.924	1278.84	880	880		490.273	500	314	662	447619	68.924	2804.55	2760	1589	3933	2560550	441.784	0.0130072	0.18267	0.172471	1.86765
D112	181798	199	1429.42	929.691	1248.32	880	880		577.126	578	446	721	670043	36.9181	1724.24	1711	1060	2648	2001842	343.761	0.0308362	0.935257	0.0650218	0.61245
D121	182050	199	1394.21	921.78	1160.68	880	880		491.347	492	382	585	235355	37.9808	1788.57	1797	1396	2101	856723	136.138	0.00275973	0.0712072	0.081226	1.97394
D122	181928	199	1396.4	927.385	1145.77	880	880		448.532	448	367	538	214847	32.3988	1510.24	1551	939	2058	723407	233.526	0.00806824	0.221607	0.0397534	0.494523
D211	34249	199	1478.46	787.463	1172.34	880	880		464.527	464	388	533	424113	23.1109	2177.38	2203	1672	2565	1987949	170.401	0.00832239	0.331796	0.0694357	1.65928
D212	33835	199	1441.05	788.68	1160.73	880	880		457.115	457	384	529	417346	22.5843	1749.83	1767	1260	2160	1597599	167.817	0.00179905	0.0726962	0.0812209	1.56655
D221	35272	199	1491.5	856.843	1241.44	880	880		640.386	639	543	746	584672	32.5653	2948.79	2938	2082	3852	2692245	385.607	0.00800703	0.312409	0.0944642	1.32006
D222	181727	199	1476.78	806.369	1191.57	880	880		498.793	499	398	602	579099	25.0755	2340.56	2356	1530	2934	2717385	289.147	0.00664575	0.262644	0.051745	0.796505
D111	35142	199	1456.85	947.731	1278.84	885	885		492.679	493	335	638	449816	65.4392	2851.98	2809	1739	4257	2603858	528.354	0.0169786	0.25139	0.174138	1.60112
D112	181803	199	1427.21	929.691	1240.98	885	885		563.387	562	429	703	654092	49.4315	1790.28	1860	1226	2249	2078510	228.527	0.011241	0.253386	0.0854319	1.23319
D121	182055	199	1394.73	923.347	1160.68	885	885		505.737	505	407	620	242248	36.848	1718.45	1730	1376	1967	823137	119.145	0.00209419	0.0573652	0.0729027	1.96008
D122	181933	199	1399.54	925.297	1145.77	885	885		470.825	471	366	585	225525	32.8594	1568.05	1595	1093	1942	751097	215.839	0.0064816	0.184546	0.049248	0.681978
D211	34254	199	1474.83	790.759	1172.34	885	885		455.723	456	387	528	416075	22.9496	1993.78	2015	1417	2349	1820318	185.319	0.006117	0.24146	0.0434778	0.89654
D212	33840	199	1439.29	787.797	1160.73	885	885		450.087	449	381	526	410929	21.6481	1663.74	1661	1214	2136	1518994	193.548	0.00152824	0.0634506	0.0719895	1.15453
D221	35277	199	1486.4	857.307	1241.44	885	885		628.692	628	502	757	573996	31.6456	2769.56	2770	2120	3343	2528604	237.585	0.00887687	0.349604	0.0855151	1.83666
D222	181732	199	1484.12	814.45	1191.57	885	885		491.264	491	404	568	570358	25.2635	1952.44	1886	1313	3025	2266778	313.664	-0.00294029	-0.114689	0.00939488	0.11587
D111	35147	199	1452.45	952.538	1278.84	890	890		414.257	415	268	573	378217	67.6791	2463.25	2465	1434	3487	2248944	417.141	0.00947539	0.114907	0.168751	1.70522
D112	181808	199	1428.68	926.752	1240.98	890	890		554.725	558	427	666	644036	42.0032	1478.56	1464	1108	1960	1716605	162.087	0.0202184	0.523456	0.0280774	0.498254
D121	182060	199	1386.38	919.692	1160.68	890	890		519.67	521	406	604	248922	36.2139	1590.35	1578	1204	1971	761777	144.939	0.0173928	0.490641	0.0464896	0.974892
D122	181938	199	1396.4	922.686	1145.77	890	890		460.134	458	377	584	220404	34.2945	1773.93	1853	1225	2143	849713	224.94	-0.00430909	-0.116132	0.0727599	1.06977
D211	34259	199	1469.23	791.418	1172.34	890	890		466.118	465	393	539	425566	22.5422	1903.76	1920	1367	2425	1738132	206.898	0.00115806	0.0478363	0.0320648	0.57175
D212	33845	199	1434.43	785.589	1160.73	890	890		455.343	455	383	559	415728	22.501	1603.74	1603	1060	2118	1464215	231.43	-0.00156699	-0.0635203	0.0670353	0.8707
D221	35282	199	1482.23	862.871	1241.44	890	890		619.064	618	534	709	565205	28.4583	2410.88	2425	1676	3226	2201129	261.884	0.00777461	0.335638	0.092344	1.55649
D222	181737	199	1476.04	811.511	1191.57	890	890		509.594	509	418	625	591639	26.1284	2051.27	1959	1418	2946	2381520	368.278	0.00491704	0.19086	0.0174206	0.190739
D111	35152	199	1456.45	954.541	1278.84	895	895		426.802	427	266	561	389670	63.6632	2203.62	2225	1249	2921	2011906	345.379	0.0139172	0.184042	0.145782	1.62358
D112	181813	199	1426.48	931.895	1240.98	895	895		539.662	542	403	652	626548	38.3323	1373.96	1359	983	1829	1595173	168.111	0.019089	0.527423	0.0159171	0.256104
D121	182065	199	1398.39	923.869	1160.68	895	895		501.236	501	376	599	240092	37.761	1589.39	1609	1262	1893	761316	135.064	0.00720251	0.189843	0.0207446	0.47831
D122	181943	199	1399.54	938.35	1145.77	895	895		402.641	405	304	496	192865	34.8021	1585.97	1615	953	2011	759681	241.287	0.0135348	0.308998	0.0660345	0.814311
D212	33850	199	1434.43	785.147	1160.73	895	895		441.876	441	377	541	403433	21.7208	1709	1724	1199	2132	1560316	195.298	-0.00246774	-0.100653	0.0788493	1.27912
D221	35287	199	1479.44	860.553	1222.89	895	895		585.435	585	499	714	534502	25.5889	2158.6	2153	1664	2738	1970798	214.617	0.00789079	0.358231	0.0547972	1.04503
D222	181742	199	1477.51	815.185	1191.57	895	895		494.848	495	410	604	574519	25.981	2093.19	2105	1517	2640	2430190	217.129	-0.00228795	-0.087355	0.0292634	0.548174
D111	35157	199	1444.43	957.745	1258.81	900	900		404.873	408	257	585	369649	58.4676	2063.85	2071	1252	2700	1884296	275.644	0.0123677	0.169194	0.127963	1.69882
D112	181818	199	1425.01	939.242	1233.63	900	900		489.998	486	369	606	568888	37.6081	1284.89	1258	900	1777	1491762	169.25	-0.00237337	-0.0619928	-0.0107225	-0.164568
D121	182070	199	1391.08	936.922	1160.68	900	900		443.568	442	352	535	212469	35.2313	1531.32	1540	1114	1867	733504	135.934	-0.00529554	-0.134053	0.0352671	0.767513
D122	181948	199	1400.06	942.527	1145.77	900	900		398.954	403	285	488	191099	40.1464	1504.16	1587	946	1906	720495	253.359	0.0139755	0.273935	0.0499588	0.564975
D212	33855	199	1434.43	784.705	1160.73	900	900		430.07	430	364	524	392654	21.5731	1530.53	1561	998	1963	1397373	195.682	-0.000715	-0.0285362	0.075526	1.09849
D221	35292	199	1477.13	868.9	1222.89	900	900		578.153	578	495	667	527854	25.6061	2195.89	2198	1779	2604	2004851	152.316	0.0128172	0.571466	0.0932957	2.46048
D222	181747	199	1480.45	820.327	1191.57	900	900		484.205	483	408	595	562162	24.4666	1901.06	1900	1508	2219	2207125	109.873	2.24E-04	0.00887369	0.0479163	1.5823
D112	181823	199	1425.01	942.181	1233.63	905	905		490.327	489	369	605	569270	40.5041	1360.86	1369	932	1807	1579961	183.809	0.00630073	0.151593	0.00195687	0.0289196
D121	182075	199	1393.17	928.046	1160.68	905	905		495.405	495	358	607	237299	41.9197	1718.82	1711	1377	2151	823314	129.969	0.00742215	0.174137	0.0566203	1.41734
D122	181954	199	1397.97	937.305	1140.55	905	905		418.05	422	321	495	200246	33.6798	1462.92	1506	983	1884	700741	196.35	0.0159563	0.389894	0.0459491	0.654618
D212	33860	199	1434.43	783.38	1160.73	905	905		418.108	418	345	478	381733	20.2238	1512.21	1527	1082	1836	1380646	169.502	-0.000101	-0.00416343	0.0686598	1.14638
D221	35297	199	1473.88	870.291	1222.89	905	905		568.973	568	423	659	519472	28.9439	1900.48	1931	1298	2341	1735135	174.516	0.0120845	0.469438	0.0752154	1.52359
D222	181752	199	1479.72	821.062	1191.57	905	905		483.428	483	406	614	561260	24.0584	1965.68	1970	1647	2249	2282155	90.1873	0.0025211	0.101063	0.0678508	2.76976
D122	181959	199	1389.09	940.438	1135.33	910	910		384.451	382	288	497	184152	37.0156	1329.78	1368	839	1757	636967	205.101	-0.0192152	-0.406964	0.0201479	0.2561
D212	33865	199	1434.87	786.03	1160.73	910	910		409.98	410	335	478	374312	21.0854	1656.22	1673	1320	1954	1512129	126.603	-0.00399099	-0.155822	0.076326	1.85537
D221	35302	199	1464.14	874.928	1222.89	910	910		550.759	550	464	653	502843	25.0301	1794.86	1832	1306	2210	1638703	212.158	0.00370184	0.162309	0.0659077	1.04621
D222	181757	199	1476.04	831.347	1191.57	910	910		484.876	485	391	577	562941	22.7729	1643.86	1675	1190	1913	1908521	121.337	0.00400816	0.170001	0.0556225	1.42772
D212	33870	199	1427.8	783.38	1143.07	915	915		415.108	415	355	495	378994	21.6512	1457.1	1485	1044	1729	1330331	123.861	-0.00397679	-0.153099	0.0680967	1.50003
D222	181762	199	1465.76	835.021	1191.57	915	915		491.534	491	415	586	570671	23.4181	1719.66	1710	1460	2072	1996525	105.954	0.00216696	0.09077	0.0453713	1.40886
D222	181767	199	1467.23	835.021	1176.88	920	920		487.904	488	406	567	566456	23.2244	1592.25	1626	1142	1911	1848605	137.799	0.00234772	0.0984117	0.0544171	1.19267
D222	181773	199	1462.08	838.694	1176.88	925	925		480.701	480	405	584	558094	23.8674	1497.89	1476	1144	1863	1739048	128.678	0.00118299	0.0475957	0.0430554	0.961004
D222	181778	199	1456.21	843.837	1176.88	930	930		473.028	473	382	574	549186	23.9249	1387.58	1401	1052	1686	1610986	114.513	-0.00343776	-0.136408	0.0403973	0.940996
D222	181783	199	1443.72	851.918	1176.88	935	935		478.158	477	376	576	555142	24.2409	1383.81	1397	1059	1638	1606608	92.5821	-0.000785	-0.0309849	0.0476108	1.35858
