# Supplementary material for: Early coordination of cell migration and cardiac fate determination during mammalian gastrulation
Source: EMBO J. 2025 May 13;44(12):3327–59. doi: 10.1038/s44318-025-00441-0 (PMC12170898; doi:10.1038/s44318-025-00441-0)
Supplement: Supplementary file 24 — Source data Fig. 8 [file 44318_2025_441_MOESM24_ESM.zip › Source Data Fig. 8/8J/Fig.8J.xlsm]

## Sheet: b_Mother
POSITION_X	POSITION_Y	POSITION_Z	POSITION_T
950.672	645.941	1047.11	0
956.168	635.499	1047.11	5
962.763	627.804	1047.11	10
971.006	610.768	1047.11	15
964.411	599.776	1047.11	20
970.457	580.541	1047.11	25
983.646	565.153	1047.11	30
994.088	555.26	1047.11	35
1001.23	548.116	1047.11	40
1001.78	545.368	1047.11	41
1002.33	542.62	1047.11	42
996.287	543.719	1047.11	43
997.386	547.566	1074.59	44
997.386	547.566	1096.57	45
988.593	549.215	1074.59	46
1000.13	550.864	1096.57	50
993.539	558.008	1074.59	51
998.485	566.252	1074.59	53
1001.23	560.207	1096.57	54
1005.63	548.665	1096.57	55
1003.98	559.657	1113.06	60
1011.67	560.207	1113.06	65
1029.81	557.459	1124.05	70
1044.1	553.062	1124.05	75
1059.49	548.665	1124.05	80
1046.85	546.467	1124.05	83
1046.3	543.719	1124.05	84
1036.96	551.963	1118.55	85
1040.8	547.017	1124.05	86
1040.8	540.971	1124.05	87
1041.9	545.918	1124.05	88
1041.35	543.719	1124.05	89
1036.41	539.323	1118.55	90
1039.7	538.773	1124.05	91
1033.66	534.926	1118.55	94

## Sheet: g_D1
POSITION_X	POSITION_Y	POSITION_Z	POSITION_T
1022.12	539.323	1118.55	95
1018.27	547.017	1118.55	100
1023.77	540.971	1118.55	105
1021.02	540.422	1135.04	110
1016.07	540.971	1135.04	115
1003.43	534.376	1135.04	120
1001.78	535.476	1135.04	125
1019.37	528.881	1157.02	130
1027.61	520.087	1157.02	135
1029.81	522.286	1157.02	140
1028.71	526.682	1157.02	145
1028.16	517.34	1157.02	150
1033.66	517.889	1157.02	155
1039.15	518.439	1157.02	160
1043.55	509.096	1168.01	165
1053.99	509.096	1168.01	170
1057.29	514.592	1168.01	175
1061.69	512.943	1168.01	180
1066.63	507.997	1168.01	185
1071.58	503.051	1168.01	190
1076.52	500.852	1168.01	195
1080.92	496.456	1168.01	200
1089.17	490.41	1168.01	205
1088.07	484.365	1190	210
1087.52	478.869	1190	215
1086.97	476.671	1190	220
1092.46	483.815	1190	225
1095.76	485.464	1190	230
1095.76	484.915	1190	235
1100.16	483.266	1190	240
1104.55	482.167	1190	245
1111.15	483.266	1190	250
1105.65	488.762	1190	255
1105.65	486.014	1190	260
1107.85	483.815	1200.99	265
1113.9	485.464	1200.99	270
1112.8	485.464	1200.99	275
1110.05	486.014	1200.99	280
1115	487.662	1211.98	285
1112.25	489.311	1211.98	290
1109.5	488.212	1211.98	295
1110.6	483.815	1228.47	300
1130.38	468.427	1233.96	305
1123.79	477.221	1233.96	306
1129.28	468.427	1233.96	307
1126.54	473.923	1233.96	308

## Sheet: r_D11
POSITION_X	POSITION_Y	POSITION_Z	POSITION_T
1136.98	455.787	1233.96	309
1143.02	461.832	1233.96	310
1145.22	455.787	1233.96	315
1151.27	457.436	1233.96	320
1147.97	444.246	1233.96	325
1149.07	451.94	1233.96	330
1152.92	455.787	1233.96	335
1163.36	456.886	1250.45	340
1171.6	455.237	1250.45	345
1172.7	455.237	1250.45	350
1181.49	456.886	1250.45	355
1189.74	462.382	1266.94	360
1191.39	459.634	1266.94	365
1205.13	460.733	1266.94	370
1206.77	457.436	1266.94	375
1199.08	451.39	1277.93	380
1206.77	451.94	1277.93	385
1211.17	462.382	1250.45	390
1213.92	467.878	1250.45	395
1217.77	464.031	1250.45	400
1214.47	474.473	1250.45	405
1210.62	474.473	1244.95	410
1210.62	473.923	1244.95	415
1211.72	473.923	1261.44	420
1210.62	475.572	1261.44	425
1215.57	475.022	1261.44	430
1229.31	471.175	1261.44	435
1233.15	467.328	1261.44	440
1236.45	465.679	1261.44	445
1239.75	472.824	1261.44	450
1240.3	478.869	1261.44	455
1240.85	480.518	1261.44	460
1241.4	482.167	1261.44	465
1244.15	483.266	1261.44	470
1246.34	482.167	1277.93	475
1255.14	484.365	1277.93	480
1254.59	498.104	1277.93	485
1253.49	502.501	1277.93	490
1264.48	505.249	1277.93	495
1278.22	504.15	1277.93	500
1290.31	501.402	1277.93	505
1304.05	498.654	1277.93	510
1304.05	503.6	1277.93	515
1305.7	508.546	1277.93	520
1309	514.592	1277.93	525
1313.39	516.24	1277.93	530
1317.24	516.79	1277.93	535
1318.89	526.133	1277.93	540
1323.28	520.637	1277.93	545
1332.08	514.592	1277.93	550
1337.57	514.042	1277.93	555
1336.47	518.439	1277.93	560
1333.73	520.637	1277.93	565
1339.77	523.935	1283.43	570
1339.22	525.583	1283.43	575
1338.67	525.583	1283.43	580
1338.67	527.232	1283.43	585
1345.27	533.827	1283.43	590
1355.16	538.224	1283.43	595
1367.8	537.674	1288.92	600
1371.65	537.674	1288.92	605
1384.84	538.224	1288.92	610
1384.84	544.269	1288.92	615
1388.68	545.918	1288.92	620
1391.98	548.116	1288.92	623
1393.08	549.215	1288.92	624
1395.28	552.512	1288.92	627
1395.83	551.963	1288.92	628
1395.28	554.161	1288.92	629
1394.91	551.8	1292.18	630

## Sheet: o_D111
POSITION_X	POSITION_Y	POSITION_Z	POSITION_T
1411.44	555.848	1292.18	631
1427.3	552.812	1292.18	635
1430.67	552.137	1292.18	640
1431.34	551.8	1292.18	645
1431.01	554.836	1292.18	650
1443.15	553.487	1292.18	655
1458.34	559.222	1292.18	660
1459.69	562.934	1292.18	665
1461.04	563.271	1292.18	670
1459.69	566.982	1292.18	675
1456.31	571.706	1292.18	680
1455.3	578.791	1292.18	685
1449.9	586.889	1292.18	690
1456.99	592.287	1292.18	695
1472.84	603.083	1292.18	700
1476.89	610.843	1292.18	705
1477.23	612.868	1302.3	710
1473.86	619.953	1302.3	715
1475.54	628.388	1302.3	720
1477.23	636.823	1302.3	725
1478.92	645.257	1302.3	730
1476.89	650.993	1302.3	735
1480.6	658.753	1302.3	740
1479.25	670.899	1302.3	745
1478.58	674.273	1302.3	748
1477.9	676.298	1302.3	749
1477.23	678.322	1302.3	750
1479.28	691.761	1302.87	755
1476.88	697.369	1302.87	760
1476.88	711.79	1302.87	765
1479.69	721.404	1302.87	770
1478.88	731.819	1302.87	775
1478.88	747.041	1302.87	780
1476.48	771.877	1302.87	785
1483.69	783.093	1302.87	790
1485.69	797.914	1302.87	795
1488.9	809.531	1302.87	800
1491.3	823.551	1302.87	805
1494.91	829.159	1302.87	810
1492.9	837.171	1302.87	815
1490.9	847.185	1302.87	820
1493.3	855.598	1302.87	825
1481.69	864.41	1302.87	830
1475.68	876.828	1302.87	835
1474.48	887.243	1302.87	840
1469.27	896.857	1302.87	845
1465.66	899.661	1290.86	850
1465.66	916.886	1290.86	855
1464.06	925.298	1278.84	860
1464.06	928.904	1278.84	865
1464.46	934.111	1278.84	870
1466.47	936.915	1278.84	875
1461.26	942.924	1278.84	880
1456.85	947.731	1278.84	885
1452.45	952.538	1278.84	890
1456.45	954.541	1278.84	895
1444.43	957.745	1258.81	900

## Sheet: o_D112
POSITION_X	POSITION_Y	POSITION_Z	POSITION_T
1382.42	560.572	1292.18	631
1383.43	561.922	1292.18	632
1385.12	562.596	1292.18	633
1387.82	563.271	1292.18	634
1392.88	563.946	1292.18	635
1397.94	564.621	1292.18	636
1400.64	564.283	1292.18	640
1401.99	563.946	1292.18	645
1401.99	565.97	1292.18	650
1403.68	565.633	1292.18	655
1418.52	572.043	1292.18	660
1421.9	577.779	1292.18	665
1425.95	576.429	1292.18	670
1429.32	578.454	1292.18	675
1426.62	581.828	1292.18	680
1424.26	584.527	1292.18	685
1419.2	588.238	1292.18	690
1420.21	590.6	1292.18	695
1427.3	596.673	1292.18	700
1433.03	602.071	1292.18	705
1432.02	610.169	1292.18	710
1431.01	620.965	1292.18	715
1430.67	624.677	1292.18	720
1430.33	630.75	1292.18	725
1431.34	643.57	1292.18	730
1434.04	650.656	1292.18	735
1436.41	658.753	1292.18	740
1438.43	672.249	1271.94	745
1437.76	681.021	1271.94	750
1440.45	690.468	1271.94	755
1441.13	698.228	1271.94	760
1443.15	706.325	1271.94	765
1445.18	715.772	1271.94	770
1443.49	726.232	1271.94	775
1443.83	741.077	1271.94	780
1442.48	759.971	1271.94	785
1448.89	769.755	1271.94	790
1447.88	786.625	1271.94	795
1452.94	799.446	1271.94	800
1458	812.941	1271.94	805
1462.05	821.376	1271.94	810
1463.06	830.486	1271.94	815
1462.38	840.608	1271.94	820
1461.37	847.355	1271.94	825
1451.25	855.453	1271.94	830
1443.49	864.562	1261.82	835
1441.8	875.359	1261.82	840
1438.09	890.879	1261.82	845
1436.74	889.867	1244.95	850
1435.39	899.989	1244.95	855
1432.36	904.375	1251.7	860
1432.36	904.712	1248.32	865

## Sheet: r_D12
POSITION_X	POSITION_Y	POSITION_Z	POSITION_T
1117.74	477.221	1233.96	309
1115	486.563	1233.96	310
1116.64	482.716	1233.96	311
1115.54	479.419	1233.96	312
1110.6	478.869	1233.96	315
1110.17	481.979	1215.5	316
1124.56	481.979	1215.5	320
1124.56	469.03	1229.89	325
1123.84	474.785	1237.09	330
1124.56	473.347	1237.09	335
1128.16	475.505	1237.09	340
1133.19	481.26	1237.09	345
1131.03	483.418	1251.47	350
1133.19	475.505	1251.47	355
1139.67	486.295	1251.47	360
1139.67	488.454	1251.47	365
1149.74	482.698	1273.05	370
1150.46	484.137	1273.05	375
1149.02	482.698	1273.05	380
1148.3	479.102	1273.05	385
1160.53	492.77	1273.05	390
1162.69	497.806	1273.05	395
1168.44	497.086	1273.05	400
1172.04	497.806	1273.05	405
1169.16	494.928	1273.05	410
1172.76	499.244	1273.05	415
1176.35	503.561	1273.05	420
1172.76	503.561	1273.05	425
1177.79	504.999	1273.05	430
1190.02	499.244	1273.05	435
1191.46	502.122	1273.05	440
1192.9	499.244	1273.05	445
1208.01	502.841	1273.05	450
1215.2	516.509	1273.05	455
1212.32	518.668	1273.05	460
1218.8	517.948	1273.05	465
1218.8	520.826	1273.05	470
1210.88	516.509	1301.83	475
1216.64	518.668	1301.83	480
1222.39	523.703	1301.83	485
1227.43	529.458	1301.83	490
1218.8	533.055	1301.83	491
1224.55	537.372	1301.83	492
1228.15	539.53	1301.83	493
1225.99	538.091	1301.83	494
1225.27	543.127	1301.83	495
1230.31	540.968	1301.83	496
1230.31	543.127	1301.83	497
1229.59	542.407	1301.83	498
1231.03	548.162	1301.83	499
1231.75	551.759	1301.83	500
1238.94	543.127	1301.83	505
1257.64	537.372	1301.83	510
1256.21	543.127	1316.22	515
1254.05	544.565	1316.22	520
1255.49	552.479	1301.83	525
1264.84	554.637	1301.83	530
1267.72	553.917	1287.44	535
1269.15	562.55	1287.44	540
1268.44	563.269	1287.44	545
1277.79	561.831	1287.44	550
1287.14	567.586	1287.44	555
1291.46	572.621	1287.44	560
1284.26	569.744	1287.44	565
1290.02	575.499	1287.44	570
1295.77	581.254	1287.44	575
1304.4	584.131	1287.44	580
1309.44	585.57	1287.44	585
1306.56	594.922	1287.44	590
1308	600.677	1287.44	595
1316.63	591.325	1287.44	600
1320.95	592.045	1287.44	605
1323.11	594.203	1287.44	606
1323.83	593.483	1287.44	607
1323.83	592.764	1287.44	608
1325.99	594.922	1301.83	609

## Sheet: o_D121
POSITION_X	POSITION_Y	POSITION_Z	POSITION_T
1316.63	595.642	1301.83	610
1309.44	596.361	1301.83	611
1312.54	596.86	1296.07	612
1313.3	599.881	1296.07	615
1323.12	596.105	1288.52	620
1329.92	600.637	1288.52	625
1336.72	604.413	1296.07	630
1351.82	614.233	1311.18	635
1355.6	620.276	1311.18	640
1357.87	621.031	1311.18	645
1359.38	625.563	1311.18	650
1369.2	621.031	1311.18	655
1377.5	628.585	1311.18	660
1372.22	634.628	1311.18	665
1373.73	633.872	1311.18	670
1372.97	633.872	1311.18	675
1372.22	636.138	1311.18	680
1370.71	640.67	1311.18	685
1369.2	645.958	1311.18	690
1370.71	645.202	1296.07	695
1375.24	649.735	1280.97	700
1379.77	654.267	1280.97	705
1383.55	658.043	1296.07	710
1384.3	670.129	1296.07	715
1385.06	670.129	1296.07	720
1383.55	676.927	1287.77	725
1384.3	685.236	1280.21	730
1385.06	692.79	1280.21	735
1385.81	704.12	1272.66	740
1387.32	716.206	1272.66	745
1391.1	723.759	1272.66	750
1394.88	732.823	1272.66	755
1398.65	745.664	1272.66	760
1400.92	756.239	1272.66	765
1404.7	761.527	1272.66	770
1406.96	772.102	1272.66	775
1409.99	784.943	1272.66	780
1412.25	806.848	1272.66	785
1413.01	812.135	1265.11	790

## Sheet: o_D122
POSITION_X	POSITION_Y	POSITION_Z	POSITION_T
1340.37	596.361	1301.83	610
1348.29	606.432	1301.83	611
1349.01	607.871	1301.83	612
1344.69	604.274	1294.64	613
1343.25	610.749	1287.44	615
1354.76	607.871	1287.44	620
1356.2	614.346	1280.25	625
1364.11	615.065	1280.25	630
1379.94	630.172	1280.25	635
1378.5	631.611	1280.25	640
1377.06	633.769	1280.25	645
1375.62	635.927	1280.25	650
1382.1	630.891	1280.25	655
1392.17	640.243	1280.25	660
1392.17	645.998	1294.64	665
1390.73	645.279	1287.44	670
1389.29	651.034	1287.44	675
1387.85	656.789	1294.64	680
1387.85	654.631	1294.64	685
1385.69	653.192	1301.83	690
1386.41	657.508	1301.83	695
1392.17	666.141	1301.83	700
1402.96	673.335	1294.64	705
1410.15	679.809	1294.64	710
1410.15	685.564	1294.64	715
1408	687.003	1294.64	720
1405.12	691.319	1294.64	725
1409.43	705.707	1294.64	730
1409.43	710.743	1280.25	735
1409.43	718.656	1280.25	740
1409.43	726.569	1280.25	745
1410.87	739.518	1280.25	750
1413.75	748.151	1280.25	755
1413.75	764.697	1280.25	760
1420.22	770.452	1273.05	765
1420.94	776.926	1273.05	770
1419.51	785.559	1265.86	775
1423.1	799.946	1265.86	780
1423.82	818.65	1265.86	785

## Sheet: g_D2
POSITION_X	POSITION_Y	POSITION_Z	POSITION_T
1052.89	519.538	1118.55	95
1061.69	519.538	1118.55	96
1062.24	522.835	1118.55	97
1062.24	522.835	1118.55	98
1060.59	522.835	1135.04	99
1058.39	521.736	1135.04	100
1059.49	521.187	1135.04	105
1062.79	517.34	1135.04	110
1066.63	513.493	1135.04	115
1070.48	508.546	1135.04	120
1072.13	510.745	1135.04	125
1092.46	508.546	1135.04	130
1105.65	503.051	1151.53	135
1107.85	503.6	1151.53	140
1115	510.745	1151.53	145
1111.7	505.249	1151.53	150
1109.5	500.303	1151.53	155
1117.74	503.6	1151.53	160
1122.14	505.249	1151.53	165
1123.24	503.051	1151.53	170
1128.73	515.141	1151.53	175
1132.03	523.935	1151.53	180
1134.78	516.79	1151.53	185
1135.88	509.096	1151.53	190
1139.73	506.898	1151.53	195
1139.18	508.546	1151.53	200
1145.77	509.646	1151.53	205
1154.02	507.997	1151.53	210
1156.21	502.501	1157.02	215
1161.71	501.402	1157.02	220
1171.05	500.303	1157.02	225
1182.59	501.402	1157.02	230
1185.34	500.303	1157.02	235
1185.34	495.906	1168.01	240
1184.79	495.906	1168.01	245
1182.04	497.005	1168.01	250
1175.45	493.708	1168.01	255
1180.39	493.708	1168.01	260
1177.1	497.005	1168.01	265
1183.69	497.555	1168.01	270
1188.09	497.555	1168.01	275
1191.94	498.654	1168.01	280
1192.49	496.456	1168.01	285
1193.04	498.654	1168.01	290
1187.54	498.654	1168.01	295
1186.44	500.852	1200.99	296

## Sheet: r_D21
POSITION_X	POSITION_Y	POSITION_Z	POSITION_T
1165.01	499.753	1200.99	297
1164.46	499.753	1200.99	298
1162.26	498.654	1200.99	299
1166.11	499.753	1200.99	300
1165.03	501.173	1191.65	301
1153.1	495.874	1187.23	305
1150.9	496.315	1187.23	310
1154.87	488.807	1187.23	315
1165.03	484.391	1187.23	320
1161.05	479.533	1187.23	325
1153.1	485.716	1187.23	330
1158.85	486.158	1187.23	335
1165.91	478.208	1204.9	340
1165.47	474.233	1204.9	345
1154.87	480.416	1204.9	350
1154.87	475.558	1204.9	355
1156.64	484.833	1204.9	360
1156.64	483.949	1209.31	365
1158.4	483.508	1209.31	370
1162.82	479.091	1209.31	375
1166.35	472.908	1226.98	380
1170.77	478.65	1226.98	385
1181.37	488.366	1226.98	390
1189.76	493.665	1226.98	395
1196.38	495.874	1226.98	400
1203.45	498.965	1240.23	405
1206.98	502.498	1240.23	410
1209.63	501.615	1240.23	415
1210.52	498.524	1240.23	420
1209.19	504.265	1240.23	425
1218.47	503.823	1240.23	430
1228.18	505.148	1240.23	435
1237.46	502.057	1244.64	440
1237.9	504.706	1253.48	445
1241.43	506.473	1253.48	450
1245.85	511.773	1253.48	455
1248.5	515.747	1262.31	460
1249.82	517.956	1257.89	465
1275.44	517.072	1249.06	470
1269.7	515.747	1262.31	475
1272.35	520.164	1262.31	480
1277.65	528.113	1262.31	485
1280.3	530.321	1262.31	490
1280.3	534.738	1262.31	495
1284.71	539.154	1262.31	500
1296.64	540.479	1262.31	505
1305.47	541.362	1262.31	510
1318.72	544.012	1262.31	515
1317.39	543.571	1262.31	520
1315.19	548.429	1262.31	525
1324.02	551.962	1262.31	530
1325.79	551.079	1262.31	535
1327.55	550.195	1262.31	536

[truncated: 5 more sheets: o_D211, o_D212, r_D22, o_D221, o_D222]
