# Supplementary material for: Early coordination of cell migration and cardiac fate determination during mammalian gastrulation
Source: EMBO J. 2025 May 13;44(12):3327–59. doi: 10.1038/s44318-025-00441-0 (PMC12170898; doi:10.1038/s44318-025-00441-0)
Supplement: Supplementary file 24 — Source data Fig. 8 [file 44318_2025_441_MOESM24_ESM.zip › Source Data Fig. 8/8C/Fig.8C.xlsx]

## Sheet: Fig.8C
Fig 8C - Average homotypic distances (ExEm)	T0 = (n = 22), 19.7 ± 5.43 μm
	T1 = (n = 22), 49.0 ± 42.9 μm
	T2 = (n = 70), 77.9 ± 77.0 μm
Fig 8C - Average heterotypic distances (ExEm)	T0 = (n = 9), 21.3 ± 11.3 μm,
	T1 = (n = 9), 75.7 ± 53.7 μm
	T2 = (n = 30), 152.0 ± 84.0 μm

## Sheet: Fig.8C_raw
Track	Time	Distance	HomHet	Movie	Potency	genA	Fate
T486	250	14.7229	Hom	M176	Uni_X	T0	ExEMeso
T486	465	35.4815	Hom	M176	Uni_X	T1	ExEMeso
T486	620	15.0689	Hom	M176	Uni_X	T2	ExEMeso
T486	620	76.4139	Hom	M176	Uni_X	T2	ExEMeso
T486	620	63.369	Hom	M176	Uni_X	T2	ExEMeso
T486	620	76.8255	Hom	M176	Uni_X	T2	ExEMeso
T486	620	58.8984	Hom	M176	Uni_X	T2	ExEMeso
T486	620	27.4432	Hom	M176	Uni_X	T2	ExEMeso
T1373	250	18.7548	Hom	M176	Uni_X	T0	ExEMeso
T1373	520	10.6256	Hom	M176	Uni_X	T1	ExEMeso
T1373	620	14.428	Hom	M176	Uni_X	T2	ExEMeso
T1373	620	16.1113	Hom	M176	Uni_X	T2	ExEMeso
T1373	620	19.4859	Hom	M176	Uni_X	T2	ExEMeso
T1373	620	11.9245	Hom	M176	Uni_X	T2	ExEMeso
T1373	620	22.3571	Hom	M176	Uni_X	T2	ExEMeso
T1373	620	14.1301	Hom	M176	Uni_X	T2	ExEMeso
T2177	235	13.2523	Hom	M176	Uni_X	T0	ExEMeso
T2177	405	23.0324	Hom	M176	Uni_X	T1	ExEMeso
T2177	620	31.0547	Hom	M176	Uni_X	T2	ExEMeso
T2177	620	16.34	Hom	M176	Uni_X	T2	ExEMeso
T2177	620	35.2364	Hom	M176	Uni_X	T2	ExEMeso
T2177	620	26.1179	Hom	M176	Uni_X	T2	ExEMeso
T2177	620	31.1196	Hom	M176	Uni_X	T2	ExEMeso
T2177	620	28.7105	Hom	M176	Uni_X	T2	ExEMeso
T2642	80	14.9674	Hom	M176	Uni_X	T0	ExEMeso
T2642	265	14.3333	Hom	M176	Uni_X	T1	ExEMeso
T2642	465	50.5111	Hom	M176	Uni_X	T2	ExEMeso
T2672	35	13.0235	Hom	M176	Uni_X	T0	ExEMeso
T2672	230	19.2764	Hom	M176	Uni_X	T1	ExEMeso
T2672	430	45.848	Hom	M176	Uni_X	T2	ExEMeso
T3029	70	20.8652	Hom	M176	Uni_X	T0	ExEMeso
T3029	225	20.0228	Hom	M176	Uni_X	T1	ExEMeso
T3029	420	25.8462	Hom	M176	Uni_X	T2	ExEMeso
T3029	420	21.7669	Hom	M176	Uni_X	T2	ExEMeso
T3029	420	38.6628	Hom	M176	Uni_X	T2	ExEMeso
T3033	260	18.0315	Hom	M176	Uni_X	T0	ExEMeso
T3033	440	34.2173	Hom	M176	Uni_X	T1	ExEMeso
T3033	620	43.2897	Hom	M176	Uni_X	T2	ExEMeso
T3033	620	25.8244	Hom	M176	Uni_X	T2	ExEMeso
T3033	620	30.2321	Hom	M176	Uni_X	T2	ExEMeso
T3033	620	38.8286	Hom	M176	Uni_X	T2	ExEMeso
T3033	620	70.9426	Hom	M176	Uni_X	T2	ExEMeso
T3033	620	47.3279	Hom	M176	Uni_X	T2	ExEMeso
T3094	50	17.2575	Hom	M176	Uni_X	T0	ExEMeso
T3094	235	10.2217	Hom	M176	Uni_X	T1	ExEMeso
T3094	440	32.2679	Hom	M176	Uni_X	T2	ExEMeso
T3094	440	17.6773	Hom	M176	Uni_X	T2	ExEMeso
T3094	440	16.8615	Hom	M176	Uni_X	T2	ExEMeso
T2460	200	16.9421	Het	M176	Bi_X	T0	LV/ExEMeso
T2460	370	61.6225	Het	M176	Bi_X	T1	LV/ExEMeso
T2460	570	25.2707	Hom	M176	Bi_X	T2	ExEMeso
T2460	570	77.3011	Het	M176	Bi_X	T2	LV/ExEMeso
T2460	570	100.384	Het	M176	Bi_X	T2	LV/ExEMeso
T2460	570	58.4852	Het	M176	Bi_X	T2	LV/ExEMeso
T2460	570	81.5182	Het	M176	Bi_X	T2	LV/ExEMeso
T3318	250	15.8401	Het	M176	Bi_X	T0	Endocardium/ExEMeso
T3318	420	62.3723	Het	M176	Bi_X	T1	Endocardium/ExEMeso
T3318	620	53.9734	Hom	M176	Bi_X	T2	ExEMeso
T3318	620	192.091	Het	M176	Bi_X	T2	Endocardium/ExEMeso
T3318	620	181.561	Het	M176	Bi_X	T2	Endocardium/ExEMeso
T1589	240	15.131	Hom	M176	Uni_X	T0	ExEMeso
T1589	455	183.166	Hom	M176	Uni_X	T1	ExEMeso
T1589	620	25.7835	Hom	M176	Uni_X	T2	ExEMeso
T1589	620	320.705	Hom	M176	Uni_X	T2	ExEMeso
T1589	620	323.28	Hom	M176	Uni_X	T2	ExEMeso
T1589	20	20.3912	Het	M176	Bi_X	T0	Endocardium/ExEMeso
T1589	225	13.9533	Het	M176	Bi_X	T1	Endocardium/ExEMeso
T1589	440	107.525	Het	M176	Bi_X	T2	Endocardium/ExEMeso
T1589	440	7.07951	Hom	M176	Bi_X	T2	ExEMeso
T1589	440	173.015	Hom	M176	Bi_X	T2	ExEMeso
T1589	440	102.653	Het	M176	Bi_X	T2	Endocardium/ExEMeso
T1589	440	235.712	Het	M176	Bi_X	T2	Endocardium/ExEMeso
T238	30	20.3437	Het	M176	Bi_X	T0	LV/ExEMeso
T238	215	50.1573	Het	M176	Bi_X	T1	LV/ExEMeso
T238	400	89.8064	Het	M176	Bi_X	T2	LV/ExEMeso
T238	400	47.6161	Het	M176	Bi_X	T2	LV/ExEMeso
T2816	125	13.0276	Het	M173	Bi_X	T0	LV/ExEMeso
T2816	300	67.9959	Het	M173	Bi_X	T1	LV/ExEMeso
T2816	430	240.834	Hom	M173	Bi_X	T2	ExEMeso
T2816	430	162.759	Het	M173	Bi_X	T2	LV/ExEMeso
T2816	430	171.062	Het	M173	Bi_X	T2	LV/ExEMeso
T2816	430	83.6556	Het	M173	Bi_X	T2	LV/ExEMeso
T2816	430	78.5684	Het	M173	Bi_X	T2	LV/ExEMeso
T1946	110	45.8393	Het	M173	Bi_X	T0	Endocardium/ExeMeso
T1946	265	195.014	Het	M173	Bi_X	T1	Endocardium/ExeMeso
T1946	430	36.4398	Hom	M173	Bi_X	T2	ExEMeso
T1946	430	306.547	Het	M173	Bi_X	T2	Endocardium/ExeMeso
T1946	430	330.65	Het	M173	Bi_X	T2	Endocardium/ExeMeso
T1946	430	228.643	Het	M173	Bi_X	T2	Endocardium/ExeMeso
T1946	430	254.531	Het	M173	Bi_X	T2	Endocardium/ExeMeso
T248	110	22.4137	Hom	M173	Uni_X	T0	ExEMeso
T248	305	100.103	Hom	M173	Uni_X	T1	ExEMeso
T248	430	16.7182	Hom	M173	Uni_X	T2	ExEMeso
T248	430	156.625	Hom	M173	Uni_X	T2	ExEMeso
T248	430	161.785	Hom	M173	Uni_X	T2	ExEMeso
T248	430	140.714	Hom	M173	Uni_X	T2	ExEMeso
T248	430	145.78	Hom	M173	Uni_X	T2	ExEMeso
T248	430	10.0628	Hom	M173	Uni_X	T2	ExEMeso
T279	125	28.6022	Hom	M173	Uni_X	T0	ExEMeso
T279	320	129.694	Hom	M173	Uni_X	T1	ExEMeso
T279	430	51.3322	Hom	M173	Uni_X	T2	ExEMeso
T279	430	172.331	Hom	M173	Uni_X	T2	ExEMeso
T279	430	200.938	Hom	M173	Uni_X	T2	ExEMeso
T279	430	124.972	Hom	M173	Uni_X	T2	ExEMeso
T279	430	152.733	Hom	M173	Uni_X	T2	ExEMeso
T279	430	72.9439	Hom	M173	Uni_X	T2	ExEMeso
T1	50	12.4181	Het	M194	Bi_X	T0	LV/Endocardium/ExEMeso
T1	250	42.8885	Het	M194	Bi_X	T1	LV/Endocardium/ExEMeso
T1	465	56.0968	Het	M194	Bi_X	T2	Endocardium/ExEMeso
T1	465	78.7534	Het	M194	Bi_X	T2	LV/ExEMeso
T1	465	79.5536	Het	M194	Bi_X	T2	LV/ExEMeso
T395	175	33.5826	Het	M317	Bi_X	T0	LV/ExEMeso
T395	350	127.013	Het	M317	Bi_X	T1	LV/ExEMeso
T395	495	159.837	Hom	M317	Bi_X	T2	ExEMeso
T395	495	279.892	Het	M317	Bi_X	T2	LV/ExEMeso
T395	495	270.607	Het	M317	Bi_X	T2	LV/ExEMeso
T395	495	132.318	Het	M317	Bi_X	T2	LV/ExEMeso
T395	495	125.931	Het	M317	Bi_X	T2	LV/ExEMeso
T1171	20	13.2633	Het	M317	Bi_X	T0	Endocardium/ExeMeso
T1171	200	60.3392	Het	M317	Bi_X	T1	Endocardium/ExeMeso
T1171	400	68.2315	Hom	M317	Bi_X	T2	ExEMeso
T1171	400	73.9675	Het	M317	Bi_X	T2	Endocardium/ExeMeso
T1171	400	83.7446	Hom	M317	Bi_X	T2	ExEMeso
T1171	400	135.287	Hom	M317	Bi_X	T2	ExEMeso
T1171	520	103.279	Het	M317	Bi_X	T2	Endocardium/ExeMeso
T1171	520	93.8968	Hom	M317	Bi_X	T2	ExEMeso
T1171	520	298.677	Hom	M317	Bi_X	T2	ExEMeso
T1171	520	280.362	Hom	M317	Bi_X	T2	ExEMeso
T1171	520	231.387	Het	M317	Bi_X	T2	Endocardium/ExeMeso
T1171	520	225.135	Het	M317	Bi_X	T2	Endocardium/ExeMeso
T392	405	22.7525	Hom	M317	Uni_X	T0	ExEMeso
T392	595	62.1963	Hom	M317	Uni_X	T1	ExEMeso
T605	135	12.2588	Hom	M317	Uni_X	T0	ExEMeso
T605	315	43.6784	Hom	M317	Uni_X	T1	ExEMeso
T605	540	30.4537	Hom	M317	Uni_X	T2	ExEMeso
T605	540	65.4931	Hom	M317	Uni_X	T2	ExEMeso
T605	540	46.9531	Hom	M317	Uni_X	T2	ExEMeso
T605	540	88.3845	Hom	M317	Uni_X	T2	ExEMeso
T605	540	63.1448	Hom	M317	Uni_X	T2	ExEMeso
T605	540	35.5889	Hom	M317	Uni_X	T2	ExEMeso
T720	525	15.1978	Hom	M317	Uni_X	T0	ExEMeso
T720	625	32.3715	Hom	M317	Uni_X	T1	ExEMeso
T814	405	25.3271	Hom	M317	Uni_X	T0	ExEMeso
T814	550	59.433	Hom	M317	Uni_X	T1	ExEMeso
T867	25	20.128	Hom	M317	Uni_X	T0	ExEMeso
T867	195	48.7971	Hom	M317	Uni_X	T1	ExEMeso
T867	350	62.7034	Hom	M317	Uni_X	T2	ExEMeso
T867	350	56.1844	Hom	M317	Uni_X	T2	ExEMeso
T867	350	102.455	Hom	M317	Uni_X	T2	ExEMeso
T1067	410	22.5706	Hom	M317	Uni_X	T0	ExEMeso
T1067	625	28.9499	Hom	M317	Uni_X	T1	ExEMeso
T1391	250	31.4143	Hom	M317	Uni_X	T0	ExEMeso
T1391	445	94.1811	Hom	M317	Uni_X	T1	ExEMeso
T1420	355	22.8053	Hom	M317	Uni_X	T0	ExEMeso
T1420	515	38.9526	Hom	M317	Uni_X	T1	ExEMeso
T1455	505	29.0824	Hom	M317	Uni_X	T0	ExEMeso
T1455	625	38.485	Hom	M317	Uni_X	T1	ExEMeso
T1526	220	17.8239	Hom	M317	Uni_X	T0	ExEMeso
T1526	390	31.6462	Hom	M317	Uni_X	T1	ExEMeso
T1526	595	75.8711	Hom	M317	Uni_X	T2	ExEMeso
T424	175	17.7223	Hom	M305	Uni_X	T0	ExEMeso
T424	325	18.5863	Hom	M305	Uni_X	T1	ExEMeso
