# Supplementary material for: Early coordination of cell migration and cardiac fate determination during mammalian gastrulation
Source: EMBO J. 2025 May 13;44(12):3327–59. doi: 10.1038/s44318-025-00441-0 (PMC12170898; doi:10.1038/s44318-025-00441-0)
Supplement: Supplementary file 24 — Source data Fig. 8 [file 44318_2025_441_MOESM24_ESM.zip › Source Data Fig. 8/8K/Fig.8K'.xlsx]

## Sheet: Sheet1
X1	Y1	Z1	X2	Y2	Z2	M1	M2	M3
1577.59	1626.4	894.709	1593.1	1612.02	933.579	1568.53	1622.6	885.592
1559.48	1618.81	876.476	1609.28	1604.73	939.581	1601.19	1608.38	936.58
