# Supplementary material for: Early coordination of cell migration and cardiac fate determination during mammalian gastrulation
Source: EMBO J. 2025 May 13;44(12):3327–59. doi: 10.1038/s44318-025-00441-0 (PMC12170898; doi:10.1038/s44318-025-00441-0)
Supplement: Supplementary file 24 — Source data Fig. 8 [file 44318_2025_441_MOESM24_ESM.zip › Source Data Fig. 8/8K/Fig.8K''.xlsx]

## Sheet: Fig.8K"
LABEL	ID	TRACK_ID	POSITION_X	POSITION_Y	POSITION_Z	POSITION_T	FRAME	CELL_DIVISION_TIME	MEAN_INTENSITY_CH1	MEDIAN_INTENSITY_CH1	MIN_INTENSITY_CH1	MAX_INTENSITY_CH1	TOTAL_INTENSITY_CH1	STD_INTENSITY_CH1	MEAN_INTENSITY_CH2	MEDIAN_INTENSITY_CH2	MIN_INTENSITY_CH2	MAX_INTENSITY_CH2	TOTAL_INTENSITY_CH2	STD_INTENSITY_CH2	EXTRACK_P_STUCK	EXTRACK_P_DIFFUSIVE	CONTRAST_CH1	SNR_CH1	CONTRAST_CH2	SNR_CH2
D1	20036	48	1717.46	1513.43	886.694	540	540	325	141.343	141	112	186	235901	10.0178	919.398	919	633	1211	1534476	105.137			-0.00013	-0.00368183	0.215366	3.0992
D1	20047	48	1694.26	1515.49	886.694	545	545	325	141.293	141	111	176	235818	8.14658	847.71	857	559	1091	1414828	93.7601			-0.00125444	-0.0435684	0.196248	2.96649
D1	20052	48	1699.93	1512.91	894.1	550	550	325	146.125	146	119	180	169651	8.4605	768.423	772	482	981	892139	94.7046			-0.000178	-0.00615495	0.157317	2.20588
D1	20068	48	1698.9	1511.37	894.1	555	555	325	150.707	150	122	187	174971	10.6768	797.004	817	436	1105	925322	146.603			3.58E-04	0.0100949	0.159122	1.49262
D1	20073	48	1711.27	1516.52	907.987	560	560	325	154.985	155	122	188	179938	9.74798	902.23	932	479	1186	1047489	148.878			-0.011885	-0.382469	0.201066	2.02903
D1	20078	48	1713.33	1521.16	907.987	565	565	325	156.742	156	126	211	181978	10.8368	881.612	901	432	1200	1023551	158.434			-0.00839876	-0.245016	0.163243	1.56179
D1	20083	48	1713.85	1533.02	925.513	570	570	325	157.596	156	126	222	182969	13.4601	767.691	790	336	1159	891289	177.041			-0.010368	-0.245327	0.129019	0.991049
D1	20088	48	1712.82	1533.02	925.513	575	575	325	163.997	162	131	231	190401	13.7307	929.362	979	400	1365	1078989	206.449			-0.00758324	-0.182531	0.164167	1.26962
D1	20093	48	1709.21	1533.02	925.513	580	580	325	173.047	171	135	236	200908	16.817	794.426	808	335	1327	922329	243.964			-0.00357413	-0.0738196	0.0924476	0.551128
D1	20098	48	1706.63	1541.26	944.805	585	585	325	162.724	161	127	226	188922	17.6191	766.233	777	374	1218	889596	202.32			-0.0129174	-0.241722	0.163215	1.0628
D1	20103	48	1704.05	1537.66	944.805	590	590	325	161.687	160	126	225	187719	16.3819	595.854	568	223	1134	691787	225.562			-0.0111058	-0.221687	0.0992236	0.476906
D1	20108	48	1707.66	1532.5	921.312	595	595	325	176.355	176	134	234	204748	13.5678	954.92	963	437	1420	1108662	226.721			-0.0105044	-0.275972	0.165472	1.19599
D1	20113	48	1710.76	1529.92	921.312	600	600	325	174.431	174	141	220	202514	11.6248	1010.56	1029	541	1427	1173258	191.221			-0.00823064	-0.249051	0.170583	1.54024
D1	20118	48	1707.66	1530.95	921.312	605	605	325	184.332	184	142	238	214010	14.1793	1061.22	1083	605	1528	1232074	174.778			-0.00867316	-0.227478	0.167766	1.7446
D1	20123	48	1704.57	1531.98	921.312	610	610	325	186.981	186	150	237	217085	14.4603	957.297	979	416	1461	1111422	226.095			-0.0176343	-0.464233	0.156677	1.14704
D1	20128	48	1703.54	1535.08	921.312	615	615	325	188.931	189	143	244	219349	16.5074	958.658	951	497	1446	1113002	218.247			-0.00260135	-0.0597013	0.148476	1.13574
D1	20133	48	1701.99	1528.89	921.312	620	620	325	195.965	195	147	260	227515	16.5379	1087.9	1127	487	1458	1263057	209.434			-0.00576569	-0.137433	0.161608	1.44537
D1	20138	48	1701.48	1526.83	921.312	625	625	325	208.782	208	161	269	242396	17.8283	957.757	977	398	1493	1111956	240.375			-0.0108093	-0.255936	0.150821	1.04436
D1	20143	48	1708.69	1528.38	921.312	630	630	325	206.501	206	164	256	239748	13.9575	1010.89	1038	481	1382	1173647	193.341			-0.0231745	-0.702006	0.166696	1.4941
D1	20148	48	1712.82	1526.83	921.312	635	635	325	206.797	207	166	257	240091	14.634	1064.35	1099	535	1443	1235710	173.619			-0.0126487	-0.362062	0.154457	1.6404
D1	20153	48	1708.69	1529.41	921.312	640	640	325	219.26	219	181	267	254561	13.321	1148.97	1188	621	1418	1333958	152.692			-0.00887137	-0.294654	0.153195	1.99925
D1	20158	48	1702.51	1534.56	921.312	645	645	325	229.508	229	183	311	266459	14.6629	946.476	1003	400	1345	1098859	222.078			-0.00449231	-0.141265	0.10409	0.803595
D1	20163	48	1700.96	1534.05	921.312	650	650	325	237.459	238	188	293	275690	16.9227	959.772	1040	405	1401	1114295	235.69			-0.00104102	-0.0292458	0.106859	0.786275
D1	20168	48	1696.32	1530.95	921.312	655	655	325	247.18	246	207	296	286976	13.7884	962.487	1008	454	1344	1117447	199.437			4.45E-04	0.015946	0.13155	1.12211
D1	20173	48	1680.34	1531.47	921.312	660	660	325	255.806	255	198	314	296991	16.5293	860.102	907	370	1278	998579	212.11			-0.00357276	-0.11098	0.138418	0.986078
D1	20178	48	1675.19	1534.05	921.312	665	665	325	256.325	256	203	310	297593	17.1079	774.914	789	338	1192	899675	216.108			-0.00551873	-0.16629	0.131159	0.83155
D1	20183	48	1675.7	1533.02	921.312	670	670	325	253.353	253	199	309	294143	17.4876	940.604	942	514	1352	1092041	165.674			-0.00516873	-0.150543	0.157968	1.54902
D1	20188	48	1674.16	1533.53	921.312	675	675	325	268.422	268	209	339	311638	18.5635	866.387	886	489	1165	1005875	145.687			-0.00505985	-0.147072	0.129161	1.36049
D1	20193	48	1672.09	1532.5	942.223	680	680	325	293.885	293	220	378	341201	22.1851	844.138	907	395	1155	980044	162.092			-0.00517346	-0.137778	0.131304	1.20888
D1	20198	48	1665.39	1528.89	942.223	685	685	325	301.012	301	248	360	349475	16.8508	847.401	874	419	1178	983832	158.058			-0.0073177	-0.263365	0.144147	1.35091
D1	20203	48	1657.66	1523.22	942.223	690	690	325	317.775	318	262	379	368937	19.5516	903.879	911	513	1250	1049403	153.662			-0.00926437	-0.303967	0.137736	1.42423
D1	20208	48	1656.63	1521.68	942.223	695	695	325	317.514	318	266	381	368634	15.7468	993.776	1000	664	1263	1153774	97.2018			-0.00328518	-0.132919	0.136186	2.45091
D1	20213	48	1655.6	1530.44	942.223	700	700	325	314.287	315	245	379	364887	19.9804	981.133	997	650	1204	1139095	93.3384			-0.000227	-0.00713711	0.13097	2.43456
D1	20218	48	1651.48	1540.75	942.223	705	705	325	309.78	309	257	385	359655	16.7493	974.778	975	685	1192	1131717	85.8963			-0.00316901	-0.117595	0.137098	2.73649
D1	20223	48	1645.81	1545.39	942.223	710	710	325	318.424	318	262	376	369690	17.6876	951.647	973	624	1132	1104862	91.4723			-0.0014829	-0.0534716	0.124358	2.30137
D1	20228	48	1635.5	1548.48	942.223	715	715	325	333.716	334	272	395	387444	16.6174	936.061	955	630	1112	1086767	88.7053			-0.00218163	-0.0878162	0.11987	2.25905
D1	20233	48	1624.16	1553.63	942.223	720	720	325	350.353	350	287	431	406760	21.0291	957.806	972	627	1229	1112013	110.495			-0.00185126	-0.0617999	0.118005	1.82988
D1	20238	48	1619	1559.82	942.223	725	725	325	364.602	365	296	433	423303	21.0781	1000.56	1029	549	1265	1161648	135.41			0.0154146	0.525179	0.130547	1.70647
D1	20243	48	1620.03	1566.01	941.553	730	730	325	362.37	362	314	423	420711	17.1584	951.146	976	572	1183	1104281	117.772			0.00882446	0.369468	0.109371	1.59243
D1	20248	48	1622.09	1570.13	941.553	735	735	325	360.8	360	303	432	418889	20.4252	908.181	948	481	1123	1054398	135.622			0.0119723	0.417964	0.10672	1.29146
D1	20253	48	1624.67	1578.38	941.553	740	740	325	365.778	367	292	446	424668	23.9942	925.603	949	520	1248	1074625	158.271			0.014201	0.42691	0.120226	1.2553
D1	20258	48	1621.58	1579.41	941.553	745	745	325	370.189	372	286	448	429789	25.4756	1007.1	1024	649	1289	1169243	128.762			0.0166537	0.476065	0.118386	1.65585
D1	20263	48	1617.97	1581.99	941.553	750	750	325	395.801	396	309	490	459525	26.3972	1054.73	1067	677	1335	1224544	122.137			0.0105642	0.313489	0.109053	1.69829
D1	20269	48	1618.11	1590.23	930.728	755	755	325	419.84	420	341	494	487434	21.9856	950.105	963	570	1299	1103072	163.684			0.00846495	0.320582	0.0716141	0.775809
D1	20274	48	1613.66	1600.54	921.965	760	760	325	393.062	394	312	465	456345	25.1726	913.581	930	591	1225	1060667	130.573			0.00725705	0.225001	0.0820949	1.06163
D1	20279	48	1613.66	1603.64	929.182	765	765	325	418.307	418	336	488	485655	23.9485	877.289	871	458	1307	1018533	178.738			0.00682848	0.236928	0.0759374	0.692829
D1	20284	48	1613.66	1606.21	924.027	770	770	325	451.544	451	367	537	524243	25.3583	1083.5	1086	835	1272	1257939	81.4139			0.014847	0.521014	0.113345	2.70977
D1	20289	48	1619.18	1607.24	918.357	775	775	325	427.498	431	306	530	496325	38.5718	1000.69	1004	687	1294	1161805	128.708			0.0217755	0.472396	0.0737761	1.06839
D1	20294	48	1604.4	1612.34	913.325	780	780	325	464.494	464	368	561	539277	34.7325	1012.91	1013	738	1262	1175993	107.243			0.016611	0.437035	0.119418	2.01518
D1	20299	48	1589.28	1613.94	909.916	785	785	325	470.078	471	376	574	545761	33.2843	927.809	938	631	1154	1077186	104.591			0.00730347	0.2048	0.128458	2.01961
D1	20304	48	1583.1	1616.01	909.916	790	790	325	501.22	503	405	585	581916	30.9905	987.224	994	665	1297	1146167	111.55			0.0130974	0.418181	0.133244	2.08114
D1	20309	48	1576.4	1621.68	899.254	795	795	325	514.646	515	404	669	597504	37.4358	966.562	975	698	1204	1122178	96.0641			0.0108227	0.294383	0.116012	2.09185
D1	20314	48	1577.59	1626.4	894.709	800	800	325	512.686	514	401	620	595229	39.2931	1050.87	1052	817	1261	1220063	79.1737			0.0168298	0.431914	0.13098	3.07433
D1	20319	48	1581.04	1631.99	899.254	805	805	325	511.419	513	369	632	593757	43.066	974.94	992	626	1249	1131905	122.444			0.0257747	0.59678	0.103418	1.49254
D1	20324	48	1569.7	1632.4	882.199	810	810	325	500.673	503	393	625	581281	41.2933	958.337	960	740	1126	1112629	58.3308			0.0155906	0.372262	0.127063	3.70443
D1	20331	48	1551.66	1638.69	871.806	815	815	325	519.77	521	415	632	603453	38.8858	910.439	912	651	1087	1057020	65.271			0.0105273	0.278496	0.116043	2.90067
D1	20336	48	1542.14	1649.05	862.836	820	820	325	499.375	498	393	589	579774	34.9556	822.807	823	540	1051	955279	93.1612			-0.00067	-0.0191497	0.119064	1.8794
D1	20341	48	1543.85	1647.91	860.349	825	825	325	534.237	529	393	728	620249	53.2364	901.272	907	685	1084	1046377	64.3748			0.0022022	0.0441018	0.110666	2.78999
D1	20347	48	1539.3	1661.55	850.745	830	830	325	527.964	525	411	675	612966	43.247	866.375	871	711	1030	1005861	56.0714			-0.00358026	-0.0877304	0.0924217	2.61444
D1	20352	48	1530.21	1668.37	843.016	835	835	325	502.681	502	401	685	583613	39.9606	819.67	830	551	1045	951637	90.515			-0.00669511	-0.169576	0.0916522	1.52057
D1	20357	48	1531.35	1668.37	836.912	840	840	325	530.772	529	389	702	616226	49.2501	840.182	850	584	1070	975451	94.3266			0.00666725	0.142755	0.0941688	1.53317
D1	23225	48	1526.68	1674.73	836.912	845	845	325	541.205	540	457	674	259237	39.6388	924.15	934	713	1090	442668	75.06			-0.000464	-0.0126636	0.0722647	1.65954
D1	23230	48	1517.78	1688.3	836.912	850	850	325	546.942	545	439	706	261985	41.3792	981.568	979	844	1137	470171	49.4603			-0.00300776	-0.0797517	0.0857346	3.13419
D1	23235	48	1515.66	1697.21	836.912	855	855	325	536.503	537	442	634	256985	32.0071	886.816	892	708	1052	424785	52.0287			-0.00191094	-0.0641848	0.0649596	2.07937
D1	23240	48	1499.12	1698.9	818.782	860	860	325	525.432	526	436	615	251682	30.1603	879.585	885	721	1016	421321	61.8106			-0.00323576	-0.113108	0.0694809	1.849
D1	23245	48	1490.63	1704.41	818.782	865	865	325	529.712	529	392	660	253732	39.4328	939.422	945	740	1159	449983	67.1753			0.00857025	0.228297	0.0760315	1.97629
D11	23250	48	1496.15	1692.54	812.488	870	870		550.954	553	436	669	263907	44.6213	968.547	960	800	1174	463934	59.0237			0.0146454	0.356443	0.0602711	1.86559
D11	839408	48	1487.37	1699.29	819.237	875	875		536.649	537	432	653	623049	39.1672	867.551	882	569	1062	1007227	91.2755			0.00902091	0.24499	0.0959913	1.66493
D11	839415	48	1484.67	1701.99	819.237	880	880		519.246	517	384	680	602845	48.3076	925.127	936	656	1156	1074072	99.3083			0.0195321	0.411848	0.11491	1.92028
D11	839422	48	1480.62	1699.96	805.739	885	885		523.252	524	426	668	607495	37.3842	934.293	946	689	1103	1084714	65.3914			0.0243066	0.664273	0.116061	2.97159
D11	839429	48	1483.32	1700.64	792.24	890	890		496.145	495	407	605	576024	38.0278	873.246	876	716	1002	1013839	45.5703			0.012622	0.32525	0.0707922	2.53376
D11	839436	48	1475.23	1697.94	778.742	895	895		467.733	467	346	566	543038	39.898	813.141	816	644	947	944057	46.8508			0.0167848	0.387048	0.0673655	2.1908
D11	839443	48	1468.48	1700.64	785.491	900	900		455.429	455	327	582	528753	41.7773	714.276	721	537	921	829274	78.4862			0.0183373	0.392603	0.0871983	1.45983
D11	839450	48	1459.03	1701.31	771.318	905	905		457.478	459	340	571	531132	43.0053	729.537	734	521	938	846993	72.1861			0.0246189	0.511193	0.101401	1.86088
D11	839457	48	1452.28	1697.94	757.82	910	910		445.506	447	340	531	517232	33.9073	711.533	716	516	894	826090	69.1699			0.019873	0.512042	0.0961255	1.80421
D12	23255	48	1480.88	1712.47	812.488	870	870		532.887	534	434	646	255253	33.8624	741.923	756	551	908	355381	79.4042			0.00841597	0.262671	0.086856	1.49339
D12	23293	48	1472.82	1715.02	801.137	875	875		521.649	521	460	619	249870	25.3506	764.441	769	600	875	366167	50.0377			0.00600609	0.245703	0.0978422	2.72309
D12	23298	48	1466.04	1710.35	791.669	880	880		499.576	500	430	574	239297	22.8833	736.027	739	584	853	352557	41.6788			0.00238051	0.103693	0.071221	2.34821
D12	839467	48	1459.96	1711.7	778.171	885	885		475.678	477	403	564	552262	25.6624	671.885	678	446	876	780059	80.1695			0.00290885	0.107524	0.0613712	0.9692
D12	839474	48	1468.06	1716.43	771.422	890	890		459.557	458	374	564	533546	29.7091	661.273	657	464	864	767738	72.263			7.55E-04	0.0233494	0.05134	0.893732
D12	839481	48	1459.29	1710.35	757.923	895	895		479.944	479	384	565	557215	30.4421	778.724	785	550	952	904098	76.2861			0.0156505	0.485883	0.0735152	1.3981
D12	839488	48	1450.51	1716.43	744.425	900	900		449.834	449	373	552	522257	27.1073	652.928	665	437	862	758049	70.8405			0.00695408	0.229206	0.0537335	0.939999
D12	839495	48	1444.44	1717.1	737.676	905	905		430.359	429	352	515	499647	27.6682	603.557	617	404	742	700730	63.864			0.00578874	0.179043	0.0524746	0.942389
D12	839502	48	1438.37	1721.15	730.927	910	910		430.784	429	336	534	500140	30.2855	560.792	559	408	728	651079	63.6824			0.00719674	0.203271	0.0363827	0.618282
D2	20041	48	1690.65	1512.91	886.694	540	540	300	140.544	140	110	191	234568	9.87755	869.492	862	570	1270	1451182	139.335			0.00291875	0.082818	0.18365	1.93644
D2	20389	48	1724.95	1515.19	903.741	545	545	300	146.497	146	114	194	170083	10.1778	922.358	929	631	1198	1070858	93.7871			-0.000695	-0.0200123	0.161432	2.7339
D2	20395	48	1722.68	1515.37	914.543	550	550	300	146.77	146	121	177	170400	9.49136	739.419	755	327	1110	858465	193.567			-0.00705154	-0.219632	0.098423	0.684568
D2	20400	48	1728.93	1498.67	923.346	555	555	300	170.615	169	128	223	198084	16.2835	683.223	727	266	1015	793222	187.542			-0.00336019	-0.0706522	0.204873	1.2389
D2	20405	48	1731.2	1498.64	925.051	560	560	300	178.171	176	136	233	206856	16.7896	610.894	625	211	1017	709248	212.09			-0.00212905	-0.0452831	0.12731	0.650572
D2	20410	48	1730.63	1498.72	919.937	565	565	300	188.486	185	139	259	218832	22.3848	683.479	735	217	1153	793519	240.638			0.00831456	0.138867	0.154239	0.759081
D2	20415	48	1732.34	1513.93	923.044	570	570	300	161.488	160	131	202	187487	11.8145	878.908	899	565	1123	1020412	114.453			-0.0143804	-0.398855	0.163471	2.15789
D2	20420	48	1732.91	1513.85	927.59	575	575	300	174.833	172	140	231	202981	15.376	894.227	941	289	1282	1038198	213.99			-0.0133529	-0.307767	0.198789	1.38591
D2	20425	48	1726.65	1513.97	920.771	580	580	300	189.092	184	133	268	219536	24.4102	841.35	900	281	1468	976807	259.507			-0.00533136	-0.0830409	0.127386	0.732668
D2	20430	48	1723.81	1513.97	920.771	585	585	300	198.266	196	142	270	230187	21.6561	753.027	767	234	1323	874264	312.395			1.36E-04	0.00249682	0.100505	0.440281
D2	20435	48	1717.56	1517.5	931.064	590	590	300	194.283	189	141	280	225563	25.0121	974.092	1012	329	1403	1130921	238.082			-0.002092	-0.0325677	0.191995	1.31801
D2	20440	48	1720.97	1517.66	921.972	595	595	300	182.543	181	138	243	211932	16.0943	986.363	1010	461	1278	1145167	163.17			-0.0326729	-0.766192	0.162691	1.69171
D2	20446	48	1719.27	1517.71	919.131	600	600	300	179.202	178	145	231	208054	12.1858	986.361	1020	506	1324	1145165	182.756			-0.0337019	-1.0258	0.131434	1.25392
D2	20451	48	1718.7	1517.72	918.563	605	605	300	190.935	189	134	258	221676	17.6434	1033.74	1062	646	1320	1200177	149.918			-0.0350531	-0.786245	0.141187	1.70618
D2	20456	48	1719.83	1517.71	919.131	610	610	300	204.432	202	145	273	237345	21.1854	1028.75	1048	541	1352	1194377	147.853			-0.0237956	-0.470432	0.157428	1.89277
D2	20461	48	1716.42	1517.69	920.268	615	615	300	203.698	201	150	322	236493	24.0501	996.029	1013	523	1264	1156390	123.469			-0.0229978	-0.39874	0.160681	2.23356
D2	20466	48	1714.15	1517.54	928.791	620	620	300	193.536	192	133	252	224695	17.5796	1064.43	1094	571	1444	1235808	160.297			-0.0269442	-0.609691	0.121183	1.43545
D2	20471	48	1722.11	1517.58	926.518	625	625	300	199.084	198	151	276	231136	19.7257	1024.02	1046	517	1381	1188893	154.148			-0.0211286	-0.435691	0.158581	1.81856
D2	20476	48	1728.36	1517.68	920.836	630	630	300	219.403	217	178	296	254727	19.6681	909.391	928	496	1332	1055803	161.267			-0.021569	-0.491827	0.137406	1.36247
D2	20481	48	1727.79	1517.68	920.836	635	635	300	216.585	215	160	282	251455	17.8685	959.294	954	697	1323	1113740	116.469			-0.0171882	-0.423965	0.13223	1.92384
D2	20486	48	1723.81	1517.67	921.404	640	640	300	236.282	233	167	331	274323	24.7321	907.016	909	542	1220	1053046	124.954			-0.0132911	-0.257377	0.122119	1.57994
D2	20491	48	1722.11	1525.93	924.959	645	645	300	231.923	231	179	323	269263	19.7909	955.26	979	532	1232	1109057	142.41			-0.0184008	-0.439351	0.141337	1.66133
D2	20496	48	1722.68	1525.89	927.232	650	650	300	236.519	236	180	313	274598	20.3674	949.105	960	483	1284	1101911	144.022			-0.0225332	-0.535402	0.131453	1.53126
D2	20501	48	1714.72	1525.81	931.777	655	655	300	241.209	241	183	294	280044	15.7492	918.277	909	624	1249	1066120	98.7837			-0.0235955	-0.740228	0.116386	1.93823
D2	20506	48	1706.76	1525.68	939.164	660	660	300	259.134	256	205	339	300855	23.8737	857.885	899	418	1200	996004	147.796			-0.0176718	-0.390534	0.138807	1.415
D2	20511	48	1704.49	1525.58	944.846	665	665	300	274.315	272	206	354	318480	24.3071	871.754	898	496	1210	1012106	137.496			-0.00839339	-0.191049	0.153476	1.68719
D2	20516	48	1696.53	1525.52	948.256	670	670	300	280.019	278	211	371	325102	25.7354	936.351	942	572	1240	1087104	109.904			-0.00827708	-0.181624	0.157915	2.32382
D2	20521	48	1688.58	1525.47	951.097	675	675	300	273.426	273	200	346	317448	23.7563	978.804	994	625	1211	1136392	99.2804			-0.00876222	-0.203483	0.119926	2.11147
D2	20526	48	1680.62	1514.91	966.259	680	680	300	290.137	287	205	408	336849	32.9548	958.569	971	670	1197	1112899	89.352			-0.00743303	-0.131862	0.0957466	1.87483
D2	20531	48	1672.66	1513.89	962.262	685	685	300	303.241	301	230	401	352063	26.8232	1028.94	1037	768	1232	1194598	76.769			-0.0045808	-0.10405	0.114763	2.75965
D2	20536	48	1670.39	1503.14	959.801	690	690	300	347.427	344	271	473	403363	35.1204	933.659	943	603	1165	1083978	104.925			-0.00157879	-0.0312856	0.120365	1.91197
D2	20541	48	1672.1	1503.12	960.938	695	695	300	363.493	361	268	487	422015	39.4469	937.827	941	600	1227	1088817	98.7054			0.0126493	0.230208	0.172913	2.80139
D2	20546	48	1662.44	1512.8	958.265	700	700	300	348.209	344	258	467	404271	37.3335	869.9	894	487	1063	1009954	92.8861			0.00175567	0.0326928	0.133822	2.2107
D2	20551	48	1657.32	1515.26	955.466	705	705	300	392.072	389	295	537	455196	38.8416	792.21	812	364	1183	919756	201.547			0.0197573	0.391138	0.148273	1.01511
D2	20556	48	1657.32	1515.26	955.466	710	710	300	413.552	412	301	547	480134	42.7253	695.925	720	303	1068	807969	174.808			0.0153387	0.292451	0.125056	0.885034
D2	20561	48	1651.64	1522.37	953.316	715	715	300	414.116	413	326	546	480789	38.7239	756.042	782	292	1140	877765	202.937			0.00915465	0.194025	0.118336	0.788424
D2	20566	48	1644.25	1538.9	946.216	720	720	300	389.94	388	300	481	452720	29.0945	1034.47	1048	728	1299	1201018	117.311			6.90E-04	0.0184802	0.119913	1.88839
D2	20571	48	1639.13	1538.87	947.92	725	725	300	409.689	408	311	514	475649	34.3701	883.878	889	565	1203	1026182	120.661			0.00567004	0.134411	0.1102	1.45423
D2	20576	48	1634.59	1538.87	947.92	730	730	300	417.759	417	352	504	485018	25.2119	799.367	780	529	1171	928065	132.433			0.00248737	0.0822263	0.0915212	1.0122
D2	20581	48	1635.16	1553.52	933.398	735	735	300	368.353	367	298	449	427658	24.6743	957.142	961	757	1115	1111242	63.1827			0.00248682	0.0740654	0.088563	2.46494
D2	20586	48	1636.29	1553.55	931.693	740	740	300	396.009	395	321	470	459766	25.0714	913.261	926	597	1137	1060296	92.0482			0.00361195	0.113692	0.0862902	1.57625
D2	20591	48	1631.75	1561.74	940.362	745	745	300	391.238	390	316	526	454227	30.2986	1083.66	1084	880	1271	1258124	73.244			0.00656269	0.16838	0.080605	2.20721
D2	20596	48	1634.59	1561.72	941.498	750	750	300	429.039	429	336	558	498114	32.9038	1089.71	1090	855	1304	1265151	81.9893			0.0134893	0.347096	0.0744258	1.84132
D2	20601	48	1628.34	1568.97	940.488	755	755	300	458.153	459	364	539	531916	30.4458	1254.28	1264	978	1444	1456222	82.7174			0.0249949	0.733911	0.101903	2.8046
D2	20606	48	1622.65	1568.94	942.193	760	760	300	476.112	477	368	585	552766	34.5512	1057.95	1051	802	1317	1228280	95.6308			0.016065	0.435749	0.0893007	1.81386
D2	20611	48	1626.06	1577.36	944.045	765	765	300	474.324	475	389	605	550690	31.4127	1130.01	1136	894	1342	1311938	84.9151			0.0145838	0.434092	0.0814427	2.00436
D2	20621	48	1622.65	1582.47	945.83	770	770	300	479.053	480	388	585	556180	34.3028	1000.52	1015	664	1236	1161601	99.1167			0.00500448	0.139083	0.0740301	1.39155
D2	20626	48	1626.06	1586.45	945.83	775	775	300	471.665	473	380	559	547603	32.4105	953.439	969	516	1252	1106943	145.547			0.0147271	0.422422	0.0858633	1.03598
D2	20631	48	1621.52	1587.59	939.044	780	780	300	476.417	475	360	586	553120	35.4083	892.721	900	479	1269	1036449	153.285			0.019611	0.517581	0.0815719	0.878478
D2	20636	48	1605.6	1588.72	919.636	785	785	300	506.57	506	403	652	588128	37.182	883.761	890	660	1131	1026047	97.3005			0.00676911	0.183205	0.0742626	1.25577
D2	20641	48	1603.9	1590.43	927.024	790	790	300	504.409	505	402	601	585619	34.2994	902.922	910	668	1102	1048292	86.5147			0.0143727	0.416741	0.10416	1.96906
D2	20646	48	1598.22	1596.11	923.7	795	795	300	512.048	510	401	650	594488	38.4397	911.578	919	623	1151	1058342	86.691			0.0202575	0.528976	0.0986761	1.88883
D2	20651	48	1593.1	1612.02	933.579	800	800	300	482.343	484	372	574	560000	31.2192	937.382	969	503	1227	1088301	151.434			0.0137757	0.41989	0.0548588	0.643837
D2	20656	48	1594.24	1616	933.579	805	805	300	493.713	493	387	608	573201	29.321	859.8	895	405	1184	998228	201.997			0.013704	0.455262	0.0529358	0.427987
D2	20661	48	1592.53	1615.43	927.327	810	810	300	475.126	474	383	553	551621	30.4451	975.807	1018	472	1241	1132912	172.533			0.0257908	0.784743	0.0670739	0.711017
D2	20666	48	1576.05	1613.73	906.357	815	815	300	528.195	530	423	641	613234	39.306	1067.31	1076	795	1313	1239144	89.9083			0.029361	0.7666	0.0881364	1.92305
D2	20671	48	1566.39	1621.12	906.357	820	820	300	526.46	526	431	633	611220	32.7058	926.071	976	477	1179	1075168	150.151			0.00944434	0.301203	0.0558545	0.65253
D2	20676	48	1566.96	1625.66	896.696	825	825	300	544.567	543	444	643	632242	32.8436	966.048	1003	493	1247	1121582	146.3			0.0148583	0.485506	0.08359	1.01877
D2	20681	48	1564.69	1635.33	888.28	830	830	300	543.037	542	460	656	630466	32.9515	1030.6	1030	761	1244	1196521	84.3726			0.0165963	0.538078	0.0728039	1.65787
D2	20686	48	1559	1641.58	876.175	835	835	300	528.118	529	407	658	613145	37.7349	1064.46	1066	833	1255	1235839	80.9913			0.0302714	0.822428	0.0625287	1.54689
D2	20691	48	1553.89	1646.12	876.175	840	840	300	557.384	555	432	686	647123	37.4026	1012.15	1041	565	1268	1175106	126.449			0.0233871	0.681115	0.0700271	1.04768
D21	20696	48	1546.28	1661.27	876.175	845	845		525.302	525	432	628	609876	30.5039	979.689	988	730	1187	1137419	75.3679			0.0052211	0.178889	0.0626575	1.53289
D21	20702	48	1541.39	1672.41	869.616	850	850		523.103	523	420	629	607323	33.2924	955.993	975	558	1169	1109908	99.3021			0.012672	0.39323	0.0783783	1.39943
D21	23261	48	1534.6	1683.01	869.616	855	855		506.509	508	399	629	242618	36.0234	919.253	918	663	1183	440322	93.1379			0.0144789	0.401352	0.0678927	1.25497
D21	23266	48	1526.54	1687.67	850.663	860	860		507.674	510	385	585	243176	34.3343	1010.25	1014	854	1185	483910	54.7386			0.0267892	0.771553	0.0840021	2.86039
D21	23277	48	1513.4	1691.49	844.814	865	865		530.409	529	453	617	254066	30.5797	1107.69	1121	866	1291	530583	81.3564			0.0307874	1.03612	0.0959243	2.38344
D21	23282	48	1501.95	1685.98	829.081	870	870		593.712	592	520	682	284388	31.9224	1065.41	1086	703	1249	510331	98.9128			0.0261561	0.948132	0.0924927	1.82382
D21	23287	48	1498.55	1681.31	809.082	875	875		543.205	549	423	639	260195	41.5206	882.044	890	710	1064	422499	71.4892			0.00927603	0.240482	0.0425391	1.00688
D21	839523	48	1507.33	1681.31	788.834	880	880		357.362	353	256	491	414897	44.1904	829.939	838	518	1010	963559	80.9797			-0.0139079	-0.228115	0.0798331	1.5154
D21	839530	48	1509.35	1684.69	788.834	885	885		337.444	334	249	465	391773	40.5198	829.063	828	573	989	962542	60.4805			-0.0113033	-0.190417	0.0636134	1.63971
D21	839537	48	1508	1687.39	761.838	890	890		321.309	318	251	420	373040	31.2302	784.913	795	515	967	911284	82.5518			-0.0155527	-0.32508	0.0985808	1.70642
D21	839544	48	1497.88	1680.64	761.838	895	895		334.058	331	239	465	387841	36.9387	789.296	794	568	945	916373	56.8692			-0.00959756	-0.175275	0.0762979	1.96776
D21	839551	48	1485.06	1681.31	761.838	900	900		406.518	404	310	560	471967	51.4755	827.879	828	654	967	961168	50.6657			0.00840325	0.13162	0.0667427	2.04469
D21	839558	48	1486.41	1684.69	761.838	905	905		326.616	322	227	463	379201	38.9089	647.34	659	425	851	751562	78.2818			-0.0107389	-0.18225	0.0459426	0.726457
D21	839565	48	1478.31	1684.69	728.092	910	910		308.711	307	234	397	358414	26.2309	709.076	711	500	969	823237	72.7719			-0.011497	-0.273765	0.0772795	1.39796
D21	839572	48	1478.98	1688.06	728.092	915	915		309.007	307	229	430	358757	29.183	724.892	735	483	915	841600	82.8177			-0.00885858	-0.189277	0.0958448	1.53109
D21	839579	48	1475.61	1683.34	721.342	919	919		310.388	305	228	422	360360	30.72	775.347	784	507	953	900178	87.1517			-0.0103042	-0.21039	0.103772	1.67283
D22	32531	48	1557.17	1647.67	869.58	845	845		526.866	524	439	621	252369	32.654	998.42	1009	806	1173	478243	72.9791			0.0170451	0.54082	0.0427936	1.12286
D22	32541	48	1554.75	1653.71	869.582	850	850		532.403	531	436	646	255021	31.0699	967.896	984	707	1177	463622	97.6707			0.0226083	0.757685	0.0724599	1.33909
D22	32546	48	1552.63	1664	869.595	855	855		512.706	510	421	635	245586	38.6859	944.167	949	555	1301	452256	152.112			0.0233057	0.603675	0.0568886	0.668207
D22	32503	48	1537.82	1670.61	853.945	860	860		515.075	516	418	601	246721	32.4195	981.067	1000	698	1169	469931	94.5862			0.0285227	0.881192	0.0599684	1.17363
D22	32554	48	1532.67	1674.24	853.882	865	865		493.048	497	392	573	236170	36.8604	851.664	874	557	1093	407947	126.525			0.0309226	0.802434	0.0791345	0.987216
D22	32559	48	1521.79	1672.7	835.093	870	870		528.453	531	407	625	253129	33.002	941.18	958	660	1167	450825	102.236			0.0311557	0.967632	0.0602157	1.04571
D22	32564	48	1520.88	1679.35	834.977	875	875		467.653	470	374	574	224006	35.5024	855.904	856	617	1080	409978	96.4655			0.0222906	0.574439	0.0728302	1.20466
D22	32569	48	1504.55	1672.97	815.963	880	880		516.706	515	390	664	247502	50.4202	916.994	925	688	1080	439240	70.0947			0.0262896	0.525029	0.0520496	1.29447
D22	32574	48	1495.78	1673.32	801.202	885	885		518.898	517	432	615	248552	37.3623	798.152	799	610	943	382315	58.9806			0.0100044	0.275134	0.0346201	0.905637
D22	32579	48	1487.31	1674.8	782.191	890	890		557.99	559	461	655	267277	33.2166	727.008	727	555	922	348237	77.775			0.0111716	0.371186	0.0538324	0.954995
D22	32584	48	1480.66	1674.38	775.134	895	895		506.71	506	417	619	242714	33.3943	733.328	732	558	889	351264	64.1462			0.00852703	0.256582	0.0363253	0.801438
D22	32589	48	1467.96	1677.31	752.819	900	900		538.516	538	449	643	257949	34.9475	748.117	751	594	918	358348	67.5988			0.0242794	0.730521	0.0459227	0.971826
D22	32594	48	1456.16	1684.41	743.538	905	905		493.662	492	406	596	236464	28.1589	702.002	703	568	824	336259	51.4396			0.0157048	0.542137	0.0497783	1.29424
D22	32599	48	1455.86	1676.25	743.68	910	910		501.637	501	413	592	240284	31.2324	659.9	663	532	790	316092	50.0668			0.0156179	0.493977	0.0296924	0.760144
Mother	842328	48	1532.91	952.661	715.712	180	180		140.203	140	107	171	162776	9.91177	140.512	140	113	182	163134	10.8065			-0.00616152	-0.175392	0.0162749	0.416454
Mother	842323	48	1533.4	965.015	715.703	185	185		138.927	138	112	171	161294	8.42404	145.239	145	120	185	168622	10.2483			-0.0167097	-0.560508	0.0222471	0.616849
Mother	842318	48	1528.56	968.474	721.719	190	190		138.976	138	109	172	161351	9.70777	149.709	150	121	184	173812	9.42756			-0.0102917	-0.297735	0.027437	0.848124
Mother	842313	48	1516.71	976.381	721.926	195	195		140.829	140	113	181	163502	12.0248	151.935	151	118	188	176396	11.4462			0.00411309	0.0959465	0.0309499	0.796977
Mother	842308	48	1508.43	975.393	728.99	200	200		141.543	141	111	188	164332	10.7298	153.211	153	114	194	177878	11.7614			0.0123753	0.322508	0.0235686	0.599899
Mother	842303	48	1511.88	979.346	728.929	205	205		140.599	140	116	174	163236	8.88416	148.156	148	118	181	172009	9.14089			0.00597265	0.187922	0.017024	0.542614
Mother	842298	48	1515.84	972.922	728.86	210	210		135.876	136	111	169	157752	9.14699	144.593	144	115	181	167872	9.84003			0.0028588	0.0846913	0.0142785	0.413718
Mother	842293	48	1518.12	976.381	746.119	215	215		134.949	134	105	168	156676	9.50236	224.674	223	141	334	260846	43.8388			0.00844528	0.237865	0.0368932	0.364699
Mother	842288	48	1515.73	972.922	751.104	220	220		135.724	135	108	172	157576	9.44082	212.927	217	131	317	247208	36.3846			0.00758146	0.216347	0.0137595	0.158859
Mother	842283	48	1517.04	987.253	741.196	225	225		132.717	132	110	161	154085	7.33305	157.599	158	120	206	182972	14.544			0.00694765	0.249749	0.0223352	0.473474
Mother	842278	48	1520.62	999.113	748.053	230	230		138.894	139	114	178	161256	9.35506	183.488	187	127	239	213029	23.5406			0.0227225	0.659728	0.0343899	0.518281
Mother	842273	48	1535.94	1007.02	747.785	235	235		133.444	133	109	166	154929	8.75641	199.398	202	124	254	231501	25.8252			-0.000235	-0.00716659	0.0585753	0.854475
Mother	842268	48	1540.39	1019.37	747.708	240	240		134.677	135	111	160	156360	7.32437	189.528	193	118	260	220042	26.8955			0.00177419	0.0651302	0.0257272	0.353496
Mother	20790	48	1537.42	1029.26	747.759	245	245		133.13	133	110	166	154564	7.7213	188.201	190	131	244	218501	21.2579			0.00171584	0.0590676	0.0279151	0.480852
Mother	20785	48	1543.67	1032.67	742.114	250	250		135.075	135	112	158	156822	7.1658	210.829	215	142	277	244773	25.752			0.0101621	0.379255	0.0487399	0.760969
Mother	20780	48	1537.99	1028.12	747.423	255	255		135.611	135	111	167	157444	8.38924	221.498	222	165	298	257159	16.3527			0.0146885	0.468	0.0528396	1.35959
Mother	20775	48	1534.01	1026.42	747.423	260	260		134.118	134	107	170	155711	9.18736	216.167	217	148	281	250970	19.9527			0.00845985	0.244923	0.0391922	0.817189
Mother	20770	48	1536.85	1029.83	747.423	265	265		135.367	135	111	167	157161	7.81178	210.498	213	137	268	244388	23.171			0.0105511	0.361854	0.0474457	0.822997
Mother	20765	48	1544.81	1036.65	747.423	270	270		135.185	135	111	165	156950	8.59376	197.747	203	131	255	229584	25.5069			0.013982	0.433826	0.0598272	0.875278
Mother	20760	48	1545.38	1042.9	747.423	275	275		132.597	132	105	173	153945	8.95118	221.902	225	151	302	257628	27.0105			0.00343032	0.101282	0.0573658	0.891426
Mother	20755	48	1550.49	1059.38	747.423	280	280		136.04	136	116	164	157942	7.42585	236.037	238	147	331	274039	33.1057			0.00968644	0.351501	0.0526074	0.712668
Mother	20750	48	1558.45	1067.33	740.585	285	285		136.531	136	113	168	158512	7.79551	271.734	271	211	362	315483	23.3152			0.00712869	0.247936	0.0383743	0.861433
Mother	20745	48	1564.7	1066.2	735.55	290	290		137.171	136	113	165	159256	8.72407	253.645	254	186	317	294482	21.0736			0.0139258	0.431904	0.0344491	0.801655
Mother	20740	48	1575.86	1077.56	734.414	295	295		134.45	134	114	158	156097	7.62603	272.826	272	185	353	316751	26.6618			0.0149903	0.520764	0.0349095	0.690348
Mother	19513	48	1579.05	1088.36	745.78	300	300		134.699	134	112	172	224813	8.40353	295.481	296	209	411	493157	33.2015			0.0211312	0.663401	0.0727462	1.20702
Mother	19508	48	1591.69	1099.74	750.994	305	305		132.572	132	102	176	221262	9.35654	286.799	287	180	404	478668	39.5424			0.0137349	0.383942	0.0817913	1.09675
Mother	19503	48	1595.48	1104.79	750.994	310	310		133.465	133	108	174	222753	9.15485	274.687	274	169	377	458453	31.8359			0.020556	0.587283	0.100871	1.58118
Mother	19498	48	1604.33	1123.75	750.994	315	315		133.916	134	110	166	223505	7.14601	280.238	279	186	382	467718	38.7042			0.018582	0.683743	0.0916424	1.21567
Mother	19493	48	1613.18	1128.81	750.994	320	320		132.927	132	107	157	221855	7.24921	264.638	267	161	372	441681	37.0772			0.0158666	0.572796	0.0908492	1.18886
Mother	19488	48	1628.34	1156.62	750.994	325	325		132.77	133	111	160	221593	7.35588	289.283	298	160	435	482813	61.7164			0.0103224	0.368822	0.0616601	0.544466
Mother	19483	48	1630.87	1155.35	750.994	330	330		133.619	133	106	172	223010	8.97177	320.959	321	228	414	535680	31.4981			0.0193458	0.565308	0.146263	2.60043
Mother	19478	48	1637.19	1176.84	750.994	335	335		135.665	135	103	176	226425	10.1969	369.241	368	278	474	616264	30.6626			0.0207697	0.541416	0.0776496	1.73537
Mother	19473	48	1644.78	1190.74	765.687	340	340		134.738	134	111	176	224877	10.0393	364.014	362	259	502	607539	38.8923			0.0273026	0.713378	0.128266	2.12806
Mother	19839	48	1645.52	1196.93	775.159	345	345		132.5	132	104	175	221143	9.48972	334.893	339	209	454	558937	44.6203			0.0172347	0.473125	0.120492	1.61419
Mother	19845	48	1655.6	1193.32	789.309	350	350		132.863	132	110	162	221748	8.20743	350.229	358	224	458	584533	47.4815			0.0202907	0.643871	0.197372	2.43173
Mother	19850	48	1662.82	1211.36	789.309	355	355		131.524	131	110	167	219513	7.71838	326.859	329	214	462	545527	51.0684			0.0192005	0.642037	0.168993	1.85052
Mother	19855	48	1669	1222.7	789.309	360	360		130.736	130	112	161	218199	7.45313	376.112	386	222	512	627731	55.323			0.0180413	0.621712	0.204661	2.31
Mother	19860	48	1679.31	1234.04	789.309	365	365		130.225	130	109	166	217346	7.61031	370.448	373	203	512	618278	60.5812			0.0174389	0.586588	0.200332	2.04112
Mother	19865	48	1684.47	1248.99	789.309	370	370		128.395	128	108	156	214292	7.32293	338.918	337	184	529	565654	84.0439			0.00592109	0.206411	0.158319	1.10236
Mother	19870	48	1688.07	1265.49	789.309	375	375		129.405	129	104	179	215977	8.46279	373.998	378	191	598	624202	86.3442			0.00468761	0.142688	0.180523	1.32472
Mother	19875	48	1690.65	1278.37	789.309	380	380		128.135	128	104	163	213857	7.73282	369.441	366	197	574	616597	88.3477			-0.000274	-0.00909396	0.171333	1.22332
Mother	19880	48	1695.29	1291.78	813.261	385	385		133.31	133	108	171	222494	7.35853	500.198	516	259	646	834831	76.4533			0.0253199	0.894752	0.239136	2.52524
Mother	19885	48	1693.23	1305.69	813.261	390	390		132.861	133	109	162	221745	8.08438	516.351	528	254	772	861789	93.0239			0.0190389	0.614091	0.223032	2.02446
Mother	19890	48	1695.81	1312.91	813.261	395	395		133.759	134	107	173	223243	7.52939	563.134	573	313	748	939870	88.9535			0.0217708	0.757028	0.224463	2.32101
Mother	19895	48	1698.9	1323.73	813.261	400	400		134.472	134	109	160	224434	8.06307	545.289	557	295	782	910088	84.1033			0.0175821	0.576319	0.216916	2.3114
Mother	19900	48	1701.99	1336.11	830.508	405	405		134.724	135	107	169	224855	8.66417	568.565	583	276	796	948935	107.177			0.0120173	0.369291	0.20802	1.827
Mother	19905	48	1703.02	1348.99	830.508	410	410		135.599	135	107	175	226315	9.61591	621.524	635	302	867	1037324	100.832			0.0132299	0.368251	0.212477	2.16037
Mother	19910	48	1703.02	1363.43	830.508	415	415		134.218	134	110	171	224010	8.04836	667.262	669	400	883	1113661	92.8956			0.0149638	0.491729	0.242227	2.80126
Mother	19915	48	1704.05	1378.89	830.508	420	420		131.619	131	108	161	219672	7.42677	611.576	625	327	813	1020721	95.8559			0.00751987	0.264549	0.166624	1.8225
Mother	19920	48	1716.94	1397.45	830.508	425	425		130.789	130	110	163	218287	6.83261	638.624	650	323	877	1065864	102.537			0.0119968	0.45384	0.191257	1.99989
Mother	19925	48	1725.19	1414.97	830.508	430	430		130.367	130	107	158	217582	6.94254	670.974	687	391	913	1119856	110.337			0.0086072	0.320493	0.204366	2.06379
Mother	19930	48	1725.19	1422.19	837.643	435	435		128.479	128	107	160	214431	6.398	621.049	626	382	895	1036530	106.282			0.00694988	0.277196	0.215684	2.07345
Mother	19935	48	1724.16	1434.56	837.643	440	440		129.271	129	106	155	215754	6.79902	596.44	603	335	812	995459	92.3935			0.0105205	0.395892	0.178752	1.95787
Mother	19940	48	1725.7	1442.29	845.224	445	445		130.065	130	98	167	217079	7.98372	617.002	627	301	922	1029776	133.265			0.00715774	0.231561	0.206053	1.58202
Mother	19945	48	1724.67	1447.96	857.725	450	450		131.475	131	103	166	219432	8.29717	632.625	655	277	973	1055851	157.649			0.0106183	0.332975	0.222459	1.4605
Mother	19950	48	1721.58	1454.66	857.725	455	455		129.854	129	104	157	216726	7.48237	606.854	625	265	987	1012840	147.713			0.00552913	0.190857	0.208004	1.41482
Mother	19955	48	1716.43	1459.3	857.725	460	460		130.821	130	109	158	218340	7.50082	633.111	633	307	964	1056662	146.796			0.00778325	0.269397	0.217568	1.54133
Mother	19960	48	1715.39	1459.82	857.725	465	465		128.538	128	105	160	214530	7.49592	567.503	558	317	894	947163	116.185			9.22E-04	0.0315922	0.18666	1.53664
Mother	19965	48	1712.3	1466	857.725	470	470		127.153	127	99	159	212219	7.67954	562.138	547	307	1013	938208	153.986			1.18E-04	0.00390032	0.157558	0.993777
Mother	19971	48	1713.33	1476.83	871.84	475	475		129.549	129	109	163	216217	6.97414	679.71	678	369	1148	1134436	153.653			0.00128545	0.0476946	0.179237	1.34475
Mother	19976	48	1709.72	1484.56	871.84	480	480		127.824	127	101	158	213339	7.95338	625.845	621	328	1097	1044536	147.97			0.0014294	0.0458804	0.180795	1.29519
Mother	19981	48	1710.76	1487.14	886.694	485	485		133.609	133	107	161	222993	7.50394	845.748	864	400	1110	1411554	126.954			0.00884561	0.312233	0.269519	2.82862
Mother	19986	48	1710.76	1493.32	886.694	490	490		131.851	132	111	165	220059	7.12343	822.146	832	439	1151	1372161	143.295			0.00872601	0.320233	0.268464	2.4286
Mother	19991	48	1710.76	1500.03	886.694	495	495		131.616	131	108	165	219667	8.07262	785.905	793	393	1193	1311676	163.851			0.00960262	0.310144	0.242897	1.87472
Mother	19996	48	1711.79	1495.9	886.694	500	500		132.201	132	103	167	220643	8.50362	790.366	798	344	1228	1319121	173.066			0.00155853	0.0483836	0.241833	1.77868
Mother	20001	48	1715.91	1497.96	886.694	505	505		135.391	135	110	166	225968	8.10289	847.978	864	451	1199	1415276	138.44			5.03E-06	1.68E-04	0.250376	2.45305
Mother	20006	48	1713.85	1502.09	886.694	510	510		137.034	137	113	173	228709	8.74691	820.888	846	348	1205	1370062	183.622			-0.000684	-0.0214416	0.216299	1.59002
Mother	20011	48	1711.79	1506.21	886.694	515	515		138.401	138	114	173	230991	8.37594	810.355	818	328	1276	1352483	207.486			0.0101663	0.332587	0.216484	1.39007
Mother	20016	48	1710.76	1507.76	886.694	520	520		136.808	136	109	174	228333	8.49392	822.108	859	338	1183	1372099	181.462			0.00813699	0.260003	0.197713	1.49574
Mother	20021	48	1709.72	1509.3	886.694	525	525		137.128	136	113	174	228866	8.68065	821.153	841	378	1203	1370505	181.51			0.00670879	0.210544	0.199578	1.50536
Mother	20026	48	1708.69	1510.85	886.694	530	530		135.033	135	110	166	225370	8.40197	797.882	814	388	1106	1331665	139.135			0.0027682	0.0887331	0.217119	2.04597
Mother	20031	48	1712.82	1510.34	886.694	535	535		139.588	139	114	172	232972	7.75743	957.068	966	579	1302	1597346	152.673			-0.00100325	-0.0361416	0.187038	1.97549
