# Supplementary material for: Early coordination of cell migration and cardiac fate determination during mammalian gastrulation
Source: EMBO J. 2025 May 13;44(12):3327–59. doi: 10.1038/s44318-025-00441-0 (PMC12170898; doi:10.1038/s44318-025-00441-0)
Supplement: Supplementary file 24 — Source data Fig. 8 [file 44318_2025_441_MOESM24_ESM.zip › Source Data Fig. 8/8K/Fig.8K.xlsx]

## Sheet: b_Mother
POSITION_X	POSITION_Y	POSITION_Z	POSITION_T
1537.42	1029.26	747.759	245
1543.67	1032.67	742.114	250
1537.99	1028.12	747.423	255
1534.01	1026.42	747.423	260
1536.85	1029.83	747.423	265
1544.81	1036.65	747.423	270
1545.38	1042.9	747.423	275
1550.49	1059.38	747.423	280
1558.45	1067.33	740.585	285
1564.7	1066.2	735.55	290
1575.86	1077.56	734.414	295
1579.05	1088.36	745.78	300
1591.69	1099.74	750.994	305
1595.48	1104.79	750.994	310
1604.33	1123.75	750.994	315
1613.18	1128.81	750.994	320
1628.34	1156.62	750.994	325
1630.87	1155.35	750.994	330
1637.19	1176.84	750.994	335
1644.78	1190.74	765.687	340
1645.52	1196.93	775.159	345
1655.6	1193.32	789.309	350
1662.82	1211.36	789.309	355
1669	1222.7	789.309	360
1679.31	1234.04	789.309	365
1684.47	1248.99	789.309	370
1688.07	1265.49	789.309	375
1690.65	1278.37	789.309	380
1695.29	1291.78	813.261	385
1693.23	1305.69	813.261	390
1695.81	1312.91	813.261	395
1698.9	1323.73	813.261	400
1701.99	1336.11	830.508	405
1703.02	1348.99	830.508	410
1703.02	1363.43	830.508	415
1704.05	1378.89	830.508	420
1716.94	1397.45	830.508	425
1725.19	1414.97	830.508	430
1725.19	1422.19	837.643	435
1724.16	1434.56	837.643	440
1725.7	1442.29	845.224	445
1724.67	1447.96	857.725	450
1721.58	1454.66	857.725	455
1716.43	1459.3	857.725	460
1715.39	1459.82	857.725	465
1712.3	1466	857.725	470
1713.33	1476.83	871.84	475
1709.72	1484.56	871.84	480
1710.76	1487.14	886.694	485
1710.76	1493.32	886.694	490
1710.76	1500.03	886.694	495
1711.79	1495.9	886.694	500
1715.91	1497.96	886.694	505
1713.85	1502.09	886.694	510
1711.79	1506.21	886.694	515
1710.76	1507.76	886.694	520
1709.72	1509.3	886.694	525
1708.69	1510.85	886.694	530
1712.82	1510.34	886.694	535

## Sheet: g_D1
POSITION_X	POSITION_Y	POSITION_Z	POSITION_T
1717.46	1513.43	886.694	540
1694.26	1515.49	886.694	545
1699.93	1512.91	894.1	550
1698.9	1511.37	894.1	555
1711.27	1516.52	907.987	560
1713.33	1521.16	907.987	565
1713.85	1533.02	925.513	570
1712.82	1533.02	925.513	575
1709.21	1533.02	925.513	580
1706.63	1541.26	944.805	585
1704.05	1537.66	944.805	590
1707.66	1532.5	921.312	595
1710.76	1529.92	921.312	600
1707.66	1530.95	921.312	605
1704.57	1531.98	921.312	610
1703.54	1535.08	921.312	615
1701.99	1528.89	921.312	620
1701.48	1526.83	921.312	625
1708.69	1528.38	921.312	630
1712.82	1526.83	921.312	635
1708.69	1529.41	921.312	640
1702.51	1534.56	921.312	645
1700.96	1534.05	921.312	650
1696.32	1530.95	921.312	655
1680.34	1531.47	921.312	660
1675.19	1534.05	921.312	665
1675.7	1533.02	921.312	670
1674.16	1533.53	921.312	675
1672.09	1532.5	942.223	680
1665.39	1528.89	942.223	685
1657.66	1523.22	942.223	690
1656.63	1521.68	942.223	695
1655.6	1530.44	942.223	700
1651.48	1540.75	942.223	705
1645.81	1545.39	942.223	710
1635.5	1548.48	942.223	715
1624.16	1553.63	942.223	720
1619	1559.82	942.223	725
1620.03	1566.01	941.553	730
1622.09	1570.13	941.553	735
1624.67	1578.38	941.553	740
1621.58	1579.41	941.553	745
1617.97	1581.99	941.553	750
1618.11	1590.23	930.728	755
1613.66	1600.54	921.965	760
1613.66	1603.64	929.182	765
1613.66	1606.21	924.027	770
1619.18	1607.24	918.357	775
1604.4	1612.34	913.325	780
1589.28	1613.94	909.916	785
1583.1	1616.01	909.916	790
1576.4	1621.68	899.254	795
1577.59	1626.4	894.709	800
1581.04	1631.99	899.254	805
1569.7	1632.4	882.199	810
1551.66	1638.69	871.806	815
1542.14	1649.05	862.836	820
1543.85	1647.91	860.349	825
1539.3	1661.55	850.745	830
1530.21	1668.37	843.016	835
1531.35	1668.37	836.912	840
1526.68	1674.73	836.912	845
1517.78	1688.3	836.912	850
1515.66	1697.21	836.912	855
1499.12	1698.9	818.782	860
1490.63	1704.41	818.782	865

## Sheet: r_D12
POSITION_X	POSITION_Y	POSITION_Z	POSITION_T
1480.88	1712.47	812.488	870
1472.82	1715.02	801.137	875
1466.04	1710.35	791.669	880

## Sheet: g_D2
POSITION_X	POSITION_Y	POSITION_Z	POSITION_T
1690.65	1512.91	886.694	540
1724.95	1515.19	903.741	545
1722.68	1515.37	914.543	550
1728.93	1498.67	923.346	555
1731.2	1498.64	925.051	560
1730.63	1498.72	919.937	565
1732.34	1513.93	923.044	570
1732.91	1513.85	927.59	575
1726.65	1513.97	920.771	580
1723.81	1513.97	920.771	585
1717.56	1517.5	931.064	590
1720.97	1517.66	921.972	595
1719.27	1517.71	919.131	600
1718.7	1517.72	918.563	605
1719.83	1517.71	919.131	610
1716.42	1517.69	920.268	615
1714.15	1517.54	928.791	620
1722.11	1517.58	926.518	625
1728.36	1517.68	920.836	630
1727.79	1517.68	920.836	635
1723.81	1517.67	921.404	640
1722.11	1525.93	924.959	645
1722.68	1525.89	927.232	650
1714.72	1525.81	931.777	655
1706.76	1525.68	939.164	660
1704.49	1525.58	944.846	665
1696.53	1525.52	948.256	670
1688.58	1525.47	951.097	675
1680.62	1514.91	966.259	680
1672.66	1513.89	962.262	685
1670.39	1503.14	959.801	690
1672.1	1503.12	960.938	695
1662.44	1512.8	958.265	700
1657.32	1515.26	955.466	705
1657.32	1515.26	955.466	710
1651.64	1522.37	953.316	715
1644.25	1538.9	946.216	720
1639.13	1538.87	947.92	725
1634.59	1538.87	947.92	730
1635.16	1553.52	933.398	735
1636.29	1553.55	931.693	740
1631.75	1561.74	940.362	745
1634.59	1561.72	941.498	750
1628.34	1568.97	940.488	755
1622.65	1568.94	942.193	760
1626.06	1577.36	944.045	765
1622.65	1582.47	945.83	770
1626.06	1586.45	945.83	775
1621.52	1587.59	939.044	780
1605.6	1588.72	919.636	785
1603.9	1590.43	927.024	790
1598.22	1596.11	923.7	795
1593.1	1612.02	933.579	800
1594.24	1616	933.579	805
1592.53	1615.43	927.327	810
1576.05	1613.73	906.357	815
1566.39	1621.12	906.357	820
1566.96	1625.66	896.696	825
1564.69	1635.33	888.28	830
1559	1641.58	876.175	835
1553.89	1646.12	876.175	840
1549.91	1659.76	876.175	845
1541.39	1672.41	869.616	850
1534.6	1683.01	869.616	855
1526.54	1687.67	850.663	860
1513.4	1691.49	844.814	865
1501.95	1685.98	829.081	870
1498.55	1681.31	809.082	875
