# Supplementary material for: Early coordination of cell migration and cardiac fate determination during mammalian gastrulation
Source: EMBO J. 2025 May 13;44(12):3327–59. doi: 10.1038/s44318-025-00441-0 (PMC12170898; doi:10.1038/s44318-025-00441-0)
Supplement: Supplementary file 25 — Source data Fig. 9 [file 44318_2025_441_MOESM25_ESM.zip]

Archive with 19 entries (13 files):
- Source Data Fig. 9/
- __MACOSX/._Source Data Fig. 9
- Source Data Fig. 9/9B/
- Source Data Fig. 9/9D/
- Source Data Fig. 9/9C/
- Source Data Fig. 9/.DS_Store
- __MACOSX/Source Data Fig. 9/._.DS_Store
- Source Data Fig. 9/9F/
- Source Data Fig. 9/9A/
- Source Data Fig. 9/9B/Fig.9B.xlsx
- __MACOSX/Source Data Fig. 9/9B/._Fig.9B.xlsx
- Source Data Fig. 9/9C/Fig.9C.xlsx
- __MACOSX/Source Data Fig. 9/9C/._Fig.9C.xlsx
- Source Data Fig. 9/9F/.DS_Store
- __MACOSX/Source Data Fig. 9/9F/._.DS_Store
- Source Data Fig. 9/9F/Fig.9F.xlsx
- __MACOSX/Source Data Fig. 9/9F/._Fig.9F.xlsx
- Source Data Fig. 9/9A/Fig.9A.xlsx
- __MACOSX/Source Data Fig. 9/9A/._Fig.9A.xlsx
