# Supplementary material for: Early coordination of cell migration and cardiac fate determination during mammalian gastrulation
Source: EMBO J. 2025 May 13;44(12):3327–59. doi: 10.1038/s44318-025-00441-0 (PMC12170898; doi:10.1038/s44318-025-00441-0)
Supplement: Supplementary file 25 — Source data Fig. 9 [file 44318_2025_441_MOESM25_ESM.zip › Source Data Fig. 9/9B/Fig.9B.xlsx]

## Sheet: Fig.9B
Step	Distance	FileName	Potency_X	Potency	Movie	Relation	Gen
1	58.0993	Track_2816_processed.xlsx_DTW_path.xlsx	Uni_X	Uni	M173	SISTERS	D11_D12
2	196.323	Track_2816_processed.xlsx_DTW_path.xlsx	Uni_X	Uni	M173	SISTERS	D11_D12
3	292.761	Track_2816_processed.xlsx_DTW_path.xlsx	Uni_X	Uni	M173	SISTERS	D11_D12
4	554	Track_2816_processed.xlsx_DTW_path.xlsx	Uni_X	Uni	M173	SISTERS	D11_D12
5	728.635	Track_2816_processed.xlsx_DTW_path.xlsx	Uni_X	Uni	M173	SISTERS	D11_D12
6	1182.13	Track_2816_processed.xlsx_DTW_path.xlsx	Uni_X	Uni	M173	SISTERS	D11_D12
7	1420.3	Track_2816_processed.xlsx_DTW_path.xlsx	Uni_X	Uni	M173	SISTERS	D11_D12
8	1978.21	Track_2816_processed.xlsx_DTW_path.xlsx	Uni_X	Uni	M173	SISTERS	D11_D12
9	2262.17	Track_2816_processed.xlsx_DTW_path.xlsx	Uni_X	Uni	M173	SISTERS	D11_D12
10	2896.1	Track_2816_processed.xlsx_DTW_path.xlsx	Uni_X	Uni	M173	SISTERS	D11_D12
11	3214.9	Track_2816_processed.xlsx_DTW_path.xlsx	Uni_X	Uni	M173	SISTERS	D11_D12
12	3931.99	Track_2816_processed.xlsx_DTW_path.xlsx	Uni_X	Uni	M173	SISTERS	D11_D12
13	4309.24	Track_2816_processed.xlsx_DTW_path.xlsx	Uni_X	Uni	M173	SISTERS	D11_D12
14	5066.8	Track_2816_processed.xlsx_DTW_path.xlsx	Uni_X	Uni	M173	SISTERS	D11_D12
15	5419.95	Track_2816_processed.xlsx_DTW_path.xlsx	Uni_X	Uni	M173	SISTERS	D11_D12
16	6126.18	Track_2816_processed.xlsx_DTW_path.xlsx	Uni_X	Uni	M173	SISTERS	D11_D12
17	6490.21	Track_2816_processed.xlsx_DTW_path.xlsx	Uni_X	Uni	M173	SISTERS	D11_D12
18	7257.93	Track_2816_processed.xlsx_DTW_path.xlsx	Uni_X	Uni	M173	SISTERS	D11_D12
19	7659.56	Track_2816_processed.xlsx_DTW_path.xlsx	Uni_X	Uni	M173	SISTERS	D11_D12
20	8577.48	Track_2816_processed.xlsx_DTW_path.xlsx	Uni_X	Uni	M173	SISTERS	D11_D12
21	9025.1	Track_2816_processed.xlsx_DTW_path.xlsx	Uni_X	Uni	M173	SISTERS	D11_D12
22	10011	Track_2816_processed.xlsx_DTW_path.xlsx	Uni_X	Uni	M173	SISTERS	D11_D12
23	10532.9	Track_2816_processed.xlsx_DTW_path.xlsx	Uni_X	Uni	M173	SISTERS	D11_D12
24	11584.8	Track_2816_processed.xlsx_DTW_path.xlsx	Uni_X	Uni	M173	SISTERS	D11_D12
25	12119.4	Track_2816_processed.xlsx_DTW_path.xlsx	Uni_X	Uni	M173	SISTERS	D11_D12
1	33.9521	Track_2177_processed.xlsx_DTW_path.xlsx	Uni_X	Uni	M176	SISTERS	D11_D12
2	114.672	Track_2177_processed.xlsx_DTW_path.xlsx	Uni_X	Uni	M176	SISTERS	D11_D12
3	157.957	Track_2177_processed.xlsx_DTW_path.xlsx	Uni_X	Uni	M176	SISTERS	D11_D12
4	240.979	Track_2177_processed.xlsx_DTW_path.xlsx	Uni_X	Uni	M176	SISTERS	D11_D12
5	282.009	Track_2177_processed.xlsx_DTW_path.xlsx	Uni_X	Uni	M176	SISTERS	D11_D12
6	373.57	Track_2177_processed.xlsx_DTW_path.xlsx	Uni_X	Uni	M176	SISTERS	D11_D12
7	420.356	Track_2177_processed.xlsx_DTW_path.xlsx	Uni_X	Uni	M176	SISTERS	D11_D12
8	497.388	Track_2177_processed.xlsx_DTW_path.xlsx	Uni_X	Uni	M176	SISTERS	D11_D12
9	536.574	Track_2177_processed.xlsx_DTW_path.xlsx	Uni_X	Uni	M176	SISTERS	D11_D12
10	624.058	Track_2177_processed.xlsx_DTW_path.xlsx	Uni_X	Uni	M176	SISTERS	D11_D12
11	690.554	Track_2177_processed.xlsx_DTW_path.xlsx	Uni_X	Uni	M176	SISTERS	D11_D12
12	781.322	Track_2177_processed.xlsx_DTW_path.xlsx	Uni_X	Uni	M176	SISTERS	D11_D12
13	846.371	Track_2177_processed.xlsx_DTW_path.xlsx	Uni_X	Uni	M176	SISTERS	D11_D12
14	955.542	Track_2177_processed.xlsx_DTW_path.xlsx	Uni_X	Uni	M176	SISTERS	D11_D12
15	1009.39	Track_2177_processed.xlsx_DTW_path.xlsx	Uni_X	Uni	M176	SISTERS	D11_D12
16	1115.83	Track_2177_processed.xlsx_DTW_path.xlsx	Uni_X	Uni	M176	SISTERS	D11_D12
17	1164.69	Track_2177_processed.xlsx_DTW_path.xlsx	Uni_X	Uni	M176	SISTERS	D11_D12
18	1272.07	Track_2177_processed.xlsx_DTW_path.xlsx	Uni_X	Uni	M176	SISTERS	D11_D12
19	1323.19	Track_2177_processed.xlsx_DTW_path.xlsx	Uni_X	Uni	M176	SISTERS	D11_D12
20	1405.82	Track_2177_processed.xlsx_DTW_path.xlsx	Uni_X	Uni	M176	SISTERS	D11_D12
21	1454.59	Track_2177_processed.xlsx_DTW_path.xlsx	Uni_X	Uni	M176	SISTERS	D11_D12
22	1533.64	Track_2177_processed.xlsx_DTW_path.xlsx	Uni_X	Uni	M176	SISTERS	D11_D12
23	1570.4	Track_2177_processed.xlsx_DTW_path.xlsx	Uni_X	Uni	M176	SISTERS	D11_D12
24	1654.21	Track_2177_processed.xlsx_DTW_path.xlsx	Uni_X	Uni	M176	SISTERS	D11_D12
25	1702.44	Track_2177_processed.xlsx_DTW_path.xlsx	Uni_X	Uni	M176	SISTERS	D11_D12
26	1797.96	Track_2177_processed.xlsx_DTW_path.xlsx	Uni_X	Uni	M176	SISTERS	D11_D12
27	1854.67	Track_2177_processed.xlsx_DTW_path.xlsx	Uni_X	Uni	M176	SISTERS	D11_D12
28	1969.45	Track_2177_processed.xlsx_DTW_path.xlsx	Uni_X	Uni	M176	SISTERS	D11_D12
29	2038.83	Track_2177_processed.xlsx_DTW_path.xlsx	Uni_X	Uni	M176	SISTERS	D11_D12
30	2166.6	Track_2177_processed.xlsx_DTW_path.xlsx	Uni_X	Uni	M176	SISTERS	D11_D12
31	2234.1	Track_2177_processed.xlsx_DTW_path.xlsx	Uni_X	Uni	M176	SISTERS	D11_D12
32	2347.79	Track_2177_processed.xlsx_DTW_path.xlsx	Uni_X	Uni	M176	SISTERS	D11_D12
33	2433.77	Track_2177_processed.xlsx_DTW_path.xlsx	Uni_X	Uni	M176	SISTERS	D11_D12
34	2561.1	Track_2177_processed.xlsx_DTW_path.xlsx	Uni_X	Uni	M176	SISTERS	D11_D12
35	2654.63	Track_2177_processed.xlsx_DTW_path.xlsx	Uni_X	Uni	M176	SISTERS	D11_D12
36	2787.45	Track_2177_processed.xlsx_DTW_path.xlsx	Uni_X	Uni	M176	SISTERS	D11_D12
37	2870.59	Track_2177_processed.xlsx_DTW_path.xlsx	Uni_X	Uni	M176	SISTERS	D11_D12
38	3005.83	Track_2177_processed.xlsx_DTW_path.xlsx	Uni_X	Uni	M176	SISTERS	D11_D12
39	3123.09	Track_2177_processed.xlsx_DTW_path.xlsx	Uni_X	Uni	M176	SISTERS	D11_D12
40	3297.03	Track_2177_processed.xlsx_DTW_path.xlsx	Uni_X	Uni	M176	SISTERS	D11_D12
41	3443.49	Track_2177_processed.xlsx_DTW_path.xlsx	Uni_X	Uni	M176	SISTERS	D11_D12
42	3675.2	Track_2177_processed.xlsx_DTW_path.xlsx	Uni_X	Uni	M176	SISTERS	D11_D12
43	3818.09	Track_2177_processed.xlsx_DTW_path.xlsx	Uni_X	Uni	M176	SISTERS	D11_D12
44	4012.02	Track_2177_processed.xlsx_DTW_path.xlsx	Uni_X	Uni	M176	SISTERS	D11_D12
45	4129.12	Track_2177_processed.xlsx_DTW_path.xlsx	Uni_X	Uni	M176	SISTERS	D11_D12
46	4338.96	Track_2177_processed.xlsx_DTW_path.xlsx	Uni_X	Uni	M176	SISTERS	D11_D12
47	4461.96	Track_2177_processed.xlsx_DTW_path.xlsx	Uni_X	Uni	M176	SISTERS	D11_D12
48	4633.68	Track_2177_processed.xlsx_DTW_path.xlsx	Uni_X	Uni	M176	SISTERS	D11_D12
49	4754.43	Track_2177_processed.xlsx_DTW_path.xlsx	Uni_X	Uni	M176	SISTERS	D11_D12
50	4965.65	Track_2177_processed.xlsx_DTW_path.xlsx	Uni_X	Uni	M176	SISTERS	D11_D12
51	5037.91	Track_2177_processed.xlsx_DTW_path.xlsx	Uni_X	Uni	M176	SISTERS	D11_D12
1	33.8323	Track_3173_processed.xlsx_DTW_path.xlsx	Uni_X	Uni	M176	SISTERS	D11_D12
2	105.553	Track_3173_processed.xlsx_DTW_path.xlsx	Uni_X	Uni	M176	SISTERS	D11_D12
3	142.85	Track_3173_processed.xlsx_DTW_path.xlsx	Uni_X	Uni	M176	SISTERS	D11_D12
4	206.59	Track_3173_processed.xlsx_DTW_path.xlsx	Uni_X	Uni	M176	SISTERS	D11_D12
5	274.135	Track_3173_processed.xlsx_DTW_path.xlsx	Uni_X	Uni	M176	SISTERS	D11_D12
6	314.246	Track_3173_processed.xlsx_DTW_path.xlsx	Uni_X	Uni	M176	SISTERS	D11_D12
7	387.273	Track_3173_processed.xlsx_DTW_path.xlsx	Uni_X	Uni	M176	SISTERS	D11_D12
8	454.02	Track_3173_processed.xlsx_DTW_path.xlsx	Uni_X	Uni	M176	SISTERS	D11_D12
9	489.927	Track_3173_processed.xlsx_DTW_path.xlsx	Uni_X	Uni	M176	SISTERS	D11_D12
10	548.048	Track_3173_processed.xlsx_DTW_path.xlsx	Uni_X	Uni	M176	SISTERS	D11_D12
11	576.112	Track_3173_processed.xlsx_DTW_path.xlsx	Uni_X	Uni	M176	SISTERS	D11_D12
12	643.113	Track_3173_processed.xlsx_DTW_path.xlsx	Uni_X	Uni	M176	SISTERS	D11_D12
13	677.199	Track_3173_processed.xlsx_DTW_path.xlsx	Uni_X	Uni	M176	SISTERS	D11_D12
14	741.754	Track_3173_processed.xlsx_DTW_path.xlsx	Uni_X	Uni	M176	SISTERS	D11_D12
15	819.616	Track_3173_processed.xlsx_DTW_path.xlsx	Uni_X	Uni	M176	SISTERS	D11_D12
16	869.382	Track_3173_processed.xlsx_DTW_path.xlsx	Uni_X	Uni	M176	SISTERS	D11_D12
17	967.054	Track_3173_processed.xlsx_DTW_path.xlsx	Uni_X	Uni	M176	SISTERS	D11_D12
18	1024.3	Track_3173_processed.xlsx_DTW_path.xlsx	Uni_X	Uni	M176	SISTERS	D11_D12
19	1152.41	Track_3173_processed.xlsx_DTW_path.xlsx	Uni_X	Uni	M176	SISTERS	D11_D12
20	1217.74	Track_3173_processed.xlsx_DTW_path.xlsx	Uni_X	Uni	M176	SISTERS	D11_D12
21	1329.61	Track_3173_processed.xlsx_DTW_path.xlsx	Uni_X	Uni	M176	SISTERS	D11_D12
22	1389.05	Track_3173_processed.xlsx_DTW_path.xlsx	Uni_X	Uni	M176	SISTERS	D11_D12
23	1531.86	Track_3173_processed.xlsx_DTW_path.xlsx	Uni_X	Uni	M176	SISTERS	D11_D12
24	1616.9	Track_3173_processed.xlsx_DTW_path.xlsx	Uni_X	Uni	M176	SISTERS	D11_D12
25	1790.53	Track_3173_processed.xlsx_DTW_path.xlsx	Uni_X	Uni	M176	SISTERS	D11_D12
26	1899.38	Track_3173_processed.xlsx_DTW_path.xlsx	Uni_X	Uni	M176	SISTERS	D11_D12
27	2027.12	Track_3173_processed.xlsx_DTW_path.xlsx	Uni_X	Uni	M176	SISTERS	D11_D12
28	2142.43	Track_3173_processed.xlsx_DTW_path.xlsx	Uni_X	Uni	M176	SISTERS	D11_D12
29	2288.02	Track_3173_processed.xlsx_DTW_path.xlsx	Uni_X	Uni	M176	SISTERS	D11_D12
30	2413.07	Track_3173_processed.xlsx_DTW_path.xlsx	Uni_X	Uni	M176	SISTERS	D11_D12
31	2572.87	Track_3173_processed.xlsx_DTW_path.xlsx	Uni_X	Uni	M176	SISTERS	D11_D12
32	2682.48	Track_3173_processed.xlsx_DTW_path.xlsx	Uni_X	Uni	M176	SISTERS	D11_D12
33	2905.01	Track_3173_processed.xlsx_DTW_path.xlsx	Uni_X	Uni	M176	SISTERS	D11_D12
34	3108.88	Track_3173_processed.xlsx_DTW_path.xlsx	Uni_X	Uni	M176	SISTERS	D11_D12
35	3239.09	Track_3173_processed.xlsx_DTW_path.xlsx	Uni_X	Uni	M176	SISTERS	D11_D12
36	3471.22	Track_3173_processed.xlsx_DTW_path.xlsx	Uni_X	Uni	M176	SISTERS	D11_D12
37	3594.67	Track_3173_processed.xlsx_DTW_path.xlsx	Uni_X	Uni	M176	SISTERS	D11_D12
38	3825.36	Track_3173_processed.xlsx_DTW_path.xlsx	Uni_X	Uni	M176	SISTERS	D11_D12
39	3946.92	Track_3173_processed.xlsx_DTW_path.xlsx	Uni_X	Uni	M176	SISTERS	D11_D12
40	4165.69	Track_3173_processed.xlsx_DTW_path.xlsx	Uni_X	Uni	M176	SISTERS	D11_D12
41	4283.02	Track_3173_processed.xlsx_DTW_path.xlsx	Uni_X	Uni	M176	SISTERS	D11_D12
42	4488.58	Track_3173_processed.xlsx_DTW_path.xlsx	Uni_X	Uni	M176	SISTERS	D11_D12
43	4601.05	Track_3173_processed.xlsx_DTW_path.xlsx	Uni_X	Uni	M176	SISTERS	D11_D12
44	4810.85	Track_3173_processed.xlsx_DTW_path.xlsx	Uni_X	Uni	M176	SISTERS	D11_D12
45	4938.78	Track_3173_processed.xlsx_DTW_path.xlsx	Uni_X	Uni	M176	SISTERS	D11_D12
1	54.1806	Track_1589_processed.xlsx_DTW_path.xlsx	Bi_X	Bi	M176	SISTERS	D11_D12
2	182.314	Track_1589_processed.xlsx_DTW_path.xlsx	Bi_X	Bi	M176	SISTERS	D11_D12
3	240.314	Track_1589_processed.xlsx_DTW_path.xlsx	Bi_X	Bi	M176	SISTERS	D11_D12
4	350.799	Track_1589_processed.xlsx_DTW_path.xlsx	Bi_X	Bi	M176	SISTERS	D11_D12
5	408.097	Track_1589_processed.xlsx_DTW_path.xlsx	Bi_X	Bi	M176	SISTERS	D11_D12
6	510.524	Track_1589_processed.xlsx_DTW_path.xlsx	Bi_X	Bi	M176	SISTERS	D11_D12
7	567.892	Track_1589_processed.xlsx_DTW_path.xlsx	Bi_X	Bi	M176	SISTERS	D11_D12
8	670.689	Track_1589_processed.xlsx_DTW_path.xlsx	Bi_X	Bi	M176	SISTERS	D11_D12
9	719.614	Track_1589_processed.xlsx_DTW_path.xlsx	Bi_X	Bi	M176	SISTERS	D11_D12
10	843.988	Track_1589_processed.xlsx_DTW_path.xlsx	Bi_X	Bi	M176	SISTERS	D11_D12
11	902.64	Track_1589_processed.xlsx_DTW_path.xlsx	Bi_X	Bi	M176	SISTERS	D11_D12
12	1015.46	Track_1589_processed.xlsx_DTW_path.xlsx	Bi_X	Bi	M176	SISTERS	D11_D12
13	1075.28	Track_1589_processed.xlsx_DTW_path.xlsx	Bi_X	Bi	M176	SISTERS	D11_D12
14	1129.96	Track_1589_processed.xlsx_DTW_path.xlsx	Bi_X	Bi	M176	SISTERS	D11_D12
15	1187.59	Track_1589_processed.xlsx_DTW_path.xlsx	Bi_X	Bi	M176	SISTERS	D11_D12
16	1232.75	Track_1589_processed.xlsx_DTW_path.xlsx	Bi_X	Bi	M176	SISTERS	D11_D12
17	1298.33	Track_1589_processed.xlsx_DTW_path.xlsx	Bi_X	Bi	M176	SISTERS	D11_D12
18	1464.35	Track_1589_processed.xlsx_DTW_path.xlsx	Bi_X	Bi	M176	SISTERS	D11_D12
19	1542.7	Track_1589_processed.xlsx_DTW_path.xlsx	Bi_X	Bi	M176	SISTERS	D11_D12
20	1697.61	Track_1589_processed.xlsx_DTW_path.xlsx	Bi_X	Bi	M176	SISTERS	D11_D12
21	1772.17	Track_1589_processed.xlsx_DTW_path.xlsx	Bi_X	Bi	M176	SISTERS	D11_D12
22	1933.23	Track_1589_processed.xlsx_DTW_path.xlsx	Bi_X	Bi	M176	SISTERS	D11_D12
23	2023.44	Track_1589_processed.xlsx_DTW_path.xlsx	Bi_X	Bi	M176	SISTERS	D11_D12
24	2235.33	Track_1589_processed.xlsx_DTW_path.xlsx	Bi_X	Bi	M176	SISTERS	D11_D12
25	2345.56	Track_1589_processed.xlsx_DTW_path.xlsx	Bi_X	Bi	M176	SISTERS	D11_D12
26	2514.94	Track_1589_processed.xlsx_DTW_path.xlsx	Bi_X	Bi	M176	SISTERS	D11_D12
27	2629.75	Track_1589_processed.xlsx_DTW_path.xlsx	Bi_X	Bi	M176	SISTERS	D11_D12
28	2821.76	Track_1589_processed.xlsx_DTW_path.xlsx	Bi_X	Bi	M176	SISTERS	D11_D12
29	2920.05	Track_1589_processed.xlsx_DTW_path.xlsx	Bi_X	Bi	M176	SISTERS	D11_D12
30	3173.68	Track_1589_processed.xlsx_DTW_path.xlsx	Bi_X	Bi	M176	SISTERS	D11_D12
31	3299	Track_1589_processed.xlsx_DTW_path.xlsx	Bi_X	Bi	M176	SISTERS	D11_D12
32	3520.06	Track_1589_processed.xlsx_DTW_path.xlsx	Bi_X	Bi	M176	SISTERS	D11_D12
33	3636.54	Track_1589_processed.xlsx_DTW_path.xlsx	Bi_X	Bi	M176	SISTERS	D11_D12
34	3929.48	Track_1589_processed.xlsx_DTW_path.xlsx	Bi_X	Bi	M176	SISTERS	D11_D12
35	4074.15	Track_1589_processed.xlsx_DTW_path.xlsx	Bi_X	Bi	M176	SISTERS	D11_D12
36	4355.15	Track_1589_processed.xlsx_DTW_path.xlsx	Bi_X	Bi	M176	SISTERS	D11_D12
37	4496.23	Track_1589_processed.xlsx_DTW_path.xlsx	Bi_X	Bi	M176	SISTERS	D11_D12
38	4789.93	Track_1589_processed.xlsx_DTW_path.xlsx	Bi_X	Bi	M176	SISTERS	D11_D12
39	4935.29	Track_1589_processed.xlsx_DTW_path.xlsx	Bi_X	Bi	M176	SISTERS	D11_D12
40	5260.05	Track_1589_processed.xlsx_DTW_path.xlsx	Bi_X	Bi	M176	SISTERS	D11_D12
41	5419.56	Track_1589_processed.xlsx_DTW_path.xlsx	Bi_X	Bi	M176	SISTERS	D11_D12
1	32.3316	Track_238_processed.xlsx_DTW_path.xlsx	Bi_X	Bi	M176	SISTERS	D11_D12
2	89.9234	Track_238_processed.xlsx_DTW_path.xlsx	Bi_X	Bi	M176	SISTERS	D11_D12
3	123.006	Track_238_processed.xlsx_DTW_path.xlsx	Bi_X	Bi	M176	SISTERS	D11_D12
4	194.044	Track_238_processed.xlsx_DTW_path.xlsx	Bi_X	Bi	M176	SISTERS	D11_D12
5	235.648	Track_238_processed.xlsx_DTW_path.xlsx	Bi_X	Bi	M176	SISTERS	D11_D12
6	283.846	Track_238_processed.xlsx_DTW_path.xlsx	Bi_X	Bi	M176	SISTERS	D11_D12
7	309.237	Track_238_processed.xlsx_DTW_path.xlsx	Bi_X	Bi	M176	SISTERS	D11_D12
8	341.46	Track_238_processed.xlsx_DTW_path.xlsx	Bi_X	Bi	M176	SISTERS	D11_D12
9	353.771	Track_238_processed.xlsx_DTW_path.xlsx	Bi_X	Bi	M176	SISTERS	D11_D12
10	380.632	Track_238_processed.xlsx_DTW_path.xlsx	Bi_X	Bi	M176	SISTERS	D11_D12
11	403.021	Track_238_processed.xlsx_DTW_path.xlsx	Bi_X	Bi	M176	SISTERS	D11_D12
12	429.249	Track_238_processed.xlsx_DTW_path.xlsx	Bi_X	Bi	M176	SISTERS	D11_D12
13	448.347	Track_238_processed.xlsx_DTW_path.xlsx	Bi_X	Bi	M176	SISTERS	D11_D12
14	492.151	Track_238_processed.xlsx_DTW_path.xlsx	Bi_X	Bi	M176	SISTERS	D11_D12
15	515.897	Track_238_processed.xlsx_DTW_path.xlsx	Bi_X	Bi	M176	SISTERS	D11_D12
16	572.438	Track_238_processed.xlsx_DTW_path.xlsx	Bi_X	Bi	M176	SISTERS	D11_D12
17	606.735	Track_238_processed.xlsx_DTW_path.xlsx	Bi_X	Bi	M176	SISTERS	D11_D12
18	632.62	Track_238_processed.xlsx_DTW_path.xlsx	Bi_X	Bi	M176	SISTERS	D11_D12
19	659.811	Track_238_processed.xlsx_DTW_path.xlsx	Bi_X	Bi	M176	SISTERS	D11_D12
20	703.378	Track_238_processed.xlsx_DTW_path.xlsx	Bi_X	Bi	M176	SISTERS	D11_D12
21	751.913	Track_238_processed.xlsx_DTW_path.xlsx	Bi_X	Bi	M176	SISTERS	D11_D12
22	792.175	Track_238_processed.xlsx_DTW_path.xlsx	Bi_X	Bi	M176	SISTERS	D11_D12
23	824.462	Track_238_processed.xlsx_DTW_path.xlsx	Bi_X	Bi	M176	SISTERS	D11_D12
24	870.192	Track_238_processed.xlsx_DTW_path.xlsx	Bi_X	Bi	M176	SISTERS	D11_D12
25	890.999	Track_238_processed.xlsx_DTW_path.xlsx	Bi_X	Bi	M176	SISTERS	D11_D12
26	924.967	Track_238_processed.xlsx_DTW_path.xlsx	Bi_X	Bi	M176	SISTERS	D11_D12
27	939	Track_238_processed.xlsx_DTW_path.xlsx	Bi_X	Bi	M176	SISTERS	D11_D12
28	960.439	Track_238_processed.xlsx_DTW_path.xlsx	Bi_X	Bi	M176	SISTERS	D11_D12
29	995.567	Track_238_processed.xlsx_DTW_path.xlsx	Bi_X	Bi	M176	SISTERS	D11_D12
30	1026.58	Track_238_processed.xlsx_DTW_path.xlsx	Bi_X	Bi	M176	SISTERS	D11_D12
31	1079.88	Track_238_processed.xlsx_DTW_path.xlsx	Bi_X	Bi	M176	SISTERS	D11_D12
32	1102.63	Track_238_processed.xlsx_DTW_path.xlsx	Bi_X	Bi	M176	SISTERS	D11_D12
33	1171.87	Track_238_processed.xlsx_DTW_path.xlsx	Bi_X	Bi	M176	SISTERS	D11_D12
34	1225.95	Track_238_processed.xlsx_DTW_path.xlsx	Bi_X	Bi	M176	SISTERS	D11_D12
35	1253.6	Track_238_processed.xlsx_DTW_path.xlsx	Bi_X	Bi	M176	SISTERS	D11_D12
36	1304.09	Track_238_processed.xlsx_DTW_path.xlsx	Bi_X	Bi	M176	SISTERS	D11_D12
37	1344.95	Track_238_processed.xlsx_DTW_path.xlsx	Bi_X	Bi	M176	SISTERS	D11_D12
38	1372.47	Track_238_processed.xlsx_DTW_path.xlsx	Bi_X	Bi	M176	SISTERS	D11_D12
39	1383.89	Track_238_processed.xlsx_DTW_path.xlsx	Bi_X	Bi	M176	SISTERS	D11_D12
40	1423.59	Track_238_processed.xlsx_DTW_path.xlsx	Bi_X	Bi	M176	SISTERS	D11_D12
41	1475.5	Track_238_processed.xlsx_DTW_path.xlsx	Bi_X	Bi	M176	SISTERS	D11_D12
42	1519.94	Track_238_processed.xlsx_DTW_path.xlsx	Bi_X	Bi	M176	SISTERS	D11_D12
43	1542.92	Track_238_processed.xlsx_DTW_path.xlsx	Bi_X	Bi	M176	SISTERS	D11_D12
44	1598.94	Track_238_processed.xlsx_DTW_path.xlsx	Bi_X	Bi	M176	SISTERS	D11_D12
45	1655.57	Track_238_processed.xlsx_DTW_path.xlsx	Bi_X	Bi	M176	SISTERS	D11_D12
46	1689.39	Track_238_processed.xlsx_DTW_path.xlsx	Bi_X	Bi	M176	SISTERS	D11_D12
1	196.633	Track_1171_processed.xlsx_DTW_path.xlsx	Uni_X	Uni	M317	SISTERS	D11_D12
2	617.503	Track_1171_processed.xlsx_DTW_path.xlsx	Uni_X	Uni	M317	SISTERS	D11_D12
3	825.228	Track_1171_processed.xlsx_DTW_path.xlsx	Uni_X	Uni	M317	SISTERS	D11_D12
4	1241.44	Track_1171_processed.xlsx_DTW_path.xlsx	Uni_X	Uni	M317	SISTERS	D11_D12
5	1637.27	Track_1171_processed.xlsx_DTW_path.xlsx	Uni_X	Uni	M317	SISTERS	D11_D12
6	1840.37	Track_1171_processed.xlsx_DTW_path.xlsx	Uni_X	Uni	M317	SISTERS	D11_D12
7	2204.6	Track_1171_processed.xlsx_DTW_path.xlsx	Uni_X	Uni	M317	SISTERS	D11_D12
8	2388.39	Track_1171_processed.xlsx_DTW_path.xlsx	Uni_X	Uni	M317	SISTERS	D11_D12
9	2686.97	Track_1171_processed.xlsx_DTW_path.xlsx	Uni_X	Uni	M317	SISTERS	D11_D12
10	2851.87	Track_1171_processed.xlsx_DTW_path.xlsx	Uni_X	Uni	M317	SISTERS	D11_D12
11	3100.05	Track_1171_processed.xlsx_DTW_path.xlsx	Uni_X	Uni	M317	SISTERS	D11_D12
12	3337.98	Track_1171_processed.xlsx_DTW_path.xlsx	Uni_X	Uni	M317	SISTERS	D11_D12
13	3462.21	Track_1171_processed.xlsx_DTW_path.xlsx	Uni_X	Uni	M317	SISTERS	D11_D12
14	3699.05	Track_1171_processed.xlsx_DTW_path.xlsx	Uni_X	Uni	M317	SISTERS	D11_D12
15	3829.01	Track_1171_processed.xlsx_DTW_path.xlsx	Uni_X	Uni	M317	SISTERS	D11_D12
16	4050.57	Track_1171_processed.xlsx_DTW_path.xlsx	Uni_X	Uni	M317	SISTERS	D11_D12
17	4171.17	Track_1171_processed.xlsx_DTW_path.xlsx	Uni_X	Uni	M317	SISTERS	D11_D12
18	4415.69	Track_1171_processed.xlsx_DTW_path.xlsx	Uni_X	Uni	M317	SISTERS	D11_D12
19	4545.56	Track_1171_processed.xlsx_DTW_path.xlsx	Uni_X	Uni	M317	SISTERS	D11_D12
20	4785.09	Track_1171_processed.xlsx_DTW_path.xlsx	Uni_X	Uni	M317	SISTERS	D11_D12
21	4914.42	Track_1171_processed.xlsx_DTW_path.xlsx	Uni_X	Uni	M317	SISTERS	D11_D12
22	5155.89	Track_1171_processed.xlsx_DTW_path.xlsx	Uni_X	Uni	M317	SISTERS	D11_D12
23	5289.88	Track_1171_processed.xlsx_DTW_path.xlsx	Uni_X	Uni	M317	SISTERS	D11_D12
24	5544.27	Track_1171_processed.xlsx_DTW_path.xlsx	Uni_X	Uni	M317	SISTERS	D11_D12
25	5686.92	Track_1171_processed.xlsx_DTW_path.xlsx	Uni_X	Uni	M317	SISTERS	D11_D12
26	5961.49	Track_1171_processed.xlsx_DTW_path.xlsx	Uni_X	Uni	M317	SISTERS	D11_D12
27	6092.23	Track_1171_processed.xlsx_DTW_path.xlsx	Uni_X	Uni	M317	SISTERS	D11_D12
28	6308.86	Track_1171_processed.xlsx_DTW_path.xlsx	Uni_X	Uni	M317	SISTERS	D11_D12
29	6435.15	Track_1171_processed.xlsx_DTW_path.xlsx	Uni_X	Uni	M317	SISTERS	D11_D12
30	6652.36	Track_1171_processed.xlsx_DTW_path.xlsx	Uni_X	Uni	M317	SISTERS	D11_D12
31	6758.46	Track_1171_processed.xlsx_DTW_path.xlsx	Uni_X	Uni	M317	SISTERS	D11_D12
32	6923.65	Track_1171_processed.xlsx_DTW_path.xlsx	Uni_X	Uni	M317	SISTERS	D11_D12
33	7040.13	Track_1171_processed.xlsx_DTW_path.xlsx	Uni_X	Uni	M317	SISTERS	D11_D12
34	7207.68	Track_1171_processed.xlsx_DTW_path.xlsx	Uni_X	Uni	M317	SISTERS	D11_D12
35	7310.55	Track_1171_processed.xlsx_DTW_path.xlsx	Uni_X	Uni	M317	SISTERS	D11_D12
36	7434.49	Track_1171_processed.xlsx_DTW_path.xlsx	Uni_X	Uni	M317	SISTERS	D11_D12
37	7549.34	Track_1171_processed.xlsx_DTW_path.xlsx	Uni_X	Uni	M317	SISTERS	D11_D12
38	7663.25	Track_1171_processed.xlsx_DTW_path.xlsx	Uni_X	Uni	M317	SISTERS	D11_D12
39	7723.88	Track_1171_processed.xlsx_DTW_path.xlsx	Uni_X	Uni	M317	SISTERS	D11_D12
40	7834.16	Track_1171_processed.xlsx_DTW_path.xlsx	Uni_X	Uni	M317	SISTERS	D11_D12
41	7895.82	Track_1171_processed.xlsx_DTW_path.xlsx	Uni_X	Uni	M317	SISTERS	D11_D12
42	7995.06	Track_1171_processed.xlsx_DTW_path.xlsx	Uni_X	Uni	M317	SISTERS	D11_D12
43	8054.66	Track_1171_processed.xlsx_DTW_path.xlsx	Uni_X	Uni	M317	SISTERS	D11_D12
44	8163.28	Track_1171_processed.xlsx_DTW_path.xlsx	Uni_X	Uni	M317	SISTERS	D11_D12
45	8218.17	Track_1171_processed.xlsx_DTW_path.xlsx	Uni_X	Uni	M317	SISTERS	D11_D12
46	8337.19	Track_1171_processed.xlsx_DTW_path.xlsx	Uni_X	Uni	M317	SISTERS	D11_D12
47	8466.79	Track_1171_processed.xlsx_DTW_path.xlsx	Uni_X	Uni	M317	SISTERS	D11_D12
48	8553.8	Track_1171_processed.xlsx_DTW_path.xlsx	Uni_X	Uni	M317	SISTERS	D11_D12
49	8632.12	Track_1171_processed.xlsx_DTW_path.xlsx	Uni_X	Uni	M317	SISTERS	D11_D12
1	187.4	Track_1343_processed.xlsx_DTW_path.xlsx	Uni_X	Uni	M317	SISTERS	D11_D12
2	413.922	Track_1343_processed.xlsx_DTW_path.xlsx	Uni_X	Uni	M317	SISTERS	D11_D12
3	478.517	Track_1343_processed.xlsx_DTW_path.xlsx	Uni_X	Uni	M317	SISTERS	D11_D12
4	662.626	Track_1343_processed.xlsx_DTW_path.xlsx	Uni_X	Uni	M317	SISTERS	D11_D12
5	722.037	Track_1343_processed.xlsx_DTW_path.xlsx	Uni_X	Uni	M317	SISTERS	D11_D12
6	819.801	Track_1343_processed.xlsx_DTW_path.xlsx	Uni_X	Uni	M317	SISTERS	D11_D12
7	866.492	Track_1343_processed.xlsx_DTW_path.xlsx	Uni_X	Uni	M317	SISTERS	D11_D12
8	943.902	Track_1343_processed.xlsx_DTW_path.xlsx	Uni_X	Uni	M317	SISTERS	D11_D12
9	1050.97	Track_1343_processed.xlsx_DTW_path.xlsx	Uni_X	Uni	M317	SISTERS	D11_D12
10	1151.34	Track_1343_processed.xlsx_DTW_path.xlsx	Uni_X	Uni	M317	SISTERS	D11_D12
11	1275.51	Track_1343_processed.xlsx_DTW_path.xlsx	Uni_X	Uni	M317	SISTERS	D11_D12
12	1402.4	Track_1343_processed.xlsx_DTW_path.xlsx	Uni_X	Uni	M317	SISTERS	D11_D12
13	1472.02	Track_1343_processed.xlsx_DTW_path.xlsx	Uni_X	Uni	M317	SISTERS	D11_D12
14	1553.4	Track_1343_processed.xlsx_DTW_path.xlsx	Uni_X	Uni	M317	SISTERS	D11_D12
15	1643.01	Track_1343_processed.xlsx_DTW_path.xlsx	Uni_X	Uni	M317	SISTERS	D11_D12
16	1802.44	Track_1343_processed.xlsx_DTW_path.xlsx	Uni_X	Uni	M317	SISTERS	D11_D12
17	1939.52	Track_1343_processed.xlsx_DTW_path.xlsx	Uni_X	Uni	M317	SISTERS	D11_D12
18	2002.79	Track_1343_processed.xlsx_DTW_path.xlsx	Uni_X	Uni	M317	SISTERS	D11_D12
19	2123.48	Track_1343_processed.xlsx_DTW_path.xlsx	Uni_X	Uni	M317	SISTERS	D11_D12
20	2090.38	Track_1343_processed.xlsx_DTW_path.xlsx	Uni_X	Uni	M317	SISTERS	D11_D12
21	2244.27	Track_1343_processed.xlsx_DTW_path.xlsx	Uni_X	Uni	M317	SISTERS	D11_D12
22	2365.1	Track_1343_processed.xlsx_DTW_path.xlsx	Uni_X	Uni	M317	SISTERS	D11_D12
23	2486.05	Track_1343_processed.xlsx_DTW_path.xlsx	Uni_X	Uni	M317	SISTERS	D11_D12
24	2507.23	Track_1343_processed.xlsx_DTW_path.xlsx	Uni_X	Uni	M317	SISTERS	D11_D12
25	2623.19	Track_1343_processed.xlsx_DTW_path.xlsx	Uni_X	Uni	M317	SISTERS	D11_D12
26	2743.63	Track_1343_processed.xlsx_DTW_path.xlsx	Uni_X	Uni	M317	SISTERS	D11_D12
27	2812.21	Track_1343_processed.xlsx_DTW_path.xlsx	Uni_X	Uni	M317	SISTERS	D11_D12
28	2936.53	Track_1343_processed.xlsx_DTW_path.xlsx	Uni_X	Uni	M317	SISTERS	D11_D12
29	3107.83	Track_1343_processed.xlsx_DTW_path.xlsx	Uni_X	Uni	M317	SISTERS	D11_D12
30	3270.95	Track_1343_processed.xlsx_DTW_path.xlsx	Uni_X	Uni	M317	SISTERS	D11_D12
31	3448.78	Track_1343_processed.xlsx_DTW_path.xlsx	Uni_X	Uni	M317	SISTERS	D11_D12
32	3520.55	Track_1343_processed.xlsx_DTW_path.xlsx	Uni_X	Uni	M317	SISTERS	D11_D12
33	3660	Track_1343_processed.xlsx_DTW_path.xlsx	Uni_X	Uni	M317	SISTERS	D11_D12
34	3771.5	Track_1343_processed.xlsx_DTW_path.xlsx	Uni_X	Uni	M317	SISTERS	D11_D12
35	3924.55	Track_1343_processed.xlsx_DTW_path.xlsx	Uni_X	Uni	M317	SISTERS	D11_D12
36	3999.98	Track_1343_processed.xlsx_DTW_path.xlsx	Uni_X	Uni	M317	SISTERS	D11_D12
37	4124.34	Track_1343_processed.xlsx_DTW_path.xlsx	Uni_X	Uni	M317	SISTERS	D11_D12
38	4261.29	Track_1343_processed.xlsx_DTW_path.xlsx	Uni_X	Uni	M317	SISTERS	D11_D12
39	4379.36	Track_1343_processed.xlsx_DTW_path.xlsx	Uni_X	Uni	M317	SISTERS	D11_D12
1	145.249	Track_395_processed.xlsx_DTW_path.xlsx	Uni_X	Uni	M317	SISTERS	D11_D12
2	502.964	Track_395_processed.xlsx_DTW_path.xlsx	Uni_X	Uni	M317	SISTERS	D11_D12
3	726.661	Track_395_processed.xlsx_DTW_path.xlsx	Uni_X	Uni	M317	SISTERS	D11_D12
4	1114.29	Track_395_processed.xlsx_DTW_path.xlsx	Uni_X	Uni	M317	SISTERS	D11_D12
5	1513.71	Track_395_processed.xlsx_DTW_path.xlsx	Uni_X	Uni	M317	SISTERS	D11_D12
6	1781.18	Track_395_processed.xlsx_DTW_path.xlsx	Uni_X	Uni	M317	SISTERS	D11_D12
7	2280.81	Track_395_processed.xlsx_DTW_path.xlsx	Uni_X	Uni	M317	SISTERS	D11_D12
8	2634.66	Track_395_processed.xlsx_DTW_path.xlsx	Uni_X	Uni	M317	SISTERS	D11_D12
9	2734.12	Track_395_processed.xlsx_DTW_path.xlsx	Uni_X	Uni	M317	SISTERS	D11_D12
10	2994.29	Track_395_processed.xlsx_DTW_path.xlsx	Uni_X	Uni	M317	SISTERS	D11_D12
11	3132.52	Track_395_processed.xlsx_DTW_path.xlsx	Uni_X	Uni	M317	SISTERS	D11_D12
12	3195.6	Track_395_processed.xlsx_DTW_path.xlsx	Uni_X	Uni	M317	SISTERS	D11_D12
13	3350.63	Track_395_processed.xlsx_DTW_path.xlsx	Uni_X	Uni	M317	SISTERS	D11_D12
14	3471.57	Track_395_processed.xlsx_DTW_path.xlsx	Uni_X	Uni	M317	SISTERS	D11_D12
15	4002.81	Track_395_processed.xlsx_DTW_path.xlsx	Uni_X	Uni	M317	SISTERS	D11_D12
16	4241.39	Track_395_processed.xlsx_DTW_path.xlsx	Uni_X	Uni	M317	SISTERS	D11_D12
17	4483.11	Track_395_processed.xlsx_DTW_path.xlsx	Uni_X	Uni	M317	SISTERS	D11_D12
18	4605.47	Track_395_processed.xlsx_DTW_path.xlsx	Uni_X	Uni	M317	SISTERS	D11_D12
19	5073.59	Track_395_processed.xlsx_DTW_path.xlsx	Uni_X	Uni	M317	SISTERS	D11_D12
20	5311.33	Track_395_processed.xlsx_DTW_path.xlsx	Uni_X	Uni	M317	SISTERS	D11_D12
21	5859.83	Track_395_processed.xlsx_DTW_path.xlsx	Uni_X	Uni	M317	SISTERS	D11_D12
22	6248.99	Track_395_processed.xlsx_DTW_path.xlsx	Uni_X	Uni	M317	SISTERS	D11_D12
23	6775.2	Track_395_processed.xlsx_DTW_path.xlsx	Uni_X	Uni	M317	SISTERS	D11_D12
24	7260	Track_395_processed.xlsx_DTW_path.xlsx	Uni_X	Uni	M317	SISTERS	D11_D12
25	7973.76	Track_395_processed.xlsx_DTW_path.xlsx	Uni_X	Uni	M317	SISTERS	D11_D12
26	8450.11	Track_395_processed.xlsx_DTW_path.xlsx	Uni_X	Uni	M317	SISTERS	D11_D12
27	9239.41	Track_395_processed.xlsx_DTW_path.xlsx	Uni_X	Uni	M317	SISTERS	D11_D12
28	9785.27	Track_395_processed.xlsx_DTW_path.xlsx	Uni_X	Uni	M317	SISTERS	D11_D12
1	44.0041	Track_605_processed.xlsx_DTW_path.xlsx	Uni_X	Uni	M317	SISTERS	D11_D12
2	135.035	Track_605_processed.xlsx_DTW_path.xlsx	Uni_X	Uni	M317	SISTERS	D11_D12
3	169.844	Track_605_processed.xlsx_DTW_path.xlsx	Uni_X	Uni	M317	SISTERS	D11_D12
4	257.672	Track_605_processed.xlsx_DTW_path.xlsx	Uni_X	Uni	M317	SISTERS	D11_D12
5	296.295	Track_605_processed.xlsx_DTW_path.xlsx	Uni_X	Uni	M317	SISTERS	D11_D12
6	385.87	Track_605_processed.xlsx_DTW_path.xlsx	Uni_X	Uni	M317	SISTERS	D11_D12
7	433.091	Track_605_processed.xlsx_DTW_path.xlsx	Uni_X	Uni	M317	SISTERS	D11_D12
8	556.119	Track_605_processed.xlsx_DTW_path.xlsx	Uni_X	Uni	M317	SISTERS	D11_D12
9	618.391	Track_605_processed.xlsx_DTW_path.xlsx	Uni_X	Uni	M317	SISTERS	D11_D12
10	731.551	Track_605_processed.xlsx_DTW_path.xlsx	Uni_X	Uni	M317	SISTERS	D11_D12
11	793.653	Track_605_processed.xlsx_DTW_path.xlsx	Uni_X	Uni	M317	SISTERS	D11_D12
12	919.041	Track_605_processed.xlsx_DTW_path.xlsx	Uni_X	Uni	M317	SISTERS	D11_D12
13	984.432	Track_605_processed.xlsx_DTW_path.xlsx	Uni_X	Uni	M317	SISTERS	D11_D12
14	1108.48	Track_605_processed.xlsx_DTW_path.xlsx	Uni_X	Uni	M317	SISTERS	D11_D12
15	1191.67	Track_605_processed.xlsx_DTW_path.xlsx	Uni_X	Uni	M317	SISTERS	D11_D12
16	1304.8	Track_605_processed.xlsx_DTW_path.xlsx	Uni_X	Uni	M317	SISTERS	D11_D12
17	1412.07	Track_605_processed.xlsx_DTW_path.xlsx	Uni_X	Uni	M317	SISTERS	D11_D12
18	1467.47	Track_605_processed.xlsx_DTW_path.xlsx	Uni_X	Uni	M317	SISTERS	D11_D12
19	1557.62	Track_605_processed.xlsx_DTW_path.xlsx	Uni_X	Uni	M317	SISTERS	D11_D12
20	1607.6	Track_605_processed.xlsx_DTW_path.xlsx	Uni_X	Uni	M317	SISTERS	D11_D12
21	1721.25	Track_605_processed.xlsx_DTW_path.xlsx	Uni_X	Uni	M317	SISTERS	D11_D12
22	1780.03	Track_605_processed.xlsx_DTW_path.xlsx	Uni_X	Uni	M317	SISTERS	D11_D12
23	1882.1	Track_605_processed.xlsx_DTW_path.xlsx	Uni_X	Uni	M317	SISTERS	D11_D12
24	1936.35	Track_605_processed.xlsx_DTW_path.xlsx	Uni_X	Uni	M317	SISTERS	D11_D12
25	2030.03	Track_605_processed.xlsx_DTW_path.xlsx	Uni_X	Uni	M317	SISTERS	D11_D12
26	2074.11	Track_605_processed.xlsx_DTW_path.xlsx	Uni_X	Uni	M317	SISTERS	D11_D12
27	2164.87	Track_605_processed.xlsx_DTW_path.xlsx	Uni_X	Uni	M317	SISTERS	D11_D12
28	2252.67	Track_605_processed.xlsx_DTW_path.xlsx	Uni_X	Uni	M317	SISTERS	D11_D12
29	2297.25	Track_605_processed.xlsx_DTW_path.xlsx	Uni_X	Uni	M317	SISTERS	D11_D12
30	2384.48	Track_605_processed.xlsx_DTW_path.xlsx	Uni_X	Uni	M317	SISTERS	D11_D12
31	2442.33	Track_605_processed.xlsx_DTW_path.xlsx	Uni_X	Uni	M317	SISTERS	D11_D12
32	2553.22	Track_605_processed.xlsx_DTW_path.xlsx	Uni_X	Uni	M317	SISTERS	D11_D12
33	2646.53	Track_605_processed.xlsx_DTW_path.xlsx	Uni_X	Uni	M317	SISTERS	D11_D12
34	2704.18	Track_605_processed.xlsx_DTW_path.xlsx	Uni_X	Uni	M317	SISTERS	D11_D12
35	2773.51	Track_605_processed.xlsx_DTW_path.xlsx	Uni_X	Uni	M317	SISTERS	D11_D12
36	2822.38	Track_605_processed.xlsx_DTW_path.xlsx	Uni_X	Uni	M317	SISTERS	D11_D12
37	2908.89	Track_605_processed.xlsx_DTW_path.xlsx	Uni_X	Uni	M317	SISTERS	D11_D12
38	2955.46	Track_605_processed.xlsx_DTW_path.xlsx	Uni_X	Uni	M317	SISTERS	D11_D12
39	3041.83	Track_605_processed.xlsx_DTW_path.xlsx	Uni_X	Uni	M317	SISTERS	D11_D12
40	3090.95	Track_605_processed.xlsx_DTW_path.xlsx	Uni_X	Uni	M317	SISTERS	D11_D12
41	3153.83	Track_605_processed.xlsx_DTW_path.xlsx	Uni_X	Uni	M317	SISTERS	D11_D12
42	3208.32	Track_605_processed.xlsx_DTW_path.xlsx	Uni_X	Uni	M317	SISTERS	D11_D12
43	3315.79	Track_605_processed.xlsx_DTW_path.xlsx	Uni_X	Uni	M317	SISTERS	D11_D12
44	3417.18	Track_605_processed.xlsx_DTW_path.xlsx	Uni_X	Uni	M317	SISTERS	D11_D12
45	3508.35	Track_605_processed.xlsx_DTW_path.xlsx	Uni_X	Uni	M317	SISTERS	D11_D12
46	3624.46	Track_605_processed.xlsx_DTW_path.xlsx	Uni_X	Uni	M317	SISTERS	D11_D12
47	3725.02	Track_605_processed.xlsx_DTW_path.xlsx	Uni_X	Uni	M317	SISTERS	D11_D12
48	3962.74	Track_605_processed.xlsx_DTW_path.xlsx	Uni_X	Uni	M317	SISTERS	D11_D12
1	41.886	Track_1_processed.xlsx_DTW_path.xlsx	Bi_X	Bi	M194	SISTERS	D21_D22
2	146.744	Track_1_processed.xlsx_DTW_path.xlsx	Bi_X	Bi	M194	SISTERS	D21_D22
3	189.636	Track_1_processed.xlsx_DTW_path.xlsx	Bi_X	Bi	M194	SISTERS	D21_D22
4	314.368	Track_1_processed.xlsx_DTW_path.xlsx	Bi_X	Bi	M194	SISTERS	D21_D22
5	379.511	Track_1_processed.xlsx_DTW_path.xlsx	Bi_X	Bi	M194	SISTERS	D21_D22
6	527.456	Track_1_processed.xlsx_DTW_path.xlsx	Bi_X	Bi	M194	SISTERS	D21_D22
7	604.068	Track_1_processed.xlsx_DTW_path.xlsx	Bi_X	Bi	M194	SISTERS	D21_D22
8	792.933	Track_1_processed.xlsx_DTW_path.xlsx	Bi_X	Bi	M194	SISTERS	D21_D22
9	963.33	Track_1_processed.xlsx_DTW_path.xlsx	Bi_X	Bi	M194	SISTERS	D21_D22
10	1079.09	Track_1_processed.xlsx_DTW_path.xlsx	Bi_X	Bi	M194	SISTERS	D21_D22
11	1239.5	Track_1_processed.xlsx_DTW_path.xlsx	Bi_X	Bi	M194	SISTERS	D21_D22
12	1339.04	Track_1_processed.xlsx_DTW_path.xlsx	Bi_X	Bi	M194	SISTERS	D21_D22
13	1525.28	Track_1_processed.xlsx_DTW_path.xlsx	Bi_X	Bi	M194	SISTERS	D21_D22
14	1668.62	Track_1_processed.xlsx_DTW_path.xlsx	Bi_X	Bi	M194	SISTERS	D21_D22
15	1794.57	Track_1_processed.xlsx_DTW_path.xlsx	Bi_X	Bi	M194	SISTERS	D21_D22
16	1953.64	Track_1_processed.xlsx_DTW_path.xlsx	Bi_X	Bi	M194	SISTERS	D21_D22
17	2090.72	Track_1_processed.xlsx_DTW_path.xlsx	Bi_X	Bi	M194	SISTERS	D21_D22
18	2224.31	Track_1_processed.xlsx_DTW_path.xlsx	Bi_X	Bi	M194	SISTERS	D21_D22
19	2351.08	Track_1_processed.xlsx_DTW_path.xlsx	Bi_X	Bi	M194	SISTERS	D21_D22
20	2445.5	Track_1_processed.xlsx_DTW_path.xlsx	Bi_X	Bi	M194	SISTERS	D21_D22
21	2568.78	Track_1_processed.xlsx_DTW_path.xlsx	Bi_X	Bi	M194	SISTERS	D21_D22
22	2650.54	Track_1_processed.xlsx_DTW_path.xlsx	Bi_X	Bi	M194	SISTERS	D21_D22
23	2787.05	Track_1_processed.xlsx_DTW_path.xlsx	Bi_X	Bi	M194	SISTERS	D21_D22
24	2864.37	Track_1_processed.xlsx_DTW_path.xlsx	Bi_X	Bi	M194	SISTERS	D21_D22
25	3004.67	Track_1_processed.xlsx_DTW_path.xlsx	Bi_X	Bi	M194	SISTERS	D21_D22
26	3063.64	Track_1_processed.xlsx_DTW_path.xlsx	Bi_X	Bi	M194	SISTERS	D21_D22
27	3197.62	Track_1_processed.xlsx_DTW_path.xlsx	Bi_X	Bi	M194	SISTERS	D21_D22
28	3254.47	Track_1_processed.xlsx_DTW_path.xlsx	Bi_X	Bi	M194	SISTERS	D21_D22
29	3391.25	Track_1_processed.xlsx_DTW_path.xlsx	Bi_X	Bi	M194	SISTERS	D21_D22
30	3464.8	Track_1_processed.xlsx_DTW_path.xlsx	Bi_X	Bi	M194	SISTERS	D21_D22
31	3595.28	Track_1_processed.xlsx_DTW_path.xlsx	Bi_X	Bi	M194	SISTERS	D21_D22
32	3713.57	Track_1_processed.xlsx_DTW_path.xlsx	Bi_X	Bi	M194	SISTERS	D21_D22
33	3910.19	Track_1_processed.xlsx_DTW_path.xlsx	Bi_X	Bi	M194	SISTERS	D21_D22
34	4069.46	Track_1_processed.xlsx_DTW_path.xlsx	Bi_X	Bi	M194	SISTERS	D21_D22
35	4239.09	Track_1_processed.xlsx_DTW_path.xlsx	Bi_X	Bi	M194	SISTERS	D21_D22
36	4365.04	Track_1_processed.xlsx_DTW_path.xlsx	Bi_X	Bi	M194	SISTERS	D21_D22
37	4499.89	Track_1_processed.xlsx_DTW_path.xlsx	Bi_X	Bi	M194	SISTERS	D21_D22
38	4656.4	Track_1_processed.xlsx_DTW_path.xlsx	Bi_X	Bi	M194	SISTERS	D21_D22
39	4776.06	Track_1_processed.xlsx_DTW_path.xlsx	Bi_X	Bi	M194	SISTERS	D21_D22
40	4878.58	Track_1_processed.xlsx_DTW_path.xlsx	Bi_X	Bi	M194	SISTERS	D21_D22
41	4967.57	Track_1_processed.xlsx_DTW_path.xlsx	Bi_X	Bi	M194	SISTERS	D21_D22
42	5154.14	Track_1_processed.xlsx_DTW_path.xlsx	Bi_X	Bi	M194	SISTERS	D21_D22
43	5347.91	Track_1_processed.xlsx_DTW_path.xlsx	Bi_X	Bi	M194	SISTERS	D21_D22
1	49.5646	Track_1171_processed.xlsx_DTW_path.xlsx	Bi_X	Bi	M317	SISTERS	D21_D22
2	184.979	Track_1171_processed.xlsx_DTW_path.xlsx	Bi_X	Bi	M317	SISTERS	D21_D22
3	272.758	Track_1171_processed.xlsx_DTW_path.xlsx	Bi_X	Bi	M317	SISTERS	D21_D22
4	334.309	Track_1171_processed.xlsx_DTW_path.xlsx	Bi_X	Bi	M317	SISTERS	D21_D22
5	430.98	Track_1171_processed.xlsx_DTW_path.xlsx	Bi_X	Bi	M317	SISTERS	D21_D22
6	533.273	Track_1171_processed.xlsx_DTW_path.xlsx	Bi_X	Bi	M317	SISTERS	D21_D22
7	591.365	Track_1171_processed.xlsx_DTW_path.xlsx	Bi_X	Bi	M317	SISTERS	D21_D22
8	692.901	Track_1171_processed.xlsx_DTW_path.xlsx	Bi_X	Bi	M317	SISTERS	D21_D22
9	744.97	Track_1171_processed.xlsx_DTW_path.xlsx	Bi_X	Bi	M317	SISTERS	D21_D22
10	828.428	Track_1171_processed.xlsx_DTW_path.xlsx	Bi_X	Bi	M317	SISTERS	D21_D22
11	882.103	Track_1171_processed.xlsx_DTW_path.xlsx	Bi_X	Bi	M317	SISTERS	D21_D22
12	970.09	Track_1171_processed.xlsx_DTW_path.xlsx	Bi_X	Bi	M317	SISTERS	D21_D22
13	1069.06	Track_1171_processed.xlsx_DTW_path.xlsx	Bi_X	Bi	M317	SISTERS	D21_D22
14	1211.39	Track_1171_processed.xlsx_DTW_path.xlsx	Bi_X	Bi	M317	SISTERS	D21_D22
15	1292.34	Track_1171_processed.xlsx_DTW_path.xlsx	Bi_X	Bi	M317	SISTERS	D21_D22
16	1354.64	Track_1171_processed.xlsx_DTW_path.xlsx	Bi_X	Bi	M317	SISTERS	D21_D22
17	1431.29	Track_1171_processed.xlsx_DTW_path.xlsx	Bi_X	Bi	M317	SISTERS	D21_D22
18	1790.2	Track_1171_processed.xlsx_DTW_path.xlsx	Bi_X	Bi	M317	SISTERS	D21_D22
19	1972.63	Track_1171_processed.xlsx_DTW_path.xlsx	Bi_X	Bi	M317	SISTERS	D21_D22
20	2302.04	Track_1171_processed.xlsx_DTW_path.xlsx	Bi_X	Bi	M317	SISTERS	D21_D22
21	2453.39	Track_1171_processed.xlsx_DTW_path.xlsx	Bi_X	Bi	M317	SISTERS	D21_D22
22	2724.63	Track_1171_processed.xlsx_DTW_path.xlsx	Bi_X	Bi	M317	SISTERS	D21_D22
23	2852.98	Track_1171_processed.xlsx_DTW_path.xlsx	Bi_X	Bi	M317	SISTERS	D21_D22
24	3121.39	Track_1171_processed.xlsx_DTW_path.xlsx	Bi_X	Bi	M317	SISTERS	D21_D22
25	3265.29	Track_1171_processed.xlsx_DTW_path.xlsx	Bi_X	Bi	M317	SISTERS	D21_D22
26	3579.4	Track_1171_processed.xlsx_DTW_path.xlsx	Bi_X	Bi	M317	SISTERS	D21_D22
27	3758.78	Track_1171_processed.xlsx_DTW_path.xlsx	Bi_X	Bi	M317	SISTERS	D21_D22
28	4011.29	Track_1171_processed.xlsx_DTW_path.xlsx	Bi_X	Bi	M317	SISTERS	D21_D22
29	4140.07	Track_1171_processed.xlsx_DTW_path.xlsx	Bi_X	Bi	M317	SISTERS	D21_D22
30	4335.5	Track_1171_processed.xlsx_DTW_path.xlsx	Bi_X	Bi	M317	SISTERS	D21_D22
31	4447.61	Track_1171_processed.xlsx_DTW_path.xlsx	Bi_X	Bi	M317	SISTERS	D21_D22
32	4649.07	Track_1171_processed.xlsx_DTW_path.xlsx	Bi_X	Bi	M317	SISTERS	D21_D22
33	4764.99	Track_1171_processed.xlsx_DTW_path.xlsx	Bi_X	Bi	M317	SISTERS	D21_D22
34	4973.8	Track_1171_processed.xlsx_DTW_path.xlsx	Bi_X	Bi	M317	SISTERS	D21_D22
35	5145.3	Track_1171_processed.xlsx_DTW_path.xlsx	Bi_X	Bi	M317	SISTERS	D21_D22
36	5208.87	Track_1171_processed.xlsx_DTW_path.xlsx	Bi_X	Bi	M317	SISTERS	D21_D22
37	5322.77	Track_1171_processed.xlsx_DTW_path.xlsx	Bi_X	Bi	M317	SISTERS	D21_D22
38	5430.44	Track_1171_processed.xlsx_DTW_path.xlsx	Bi_X	Bi	M317	SISTERS	D21_D22
39	5496.65	Track_1171_processed.xlsx_DTW_path.xlsx	Bi_X	Bi	M317	SISTERS	D21_D22
40	5593.21	Track_1171_processed.xlsx_DTW_path.xlsx	Bi_X	Bi	M317	SISTERS	D21_D22
41	5664.13	Track_1171_processed.xlsx_DTW_path.xlsx	Bi_X	Bi	M317	SISTERS	D21_D22
42	5712.1	Track_1171_processed.xlsx_DTW_path.xlsx	Bi_X	Bi	M317	SISTERS	D21_D22
43	5791.16	Track_1171_processed.xlsx_DTW_path.xlsx	Bi_X	Bi	M317	SISTERS	D21_D22
44	5768.84	Track_1171_processed.xlsx_DTW_path.xlsx	Bi_X	Bi	M317	SISTERS	D21_D22
45	5861.2	Track_1171_processed.xlsx_DTW_path.xlsx	Bi_X	Bi	M317	SISTERS	D21_D22
46	5882.47	Track_1171_processed.xlsx_DTW_path.xlsx	Bi_X	Bi	M317	SISTERS	D21_D22
47	5994.34	Track_1171_processed.xlsx_DTW_path.xlsx	Bi_X	Bi	M317	SISTERS	D21_D22
48	5975.18	Track_1171_processed.xlsx_DTW_path.xlsx	Bi_X	Bi	M317	SISTERS	D21_D22
49	6095.63	Track_1171_processed.xlsx_DTW_path.xlsx	Bi_X	Bi	M317	SISTERS	D21_D22
1	147.72	Track_238_processed.xlsx_DTW_path.xlsx	Bi_X	Bi	M176	COUSINS	D11_D21
2	435.964	Track_238_processed.xlsx_DTW_path.xlsx	Bi_X	Bi	M176	COUSINS	D11_D21
3	720.774	Track_238_processed.xlsx_DTW_path.xlsx	Bi_X	Bi	M176	COUSINS	D11_D21
4	876.348	Track_238_processed.xlsx_DTW_path.xlsx	Bi_X	Bi	M176	COUSINS	D11_D21
5	1201.06	Track_238_processed.xlsx_DTW_path.xlsx	Bi_X	Bi	M176	COUSINS	D11_D21
6	1364.54	Track_238_processed.xlsx_DTW_path.xlsx	Bi_X	Bi	M176	COUSINS	D11_D21
7	1682.9	Track_238_processed.xlsx_DTW_path.xlsx	Bi_X	Bi	M176	COUSINS	D11_D21
8	1851.33	Track_238_processed.xlsx_DTW_path.xlsx	Bi_X	Bi	M176	COUSINS	D11_D21
9	2176.68	Track_238_processed.xlsx_DTW_path.xlsx	Bi_X	Bi	M176	COUSINS	D11_D21
10	2355.46	Track_238_processed.xlsx_DTW_path.xlsx	Bi_X	Bi	M176	COUSINS	D11_D21
11	2678.07	Track_238_processed.xlsx_DTW_path.xlsx	Bi_X	Bi	M176	COUSINS	D11_D21
12	2961.37	Track_238_processed.xlsx_DTW_path.xlsx	Bi_X	Bi	M176	COUSINS	D11_D21
13	3106.94	Track_238_processed.xlsx_DTW_path.xlsx	Bi_X	Bi	M176	COUSINS	D11_D21
14	3363.99	Track_238_processed.xlsx_DTW_path.xlsx	Bi_X	Bi	M176	COUSINS	D11_D21
15	3529.43	Track_238_processed.xlsx_DTW_path.xlsx	Bi_X	Bi	M176	COUSINS	D11_D21
16	3824.92	Track_238_processed.xlsx_DTW_path.xlsx	Bi_X	Bi	M176	COUSINS	D11_D21
17	3986.44	Track_238_processed.xlsx_DTW_path.xlsx	Bi_X	Bi	M176	COUSINS	D11_D21
18	4328.06	Track_238_processed.xlsx_DTW_path.xlsx	Bi_X	Bi	M176	COUSINS	D11_D21
19	4502.24	Track_238_processed.xlsx_DTW_path.xlsx	Bi_X	Bi	M176	COUSINS	D11_D21
20	4877.09	Track_238_processed.xlsx_DTW_path.xlsx	Bi_X	Bi	M176	COUSINS	D11_D21
21	5069.06	Track_238_processed.xlsx_DTW_path.xlsx	Bi_X	Bi	M176	COUSINS	D11_D21
22	5482.66	Track_238_processed.xlsx_DTW_path.xlsx	Bi_X	Bi	M176	COUSINS	D11_D21
23	5691.41	Track_238_processed.xlsx_DTW_path.xlsx	Bi_X	Bi	M176	COUSINS	D11_D21
24	6102.42	Track_238_processed.xlsx_DTW_path.xlsx	Bi_X	Bi	M176	COUSINS	D11_D21
25	6506.18	Track_238_processed.xlsx_DTW_path.xlsx	Bi_X	Bi	M176	COUSINS	D11_D21
26	6716.84	Track_238_processed.xlsx_DTW_path.xlsx	Bi_X	Bi	M176	COUSINS	D11_D21
27	7133.65	Track_238_processed.xlsx_DTW_path.xlsx	Bi_X	Bi	M176	COUSINS	D11_D21
28	7334.94	Track_238_processed.xlsx_DTW_path.xlsx	Bi_X	Bi	M176	COUSINS	D11_D21
29	7719.33	Track_238_processed.xlsx_DTW_path.xlsx	Bi_X	Bi	M176	COUSINS	D11_D21
30	7935.02	Track_238_processed.xlsx_DTW_path.xlsx	Bi_X	Bi	M176	COUSINS	D11_D21
31	8260.74	Track_238_processed.xlsx_DTW_path.xlsx	Bi_X	Bi	M176	COUSINS	D11_D21
32	8491.6	Track_238_processed.xlsx_DTW_path.xlsx	Bi_X	Bi	M176	COUSINS	D11_D21
33	8859.14	Track_238_processed.xlsx_DTW_path.xlsx	Bi_X	Bi	M176	COUSINS	D11_D21
34	9129.36	Track_238_processed.xlsx_DTW_path.xlsx	Bi_X	Bi	M176	COUSINS	D11_D21
35	9542.55	Track_238_processed.xlsx_DTW_path.xlsx	Bi_X	Bi	M176	COUSINS	D11_D21
36	9807.62	Track_238_processed.xlsx_DTW_path.xlsx	Bi_X	Bi	M176	COUSINS	D11_D21
37	10212	Track_238_processed.xlsx_DTW_path.xlsx	Bi_X	Bi	M176	COUSINS	D11_D21
38	10464.7	Track_238_processed.xlsx_DTW_path.xlsx	Bi_X	Bi	M176	COUSINS	D11_D21
1	50.6666	Track_2177_processed.xlsx_DTW_path.xlsx	Uni_X	Uni	M176	COUSINS	D11_D21
2	164.106	Track_2177_processed.xlsx_DTW_path.xlsx	Uni_X	Uni	M176	COUSINS	D11_D21
3	228.771	Track_2177_processed.xlsx_DTW_path.xlsx	Uni_X	Uni	M176	COUSINS	D11_D21
4	363.705	Track_2177_processed.xlsx_DTW_path.xlsx	Uni_X	Uni	M176	COUSINS	D11_D21
5	430.368	Track_2177_processed.xlsx_DTW_path.xlsx	Uni_X	Uni	M176	COUSINS	D11_D21
6	573.752	Track_2177_processed.xlsx_DTW_path.xlsx	Uni_X	Uni	M176	COUSINS	D11_D21
7	654.632	Track_2177_processed.xlsx_DTW_path.xlsx	Uni_X	Uni	M176	COUSINS	D11_D21
8	820.365	Track_2177_processed.xlsx_DTW_path.xlsx	Uni_X	Uni	M176	COUSINS	D11_D21
9	897.423	Track_2177_processed.xlsx_DTW_path.xlsx	Uni_X	Uni	M176	COUSINS	D11_D21
10	1033.93	Track_2177_processed.xlsx_DTW_path.xlsx	Uni_X	Uni	M176	COUSINS	D11_D21
11	1095.17	Track_2177_processed.xlsx_DTW_path.xlsx	Uni_X	Uni	M176	COUSINS	D11_D21
12	1203.94	Track_2177_processed.xlsx_DTW_path.xlsx	Uni_X	Uni	M176	COUSINS	D11_D21
13	1262.32	Track_2177_processed.xlsx_DTW_path.xlsx	Uni_X	Uni	M176	COUSINS	D11_D21
14	1386.38	Track_2177_processed.xlsx_DTW_path.xlsx	Uni_X	Uni	M176	COUSINS	D11_D21
15	1445.58	Track_2177_processed.xlsx_DTW_path.xlsx	Uni_X	Uni	M176	COUSINS	D11_D21
16	1562.89	Track_2177_processed.xlsx_DTW_path.xlsx	Uni_X	Uni	M176	COUSINS	D11_D21
17	1616.28	Track_2177_processed.xlsx_DTW_path.xlsx	Uni_X	Uni	M176	COUSINS	D11_D21
18	1740.51	Track_2177_processed.xlsx_DTW_path.xlsx	Uni_X	Uni	M176	COUSINS	D11_D21
19	1805.31	Track_2177_processed.xlsx_DTW_path.xlsx	Uni_X	Uni	M176	COUSINS	D11_D21
20	1920.67	Track_2177_processed.xlsx_DTW_path.xlsx	Uni_X	Uni	M176	COUSINS	D11_D21
21	1968.24	Track_2177_processed.xlsx_DTW_path.xlsx	Uni_X	Uni	M176	COUSINS	D11_D21
22	2061.94	Track_2177_processed.xlsx_DTW_path.xlsx	Uni_X	Uni	M176	COUSINS	D11_D21
23	2102.17	Track_2177_processed.xlsx_DTW_path.xlsx	Uni_X	Uni	M176	COUSINS	D11_D21
24	2190.18	Track_2177_processed.xlsx_DTW_path.xlsx	Uni_X	Uni	M176	COUSINS	D11_D21
25	2226.03	Track_2177_processed.xlsx_DTW_path.xlsx	Uni_X	Uni	M176	COUSINS	D11_D21
26	2248.38	Track_2177_processed.xlsx_DTW_path.xlsx	Uni_X	Uni	M176	COUSINS	D11_D21
27	2255.89	Track_2177_processed.xlsx_DTW_path.xlsx	Uni_X	Uni	M176	COUSINS	D11_D21
28	2306.72	Track_2177_processed.xlsx_DTW_path.xlsx	Uni_X	Uni	M176	COUSINS	D11_D21
29	2338.72	Track_2177_processed.xlsx_DTW_path.xlsx	Uni_X	Uni	M176	COUSINS	D11_D21
30	2393.92	Track_2177_processed.xlsx_DTW_path.xlsx	Uni_X	Uni	M176	COUSINS	D11_D21
31	2426.53	Track_2177_processed.xlsx_DTW_path.xlsx	Uni_X	Uni	M176	COUSINS	D11_D21
32	2485.36	Track_2177_processed.xlsx_DTW_path.xlsx	Uni_X	Uni	M176	COUSINS	D11_D21
33	2578.64	Track_2177_processed.xlsx_DTW_path.xlsx	Uni_X	Uni	M176	COUSINS	D11_D21
34	2651.46	Track_2177_processed.xlsx_DTW_path.xlsx	Uni_X	Uni	M176	COUSINS	D11_D21
35	2714.05	Track_2177_processed.xlsx_DTW_path.xlsx	Uni_X	Uni	M176	COUSINS	D11_D21
36	2782.29	Track_2177_processed.xlsx_DTW_path.xlsx	Uni_X	Uni	M176	COUSINS	D11_D21
37	2855.92	Track_2177_processed.xlsx_DTW_path.xlsx	Uni_X	Uni	M176	COUSINS	D11_D21
38	2924.65	Track_2177_processed.xlsx_DTW_path.xlsx	Uni_X	Uni	M176	COUSINS	D11_D21
39	3027.22	Track_2177_processed.xlsx_DTW_path.xlsx	Uni_X	Uni	M176	COUSINS	D11_D21
40	3131.76	Track_2177_processed.xlsx_DTW_path.xlsx	Uni_X	Uni	M176	COUSINS	D11_D21
41	3267.49	Track_2177_processed.xlsx_DTW_path.xlsx	Uni_X	Uni	M176	COUSINS	D11_D21
42	3371.96	Track_2177_processed.xlsx_DTW_path.xlsx	Uni_X	Uni	M176	COUSINS	D11_D21
43	3503.33	Track_2177_processed.xlsx_DTW_path.xlsx	Uni_X	Uni	M176	COUSINS	D11_D21
44	3579.7	Track_2177_processed.xlsx_DTW_path.xlsx	Uni_X	Uni	M176	COUSINS	D11_D21
45	3697.78	Track_2177_processed.xlsx_DTW_path.xlsx	Uni_X	Uni	M176	COUSINS	D11_D21
46	3789.73	Track_2177_processed.xlsx_DTW_path.xlsx	Uni_X	Uni	M176	COUSINS	D11_D21
47	3915.3	Track_2177_processed.xlsx_DTW_path.xlsx	Uni_X	Uni	M176	COUSINS	D11_D21
48	4013.39	Track_2177_processed.xlsx_DTW_path.xlsx	Uni_X	Uni	M176	COUSINS	D11_D21
49	4134.84	Track_2177_processed.xlsx_DTW_path.xlsx	Uni_X	Uni	M176	COUSINS	D11_D21
50	4224.31	Track_2177_processed.xlsx_DTW_path.xlsx	Uni_X	Uni	M176	COUSINS	D11_D21
51	4314.45	Track_2177_processed.xlsx_DTW_path.xlsx	Uni_X	Uni	M176	COUSINS	D11_D21
1	581.963	Track_1946_processed.xlsx_DTW_path.xlsx	Bi_X	Bi	M173	COUSINS	D11_D21
2	1764.84	Track_1946_processed.xlsx_DTW_path.xlsx	Bi_X	Bi	M173	COUSINS	D11_D21
3	2349	Track_1946_processed.xlsx_DTW_path.xlsx	Bi_X	Bi	M173	COUSINS	D11_D21
4	3480.39	Track_1946_processed.xlsx_DTW_path.xlsx	Bi_X	Bi	M173	COUSINS	D11_D21
5	4030.08	Track_1946_processed.xlsx_DTW_path.xlsx	Bi_X	Bi	M173	COUSINS	D11_D21
6	5112.17	Track_1946_processed.xlsx_DTW_path.xlsx	Bi_X	Bi	M173	COUSINS	D11_D21
7	5645.65	Track_1946_processed.xlsx_DTW_path.xlsx	Bi_X	Bi	M173	COUSINS	D11_D21
8	6686.71	Track_1946_processed.xlsx_DTW_path.xlsx	Bi_X	Bi	M173	COUSINS	D11_D21
9	7196.68	Track_1946_processed.xlsx_DTW_path.xlsx	Bi_X	Bi	M173	COUSINS	D11_D21
10	8206.58	Track_1946_processed.xlsx_DTW_path.xlsx	Bi_X	Bi	M173	COUSINS	D11_D21
11	8718.74	Track_1946_processed.xlsx_DTW_path.xlsx	Bi_X	Bi	M173	COUSINS	D11_D21
12	9820.24	Track_1946_processed.xlsx_DTW_path.xlsx	Bi_X	Bi	M173	COUSINS	D11_D21
13	10374	Track_1946_processed.xlsx_DTW_path.xlsx	Bi_X	Bi	M173	COUSINS	D11_D21
14	11566.7	Track_1946_processed.xlsx_DTW_path.xlsx	Bi_X	Bi	M173	COUSINS	D11_D21
15	12739.5	Track_1946_processed.xlsx_DTW_path.xlsx	Bi_X	Bi	M173	COUSINS	D11_D21
16	13330.9	Track_1946_processed.xlsx_DTW_path.xlsx	Bi_X	Bi	M173	COUSINS	D11_D21
17	14461	Track_1946_processed.xlsx_DTW_path.xlsx	Bi_X	Bi	M173	COUSINS	D11_D21
18	15058.2	Track_1946_processed.xlsx_DTW_path.xlsx	Bi_X	Bi	M173	COUSINS	D11_D21
19	16170.1	Track_1946_processed.xlsx_DTW_path.xlsx	Bi_X	Bi	M173	COUSINS	D11_D21
20	16788.7	Track_1946_processed.xlsx_DTW_path.xlsx	Bi_X	Bi	M173	COUSINS	D11_D21
21	17922.6	Track_1946_processed.xlsx_DTW_path.xlsx	Bi_X	Bi	M173	COUSINS	D11_D21
22	18584.4	Track_1946_processed.xlsx_DTW_path.xlsx	Bi_X	Bi	M173	COUSINS	D11_D21
23	19783.6	Track_1946_processed.xlsx_DTW_path.xlsx	Bi_X	Bi	M173	COUSINS	D11_D21
24	20487.7	Track_1946_processed.xlsx_DTW_path.xlsx	Bi_X	Bi	M173	COUSINS	D11_D21
25	21725	Track_1946_processed.xlsx_DTW_path.xlsx	Bi_X	Bi	M173	COUSINS	D11_D21
26	22439.3	Track_1946_processed.xlsx_DTW_path.xlsx	Bi_X	Bi	M173	COUSINS	D11_D21
27	23701.1	Track_1946_processed.xlsx_DTW_path.xlsx	Bi_X	Bi	M173	COUSINS	D11_D21
28	24437.9	Track_1946_processed.xlsx_DTW_path.xlsx	Bi_X	Bi	M173	COUSINS	D11_D21
29	25789.2	Track_1946_processed.xlsx_DTW_path.xlsx	Bi_X	Bi	M173	COUSINS	D11_D21
30	26566.7	Track_1946_processed.xlsx_DTW_path.xlsx	Bi_X	Bi	M173	COUSINS	D11_D21
31	27958.2	Track_1946_processed.xlsx_DTW_path.xlsx	Bi_X	Bi	M173	COUSINS	D11_D21
32	28763.4	Track_1946_processed.xlsx_DTW_path.xlsx	Bi_X	Bi	M173	COUSINS	D11_D21
33	30204.6	Track_1946_processed.xlsx_DTW_path.xlsx	Bi_X	Bi	M173	COUSINS	D11_D21
34	31067.8	Track_1946_processed.xlsx_DTW_path.xlsx	Bi_X	Bi	M173	COUSINS	D11_D21
35	32554.7	Track_1946_processed.xlsx_DTW_path.xlsx	Bi_X	Bi	M173	COUSINS	D11_D21
36	33476.5	Track_1946_processed.xlsx_DTW_path.xlsx	Bi_X	Bi	M173	COUSINS	D11_D21
1	210.314	Track_2816_processed.xlsx_DTW_path.xlsx	Bi_X	Bi	M173	COUSINS	D11_D21
2	669.466	Track_2816_processed.xlsx_DTW_path.xlsx	Bi_X	Bi	M173	COUSINS	D11_D21
3	893.457	Track_2816_processed.xlsx_DTW_path.xlsx	Bi_X	Bi	M173	COUSINS	D11_D21
4	1383.76	Track_2816_processed.xlsx_DTW_path.xlsx	Bi_X	Bi	M173	COUSINS	D11_D21
5	1650.27	Track_2816_processed.xlsx_DTW_path.xlsx	Bi_X	Bi	M173	COUSINS	D11_D21
6	2169.08	Track_2816_processed.xlsx_DTW_path.xlsx	Bi_X	Bi	M173	COUSINS	D11_D21
7	2459.54	Track_2816_processed.xlsx_DTW_path.xlsx	Bi_X	Bi	M173	COUSINS	D11_D21
8	3067.65	Track_2816_processed.xlsx_DTW_path.xlsx	Bi_X	Bi	M173	COUSINS	D11_D21
9	3389.12	Track_2816_processed.xlsx_DTW_path.xlsx	Bi_X	Bi	M173	COUSINS	D11_D21
10	4029.78	Track_2816_processed.xlsx_DTW_path.xlsx	Bi_X	Bi	M173	COUSINS	D11_D21
11	4372.4	Track_2816_processed.xlsx_DTW_path.xlsx	Bi_X	Bi	M173	COUSINS	D11_D21
12	5021.71	Track_2816_processed.xlsx_DTW_path.xlsx	Bi_X	Bi	M173	COUSINS	D11_D21
13	5371.22	Track_2816_processed.xlsx_DTW_path.xlsx	Bi_X	Bi	M173	COUSINS	D11_D21
14	6096.6	Track_2816_processed.xlsx_DTW_path.xlsx	Bi_X	Bi	M173	COUSINS	D11_D21
15	6485.2	Track_2816_processed.xlsx_DTW_path.xlsx	Bi_X	Bi	M173	COUSINS	D11_D21
16	7212.59	Track_2816_processed.xlsx_DTW_path.xlsx	Bi_X	Bi	M173	COUSINS	D11_D21
17	7552.9	Track_2816_processed.xlsx_DTW_path.xlsx	Bi_X	Bi	M173	COUSINS	D11_D21
18	8269.89	Track_2816_processed.xlsx_DTW_path.xlsx	Bi_X	Bi	M173	COUSINS	D11_D21
19	9023.95	Track_2816_processed.xlsx_DTW_path.xlsx	Bi_X	Bi	M173	COUSINS	D11_D21
20	9729.4	Track_2816_processed.xlsx_DTW_path.xlsx	Bi_X	Bi	M173	COUSINS	D11_D21
21	10138.4	Track_2816_processed.xlsx_DTW_path.xlsx	Bi_X	Bi	M173	COUSINS	D11_D21
22	10851.2	Track_2816_processed.xlsx_DTW_path.xlsx	Bi_X	Bi	M173	COUSINS	D11_D21
23	11278.2	Track_2816_processed.xlsx_DTW_path.xlsx	Bi_X	Bi	M173	COUSINS	D11_D21
24	11938.3	Track_2816_processed.xlsx_DTW_path.xlsx	Bi_X	Bi	M173	COUSINS	D11_D21
25	12392.9	Track_2816_processed.xlsx_DTW_path.xlsx	Bi_X	Bi	M173	COUSINS	D11_D21
26	13115.5	Track_2816_processed.xlsx_DTW_path.xlsx	Bi_X	Bi	M173	COUSINS	D11_D21
27	13577.7	Track_2816_processed.xlsx_DTW_path.xlsx	Bi_X	Bi	M173	COUSINS	D11_D21
1	121.397	Track_1_processed.xlsx_DTW_path.xlsx	Bi_X	Bi	M194	COUSINS	D11_D21
2	332.562	Track_1_processed.xlsx_DTW_path.xlsx	Bi_X	Bi	M194	COUSINS	D11_D21
3	436.67	Track_1_processed.xlsx_DTW_path.xlsx	Bi_X	Bi	M194	COUSINS	D11_D21
4	620.534	Track_1_processed.xlsx_DTW_path.xlsx	Bi_X	Bi	M194	COUSINS	D11_D21
5	704.186	Track_1_processed.xlsx_DTW_path.xlsx	Bi_X	Bi	M194	COUSINS	D11_D21
6	867.181	Track_1_processed.xlsx_DTW_path.xlsx	Bi_X	Bi	M194	COUSINS	D11_D21
7	935.741	Track_1_processed.xlsx_DTW_path.xlsx	Bi_X	Bi	M194	COUSINS	D11_D21
8	1067.04	Track_1_processed.xlsx_DTW_path.xlsx	Bi_X	Bi	M194	COUSINS	D11_D21
9	1133.16	Track_1_processed.xlsx_DTW_path.xlsx	Bi_X	Bi	M194	COUSINS	D11_D21
10	1283.44	Track_1_processed.xlsx_DTW_path.xlsx	Bi_X	Bi	M194	COUSINS	D11_D21
11	1352.56	Track_1_processed.xlsx_DTW_path.xlsx	Bi_X	Bi	M194	COUSINS	D11_D21
12	1479.45	Track_1_processed.xlsx_DTW_path.xlsx	Bi_X	Bi	M194	COUSINS	D11_D21
13	1544.07	Track_1_processed.xlsx_DTW_path.xlsx	Bi_X	Bi	M194	COUSINS	D11_D21
14	1679.4	Track_1_processed.xlsx_DTW_path.xlsx	Bi_X	Bi	M194	COUSINS	D11_D21
15	1747.26	Track_1_processed.xlsx_DTW_path.xlsx	Bi_X	Bi	M194	COUSINS	D11_D21
16	1889.77	Track_1_processed.xlsx_DTW_path.xlsx	Bi_X	Bi	M194	COUSINS	D11_D21
17	1962.25	Track_1_processed.xlsx_DTW_path.xlsx	Bi_X	Bi	M194	COUSINS	D11_D21
18	2090.62	Track_1_processed.xlsx_DTW_path.xlsx	Bi_X	Bi	M194	COUSINS	D11_D21
19	2146.95	Track_1_processed.xlsx_DTW_path.xlsx	Bi_X	Bi	M194	COUSINS	D11_D21
20	2271.65	Track_1_processed.xlsx_DTW_path.xlsx	Bi_X	Bi	M194	COUSINS	D11_D21
21	2329.28	Track_1_processed.xlsx_DTW_path.xlsx	Bi_X	Bi	M194	COUSINS	D11_D21
22	2439.05	Track_1_processed.xlsx_DTW_path.xlsx	Bi_X	Bi	M194	COUSINS	D11_D21
23	2490.67	Track_1_processed.xlsx_DTW_path.xlsx	Bi_X	Bi	M194	COUSINS	D11_D21
24	2609.95	Track_1_processed.xlsx_DTW_path.xlsx	Bi_X	Bi	M194	COUSINS	D11_D21
25	2728.1	Track_1_processed.xlsx_DTW_path.xlsx	Bi_X	Bi	M194	COUSINS	D11_D21
26	2801.16	Track_1_processed.xlsx_DTW_path.xlsx	Bi_X	Bi	M194	COUSINS	D11_D21
27	2918.5	Track_1_processed.xlsx_DTW_path.xlsx	Bi_X	Bi	M194	COUSINS	D11_D21
28	2987.04	Track_1_processed.xlsx_DTW_path.xlsx	Bi_X	Bi	M194	COUSINS	D11_D21
29	3148.14	Track_1_processed.xlsx_DTW_path.xlsx	Bi_X	Bi	M194	COUSINS	D11_D21
30	3233.57	Track_1_processed.xlsx_DTW_path.xlsx	Bi_X	Bi	M194	COUSINS	D11_D21
31	3415.78	Track_1_processed.xlsx_DTW_path.xlsx	Bi_X	Bi	M194	COUSINS	D11_D21
32	3515.6	Track_1_processed.xlsx_DTW_path.xlsx	Bi_X	Bi	M194	COUSINS	D11_D21
33	3714.85	Track_1_processed.xlsx_DTW_path.xlsx	Bi_X	Bi	M194	COUSINS	D11_D21
34	3823.5	Track_1_processed.xlsx_DTW_path.xlsx	Bi_X	Bi	M194	COUSINS	D11_D21
35	4021.77	Track_1_processed.xlsx_DTW_path.xlsx	Bi_X	Bi	M194	COUSINS	D11_D21
36	4158.68	Track_1_processed.xlsx_DTW_path.xlsx	Bi_X	Bi	M194	COUSINS	D11_D21
37	4381.42	Track_1_processed.xlsx_DTW_path.xlsx	Bi_X	Bi	M194	COUSINS	D11_D21
38	4535.99	Track_1_processed.xlsx_DTW_path.xlsx	Bi_X	Bi	M194	COUSINS	D11_D21
39	4816.22	Track_1_processed.xlsx_DTW_path.xlsx	Bi_X	Bi	M194	COUSINS	D11_D21
40	5007.04	Track_1_processed.xlsx_DTW_path.xlsx	Bi_X	Bi	M194	COUSINS	D11_D21
41	5267.65	Track_1_processed.xlsx_DTW_path.xlsx	Bi_X	Bi	M194	COUSINS	D11_D21
42	5499.71	Track_1_processed.xlsx_DTW_path.xlsx	Bi_X	Bi	M194	COUSINS	D11_D21
43	5758.18	Track_1_processed.xlsx_DTW_path.xlsx	Bi_X	Bi	M194	COUSINS	D11_D21
44	6022.49	Track_1_processed.xlsx_DTW_path.xlsx	Bi_X	Bi	M194	COUSINS	D11_D21
45	6346.56	Track_1_processed.xlsx_DTW_path.xlsx	Bi_X	Bi	M194	COUSINS	D11_D21
46	6641.71	Track_1_processed.xlsx_DTW_path.xlsx	Bi_X	Bi	M194	COUSINS	D11_D21
47	6951.32	Track_1_processed.xlsx_DTW_path.xlsx	Bi_X	Bi	M194	COUSINS	D11_D21
48	7267.67	Track_1_processed.xlsx_DTW_path.xlsx	Bi_X	Bi	M194	COUSINS	D11_D21
49	7626.01	Track_1_processed.xlsx_DTW_path.xlsx	Bi_X	Bi	M194	COUSINS	D11_D21
50	7954.99	Track_1_processed.xlsx_DTW_path.xlsx	Bi_X	Bi	M194	COUSINS	D11_D21
51	8293.2	Track_1_processed.xlsx_DTW_path.xlsx	Bi_X	Bi	M194	COUSINS	D11_D21
52	8649.23	Track_1_processed.xlsx_DTW_path.xlsx	Bi_X	Bi	M194	COUSINS	D11_D21
53	8953.29	Track_1_processed.xlsx_DTW_path.xlsx	Bi_X	Bi	M194	COUSINS	D11_D21
54	9325.94	Track_1_processed.xlsx_DTW_path.xlsx	Bi_X	Bi	M194	COUSINS	D11_D21
1	338.715	Track_605_processed.xlsx_DTW_path.xlsx	Uni_X	Uni	M317	COUSINS	D11_D21
2	1027.57	Track_605_processed.xlsx_DTW_path.xlsx	Uni_X	Uni	M317	COUSINS	D11_D21
3	1679.32	Track_605_processed.xlsx_DTW_path.xlsx	Uni_X	Uni	M317	COUSINS	D11_D21
4	2039.12	Track_605_processed.xlsx_DTW_path.xlsx	Uni_X	Uni	M317	COUSINS	D11_D21
5	2292.72	Track_605_processed.xlsx_DTW_path.xlsx	Uni_X	Uni	M317	COUSINS	D11_D21
6	2403.31	Track_605_processed.xlsx_DTW_path.xlsx	Uni_X	Uni	M317	COUSINS	D11_D21
7	2651.45	Track_605_processed.xlsx_DTW_path.xlsx	Uni_X	Uni	M317	COUSINS	D11_D21
8	2764.64	Track_605_processed.xlsx_DTW_path.xlsx	Uni_X	Uni	M317	COUSINS	D11_D21
9	2983.63	Track_605_processed.xlsx_DTW_path.xlsx	Uni_X	Uni	M317	COUSINS	D11_D21
10	3086.51	Track_605_processed.xlsx_DTW_path.xlsx	Uni_X	Uni	M317	COUSINS	D11_D21
11	3313.35	Track_605_processed.xlsx_DTW_path.xlsx	Uni_X	Uni	M317	COUSINS	D11_D21
12	3421.19	Track_605_processed.xlsx_DTW_path.xlsx	Uni_X	Uni	M317	COUSINS	D11_D21
13	3637.88	Track_605_processed.xlsx_DTW_path.xlsx	Uni_X	Uni	M317	COUSINS	D11_D21
14	3760.41	Track_605_processed.xlsx_DTW_path.xlsx	Uni_X	Uni	M317	COUSINS	D11_D21
15	4022.17	Track_605_processed.xlsx_DTW_path.xlsx	Uni_X	Uni	M317	COUSINS	D11_D21
16	4162.1	Track_605_processed.xlsx_DTW_path.xlsx	Uni_X	Uni	M317	COUSINS	D11_D21
17	4453.87	Track_605_processed.xlsx_DTW_path.xlsx	Uni_X	Uni	M317	COUSINS	D11_D21
18	4598.63	Track_605_processed.xlsx_DTW_path.xlsx	Uni_X	Uni	M317	COUSINS	D11_D21
19	4862.3	Track_605_processed.xlsx_DTW_path.xlsx	Uni_X	Uni	M317	COUSINS	D11_D21
20	5001.74	Track_605_processed.xlsx_DTW_path.xlsx	Uni_X	Uni	M317	COUSINS	D11_D21
21	5260.49	Track_605_processed.xlsx_DTW_path.xlsx	Uni_X	Uni	M317	COUSINS	D11_D21
22	5475.05	Track_605_processed.xlsx_DTW_path.xlsx	Uni_X	Uni	M317	COUSINS	D11_D21
23	5593.27	Track_605_processed.xlsx_DTW_path.xlsx	Uni_X	Uni	M317	COUSINS	D11_D21
24	5837	Track_605_processed.xlsx_DTW_path.xlsx	Uni_X	Uni	M317	COUSINS	D11_D21
25	5965.13	Track_605_processed.xlsx_DTW_path.xlsx	Uni_X	Uni	M317	COUSINS	D11_D21
26	6204.22	Track_605_processed.xlsx_DTW_path.xlsx	Uni_X	Uni	M317	COUSINS	D11_D21
27	6330.84	Track_605_processed.xlsx_DTW_path.xlsx	Uni_X	Uni	M317	COUSINS	D11_D21
28	6600.48	Track_605_processed.xlsx_DTW_path.xlsx	Uni_X	Uni	M317	COUSINS	D11_D21
29	6728.4	Track_605_processed.xlsx_DTW_path.xlsx	Uni_X	Uni	M317	COUSINS	D11_D21
30	6962.21	Track_605_processed.xlsx_DTW_path.xlsx	Uni_X	Uni	M317	COUSINS	D11_D21
31	7096.83	Track_605_processed.xlsx_DTW_path.xlsx	Uni_X	Uni	M317	COUSINS	D11_D21
32	7336.81	Track_605_processed.xlsx_DTW_path.xlsx	Uni_X	Uni	M317	COUSINS	D11_D21
33	7466.38	Track_605_processed.xlsx_DTW_path.xlsx	Uni_X	Uni	M317	COUSINS	D11_D21
34	7697.03	Track_605_processed.xlsx_DTW_path.xlsx	Uni_X	Uni	M317	COUSINS	D11_D21
35	7816.99	Track_605_processed.xlsx_DTW_path.xlsx	Uni_X	Uni	M317	COUSINS	D11_D21
36	8022.45	Track_605_processed.xlsx_DTW_path.xlsx	Uni_X	Uni	M317	COUSINS	D11_D21
37	8140.66	Track_605_processed.xlsx_DTW_path.xlsx	Uni_X	Uni	M317	COUSINS	D11_D21
38	8313.13	Track_605_processed.xlsx_DTW_path.xlsx	Uni_X	Uni	M317	COUSINS	D11_D21
39	8397.66	Track_605_processed.xlsx_DTW_path.xlsx	Uni_X	Uni	M317	COUSINS	D11_D21
40	8619.61	Track_605_processed.xlsx_DTW_path.xlsx	Uni_X	Uni	M317	COUSINS	D11_D21
41	8741.07	Track_605_processed.xlsx_DTW_path.xlsx	Uni_X	Uni	M317	COUSINS	D11_D21
42	8981.88	Track_605_processed.xlsx_DTW_path.xlsx	Uni_X	Uni	M317	COUSINS	D11_D21
43	9259.26	Track_605_processed.xlsx_DTW_path.xlsx	Uni_X	Uni	M317	COUSINS	D11_D21
1	230.454	Track_1171_processed.xlsx_DTW_path.xlsx	Bi_X	Bi	M317	COUSINS	D11_D21
2	717.85	Track_1171_processed.xlsx_DTW_path.xlsx	Bi_X	Bi	M317	COUSINS	D11_D21
3	953.001	Track_1171_processed.xlsx_DTW_path.xlsx	Bi_X	Bi	M317	COUSINS	D11_D21
4	1399.96	Track_1171_processed.xlsx_DTW_path.xlsx	Bi_X	Bi	M317	COUSINS	D11_D21
5	1655.56	Track_1171_processed.xlsx_DTW_path.xlsx	Bi_X	Bi	M317	COUSINS	D11_D21
6	2085.42	Track_1171_processed.xlsx_DTW_path.xlsx	Bi_X	Bi	M317	COUSINS	D11_D21
7	2347.67	Track_1171_processed.xlsx_DTW_path.xlsx	Bi_X	Bi	M317	COUSINS	D11_D21
8	2762.91	Track_1171_processed.xlsx_DTW_path.xlsx	Bi_X	Bi	M317	COUSINS	D11_D21
9	3006.09	Track_1171_processed.xlsx_DTW_path.xlsx	Bi_X	Bi	M317	COUSINS	D11_D21
10	3419.23	Track_1171_processed.xlsx_DTW_path.xlsx	Bi_X	Bi	M317	COUSINS	D11_D21
11	3675.06	Track_1171_processed.xlsx_DTW_path.xlsx	Bi_X	Bi	M317	COUSINS	D11_D21
12	4050.08	Track_1171_processed.xlsx_DTW_path.xlsx	Bi_X	Bi	M317	COUSINS	D11_D21
13	4328.62	Track_1171_processed.xlsx_DTW_path.xlsx	Bi_X	Bi	M317	COUSINS	D11_D21
14	4824.86	Track_1171_processed.xlsx_DTW_path.xlsx	Bi_X	Bi	M317	COUSINS	D11_D21
15	5069.11	Track_1171_processed.xlsx_DTW_path.xlsx	Bi_X	Bi	M317	COUSINS	D11_D21
16	5476.14	Track_1171_processed.xlsx_DTW_path.xlsx	Bi_X	Bi	M317	COUSINS	D11_D21
17	5698.14	Track_1171_processed.xlsx_DTW_path.xlsx	Bi_X	Bi	M317	COUSINS	D11_D21
18	6142.92	Track_1171_processed.xlsx_DTW_path.xlsx	Bi_X	Bi	M317	COUSINS	D11_D21
19	6391.73	Track_1171_processed.xlsx_DTW_path.xlsx	Bi_X	Bi	M317	COUSINS	D11_D21
20	6852.71	Track_1171_processed.xlsx_DTW_path.xlsx	Bi_X	Bi	M317	COUSINS	D11_D21
21	7094.21	Track_1171_processed.xlsx_DTW_path.xlsx	Bi_X	Bi	M317	COUSINS	D11_D21
22	7569.34	Track_1171_processed.xlsx_DTW_path.xlsx	Bi_X	Bi	M317	COUSINS	D11_D21
23	8031.34	Track_1171_processed.xlsx_DTW_path.xlsx	Bi_X	Bi	M317	COUSINS	D11_D21
24	8268	Track_1171_processed.xlsx_DTW_path.xlsx	Bi_X	Bi	M317	COUSINS	D11_D21
25	8737.49	Track_1171_processed.xlsx_DTW_path.xlsx	Bi_X	Bi	M317	COUSINS	D11_D21
26	9207.9	Track_1171_processed.xlsx_DTW_path.xlsx	Bi_X	Bi	M317	COUSINS	D11_D21
27	9466.38	Track_1171_processed.xlsx_DTW_path.xlsx	Bi_X	Bi	M317	COUSINS	D11_D21
28	9932.08	Track_1171_processed.xlsx_DTW_path.xlsx	Bi_X	Bi	M317	COUSINS	D11_D21
29	10170.2	Track_1171_processed.xlsx_DTW_path.xlsx	Bi_X	Bi	M317	COUSINS	D11_D21
30	10654.9	Track_1171_processed.xlsx_DTW_path.xlsx	Bi_X	Bi	M317	COUSINS	D11_D21
31	10905.7	Track_1171_processed.xlsx_DTW_path.xlsx	Bi_X	Bi	M317	COUSINS	D11_D21
32	11356.7	Track_1171_processed.xlsx_DTW_path.xlsx	Bi_X	Bi	M317	COUSINS	D11_D21
33	11580.3	Track_1171_processed.xlsx_DTW_path.xlsx	Bi_X	Bi	M317	COUSINS	D11_D21
34	12031.2	Track_1171_processed.xlsx_DTW_path.xlsx	Bi_X	Bi	M317	COUSINS	D11_D21
35	12461.6	Track_1171_processed.xlsx_DTW_path.xlsx	Bi_X	Bi	M317	COUSINS	D11_D21
36	12683.1	Track_1171_processed.xlsx_DTW_path.xlsx	Bi_X	Bi	M317	COUSINS	D11_D21
37	13083.1	Track_1171_processed.xlsx_DTW_path.xlsx	Bi_X	Bi	M317	COUSINS	D11_D21
38	13471.1	Track_1171_processed.xlsx_DTW_path.xlsx	Bi_X	Bi	M317	COUSINS	D11_D21
39	13677.8	Track_1171_processed.xlsx_DTW_path.xlsx	Bi_X	Bi	M317	COUSINS	D11_D21
40	14070.8	Track_1171_processed.xlsx_DTW_path.xlsx	Bi_X	Bi	M317	COUSINS	D11_D21
41	14263.9	Track_1171_processed.xlsx_DTW_path.xlsx	Bi_X	Bi	M317	COUSINS	D11_D21
42	14638.3	Track_1171_processed.xlsx_DTW_path.xlsx	Bi_X	Bi	M317	COUSINS	D11_D21
43	14834.9	Track_1171_processed.xlsx_DTW_path.xlsx	Bi_X	Bi	M317	COUSINS	D11_D21
44	15234.9	Track_1171_processed.xlsx_DTW_path.xlsx	Bi_X	Bi	M317	COUSINS	D11_D21
45	15456.7	Track_1171_processed.xlsx_DTW_path.xlsx	Bi_X	Bi	M317	COUSINS	D11_D21
46	15869	Track_1171_processed.xlsx_DTW_path.xlsx	Bi_X	Bi	M317	COUSINS	D11_D21
47	16088.5	Track_1171_processed.xlsx_DTW_path.xlsx	Bi_X	Bi	M317	COUSINS	D11_D21
48	16491.1	Track_1171_processed.xlsx_DTW_path.xlsx	Bi_X	Bi	M317	COUSINS	D11_D21
49	16740.5	Track_1171_processed.xlsx_DTW_path.xlsx	Bi_X	Bi	M317	COUSINS	D11_D21
1	473.378	Track_395_processed.xlsx_DTW_path.xlsx	Bi_X	Bi	M317	COUSINS	D11_D21
2	1526.44	Track_395_processed.xlsx_DTW_path.xlsx	Bi_X	Bi	M317	COUSINS	D11_D21
3	2049.31	Track_395_processed.xlsx_DTW_path.xlsx	Bi_X	Bi	M317	COUSINS	D11_D21
4	3197.92	Track_395_processed.xlsx_DTW_path.xlsx	Bi_X	Bi	M317	COUSINS	D11_D21
5	4308.95	Track_395_processed.xlsx_DTW_path.xlsx	Bi_X	Bi	M317	COUSINS	D11_D21
6	4876.79	Track_395_processed.xlsx_DTW_path.xlsx	Bi_X	Bi	M317	COUSINS	D11_D21
7	6052.68	Track_395_processed.xlsx_DTW_path.xlsx	Bi_X	Bi	M317	COUSINS	D11_D21
8	6652.73	Track_395_processed.xlsx_DTW_path.xlsx	Bi_X	Bi	M317	COUSINS	D11_D21
9	7855.03	Track_395_processed.xlsx_DTW_path.xlsx	Bi_X	Bi	M317	COUSINS	D11_D21
10	8512.06	Track_395_processed.xlsx_DTW_path.xlsx	Bi_X	Bi	M317	COUSINS	D11_D21
11	9783.72	Track_395_processed.xlsx_DTW_path.xlsx	Bi_X	Bi	M317	COUSINS	D11_D21
12	10473.2	Track_395_processed.xlsx_DTW_path.xlsx	Bi_X	Bi	M317	COUSINS	D11_D21
13	11004.8	Track_395_processed.xlsx_DTW_path.xlsx	Bi_X	Bi	M317	COUSINS	D11_D21
14	12227.6	Track_395_processed.xlsx_DTW_path.xlsx	Bi_X	Bi	M317	COUSINS	D11_D21
15	12931.5	Track_395_processed.xlsx_DTW_path.xlsx	Bi_X	Bi	M317	COUSINS	D11_D21
16	13477.9	Track_395_processed.xlsx_DTW_path.xlsx	Bi_X	Bi	M317	COUSINS	D11_D21
17	14200.7	Track_395_processed.xlsx_DTW_path.xlsx	Bi_X	Bi	M317	COUSINS	D11_D21
18	14759.3	Track_395_processed.xlsx_DTW_path.xlsx	Bi_X	Bi	M317	COUSINS	D11_D21
19	15981.8	Track_395_processed.xlsx_DTW_path.xlsx	Bi_X	Bi	M317	COUSINS	D11_D21
20	16565.8	Track_395_processed.xlsx_DTW_path.xlsx	Bi_X	Bi	M317	COUSINS	D11_D21
21	17316.6	Track_395_processed.xlsx_DTW_path.xlsx	Bi_X	Bi	M317	COUSINS	D11_D21
22	17818.6	Track_395_processed.xlsx_DTW_path.xlsx	Bi_X	Bi	M317	COUSINS	D11_D21
23	18972.7	Track_395_processed.xlsx_DTW_path.xlsx	Bi_X	Bi	M317	COUSINS	D11_D21
24	19545.8	Track_395_processed.xlsx_DTW_path.xlsx	Bi_X	Bi	M317	COUSINS	D11_D21
25	20781.2	Track_395_processed.xlsx_DTW_path.xlsx	Bi_X	Bi	M317	COUSINS	D11_D21
26	21523.1	Track_395_processed.xlsx_DTW_path.xlsx	Bi_X	Bi	M317	COUSINS	D11_D21
27	22781.5	Track_395_processed.xlsx_DTW_path.xlsx	Bi_X	Bi	M317	COUSINS	D11_D21
28	23609	Track_395_processed.xlsx_DTW_path.xlsx	Bi_X	Bi	M317	COUSINS	D11_D21
29	25012.5	Track_395_processed.xlsx_DTW_path.xlsx	Bi_X	Bi	M317	COUSINS	D11_D21
30	25833.1	Track_395_processed.xlsx_DTW_path.xlsx	Bi_X	Bi	M317	COUSINS	D11_D21
31	27346	Track_395_processed.xlsx_DTW_path.xlsx	Bi_X	Bi	M317	COUSINS	D11_D21
32	28238.1	Track_395_processed.xlsx_DTW_path.xlsx	Bi_X	Bi	M317	COUSINS	D11_D21
1	157.259	Track_238_processed.xlsx_DTW_path.xlsx	Bi_X	Bi	M176	COUSINS	D11_D22
2	470.728	Track_238_processed.xlsx_DTW_path.xlsx	Bi_X	Bi	M176	COUSINS	D11_D22
3	626.94	Track_238_processed.xlsx_DTW_path.xlsx	Bi_X	Bi	M176	COUSINS	D11_D22
4	945.055	Track_238_processed.xlsx_DTW_path.xlsx	Bi_X	Bi	M176	COUSINS	D11_D22
5	1101.04	Track_238_processed.xlsx_DTW_path.xlsx	Bi_X	Bi	M176	COUSINS	D11_D22
6	1404.34	Track_238_processed.xlsx_DTW_path.xlsx	Bi_X	Bi	M176	COUSINS	D11_D22
7	1672.66	Track_238_processed.xlsx_DTW_path.xlsx	Bi_X	Bi	M176	COUSINS	D11_D22
8	1808.48	Track_238_processed.xlsx_DTW_path.xlsx	Bi_X	Bi	M176	COUSINS	D11_D22
9	2084.22	Track_238_processed.xlsx_DTW_path.xlsx	Bi_X	Bi	M176	COUSINS	D11_D22
10	2227.25	Track_238_processed.xlsx_DTW_path.xlsx	Bi_X	Bi	M176	COUSINS	D11_D22
11	2502.35	Track_238_processed.xlsx_DTW_path.xlsx	Bi_X	Bi	M176	COUSINS	D11_D22
12	2649.52	Track_238_processed.xlsx_DTW_path.xlsx	Bi_X	Bi	M176	COUSINS	D11_D22
13	2925.73	Track_238_processed.xlsx_DTW_path.xlsx	Bi_X	Bi	M176	COUSINS	D11_D22
14	3080.11	Track_238_processed.xlsx_DTW_path.xlsx	Bi_X	Bi	M176	COUSINS	D11_D22
15	3337.73	Track_238_processed.xlsx_DTW_path.xlsx	Bi_X	Bi	M176	COUSINS	D11_D22
16	3468.57	Track_238_processed.xlsx_DTW_path.xlsx	Bi_X	Bi	M176	COUSINS	D11_D22
17	3736.25	Track_238_processed.xlsx_DTW_path.xlsx	Bi_X	Bi	M176	COUSINS	D11_D22
18	3891.79	Track_238_processed.xlsx_DTW_path.xlsx	Bi_X	Bi	M176	COUSINS	D11_D22
19	4163.09	Track_238_processed.xlsx_DTW_path.xlsx	Bi_X	Bi	M176	COUSINS	D11_D22
20	4287.11	Track_238_processed.xlsx_DTW_path.xlsx	Bi_X	Bi	M176	COUSINS	D11_D22
21	4549.59	Track_238_processed.xlsx_DTW_path.xlsx	Bi_X	Bi	M176	COUSINS	D11_D22
22	4682.69	Track_238_processed.xlsx_DTW_path.xlsx	Bi_X	Bi	M176	COUSINS	D11_D22
23	4890.49	Track_238_processed.xlsx_DTW_path.xlsx	Bi_X	Bi	M176	COUSINS	D11_D22
24	4993.81	Track_238_processed.xlsx_DTW_path.xlsx	Bi_X	Bi	M176	COUSINS	D11_D22
25	5158.22	Track_238_processed.xlsx_DTW_path.xlsx	Bi_X	Bi	M176	COUSINS	D11_D22
26	5244.55	Track_238_processed.xlsx_DTW_path.xlsx	Bi_X	Bi	M176	COUSINS	D11_D22
27	5459.69	Track_238_processed.xlsx_DTW_path.xlsx	Bi_X	Bi	M176	COUSINS	D11_D22
28	5571.4	Track_238_processed.xlsx_DTW_path.xlsx	Bi_X	Bi	M176	COUSINS	D11_D22
29	5796.68	Track_238_processed.xlsx_DTW_path.xlsx	Bi_X	Bi	M176	COUSINS	D11_D22
30	5917.33	Track_238_processed.xlsx_DTW_path.xlsx	Bi_X	Bi	M176	COUSINS	D11_D22
31	6149.7	Track_238_processed.xlsx_DTW_path.xlsx	Bi_X	Bi	M176	COUSINS	D11_D22
32	6285.7	Track_238_processed.xlsx_DTW_path.xlsx	Bi_X	Bi	M176	COUSINS	D11_D22
33	6537.16	Track_238_processed.xlsx_DTW_path.xlsx	Bi_X	Bi	M176	COUSINS	D11_D22
34	6664.67	Track_238_processed.xlsx_DTW_path.xlsx	Bi_X	Bi	M176	COUSINS	D11_D22
35	6952.65	Track_238_processed.xlsx_DTW_path.xlsx	Bi_X	Bi	M176	COUSINS	D11_D22
36	7191.85	Track_238_processed.xlsx_DTW_path.xlsx	Bi_X	Bi	M176	COUSINS	D11_D22
37	7323.89	Track_238_processed.xlsx_DTW_path.xlsx	Bi_X	Bi	M176	COUSINS	D11_D22
38	7536.7	Track_238_processed.xlsx_DTW_path.xlsx	Bi_X	Bi	M176	COUSINS	D11_D22
39	7682.23	Track_238_processed.xlsx_DTW_path.xlsx	Bi_X	Bi	M176	COUSINS	D11_D22
40	7866.37	Track_238_processed.xlsx_DTW_path.xlsx	Bi_X	Bi	M176	COUSINS	D11_D22
41	8027.06	Track_238_processed.xlsx_DTW_path.xlsx	Bi_X	Bi	M176	COUSINS	D11_D22
42	8303.41	Track_238_processed.xlsx_DTW_path.xlsx	Bi_X	Bi	M176	COUSINS	D11_D22
43	8501.29	Track_238_processed.xlsx_DTW_path.xlsx	Bi_X	Bi	M176	COUSINS	D11_D22
44	8802.44	Track_238_processed.xlsx_DTW_path.xlsx	Bi_X	Bi	M176	COUSINS	D11_D22
45	8994.83	Track_238_processed.xlsx_DTW_path.xlsx	Bi_X	Bi	M176	COUSINS	D11_D22
46	9221.03	Track_238_processed.xlsx_DTW_path.xlsx	Bi_X	Bi	M176	COUSINS	D11_D22
47	9400.9	Track_238_processed.xlsx_DTW_path.xlsx	Bi_X	Bi	M176	COUSINS	D11_D22
1	180.516	Track_2460_processed.xlsx_DTW_path.xlsx	Bi_X	Bi	M176	COUSINS	D11_D22
2	587.642	Track_2460_processed.xlsx_DTW_path.xlsx	Bi_X	Bi	M176	COUSINS	D11_D22
3	786.821	Track_2460_processed.xlsx_DTW_path.xlsx	Bi_X	Bi	M176	COUSINS	D11_D22
4	1173.54	Track_2460_processed.xlsx_DTW_path.xlsx	Bi_X	Bi	M176	COUSINS	D11_D22
5	1370.63	Track_2460_processed.xlsx_DTW_path.xlsx	Bi_X	Bi	M176	COUSINS	D11_D22
6	1769.22	Track_2460_processed.xlsx_DTW_path.xlsx	Bi_X	Bi	M176	COUSINS	D11_D22
7	1964.06	Track_2460_processed.xlsx_DTW_path.xlsx	Bi_X	Bi	M176	COUSINS	D11_D22
8	2339.28	Track_2460_processed.xlsx_DTW_path.xlsx	Bi_X	Bi	M176	COUSINS	D11_D22
9	2523.17	Track_2460_processed.xlsx_DTW_path.xlsx	Bi_X	Bi	M176	COUSINS	D11_D22
10	2884.62	Track_2460_processed.xlsx_DTW_path.xlsx	Bi_X	Bi	M176	COUSINS	D11_D22
11	3061.39	Track_2460_processed.xlsx_DTW_path.xlsx	Bi_X	Bi	M176	COUSINS	D11_D22
12	3444.98	Track_2460_processed.xlsx_DTW_path.xlsx	Bi_X	Bi	M176	COUSINS	D11_D22
13	3627.96	Track_2460_processed.xlsx_DTW_path.xlsx	Bi_X	Bi	M176	COUSINS	D11_D22
14	4001.69	Track_2460_processed.xlsx_DTW_path.xlsx	Bi_X	Bi	M176	COUSINS	D11_D22
15	4185.74	Track_2460_processed.xlsx_DTW_path.xlsx	Bi_X	Bi	M176	COUSINS	D11_D22
16	4583.24	Track_2460_processed.xlsx_DTW_path.xlsx	Bi_X	Bi	M176	COUSINS	D11_D22
17	4962.3	Track_2460_processed.xlsx_DTW_path.xlsx	Bi_X	Bi	M176	COUSINS	D11_D22
18	5152.53	Track_2460_processed.xlsx_DTW_path.xlsx	Bi_X	Bi	M176	COUSINS	D11_D22
19	5514.62	Track_2460_processed.xlsx_DTW_path.xlsx	Bi_X	Bi	M176	COUSINS	D11_D22
20	5697.17	Track_2460_processed.xlsx_DTW_path.xlsx	Bi_X	Bi	M176	COUSINS	D11_D22
21	6040.17	Track_2460_processed.xlsx_DTW_path.xlsx	Bi_X	Bi	M176	COUSINS	D11_D22
22	6255.87	Track_2460_processed.xlsx_DTW_path.xlsx	Bi_X	Bi	M176	COUSINS	D11_D22
23	6594.09	Track_2460_processed.xlsx_DTW_path.xlsx	Bi_X	Bi	M176	COUSINS	D11_D22
24	6819.57	Track_2460_processed.xlsx_DTW_path.xlsx	Bi_X	Bi	M176	COUSINS	D11_D22
25	7181.34	Track_2460_processed.xlsx_DTW_path.xlsx	Bi_X	Bi	M176	COUSINS	D11_D22
26	7425.1	Track_2460_processed.xlsx_DTW_path.xlsx	Bi_X	Bi	M176	COUSINS	D11_D22
27	7786.35	Track_2460_processed.xlsx_DTW_path.xlsx	Bi_X	Bi	M176	COUSINS	D11_D22
28	8064.48	Track_2460_processed.xlsx_DTW_path.xlsx	Bi_X	Bi	M176	COUSINS	D11_D22
29	8452.68	Track_2460_processed.xlsx_DTW_path.xlsx	Bi_X	Bi	M176	COUSINS	D11_D22
30	8747.04	Track_2460_processed.xlsx_DTW_path.xlsx	Bi_X	Bi	M176	COUSINS	D11_D22
31	9120.82	Track_2460_processed.xlsx_DTW_path.xlsx	Bi_X	Bi	M176	COUSINS	D11_D22
32	9427.73	Track_2460_processed.xlsx_DTW_path.xlsx	Bi_X	Bi	M176	COUSINS	D11_D22
33	9808.85	Track_2460_processed.xlsx_DTW_path.xlsx	Bi_X	Bi	M176	COUSINS	D11_D22
34	10128.9	Track_2460_processed.xlsx_DTW_path.xlsx	Bi_X	Bi	M176	COUSINS	D11_D22
35	10556.9	Track_2460_processed.xlsx_DTW_path.xlsx	Bi_X	Bi	M176	COUSINS	D11_D22
36	10895.2	Track_2460_processed.xlsx_DTW_path.xlsx	Bi_X	Bi	M176	COUSINS	D11_D22
37	11334.3	Track_2460_processed.xlsx_DTW_path.xlsx	Bi_X	Bi	M176	COUSINS	D11_D22
38	11673.8	Track_2460_processed.xlsx_DTW_path.xlsx	Bi_X	Bi	M176	COUSINS	D11_D22
39	12135	Track_2460_processed.xlsx_DTW_path.xlsx	Bi_X	Bi	M176	COUSINS	D11_D22
40	12473.6	Track_2460_processed.xlsx_DTW_path.xlsx	Bi_X	Bi	M176	COUSINS	D11_D22
41	12948.6	Track_2460_processed.xlsx_DTW_path.xlsx	Bi_X	Bi	M176	COUSINS	D11_D22
42	13278.2	Track_2460_processed.xlsx_DTW_path.xlsx	Bi_X	Bi	M176	COUSINS	D11_D22
43	13764.5	Track_2460_processed.xlsx_DTW_path.xlsx	Bi_X	Bi	M176	COUSINS	D11_D22
44	14109.4	Track_2460_processed.xlsx_DTW_path.xlsx	Bi_X	Bi	M176	COUSINS	D11_D22
45	14624.9	Track_2460_processed.xlsx_DTW_path.xlsx	Bi_X	Bi	M176	COUSINS	D11_D22
46	14972.6	Track_2460_processed.xlsx_DTW_path.xlsx	Bi_X	Bi	M176	COUSINS	D11_D22
1	28.9218	Track_1589_processed.xlsx_DTW_path.xlsx	Uni_X	Uni	M176	COUSINS	D11_D22
2	124.955	Track_1589_processed.xlsx_DTW_path.xlsx	Uni_X	Uni	M176	COUSINS	D11_D22
3	173.267	Track_1589_processed.xlsx_DTW_path.xlsx	Uni_X	Uni	M176	COUSINS	D11_D22
4	276.577	Track_1589_processed.xlsx_DTW_path.xlsx	Uni_X	Uni	M176	COUSINS	D11_D22
5	331.157	Track_1589_processed.xlsx_DTW_path.xlsx	Uni_X	Uni	M176	COUSINS	D11_D22
6	428.631	Track_1589_processed.xlsx_DTW_path.xlsx	Uni_X	Uni	M176	COUSINS	D11_D22
7	483.823	Track_1589_processed.xlsx_DTW_path.xlsx	Uni_X	Uni	M176	COUSINS	D11_D22
8	586.154	Track_1589_processed.xlsx_DTW_path.xlsx	Uni_X	Uni	M176	COUSINS	D11_D22
9	646.526	Track_1589_processed.xlsx_DTW_path.xlsx	Uni_X	Uni	M176	COUSINS	D11_D22
10	761.759	Track_1589_processed.xlsx_DTW_path.xlsx	Uni_X	Uni	M176	COUSINS	D11_D22
11	819.216	Track_1589_processed.xlsx_DTW_path.xlsx	Uni_X	Uni	M176	COUSINS	D11_D22
12	939.532	Track_1589_processed.xlsx_DTW_path.xlsx	Uni_X	Uni	M176	COUSINS	D11_D22
13	1001	Track_1589_processed.xlsx_DTW_path.xlsx	Uni_X	Uni	M176	COUSINS	D11_D22
14	1063.7	Track_1589_processed.xlsx_DTW_path.xlsx	Uni_X	Uni	M176	COUSINS	D11_D22
15	1128.65	Track_1589_processed.xlsx_DTW_path.xlsx	Uni_X	Uni	M176	COUSINS	D11_D22
16	1231.73	Track_1589_processed.xlsx_DTW_path.xlsx	Uni_X	Uni	M176	COUSINS	D11_D22
17	1324.39	Track_1589_processed.xlsx_DTW_path.xlsx	Uni_X	Uni	M176	COUSINS	D11_D22
18	1449.19	Track_1589_processed.xlsx_DTW_path.xlsx	Uni_X	Uni	M176	COUSINS	D11_D22
19	1539.06	Track_1589_processed.xlsx_DTW_path.xlsx	Uni_X	Uni	M176	COUSINS	D11_D22
20	1691.47	Track_1589_processed.xlsx_DTW_path.xlsx	Uni_X	Uni	M176	COUSINS	D11_D22
21	1766.25	Track_1589_processed.xlsx_DTW_path.xlsx	Uni_X	Uni	M176	COUSINS	D11_D22
22	1938.83	Track_1589_processed.xlsx_DTW_path.xlsx	Uni_X	Uni	M176	COUSINS	D11_D22
23	2030.74	Track_1589_processed.xlsx_DTW_path.xlsx	Uni_X	Uni	M176	COUSINS	D11_D22
24	2256.52	Track_1589_processed.xlsx_DTW_path.xlsx	Uni_X	Uni	M176	COUSINS	D11_D22
25	2374.18	Track_1589_processed.xlsx_DTW_path.xlsx	Uni_X	Uni	M176	COUSINS	D11_D22
26	2601.9	Track_1589_processed.xlsx_DTW_path.xlsx	Uni_X	Uni	M176	COUSINS	D11_D22
27	2744.16	Track_1589_processed.xlsx_DTW_path.xlsx	Uni_X	Uni	M176	COUSINS	D11_D22
28	3014.52	Track_1589_processed.xlsx_DTW_path.xlsx	Uni_X	Uni	M176	COUSINS	D11_D22
29	3159.3	Track_1589_processed.xlsx_DTW_path.xlsx	Uni_X	Uni	M176	COUSINS	D11_D22
30	3418.55	Track_1589_processed.xlsx_DTW_path.xlsx	Uni_X	Uni	M176	COUSINS	D11_D22
31	3568.83	Track_1589_processed.xlsx_DTW_path.xlsx	Uni_X	Uni	M176	COUSINS	D11_D22
32	3869.39	Track_1589_processed.xlsx_DTW_path.xlsx	Uni_X	Uni	M176	COUSINS	D11_D22
33	4068.4	Track_1589_processed.xlsx_DTW_path.xlsx	Uni_X	Uni	M176	COUSINS	D11_D22
34	4431.85	Track_1589_processed.xlsx_DTW_path.xlsx	Uni_X	Uni	M176	COUSINS	D11_D22
35	4648.42	Track_1589_processed.xlsx_DTW_path.xlsx	Uni_X	Uni	M176	COUSINS	D11_D22
36	5018.65	Track_1589_processed.xlsx_DTW_path.xlsx	Uni_X	Uni	M176	COUSINS	D11_D22
37	5226.87	Track_1589_processed.xlsx_DTW_path.xlsx	Uni_X	Uni	M176	COUSINS	D11_D22
38	5583.82	Track_1589_processed.xlsx_DTW_path.xlsx	Uni_X	Uni	M176	COUSINS	D11_D22
39	5817.95	Track_1589_processed.xlsx_DTW_path.xlsx	Uni_X	Uni	M176	COUSINS	D11_D22
40	6186.93	Track_1589_processed.xlsx_DTW_path.xlsx	Uni_X	Uni	M176	COUSINS	D11_D22
41	6445.77	Track_1589_processed.xlsx_DTW_path.xlsx	Uni_X	Uni	M176	COUSINS	D11_D22
1	75.5052	Track_2177_processed.xlsx_DTW_path.xlsx	Uni_X	Uni	M176	COUSINS	D11_D22
2	264.126	Track_2177_processed.xlsx_DTW_path.xlsx	Uni_X	Uni	M176	COUSINS	D11_D22
3	367.085	Track_2177_processed.xlsx_DTW_path.xlsx	Uni_X	Uni	M176	COUSINS	D11_D22
4	560.331	Track_2177_processed.xlsx_DTW_path.xlsx	Uni_X	Uni	M176	COUSINS	D11_D22
5	645.398	Track_2177_processed.xlsx_DTW_path.xlsx	Uni_X	Uni	M176	COUSINS	D11_D22
6	827.174	Track_2177_processed.xlsx_DTW_path.xlsx	Uni_X	Uni	M176	COUSINS	D11_D22
7	922.71	Track_2177_processed.xlsx_DTW_path.xlsx	Uni_X	Uni	M176	COUSINS	D11_D22
8	1099.28	Track_2177_processed.xlsx_DTW_path.xlsx	Uni_X	Uni	M176	COUSINS	D11_D22
9	1188.69	Track_2177_processed.xlsx_DTW_path.xlsx	Uni_X	Uni	M176	COUSINS	D11_D22
10	1363.42	Track_2177_processed.xlsx_DTW_path.xlsx	Uni_X	Uni	M176	COUSINS	D11_D22
11	1448.25	Track_2177_processed.xlsx_DTW_path.xlsx	Uni_X	Uni	M176	COUSINS	D11_D22
12	1611.12	Track_2177_processed.xlsx_DTW_path.xlsx	Uni_X	Uni	M176	COUSINS	D11_D22
13	1700.79	Track_2177_processed.xlsx_DTW_path.xlsx	Uni_X	Uni	M176	COUSINS	D11_D22
14	1888.34	Track_2177_processed.xlsx_DTW_path.xlsx	Uni_X	Uni	M176	COUSINS	D11_D22
15	1984.08	Track_2177_processed.xlsx_DTW_path.xlsx	Uni_X	Uni	M176	COUSINS	D11_D22
16	2176.24	Track_2177_processed.xlsx_DTW_path.xlsx	Uni_X	Uni	M176	COUSINS	D11_D22
17	2269.91	Track_2177_processed.xlsx_DTW_path.xlsx	Uni_X	Uni	M176	COUSINS	D11_D22
18	2463.15	Track_2177_processed.xlsx_DTW_path.xlsx	Uni_X	Uni	M176	COUSINS	D11_D22
19	2556.08	Track_2177_processed.xlsx_DTW_path.xlsx	Uni_X	Uni	M176	COUSINS	D11_D22
20	2746.46	Track_2177_processed.xlsx_DTW_path.xlsx	Uni_X	Uni	M176	COUSINS	D11_D22
21	2837.99	Track_2177_processed.xlsx_DTW_path.xlsx	Uni_X	Uni	M176	COUSINS	D11_D22
22	3017.22	Track_2177_processed.xlsx_DTW_path.xlsx	Uni_X	Uni	M176	COUSINS	D11_D22
23	3101.41	Track_2177_processed.xlsx_DTW_path.xlsx	Uni_X	Uni	M176	COUSINS	D11_D22
24	3267.48	Track_2177_processed.xlsx_DTW_path.xlsx	Uni_X	Uni	M176	COUSINS	D11_D22
25	3349.8	Track_2177_processed.xlsx_DTW_path.xlsx	Uni_X	Uni	M176	COUSINS	D11_D22
26	3519.8	Track_2177_processed.xlsx_DTW_path.xlsx	Uni_X	Uni	M176	COUSINS	D11_D22
27	3686.13	Track_2177_processed.xlsx_DTW_path.xlsx	Uni_X	Uni	M176	COUSINS	D11_D22
28	3844.32	Track_2177_processed.xlsx_DTW_path.xlsx	Uni_X	Uni	M176	COUSINS	D11_D22
29	3950.58	Track_2177_processed.xlsx_DTW_path.xlsx	Uni_X	Uni	M176	COUSINS	D11_D22
30	4116.42	Track_2177_processed.xlsx_DTW_path.xlsx	Uni_X	Uni	M176	COUSINS	D11_D22
31	4223.31	Track_2177_processed.xlsx_DTW_path.xlsx	Uni_X	Uni	M176	COUSINS	D11_D22
32	4398.62	Track_2177_processed.xlsx_DTW_path.xlsx	Uni_X	Uni	M176	COUSINS	D11_D22
33	4518.84	Track_2177_processed.xlsx_DTW_path.xlsx	Uni_X	Uni	M176	COUSINS	D11_D22
34	4701.37	Track_2177_processed.xlsx_DTW_path.xlsx	Uni_X	Uni	M176	COUSINS	D11_D22
35	4829.25	Track_2177_processed.xlsx_DTW_path.xlsx	Uni_X	Uni	M176	COUSINS	D11_D22
36	5004.43	Track_2177_processed.xlsx_DTW_path.xlsx	Uni_X	Uni	M176	COUSINS	D11_D22
37	5134.85	Track_2177_processed.xlsx_DTW_path.xlsx	Uni_X	Uni	M176	COUSINS	D11_D22
38	5324.07	Track_2177_processed.xlsx_DTW_path.xlsx	Uni_X	Uni	M176	COUSINS	D11_D22
39	5480.65	Track_2177_processed.xlsx_DTW_path.xlsx	Uni_X	Uni	M176	COUSINS	D11_D22
40	5717.52	Track_2177_processed.xlsx_DTW_path.xlsx	Uni_X	Uni	M176	COUSINS	D11_D22
41	5902.53	Track_2177_processed.xlsx_DTW_path.xlsx	Uni_X	Uni	M176	COUSINS	D11_D22
42	6130.05	Track_2177_processed.xlsx_DTW_path.xlsx	Uni_X	Uni	M176	COUSINS	D11_D22
43	6311.3	Track_2177_processed.xlsx_DTW_path.xlsx	Uni_X	Uni	M176	COUSINS	D11_D22
44	6501.34	Track_2177_processed.xlsx_DTW_path.xlsx	Uni_X	Uni	M176	COUSINS	D11_D22
45	6660.58	Track_2177_processed.xlsx_DTW_path.xlsx	Uni_X	Uni	M176	COUSINS	D11_D22
46	6856.47	Track_2177_processed.xlsx_DTW_path.xlsx	Uni_X	Uni	M176	COUSINS	D11_D22
47	7022.57	Track_2177_processed.xlsx_DTW_path.xlsx	Uni_X	Uni	M176	COUSINS	D11_D22
48	7244.27	Track_2177_processed.xlsx_DTW_path.xlsx	Uni_X	Uni	M176	COUSINS	D11_D22
49	7406.38	Track_2177_processed.xlsx_DTW_path.xlsx	Uni_X	Uni	M176	COUSINS	D11_D22
50	7634.52	Track_2177_processed.xlsx_DTW_path.xlsx	Uni_X	Uni	M176	COUSINS	D11_D22
51	7761.59	Track_2177_processed.xlsx_DTW_path.xlsx	Uni_X	Uni	M176	COUSINS	D11_D22
1	603.908	Track_1946_processed.xlsx_DTW_path.xlsx	Bi_X	Bi	M173	COUSINS	D11_D22
2	1845.23	Track_1946_processed.xlsx_DTW_path.xlsx	Bi_X	Bi	M173	COUSINS	D11_D22
3	2476.82	Track_1946_processed.xlsx_DTW_path.xlsx	Bi_X	Bi	M173	COUSINS	D11_D22
4	3739.94	Track_1946_processed.xlsx_DTW_path.xlsx	Bi_X	Bi	M173	COUSINS	D11_D22
5	4343.77	Track_1946_processed.xlsx_DTW_path.xlsx	Bi_X	Bi	M173	COUSINS	D11_D22
6	5543.65	Track_1946_processed.xlsx_DTW_path.xlsx	Bi_X	Bi	M173	COUSINS	D11_D22
7	6204.42	Track_1946_processed.xlsx_DTW_path.xlsx	Bi_X	Bi	M173	COUSINS	D11_D22
8	7516.33	Track_1946_processed.xlsx_DTW_path.xlsx	Bi_X	Bi	M173	COUSINS	D11_D22
9	8217.27	Track_1946_processed.xlsx_DTW_path.xlsx	Bi_X	Bi	M173	COUSINS	D11_D22
10	9556.35	Track_1946_processed.xlsx_DTW_path.xlsx	Bi_X	Bi	M173	COUSINS	D11_D22
11	10259.8	Track_1946_processed.xlsx_DTW_path.xlsx	Bi_X	Bi	M173	COUSINS	D11_D22
12	11747.6	Track_1946_processed.xlsx_DTW_path.xlsx	Bi_X	Bi	M173	COUSINS	D11_D22
13	12501	Track_1946_processed.xlsx_DTW_path.xlsx	Bi_X	Bi	M173	COUSINS	D11_D22
14	14057.4	Track_1946_processed.xlsx_DTW_path.xlsx	Bi_X	Bi	M173	COUSINS	D11_D22
15	14823.3	Track_1946_processed.xlsx_DTW_path.xlsx	Bi_X	Bi	M173	COUSINS	D11_D22
16	16357.5	Track_1946_processed.xlsx_DTW_path.xlsx	Bi_X	Bi	M173	COUSINS	D11_D22
17	17123	Track_1946_processed.xlsx_DTW_path.xlsx	Bi_X	Bi	M173	COUSINS	D11_D22
18	18626.8	Track_1946_processed.xlsx_DTW_path.xlsx	Bi_X	Bi	M173	COUSINS	D11_D22
19	19384.1	Track_1946_processed.xlsx_DTW_path.xlsx	Bi_X	Bi	M173	COUSINS	D11_D22
20	20885.2	Track_1946_processed.xlsx_DTW_path.xlsx	Bi_X	Bi	M173	COUSINS	D11_D22
21	22394.2	Track_1946_processed.xlsx_DTW_path.xlsx	Bi_X	Bi	M173	COUSINS	D11_D22
22	23921.3	Track_1946_processed.xlsx_DTW_path.xlsx	Bi_X	Bi	M173	COUSINS	D11_D22
23	24707.2	Track_1946_processed.xlsx_DTW_path.xlsx	Bi_X	Bi	M173	COUSINS	D11_D22
24	26250.1	Track_1946_processed.xlsx_DTW_path.xlsx	Bi_X	Bi	M173	COUSINS	D11_D22
25	27078.8	Track_1946_processed.xlsx_DTW_path.xlsx	Bi_X	Bi	M173	COUSINS	D11_D22
26	28618.7	Track_1946_processed.xlsx_DTW_path.xlsx	Bi_X	Bi	M173	COUSINS	D11_D22
27	29489.2	Track_1946_processed.xlsx_DTW_path.xlsx	Bi_X	Bi	M173	COUSINS	D11_D22
28	31072.3	Track_1946_processed.xlsx_DTW_path.xlsx	Bi_X	Bi	M173	COUSINS	D11_D22
29	31955	Track_1946_processed.xlsx_DTW_path.xlsx	Bi_X	Bi	M173	COUSINS	D11_D22
30	33567.2	Track_1946_processed.xlsx_DTW_path.xlsx	Bi_X	Bi	M173	COUSINS	D11_D22
31	34472.5	Track_1946_processed.xlsx_DTW_path.xlsx	Bi_X	Bi	M173	COUSINS	D11_D22
32	36055.6	Track_1946_processed.xlsx_DTW_path.xlsx	Bi_X	Bi	M173	COUSINS	D11_D22
33	37000.7	Track_1946_processed.xlsx_DTW_path.xlsx	Bi_X	Bi	M173	COUSINS	D11_D22
34	38614.8	Track_1946_processed.xlsx_DTW_path.xlsx	Bi_X	Bi	M173	COUSINS	D11_D22
35	39588.1	Track_1946_processed.xlsx_DTW_path.xlsx	Bi_X	Bi	M173	COUSINS	D11_D22
36	41279.9	Track_1946_processed.xlsx_DTW_path.xlsx	Bi_X	Bi	M173	COUSINS	D11_D22
37	42309.4	Track_1946_processed.xlsx_DTW_path.xlsx	Bi_X	Bi	M173	COUSINS	D11_D22
38	44051.8	Track_1946_processed.xlsx_DTW_path.xlsx	Bi_X	Bi	M173	COUSINS	D11_D22
39	45138.8	Track_1946_processed.xlsx_DTW_path.xlsx	Bi_X	Bi	M173	COUSINS	D11_D22
1	255.376	Track_2816_processed.xlsx_DTW_path.xlsx	Bi_X	Bi	M173	COUSINS	D11_D22
2	854.543	Track_2816_processed.xlsx_DTW_path.xlsx	Bi_X	Bi	M173	COUSINS	D11_D22
3	1157.54	Track_2816_processed.xlsx_DTW_path.xlsx	Bi_X	Bi	M173	COUSINS	D11_D22
4	1828.8	Track_2816_processed.xlsx_DTW_path.xlsx	Bi_X	Bi	M173	COUSINS	D11_D22
5	2172.75	Track_2816_processed.xlsx_DTW_path.xlsx	Bi_X	Bi	M173	COUSINS	D11_D22
6	2888.57	Track_2816_processed.xlsx_DTW_path.xlsx	Bi_X	Bi	M173	COUSINS	D11_D22
7	3250.24	Track_2816_processed.xlsx_DTW_path.xlsx	Bi_X	Bi	M173	COUSINS	D11_D22
8	4012.87	Track_2816_processed.xlsx_DTW_path.xlsx	Bi_X	Bi	M173	COUSINS	D11_D22
9	4405.83	Track_2816_processed.xlsx_DTW_path.xlsx	Bi_X	Bi	M173	COUSINS	D11_D22
10	5200.62	Track_2816_processed.xlsx_DTW_path.xlsx	Bi_X	Bi	M173	COUSINS	D11_D22
11	5618.59	Track_2816_processed.xlsx_DTW_path.xlsx	Bi_X	Bi	M173	COUSINS	D11_D22
12	6486.38	Track_2816_processed.xlsx_DTW_path.xlsx	Bi_X	Bi	M173	COUSINS	D11_D22
13	6921.37	Track_2816_processed.xlsx_DTW_path.xlsx	Bi_X	Bi	M173	COUSINS	D11_D22
14	7816.32	Track_2816_processed.xlsx_DTW_path.xlsx	Bi_X	Bi	M173	COUSINS	D11_D22
15	8272.27	Track_2816_processed.xlsx_DTW_path.xlsx	Bi_X	Bi	M173	COUSINS	D11_D22
16	9141.57	Track_2816_processed.xlsx_DTW_path.xlsx	Bi_X	Bi	M173	COUSINS	D11_D22
17	9622.94	Track_2816_processed.xlsx_DTW_path.xlsx	Bi_X	Bi	M173	COUSINS	D11_D22
18	10444.4	Track_2816_processed.xlsx_DTW_path.xlsx	Bi_X	Bi	M173	COUSINS	D11_D22
19	10875.6	Track_2816_processed.xlsx_DTW_path.xlsx	Bi_X	Bi	M173	COUSINS	D11_D22
20	11682.1	Track_2816_processed.xlsx_DTW_path.xlsx	Bi_X	Bi	M173	COUSINS	D11_D22
21	12107.7	Track_2816_processed.xlsx_DTW_path.xlsx	Bi_X	Bi	M173	COUSINS	D11_D22
22	12914.9	Track_2816_processed.xlsx_DTW_path.xlsx	Bi_X	Bi	M173	COUSINS	D11_D22
23	13360.6	Track_2816_processed.xlsx_DTW_path.xlsx	Bi_X	Bi	M173	COUSINS	D11_D22
24	14193.4	Track_2816_processed.xlsx_DTW_path.xlsx	Bi_X	Bi	M173	COUSINS	D11_D22
25	14656.5	Track_2816_processed.xlsx_DTW_path.xlsx	Bi_X	Bi	M173	COUSINS	D11_D22
26	15490.9	Track_2816_processed.xlsx_DTW_path.xlsx	Bi_X	Bi	M173	COUSINS	D11_D22
27	15975.7	Track_2816_processed.xlsx_DTW_path.xlsx	Bi_X	Bi	M173	COUSINS	D11_D22
28	16843.4	Track_2816_processed.xlsx_DTW_path.xlsx	Bi_X	Bi	M173	COUSINS	D11_D22
29	17331.2	Track_2816_processed.xlsx_DTW_path.xlsx	Bi_X	Bi	M173	COUSINS	D11_D22
1	465.231	Track_395_processed.xlsx_DTW_path.xlsx	Bi_X	Bi	M317	COUSINS	D11_D22
2	1488.82	Track_395_processed.xlsx_DTW_path.xlsx	Bi_X	Bi	M317	COUSINS	D11_D22
3	1987.54	Track_395_processed.xlsx_DTW_path.xlsx	Bi_X	Bi	M317	COUSINS	D11_D22
4	3086.43	Track_395_processed.xlsx_DTW_path.xlsx	Bi_X	Bi	M317	COUSINS	D11_D22
5	3612.95	Track_395_processed.xlsx_DTW_path.xlsx	Bi_X	Bi	M317	COUSINS	D11_D22
6	4676.94	Track_395_processed.xlsx_DTW_path.xlsx	Bi_X	Bi	M317	COUSINS	D11_D22
7	5280.61	Track_395_processed.xlsx_DTW_path.xlsx	Bi_X	Bi	M317	COUSINS	D11_D22
8	6450	Track_395_processed.xlsx_DTW_path.xlsx	Bi_X	Bi	M317	COUSINS	D11_D22
9	7154.7	Track_395_processed.xlsx_DTW_path.xlsx	Bi_X	Bi	M317	COUSINS	D11_D22
10	7810.5	Track_395_processed.xlsx_DTW_path.xlsx	Bi_X	Bi	M317	COUSINS	D11_D22
11	8337.2	Track_395_processed.xlsx_DTW_path.xlsx	Bi_X	Bi	M317	COUSINS	D11_D22
12	9596.45	Track_395_processed.xlsx_DTW_path.xlsx	Bi_X	Bi	M317	COUSINS	D11_D22
13	10325.2	Track_395_processed.xlsx_DTW_path.xlsx	Bi_X	Bi	M317	COUSINS	D11_D22
14	10864.5	Track_395_processed.xlsx_DTW_path.xlsx	Bi_X	Bi	M317	COUSINS	D11_D22
15	11595	Track_395_processed.xlsx_DTW_path.xlsx	Bi_X	Bi	M317	COUSINS	D11_D22
16	12121.2	Track_395_processed.xlsx_DTW_path.xlsx	Bi_X	Bi	M317	COUSINS	D11_D22
17	13339.3	Track_395_processed.xlsx_DTW_path.xlsx	Bi_X	Bi	M317	COUSINS	D11_D22
18	13923.5	Track_395_processed.xlsx_DTW_path.xlsx	Bi_X	Bi	M317	COUSINS	D11_D22
19	14718.5	Track_395_processed.xlsx_DTW_path.xlsx	Bi_X	Bi	M317	COUSINS	D11_D22
20	15220.4	Track_395_processed.xlsx_DTW_path.xlsx	Bi_X	Bi	M317	COUSINS	D11_D22
21	16395.7	Track_395_processed.xlsx_DTW_path.xlsx	Bi_X	Bi	M317	COUSINS	D11_D22
22	16979.3	Track_395_processed.xlsx_DTW_path.xlsx	Bi_X	Bi	M317	COUSINS	D11_D22
23	18234.6	Track_395_processed.xlsx_DTW_path.xlsx	Bi_X	Bi	M317	COUSINS	D11_D22
24	18986.1	Track_395_processed.xlsx_DTW_path.xlsx	Bi_X	Bi	M317	COUSINS	D11_D22
25	20256	Track_395_processed.xlsx_DTW_path.xlsx	Bi_X	Bi	M317	COUSINS	D11_D22
26	21092.4	Track_395_processed.xlsx_DTW_path.xlsx	Bi_X	Bi	M317	COUSINS	D11_D22
27	22524.1	Track_395_processed.xlsx_DTW_path.xlsx	Bi_X	Bi	M317	COUSINS	D11_D22
28	23353.8	Track_395_processed.xlsx_DTW_path.xlsx	Bi_X	Bi	M317	COUSINS	D11_D22
29	24887.9	Track_395_processed.xlsx_DTW_path.xlsx	Bi_X	Bi	M317	COUSINS	D11_D22
30	25789.7	Track_395_processed.xlsx_DTW_path.xlsx	Bi_X	Bi	M317	COUSINS	D11_D22
1	205.376	Track_1171_processed.xlsx_DTW_path.xlsx	Uni_X	Uni	M317	COUSINS	D11_D22
2	583.015	Track_1171_processed.xlsx_DTW_path.xlsx	Uni_X	Uni	M317	COUSINS	D11_D22
3	759.233	Track_1171_processed.xlsx_DTW_path.xlsx	Uni_X	Uni	M317	COUSINS	D11_D22
4	1136.96	Track_1171_processed.xlsx_DTW_path.xlsx	Uni_X	Uni	M317	COUSINS	D11_D22
5	1318.08	Track_1171_processed.xlsx_DTW_path.xlsx	Uni_X	Uni	M317	COUSINS	D11_D22
6	1665.96	Track_1171_processed.xlsx_DTW_path.xlsx	Uni_X	Uni	M317	COUSINS	D11_D22
7	1846.17	Track_1171_processed.xlsx_DTW_path.xlsx	Uni_X	Uni	M317	COUSINS	D11_D22
8	2214.77	Track_1171_processed.xlsx_DTW_path.xlsx	Uni_X	Uni	M317	COUSINS	D11_D22
9	2423.76	Track_1171_processed.xlsx_DTW_path.xlsx	Uni_X	Uni	M317	COUSINS	D11_D22
10	2788.08	Track_1171_processed.xlsx_DTW_path.xlsx	Uni_X	Uni	M317	COUSINS	D11_D22
11	3010.12	Track_1171_processed.xlsx_DTW_path.xlsx	Uni_X	Uni	M317	COUSINS	D11_D22
12	3411.73	Track_1171_processed.xlsx_DTW_path.xlsx	Uni_X	Uni	M317	COUSINS	D11_D22
13	3615.11	Track_1171_processed.xlsx_DTW_path.xlsx	Uni_X	Uni	M317	COUSINS	D11_D22
14	4037.46	Track_1171_processed.xlsx_DTW_path.xlsx	Uni_X	Uni	M317	COUSINS	D11_D22
15	4246.82	Track_1171_processed.xlsx_DTW_path.xlsx	Uni_X	Uni	M317	COUSINS	D11_D22
16	4672.23	Track_1171_processed.xlsx_DTW_path.xlsx	Uni_X	Uni	M317	COUSINS	D11_D22
17	4901.98	Track_1171_processed.xlsx_DTW_path.xlsx	Uni_X	Uni	M317	COUSINS	D11_D22
18	5298.42	Track_1171_processed.xlsx_DTW_path.xlsx	Uni_X	Uni	M317	COUSINS	D11_D22
19	5504.31	Track_1171_processed.xlsx_DTW_path.xlsx	Uni_X	Uni	M317	COUSINS	D11_D22
20	5893.27	Track_1171_processed.xlsx_DTW_path.xlsx	Uni_X	Uni	M317	COUSINS	D11_D22
21	6112.45	Track_1171_processed.xlsx_DTW_path.xlsx	Uni_X	Uni	M317	COUSINS	D11_D22
22	6462.64	Track_1171_processed.xlsx_DTW_path.xlsx	Uni_X	Uni	M317	COUSINS	D11_D22
23	6654.05	Track_1171_processed.xlsx_DTW_path.xlsx	Uni_X	Uni	M317	COUSINS	D11_D22
24	7030.51	Track_1171_processed.xlsx_DTW_path.xlsx	Uni_X	Uni	M317	COUSINS	D11_D22
25	7208.01	Track_1171_processed.xlsx_DTW_path.xlsx	Uni_X	Uni	M317	COUSINS	D11_D22
26	7541.24	Track_1171_processed.xlsx_DTW_path.xlsx	Uni_X	Uni	M317	COUSINS	D11_D22
27	7706.94	Track_1171_processed.xlsx_DTW_path.xlsx	Uni_X	Uni	M317	COUSINS	D11_D22
28	8039.45	Track_1171_processed.xlsx_DTW_path.xlsx	Uni_X	Uni	M317	COUSINS	D11_D22
29	8215.91	Track_1171_processed.xlsx_DTW_path.xlsx	Uni_X	Uni	M317	COUSINS	D11_D22
30	8531.6	Track_1171_processed.xlsx_DTW_path.xlsx	Uni_X	Uni	M317	COUSINS	D11_D22
31	8705.35	Track_1171_processed.xlsx_DTW_path.xlsx	Uni_X	Uni	M317	COUSINS	D11_D22
32	9061.5	Track_1171_processed.xlsx_DTW_path.xlsx	Uni_X	Uni	M317	COUSINS	D11_D22
33	9250.81	Track_1171_processed.xlsx_DTW_path.xlsx	Uni_X	Uni	M317	COUSINS	D11_D22
34	9633.17	Track_1171_processed.xlsx_DTW_path.xlsx	Uni_X	Uni	M317	COUSINS	D11_D22
35	9830.02	Track_1171_processed.xlsx_DTW_path.xlsx	Uni_X	Uni	M317	COUSINS	D11_D22
36	10420.1	Track_1171_processed.xlsx_DTW_path.xlsx	Uni_X	Uni	M317	COUSINS	D11_D22
37	11044.1	Track_1171_processed.xlsx_DTW_path.xlsx	Uni_X	Uni	M317	COUSINS	D11_D22
38	11356.6	Track_1171_processed.xlsx_DTW_path.xlsx	Uni_X	Uni	M317	COUSINS	D11_D22
1	117.824	Track_605_processed.xlsx_DTW_path.xlsx	Uni_X	Uni	M317	COUSINS	D11_D22
2	369.58	Track_605_processed.xlsx_DTW_path.xlsx	Uni_X	Uni	M317	COUSINS	D11_D22
3	490.605	Track_605_processed.xlsx_DTW_path.xlsx	Uni_X	Uni	M317	COUSINS	D11_D22
4	717.947	Track_605_processed.xlsx_DTW_path.xlsx	Uni_X	Uni	M317	COUSINS	D11_D22
5	819.14	Track_605_processed.xlsx_DTW_path.xlsx	Uni_X	Uni	M317	COUSINS	D11_D22
6	1054.72	Track_605_processed.xlsx_DTW_path.xlsx	Uni_X	Uni	M317	COUSINS	D11_D22
7	1161.79	Track_605_processed.xlsx_DTW_path.xlsx	Uni_X	Uni	M317	COUSINS	D11_D22
8	1351.18	Track_605_processed.xlsx_DTW_path.xlsx	Uni_X	Uni	M317	COUSINS	D11_D22
9	1436.98	Track_605_processed.xlsx_DTW_path.xlsx	Uni_X	Uni	M317	COUSINS	D11_D22
10	1613.81	Track_605_processed.xlsx_DTW_path.xlsx	Uni_X	Uni	M317	COUSINS	D11_D22
11	1700.76	Track_605_processed.xlsx_DTW_path.xlsx	Uni_X	Uni	M317	COUSINS	D11_D22
12	1858.05	Track_605_processed.xlsx_DTW_path.xlsx	Uni_X	Uni	M317	COUSINS	D11_D22
13	1938.33	Track_605_processed.xlsx_DTW_path.xlsx	Uni_X	Uni	M317	COUSINS	D11_D22
14	2099.93	Track_605_processed.xlsx_DTW_path.xlsx	Uni_X	Uni	M317	COUSINS	D11_D22
15	2187.22	Track_605_processed.xlsx_DTW_path.xlsx	Uni_X	Uni	M317	COUSINS	D11_D22
16	2363.34	Track_605_processed.xlsx_DTW_path.xlsx	Uni_X	Uni	M317	COUSINS	D11_D22
17	2451.87	Track_605_processed.xlsx_DTW_path.xlsx	Uni_X	Uni	M317	COUSINS	D11_D22
18	2614.14	Track_605_processed.xlsx_DTW_path.xlsx	Uni_X	Uni	M317	COUSINS	D11_D22
19	2700.37	Track_605_processed.xlsx_DTW_path.xlsx	Uni_X	Uni	M317	COUSINS	D11_D22
20	2843.61	Track_605_processed.xlsx_DTW_path.xlsx	Uni_X	Uni	M317	COUSINS	D11_D22
21	2935.36	Track_605_processed.xlsx_DTW_path.xlsx	Uni_X	Uni	M317	COUSINS	D11_D22
22	3075.56	Track_605_processed.xlsx_DTW_path.xlsx	Uni_X	Uni	M317	COUSINS	D11_D22
23	3146.52	Track_605_processed.xlsx_DTW_path.xlsx	Uni_X	Uni	M317	COUSINS	D11_D22
24	3310.21	Track_605_processed.xlsx_DTW_path.xlsx	Uni_X	Uni	M317	COUSINS	D11_D22
25	3387.82	Track_605_processed.xlsx_DTW_path.xlsx	Uni_X	Uni	M317	COUSINS	D11_D22
26	3555.14	Track_605_processed.xlsx_DTW_path.xlsx	Uni_X	Uni	M317	COUSINS	D11_D22
27	3643.97	Track_605_processed.xlsx_DTW_path.xlsx	Uni_X	Uni	M317	COUSINS	D11_D22
28	3785.95	Track_605_processed.xlsx_DTW_path.xlsx	Uni_X	Uni	M317	COUSINS	D11_D22
29	3864.72	Track_605_processed.xlsx_DTW_path.xlsx	Uni_X	Uni	M317	COUSINS	D11_D22
30	4038.58	Track_605_processed.xlsx_DTW_path.xlsx	Uni_X	Uni	M317	COUSINS	D11_D22
31	4190.6	Track_605_processed.xlsx_DTW_path.xlsx	Uni_X	Uni	M317	COUSINS	D11_D22
32	4293.08	Track_605_processed.xlsx_DTW_path.xlsx	Uni_X	Uni	M317	COUSINS	D11_D22
33	4372.79	Track_605_processed.xlsx_DTW_path.xlsx	Uni_X	Uni	M317	COUSINS	D11_D22
34	4507.11	Track_605_processed.xlsx_DTW_path.xlsx	Uni_X	Uni	M317	COUSINS	D11_D22
35	4577.7	Track_605_processed.xlsx_DTW_path.xlsx	Uni_X	Uni	M317	COUSINS	D11_D22
36	4745.06	Track_605_processed.xlsx_DTW_path.xlsx	Uni_X	Uni	M317	COUSINS	D11_D22
37	4827.36	Track_605_processed.xlsx_DTW_path.xlsx	Uni_X	Uni	M317	COUSINS	D11_D22
38	4980.66	Track_605_processed.xlsx_DTW_path.xlsx	Uni_X	Uni	M317	COUSINS	D11_D22
39	5083.05	Track_605_processed.xlsx_DTW_path.xlsx	Uni_X	Uni	M317	COUSINS	D11_D22
40	5310.84	Track_605_processed.xlsx_DTW_path.xlsx	Uni_X	Uni	M317	COUSINS	D11_D22
41	5545.9	Track_605_processed.xlsx_DTW_path.xlsx	Uni_X	Uni	M317	COUSINS	D11_D22
1	324.375	Track_1171_processed.xlsx_DTW_path.xlsx	Bi_X	Bi	M317	COUSINS	D11_D22
2	1008.06	Track_1171_processed.xlsx_DTW_path.xlsx	Bi_X	Bi	M317	COUSINS	D11_D22
3	1347.98	Track_1171_processed.xlsx_DTW_path.xlsx	Bi_X	Bi	M317	COUSINS	D11_D22
4	1986.44	Track_1171_processed.xlsx_DTW_path.xlsx	Bi_X	Bi	M317	COUSINS	D11_D22
5	2303.5	Track_1171_processed.xlsx_DTW_path.xlsx	Bi_X	Bi	M317	COUSINS	D11_D22
6	2965.09	Track_1171_processed.xlsx_DTW_path.xlsx	Bi_X	Bi	M317	COUSINS	D11_D22
7	3574.97	Track_1171_processed.xlsx_DTW_path.xlsx	Bi_X	Bi	M317	COUSINS	D11_D22
8	3869.61	Track_1171_processed.xlsx_DTW_path.xlsx	Bi_X	Bi	M317	COUSINS	D11_D22
9	4429.16	Track_1171_processed.xlsx_DTW_path.xlsx	Bi_X	Bi	M317	COUSINS	D11_D22
10	4716.43	Track_1171_processed.xlsx_DTW_path.xlsx	Bi_X	Bi	M317	COUSINS	D11_D22
11	5287.82	Track_1171_processed.xlsx_DTW_path.xlsx	Bi_X	Bi	M317	COUSINS	D11_D22
12	5562.56	Track_1171_processed.xlsx_DTW_path.xlsx	Bi_X	Bi	M317	COUSINS	D11_D22
13	6051.46	Track_1171_processed.xlsx_DTW_path.xlsx	Bi_X	Bi	M317	COUSINS	D11_D22
14	6330.3	Track_1171_processed.xlsx_DTW_path.xlsx	Bi_X	Bi	M317	COUSINS	D11_D22
15	6803.46	Track_1171_processed.xlsx_DTW_path.xlsx	Bi_X	Bi	M317	COUSINS	D11_D22
16	7062.94	Track_1171_processed.xlsx_DTW_path.xlsx	Bi_X	Bi	M317	COUSINS	D11_D22
17	7552.85	Track_1171_processed.xlsx_DTW_path.xlsx	Bi_X	Bi	M317	COUSINS	D11_D22
18	7787.34	Track_1171_processed.xlsx_DTW_path.xlsx	Bi_X	Bi	M317	COUSINS	D11_D22
19	8245.97	Track_1171_processed.xlsx_DTW_path.xlsx	Bi_X	Bi	M317	COUSINS	D11_D22
20	8478.78	Track_1171_processed.xlsx_DTW_path.xlsx	Bi_X	Bi	M317	COUSINS	D11_D22
21	8953.66	Track_1171_processed.xlsx_DTW_path.xlsx	Bi_X	Bi	M317	COUSINS	D11_D22
22	9203.08	Track_1171_processed.xlsx_DTW_path.xlsx	Bi_X	Bi	M317	COUSINS	D11_D22
23	9705.73	Track_1171_processed.xlsx_DTW_path.xlsx	Bi_X	Bi	M317	COUSINS	D11_D22
24	9951.39	Track_1171_processed.xlsx_DTW_path.xlsx	Bi_X	Bi	M317	COUSINS	D11_D22
25	10483.9	Track_1171_processed.xlsx_DTW_path.xlsx	Bi_X	Bi	M317	COUSINS	D11_D22
26	10988	Track_1171_processed.xlsx_DTW_path.xlsx	Bi_X	Bi	M317	COUSINS	D11_D22
27	11488.8	Track_1171_processed.xlsx_DTW_path.xlsx	Bi_X	Bi	M317	COUSINS	D11_D22
28	11741	Track_1171_processed.xlsx_DTW_path.xlsx	Bi_X	Bi	M317	COUSINS	D11_D22
29	12244.2	Track_1171_processed.xlsx_DTW_path.xlsx	Bi_X	Bi	M317	COUSINS	D11_D22
30	12505.7	Track_1171_processed.xlsx_DTW_path.xlsx	Bi_X	Bi	M317	COUSINS	D11_D22
31	13003.3	Track_1171_processed.xlsx_DTW_path.xlsx	Bi_X	Bi	M317	COUSINS	D11_D22
32	13273.4	Track_1171_processed.xlsx_DTW_path.xlsx	Bi_X	Bi	M317	COUSINS	D11_D22
33	13783	Track_1171_processed.xlsx_DTW_path.xlsx	Bi_X	Bi	M317	COUSINS	D11_D22
34	14040.9	Track_1171_processed.xlsx_DTW_path.xlsx	Bi_X	Bi	M317	COUSINS	D11_D22
35	14513.5	Track_1171_processed.xlsx_DTW_path.xlsx	Bi_X	Bi	M317	COUSINS	D11_D22
36	14782.1	Track_1171_processed.xlsx_DTW_path.xlsx	Bi_X	Bi	M317	COUSINS	D11_D22
37	15271.5	Track_1171_processed.xlsx_DTW_path.xlsx	Bi_X	Bi	M317	COUSINS	D11_D22
38	15737.4	Track_1171_processed.xlsx_DTW_path.xlsx	Bi_X	Bi	M317	COUSINS	D11_D22
39	15977.1	Track_1171_processed.xlsx_DTW_path.xlsx	Bi_X	Bi	M317	COUSINS	D11_D22
40	16436.6	Track_1171_processed.xlsx_DTW_path.xlsx	Bi_X	Bi	M317	COUSINS	D11_D22
41	16660.9	Track_1171_processed.xlsx_DTW_path.xlsx	Bi_X	Bi	M317	COUSINS	D11_D22
42	17060.3	Track_1171_processed.xlsx_DTW_path.xlsx	Bi_X	Bi	M317	COUSINS	D11_D22
43	17275.1	Track_1171_processed.xlsx_DTW_path.xlsx	Bi_X	Bi	M317	COUSINS	D11_D22
44	17688	Track_1171_processed.xlsx_DTW_path.xlsx	Bi_X	Bi	M317	COUSINS	D11_D22
45	17903.4	Track_1171_processed.xlsx_DTW_path.xlsx	Bi_X	Bi	M317	COUSINS	D11_D22
46	18333.4	Track_1171_processed.xlsx_DTW_path.xlsx	Bi_X	Bi	M317	COUSINS	D11_D22
47	18551.1	Track_1171_processed.xlsx_DTW_path.xlsx	Bi_X	Bi	M317	COUSINS	D11_D22
48	18956.2	Track_1171_processed.xlsx_DTW_path.xlsx	Bi_X	Bi	M317	COUSINS	D11_D22
49	19185.5	Track_1171_processed.xlsx_DTW_path.xlsx	Bi_X	Bi	M317	COUSINS	D11_D22
1	356.301	Track_395_processed.xlsx_DTW_path.xlsx	Bi_X	Bi	M317	COUSINS	D11_D22
2	1082.86	Track_395_processed.xlsx_DTW_path.xlsx	Bi_X	Bi	M317	COUSINS	D11_D22
3	1442.05	Track_395_processed.xlsx_DTW_path.xlsx	Bi_X	Bi	M317	COUSINS	D11_D22
4	2188.23	Track_395_processed.xlsx_DTW_path.xlsx	Bi_X	Bi	M317	COUSINS	D11_D22
5	2958.44	Track_395_processed.xlsx_DTW_path.xlsx	Bi_X	Bi	M317	COUSINS	D11_D22
6	3355.13	Track_395_processed.xlsx_DTW_path.xlsx	Bi_X	Bi	M317	COUSINS	D11_D22
7	4119.14	Track_395_processed.xlsx_DTW_path.xlsx	Bi_X	Bi	M317	COUSINS	D11_D22
8	4513.63	Track_395_processed.xlsx_DTW_path.xlsx	Bi_X	Bi	M317	COUSINS	D11_D22
9	5244.28	Track_395_processed.xlsx_DTW_path.xlsx	Bi_X	Bi	M317	COUSINS	D11_D22
10	5610.37	Track_395_processed.xlsx_DTW_path.xlsx	Bi_X	Bi	M317	COUSINS	D11_D22
11	6297.91	Track_395_processed.xlsx_DTW_path.xlsx	Bi_X	Bi	M317	COUSINS	D11_D22
12	6647.3	Track_395_processed.xlsx_DTW_path.xlsx	Bi_X	Bi	M317	COUSINS	D11_D22
13	7335.18	Track_395_processed.xlsx_DTW_path.xlsx	Bi_X	Bi	M317	COUSINS	D11_D22
14	7691.14	Track_395_processed.xlsx_DTW_path.xlsx	Bi_X	Bi	M317	COUSINS	D11_D22
15	8370.11	Track_395_processed.xlsx_DTW_path.xlsx	Bi_X	Bi	M317	COUSINS	D11_D22
16	8728.41	Track_395_processed.xlsx_DTW_path.xlsx	Bi_X	Bi	M317	COUSINS	D11_D22
17	9533.44	Track_395_processed.xlsx_DTW_path.xlsx	Bi_X	Bi	M317	COUSINS	D11_D22
18	10279.1	Track_395_processed.xlsx_DTW_path.xlsx	Bi_X	Bi	M317	COUSINS	D11_D22
19	10674.7	Track_395_processed.xlsx_DTW_path.xlsx	Bi_X	Bi	M317	COUSINS	D11_D22
20	11366.2	Track_395_processed.xlsx_DTW_path.xlsx	Bi_X	Bi	M317	COUSINS	D11_D22
21	11777	Track_395_processed.xlsx_DTW_path.xlsx	Bi_X	Bi	M317	COUSINS	D11_D22
22	12509.3	Track_395_processed.xlsx_DTW_path.xlsx	Bi_X	Bi	M317	COUSINS	D11_D22
23	12914.4	Track_395_processed.xlsx_DTW_path.xlsx	Bi_X	Bi	M317	COUSINS	D11_D22
24	13626.5	Track_395_processed.xlsx_DTW_path.xlsx	Bi_X	Bi	M317	COUSINS	D11_D22
25	14001.8	Track_395_processed.xlsx_DTW_path.xlsx	Bi_X	Bi	M317	COUSINS	D11_D22
26	14706.9	Track_395_processed.xlsx_DTW_path.xlsx	Bi_X	Bi	M317	COUSINS	D11_D22
27	15045.8	Track_395_processed.xlsx_DTW_path.xlsx	Bi_X	Bi	M317	COUSINS	D11_D22
28	15697.4	Track_395_processed.xlsx_DTW_path.xlsx	Bi_X	Bi	M317	COUSINS	D11_D22
29	16023	Track_395_processed.xlsx_DTW_path.xlsx	Bi_X	Bi	M317	COUSINS	D11_D22
30	16675.3	Track_395_processed.xlsx_DTW_path.xlsx	Bi_X	Bi	M317	COUSINS	D11_D22
31	17000.8	Track_395_processed.xlsx_DTW_path.xlsx	Bi_X	Bi	M317	COUSINS	D11_D22
32	17713.5	Track_395_processed.xlsx_DTW_path.xlsx	Bi_X	Bi	M317	COUSINS	D11_D22
1	373.121	Track_605_processed.xlsx_DTW_path.xlsx	Uni_X	Uni	M317	COUSINS	D11_D22
2	1137.76	Track_605_processed.xlsx_DTW_path.xlsx	Uni_X	Uni	M317	COUSINS	D11_D22
3	1847.53	Track_605_processed.xlsx_DTW_path.xlsx	Uni_X	Uni	M317	COUSINS	D11_D22
4	2236.19	Track_605_processed.xlsx_DTW_path.xlsx	Uni_X	Uni	M317	COUSINS	D11_D22
5	2599.03	Track_605_processed.xlsx_DTW_path.xlsx	Uni_X	Uni	M317	COUSINS	D11_D22
6	2754.82	Track_605_processed.xlsx_DTW_path.xlsx	Uni_X	Uni	M317	COUSINS	D11_D22
7	3087.03	Track_605_processed.xlsx_DTW_path.xlsx	Uni_X	Uni	M317	COUSINS	D11_D22
8	3246.95	Track_605_processed.xlsx_DTW_path.xlsx	Uni_X	Uni	M317	COUSINS	D11_D22
9	3589.88	Track_605_processed.xlsx_DTW_path.xlsx	Uni_X	Uni	M317	COUSINS	D11_D22
10	3762.15	Track_605_processed.xlsx_DTW_path.xlsx	Uni_X	Uni	M317	COUSINS	D11_D22
11	4098.48	Track_605_processed.xlsx_DTW_path.xlsx	Uni_X	Uni	M317	COUSINS	D11_D22
12	4267.57	Track_605_processed.xlsx_DTW_path.xlsx	Uni_X	Uni	M317	COUSINS	D11_D22
13	4625.8	Track_605_processed.xlsx_DTW_path.xlsx	Uni_X	Uni	M317	COUSINS	D11_D22
14	4803.75	Track_605_processed.xlsx_DTW_path.xlsx	Uni_X	Uni	M317	COUSINS	D11_D22
15	5180.19	Track_605_processed.xlsx_DTW_path.xlsx	Uni_X	Uni	M317	COUSINS	D11_D22
16	5367.38	Track_605_processed.xlsx_DTW_path.xlsx	Uni_X	Uni	M317	COUSINS	D11_D22
17	5737.66	Track_605_processed.xlsx_DTW_path.xlsx	Uni_X	Uni	M317	COUSINS	D11_D22
18	5915.09	Track_605_processed.xlsx_DTW_path.xlsx	Uni_X	Uni	M317	COUSINS	D11_D22
19	6270.02	Track_605_processed.xlsx_DTW_path.xlsx	Uni_X	Uni	M317	COUSINS	D11_D22
20	6438.94	Track_605_processed.xlsx_DTW_path.xlsx	Uni_X	Uni	M317	COUSINS	D11_D22
21	6780.52	Track_605_processed.xlsx_DTW_path.xlsx	Uni_X	Uni	M317	COUSINS	D11_D22
22	6963.56	Track_605_processed.xlsx_DTW_path.xlsx	Uni_X	Uni	M317	COUSINS	D11_D22
23	7287.68	Track_605_processed.xlsx_DTW_path.xlsx	Uni_X	Uni	M317	COUSINS	D11_D22
24	7443.21	Track_605_processed.xlsx_DTW_path.xlsx	Uni_X	Uni	M317	COUSINS	D11_D22
25	7767.96	Track_605_processed.xlsx_DTW_path.xlsx	Uni_X	Uni	M317	COUSINS	D11_D22
26	7925.54	Track_605_processed.xlsx_DTW_path.xlsx	Uni_X	Uni	M317	COUSINS	D11_D22
27	8243.24	Track_605_processed.xlsx_DTW_path.xlsx	Uni_X	Uni	M317	COUSINS	D11_D22
28	8401.9	Track_605_processed.xlsx_DTW_path.xlsx	Uni_X	Uni	M317	COUSINS	D11_D22
29	8739.84	Track_605_processed.xlsx_DTW_path.xlsx	Uni_X	Uni	M317	COUSINS	D11_D22
30	8932.9	Track_605_processed.xlsx_DTW_path.xlsx	Uni_X	Uni	M317	COUSINS	D11_D22
31	9288.34	Track_605_processed.xlsx_DTW_path.xlsx	Uni_X	Uni	M317	COUSINS	D11_D22
32	9478.94	Track_605_processed.xlsx_DTW_path.xlsx	Uni_X	Uni	M317	COUSINS	D11_D22
33	9822.84	Track_605_processed.xlsx_DTW_path.xlsx	Uni_X	Uni	M317	COUSINS	D11_D22
34	10004.9	Track_605_processed.xlsx_DTW_path.xlsx	Uni_X	Uni	M317	COUSINS	D11_D22
35	10334.4	Track_605_processed.xlsx_DTW_path.xlsx	Uni_X	Uni	M317	COUSINS	D11_D22
36	10507.7	Track_605_processed.xlsx_DTW_path.xlsx	Uni_X	Uni	M317	COUSINS	D11_D22
37	10857.5	Track_605_processed.xlsx_DTW_path.xlsx	Uni_X	Uni	M317	COUSINS	D11_D22
38	11034.9	Track_605_processed.xlsx_DTW_path.xlsx	Uni_X	Uni	M317	COUSINS	D11_D22
39	11352.7	Track_605_processed.xlsx_DTW_path.xlsx	Uni_X	Uni	M317	COUSINS	D11_D22
40	11630.9	Track_605_processed.xlsx_DTW_path.xlsx	Uni_X	Uni	M317	COUSINS	D11_D22
41	11779.8	Track_605_processed.xlsx_DTW_path.xlsx	Uni_X	Uni	M317	COUSINS	D11_D22
42	12089.6	Track_605_processed.xlsx_DTW_path.xlsx	Uni_X	Uni	M317	COUSINS	D11_D22
43	12259.4	Track_605_processed.xlsx_DTW_path.xlsx	Uni_X	Uni	M317	COUSINS	D11_D22
1	135.083	Track_1_processed.xlsx_DTW_path.xlsx	Bi_X	Bi	M194	COUSINS	D12_D21
2	389.523	Track_1_processed.xlsx_DTW_path.xlsx	Bi_X	Bi	M194	COUSINS	D12_D21
3	523.543	Track_1_processed.xlsx_DTW_path.xlsx	Bi_X	Bi	M194	COUSINS	D12_D21
4	793.228	Track_1_processed.xlsx_DTW_path.xlsx	Bi_X	Bi	M194	COUSINS	D12_D21
5	920.767	Track_1_processed.xlsx_DTW_path.xlsx	Bi_X	Bi	M194	COUSINS	D12_D21
6	1162.88	Track_1_processed.xlsx_DTW_path.xlsx	Bi_X	Bi	M194	COUSINS	D12_D21
7	1275.9	Track_1_processed.xlsx_DTW_path.xlsx	Bi_X	Bi	M194	COUSINS	D12_D21
8	1504.47	Track_1_processed.xlsx_DTW_path.xlsx	Bi_X	Bi	M194	COUSINS	D12_D21
9	1613.25	Track_1_processed.xlsx_DTW_path.xlsx	Bi_X	Bi	M194	COUSINS	D12_D21
10	1848.99	Track_1_processed.xlsx_DTW_path.xlsx	Bi_X	Bi	M194	COUSINS	D12_D21
11	1960.48	Track_1_processed.xlsx_DTW_path.xlsx	Bi_X	Bi	M194	COUSINS	D12_D21
12	2193.63	Track_1_processed.xlsx_DTW_path.xlsx	Bi_X	Bi	M194	COUSINS	D12_D21
13	2316.27	Track_1_processed.xlsx_DTW_path.xlsx	Bi_X	Bi	M194	COUSINS	D12_D21
14	2558.38	Track_1_processed.xlsx_DTW_path.xlsx	Bi_X	Bi	M194	COUSINS	D12_D21
15	2681.35	Track_1_processed.xlsx_DTW_path.xlsx	Bi_X	Bi	M194	COUSINS	D12_D21
16	2928.78	Track_1_processed.xlsx_DTW_path.xlsx	Bi_X	Bi	M194	COUSINS	D12_D21
17	3046.48	Track_1_processed.xlsx_DTW_path.xlsx	Bi_X	Bi	M194	COUSINS	D12_D21
18	3274.82	Track_1_processed.xlsx_DTW_path.xlsx	Bi_X	Bi	M194	COUSINS	D12_D21
19	3382.95	Track_1_processed.xlsx_DTW_path.xlsx	Bi_X	Bi	M194	COUSINS	D12_D21
20	3606.14	Track_1_processed.xlsx_DTW_path.xlsx	Bi_X	Bi	M194	COUSINS	D12_D21
21	3712.8	Track_1_processed.xlsx_DTW_path.xlsx	Bi_X	Bi	M194	COUSINS	D12_D21
22	3923.49	Track_1_processed.xlsx_DTW_path.xlsx	Bi_X	Bi	M194	COUSINS	D12_D21
23	4022.14	Track_1_processed.xlsx_DTW_path.xlsx	Bi_X	Bi	M194	COUSINS	D12_D21
24	4232.66	Track_1_processed.xlsx_DTW_path.xlsx	Bi_X	Bi	M194	COUSINS	D12_D21
25	4432.61	Track_1_processed.xlsx_DTW_path.xlsx	Bi_X	Bi	M194	COUSINS	D12_D21
26	4537.77	Track_1_processed.xlsx_DTW_path.xlsx	Bi_X	Bi	M194	COUSINS	D12_D21
27	4740.07	Track_1_processed.xlsx_DTW_path.xlsx	Bi_X	Bi	M194	COUSINS	D12_D21
28	4846.35	Track_1_processed.xlsx_DTW_path.xlsx	Bi_X	Bi	M194	COUSINS	D12_D21
29	5077.01	Track_1_processed.xlsx_DTW_path.xlsx	Bi_X	Bi	M194	COUSINS	D12_D21
30	5197.38	Track_1_processed.xlsx_DTW_path.xlsx	Bi_X	Bi	M194	COUSINS	D12_D21
31	5461.29	Track_1_processed.xlsx_DTW_path.xlsx	Bi_X	Bi	M194	COUSINS	D12_D21
32	5602.52	Track_1_processed.xlsx_DTW_path.xlsx	Bi_X	Bi	M194	COUSINS	D12_D21
33	5922.04	Track_1_processed.xlsx_DTW_path.xlsx	Bi_X	Bi	M194	COUSINS	D12_D21
34	6088.41	Track_1_processed.xlsx_DTW_path.xlsx	Bi_X	Bi	M194	COUSINS	D12_D21
35	6415.49	Track_1_processed.xlsx_DTW_path.xlsx	Bi_X	Bi	M194	COUSINS	D12_D21
36	6597.56	Track_1_processed.xlsx_DTW_path.xlsx	Bi_X	Bi	M194	COUSINS	D12_D21
37	6926.29	Track_1_processed.xlsx_DTW_path.xlsx	Bi_X	Bi	M194	COUSINS	D12_D21
38	7110.43	Track_1_processed.xlsx_DTW_path.xlsx	Bi_X	Bi	M194	COUSINS	D12_D21
39	7464.57	Track_1_processed.xlsx_DTW_path.xlsx	Bi_X	Bi	M194	COUSINS	D12_D21
40	7676.83	Track_1_processed.xlsx_DTW_path.xlsx	Bi_X	Bi	M194	COUSINS	D12_D21
41	8023.12	Track_1_processed.xlsx_DTW_path.xlsx	Bi_X	Bi	M194	COUSINS	D12_D21
42	8246.92	Track_1_processed.xlsx_DTW_path.xlsx	Bi_X	Bi	M194	COUSINS	D12_D21
43	8619.01	Track_1_processed.xlsx_DTW_path.xlsx	Bi_X	Bi	M194	COUSINS	D12_D21
44	8852.52	Track_1_processed.xlsx_DTW_path.xlsx	Bi_X	Bi	M194	COUSINS	D12_D21
45	9254.6	Track_1_processed.xlsx_DTW_path.xlsx	Bi_X	Bi	M194	COUSINS	D12_D21
46	9510.03	Track_1_processed.xlsx_DTW_path.xlsx	Bi_X	Bi	M194	COUSINS	D12_D21
47	9852.92	Track_1_processed.xlsx_DTW_path.xlsx	Bi_X	Bi	M194	COUSINS	D12_D21
48	10126.5	Track_1_processed.xlsx_DTW_path.xlsx	Bi_X	Bi	M194	COUSINS	D12_D21
49	10542.4	Track_1_processed.xlsx_DTW_path.xlsx	Bi_X	Bi	M194	COUSINS	D12_D21
50	10838.5	Track_1_processed.xlsx_DTW_path.xlsx	Bi_X	Bi	M194	COUSINS	D12_D21
51	11262.7	Track_1_processed.xlsx_DTW_path.xlsx	Bi_X	Bi	M194	COUSINS	D12_D21
52	11563.7	Track_1_processed.xlsx_DTW_path.xlsx	Bi_X	Bi	M194	COUSINS	D12_D21
53	11963.5	Track_1_processed.xlsx_DTW_path.xlsx	Bi_X	Bi	M194	COUSINS	D12_D21
54	12262.7	Track_1_processed.xlsx_DTW_path.xlsx	Bi_X	Bi	M194	COUSINS	D12_D21
1	32.7057	Track_2177_processed.xlsx_DTW_path.xlsx	Uni_X	Uni	M176	COUSINS	D12_D21
2	109.102	Track_2177_processed.xlsx_DTW_path.xlsx	Uni_X	Uni	M176	COUSINS	D12_D21
3	155.329	Track_2177_processed.xlsx_DTW_path.xlsx	Uni_X	Uni	M176	COUSINS	D12_D21
4	254.439	Track_2177_processed.xlsx_DTW_path.xlsx	Uni_X	Uni	M176	COUSINS	D12_D21
5	309.891	Track_2177_processed.xlsx_DTW_path.xlsx	Uni_X	Uni	M176	COUSINS	D12_D21
6	407.703	Track_2177_processed.xlsx_DTW_path.xlsx	Uni_X	Uni	M176	COUSINS	D12_D21
7	450.908	Track_2177_processed.xlsx_DTW_path.xlsx	Uni_X	Uni	M176	COUSINS	D12_D21
8	526.501	Track_2177_processed.xlsx_DTW_path.xlsx	Uni_X	Uni	M176	COUSINS	D12_D21
9	573.245	Track_2177_processed.xlsx_DTW_path.xlsx	Uni_X	Uni	M176	COUSINS	D12_D21
10	622.977	Track_2177_processed.xlsx_DTW_path.xlsx	Uni_X	Uni	M176	COUSINS	D12_D21
11	679.037	Track_2177_processed.xlsx_DTW_path.xlsx	Uni_X	Uni	M176	COUSINS	D12_D21
12	707.97	Track_2177_processed.xlsx_DTW_path.xlsx	Uni_X	Uni	M176	COUSINS	D12_D21
13	756.023	Track_2177_processed.xlsx_DTW_path.xlsx	Uni_X	Uni	M176	COUSINS	D12_D21
14	789.98	Track_2177_processed.xlsx_DTW_path.xlsx	Uni_X	Uni	M176	COUSINS	D12_D21
15	808.783	Track_2177_processed.xlsx_DTW_path.xlsx	Uni_X	Uni	M176	COUSINS	D12_D21
16	848.06	Track_2177_processed.xlsx_DTW_path.xlsx	Uni_X	Uni	M176	COUSINS	D12_D21
17	869.36	Track_2177_processed.xlsx_DTW_path.xlsx	Uni_X	Uni	M176	COUSINS	D12_D21
18	905.142	Track_2177_processed.xlsx_DTW_path.xlsx	Uni_X	Uni	M176	COUSINS	D12_D21
19	940.775	Track_2177_processed.xlsx_DTW_path.xlsx	Uni_X	Uni	M176	COUSINS	D12_D21
20	977.181	Track_2177_processed.xlsx_DTW_path.xlsx	Uni_X	Uni	M176	COUSINS	D12_D21
21	995.514	Track_2177_processed.xlsx_DTW_path.xlsx	Uni_X	Uni	M176	COUSINS	D12_D21
22	1018	Track_2177_processed.xlsx_DTW_path.xlsx	Uni_X	Uni	M176	COUSINS	D12_D21
23	1042.94	Track_2177_processed.xlsx_DTW_path.xlsx	Uni_X	Uni	M176	COUSINS	D12_D21
24	1107.37	Track_2177_processed.xlsx_DTW_path.xlsx	Uni_X	Uni	M176	COUSINS	D12_D21
25	1142.86	Track_2177_processed.xlsx_DTW_path.xlsx	Uni_X	Uni	M176	COUSINS	D12_D21
26	1206.6	Track_2177_processed.xlsx_DTW_path.xlsx	Uni_X	Uni	M176	COUSINS	D12_D21
27	1237.96	Track_2177_processed.xlsx_DTW_path.xlsx	Uni_X	Uni	M176	COUSINS	D12_D21
28	1291.99	Track_2177_processed.xlsx_DTW_path.xlsx	Uni_X	Uni	M176	COUSINS	D12_D21
29	1336	Track_2177_processed.xlsx_DTW_path.xlsx	Uni_X	Uni	M176	COUSINS	D12_D21
30	1385.03	Track_2177_processed.xlsx_DTW_path.xlsx	Uni_X	Uni	M176	COUSINS	D12_D21
31	1421.48	Track_2177_processed.xlsx_DTW_path.xlsx	Uni_X	Uni	M176	COUSINS	D12_D21
32	1467.75	Track_2177_processed.xlsx_DTW_path.xlsx	Uni_X	Uni	M176	COUSINS	D12_D21
33	1499.34	Track_2177_processed.xlsx_DTW_path.xlsx	Uni_X	Uni	M176	COUSINS	D12_D21
34	1527.22	Track_2177_processed.xlsx_DTW_path.xlsx	Uni_X	Uni	M176	COUSINS	D12_D21
35	1571.69	Track_2177_processed.xlsx_DTW_path.xlsx	Uni_X	Uni	M176	COUSINS	D12_D21
36	1678.8	Track_2177_processed.xlsx_DTW_path.xlsx	Uni_X	Uni	M176	COUSINS	D12_D21
37	1773.34	Track_2177_processed.xlsx_DTW_path.xlsx	Uni_X	Uni	M176	COUSINS	D12_D21
38	1849.13	Track_2177_processed.xlsx_DTW_path.xlsx	Uni_X	Uni	M176	COUSINS	D12_D21
39	1926.02	Track_2177_processed.xlsx_DTW_path.xlsx	Uni_X	Uni	M176	COUSINS	D12_D21
40	1998.26	Track_2177_processed.xlsx_DTW_path.xlsx	Uni_X	Uni	M176	COUSINS	D12_D21
41	2113.01	Track_2177_processed.xlsx_DTW_path.xlsx	Uni_X	Uni	M176	COUSINS	D12_D21
42	2237.95	Track_2177_processed.xlsx_DTW_path.xlsx	Uni_X	Uni	M176	COUSINS	D12_D21
1	169.432	Track_238_processed.xlsx_DTW_path.xlsx	Bi_X	Bi	M176	COUSINS	D12_D21
2	494.038	Track_238_processed.xlsx_DTW_path.xlsx	Bi_X	Bi	M176	COUSINS	D12_D21
3	659.622	Track_238_processed.xlsx_DTW_path.xlsx	Bi_X	Bi	M176	COUSINS	D12_D21
4	981.906	Track_238_processed.xlsx_DTW_path.xlsx	Bi_X	Bi	M176	COUSINS	D12_D21
5	1164.51	Track_238_processed.xlsx_DTW_path.xlsx	Bi_X	Bi	M176	COUSINS	D12_D21
6	1522.53	Track_238_processed.xlsx_DTW_path.xlsx	Bi_X	Bi	M176	COUSINS	D12_D21
7	1698.29	Track_238_processed.xlsx_DTW_path.xlsx	Bi_X	Bi	M176	COUSINS	D12_D21
8	2044.88	Track_238_processed.xlsx_DTW_path.xlsx	Bi_X	Bi	M176	COUSINS	D12_D21
9	2216.24	Track_238_processed.xlsx_DTW_path.xlsx	Bi_X	Bi	M176	COUSINS	D12_D21
10	2585.83	Track_238_processed.xlsx_DTW_path.xlsx	Bi_X	Bi	M176	COUSINS	D12_D21
11	2775.08	Track_238_processed.xlsx_DTW_path.xlsx	Bi_X	Bi	M176	COUSINS	D12_D21
12	3139.11	Track_238_processed.xlsx_DTW_path.xlsx	Bi_X	Bi	M176	COUSINS	D12_D21
13	3329.91	Track_238_processed.xlsx_DTW_path.xlsx	Bi_X	Bi	M176	COUSINS	D12_D21
14	3692.98	Track_238_processed.xlsx_DTW_path.xlsx	Bi_X	Bi	M176	COUSINS	D12_D21
15	3881.37	Track_238_processed.xlsx_DTW_path.xlsx	Bi_X	Bi	M176	COUSINS	D12_D21
16	4192.66	Track_238_processed.xlsx_DTW_path.xlsx	Bi_X	Bi	M176	COUSINS	D12_D21
17	4378.82	Track_238_processed.xlsx_DTW_path.xlsx	Bi_X	Bi	M176	COUSINS	D12_D21
18	4678.37	Track_238_processed.xlsx_DTW_path.xlsx	Bi_X	Bi	M176	COUSINS	D12_D21
19	4866.59	Track_238_processed.xlsx_DTW_path.xlsx	Bi_X	Bi	M176	COUSINS	D12_D21
20	5194.24	Track_238_processed.xlsx_DTW_path.xlsx	Bi_X	Bi	M176	COUSINS	D12_D21
21	5385.75	Track_238_processed.xlsx_DTW_path.xlsx	Bi_X	Bi	M176	COUSINS	D12_D21
22	5765.2	Track_238_processed.xlsx_DTW_path.xlsx	Bi_X	Bi	M176	COUSINS	D12_D21
23	5974.56	Track_238_processed.xlsx_DTW_path.xlsx	Bi_X	Bi	M176	COUSINS	D12_D21
24	6407.18	Track_238_processed.xlsx_DTW_path.xlsx	Bi_X	Bi	M176	COUSINS	D12_D21
25	6633.12	Track_238_processed.xlsx_DTW_path.xlsx	Bi_X	Bi	M176	COUSINS	D12_D21
26	7076.9	Track_238_processed.xlsx_DTW_path.xlsx	Bi_X	Bi	M176	COUSINS	D12_D21
27	7302.13	Track_238_processed.xlsx_DTW_path.xlsx	Bi_X	Bi	M176	COUSINS	D12_D21
28	7761.83	Track_238_processed.xlsx_DTW_path.xlsx	Bi_X	Bi	M176	COUSINS	D12_D21
29	7987.22	Track_238_processed.xlsx_DTW_path.xlsx	Bi_X	Bi	M176	COUSINS	D12_D21
30	8418.99	Track_238_processed.xlsx_DTW_path.xlsx	Bi_X	Bi	M176	COUSINS	D12_D21
31	8647.63	Track_238_processed.xlsx_DTW_path.xlsx	Bi_X	Bi	M176	COUSINS	D12_D21
32	9022	Track_238_processed.xlsx_DTW_path.xlsx	Bi_X	Bi	M176	COUSINS	D12_D21
33	9259	Track_238_processed.xlsx_DTW_path.xlsx	Bi_X	Bi	M176	COUSINS	D12_D21
34	9644.76	Track_238_processed.xlsx_DTW_path.xlsx	Bi_X	Bi	M176	COUSINS	D12_D21
35	9857.5	Track_238_processed.xlsx_DTW_path.xlsx	Bi_X	Bi	M176	COUSINS	D12_D21
36	10286.1	Track_238_processed.xlsx_DTW_path.xlsx	Bi_X	Bi	M176	COUSINS	D12_D21
37	10495.2	Track_238_processed.xlsx_DTW_path.xlsx	Bi_X	Bi	M176	COUSINS	D12_D21
38	10912.9	Track_238_processed.xlsx_DTW_path.xlsx	Bi_X	Bi	M176	COUSINS	D12_D21
39	11121.7	Track_238_processed.xlsx_DTW_path.xlsx	Bi_X	Bi	M176	COUSINS	D12_D21
1	121.282	Track_2460_processed.xlsx_DTW_path.xlsx	Bi_X	Bi	M176	COUSINS	D12_D21
2	360.961	Track_2460_processed.xlsx_DTW_path.xlsx	Bi_X	Bi	M176	COUSINS	D12_D21
3	466.805	Track_2460_processed.xlsx_DTW_path.xlsx	Bi_X	Bi	M176	COUSINS	D12_D21
4	693.259	Track_2460_processed.xlsx_DTW_path.xlsx	Bi_X	Bi	M176	COUSINS	D12_D21
5	803.364	Track_2460_processed.xlsx_DTW_path.xlsx	Bi_X	Bi	M176	COUSINS	D12_D21
6	1037.82	Track_2460_processed.xlsx_DTW_path.xlsx	Bi_X	Bi	M176	COUSINS	D12_D21
7	1148.64	Track_2460_processed.xlsx_DTW_path.xlsx	Bi_X	Bi	M176	COUSINS	D12_D21
8	1383.36	Track_2460_processed.xlsx_DTW_path.xlsx	Bi_X	Bi	M176	COUSINS	D12_D21
9	1491.77	Track_2460_processed.xlsx_DTW_path.xlsx	Bi_X	Bi	M176	COUSINS	D12_D21
10	1727.57	Track_2460_processed.xlsx_DTW_path.xlsx	Bi_X	Bi	M176	COUSINS	D12_D21
11	1838.5	Track_2460_processed.xlsx_DTW_path.xlsx	Bi_X	Bi	M176	COUSINS	D12_D21
12	2044.46	Track_2460_processed.xlsx_DTW_path.xlsx	Bi_X	Bi	M176	COUSINS	D12_D21
13	2135.09	Track_2460_processed.xlsx_DTW_path.xlsx	Bi_X	Bi	M176	COUSINS	D12_D21
14	2297.95	Track_2460_processed.xlsx_DTW_path.xlsx	Bi_X	Bi	M176	COUSINS	D12_D21
15	2376.52	Track_2460_processed.xlsx_DTW_path.xlsx	Bi_X	Bi	M176	COUSINS	D12_D21
16	2533.63	Track_2460_processed.xlsx_DTW_path.xlsx	Bi_X	Bi	M176	COUSINS	D12_D21
17	2614.24	Track_2460_processed.xlsx_DTW_path.xlsx	Bi_X	Bi	M176	COUSINS	D12_D21
18	2764.95	Track_2460_processed.xlsx_DTW_path.xlsx	Bi_X	Bi	M176	COUSINS	D12_D21
19	2917.29	Track_2460_processed.xlsx_DTW_path.xlsx	Bi_X	Bi	M176	COUSINS	D12_D21
20	2996.77	Track_2460_processed.xlsx_DTW_path.xlsx	Bi_X	Bi	M176	COUSINS	D12_D21
21	3169.36	Track_2460_processed.xlsx_DTW_path.xlsx	Bi_X	Bi	M176	COUSINS	D12_D21
22	3289.36	Track_2460_processed.xlsx_DTW_path.xlsx	Bi_X	Bi	M176	COUSINS	D12_D21
23	3486.62	Track_2460_processed.xlsx_DTW_path.xlsx	Bi_X	Bi	M176	COUSINS	D12_D21
24	3605.25	Track_2460_processed.xlsx_DTW_path.xlsx	Bi_X	Bi	M176	COUSINS	D12_D21
25	3775.32	Track_2460_processed.xlsx_DTW_path.xlsx	Bi_X	Bi	M176	COUSINS	D12_D21
26	3915.73	Track_2460_processed.xlsx_DTW_path.xlsx	Bi_X	Bi	M176	COUSINS	D12_D21
27	4098.13	Track_2460_processed.xlsx_DTW_path.xlsx	Bi_X	Bi	M176	COUSINS	D12_D21
28	4255.55	Track_2460_processed.xlsx_DTW_path.xlsx	Bi_X	Bi	M176	COUSINS	D12_D21
29	4470.08	Track_2460_processed.xlsx_DTW_path.xlsx	Bi_X	Bi	M176	COUSINS	D12_D21
30	4635.35	Track_2460_processed.xlsx_DTW_path.xlsx	Bi_X	Bi	M176	COUSINS	D12_D21
31	4833.05	Track_2460_processed.xlsx_DTW_path.xlsx	Bi_X	Bi	M176	COUSINS	D12_D21
32	5012.47	Track_2460_processed.xlsx_DTW_path.xlsx	Bi_X	Bi	M176	COUSINS	D12_D21
33	5230.62	Track_2460_processed.xlsx_DTW_path.xlsx	Bi_X	Bi	M176	COUSINS	D12_D21
34	5430.79	Track_2460_processed.xlsx_DTW_path.xlsx	Bi_X	Bi	M176	COUSINS	D12_D21
35	5657.63	Track_2460_processed.xlsx_DTW_path.xlsx	Bi_X	Bi	M176	COUSINS	D12_D21
36	5858.57	Track_2460_processed.xlsx_DTW_path.xlsx	Bi_X	Bi	M176	COUSINS	D12_D21
37	6096.24	Track_2460_processed.xlsx_DTW_path.xlsx	Bi_X	Bi	M176	COUSINS	D12_D21
38	6290.61	Track_2460_processed.xlsx_DTW_path.xlsx	Bi_X	Bi	M176	COUSINS	D12_D21
39	6503.33	Track_2460_processed.xlsx_DTW_path.xlsx	Bi_X	Bi	M176	COUSINS	D12_D21
40	6708.18	Track_2460_processed.xlsx_DTW_path.xlsx	Bi_X	Bi	M176	COUSINS	D12_D21
41	6959.59	Track_2460_processed.xlsx_DTW_path.xlsx	Bi_X	Bi	M176	COUSINS	D12_D21
42	7149.03	Track_2460_processed.xlsx_DTW_path.xlsx	Bi_X	Bi	M176	COUSINS	D12_D21
43	7414.76	Track_2460_processed.xlsx_DTW_path.xlsx	Bi_X	Bi	M176	COUSINS	D12_D21
44	7597.76	Track_2460_processed.xlsx_DTW_path.xlsx	Bi_X	Bi	M176	COUSINS	D12_D21
45	7903.76	Track_2460_processed.xlsx_DTW_path.xlsx	Bi_X	Bi	M176	COUSINS	D12_D21
46	8071.42	Track_2460_processed.xlsx_DTW_path.xlsx	Bi_X	Bi	M176	COUSINS	D12_D21
1	537.268	Track_1946_processed.xlsx_DTW_path.xlsx	Bi_X	Uni	M173	COUSINS	D12_D21
2	1613.18	Track_1946_processed.xlsx_DTW_path.xlsx	Bi_X	Uni	M173	COUSINS	D12_D21
3	2144.3	Track_1946_processed.xlsx_DTW_path.xlsx	Bi_X	Uni	M173	COUSINS	D12_D21
4	3156.96	Track_1946_processed.xlsx_DTW_path.xlsx	Bi_X	Uni	M173	COUSINS	D12_D21
5	3646.59	Track_1946_processed.xlsx_DTW_path.xlsx	Bi_X	Uni	M173	COUSINS	D12_D21
6	4588.36	Track_1946_processed.xlsx_DTW_path.xlsx	Bi_X	Uni	M173	COUSINS	D12_D21
7	5054.31	Track_1946_processed.xlsx_DTW_path.xlsx	Bi_X	Uni	M173	COUSINS	D12_D21
8	5942.9	Track_1946_processed.xlsx_DTW_path.xlsx	Bi_X	Uni	M173	COUSINS	D12_D21
9	6385.55	Track_1946_processed.xlsx_DTW_path.xlsx	Bi_X	Uni	M173	COUSINS	D12_D21
10	7250.68	Track_1946_processed.xlsx_DTW_path.xlsx	Bi_X	Uni	M173	COUSINS	D12_D21
11	7692.43	Track_1946_processed.xlsx_DTW_path.xlsx	Bi_X	Uni	M173	COUSINS	D12_D21
12	8634.79	Track_1946_processed.xlsx_DTW_path.xlsx	Bi_X	Uni	M173	COUSINS	D12_D21
13	9109.62	Track_1946_processed.xlsx_DTW_path.xlsx	Bi_X	Uni	M173	COUSINS	D12_D21
14	10056.8	Track_1946_processed.xlsx_DTW_path.xlsx	Bi_X	Uni	M173	COUSINS	D12_D21
15	10548.8	Track_1946_processed.xlsx_DTW_path.xlsx	Bi_X	Uni	M173	COUSINS	D12_D21
16	11517.4	Track_1946_processed.xlsx_DTW_path.xlsx	Bi_X	Uni	M173	COUSINS	D12_D21
17	12431	Track_1946_processed.xlsx_DTW_path.xlsx	Bi_X	Uni	M173	COUSINS	D12_D21
18	12896.5	Track_1946_processed.xlsx_DTW_path.xlsx	Bi_X	Uni	M173	COUSINS	D12_D21
19	13763	Track_1946_processed.xlsx_DTW_path.xlsx	Bi_X	Uni	M173	COUSINS	D12_D21
20	14233.4	Track_1946_processed.xlsx_DTW_path.xlsx	Bi_X	Uni	M173	COUSINS	D12_D21
21	15057.6	Track_1946_processed.xlsx_DTW_path.xlsx	Bi_X	Uni	M173	COUSINS	D12_D21
22	15546.3	Track_1946_processed.xlsx_DTW_path.xlsx	Bi_X	Uni	M173	COUSINS	D12_D21
23	16440.5	Track_1946_processed.xlsx_DTW_path.xlsx	Bi_X	Uni	M173	COUSINS	D12_D21
24	16946.6	Track_1946_processed.xlsx_DTW_path.xlsx	Bi_X	Uni	M173	COUSINS	D12_D21
25	17855.3	Track_1946_processed.xlsx_DTW_path.xlsx	Bi_X	Uni	M173	COUSINS	D12_D21
26	18347.2	Track_1946_processed.xlsx_DTW_path.xlsx	Bi_X	Uni	M173	COUSINS	D12_D21
27	19252.1	Track_1946_processed.xlsx_DTW_path.xlsx	Bi_X	Uni	M173	COUSINS	D12_D21
28	19743.5	Track_1946_processed.xlsx_DTW_path.xlsx	Bi_X	Uni	M173	COUSINS	D12_D21
29	20682.2	Track_1946_processed.xlsx_DTW_path.xlsx	Bi_X	Uni	M173	COUSINS	D12_D21
30	21180.9	Track_1946_processed.xlsx_DTW_path.xlsx	Bi_X	Uni	M173	COUSINS	D12_D21
31	22186	Track_1946_processed.xlsx_DTW_path.xlsx	Bi_X	Uni	M173	COUSINS	D12_D21
32	22737.6	Track_1946_processed.xlsx_DTW_path.xlsx	Bi_X	Uni	M173	COUSINS	D12_D21
33	23802.6	Track_1946_processed.xlsx_DTW_path.xlsx	Bi_X	Uni	M173	COUSINS	D12_D21
34	24419.7	Track_1946_processed.xlsx_DTW_path.xlsx	Bi_X	Uni	M173	COUSINS	D12_D21
35	25525.6	Track_1946_processed.xlsx_DTW_path.xlsx	Bi_X	Uni	M173	COUSINS	D12_D21
36	26162.3	Track_1946_processed.xlsx_DTW_path.xlsx	Bi_X	Uni	M173	COUSINS	D12_D21
1	160.413	Track_2816_processed.xlsx_DTW_path.xlsx	Bi_X	Uni	M173	COUSINS	D12_D21
2	507.54	Track_2816_processed.xlsx_DTW_path.xlsx	Bi_X	Uni	M173	COUSINS	D12_D21
3	666.863	Track_2816_processed.xlsx_DTW_path.xlsx	Bi_X	Uni	M173	COUSINS	D12_D21
4	846.654	Track_2816_processed.xlsx_DTW_path.xlsx	Bi_X	Uni	M173	COUSINS	D12_D21
5	955.885	Track_2816_processed.xlsx_DTW_path.xlsx	Bi_X	Uni	M173	COUSINS	D12_D21
6	1027.12	Track_2816_processed.xlsx_DTW_path.xlsx	Bi_X	Uni	M173	COUSINS	D12_D21
7	1107.64	Track_2816_processed.xlsx_DTW_path.xlsx	Bi_X	Uni	M173	COUSINS	D12_D21
8	1152.13	Track_2816_processed.xlsx_DTW_path.xlsx	Bi_X	Uni	M173	COUSINS	D12_D21
9	1306.82	Track_2816_processed.xlsx_DTW_path.xlsx	Bi_X	Uni	M173	COUSINS	D12_D21
10	1397.34	Track_2816_processed.xlsx_DTW_path.xlsx	Bi_X	Uni	M173	COUSINS	D12_D21
11	1581.28	Track_2816_processed.xlsx_DTW_path.xlsx	Bi_X	Uni	M173	COUSINS	D12_D21
12	1682.8	Track_2816_processed.xlsx_DTW_path.xlsx	Bi_X	Uni	M173	COUSINS	D12_D21
13	1888.3	Track_2816_processed.xlsx_DTW_path.xlsx	Bi_X	Uni	M173	COUSINS	D12_D21
14	2019.39	Track_2816_processed.xlsx_DTW_path.xlsx	Bi_X	Uni	M173	COUSINS	D12_D21
15	2236.28	Track_2816_processed.xlsx_DTW_path.xlsx	Bi_X	Uni	M173	COUSINS	D12_D21
16	2363.21	Track_2816_processed.xlsx_DTW_path.xlsx	Bi_X	Uni	M173	COUSINS	D12_D21
17	2631.15	Track_2816_processed.xlsx_DTW_path.xlsx	Bi_X	Uni	M173	COUSINS	D12_D21
18	2780.42	Track_2816_processed.xlsx_DTW_path.xlsx	Bi_X	Uni	M173	COUSINS	D12_D21
19	3063.7	Track_2816_processed.xlsx_DTW_path.xlsx	Bi_X	Uni	M173	COUSINS	D12_D21
20	3348.43	Track_2816_processed.xlsx_DTW_path.xlsx	Bi_X	Uni	M173	COUSINS	D12_D21
21	3502.4	Track_2816_processed.xlsx_DTW_path.xlsx	Bi_X	Uni	M173	COUSINS	D12_D21
22	3811.55	Track_2816_processed.xlsx_DTW_path.xlsx	Bi_X	Uni	M173	COUSINS	D12_D21
23	4111.22	Track_2816_processed.xlsx_DTW_path.xlsx	Bi_X	Uni	M173	COUSINS	D12_D21
24	4260.97	Track_2816_processed.xlsx_DTW_path.xlsx	Bi_X	Uni	M173	COUSINS	D12_D21
25	4568.92	Track_2816_processed.xlsx_DTW_path.xlsx	Bi_X	Uni	M173	COUSINS	D12_D21
26	4726.13	Track_2816_processed.xlsx_DTW_path.xlsx	Bi_X	Uni	M173	COUSINS	D12_D21
27	5058.63	Track_2816_processed.xlsx_DTW_path.xlsx	Bi_X	Uni	M173	COUSINS	D12_D21
28	5338.07	Track_2816_processed.xlsx_DTW_path.xlsx	Bi_X	Uni	M173	COUSINS	D12_D21
29	5735.55	Track_2816_processed.xlsx_DTW_path.xlsx	Bi_X	Uni	M173	COUSINS	D12_D21
30	6037.82	Track_2816_processed.xlsx_DTW_path.xlsx	Bi_X	Uni	M173	COUSINS	D12_D21
1	558.306	Track_1946_processed.xlsx_DTW_path.xlsx	Bi_X	Bi	M173	COUSINS	D12_D21
2	1684.04	Track_1946_processed.xlsx_DTW_path.xlsx	Bi_X	Bi	M173	COUSINS	D12_D21
3	2239.99	Track_1946_processed.xlsx_DTW_path.xlsx	Bi_X	Bi	M173	COUSINS	D12_D21
4	3357.48	Track_1946_processed.xlsx_DTW_path.xlsx	Bi_X	Bi	M173	COUSINS	D12_D21
5	4446.6	Track_1946_processed.xlsx_DTW_path.xlsx	Bi_X	Bi	M173	COUSINS	D12_D21
6	5465.45	Track_1946_processed.xlsx_DTW_path.xlsx	Bi_X	Bi	M173	COUSINS	D12_D21
7	6029.26	Track_1946_processed.xlsx_DTW_path.xlsx	Bi_X	Bi	M173	COUSINS	D12_D21
8	7102.12	Track_1946_processed.xlsx_DTW_path.xlsx	Bi_X	Bi	M173	COUSINS	D12_D21
9	7673.46	Track_1946_processed.xlsx_DTW_path.xlsx	Bi_X	Bi	M173	COUSINS	D12_D21
10	8893.99	Track_1946_processed.xlsx_DTW_path.xlsx	Bi_X	Bi	M173	COUSINS	D12_D21
11	9519.62	Track_1946_processed.xlsx_DTW_path.xlsx	Bi_X	Bi	M173	COUSINS	D12_D21
12	10776.5	Track_1946_processed.xlsx_DTW_path.xlsx	Bi_X	Bi	M173	COUSINS	D12_D21
13	11414.1	Track_1946_processed.xlsx_DTW_path.xlsx	Bi_X	Bi	M173	COUSINS	D12_D21
14	12655.3	Track_1946_processed.xlsx_DTW_path.xlsx	Bi_X	Bi	M173	COUSINS	D12_D21
15	13341.5	Track_1946_processed.xlsx_DTW_path.xlsx	Bi_X	Bi	M173	COUSINS	D12_D21
16	14634.1	Track_1946_processed.xlsx_DTW_path.xlsx	Bi_X	Bi	M173	COUSINS	D12_D21
17	15341.6	Track_1946_processed.xlsx_DTW_path.xlsx	Bi_X	Bi	M173	COUSINS	D12_D21
18	16609.8	Track_1946_processed.xlsx_DTW_path.xlsx	Bi_X	Bi	M173	COUSINS	D12_D21
19	17292.4	Track_1946_processed.xlsx_DTW_path.xlsx	Bi_X	Bi	M173	COUSINS	D12_D21
20	18576.1	Track_1946_processed.xlsx_DTW_path.xlsx	Bi_X	Bi	M173	COUSINS	D12_D21
21	19229.1	Track_1946_processed.xlsx_DTW_path.xlsx	Bi_X	Bi	M173	COUSINS	D12_D21
22	20500.3	Track_1946_processed.xlsx_DTW_path.xlsx	Bi_X	Bi	M173	COUSINS	D12_D21
23	21161.3	Track_1946_processed.xlsx_DTW_path.xlsx	Bi_X	Bi	M173	COUSINS	D12_D21
24	22422.7	Track_1946_processed.xlsx_DTW_path.xlsx	Bi_X	Bi	M173	COUSINS	D12_D21
25	23076.2	Track_1946_processed.xlsx_DTW_path.xlsx	Bi_X	Bi	M173	COUSINS	D12_D21
26	24368.1	Track_1946_processed.xlsx_DTW_path.xlsx	Bi_X	Bi	M173	COUSINS	D12_D21
27	25009.6	Track_1946_processed.xlsx_DTW_path.xlsx	Bi_X	Bi	M173	COUSINS	D12_D21
28	26274.8	Track_1946_processed.xlsx_DTW_path.xlsx	Bi_X	Bi	M173	COUSINS	D12_D21
29	26921.7	Track_1946_processed.xlsx_DTW_path.xlsx	Bi_X	Bi	M173	COUSINS	D12_D21
30	28190.3	Track_1946_processed.xlsx_DTW_path.xlsx	Bi_X	Bi	M173	COUSINS	D12_D21
31	29451.5	Track_1946_processed.xlsx_DTW_path.xlsx	Bi_X	Bi	M173	COUSINS	D12_D21
32	30096.9	Track_1946_processed.xlsx_DTW_path.xlsx	Bi_X	Bi	M173	COUSINS	D12_D21
33	31345.8	Track_1946_processed.xlsx_DTW_path.xlsx	Bi_X	Bi	M173	COUSINS	D12_D21
34	32045.4	Track_1946_processed.xlsx_DTW_path.xlsx	Bi_X	Bi	M173	COUSINS	D12_D21
35	33363.5	Track_1946_processed.xlsx_DTW_path.xlsx	Bi_X	Bi	M173	COUSINS	D12_D21
36	34126.7	Track_1946_processed.xlsx_DTW_path.xlsx	Bi_X	Bi	M173	COUSINS	D12_D21
37	35509.2	Track_1946_processed.xlsx_DTW_path.xlsx	Bi_X	Bi	M173	COUSINS	D12_D21
38	36290.8	Track_1946_processed.xlsx_DTW_path.xlsx	Bi_X	Bi	M173	COUSINS	D12_D21
1	205.015	Track_2816_processed.xlsx_DTW_path.xlsx	Bi_X	Bi	M173	COUSINS	D12_D21
2	692.785	Track_2816_processed.xlsx_DTW_path.xlsx	Bi_X	Bi	M173	COUSINS	D12_D21
3	922.37	Track_2816_processed.xlsx_DTW_path.xlsx	Bi_X	Bi	M173	COUSINS	D12_D21
4	1254.39	Track_2816_processed.xlsx_DTW_path.xlsx	Bi_X	Bi	M173	COUSINS	D12_D21
5	1385.12	Track_2816_processed.xlsx_DTW_path.xlsx	Bi_X	Bi	M173	COUSINS	D12_D21
6	1612.98	Track_2816_processed.xlsx_DTW_path.xlsx	Bi_X	Bi	M173	COUSINS	D12_D21
7	1728.58	Track_2816_processed.xlsx_DTW_path.xlsx	Bi_X	Bi	M173	COUSINS	D12_D21
8	1957.38	Track_2816_processed.xlsx_DTW_path.xlsx	Bi_X	Bi	M173	COUSINS	D12_D21
9	2156.47	Track_2816_processed.xlsx_DTW_path.xlsx	Bi_X	Bi	M173	COUSINS	D12_D21
10	2254.13	Track_2816_processed.xlsx_DTW_path.xlsx	Bi_X	Bi	M173	COUSINS	D12_D21
11	2395.31	Track_2816_processed.xlsx_DTW_path.xlsx	Bi_X	Bi	M173	COUSINS	D12_D21
12	2470.86	Track_2816_processed.xlsx_DTW_path.xlsx	Bi_X	Bi	M173	COUSINS	D12_D21
13	2651.12	Track_2816_processed.xlsx_DTW_path.xlsx	Bi_X	Bi	M173	COUSINS	D12_D21
14	2738.11	Track_2816_processed.xlsx_DTW_path.xlsx	Bi_X	Bi	M173	COUSINS	D12_D21
15	2908.59	Track_2816_processed.xlsx_DTW_path.xlsx	Bi_X	Bi	M173	COUSINS	D12_D21
16	3001.93	Track_2816_processed.xlsx_DTW_path.xlsx	Bi_X	Bi	M173	COUSINS	D12_D21
17	3184.82	Track_2816_processed.xlsx_DTW_path.xlsx	Bi_X	Bi	M173	COUSINS	D12_D21
18	3312.17	Track_2816_processed.xlsx_DTW_path.xlsx	Bi_X	Bi	M173	COUSINS	D12_D21
19	3528.24	Track_2816_processed.xlsx_DTW_path.xlsx	Bi_X	Bi	M173	COUSINS	D12_D21
20	3743.55	Track_2816_processed.xlsx_DTW_path.xlsx	Bi_X	Bi	M173	COUSINS	D12_D21
21	3883.97	Track_2816_processed.xlsx_DTW_path.xlsx	Bi_X	Bi	M173	COUSINS	D12_D21
22	4106.34	Track_2816_processed.xlsx_DTW_path.xlsx	Bi_X	Bi	M173	COUSINS	D12_D21
23	4270.13	Track_2816_processed.xlsx_DTW_path.xlsx	Bi_X	Bi	M173	COUSINS	D12_D21
24	4529.25	Track_2816_processed.xlsx_DTW_path.xlsx	Bi_X	Bi	M173	COUSINS	D12_D21
25	4682.04	Track_2816_processed.xlsx_DTW_path.xlsx	Bi_X	Bi	M173	COUSINS	D12_D21
26	5024.13	Track_2816_processed.xlsx_DTW_path.xlsx	Bi_X	Bi	M173	COUSINS	D12_D21
27	5225.2	Track_2816_processed.xlsx_DTW_path.xlsx	Bi_X	Bi	M173	COUSINS	D12_D21
28	5621.78	Track_2816_processed.xlsx_DTW_path.xlsx	Bi_X	Bi	M173	COUSINS	D12_D21
29	5844.41	Track_2816_processed.xlsx_DTW_path.xlsx	Bi_X	Bi	M173	COUSINS	D12_D21
1	53.0358	Track_2177_processed.xlsx_DTW_path.xlsx	Uni_X	Uni	M176	COUSINS	D12_D22
2	197.004	Track_2177_processed.xlsx_DTW_path.xlsx	Uni_X	Uni	M176	COUSINS	D12_D22
3	275.387	Track_2177_processed.xlsx_DTW_path.xlsx	Uni_X	Uni	M176	COUSINS	D12_D22
4	428.158	Track_2177_processed.xlsx_DTW_path.xlsx	Uni_X	Uni	M176	COUSINS	D12_D22
5	494.172	Track_2177_processed.xlsx_DTW_path.xlsx	Uni_X	Uni	M176	COUSINS	D12_D22
6	623.004	Track_2177_processed.xlsx_DTW_path.xlsx	Uni_X	Uni	M176	COUSINS	D12_D22
7	693.673	Track_2177_processed.xlsx_DTW_path.xlsx	Uni_X	Uni	M176	COUSINS	D12_D22
8	815.365	Track_2177_processed.xlsx_DTW_path.xlsx	Uni_X	Uni	M176	COUSINS	D12_D22
9	880.875	Track_2177_processed.xlsx_DTW_path.xlsx	Uni_X	Uni	M176	COUSINS	D12_D22
10	962.902	Track_2177_processed.xlsx_DTW_path.xlsx	Uni_X	Uni	M176	COUSINS	D12_D22
11	1019.17	Track_2177_processed.xlsx_DTW_path.xlsx	Uni_X	Uni	M176	COUSINS	D12_D22
12	1119.35	Track_2177_processed.xlsx_DTW_path.xlsx	Uni_X	Uni	M176	COUSINS	D12_D22
13	1175.38	Track_2177_processed.xlsx_DTW_path.xlsx	Uni_X	Uni	M176	COUSINS	D12_D22
14	1250.24	Track_2177_processed.xlsx_DTW_path.xlsx	Uni_X	Uni	M176	COUSINS	D12_D22
15	1301.11	Track_2177_processed.xlsx_DTW_path.xlsx	Uni_X	Uni	M176	COUSINS	D12_D22
16	1369.98	Track_2177_processed.xlsx_DTW_path.xlsx	Uni_X	Uni	M176	COUSINS	D12_D22
17	1421.21	Track_2177_processed.xlsx_DTW_path.xlsx	Uni_X	Uni	M176	COUSINS	D12_D22
18	1490.56	Track_2177_processed.xlsx_DTW_path.xlsx	Uni_X	Uni	M176	COUSINS	D12_D22
19	1532.88	Track_2177_processed.xlsx_DTW_path.xlsx	Uni_X	Uni	M176	COUSINS	D12_D22
20	1580.48	Track_2177_processed.xlsx_DTW_path.xlsx	Uni_X	Uni	M176	COUSINS	D12_D22
21	1619.28	Track_2177_processed.xlsx_DTW_path.xlsx	Uni_X	Uni	M176	COUSINS	D12_D22
22	1671.7	Track_2177_processed.xlsx_DTW_path.xlsx	Uni_X	Uni	M176	COUSINS	D12_D22
23	1702.47	Track_2177_processed.xlsx_DTW_path.xlsx	Uni_X	Uni	M176	COUSINS	D12_D22
24	1751.1	Track_2177_processed.xlsx_DTW_path.xlsx	Uni_X	Uni	M176	COUSINS	D12_D22
25	1774.2	Track_2177_processed.xlsx_DTW_path.xlsx	Uni_X	Uni	M176	COUSINS	D12_D22
26	1825.47	Track_2177_processed.xlsx_DTW_path.xlsx	Uni_X	Uni	M176	COUSINS	D12_D22
27	1849.86	Track_2177_processed.xlsx_DTW_path.xlsx	Uni_X	Uni	M176	COUSINS	D12_D22
28	1894.91	Track_2177_processed.xlsx_DTW_path.xlsx	Uni_X	Uni	M176	COUSINS	D12_D22
29	1920.08	Track_2177_processed.xlsx_DTW_path.xlsx	Uni_X	Uni	M176	COUSINS	D12_D22
30	1963.33	Track_2177_processed.xlsx_DTW_path.xlsx	Uni_X	Uni	M176	COUSINS	D12_D22
31	2013.34	Track_2177_processed.xlsx_DTW_path.xlsx	Uni_X	Uni	M176	COUSINS	D12_D22
32	2044.49	Track_2177_processed.xlsx_DTW_path.xlsx	Uni_X	Uni	M176	COUSINS	D12_D22
33	2107.76	Track_2177_processed.xlsx_DTW_path.xlsx	Uni_X	Uni	M176	COUSINS	D12_D22
34	2152.47	Track_2177_processed.xlsx_DTW_path.xlsx	Uni_X	Uni	M176	COUSINS	D12_D22
35	2239.74	Track_2177_processed.xlsx_DTW_path.xlsx	Uni_X	Uni	M176	COUSINS	D12_D22
36	2278.05	Track_2177_processed.xlsx_DTW_path.xlsx	Uni_X	Uni	M176	COUSINS	D12_D22
37	2332.87	Track_2177_processed.xlsx_DTW_path.xlsx	Uni_X	Uni	M176	COUSINS	D12_D22
38	2377.38	Track_2177_processed.xlsx_DTW_path.xlsx	Uni_X	Uni	M176	COUSINS	D12_D22
39	2444.17	Track_2177_processed.xlsx_DTW_path.xlsx	Uni_X	Uni	M176	COUSINS	D12_D22
40	2480.27	Track_2177_processed.xlsx_DTW_path.xlsx	Uni_X	Uni	M176	COUSINS	D12_D22
41	2558.63	Track_2177_processed.xlsx_DTW_path.xlsx	Uni_X	Uni	M176	COUSINS	D12_D22
42	2602.43	Track_2177_processed.xlsx_DTW_path.xlsx	Uni_X	Uni	M176	COUSINS	D12_D22
43	2677.69	Track_2177_processed.xlsx_DTW_path.xlsx	Uni_X	Uni	M176	COUSINS	D12_D22
44	2731.22	Track_2177_processed.xlsx_DTW_path.xlsx	Uni_X	Uni	M176	COUSINS	D12_D22
45	2839.68	Track_2177_processed.xlsx_DTW_path.xlsx	Uni_X	Uni	M176	COUSINS	D12_D22
46	2894.24	Track_2177_processed.xlsx_DTW_path.xlsx	Uni_X	Uni	M176	COUSINS	D12_D22
47	3010.56	Track_2177_processed.xlsx_DTW_path.xlsx	Uni_X	Uni	M176	COUSINS	D12_D22
48	3082.66	Track_2177_processed.xlsx_DTW_path.xlsx	Uni_X	Uni	M176	COUSINS	D12_D22
49	3180.81	Track_2177_processed.xlsx_DTW_path.xlsx	Uni_X	Uni	M176	COUSINS	D12_D22
50	3291.72	Track_2177_processed.xlsx_DTW_path.xlsx	Uni_X	Uni	M176	COUSINS	D12_D22
51	3427.23	Track_2177_processed.xlsx_DTW_path.xlsx	Uni_X	Uni	M176	COUSINS	D12_D22
1	64.8928	Track_1589_processed.xlsx_DTW_path.xlsx	Bi_X	Bi	M176	COUSINS	D12_D22
2	268.739	Track_1589_processed.xlsx_DTW_path.xlsx	Bi_X	Bi	M176	COUSINS	D12_D22
3	475.308	Track_1589_processed.xlsx_DTW_path.xlsx	Bi_X	Bi	M176	COUSINS	D12_D22
4	659.824	Track_1589_processed.xlsx_DTW_path.xlsx	Bi_X	Bi	M176	COUSINS	D12_D22
5	755.968	Track_1589_processed.xlsx_DTW_path.xlsx	Bi_X	Bi	M176	COUSINS	D12_D22
6	959.922	Track_1589_processed.xlsx_DTW_path.xlsx	Bi_X	Bi	M176	COUSINS	D12_D22
7	1092.14	Track_1589_processed.xlsx_DTW_path.xlsx	Bi_X	Bi	M176	COUSINS	D12_D22
8	1280.05	Track_1589_processed.xlsx_DTW_path.xlsx	Bi_X	Bi	M176	COUSINS	D12_D22
9	1373.54	Track_1589_processed.xlsx_DTW_path.xlsx	Bi_X	Bi	M176	COUSINS	D12_D22
10	1596.7	Track_1589_processed.xlsx_DTW_path.xlsx	Bi_X	Bi	M176	COUSINS	D12_D22
11	1763.98	Track_1589_processed.xlsx_DTW_path.xlsx	Bi_X	Bi	M176	COUSINS	D12_D22
12	1940.99	Track_1589_processed.xlsx_DTW_path.xlsx	Bi_X	Bi	M176	COUSINS	D12_D22
13	2138.56	Track_1589_processed.xlsx_DTW_path.xlsx	Bi_X	Bi	M176	COUSINS	D12_D22
14	2344.14	Track_1589_processed.xlsx_DTW_path.xlsx	Bi_X	Bi	M176	COUSINS	D12_D22
15	2563.8	Track_1589_processed.xlsx_DTW_path.xlsx	Bi_X	Bi	M176	COUSINS	D12_D22
16	2842.49	Track_1589_processed.xlsx_DTW_path.xlsx	Bi_X	Bi	M176	COUSINS	D12_D22
17	3103.05	Track_1589_processed.xlsx_DTW_path.xlsx	Bi_X	Bi	M176	COUSINS	D12_D22
18	3428.41	Track_1589_processed.xlsx_DTW_path.xlsx	Bi_X	Bi	M176	COUSINS	D12_D22
19	3740.57	Track_1589_processed.xlsx_DTW_path.xlsx	Bi_X	Bi	M176	COUSINS	D12_D22
20	4111.16	Track_1589_processed.xlsx_DTW_path.xlsx	Bi_X	Bi	M176	COUSINS	D12_D22
21	4476.65	Track_1589_processed.xlsx_DTW_path.xlsx	Bi_X	Bi	M176	COUSINS	D12_D22
22	4936.69	Track_1589_processed.xlsx_DTW_path.xlsx	Bi_X	Bi	M176	COUSINS	D12_D22
23	5329.5	Track_1589_processed.xlsx_DTW_path.xlsx	Bi_X	Bi	M176	COUSINS	D12_D22
24	5799.53	Track_1589_processed.xlsx_DTW_path.xlsx	Bi_X	Bi	M176	COUSINS	D12_D22
25	6211.62	Track_1589_processed.xlsx_DTW_path.xlsx	Bi_X	Bi	M176	COUSINS	D12_D22
26	6686.85	Track_1589_processed.xlsx_DTW_path.xlsx	Bi_X	Bi	M176	COUSINS	D12_D22
27	7108.34	Track_1589_processed.xlsx_DTW_path.xlsx	Bi_X	Bi	M176	COUSINS	D12_D22
28	7602.11	Track_1589_processed.xlsx_DTW_path.xlsx	Bi_X	Bi	M176	COUSINS	D12_D22
29	8029.39	Track_1589_processed.xlsx_DTW_path.xlsx	Bi_X	Bi	M176	COUSINS	D12_D22
30	8559.84	Track_1589_processed.xlsx_DTW_path.xlsx	Bi_X	Bi	M176	COUSINS	D12_D22
31	9024.32	Track_1589_processed.xlsx_DTW_path.xlsx	Bi_X	Bi	M176	COUSINS	D12_D22
32	9644.73	Track_1589_processed.xlsx_DTW_path.xlsx	Bi_X	Bi	M176	COUSINS	D12_D22
33	10144.2	Track_1589_processed.xlsx_DTW_path.xlsx	Bi_X	Bi	M176	COUSINS	D12_D22
34	10793.8	Track_1589_processed.xlsx_DTW_path.xlsx	Bi_X	Bi	M176	COUSINS	D12_D22
35	11318.2	Track_1589_processed.xlsx_DTW_path.xlsx	Bi_X	Bi	M176	COUSINS	D12_D22
36	11977.1	Track_1589_processed.xlsx_DTW_path.xlsx	Bi_X	Bi	M176	COUSINS	D12_D22
37	12513.4	Track_1589_processed.xlsx_DTW_path.xlsx	Bi_X	Bi	M176	COUSINS	D12_D22
38	13199.4	Track_1589_processed.xlsx_DTW_path.xlsx	Bi_X	Bi	M176	COUSINS	D12_D22
39	13755.2	Track_1589_processed.xlsx_DTW_path.xlsx	Bi_X	Bi	M176	COUSINS	D12_D22
40	14521.9	Track_1589_processed.xlsx_DTW_path.xlsx	Bi_X	Bi	M176	COUSINS	D12_D22
41	15084.4	Track_1589_processed.xlsx_DTW_path.xlsx	Bi_X	Bi	M176	COUSINS	D12_D22
1	171.547	Track_238_processed.xlsx_DTW_path.xlsx	Bi_X	Bi	M176	COUSINS	D12_D22
2	506.878	Track_238_processed.xlsx_DTW_path.xlsx	Bi_X	Bi	M176	COUSINS	D12_D22
3	675.44	Track_238_processed.xlsx_DTW_path.xlsx	Bi_X	Bi	M176	COUSINS	D12_D22
4	1020.05	Track_238_processed.xlsx_DTW_path.xlsx	Bi_X	Bi	M176	COUSINS	D12_D22
5	1188.26	Track_238_processed.xlsx_DTW_path.xlsx	Bi_X	Bi	M176	COUSINS	D12_D22
6	1501.21	Track_238_processed.xlsx_DTW_path.xlsx	Bi_X	Bi	M176	COUSINS	D12_D22
7	1641.59	Track_238_processed.xlsx_DTW_path.xlsx	Bi_X	Bi	M176	COUSINS	D12_D22
8	1947.48	Track_238_processed.xlsx_DTW_path.xlsx	Bi_X	Bi	M176	COUSINS	D12_D22
9	2250.36	Track_238_processed.xlsx_DTW_path.xlsx	Bi_X	Bi	M176	COUSINS	D12_D22
10	2407.14	Track_238_processed.xlsx_DTW_path.xlsx	Bi_X	Bi	M176	COUSINS	D12_D22
11	2710.61	Track_238_processed.xlsx_DTW_path.xlsx	Bi_X	Bi	M176	COUSINS	D12_D22
12	2871.91	Track_238_processed.xlsx_DTW_path.xlsx	Bi_X	Bi	M176	COUSINS	D12_D22
13	3185.24	Track_238_processed.xlsx_DTW_path.xlsx	Bi_X	Bi	M176	COUSINS	D12_D22
14	3355.6	Track_238_processed.xlsx_DTW_path.xlsx	Bi_X	Bi	M176	COUSINS	D12_D22
15	3652.65	Track_238_processed.xlsx_DTW_path.xlsx	Bi_X	Bi	M176	COUSINS	D12_D22
16	3803.65	Track_238_processed.xlsx_DTW_path.xlsx	Bi_X	Bi	M176	COUSINS	D12_D22
17	4121.56	Track_238_processed.xlsx_DTW_path.xlsx	Bi_X	Bi	M176	COUSINS	D12_D22
18	4298.46	Track_238_processed.xlsx_DTW_path.xlsx	Bi_X	Bi	M176	COUSINS	D12_D22
19	4622.56	Track_238_processed.xlsx_DTW_path.xlsx	Bi_X	Bi	M176	COUSINS	D12_D22
20	4771.87	Track_238_processed.xlsx_DTW_path.xlsx	Bi_X	Bi	M176	COUSINS	D12_D22
21	5043.64	Track_238_processed.xlsx_DTW_path.xlsx	Bi_X	Bi	M176	COUSINS	D12_D22
22	5201.15	Track_238_processed.xlsx_DTW_path.xlsx	Bi_X	Bi	M176	COUSINS	D12_D22
23	5409.92	Track_238_processed.xlsx_DTW_path.xlsx	Bi_X	Bi	M176	COUSINS	D12_D22
24	5521.14	Track_238_processed.xlsx_DTW_path.xlsx	Bi_X	Bi	M176	COUSINS	D12_D22
25	5725.28	Track_238_processed.xlsx_DTW_path.xlsx	Bi_X	Bi	M176	COUSINS	D12_D22
26	5841.96	Track_238_processed.xlsx_DTW_path.xlsx	Bi_X	Bi	M176	COUSINS	D12_D22
27	6023.22	Track_238_processed.xlsx_DTW_path.xlsx	Bi_X	Bi	M176	COUSINS	D12_D22
28	6142.1	Track_238_processed.xlsx_DTW_path.xlsx	Bi_X	Bi	M176	COUSINS	D12_D22
29	6409.17	Track_238_processed.xlsx_DTW_path.xlsx	Bi_X	Bi	M176	COUSINS	D12_D22
30	6674.83	Track_238_processed.xlsx_DTW_path.xlsx	Bi_X	Bi	M176	COUSINS	D12_D22
31	6812.03	Track_238_processed.xlsx_DTW_path.xlsx	Bi_X	Bi	M176	COUSINS	D12_D22
32	7090.99	Track_238_processed.xlsx_DTW_path.xlsx	Bi_X	Bi	M176	COUSINS	D12_D22
33	7248.16	Track_238_processed.xlsx_DTW_path.xlsx	Bi_X	Bi	M176	COUSINS	D12_D22
34	7537.1	Track_238_processed.xlsx_DTW_path.xlsx	Bi_X	Bi	M176	COUSINS	D12_D22
35	7700.09	Track_238_processed.xlsx_DTW_path.xlsx	Bi_X	Bi	M176	COUSINS	D12_D22
36	7980.95	Track_238_processed.xlsx_DTW_path.xlsx	Bi_X	Bi	M176	COUSINS	D12_D22
37	8136.93	Track_238_processed.xlsx_DTW_path.xlsx	Bi_X	Bi	M176	COUSINS	D12_D22
38	8394.48	Track_238_processed.xlsx_DTW_path.xlsx	Bi_X	Bi	M176	COUSINS	D12_D22
39	8553.19	Track_238_processed.xlsx_DTW_path.xlsx	Bi_X	Bi	M176	COUSINS	D12_D22
40	8787.58	Track_238_processed.xlsx_DTW_path.xlsx	Bi_X	Bi	M176	COUSINS	D12_D22
41	8953.85	Track_238_processed.xlsx_DTW_path.xlsx	Bi_X	Bi	M176	COUSINS	D12_D22
42	9238.45	Track_238_processed.xlsx_DTW_path.xlsx	Bi_X	Bi	M176	COUSINS	D12_D22
43	9393.47	Track_238_processed.xlsx_DTW_path.xlsx	Bi_X	Bi	M176	COUSINS	D12_D22
44	9702.2	Track_238_processed.xlsx_DTW_path.xlsx	Bi_X	Bi	M176	COUSINS	D12_D22
45	9850.86	Track_238_processed.xlsx_DTW_path.xlsx	Bi_X	Bi	M176	COUSINS	D12_D22
46	10088.5	Track_238_processed.xlsx_DTW_path.xlsx	Bi_X	Bi	M176	COUSINS	D12_D22
47	10229.4	Track_238_processed.xlsx_DTW_path.xlsx	Bi_X	Bi	M176	COUSINS	D12_D22
1	152.347	Track_2460_processed.xlsx_DTW_path.xlsx	Bi_X	Bi	M176	COUSINS	D12_D22
2	481.615	Track_2460_processed.xlsx_DTW_path.xlsx	Bi_X	Bi	M176	COUSINS	D12_D22
3	642.232	Track_2460_processed.xlsx_DTW_path.xlsx	Bi_X	Bi	M176	COUSINS	D12_D22
4	969.11	Track_2460_processed.xlsx_DTW_path.xlsx	Bi_X	Bi	M176	COUSINS	D12_D22
5	1125.81	Track_2460_processed.xlsx_DTW_path.xlsx	Bi_X	Bi	M176	COUSINS	D12_D22
6	1443.8	Track_2460_processed.xlsx_DTW_path.xlsx	Bi_X	Bi	M176	COUSINS	D12_D22
7	1598.27	Track_2460_processed.xlsx_DTW_path.xlsx	Bi_X	Bi	M176	COUSINS	D12_D22
8	1912.55	Track_2460_processed.xlsx_DTW_path.xlsx	Bi_X	Bi	M176	COUSINS	D12_D22
9	2063.22	Track_2460_processed.xlsx_DTW_path.xlsx	Bi_X	Bi	M176	COUSINS	D12_D22
10	2379.84	Track_2460_processed.xlsx_DTW_path.xlsx	Bi_X	Bi	M176	COUSINS	D12_D22
11	2534.26	Track_2460_processed.xlsx_DTW_path.xlsx	Bi_X	Bi	M176	COUSINS	D12_D22
12	2853.24	Track_2460_processed.xlsx_DTW_path.xlsx	Bi_X	Bi	M176	COUSINS	D12_D22
13	3004.55	Track_2460_processed.xlsx_DTW_path.xlsx	Bi_X	Bi	M176	COUSINS	D12_D22
14	3301.66	Track_2460_processed.xlsx_DTW_path.xlsx	Bi_X	Bi	M176	COUSINS	D12_D22
15	3447.51	Track_2460_processed.xlsx_DTW_path.xlsx	Bi_X	Bi	M176	COUSINS	D12_D22
16	3743.21	Track_2460_processed.xlsx_DTW_path.xlsx	Bi_X	Bi	M176	COUSINS	D12_D22
17	4033.26	Track_2460_processed.xlsx_DTW_path.xlsx	Bi_X	Bi	M176	COUSINS	D12_D22
18	4179.16	Track_2460_processed.xlsx_DTW_path.xlsx	Bi_X	Bi	M176	COUSINS	D12_D22
19	4461.37	Track_2460_processed.xlsx_DTW_path.xlsx	Bi_X	Bi	M176	COUSINS	D12_D22
20	4607.66	Track_2460_processed.xlsx_DTW_path.xlsx	Bi_X	Bi	M176	COUSINS	D12_D22
21	4879.97	Track_2460_processed.xlsx_DTW_path.xlsx	Bi_X	Bi	M176	COUSINS	D12_D22
22	5062.59	Track_2460_processed.xlsx_DTW_path.xlsx	Bi_X	Bi	M176	COUSINS	D12_D22
23	5331.76	Track_2460_processed.xlsx_DTW_path.xlsx	Bi_X	Bi	M176	COUSINS	D12_D22
24	5518.42	Track_2460_processed.xlsx_DTW_path.xlsx	Bi_X	Bi	M176	COUSINS	D12_D22
25	5798.19	Track_2460_processed.xlsx_DTW_path.xlsx	Bi_X	Bi	M176	COUSINS	D12_D22
26	6012.88	Track_2460_processed.xlsx_DTW_path.xlsx	Bi_X	Bi	M176	COUSINS	D12_D22
27	6320.32	Track_2460_processed.xlsx_DTW_path.xlsx	Bi_X	Bi	M176	COUSINS	D12_D22
28	6544.64	Track_2460_processed.xlsx_DTW_path.xlsx	Bi_X	Bi	M176	COUSINS	D12_D22
29	6863.21	Track_2460_processed.xlsx_DTW_path.xlsx	Bi_X	Bi	M176	COUSINS	D12_D22
30	7099.74	Track_2460_processed.xlsx_DTW_path.xlsx	Bi_X	Bi	M176	COUSINS	D12_D22
31	7419.9	Track_2460_processed.xlsx_DTW_path.xlsx	Bi_X	Bi	M176	COUSINS	D12_D22
32	7670.76	Track_2460_processed.xlsx_DTW_path.xlsx	Bi_X	Bi	M176	COUSINS	D12_D22
33	7998.14	Track_2460_processed.xlsx_DTW_path.xlsx	Bi_X	Bi	M176	COUSINS	D12_D22
34	8264.06	Track_2460_processed.xlsx_DTW_path.xlsx	Bi_X	Bi	M176	COUSINS	D12_D22
35	8629.69	Track_2460_processed.xlsx_DTW_path.xlsx	Bi_X	Bi	M176	COUSINS	D12_D22
36	8900.08	Track_2460_processed.xlsx_DTW_path.xlsx	Bi_X	Bi	M176	COUSINS	D12_D22
37	9272.89	Track_2460_processed.xlsx_DTW_path.xlsx	Bi_X	Bi	M176	COUSINS	D12_D22
38	9536.74	Track_2460_processed.xlsx_DTW_path.xlsx	Bi_X	Bi	M176	COUSINS	D12_D22
39	9920.11	Track_2460_processed.xlsx_DTW_path.xlsx	Bi_X	Bi	M176	COUSINS	D12_D22
40	10188.5	Track_2460_processed.xlsx_DTW_path.xlsx	Bi_X	Bi	M176	COUSINS	D12_D22
41	10603.6	Track_2460_processed.xlsx_DTW_path.xlsx	Bi_X	Bi	M176	COUSINS	D12_D22
42	10860.9	Track_2460_processed.xlsx_DTW_path.xlsx	Bi_X	Bi	M176	COUSINS	D12_D22
43	11280.7	Track_2460_processed.xlsx_DTW_path.xlsx	Bi_X	Bi	M176	COUSINS	D12_D22
44	11535.2	Track_2460_processed.xlsx_DTW_path.xlsx	Bi_X	Bi	M176	COUSINS	D12_D22
45	11972.1	Track_2460_processed.xlsx_DTW_path.xlsx	Bi_X	Bi	M176	COUSINS	D12_D22
46	12216.4	Track_2460_processed.xlsx_DTW_path.xlsx	Bi_X	Bi	M176	COUSINS	D12_D22
1	350.787	Track_395_processed.xlsx_DTW_path.xlsx	Bi_X	Bi	M317	COUSINS	D12_D22
2	1042.08	Track_395_processed.xlsx_DTW_path.xlsx	Bi_X	Bi	M317	COUSINS	D12_D22
3	1719.79	Track_395_processed.xlsx_DTW_path.xlsx	Bi_X	Bi	M317	COUSINS	D12_D22
4	2069.63	Track_395_processed.xlsx_DTW_path.xlsx	Bi_X	Bi	M317	COUSINS	D12_D22
5	2767.3	Track_395_processed.xlsx_DTW_path.xlsx	Bi_X	Bi	M317	COUSINS	D12_D22
6	3111.85	Track_395_processed.xlsx_DTW_path.xlsx	Bi_X	Bi	M317	COUSINS	D12_D22
7	3754.72	Track_395_processed.xlsx_DTW_path.xlsx	Bi_X	Bi	M317	COUSINS	D12_D22
8	4081.61	Track_395_processed.xlsx_DTW_path.xlsx	Bi_X	Bi	M317	COUSINS	D12_D22
9	4716.54	Track_395_processed.xlsx_DTW_path.xlsx	Bi_X	Bi	M317	COUSINS	D12_D22
10	5087.25	Track_395_processed.xlsx_DTW_path.xlsx	Bi_X	Bi	M317	COUSINS	D12_D22
11	5803.39	Track_395_processed.xlsx_DTW_path.xlsx	Bi_X	Bi	M317	COUSINS	D12_D22
12	6169.62	Track_395_processed.xlsx_DTW_path.xlsx	Bi_X	Bi	M317	COUSINS	D12_D22
13	7002.85	Track_395_processed.xlsx_DTW_path.xlsx	Bi_X	Bi	M317	COUSINS	D12_D22
14	7425.55	Track_395_processed.xlsx_DTW_path.xlsx	Bi_X	Bi	M317	COUSINS	D12_D22
15	8254.61	Track_395_processed.xlsx_DTW_path.xlsx	Bi_X	Bi	M317	COUSINS	D12_D22
16	8679.32	Track_395_processed.xlsx_DTW_path.xlsx	Bi_X	Bi	M317	COUSINS	D12_D22
17	9482.1	Track_395_processed.xlsx_DTW_path.xlsx	Bi_X	Bi	M317	COUSINS	D12_D22
18	9892.99	Track_395_processed.xlsx_DTW_path.xlsx	Bi_X	Bi	M317	COUSINS	D12_D22
19	10664.9	Track_395_processed.xlsx_DTW_path.xlsx	Bi_X	Bi	M317	COUSINS	D12_D22
20	11036	Track_395_processed.xlsx_DTW_path.xlsx	Bi_X	Bi	M317	COUSINS	D12_D22
21	11727.1	Track_395_processed.xlsx_DTW_path.xlsx	Bi_X	Bi	M317	COUSINS	D12_D22
22	12079.9	Track_395_processed.xlsx_DTW_path.xlsx	Bi_X	Bi	M317	COUSINS	D12_D22
23	12768	Track_395_processed.xlsx_DTW_path.xlsx	Bi_X	Bi	M317	COUSINS	D12_D22
24	13433.8	Track_395_processed.xlsx_DTW_path.xlsx	Bi_X	Bi	M317	COUSINS	D12_D22
25	13777.4	Track_395_processed.xlsx_DTW_path.xlsx	Bi_X	Bi	M317	COUSINS	D12_D22
26	14439.8	Track_395_processed.xlsx_DTW_path.xlsx	Bi_X	Bi	M317	COUSINS	D12_D22
27	14777	Track_395_processed.xlsx_DTW_path.xlsx	Bi_X	Bi	M317	COUSINS	D12_D22
28	15454.7	Track_395_processed.xlsx_DTW_path.xlsx	Bi_X	Bi	M317	COUSINS	D12_D22
29	15805	Track_395_processed.xlsx_DTW_path.xlsx	Bi_X	Bi	M317	COUSINS	D12_D22
1	278.861	Track_1171_processed.xlsx_DTW_path.xlsx	Uni_X	Uni	M317	COUSINS	D12_D22
2	829.133	Track_1171_processed.xlsx_DTW_path.xlsx	Uni_X	Uni	M317	COUSINS	D12_D22
3	1102.32	Track_1171_processed.xlsx_DTW_path.xlsx	Uni_X	Uni	M317	COUSINS	D12_D22
4	1668.49	Track_1171_processed.xlsx_DTW_path.xlsx	Uni_X	Uni	M317	COUSINS	D12_D22
5	1940.08	Track_1171_processed.xlsx_DTW_path.xlsx	Uni_X	Uni	M317	COUSINS	D12_D22
6	2487.97	Track_1171_processed.xlsx_DTW_path.xlsx	Uni_X	Uni	M317	COUSINS	D12_D22
7	2750.94	Track_1171_processed.xlsx_DTW_path.xlsx	Uni_X	Uni	M317	COUSINS	D12_D22
8	3249.93	Track_1171_processed.xlsx_DTW_path.xlsx	Uni_X	Uni	M317	COUSINS	D12_D22
9	3479.62	Track_1171_processed.xlsx_DTW_path.xlsx	Uni_X	Uni	M317	COUSINS	D12_D22
10	3942.17	Track_1171_processed.xlsx_DTW_path.xlsx	Uni_X	Uni	M317	COUSINS	D12_D22
11	4167.35	Track_1171_processed.xlsx_DTW_path.xlsx	Uni_X	Uni	M317	COUSINS	D12_D22
12	4596.82	Track_1171_processed.xlsx_DTW_path.xlsx	Uni_X	Uni	M317	COUSINS	D12_D22
13	4819.17	Track_1171_processed.xlsx_DTW_path.xlsx	Uni_X	Uni	M317	COUSINS	D12_D22
14	5264.21	Track_1171_processed.xlsx_DTW_path.xlsx	Uni_X	Uni	M317	COUSINS	D12_D22
15	5483.62	Track_1171_processed.xlsx_DTW_path.xlsx	Uni_X	Uni	M317	COUSINS	D12_D22
16	5936.76	Track_1171_processed.xlsx_DTW_path.xlsx	Uni_X	Uni	M317	COUSINS	D12_D22
17	6136.64	Track_1171_processed.xlsx_DTW_path.xlsx	Uni_X	Uni	M317	COUSINS	D12_D22
18	6490.38	Track_1171_processed.xlsx_DTW_path.xlsx	Uni_X	Uni	M317	COUSINS	D12_D22
19	6751.84	Track_1171_processed.xlsx_DTW_path.xlsx	Uni_X	Uni	M317	COUSINS	D12_D22
20	7095.39	Track_1171_processed.xlsx_DTW_path.xlsx	Uni_X	Uni	M317	COUSINS	D12_D22
21	7350.27	Track_1171_processed.xlsx_DTW_path.xlsx	Uni_X	Uni	M317	COUSINS	D12_D22
22	7695.07	Track_1171_processed.xlsx_DTW_path.xlsx	Uni_X	Uni	M317	COUSINS	D12_D22
23	7959.31	Track_1171_processed.xlsx_DTW_path.xlsx	Uni_X	Uni	M317	COUSINS	D12_D22
24	8347.46	Track_1171_processed.xlsx_DTW_path.xlsx	Uni_X	Uni	M317	COUSINS	D12_D22
25	8617.07	Track_1171_processed.xlsx_DTW_path.xlsx	Uni_X	Uni	M317	COUSINS	D12_D22
26	9012.95	Track_1171_processed.xlsx_DTW_path.xlsx	Uni_X	Uni	M317	COUSINS	D12_D22
27	9256.26	Track_1171_processed.xlsx_DTW_path.xlsx	Uni_X	Uni	M317	COUSINS	D12_D22
28	9656.56	Track_1171_processed.xlsx_DTW_path.xlsx	Uni_X	Uni	M317	COUSINS	D12_D22
29	9889.8	Track_1171_processed.xlsx_DTW_path.xlsx	Uni_X	Uni	M317	COUSINS	D12_D22
30	10254.7	Track_1171_processed.xlsx_DTW_path.xlsx	Uni_X	Uni	M317	COUSINS	D12_D22
31	10467.7	Track_1171_processed.xlsx_DTW_path.xlsx	Uni_X	Uni	M317	COUSINS	D12_D22
32	10870.1	Track_1171_processed.xlsx_DTW_path.xlsx	Uni_X	Uni	M317	COUSINS	D12_D22
33	11056.3	Track_1171_processed.xlsx_DTW_path.xlsx	Uni_X	Uni	M317	COUSINS	D12_D22
34	11432.5	Track_1171_processed.xlsx_DTW_path.xlsx	Uni_X	Uni	M317	COUSINS	D12_D22
35	11640.9	Track_1171_processed.xlsx_DTW_path.xlsx	Uni_X	Uni	M317	COUSINS	D12_D22
36	12265.5	Track_1171_processed.xlsx_DTW_path.xlsx	Uni_X	Uni	M317	COUSINS	D12_D22
37	12891	Track_1171_processed.xlsx_DTW_path.xlsx	Uni_X	Uni	M317	COUSINS	D12_D22
38	13205.6	Track_1171_processed.xlsx_DTW_path.xlsx	Uni_X	Uni	M317	COUSINS	D12_D22
1	154.556	Track_605_processed.xlsx_DTW_path.xlsx	Uni_X	Uni	M317	COUSINS	D12_D22
2	481.941	Track_605_processed.xlsx_DTW_path.xlsx	Uni_X	Uni	M317	COUSINS	D12_D22
3	631.447	Track_605_processed.xlsx_DTW_path.xlsx	Uni_X	Uni	M317	COUSINS	D12_D22
4	977.833	Track_605_processed.xlsx_DTW_path.xlsx	Uni_X	Uni	M317	COUSINS	D12_D22
5	1123.37	Track_605_processed.xlsx_DTW_path.xlsx	Uni_X	Uni	M317	COUSINS	D12_D22
6	1456.83	Track_605_processed.xlsx_DTW_path.xlsx	Uni_X	Uni	M317	COUSINS	D12_D22
7	1619.12	Track_605_processed.xlsx_DTW_path.xlsx	Uni_X	Uni	M317	COUSINS	D12_D22
8	1945.99	Track_605_processed.xlsx_DTW_path.xlsx	Uni_X	Uni	M317	COUSINS	D12_D22
9	2114.56	Track_605_processed.xlsx_DTW_path.xlsx	Uni_X	Uni	M317	COUSINS	D12_D22
10	2426.81	Track_605_processed.xlsx_DTW_path.xlsx	Uni_X	Uni	M317	COUSINS	D12_D22
11	2583.22	Track_605_processed.xlsx_DTW_path.xlsx	Uni_X	Uni	M317	COUSINS	D12_D22
12	2895.83	Track_605_processed.xlsx_DTW_path.xlsx	Uni_X	Uni	M317	COUSINS	D12_D22
13	3056.51	Track_605_processed.xlsx_DTW_path.xlsx	Uni_X	Uni	M317	COUSINS	D12_D22
14	3377.5	Track_605_processed.xlsx_DTW_path.xlsx	Uni_X	Uni	M317	COUSINS	D12_D22
15	3544.12	Track_605_processed.xlsx_DTW_path.xlsx	Uni_X	Uni	M317	COUSINS	D12_D22
16	3831.27	Track_605_processed.xlsx_DTW_path.xlsx	Uni_X	Uni	M317	COUSINS	D12_D22
17	3968.82	Track_605_processed.xlsx_DTW_path.xlsx	Uni_X	Uni	M317	COUSINS	D12_D22
18	4249.7	Track_605_processed.xlsx_DTW_path.xlsx	Uni_X	Uni	M317	COUSINS	D12_D22
19	4378.91	Track_605_processed.xlsx_DTW_path.xlsx	Uni_X	Uni	M317	COUSINS	D12_D22
20	4644.98	Track_605_processed.xlsx_DTW_path.xlsx	Uni_X	Uni	M317	COUSINS	D12_D22
21	4783.24	Track_605_processed.xlsx_DTW_path.xlsx	Uni_X	Uni	M317	COUSINS	D12_D22
22	5068.74	Track_605_processed.xlsx_DTW_path.xlsx	Uni_X	Uni	M317	COUSINS	D12_D22
23	5319.33	Track_605_processed.xlsx_DTW_path.xlsx	Uni_X	Uni	M317	COUSINS	D12_D22
24	5446.09	Track_605_processed.xlsx_DTW_path.xlsx	Uni_X	Uni	M317	COUSINS	D12_D22
25	5691.65	Track_605_processed.xlsx_DTW_path.xlsx	Uni_X	Uni	M317	COUSINS	D12_D22
26	5931.61	Track_605_processed.xlsx_DTW_path.xlsx	Uni_X	Uni	M317	COUSINS	D12_D22
27	6164.97	Track_605_processed.xlsx_DTW_path.xlsx	Uni_X	Uni	M317	COUSINS	D12_D22
28	6297.41	Track_605_processed.xlsx_DTW_path.xlsx	Uni_X	Uni	M317	COUSINS	D12_D22
29	6560.58	Track_605_processed.xlsx_DTW_path.xlsx	Uni_X	Uni	M317	COUSINS	D12_D22
30	6696.99	Track_605_processed.xlsx_DTW_path.xlsx	Uni_X	Uni	M317	COUSINS	D12_D22
31	6934.28	Track_605_processed.xlsx_DTW_path.xlsx	Uni_X	Uni	M317	COUSINS	D12_D22
32	7048.56	Track_605_processed.xlsx_DTW_path.xlsx	Uni_X	Uni	M317	COUSINS	D12_D22
33	7273.82	Track_605_processed.xlsx_DTW_path.xlsx	Uni_X	Uni	M317	COUSINS	D12_D22
34	7380.82	Track_605_processed.xlsx_DTW_path.xlsx	Uni_X	Uni	M317	COUSINS	D12_D22
35	7581.62	Track_605_processed.xlsx_DTW_path.xlsx	Uni_X	Uni	M317	COUSINS	D12_D22
36	7684.63	Track_605_processed.xlsx_DTW_path.xlsx	Uni_X	Uni	M317	COUSINS	D12_D22
37	7888.07	Track_605_processed.xlsx_DTW_path.xlsx	Uni_X	Uni	M317	COUSINS	D12_D22
38	7993.6	Track_605_processed.xlsx_DTW_path.xlsx	Uni_X	Uni	M317	COUSINS	D12_D22
39	8232.35	Track_605_processed.xlsx_DTW_path.xlsx	Uni_X	Uni	M317	COUSINS	D12_D22
40	8348.81	Track_605_processed.xlsx_DTW_path.xlsx	Uni_X	Uni	M317	COUSINS	D12_D22
