# Supplementary material for: Early coordination of cell migration and cardiac fate determination during mammalian gastrulation
Source: EMBO J. 2025 May 13;44(12):3327–59. doi: 10.1038/s44318-025-00441-0 (PMC12170898; doi:10.1038/s44318-025-00441-0)
Supplement: Supplementary file 25 — Source data Fig. 9 [file 44318_2025_441_MOESM25_ESM.zip › Source Data Fig. 9/9C/Fig.9C.xlsx]

## Sheet: Fig.9C
Step	Distance	FileName	Potency_X	Potency	Movie
1	27.5575	Track_1059_processed.xlsx_DTW_path.xlsx	Uni	Uni	M176
2	104.035	Track_1059_processed.xlsx_DTW_path.xlsx	Uni	Uni	M176
3	136.818	Track_1059_processed.xlsx_DTW_path.xlsx	Uni	Uni	M176
4	211.941	Track_1059_processed.xlsx_DTW_path.xlsx	Uni	Uni	M176
5	244.852	Track_1059_processed.xlsx_DTW_path.xlsx	Uni	Uni	M176
6	327.194	Track_1059_processed.xlsx_DTW_path.xlsx	Uni	Uni	M176
7	368.52	Track_1059_processed.xlsx_DTW_path.xlsx	Uni	Uni	M176
8	465.077	Track_1059_processed.xlsx_DTW_path.xlsx	Uni	Uni	M176
9	512.052	Track_1059_processed.xlsx_DTW_path.xlsx	Uni	Uni	M176
10	575.147	Track_1059_processed.xlsx_DTW_path.xlsx	Uni	Uni	M176
11	608.227	Track_1059_processed.xlsx_DTW_path.xlsx	Uni	Uni	M176
12	673.142	Track_1059_processed.xlsx_DTW_path.xlsx	Uni	Uni	M176
13	703.769	Track_1059_processed.xlsx_DTW_path.xlsx	Uni	Uni	M176
14	777.695	Track_1059_processed.xlsx_DTW_path.xlsx	Uni	Uni	M176
15	839.301	Track_1059_processed.xlsx_DTW_path.xlsx	Uni	Uni	M176
16	868.225	Track_1059_processed.xlsx_DTW_path.xlsx	Uni	Uni	M176
17	920.109	Track_1059_processed.xlsx_DTW_path.xlsx	Uni	Uni	M176
18	969.269	Track_1059_processed.xlsx_DTW_path.xlsx	Uni	Uni	M176
19	993.812	Track_1059_processed.xlsx_DTW_path.xlsx	Uni	Uni	M176
20	1031.83	Track_1059_processed.xlsx_DTW_path.xlsx	Uni	Uni	M176
21	1069.15	Track_1059_processed.xlsx_DTW_path.xlsx	Uni	Uni	M176
22	1089.88	Track_1059_processed.xlsx_DTW_path.xlsx	Uni	Uni	M176
23	1158.86	Track_1059_processed.xlsx_DTW_path.xlsx	Uni	Uni	M176
24	1196.39	Track_1059_processed.xlsx_DTW_path.xlsx	Uni	Uni	M176
25	1273.41	Track_1059_processed.xlsx_DTW_path.xlsx	Uni	Uni	M176
26	1322.87	Track_1059_processed.xlsx_DTW_path.xlsx	Uni	Uni	M176
27	1410.82	Track_1059_processed.xlsx_DTW_path.xlsx	Uni	Uni	M176
28	1468.45	Track_1059_processed.xlsx_DTW_path.xlsx	Uni	Uni	M176
29	1571.02	Track_1059_processed.xlsx_DTW_path.xlsx	Uni	Uni	M176
30	1623.96	Track_1059_processed.xlsx_DTW_path.xlsx	Uni	Uni	M176
31	1729.7	Track_1059_processed.xlsx_DTW_path.xlsx	Uni	Uni	M176
32	1780.48	Track_1059_processed.xlsx_DTW_path.xlsx	Uni	Uni	M176
33	1882.6	Track_1059_processed.xlsx_DTW_path.xlsx	Uni	Uni	M176
34	1989.15	Track_1059_processed.xlsx_DTW_path.xlsx	Uni	Uni	M176
35	2048.15	Track_1059_processed.xlsx_DTW_path.xlsx	Uni	Uni	M176
36	2177.64	Track_1059_processed.xlsx_DTW_path.xlsx	Uni	Uni	M176
37	2258.31	Track_1059_processed.xlsx_DTW_path.xlsx	Uni	Uni	M176
38	2423.32	Track_1059_processed.xlsx_DTW_path.xlsx	Uni	Uni	M176
39	2501.45	Track_1059_processed.xlsx_DTW_path.xlsx	Uni	Uni	M176
40	2621.53	Track_1059_processed.xlsx_DTW_path.xlsx	Uni	Uni	M176
41	2690.38	Track_1059_processed.xlsx_DTW_path.xlsx	Uni	Uni	M176
42	2820.68	Track_1059_processed.xlsx_DTW_path.xlsx	Uni	Uni	M176
43	2888.7	Track_1059_processed.xlsx_DTW_path.xlsx	Uni	Uni	M176
44	2991	Track_1059_processed.xlsx_DTW_path.xlsx	Uni	Uni	M176
45	3054.87	Track_1059_processed.xlsx_DTW_path.xlsx	Uni	Uni	M176
46	3175.63	Track_1059_processed.xlsx_DTW_path.xlsx	Uni	Uni	M176
47	3232.15	Track_1059_processed.xlsx_DTW_path.xlsx	Uni	Uni	M176
48	3345.48	Track_1059_processed.xlsx_DTW_path.xlsx	Uni	Uni	M176
49	3408.84	Track_1059_processed.xlsx_DTW_path.xlsx	Uni	Uni	M176
50	3538.78	Track_1059_processed.xlsx_DTW_path.xlsx	Uni	Uni	M176
51	3610.21	Track_1059_processed.xlsx_DTW_path.xlsx	Uni	Uni	M176
52	3738.18	Track_1059_processed.xlsx_DTW_path.xlsx	Uni	Uni	M176
53	3813.2	Track_1059_processed.xlsx_DTW_path.xlsx	Uni	Uni	M176
54	3949.11	Track_1059_processed.xlsx_DTW_path.xlsx	Uni	Uni	M176
55	4038.79	Track_1059_processed.xlsx_DTW_path.xlsx	Uni	Uni	M176
56	4182.81	Track_1059_processed.xlsx_DTW_path.xlsx	Uni	Uni	M176
57	4259.47	Track_1059_processed.xlsx_DTW_path.xlsx	Uni	Uni	M176
58	4420.7	Track_1059_processed.xlsx_DTW_path.xlsx	Uni	Uni	M176
59	4489.22	Track_1059_processed.xlsx_DTW_path.xlsx	Uni	Uni	M176
60	4611.29	Track_1059_processed.xlsx_DTW_path.xlsx	Uni	Uni	M176
61	4702.84	Track_1059_processed.xlsx_DTW_path.xlsx	Uni	Uni	M176
1	30.4891	Track_1099_processed.xlsx_DTW_path.xlsx	Uni	Uni	M176
2	94.9175	Track_1099_processed.xlsx_DTW_path.xlsx	Uni	Uni	M176
3	116.877	Track_1099_processed.xlsx_DTW_path.xlsx	Uni	Uni	M176
4	188.183	Track_1099_processed.xlsx_DTW_path.xlsx	Uni	Uni	M176
5	225.233	Track_1099_processed.xlsx_DTW_path.xlsx	Uni	Uni	M176
6	296.009	Track_1099_processed.xlsx_DTW_path.xlsx	Uni	Uni	M176
7	329.809	Track_1099_processed.xlsx_DTW_path.xlsx	Uni	Uni	M176
8	398.325	Track_1099_processed.xlsx_DTW_path.xlsx	Uni	Uni	M176
9	435.273	Track_1099_processed.xlsx_DTW_path.xlsx	Uni	Uni	M176
10	512.208	Track_1099_processed.xlsx_DTW_path.xlsx	Uni	Uni	M176
11	553.399	Track_1099_processed.xlsx_DTW_path.xlsx	Uni	Uni	M176
12	635.89	Track_1099_processed.xlsx_DTW_path.xlsx	Uni	Uni	M176
13	678.038	Track_1099_processed.xlsx_DTW_path.xlsx	Uni	Uni	M176
14	766.804	Track_1099_processed.xlsx_DTW_path.xlsx	Uni	Uni	M176
15	854.65	Track_1099_processed.xlsx_DTW_path.xlsx	Uni	Uni	M176
16	900.261	Track_1099_processed.xlsx_DTW_path.xlsx	Uni	Uni	M176
17	994.989	Track_1099_processed.xlsx_DTW_path.xlsx	Uni	Uni	M176
18	1044.74	Track_1099_processed.xlsx_DTW_path.xlsx	Uni	Uni	M176
19	1097.71	Track_1099_processed.xlsx_DTW_path.xlsx	Uni	Uni	M176
20	1121.46	Track_1099_processed.xlsx_DTW_path.xlsx	Uni	Uni	M176
21	1164.94	Track_1099_processed.xlsx_DTW_path.xlsx	Uni	Uni	M176
22	1217.2	Track_1099_processed.xlsx_DTW_path.xlsx	Uni	Uni	M176
23	1258.38	Track_1099_processed.xlsx_DTW_path.xlsx	Uni	Uni	M176
24	1345.26	Track_1099_processed.xlsx_DTW_path.xlsx	Uni	Uni	M176
25	1386.1	Track_1099_processed.xlsx_DTW_path.xlsx	Uni	Uni	M176
26	1473.7	Track_1099_processed.xlsx_DTW_path.xlsx	Uni	Uni	M176
27	1560.1	Track_1099_processed.xlsx_DTW_path.xlsx	Uni	Uni	M176
28	1613.53	Track_1099_processed.xlsx_DTW_path.xlsx	Uni	Uni	M176
29	1676.74	Track_1099_processed.xlsx_DTW_path.xlsx	Uni	Uni	M176
30	1706.65	Track_1099_processed.xlsx_DTW_path.xlsx	Uni	Uni	M176
31	1766.68	Track_1099_processed.xlsx_DTW_path.xlsx	Uni	Uni	M176
32	1799.96	Track_1099_processed.xlsx_DTW_path.xlsx	Uni	Uni	M176
33	1861.82	Track_1099_processed.xlsx_DTW_path.xlsx	Uni	Uni	M176
34	1894	Track_1099_processed.xlsx_DTW_path.xlsx	Uni	Uni	M176
35	1953.94	Track_1099_processed.xlsx_DTW_path.xlsx	Uni	Uni	M176
36	1984.25	Track_1099_processed.xlsx_DTW_path.xlsx	Uni	Uni	M176
37	2050.12	Track_1099_processed.xlsx_DTW_path.xlsx	Uni	Uni	M176
38	2086.25	Track_1099_processed.xlsx_DTW_path.xlsx	Uni	Uni	M176
39	2150.31	Track_1099_processed.xlsx_DTW_path.xlsx	Uni	Uni	M176
40	2201.71	Track_1099_processed.xlsx_DTW_path.xlsx	Uni	Uni	M176
41	2270.67	Track_1099_processed.xlsx_DTW_path.xlsx	Uni	Uni	M176
42	2325.2	Track_1099_processed.xlsx_DTW_path.xlsx	Uni	Uni	M176
43	2377.25	Track_1099_processed.xlsx_DTW_path.xlsx	Uni	Uni	M176
44	2429.32	Track_1099_processed.xlsx_DTW_path.xlsx	Uni	Uni	M176
45	2515.13	Track_1099_processed.xlsx_DTW_path.xlsx	Uni	Uni	M176
46	2575.26	Track_1099_processed.xlsx_DTW_path.xlsx	Uni	Uni	M176
47	2729.92	Track_1099_processed.xlsx_DTW_path.xlsx	Uni	Uni	M176
48	2815.47	Track_1099_processed.xlsx_DTW_path.xlsx	Uni	Uni	M176
49	3000.09	Track_1099_processed.xlsx_DTW_path.xlsx	Uni	Uni	M176
50	3116.58	Track_1099_processed.xlsx_DTW_path.xlsx	Uni	Uni	M176
51	3270.17	Track_1099_processed.xlsx_DTW_path.xlsx	Uni	Uni	M176
52	3385.88	Track_1099_processed.xlsx_DTW_path.xlsx	Uni	Uni	M176
53	3507.02	Track_1099_processed.xlsx_DTW_path.xlsx	Uni	Uni	M176
54	3619.9	Track_1099_processed.xlsx_DTW_path.xlsx	Uni	Uni	M176
55	3748.95	Track_1099_processed.xlsx_DTW_path.xlsx	Uni	Uni	M176
56	3858.63	Track_1099_processed.xlsx_DTW_path.xlsx	Uni	Uni	M176
57	4035.06	Track_1099_processed.xlsx_DTW_path.xlsx	Uni	Uni	M176
58	4146.25	Track_1099_processed.xlsx_DTW_path.xlsx	Uni	Uni	M176
59	4340.79	Track_1099_processed.xlsx_DTW_path.xlsx	Uni	Uni	M176
60	4451.96	Track_1099_processed.xlsx_DTW_path.xlsx	Uni	Uni	M176
61	4648.8	Track_1099_processed.xlsx_DTW_path.xlsx	Uni	Uni	M176
62	4753.65	Track_1099_processed.xlsx_DTW_path.xlsx	Uni	Uni	M176
63	4948.84	Track_1099_processed.xlsx_DTW_path.xlsx	Uni	Uni	M176
64	5116.87	Track_1099_processed.xlsx_DTW_path.xlsx	Uni	Uni	M176
65	5259.55	Track_1099_processed.xlsx_DTW_path.xlsx	Uni	Uni	M176
66	5445.39	Track_1099_processed.xlsx_DTW_path.xlsx	Uni	Uni	M176
67	5593.53	Track_1099_processed.xlsx_DTW_path.xlsx	Uni	Uni	M176
1	41.8414	Track_1301_processed.xlsx_DTW_path.xlsx	Uni	Uni	M176
2	113.551	Track_1301_processed.xlsx_DTW_path.xlsx	Uni	Uni	M176
3	151.285	Track_1301_processed.xlsx_DTW_path.xlsx	Uni	Uni	M176
4	208.093	Track_1301_processed.xlsx_DTW_path.xlsx	Uni	Uni	M176
5	241.539	Track_1301_processed.xlsx_DTW_path.xlsx	Uni	Uni	M176
6	312.396	Track_1301_processed.xlsx_DTW_path.xlsx	Uni	Uni	M176
7	348.838	Track_1301_processed.xlsx_DTW_path.xlsx	Uni	Uni	M176
8	429.138	Track_1301_processed.xlsx_DTW_path.xlsx	Uni	Uni	M176
9	489.079	Track_1301_processed.xlsx_DTW_path.xlsx	Uni	Uni	M176
10	551.742	Track_1301_processed.xlsx_DTW_path.xlsx	Uni	Uni	M176
11	578.065	Track_1301_processed.xlsx_DTW_path.xlsx	Uni	Uni	M176
12	593.512	Track_1301_processed.xlsx_DTW_path.xlsx	Uni	Uni	M176
13	610.722	Track_1301_processed.xlsx_DTW_path.xlsx	Uni	Uni	M176
14	638.175	Track_1301_processed.xlsx_DTW_path.xlsx	Uni	Uni	M176
15	655.104	Track_1301_processed.xlsx_DTW_path.xlsx	Uni	Uni	M176
16	695.008	Track_1301_processed.xlsx_DTW_path.xlsx	Uni	Uni	M176
17	719.046	Track_1301_processed.xlsx_DTW_path.xlsx	Uni	Uni	M176
18	751.784	Track_1301_processed.xlsx_DTW_path.xlsx	Uni	Uni	M176
19	766.457	Track_1301_processed.xlsx_DTW_path.xlsx	Uni	Uni	M176
20	832.398	Track_1301_processed.xlsx_DTW_path.xlsx	Uni	Uni	M176
21	868.055	Track_1301_processed.xlsx_DTW_path.xlsx	Uni	Uni	M176
22	944.821	Track_1301_processed.xlsx_DTW_path.xlsx	Uni	Uni	M176
23	986.529	Track_1301_processed.xlsx_DTW_path.xlsx	Uni	Uni	M176
24	1055.82	Track_1301_processed.xlsx_DTW_path.xlsx	Uni	Uni	M176
25	1086.75	Track_1301_processed.xlsx_DTW_path.xlsx	Uni	Uni	M176
26	1124.67	Track_1301_processed.xlsx_DTW_path.xlsx	Uni	Uni	M176
27	1142.91	Track_1301_processed.xlsx_DTW_path.xlsx	Uni	Uni	M176
28	1158.54	Track_1301_processed.xlsx_DTW_path.xlsx	Uni	Uni	M176
29	1174.31	Track_1301_processed.xlsx_DTW_path.xlsx	Uni	Uni	M176
30	1214.32	Track_1301_processed.xlsx_DTW_path.xlsx	Uni	Uni	M176
31	1261.32	Track_1301_processed.xlsx_DTW_path.xlsx	Uni	Uni	M176
32	1298.93	Track_1301_processed.xlsx_DTW_path.xlsx	Uni	Uni	M176
33	1349.82	Track_1301_processed.xlsx_DTW_path.xlsx	Uni	Uni	M176
34	1376.7	Track_1301_processed.xlsx_DTW_path.xlsx	Uni	Uni	M176
35	1446.12	Track_1301_processed.xlsx_DTW_path.xlsx	Uni	Uni	M176
36	1503.32	Track_1301_processed.xlsx_DTW_path.xlsx	Uni	Uni	M176
37	1525.9	Track_1301_processed.xlsx_DTW_path.xlsx	Uni	Uni	M176
38	1549.93	Track_1301_processed.xlsx_DTW_path.xlsx	Uni	Uni	M176
39	1588.72	Track_1301_processed.xlsx_DTW_path.xlsx	Uni	Uni	M176
40	1620.46	Track_1301_processed.xlsx_DTW_path.xlsx	Uni	Uni	M176
41	1683.15	Track_1301_processed.xlsx_DTW_path.xlsx	Uni	Uni	M176
42	1716.12	Track_1301_processed.xlsx_DTW_path.xlsx	Uni	Uni	M176
43	1758.47	Track_1301_processed.xlsx_DTW_path.xlsx	Uni	Uni	M176
44	1786.12	Track_1301_processed.xlsx_DTW_path.xlsx	Uni	Uni	M176
45	1822.96	Track_1301_processed.xlsx_DTW_path.xlsx	Uni	Uni	M176
46	1871.72	Track_1301_processed.xlsx_DTW_path.xlsx	Uni	Uni	M176
47	1906.5	Track_1301_processed.xlsx_DTW_path.xlsx	Uni	Uni	M176
48	1983.58	Track_1301_processed.xlsx_DTW_path.xlsx	Uni	Uni	M176
49	2049.53	Track_1301_processed.xlsx_DTW_path.xlsx	Uni	Uni	M176
50	2096.12	Track_1301_processed.xlsx_DTW_path.xlsx	Uni	Uni	M176
51	2127.64	Track_1301_processed.xlsx_DTW_path.xlsx	Uni	Uni	M176
52	2192.58	Track_1301_processed.xlsx_DTW_path.xlsx	Uni	Uni	M176
53	2258.8	Track_1301_processed.xlsx_DTW_path.xlsx	Uni	Uni	M176
54	2303.16	Track_1301_processed.xlsx_DTW_path.xlsx	Uni	Uni	M176
55	2395.14	Track_1301_processed.xlsx_DTW_path.xlsx	Uni	Uni	M176
56	2440.65	Track_1301_processed.xlsx_DTW_path.xlsx	Uni	Uni	M176
57	2511.34	Track_1301_processed.xlsx_DTW_path.xlsx	Uni	Uni	M176
58	2583.95	Track_1301_processed.xlsx_DTW_path.xlsx	Uni	Uni	M176
59	2623.01	Track_1301_processed.xlsx_DTW_path.xlsx	Uni	Uni	M176
60	2686.39	Track_1301_processed.xlsx_DTW_path.xlsx	Uni	Uni	M176
61	2721.46	Track_1301_processed.xlsx_DTW_path.xlsx	Uni	Uni	M176
62	2796.67	Track_1301_processed.xlsx_DTW_path.xlsx	Uni	Uni	M176
63	2868.63	Track_1301_processed.xlsx_DTW_path.xlsx	Uni	Uni	M176
64	2904.14	Track_1301_processed.xlsx_DTW_path.xlsx	Uni	Uni	M176
65	2978.02	Track_1301_processed.xlsx_DTW_path.xlsx	Uni	Uni	M176
66	3019.23	Track_1301_processed.xlsx_DTW_path.xlsx	Uni	Uni	M176
67	3097.14	Track_1301_processed.xlsx_DTW_path.xlsx	Uni	Uni	M176
68	3157.48	Track_1301_processed.xlsx_DTW_path.xlsx	Uni	Uni	M176
69	3233.19	Track_1301_processed.xlsx_DTW_path.xlsx	Uni	Uni	M176
70	3309.11	Track_1301_processed.xlsx_DTW_path.xlsx	Uni	Uni	M176
71	3373.77	Track_1301_processed.xlsx_DTW_path.xlsx	Uni	Uni	M176
72	3436.87	Track_1301_processed.xlsx_DTW_path.xlsx	Uni	Uni	M176
73	3509.84	Track_1301_processed.xlsx_DTW_path.xlsx	Uni	Uni	M176
74	3572.56	Track_1301_processed.xlsx_DTW_path.xlsx	Uni	Uni	M176
75	3663.7	Track_1301_processed.xlsx_DTW_path.xlsx	Uni	Uni	M176
76	3721.96	Track_1301_processed.xlsx_DTW_path.xlsx	Uni	Uni	M176
1	36.5871	Track_199_processed.xlsx_DTW_path.xlsx	Uni	Uni	M176
2	136.996	Track_199_processed.xlsx_DTW_path.xlsx	Uni	Uni	M176
3	179.898	Track_199_processed.xlsx_DTW_path.xlsx	Uni	Uni	M176
4	265.92	Track_199_processed.xlsx_DTW_path.xlsx	Uni	Uni	M176
5	313.632	Track_199_processed.xlsx_DTW_path.xlsx	Uni	Uni	M176
6	432.374	Track_199_processed.xlsx_DTW_path.xlsx	Uni	Uni	M176
7	500.776	Track_199_processed.xlsx_DTW_path.xlsx	Uni	Uni	M176
8	609.476	Track_199_processed.xlsx_DTW_path.xlsx	Uni	Uni	M176
9	654.745	Track_199_processed.xlsx_DTW_path.xlsx	Uni	Uni	M176
10	751.201	Track_199_processed.xlsx_DTW_path.xlsx	Uni	Uni	M176
11	801.765	Track_199_processed.xlsx_DTW_path.xlsx	Uni	Uni	M176
12	900.957	Track_199_processed.xlsx_DTW_path.xlsx	Uni	Uni	M176
13	945.838	Track_199_processed.xlsx_DTW_path.xlsx	Uni	Uni	M176
14	1062.85	Track_199_processed.xlsx_DTW_path.xlsx	Uni	Uni	M176
15	1121.84	Track_199_processed.xlsx_DTW_path.xlsx	Uni	Uni	M176
16	1230.97	Track_199_processed.xlsx_DTW_path.xlsx	Uni	Uni	M176
17	1283.35	Track_199_processed.xlsx_DTW_path.xlsx	Uni	Uni	M176
18	1383.16	Track_199_processed.xlsx_DTW_path.xlsx	Uni	Uni	M176
19	1427.77	Track_199_processed.xlsx_DTW_path.xlsx	Uni	Uni	M176
20	1521.92	Track_199_processed.xlsx_DTW_path.xlsx	Uni	Uni	M176
21	1600.1	Track_199_processed.xlsx_DTW_path.xlsx	Uni	Uni	M176
22	1636.11	Track_199_processed.xlsx_DTW_path.xlsx	Uni	Uni	M176
23	1692.08	Track_199_processed.xlsx_DTW_path.xlsx	Uni	Uni	M176
24	1738.91	Track_199_processed.xlsx_DTW_path.xlsx	Uni	Uni	M176
25	1848.55	Track_199_processed.xlsx_DTW_path.xlsx	Uni	Uni	M176
26	1904.7	Track_199_processed.xlsx_DTW_path.xlsx	Uni	Uni	M176
27	2010.91	Track_199_processed.xlsx_DTW_path.xlsx	Uni	Uni	M176
28	2061.58	Track_199_processed.xlsx_DTW_path.xlsx	Uni	Uni	M176
29	2162.43	Track_199_processed.xlsx_DTW_path.xlsx	Uni	Uni	M176
30	2211.88	Track_199_processed.xlsx_DTW_path.xlsx	Uni	Uni	M176
31	2324.17	Track_199_processed.xlsx_DTW_path.xlsx	Uni	Uni	M176
32	2377.13	Track_199_processed.xlsx_DTW_path.xlsx	Uni	Uni	M176
33	2493.97	Track_199_processed.xlsx_DTW_path.xlsx	Uni	Uni	M176
34	2606.24	Track_199_processed.xlsx_DTW_path.xlsx	Uni	Uni	M176
35	2673.7	Track_199_processed.xlsx_DTW_path.xlsx	Uni	Uni	M176
36	2789.73	Track_199_processed.xlsx_DTW_path.xlsx	Uni	Uni	M176
37	2851.3	Track_199_processed.xlsx_DTW_path.xlsx	Uni	Uni	M176
38	2971.6	Track_199_processed.xlsx_DTW_path.xlsx	Uni	Uni	M176
39	3042.08	Track_199_processed.xlsx_DTW_path.xlsx	Uni	Uni	M176
40	3177.27	Track_199_processed.xlsx_DTW_path.xlsx	Uni	Uni	M176
41	3250.27	Track_199_processed.xlsx_DTW_path.xlsx	Uni	Uni	M176
1	21.9132	Track_2014_processed.xlsx_DTW_path.xlsx	Uni	Uni	M176
2	94.3115	Track_2014_processed.xlsx_DTW_path.xlsx	Uni	Uni	M176
3	185.45	Track_2014_processed.xlsx_DTW_path.xlsx	Uni	Uni	M176
4	274.235	Track_2014_processed.xlsx_DTW_path.xlsx	Uni	Uni	M176
5	337.521	Track_2014_processed.xlsx_DTW_path.xlsx	Uni	Uni	M176
6	446.322	Track_2014_processed.xlsx_DTW_path.xlsx	Uni	Uni	M176
7	507.951	Track_2014_processed.xlsx_DTW_path.xlsx	Uni	Uni	M176
8	623.145	Track_2014_processed.xlsx_DTW_path.xlsx	Uni	Uni	M176
9	730.87	Track_2014_processed.xlsx_DTW_path.xlsx	Uni	Uni	M176
10	796.7	Track_2014_processed.xlsx_DTW_path.xlsx	Uni	Uni	M176
11	915.234	Track_2014_processed.xlsx_DTW_path.xlsx	Uni	Uni	M176
12	1036.7	Track_2014_processed.xlsx_DTW_path.xlsx	Uni	Uni	M176
13	1153.34	Track_2014_processed.xlsx_DTW_path.xlsx	Uni	Uni	M176
14	1214.94	Track_2014_processed.xlsx_DTW_path.xlsx	Uni	Uni	M176
15	1301.36	Track_2014_processed.xlsx_DTW_path.xlsx	Uni	Uni	M176
16	1347.69	Track_2014_processed.xlsx_DTW_path.xlsx	Uni	Uni	M176
17	1448.87	Track_2014_processed.xlsx_DTW_path.xlsx	Uni	Uni	M176
18	1500.81	Track_2014_processed.xlsx_DTW_path.xlsx	Uni	Uni	M176
19	1572.86	Track_2014_processed.xlsx_DTW_path.xlsx	Uni	Uni	M176
20	1619.1	Track_2014_processed.xlsx_DTW_path.xlsx	Uni	Uni	M176
21	1692.24	Track_2014_processed.xlsx_DTW_path.xlsx	Uni	Uni	M176
22	1724.65	Track_2014_processed.xlsx_DTW_path.xlsx	Uni	Uni	M176
23	1787.24	Track_2014_processed.xlsx_DTW_path.xlsx	Uni	Uni	M176
24	1817.94	Track_2014_processed.xlsx_DTW_path.xlsx	Uni	Uni	M176
25	1866.01	Track_2014_processed.xlsx_DTW_path.xlsx	Uni	Uni	M176
26	1909.56	Track_2014_processed.xlsx_DTW_path.xlsx	Uni	Uni	M176
27	1964.31	Track_2014_processed.xlsx_DTW_path.xlsx	Uni	Uni	M176
28	2017.07	Track_2014_processed.xlsx_DTW_path.xlsx	Uni	Uni	M176
29	2044.79	Track_2014_processed.xlsx_DTW_path.xlsx	Uni	Uni	M176
30	2098.02	Track_2014_processed.xlsx_DTW_path.xlsx	Uni	Uni	M176
31	2129.06	Track_2014_processed.xlsx_DTW_path.xlsx	Uni	Uni	M176
32	2178.91	Track_2014_processed.xlsx_DTW_path.xlsx	Uni	Uni	M176
33	2211.53	Track_2014_processed.xlsx_DTW_path.xlsx	Uni	Uni	M176
34	2233.92	Track_2014_processed.xlsx_DTW_path.xlsx	Uni	Uni	M176
35	2244.69	Track_2014_processed.xlsx_DTW_path.xlsx	Uni	Uni	M176
36	2277.16	Track_2014_processed.xlsx_DTW_path.xlsx	Uni	Uni	M176
37	2311.75	Track_2014_processed.xlsx_DTW_path.xlsx	Uni	Uni	M176
38	2338.25	Track_2014_processed.xlsx_DTW_path.xlsx	Uni	Uni	M176
39	2380.54	Track_2014_processed.xlsx_DTW_path.xlsx	Uni	Uni	M176
40	2417.71	Track_2014_processed.xlsx_DTW_path.xlsx	Uni	Uni	M176
41	2469.97	Track_2014_processed.xlsx_DTW_path.xlsx	Uni	Uni	M176
42	2499.11	Track_2014_processed.xlsx_DTW_path.xlsx	Uni	Uni	M176
43	2567.65	Track_2014_processed.xlsx_DTW_path.xlsx	Uni	Uni	M176
44	2604.38	Track_2014_processed.xlsx_DTW_path.xlsx	Uni	Uni	M176
1	32.4226	Track_2516_processed.xlsx_DTW_path.xlsx	Uni	Uni	M176
2	100.796	Track_2516_processed.xlsx_DTW_path.xlsx	Uni	Uni	M176
3	134.295	Track_2516_processed.xlsx_DTW_path.xlsx	Uni	Uni	M176
4	208.083	Track_2516_processed.xlsx_DTW_path.xlsx	Uni	Uni	M176
5	247.277	Track_2516_processed.xlsx_DTW_path.xlsx	Uni	Uni	M176
6	347.927	Track_2516_processed.xlsx_DTW_path.xlsx	Uni	Uni	M176
7	424.608	Track_2516_processed.xlsx_DTW_path.xlsx	Uni	Uni	M176
8	463.444	Track_2516_processed.xlsx_DTW_path.xlsx	Uni	Uni	M176
9	529.969	Track_2516_processed.xlsx_DTW_path.xlsx	Uni	Uni	M176
10	565.885	Track_2516_processed.xlsx_DTW_path.xlsx	Uni	Uni	M176
11	636.842	Track_2516_processed.xlsx_DTW_path.xlsx	Uni	Uni	M176
12	697.805	Track_2516_processed.xlsx_DTW_path.xlsx	Uni	Uni	M176
13	733.679	Track_2516_processed.xlsx_DTW_path.xlsx	Uni	Uni	M176
14	827.764	Track_2516_processed.xlsx_DTW_path.xlsx	Uni	Uni	M176
15	871.939	Track_2516_processed.xlsx_DTW_path.xlsx	Uni	Uni	M176
16	957.23	Track_2516_processed.xlsx_DTW_path.xlsx	Uni	Uni	M176
17	1040.47	Track_2516_processed.xlsx_DTW_path.xlsx	Uni	Uni	M176
18	1081.71	Track_2516_processed.xlsx_DTW_path.xlsx	Uni	Uni	M176
19	1150.11	Track_2516_processed.xlsx_DTW_path.xlsx	Uni	Uni	M176
20	1195.5	Track_2516_processed.xlsx_DTW_path.xlsx	Uni	Uni	M176
21	1292.65	Track_2516_processed.xlsx_DTW_path.xlsx	Uni	Uni	M176
22	1340.72	Track_2516_processed.xlsx_DTW_path.xlsx	Uni	Uni	M176
23	1429.78	Track_2516_processed.xlsx_DTW_path.xlsx	Uni	Uni	M176
24	1471.87	Track_2516_processed.xlsx_DTW_path.xlsx	Uni	Uni	M176
25	1577.43	Track_2516_processed.xlsx_DTW_path.xlsx	Uni	Uni	M176
26	1628.14	Track_2516_processed.xlsx_DTW_path.xlsx	Uni	Uni	M176
27	1726.38	Track_2516_processed.xlsx_DTW_path.xlsx	Uni	Uni	M176
28	1818.74	Track_2516_processed.xlsx_DTW_path.xlsx	Uni	Uni	M176
29	1865.34	Track_2516_processed.xlsx_DTW_path.xlsx	Uni	Uni	M176
30	1948.29	Track_2516_processed.xlsx_DTW_path.xlsx	Uni	Uni	M176
31	1999.11	Track_2516_processed.xlsx_DTW_path.xlsx	Uni	Uni	M176
32	2089.39	Track_2516_processed.xlsx_DTW_path.xlsx	Uni	Uni	M176
33	2138.67	Track_2516_processed.xlsx_DTW_path.xlsx	Uni	Uni	M176
34	2226.87	Track_2516_processed.xlsx_DTW_path.xlsx	Uni	Uni	M176
35	2275.35	Track_2516_processed.xlsx_DTW_path.xlsx	Uni	Uni	M176
36	2376.24	Track_2516_processed.xlsx_DTW_path.xlsx	Uni	Uni	M176
37	2427.32	Track_2516_processed.xlsx_DTW_path.xlsx	Uni	Uni	M176
38	2539.19	Track_2516_processed.xlsx_DTW_path.xlsx	Uni	Uni	M176
39	2632.21	Track_2516_processed.xlsx_DTW_path.xlsx	Uni	Uni	M176
40	2685.42	Track_2516_processed.xlsx_DTW_path.xlsx	Uni	Uni	M176
41	2797.67	Track_2516_processed.xlsx_DTW_path.xlsx	Uni	Uni	M176
42	2878.6	Track_2516_processed.xlsx_DTW_path.xlsx	Uni	Uni	M176
43	2991.14	Track_2516_processed.xlsx_DTW_path.xlsx	Uni	Uni	M176
44	3059.2	Track_2516_processed.xlsx_DTW_path.xlsx	Uni	Uni	M176
45	3150.88	Track_2516_processed.xlsx_DTW_path.xlsx	Uni	Uni	M176
46	3210.25	Track_2516_processed.xlsx_DTW_path.xlsx	Uni	Uni	M176
47	3303.43	Track_2516_processed.xlsx_DTW_path.xlsx	Uni	Uni	M176
48	3362.68	Track_2516_processed.xlsx_DTW_path.xlsx	Uni	Uni	M176
1	27.0978	Track_2757_processed.xlsx_DTW_path.xlsx	Uni	Uni	M176
2	116.615	Track_2757_processed.xlsx_DTW_path.xlsx	Uni	Uni	M176
3	156.92	Track_2757_processed.xlsx_DTW_path.xlsx	Uni	Uni	M176
4	240.475	Track_2757_processed.xlsx_DTW_path.xlsx	Uni	Uni	M176
5	272.175	Track_2757_processed.xlsx_DTW_path.xlsx	Uni	Uni	M176
6	336.084	Track_2757_processed.xlsx_DTW_path.xlsx	Uni	Uni	M176
7	355.781	Track_2757_processed.xlsx_DTW_path.xlsx	Uni	Uni	M176
8	405.516	Track_2757_processed.xlsx_DTW_path.xlsx	Uni	Uni	M176
9	426.152	Track_2757_processed.xlsx_DTW_path.xlsx	Uni	Uni	M176
10	485.049	Track_2757_processed.xlsx_DTW_path.xlsx	Uni	Uni	M176
11	503.855	Track_2757_processed.xlsx_DTW_path.xlsx	Uni	Uni	M176
12	556.05	Track_2757_processed.xlsx_DTW_path.xlsx	Uni	Uni	M176
13	601.51	Track_2757_processed.xlsx_DTW_path.xlsx	Uni	Uni	M176
14	623.818	Track_2757_processed.xlsx_DTW_path.xlsx	Uni	Uni	M176
15	664.943	Track_2757_processed.xlsx_DTW_path.xlsx	Uni	Uni	M176
16	688.9	Track_2757_processed.xlsx_DTW_path.xlsx	Uni	Uni	M176
17	737.204	Track_2757_processed.xlsx_DTW_path.xlsx	Uni	Uni	M176
18	761.629	Track_2757_processed.xlsx_DTW_path.xlsx	Uni	Uni	M176
19	811.379	Track_2757_processed.xlsx_DTW_path.xlsx	Uni	Uni	M176
20	836.254	Track_2757_processed.xlsx_DTW_path.xlsx	Uni	Uni	M176
21	889.156	Track_2757_processed.xlsx_DTW_path.xlsx	Uni	Uni	M176
22	917.082	Track_2757_processed.xlsx_DTW_path.xlsx	Uni	Uni	M176
23	974.643	Track_2757_processed.xlsx_DTW_path.xlsx	Uni	Uni	M176
24	1004.98	Track_2757_processed.xlsx_DTW_path.xlsx	Uni	Uni	M176
25	1058.25	Track_2757_processed.xlsx_DTW_path.xlsx	Uni	Uni	M176
26	1093.77	Track_2757_processed.xlsx_DTW_path.xlsx	Uni	Uni	M176
27	1143.13	Track_2757_processed.xlsx_DTW_path.xlsx	Uni	Uni	M176
28	1174.17	Track_2757_processed.xlsx_DTW_path.xlsx	Uni	Uni	M176
29	1246.25	Track_2757_processed.xlsx_DTW_path.xlsx	Uni	Uni	M176
30	1318.53	Track_2757_processed.xlsx_DTW_path.xlsx	Uni	Uni	M176
31	1367.65	Track_2757_processed.xlsx_DTW_path.xlsx	Uni	Uni	M176
32	1440.83	Track_2757_processed.xlsx_DTW_path.xlsx	Uni	Uni	M176
33	1485.53	Track_2757_processed.xlsx_DTW_path.xlsx	Uni	Uni	M176
34	1561.79	Track_2757_processed.xlsx_DTW_path.xlsx	Uni	Uni	M176
35	1597.81	Track_2757_processed.xlsx_DTW_path.xlsx	Uni	Uni	M176
36	1668.23	Track_2757_processed.xlsx_DTW_path.xlsx	Uni	Uni	M176
37	1731.41	Track_2757_processed.xlsx_DTW_path.xlsx	Uni	Uni	M176
38	1763.43	Track_2757_processed.xlsx_DTW_path.xlsx	Uni	Uni	M176
39	1826.87	Track_2757_processed.xlsx_DTW_path.xlsx	Uni	Uni	M176
40	1891.96	Track_2757_processed.xlsx_DTW_path.xlsx	Uni	Uni	M176
41	1961.37	Track_2757_processed.xlsx_DTW_path.xlsx	Uni	Uni	M176
42	1996.88	Track_2757_processed.xlsx_DTW_path.xlsx	Uni	Uni	M176
43	2053.53	Track_2757_processed.xlsx_DTW_path.xlsx	Uni	Uni	M176
44	2081.09	Track_2757_processed.xlsx_DTW_path.xlsx	Uni	Uni	M176
45	2142.46	Track_2757_processed.xlsx_DTW_path.xlsx	Uni	Uni	M176
46	2171.24	Track_2757_processed.xlsx_DTW_path.xlsx	Uni	Uni	M176
47	2231.88	Track_2757_processed.xlsx_DTW_path.xlsx	Uni	Uni	M176
48	2262.43	Track_2757_processed.xlsx_DTW_path.xlsx	Uni	Uni	M176
1	35.3165	Track_3276_processed.xlsx_DTW_path.xlsx	Uni	Uni	M176
2	123.982	Track_3276_processed.xlsx_DTW_path.xlsx	Uni	Uni	M176
3	156.146	Track_3276_processed.xlsx_DTW_path.xlsx	Uni	Uni	M176
4	221.775	Track_3276_processed.xlsx_DTW_path.xlsx	Uni	Uni	M176
5	252.721	Track_3276_processed.xlsx_DTW_path.xlsx	Uni	Uni	M176
6	293.955	Track_3276_processed.xlsx_DTW_path.xlsx	Uni	Uni	M176
7	330.968	Track_3276_processed.xlsx_DTW_path.xlsx	Uni	Uni	M176
8	357.855	Track_3276_processed.xlsx_DTW_path.xlsx	Uni	Uni	M176
9	381.964	Track_3276_processed.xlsx_DTW_path.xlsx	Uni	Uni	M176
10	405.075	Track_3276_processed.xlsx_DTW_path.xlsx	Uni	Uni	M176
11	420.775	Track_3276_processed.xlsx_DTW_path.xlsx	Uni	Uni	M176
12	465.371	Track_3276_processed.xlsx_DTW_path.xlsx	Uni	Uni	M176
13	493.825	Track_3276_processed.xlsx_DTW_path.xlsx	Uni	Uni	M176
14	547.665	Track_3276_processed.xlsx_DTW_path.xlsx	Uni	Uni	M176
15	587.585	Track_3276_processed.xlsx_DTW_path.xlsx	Uni	Uni	M176
16	647.53	Track_3276_processed.xlsx_DTW_path.xlsx	Uni	Uni	M176
17	679.538	Track_3276_processed.xlsx_DTW_path.xlsx	Uni	Uni	M176
18	744.592	Track_3276_processed.xlsx_DTW_path.xlsx	Uni	Uni	M176
19	779.587	Track_3276_processed.xlsx_DTW_path.xlsx	Uni	Uni	M176
20	844.233	Track_3276_processed.xlsx_DTW_path.xlsx	Uni	Uni	M176
21	894.243	Track_3276_processed.xlsx_DTW_path.xlsx	Uni	Uni	M176
22	932.29	Track_3276_processed.xlsx_DTW_path.xlsx	Uni	Uni	M176
23	982.647	Track_3276_processed.xlsx_DTW_path.xlsx	Uni	Uni	M176
24	1028.01	Track_3276_processed.xlsx_DTW_path.xlsx	Uni	Uni	M176
25	1098.65	Track_3276_processed.xlsx_DTW_path.xlsx	Uni	Uni	M176
26	1151.48	Track_3276_processed.xlsx_DTW_path.xlsx	Uni	Uni	M176
27	1233.37	Track_3276_processed.xlsx_DTW_path.xlsx	Uni	Uni	M176
28	1305.97	Track_3276_processed.xlsx_DTW_path.xlsx	Uni	Uni	M176
29	1376.37	Track_3276_processed.xlsx_DTW_path.xlsx	Uni	Uni	M176
30	1435.07	Track_3276_processed.xlsx_DTW_path.xlsx	Uni	Uni	M176
31	1498	Track_3276_processed.xlsx_DTW_path.xlsx	Uni	Uni	M176
32	1556.28	Track_3276_processed.xlsx_DTW_path.xlsx	Uni	Uni	M176
33	1610.48	Track_3276_processed.xlsx_DTW_path.xlsx	Uni	Uni	M176
34	1660.78	Track_3276_processed.xlsx_DTW_path.xlsx	Uni	Uni	M176
35	1708.85	Track_3276_processed.xlsx_DTW_path.xlsx	Uni	Uni	M176
36	1773.5	Track_3276_processed.xlsx_DTW_path.xlsx	Uni	Uni	M176
37	1803.34	Track_3276_processed.xlsx_DTW_path.xlsx	Uni	Uni	M176
38	1912.79	Track_3276_processed.xlsx_DTW_path.xlsx	Uni	Uni	M176
39	1949.8	Track_3276_processed.xlsx_DTW_path.xlsx	Uni	Uni	M176
40	2014.05	Track_3276_processed.xlsx_DTW_path.xlsx	Uni	Uni	M176
41	2084.56	Track_3276_processed.xlsx_DTW_path.xlsx	Uni	Uni	M176
42	2123.39	Track_3276_processed.xlsx_DTW_path.xlsx	Uni	Uni	M176
43	2198.26	Track_3276_processed.xlsx_DTW_path.xlsx	Uni	Uni	M176
44	2265.08	Track_3276_processed.xlsx_DTW_path.xlsx	Uni	Uni	M176
45	2303.21	Track_3276_processed.xlsx_DTW_path.xlsx	Uni	Uni	M176
1	23.9621	Track_355_processed.xlsx_DTW_path.xlsx	Uni	Uni	M176
2	90.485	Track_355_processed.xlsx_DTW_path.xlsx	Uni	Uni	M176
3	126.85	Track_355_processed.xlsx_DTW_path.xlsx	Uni	Uni	M176
4	199.106	Track_355_processed.xlsx_DTW_path.xlsx	Uni	Uni	M176
5	239.31	Track_355_processed.xlsx_DTW_path.xlsx	Uni	Uni	M176
6	331.804	Track_355_processed.xlsx_DTW_path.xlsx	Uni	Uni	M176
7	384.195	Track_355_processed.xlsx_DTW_path.xlsx	Uni	Uni	M176
8	492.866	Track_355_processed.xlsx_DTW_path.xlsx	Uni	Uni	M176
9	576.253	Track_355_processed.xlsx_DTW_path.xlsx	Uni	Uni	M176
10	699.159	Track_355_processed.xlsx_DTW_path.xlsx	Uni	Uni	M176
11	760.992	Track_355_processed.xlsx_DTW_path.xlsx	Uni	Uni	M176
12	873.311	Track_355_processed.xlsx_DTW_path.xlsx	Uni	Uni	M176
13	937.173	Track_355_processed.xlsx_DTW_path.xlsx	Uni	Uni	M176
14	1052.62	Track_355_processed.xlsx_DTW_path.xlsx	Uni	Uni	M176
15	1101.64	Track_355_processed.xlsx_DTW_path.xlsx	Uni	Uni	M176
16	1196.37	Track_355_processed.xlsx_DTW_path.xlsx	Uni	Uni	M176
17	1242.2	Track_355_processed.xlsx_DTW_path.xlsx	Uni	Uni	M176
18	1371.62	Track_355_processed.xlsx_DTW_path.xlsx	Uni	Uni	M176
19	1437.11	Track_355_processed.xlsx_DTW_path.xlsx	Uni	Uni	M176
20	1564.63	Track_355_processed.xlsx_DTW_path.xlsx	Uni	Uni	M176
21	1625.7	Track_355_processed.xlsx_DTW_path.xlsx	Uni	Uni	M176
22	1744.95	Track_355_processed.xlsx_DTW_path.xlsx	Uni	Uni	M176
23	1855.25	Track_355_processed.xlsx_DTW_path.xlsx	Uni	Uni	M176
24	1955.87	Track_355_processed.xlsx_DTW_path.xlsx	Uni	Uni	M176
25	2012.17	Track_355_processed.xlsx_DTW_path.xlsx	Uni	Uni	M176
26	2124.38	Track_355_processed.xlsx_DTW_path.xlsx	Uni	Uni	M176
27	2198.2	Track_355_processed.xlsx_DTW_path.xlsx	Uni	Uni	M176
28	2317.36	Track_355_processed.xlsx_DTW_path.xlsx	Uni	Uni	M176
29	2375.58	Track_355_processed.xlsx_DTW_path.xlsx	Uni	Uni	M176
30	2506.14	Track_355_processed.xlsx_DTW_path.xlsx	Uni	Uni	M176
31	2570.01	Track_355_processed.xlsx_DTW_path.xlsx	Uni	Uni	M176
32	2700.98	Track_355_processed.xlsx_DTW_path.xlsx	Uni	Uni	M176
33	2832.99	Track_355_processed.xlsx_DTW_path.xlsx	Uni	Uni	M176
34	2904.89	Track_355_processed.xlsx_DTW_path.xlsx	Uni	Uni	M176
35	3026.96	Track_355_processed.xlsx_DTW_path.xlsx	Uni	Uni	M176
36	3088.65	Track_355_processed.xlsx_DTW_path.xlsx	Uni	Uni	M176
37	3162.63	Track_355_processed.xlsx_DTW_path.xlsx	Uni	Uni	M176
38	3205.22	Track_355_processed.xlsx_DTW_path.xlsx	Uni	Uni	M176
39	3299.9	Track_355_processed.xlsx_DTW_path.xlsx	Uni	Uni	M176
40	3347.79	Track_355_processed.xlsx_DTW_path.xlsx	Uni	Uni	M176
41	3424.76	Track_355_processed.xlsx_DTW_path.xlsx	Uni	Uni	M176
42	3492.3	Track_355_processed.xlsx_DTW_path.xlsx	Uni	Uni	M176
43	3600.6	Track_355_processed.xlsx_DTW_path.xlsx	Uni	Uni	M176
44	3663.38	Track_355_processed.xlsx_DTW_path.xlsx	Uni	Uni	M176
45	3767.75	Track_355_processed.xlsx_DTW_path.xlsx	Uni	Uni	M176
46	3823.96	Track_355_processed.xlsx_DTW_path.xlsx	Uni	Uni	M176
47	3924.18	Track_355_processed.xlsx_DTW_path.xlsx	Uni	Uni	M176
48	3979.44	Track_355_processed.xlsx_DTW_path.xlsx	Uni	Uni	M176
49	4089.03	Track_355_processed.xlsx_DTW_path.xlsx	Uni	Uni	M176
50	4158.31	Track_355_processed.xlsx_DTW_path.xlsx	Uni	Uni	M176
51	4283.41	Track_355_processed.xlsx_DTW_path.xlsx	Uni	Uni	M176
52	4381.13	Track_355_processed.xlsx_DTW_path.xlsx	Uni	Uni	M176
53	4498.9	Track_355_processed.xlsx_DTW_path.xlsx	Uni	Uni	M176
54	4568.02	Track_355_processed.xlsx_DTW_path.xlsx	Uni	Uni	M176
55	4680.3	Track_355_processed.xlsx_DTW_path.xlsx	Uni	Uni	M176
1	34.7472	Track_357_processed.xlsx_DTW_path.xlsx	Uni	Uni	M176
2	106.673	Track_357_processed.xlsx_DTW_path.xlsx	Uni	Uni	M176
3	144.386	Track_357_processed.xlsx_DTW_path.xlsx	Uni	Uni	M176
4	215.037	Track_357_processed.xlsx_DTW_path.xlsx	Uni	Uni	M176
5	236.76	Track_357_processed.xlsx_DTW_path.xlsx	Uni	Uni	M176
6	291.287	Track_357_processed.xlsx_DTW_path.xlsx	Uni	Uni	M176
7	319.446	Track_357_processed.xlsx_DTW_path.xlsx	Uni	Uni	M176
8	397.212	Track_357_processed.xlsx_DTW_path.xlsx	Uni	Uni	M176
9	434.411	Track_357_processed.xlsx_DTW_path.xlsx	Uni	Uni	M176
10	502.528	Track_357_processed.xlsx_DTW_path.xlsx	Uni	Uni	M176
11	534.906	Track_357_processed.xlsx_DTW_path.xlsx	Uni	Uni	M176
12	598.508	Track_357_processed.xlsx_DTW_path.xlsx	Uni	Uni	M176
13	643.571	Track_357_processed.xlsx_DTW_path.xlsx	Uni	Uni	M176
14	715.684	Track_357_processed.xlsx_DTW_path.xlsx	Uni	Uni	M176
15	771.075	Track_357_processed.xlsx_DTW_path.xlsx	Uni	Uni	M176
16	845.614	Track_357_processed.xlsx_DTW_path.xlsx	Uni	Uni	M176
17	895.411	Track_357_processed.xlsx_DTW_path.xlsx	Uni	Uni	M176
18	979.79	Track_357_processed.xlsx_DTW_path.xlsx	Uni	Uni	M176
19	1014.92	Track_357_processed.xlsx_DTW_path.xlsx	Uni	Uni	M176
20	1085	Track_357_processed.xlsx_DTW_path.xlsx	Uni	Uni	M176
21	1142.4	Track_357_processed.xlsx_DTW_path.xlsx	Uni	Uni	M176
22	1218.2	Track_357_processed.xlsx_DTW_path.xlsx	Uni	Uni	M176
23	1251.23	Track_357_processed.xlsx_DTW_path.xlsx	Uni	Uni	M176
24	1307.29	Track_357_processed.xlsx_DTW_path.xlsx	Uni	Uni	M176
25	1345.94	Track_357_processed.xlsx_DTW_path.xlsx	Uni	Uni	M176
26	1426.52	Track_357_processed.xlsx_DTW_path.xlsx	Uni	Uni	M176
27	1464.01	Track_357_processed.xlsx_DTW_path.xlsx	Uni	Uni	M176
28	1543.1	Track_357_processed.xlsx_DTW_path.xlsx	Uni	Uni	M176
29	1578.77	Track_357_processed.xlsx_DTW_path.xlsx	Uni	Uni	M176
30	1654.4	Track_357_processed.xlsx_DTW_path.xlsx	Uni	Uni	M176
31	1691.76	Track_357_processed.xlsx_DTW_path.xlsx	Uni	Uni	M176
32	1767.11	Track_357_processed.xlsx_DTW_path.xlsx	Uni	Uni	M176
33	1838.41	Track_357_processed.xlsx_DTW_path.xlsx	Uni	Uni	M176
34	1874.78	Track_357_processed.xlsx_DTW_path.xlsx	Uni	Uni	M176
35	1939.76	Track_357_processed.xlsx_DTW_path.xlsx	Uni	Uni	M176
36	1973.44	Track_357_processed.xlsx_DTW_path.xlsx	Uni	Uni	M176
37	2039.15	Track_357_processed.xlsx_DTW_path.xlsx	Uni	Uni	M176
38	2077.14	Track_357_processed.xlsx_DTW_path.xlsx	Uni	Uni	M176
39	2162.83	Track_357_processed.xlsx_DTW_path.xlsx	Uni	Uni	M176
40	2272.92	Track_357_processed.xlsx_DTW_path.xlsx	Uni	Uni	M176
41	2376.77	Track_357_processed.xlsx_DTW_path.xlsx	Uni	Uni	M176
42	2457.98	Track_357_processed.xlsx_DTW_path.xlsx	Uni	Uni	M176
43	2576.73	Track_357_processed.xlsx_DTW_path.xlsx	Uni	Uni	M176
44	2636.99	Track_357_processed.xlsx_DTW_path.xlsx	Uni	Uni	M176
45	2749.55	Track_357_processed.xlsx_DTW_path.xlsx	Uni	Uni	M176
46	2815.4	Track_357_processed.xlsx_DTW_path.xlsx	Uni	Uni	M176
47	2911.51	Track_357_processed.xlsx_DTW_path.xlsx	Uni	Uni	M176
48	2956.33	Track_357_processed.xlsx_DTW_path.xlsx	Uni	Uni	M176
49	3039.33	Track_357_processed.xlsx_DTW_path.xlsx	Uni	Uni	M176
50	3082.29	Track_357_processed.xlsx_DTW_path.xlsx	Uni	Uni	M176
51	3159.95	Track_357_processed.xlsx_DTW_path.xlsx	Uni	Uni	M176
52	3202.21	Track_357_processed.xlsx_DTW_path.xlsx	Uni	Uni	M176
53	3263.9	Track_357_processed.xlsx_DTW_path.xlsx	Uni	Uni	M176
54	3295	Track_357_processed.xlsx_DTW_path.xlsx	Uni	Uni	M176
55	3365.72	Track_357_processed.xlsx_DTW_path.xlsx	Uni	Uni	M176
56	3400.77	Track_357_processed.xlsx_DTW_path.xlsx	Uni	Uni	M176
57	3441.51	Track_357_processed.xlsx_DTW_path.xlsx	Uni	Uni	M176
58	3465.22	Track_357_processed.xlsx_DTW_path.xlsx	Uni	Uni	M176
59	3532.32	Track_357_processed.xlsx_DTW_path.xlsx	Uni	Uni	M176
60	3564	Track_357_processed.xlsx_DTW_path.xlsx	Uni	Uni	M176
61	3626.55	Track_357_processed.xlsx_DTW_path.xlsx	Uni	Uni	M176
62	3690.57	Track_357_processed.xlsx_DTW_path.xlsx	Uni	Uni	M176
63	3729.68	Track_357_processed.xlsx_DTW_path.xlsx	Uni	Uni	M176
64	3806.76	Track_357_processed.xlsx_DTW_path.xlsx	Uni	Uni	M176
65	3846.36	Track_357_processed.xlsx_DTW_path.xlsx	Uni	Uni	M176
66	3918.06	Track_357_processed.xlsx_DTW_path.xlsx	Uni	Uni	M176
67	3953.56	Track_357_processed.xlsx_DTW_path.xlsx	Uni	Uni	M176
68	4035.64	Track_357_processed.xlsx_DTW_path.xlsx	Uni	Uni	M176
1	37.9252	Track_3595_processed.xlsx_DTW_path.xlsx	Uni	Uni	M176
2	163.359	Track_3595_processed.xlsx_DTW_path.xlsx	Uni	Uni	M176
3	219.521	Track_3595_processed.xlsx_DTW_path.xlsx	Uni	Uni	M176
4	310.249	Track_3595_processed.xlsx_DTW_path.xlsx	Uni	Uni	M176
5	387.409	Track_3595_processed.xlsx_DTW_path.xlsx	Uni	Uni	M176
6	438.241	Track_3595_processed.xlsx_DTW_path.xlsx	Uni	Uni	M176
7	510.277	Track_3595_processed.xlsx_DTW_path.xlsx	Uni	Uni	M176
8	560.481	Track_3595_processed.xlsx_DTW_path.xlsx	Uni	Uni	M176
9	620.591	Track_3595_processed.xlsx_DTW_path.xlsx	Uni	Uni	M176
10	683	Track_3595_processed.xlsx_DTW_path.xlsx	Uni	Uni	M176
11	765.721	Track_3595_processed.xlsx_DTW_path.xlsx	Uni	Uni	M176
12	822.176	Track_3595_processed.xlsx_DTW_path.xlsx	Uni	Uni	M176
13	943.561	Track_3595_processed.xlsx_DTW_path.xlsx	Uni	Uni	M176
14	996.874	Track_3595_processed.xlsx_DTW_path.xlsx	Uni	Uni	M176
15	1116.53	Track_3595_processed.xlsx_DTW_path.xlsx	Uni	Uni	M176
16	1180.24	Track_3595_processed.xlsx_DTW_path.xlsx	Uni	Uni	M176
17	1280.54	Track_3595_processed.xlsx_DTW_path.xlsx	Uni	Uni	M176
18	1335.29	Track_3595_processed.xlsx_DTW_path.xlsx	Uni	Uni	M176
19	1436.43	Track_3595_processed.xlsx_DTW_path.xlsx	Uni	Uni	M176
20	1490.43	Track_3595_processed.xlsx_DTW_path.xlsx	Uni	Uni	M176
21	1600.24	Track_3595_processed.xlsx_DTW_path.xlsx	Uni	Uni	M176
22	1650.9	Track_3595_processed.xlsx_DTW_path.xlsx	Uni	Uni	M176
23	1748.77	Track_3595_processed.xlsx_DTW_path.xlsx	Uni	Uni	M176
24	1799.86	Track_3595_processed.xlsx_DTW_path.xlsx	Uni	Uni	M176
25	1893.25	Track_3595_processed.xlsx_DTW_path.xlsx	Uni	Uni	M176
26	1949.73	Track_3595_processed.xlsx_DTW_path.xlsx	Uni	Uni	M176
27	2042.28	Track_3595_processed.xlsx_DTW_path.xlsx	Uni	Uni	M176
28	2098.61	Track_3595_processed.xlsx_DTW_path.xlsx	Uni	Uni	M176
29	2158.37	Track_3595_processed.xlsx_DTW_path.xlsx	Uni	Uni	M176
30	2218.49	Track_3595_processed.xlsx_DTW_path.xlsx	Uni	Uni	M176
31	2249.96	Track_3595_processed.xlsx_DTW_path.xlsx	Uni	Uni	M176
32	2304.5	Track_3595_processed.xlsx_DTW_path.xlsx	Uni	Uni	M176
33	2335.54	Track_3595_processed.xlsx_DTW_path.xlsx	Uni	Uni	M176
34	2391.8	Track_3595_processed.xlsx_DTW_path.xlsx	Uni	Uni	M176
35	2423.07	Track_3595_processed.xlsx_DTW_path.xlsx	Uni	Uni	M176
36	2492.7	Track_3595_processed.xlsx_DTW_path.xlsx	Uni	Uni	M176
37	2531.07	Track_3595_processed.xlsx_DTW_path.xlsx	Uni	Uni	M176
38	2607.2	Track_3595_processed.xlsx_DTW_path.xlsx	Uni	Uni	M176
39	2646.05	Track_3595_processed.xlsx_DTW_path.xlsx	Uni	Uni	M176
40	2727.95	Track_3595_processed.xlsx_DTW_path.xlsx	Uni	Uni	M176
41	2774.58	Track_3595_processed.xlsx_DTW_path.xlsx	Uni	Uni	M176
42	2862.84	Track_3595_processed.xlsx_DTW_path.xlsx	Uni	Uni	M176
43	2904.04	Track_3595_processed.xlsx_DTW_path.xlsx	Uni	Uni	M176
44	2979.36	Track_3595_processed.xlsx_DTW_path.xlsx	Uni	Uni	M176
45	3019.41	Track_3595_processed.xlsx_DTW_path.xlsx	Uni	Uni	M176
46	3081.12	Track_3595_processed.xlsx_DTW_path.xlsx	Uni	Uni	M176
47	3131.09	Track_3595_processed.xlsx_DTW_path.xlsx	Uni	Uni	M176
48	3245.91	Track_3595_processed.xlsx_DTW_path.xlsx	Uni	Uni	M176
49	3301.93	Track_3595_processed.xlsx_DTW_path.xlsx	Uni	Uni	M176
1	48.0594	Track_3663_processed.xlsx_DTW_path.xlsx	Uni	Uni	M176
2	158.132	Track_3663_processed.xlsx_DTW_path.xlsx	Uni	Uni	M176
3	205.46	Track_3663_processed.xlsx_DTW_path.xlsx	Uni	Uni	M176
4	301.378	Track_3663_processed.xlsx_DTW_path.xlsx	Uni	Uni	M176
5	341.869	Track_3663_processed.xlsx_DTW_path.xlsx	Uni	Uni	M176
6	444.586	Track_3663_processed.xlsx_DTW_path.xlsx	Uni	Uni	M176
7	493.633	Track_3663_processed.xlsx_DTW_path.xlsx	Uni	Uni	M176
8	586.74	Track_3663_processed.xlsx_DTW_path.xlsx	Uni	Uni	M176
9	631.968	Track_3663_processed.xlsx_DTW_path.xlsx	Uni	Uni	M176
10	711.104	Track_3663_processed.xlsx_DTW_path.xlsx	Uni	Uni	M176
11	737.53	Track_3663_processed.xlsx_DTW_path.xlsx	Uni	Uni	M176
12	775.783	Track_3663_processed.xlsx_DTW_path.xlsx	Uni	Uni	M176
13	792.195	Track_3663_processed.xlsx_DTW_path.xlsx	Uni	Uni	M176
14	824.083	Track_3663_processed.xlsx_DTW_path.xlsx	Uni	Uni	M176
15	846.742	Track_3663_processed.xlsx_DTW_path.xlsx	Uni	Uni	M176
16	869.203	Track_3663_processed.xlsx_DTW_path.xlsx	Uni	Uni	M176
17	884.489	Track_3663_processed.xlsx_DTW_path.xlsx	Uni	Uni	M176
18	915.062	Track_3663_processed.xlsx_DTW_path.xlsx	Uni	Uni	M176
19	937.329	Track_3663_processed.xlsx_DTW_path.xlsx	Uni	Uni	M176
20	954.179	Track_3663_processed.xlsx_DTW_path.xlsx	Uni	Uni	M176
21	967.685	Track_3663_processed.xlsx_DTW_path.xlsx	Uni	Uni	M176
22	993.738	Track_3663_processed.xlsx_DTW_path.xlsx	Uni	Uni	M176
23	1025.27	Track_3663_processed.xlsx_DTW_path.xlsx	Uni	Uni	M176
24	1085.31	Track_3663_processed.xlsx_DTW_path.xlsx	Uni	Uni	M176
25	1120.02	Track_3663_processed.xlsx_DTW_path.xlsx	Uni	Uni	M176
26	1188.35	Track_3663_processed.xlsx_DTW_path.xlsx	Uni	Uni	M176
27	1234.39	Track_3663_processed.xlsx_DTW_path.xlsx	Uni	Uni	M176
28	1329.81	Track_3663_processed.xlsx_DTW_path.xlsx	Uni	Uni	M176
29	1422.47	Track_3663_processed.xlsx_DTW_path.xlsx	Uni	Uni	M176
30	1472.27	Track_3663_processed.xlsx_DTW_path.xlsx	Uni	Uni	M176
31	1535.01	Track_3663_processed.xlsx_DTW_path.xlsx	Uni	Uni	M176
32	1569.85	Track_3663_processed.xlsx_DTW_path.xlsx	Uni	Uni	M176
33	1650.62	Track_3663_processed.xlsx_DTW_path.xlsx	Uni	Uni	M176
34	1687.95	Track_3663_processed.xlsx_DTW_path.xlsx	Uni	Uni	M176
35	1760.79	Track_3663_processed.xlsx_DTW_path.xlsx	Uni	Uni	M176
36	1799.52	Track_3663_processed.xlsx_DTW_path.xlsx	Uni	Uni	M176
37	1872.83	Track_3663_processed.xlsx_DTW_path.xlsx	Uni	Uni	M176
38	1914.32	Track_3663_processed.xlsx_DTW_path.xlsx	Uni	Uni	M176
39	2005.87	Track_3663_processed.xlsx_DTW_path.xlsx	Uni	Uni	M176
40	2076.59	Track_3663_processed.xlsx_DTW_path.xlsx	Uni	Uni	M176
41	2133.13	Track_3663_processed.xlsx_DTW_path.xlsx	Uni	Uni	M176
42	2170.84	Track_3663_processed.xlsx_DTW_path.xlsx	Uni	Uni	M176
1	46.976	Track_3944_processed.xlsx_DTW_path.xlsx	Uni	Uni	M176
2	144.072	Track_3944_processed.xlsx_DTW_path.xlsx	Uni	Uni	M176
3	209.81	Track_3944_processed.xlsx_DTW_path.xlsx	Uni	Uni	M176
4	357.461	Track_3944_processed.xlsx_DTW_path.xlsx	Uni	Uni	M176
5	439.808	Track_3944_processed.xlsx_DTW_path.xlsx	Uni	Uni	M176
6	609.764	Track_3944_processed.xlsx_DTW_path.xlsx	Uni	Uni	M176
7	690.847	Track_3944_processed.xlsx_DTW_path.xlsx	Uni	Uni	M176
8	861.392	Track_3944_processed.xlsx_DTW_path.xlsx	Uni	Uni	M176
9	1016.36	Track_3944_processed.xlsx_DTW_path.xlsx	Uni	Uni	M176
10	1111.17	Track_3944_processed.xlsx_DTW_path.xlsx	Uni	Uni	M176
11	1286.49	Track_3944_processed.xlsx_DTW_path.xlsx	Uni	Uni	M176
12	1390.64	Track_3944_processed.xlsx_DTW_path.xlsx	Uni	Uni	M176
13	1585.42	Track_3944_processed.xlsx_DTW_path.xlsx	Uni	Uni	M176
14	1681.59	Track_3944_processed.xlsx_DTW_path.xlsx	Uni	Uni	M176
15	1857.46	Track_3944_processed.xlsx_DTW_path.xlsx	Uni	Uni	M176
16	1972.46	Track_3944_processed.xlsx_DTW_path.xlsx	Uni	Uni	M176
17	2161.64	Track_3944_processed.xlsx_DTW_path.xlsx	Uni	Uni	M176
18	2269.56	Track_3944_processed.xlsx_DTW_path.xlsx	Uni	Uni	M176
19	2481.3	Track_3944_processed.xlsx_DTW_path.xlsx	Uni	Uni	M176
20	2607.41	Track_3944_processed.xlsx_DTW_path.xlsx	Uni	Uni	M176
21	2859.73	Track_3944_processed.xlsx_DTW_path.xlsx	Uni	Uni	M176
22	3122.24	Track_3944_processed.xlsx_DTW_path.xlsx	Uni	Uni	M176
23	3257.78	Track_3944_processed.xlsx_DTW_path.xlsx	Uni	Uni	M176
24	3512.57	Track_3944_processed.xlsx_DTW_path.xlsx	Uni	Uni	M176
25	3648.41	Track_3944_processed.xlsx_DTW_path.xlsx	Uni	Uni	M176
26	3920.26	Track_3944_processed.xlsx_DTW_path.xlsx	Uni	Uni	M176
27	4065.48	Track_3944_processed.xlsx_DTW_path.xlsx	Uni	Uni	M176
28	4365.44	Track_3944_processed.xlsx_DTW_path.xlsx	Uni	Uni	M176
29	4671.17	Track_3944_processed.xlsx_DTW_path.xlsx	Uni	Uni	M176
30	4829.11	Track_3944_processed.xlsx_DTW_path.xlsx	Uni	Uni	M176
31	5157.77	Track_3944_processed.xlsx_DTW_path.xlsx	Uni	Uni	M176
32	5440.03	Track_3944_processed.xlsx_DTW_path.xlsx	Uni	Uni	M176
33	5593.33	Track_3944_processed.xlsx_DTW_path.xlsx	Uni	Uni	M176
34	5899.43	Track_3944_processed.xlsx_DTW_path.xlsx	Uni	Uni	M176
35	6056.68	Track_3944_processed.xlsx_DTW_path.xlsx	Uni	Uni	M176
36	6311.13	Track_3944_processed.xlsx_DTW_path.xlsx	Uni	Uni	M176
37	6450.67	Track_3944_processed.xlsx_DTW_path.xlsx	Uni	Uni	M176
38	6708.41	Track_3944_processed.xlsx_DTW_path.xlsx	Uni	Uni	M176
39	6851.02	Track_3944_processed.xlsx_DTW_path.xlsx	Uni	Uni	M176
40	7120.58	Track_3944_processed.xlsx_DTW_path.xlsx	Uni	Uni	M176
41	7296.21	Track_3944_processed.xlsx_DTW_path.xlsx	Uni	Uni	M176
1	28.7037	Track_3945_processed.xlsx_DTW_path.xlsx	Uni	Uni	M176
2	110.271	Track_3945_processed.xlsx_DTW_path.xlsx	Uni	Uni	M176
3	149.592	Track_3945_processed.xlsx_DTW_path.xlsx	Uni	Uni	M176
4	234.657	Track_3945_processed.xlsx_DTW_path.xlsx	Uni	Uni	M176
5	283.201	Track_3945_processed.xlsx_DTW_path.xlsx	Uni	Uni	M176
6	377	Track_3945_processed.xlsx_DTW_path.xlsx	Uni	Uni	M176
7	422.647	Track_3945_processed.xlsx_DTW_path.xlsx	Uni	Uni	M176
8	497.741	Track_3945_processed.xlsx_DTW_path.xlsx	Uni	Uni	M176
9	541.314	Track_3945_processed.xlsx_DTW_path.xlsx	Uni	Uni	M176
10	628.883	Track_3945_processed.xlsx_DTW_path.xlsx	Uni	Uni	M176
11	674.999	Track_3945_processed.xlsx_DTW_path.xlsx	Uni	Uni	M176
12	764.997	Track_3945_processed.xlsx_DTW_path.xlsx	Uni	Uni	M176
13	811.886	Track_3945_processed.xlsx_DTW_path.xlsx	Uni	Uni	M176
14	888.666	Track_3945_processed.xlsx_DTW_path.xlsx	Uni	Uni	M176
15	927.103	Track_3945_processed.xlsx_DTW_path.xlsx	Uni	Uni	M176
16	1015.09	Track_3945_processed.xlsx_DTW_path.xlsx	Uni	Uni	M176
17	1066.01	Track_3945_processed.xlsx_DTW_path.xlsx	Uni	Uni	M176
18	1144.25	Track_3945_processed.xlsx_DTW_path.xlsx	Uni	Uni	M176
19	1195.16	Track_3945_processed.xlsx_DTW_path.xlsx	Uni	Uni	M176
20	1276.43	Track_3945_processed.xlsx_DTW_path.xlsx	Uni	Uni	M176
21	1341.86	Track_3945_processed.xlsx_DTW_path.xlsx	Uni	Uni	M176
22	1420.78	Track_3945_processed.xlsx_DTW_path.xlsx	Uni	Uni	M176
23	1453.27	Track_3945_processed.xlsx_DTW_path.xlsx	Uni	Uni	M176
24	1508.62	Track_3945_processed.xlsx_DTW_path.xlsx	Uni	Uni	M176
25	1537.03	Track_3945_processed.xlsx_DTW_path.xlsx	Uni	Uni	M176
26	1586.47	Track_3945_processed.xlsx_DTW_path.xlsx	Uni	Uni	M176
27	1610.44	Track_3945_processed.xlsx_DTW_path.xlsx	Uni	Uni	M176
28	1659.16	Track_3945_processed.xlsx_DTW_path.xlsx	Uni	Uni	M176
29	1693.8	Track_3945_processed.xlsx_DTW_path.xlsx	Uni	Uni	M176
30	1740.88	Track_3945_processed.xlsx_DTW_path.xlsx	Uni	Uni	M176
31	1787.58	Track_3945_processed.xlsx_DTW_path.xlsx	Uni	Uni	M176
32	1829.81	Track_3945_processed.xlsx_DTW_path.xlsx	Uni	Uni	M176
33	1871.29	Track_3945_processed.xlsx_DTW_path.xlsx	Uni	Uni	M176
34	1942.57	Track_3945_processed.xlsx_DTW_path.xlsx	Uni	Uni	M176
35	2009.49	Track_3945_processed.xlsx_DTW_path.xlsx	Uni	Uni	M176
36	2043.47	Track_3945_processed.xlsx_DTW_path.xlsx	Uni	Uni	M176
37	2099.93	Track_3945_processed.xlsx_DTW_path.xlsx	Uni	Uni	M176
38	2129.22	Track_3945_processed.xlsx_DTW_path.xlsx	Uni	Uni	M176
39	2189.41	Track_3945_processed.xlsx_DTW_path.xlsx	Uni	Uni	M176
40	2242.49	Track_3945_processed.xlsx_DTW_path.xlsx	Uni	Uni	M176
41	2290.52	Track_3945_processed.xlsx_DTW_path.xlsx	Uni	Uni	M176
42	2320.52	Track_3945_processed.xlsx_DTW_path.xlsx	Uni	Uni	M176
43	2379.4	Track_3945_processed.xlsx_DTW_path.xlsx	Uni	Uni	M176
44	2399.41	Track_3945_processed.xlsx_DTW_path.xlsx	Uni	Uni	M176
45	2428.91	Track_3945_processed.xlsx_DTW_path.xlsx	Uni	Uni	M176
46	2457.53	Track_3945_processed.xlsx_DTW_path.xlsx	Uni	Uni	M176
47	2477.39	Track_3945_processed.xlsx_DTW_path.xlsx	Uni	Uni	M176
48	2532.08	Track_3945_processed.xlsx_DTW_path.xlsx	Uni	Uni	M176
49	2582.07	Track_3945_processed.xlsx_DTW_path.xlsx	Uni	Uni	M176
50	2610.2	Track_3945_processed.xlsx_DTW_path.xlsx	Uni	Uni	M176
1	26.5048	Track_3951_processed.xlsx_DTW_path.xlsx	Uni	Uni	M176
2	159.353	Track_3951_processed.xlsx_DTW_path.xlsx	Uni	Uni	M176
3	223.127	Track_3951_processed.xlsx_DTW_path.xlsx	Uni	Uni	M176
4	369.954	Track_3951_processed.xlsx_DTW_path.xlsx	Uni	Uni	M176
5	444.048	Track_3951_processed.xlsx_DTW_path.xlsx	Uni	Uni	M176
6	583.278	Track_3951_processed.xlsx_DTW_path.xlsx	Uni	Uni	M176
7	659.872	Track_3951_processed.xlsx_DTW_path.xlsx	Uni	Uni	M176
8	803.021	Track_3951_processed.xlsx_DTW_path.xlsx	Uni	Uni	M176
9	873.333	Track_3951_processed.xlsx_DTW_path.xlsx	Uni	Uni	M176
10	1004.89	Track_3951_processed.xlsx_DTW_path.xlsx	Uni	Uni	M176
11	1076.81	Track_3951_processed.xlsx_DTW_path.xlsx	Uni	Uni	M176
12	1212.26	Track_3951_processed.xlsx_DTW_path.xlsx	Uni	Uni	M176
13	1289.14	Track_3951_processed.xlsx_DTW_path.xlsx	Uni	Uni	M176
14	1427.79	Track_3951_processed.xlsx_DTW_path.xlsx	Uni	Uni	M176
15	1501.6	Track_3951_processed.xlsx_DTW_path.xlsx	Uni	Uni	M176
16	1632.63	Track_3951_processed.xlsx_DTW_path.xlsx	Uni	Uni	M176
17	1763.64	Track_3951_processed.xlsx_DTW_path.xlsx	Uni	Uni	M176
18	1877.8	Track_3951_processed.xlsx_DTW_path.xlsx	Uni	Uni	M176
19	1937.81	Track_3951_processed.xlsx_DTW_path.xlsx	Uni	Uni	M176
20	2052.75	Track_3951_processed.xlsx_DTW_path.xlsx	Uni	Uni	M176
21	2119.48	Track_3951_processed.xlsx_DTW_path.xlsx	Uni	Uni	M176
22	2221.82	Track_3951_processed.xlsx_DTW_path.xlsx	Uni	Uni	M176
23	2287.91	Track_3951_processed.xlsx_DTW_path.xlsx	Uni	Uni	M176
24	2409.25	Track_3951_processed.xlsx_DTW_path.xlsx	Uni	Uni	M176
25	2479.12	Track_3951_processed.xlsx_DTW_path.xlsx	Uni	Uni	M176
26	2626.04	Track_3951_processed.xlsx_DTW_path.xlsx	Uni	Uni	M176
27	2752.05	Track_3951_processed.xlsx_DTW_path.xlsx	Uni	Uni	M176
28	2820.33	Track_3951_processed.xlsx_DTW_path.xlsx	Uni	Uni	M176
29	2954.73	Track_3951_processed.xlsx_DTW_path.xlsx	Uni	Uni	M176
30	3019.78	Track_3951_processed.xlsx_DTW_path.xlsx	Uni	Uni	M176
31	3127.2	Track_3951_processed.xlsx_DTW_path.xlsx	Uni	Uni	M176
32	3186.96	Track_3951_processed.xlsx_DTW_path.xlsx	Uni	Uni	M176
33	3271.14	Track_3951_processed.xlsx_DTW_path.xlsx	Uni	Uni	M176
34	3325.46	Track_3951_processed.xlsx_DTW_path.xlsx	Uni	Uni	M176
35	3414.65	Track_3951_processed.xlsx_DTW_path.xlsx	Uni	Uni	M176
36	3475.47	Track_3951_processed.xlsx_DTW_path.xlsx	Uni	Uni	M176
37	3604	Track_3951_processed.xlsx_DTW_path.xlsx	Uni	Uni	M176
38	3667.86	Track_3951_processed.xlsx_DTW_path.xlsx	Uni	Uni	M176
39	3802.39	Track_3951_processed.xlsx_DTW_path.xlsx	Uni	Uni	M176
40	3874.14	Track_3951_processed.xlsx_DTW_path.xlsx	Uni	Uni	M176
41	4021.16	Track_3951_processed.xlsx_DTW_path.xlsx	Uni	Uni	M176
42	4114.29	Track_3951_processed.xlsx_DTW_path.xlsx	Uni	Uni	M176
43	4256.93	Track_3951_processed.xlsx_DTW_path.xlsx	Uni	Uni	M176
44	4332.96	Track_3951_processed.xlsx_DTW_path.xlsx	Uni	Uni	M176
45	4494.31	Track_3951_processed.xlsx_DTW_path.xlsx	Uni	Uni	M176
46	4648.02	Track_3951_processed.xlsx_DTW_path.xlsx	Uni	Uni	M176
47	4739.57	Track_3951_processed.xlsx_DTW_path.xlsx	Uni	Uni	M176
48	4902.99	Track_3951_processed.xlsx_DTW_path.xlsx	Uni	Uni	M176
49	5005.16	Track_3951_processed.xlsx_DTW_path.xlsx	Uni	Uni	M176
50	5158.52	Track_3951_processed.xlsx_DTW_path.xlsx	Uni	Uni	M176
51	5236.55	Track_3951_processed.xlsx_DTW_path.xlsx	Uni	Uni	M176
52	5374.49	Track_3951_processed.xlsx_DTW_path.xlsx	Uni	Uni	M176
53	5450.69	Track_3951_processed.xlsx_DTW_path.xlsx	Uni	Uni	M176
54	5613.36	Track_3951_processed.xlsx_DTW_path.xlsx	Uni	Uni	M176
55	5698.64	Track_3951_processed.xlsx_DTW_path.xlsx	Uni	Uni	M176
56	5859.25	Track_3951_processed.xlsx_DTW_path.xlsx	Uni	Uni	M176
57	5967.31	Track_3951_processed.xlsx_DTW_path.xlsx	Uni	Uni	M176
1	45.0814	Track_3952_processed.xlsx_DTW_path.xlsx	Uni	Uni	M176
2	148.698	Track_3952_processed.xlsx_DTW_path.xlsx	Uni	Uni	M176
3	261.781	Track_3952_processed.xlsx_DTW_path.xlsx	Uni	Uni	M176
4	364.893	Track_3952_processed.xlsx_DTW_path.xlsx	Uni	Uni	M176
5	436.576	Track_3952_processed.xlsx_DTW_path.xlsx	Uni	Uni	M176
6	536.407	Track_3952_processed.xlsx_DTW_path.xlsx	Uni	Uni	M176
7	602.086	Track_3952_processed.xlsx_DTW_path.xlsx	Uni	Uni	M176
8	725.461	Track_3952_processed.xlsx_DTW_path.xlsx	Uni	Uni	M176
9	790.327	Track_3952_processed.xlsx_DTW_path.xlsx	Uni	Uni	M176
10	910.586	Track_3952_processed.xlsx_DTW_path.xlsx	Uni	Uni	M176
11	975.815	Track_3952_processed.xlsx_DTW_path.xlsx	Uni	Uni	M176
12	1087.02	Track_3952_processed.xlsx_DTW_path.xlsx	Uni	Uni	M176
13	1156.37	Track_3952_processed.xlsx_DTW_path.xlsx	Uni	Uni	M176
14	1299.36	Track_3952_processed.xlsx_DTW_path.xlsx	Uni	Uni	M176
15	1431.31	Track_3952_processed.xlsx_DTW_path.xlsx	Uni	Uni	M176
16	1513.55	Track_3952_processed.xlsx_DTW_path.xlsx	Uni	Uni	M176
17	1629.79	Track_3952_processed.xlsx_DTW_path.xlsx	Uni	Uni	M176
18	1696.2	Track_3952_processed.xlsx_DTW_path.xlsx	Uni	Uni	M176
19	1829.18	Track_3952_processed.xlsx_DTW_path.xlsx	Uni	Uni	M176
20	1953.06	Track_3952_processed.xlsx_DTW_path.xlsx	Uni	Uni	M176
21	2013.86	Track_3952_processed.xlsx_DTW_path.xlsx	Uni	Uni	M176
22	2111.63	Track_3952_processed.xlsx_DTW_path.xlsx	Uni	Uni	M176
23	2168.82	Track_3952_processed.xlsx_DTW_path.xlsx	Uni	Uni	M176
24	2267.66	Track_3952_processed.xlsx_DTW_path.xlsx	Uni	Uni	M176
25	2325.23	Track_3952_processed.xlsx_DTW_path.xlsx	Uni	Uni	M176
26	2449.11	Track_3952_processed.xlsx_DTW_path.xlsx	Uni	Uni	M176
27	2585.02	Track_3952_processed.xlsx_DTW_path.xlsx	Uni	Uni	M176
28	2660.82	Track_3952_processed.xlsx_DTW_path.xlsx	Uni	Uni	M176
29	2825.41	Track_3952_processed.xlsx_DTW_path.xlsx	Uni	Uni	M176
30	2912.88	Track_3952_processed.xlsx_DTW_path.xlsx	Uni	Uni	M176
31	3074.22	Track_3952_processed.xlsx_DTW_path.xlsx	Uni	Uni	M176
32	3157.17	Track_3952_processed.xlsx_DTW_path.xlsx	Uni	Uni	M176
33	3299.43	Track_3952_processed.xlsx_DTW_path.xlsx	Uni	Uni	M176
34	3452.04	Track_3952_processed.xlsx_DTW_path.xlsx	Uni	Uni	M176
35	3535.64	Track_3952_processed.xlsx_DTW_path.xlsx	Uni	Uni	M176
36	3701.79	Track_3952_processed.xlsx_DTW_path.xlsx	Uni	Uni	M176
37	3796	Track_3952_processed.xlsx_DTW_path.xlsx	Uni	Uni	M176
38	3961.6	Track_3952_processed.xlsx_DTW_path.xlsx	Uni	Uni	M176
39	4050.56	Track_3952_processed.xlsx_DTW_path.xlsx	Uni	Uni	M176
40	4175.5	Track_3952_processed.xlsx_DTW_path.xlsx	Uni	Uni	M176
41	4244.38	Track_3952_processed.xlsx_DTW_path.xlsx	Uni	Uni	M176
42	4356.22	Track_3952_processed.xlsx_DTW_path.xlsx	Uni	Uni	M176
43	4455.94	Track_3952_processed.xlsx_DTW_path.xlsx	Uni	Uni	M176
44	4511.89	Track_3952_processed.xlsx_DTW_path.xlsx	Uni	Uni	M176
1	44.0127	Track_430_processed.xlsx_DTW_path.xlsx	Uni	Uni	M176
2	153.306	Track_430_processed.xlsx_DTW_path.xlsx	Uni	Uni	M176
3	211.535	Track_430_processed.xlsx_DTW_path.xlsx	Uni	Uni	M176
4	345.2	Track_430_processed.xlsx_DTW_path.xlsx	Uni	Uni	M176
5	407.454	Track_430_processed.xlsx_DTW_path.xlsx	Uni	Uni	M176
6	543.036	Track_430_processed.xlsx_DTW_path.xlsx	Uni	Uni	M176
7	601.432	Track_430_processed.xlsx_DTW_path.xlsx	Uni	Uni	M176
8	719.897	Track_430_processed.xlsx_DTW_path.xlsx	Uni	Uni	M176
9	778.285	Track_430_processed.xlsx_DTW_path.xlsx	Uni	Uni	M176
10	880.96	Track_430_processed.xlsx_DTW_path.xlsx	Uni	Uni	M176
11	956.678	Track_430_processed.xlsx_DTW_path.xlsx	Uni	Uni	M176
12	1117.27	Track_430_processed.xlsx_DTW_path.xlsx	Uni	Uni	M176
13	1203.37	Track_430_processed.xlsx_DTW_path.xlsx	Uni	Uni	M176
14	1388.55	Track_430_processed.xlsx_DTW_path.xlsx	Uni	Uni	M176
15	1479.36	Track_430_processed.xlsx_DTW_path.xlsx	Uni	Uni	M176
16	1635.63	Track_430_processed.xlsx_DTW_path.xlsx	Uni	Uni	M176
17	1704.4	Track_430_processed.xlsx_DTW_path.xlsx	Uni	Uni	M176
18	1813.21	Track_430_processed.xlsx_DTW_path.xlsx	Uni	Uni	M176
19	1874.42	Track_430_processed.xlsx_DTW_path.xlsx	Uni	Uni	M176
20	1994.11	Track_430_processed.xlsx_DTW_path.xlsx	Uni	Uni	M176
21	2066.93	Track_430_processed.xlsx_DTW_path.xlsx	Uni	Uni	M176
22	2173.54	Track_430_processed.xlsx_DTW_path.xlsx	Uni	Uni	M176
23	2255.35	Track_430_processed.xlsx_DTW_path.xlsx	Uni	Uni	M176
24	2372.65	Track_430_processed.xlsx_DTW_path.xlsx	Uni	Uni	M176
25	2464.62	Track_430_processed.xlsx_DTW_path.xlsx	Uni	Uni	M176
26	2596.15	Track_430_processed.xlsx_DTW_path.xlsx	Uni	Uni	M176
27	2687.17	Track_430_processed.xlsx_DTW_path.xlsx	Uni	Uni	M176
28	2828.62	Track_430_processed.xlsx_DTW_path.xlsx	Uni	Uni	M176
29	2908.18	Track_430_processed.xlsx_DTW_path.xlsx	Uni	Uni	M176
30	3040.35	Track_430_processed.xlsx_DTW_path.xlsx	Uni	Uni	M176
31	3113.48	Track_430_processed.xlsx_DTW_path.xlsx	Uni	Uni	M176
32	3259.11	Track_430_processed.xlsx_DTW_path.xlsx	Uni	Uni	M176
33	3358.42	Track_430_processed.xlsx_DTW_path.xlsx	Uni	Uni	M176
34	3489.09	Track_430_processed.xlsx_DTW_path.xlsx	Uni	Uni	M176
35	3580.3	Track_430_processed.xlsx_DTW_path.xlsx	Uni	Uni	M176
36	3711.69	Track_430_processed.xlsx_DTW_path.xlsx	Uni	Uni	M176
37	3794.97	Track_430_processed.xlsx_DTW_path.xlsx	Uni	Uni	M176
38	3970.2	Track_430_processed.xlsx_DTW_path.xlsx	Uni	Uni	M176
39	4103.36	Track_430_processed.xlsx_DTW_path.xlsx	Uni	Uni	M176
40	4329.26	Track_430_processed.xlsx_DTW_path.xlsx	Uni	Uni	M176
41	4442.96	Track_430_processed.xlsx_DTW_path.xlsx	Uni	Uni	M176
42	4636.87	Track_430_processed.xlsx_DTW_path.xlsx	Uni	Uni	M176
43	4737.32	Track_430_processed.xlsx_DTW_path.xlsx	Uni	Uni	M176
44	4933.36	Track_430_processed.xlsx_DTW_path.xlsx	Uni	Uni	M176
45	5030.93	Track_430_processed.xlsx_DTW_path.xlsx	Uni	Uni	M176
46	5239.1	Track_430_processed.xlsx_DTW_path.xlsx	Uni	Uni	M176
47	5348.87	Track_430_processed.xlsx_DTW_path.xlsx	Uni	Uni	M176
1	44.0242	Track_466_processed.xlsx_DTW_path.xlsx	Uni	Uni	M176
2	124.434	Track_466_processed.xlsx_DTW_path.xlsx	Uni	Uni	M176
3	168.77	Track_466_processed.xlsx_DTW_path.xlsx	Uni	Uni	M176
4	250.301	Track_466_processed.xlsx_DTW_path.xlsx	Uni	Uni	M176
5	308.993	Track_466_processed.xlsx_DTW_path.xlsx	Uni	Uni	M176
6	405.205	Track_466_processed.xlsx_DTW_path.xlsx	Uni	Uni	M176
7	462.555	Track_466_processed.xlsx_DTW_path.xlsx	Uni	Uni	M176
8	563.716	Track_466_processed.xlsx_DTW_path.xlsx	Uni	Uni	M176
9	607.826	Track_466_processed.xlsx_DTW_path.xlsx	Uni	Uni	M176
10	701.296	Track_466_processed.xlsx_DTW_path.xlsx	Uni	Uni	M176
11	752.035	Track_466_processed.xlsx_DTW_path.xlsx	Uni	Uni	M176
12	887.112	Track_466_processed.xlsx_DTW_path.xlsx	Uni	Uni	M176
13	942.722	Track_466_processed.xlsx_DTW_path.xlsx	Uni	Uni	M176
14	1042.08	Track_466_processed.xlsx_DTW_path.xlsx	Uni	Uni	M176
15	1084.64	Track_466_processed.xlsx_DTW_path.xlsx	Uni	Uni	M176
16	1200.29	Track_466_processed.xlsx_DTW_path.xlsx	Uni	Uni	M176
17	1271.88	Track_466_processed.xlsx_DTW_path.xlsx	Uni	Uni	M176
18	1388.85	Track_466_processed.xlsx_DTW_path.xlsx	Uni	Uni	M176
19	1466.4	Track_466_processed.xlsx_DTW_path.xlsx	Uni	Uni	M176
20	1609.1	Track_466_processed.xlsx_DTW_path.xlsx	Uni	Uni	M176
21	1720.57	Track_466_processed.xlsx_DTW_path.xlsx	Uni	Uni	M176
22	1925.03	Track_466_processed.xlsx_DTW_path.xlsx	Uni	Uni	M176
23	2047.65	Track_466_processed.xlsx_DTW_path.xlsx	Uni	Uni	M176
24	2258.82	Track_466_processed.xlsx_DTW_path.xlsx	Uni	Uni	M176
25	2378.15	Track_466_processed.xlsx_DTW_path.xlsx	Uni	Uni	M176
26	2602.09	Track_466_processed.xlsx_DTW_path.xlsx	Uni	Uni	M176
27	2733.11	Track_466_processed.xlsx_DTW_path.xlsx	Uni	Uni	M176
28	2974.69	Track_466_processed.xlsx_DTW_path.xlsx	Uni	Uni	M176
29	3083.22	Track_466_processed.xlsx_DTW_path.xlsx	Uni	Uni	M176
30	3307.36	Track_466_processed.xlsx_DTW_path.xlsx	Uni	Uni	M176
31	3420.68	Track_466_processed.xlsx_DTW_path.xlsx	Uni	Uni	M176
32	3641.3	Track_466_processed.xlsx_DTW_path.xlsx	Uni	Uni	M176
33	3749.89	Track_466_processed.xlsx_DTW_path.xlsx	Uni	Uni	M176
34	3950.38	Track_466_processed.xlsx_DTW_path.xlsx	Uni	Uni	M176
35	4056.88	Track_466_processed.xlsx_DTW_path.xlsx	Uni	Uni	M176
36	4212.87	Track_466_processed.xlsx_DTW_path.xlsx	Uni	Uni	M176
37	4318.23	Track_466_processed.xlsx_DTW_path.xlsx	Uni	Uni	M176
38	4504.44	Track_466_processed.xlsx_DTW_path.xlsx	Uni	Uni	M176
39	4666.27	Track_466_processed.xlsx_DTW_path.xlsx	Uni	Uni	M176
40	4765.02	Track_466_processed.xlsx_DTW_path.xlsx	Uni	Uni	M176
41	4964.2	Track_466_processed.xlsx_DTW_path.xlsx	Uni	Uni	M176
42	5060.63	Track_466_processed.xlsx_DTW_path.xlsx	Uni	Uni	M176
43	5227.1	Track_466_processed.xlsx_DTW_path.xlsx	Uni	Uni	M176
44	5320.58	Track_466_processed.xlsx_DTW_path.xlsx	Uni	Uni	M176
45	5474.13	Track_466_processed.xlsx_DTW_path.xlsx	Uni	Uni	M176
46	5552.72	Track_466_processed.xlsx_DTW_path.xlsx	Uni	Uni	M176
47	5686.31	Track_466_processed.xlsx_DTW_path.xlsx	Uni	Uni	M176
48	5778.37	Track_466_processed.xlsx_DTW_path.xlsx	Uni	Uni	M176
49	5916.63	Track_466_processed.xlsx_DTW_path.xlsx	Uni	Uni	M176
50	5984	Track_466_processed.xlsx_DTW_path.xlsx	Uni	Uni	M176
51	6121.53	Track_466_processed.xlsx_DTW_path.xlsx	Uni	Uni	M176
52	6194.79	Track_466_processed.xlsx_DTW_path.xlsx	Uni	Uni	M176
53	6349.43	Track_466_processed.xlsx_DTW_path.xlsx	Uni	Uni	M176
54	6437.05	Track_466_processed.xlsx_DTW_path.xlsx	Uni	Uni	M176
1	39.0865	Track_798_processed.xlsx_DTW_path.xlsx	Uni	Uni	M176
2	146.771	Track_798_processed.xlsx_DTW_path.xlsx	Uni	Uni	M176
3	219.765	Track_798_processed.xlsx_DTW_path.xlsx	Uni	Uni	M176
4	355.643	Track_798_processed.xlsx_DTW_path.xlsx	Uni	Uni	M176
5	432.558	Track_798_processed.xlsx_DTW_path.xlsx	Uni	Uni	M176
6	589.414	Track_798_processed.xlsx_DTW_path.xlsx	Uni	Uni	M176
7	665.507	Track_798_processed.xlsx_DTW_path.xlsx	Uni	Uni	M176
8	811.109	Track_798_processed.xlsx_DTW_path.xlsx	Uni	Uni	M176
9	884.03	Track_798_processed.xlsx_DTW_path.xlsx	Uni	Uni	M176
10	1019.23	Track_798_processed.xlsx_DTW_path.xlsx	Uni	Uni	M176
11	1107.82	Track_798_processed.xlsx_DTW_path.xlsx	Uni	Uni	M176
12	1245.01	Track_798_processed.xlsx_DTW_path.xlsx	Uni	Uni	M176
13	1332.14	Track_798_processed.xlsx_DTW_path.xlsx	Uni	Uni	M176
14	1443.97	Track_798_processed.xlsx_DTW_path.xlsx	Uni	Uni	M176
15	1527.25	Track_798_processed.xlsx_DTW_path.xlsx	Uni	Uni	M176
16	1661.48	Track_798_processed.xlsx_DTW_path.xlsx	Uni	Uni	M176
17	1728.11	Track_798_processed.xlsx_DTW_path.xlsx	Uni	Uni	M176
18	1831.64	Track_798_processed.xlsx_DTW_path.xlsx	Uni	Uni	M176
19	1883.14	Track_798_processed.xlsx_DTW_path.xlsx	Uni	Uni	M176
20	1986.81	Track_798_processed.xlsx_DTW_path.xlsx	Uni	Uni	M176
21	2044.16	Track_798_processed.xlsx_DTW_path.xlsx	Uni	Uni	M176
22	2125.94	Track_798_processed.xlsx_DTW_path.xlsx	Uni	Uni	M176
23	2173.3	Track_798_processed.xlsx_DTW_path.xlsx	Uni	Uni	M176
24	2274	Track_798_processed.xlsx_DTW_path.xlsx	Uni	Uni	M176
25	2358.93	Track_798_processed.xlsx_DTW_path.xlsx	Uni	Uni	M176
26	2434.27	Track_798_processed.xlsx_DTW_path.xlsx	Uni	Uni	M176
27	2486.06	Track_798_processed.xlsx_DTW_path.xlsx	Uni	Uni	M176
28	2593.05	Track_798_processed.xlsx_DTW_path.xlsx	Uni	Uni	M176
29	2649.48	Track_798_processed.xlsx_DTW_path.xlsx	Uni	Uni	M176
30	2762.54	Track_798_processed.xlsx_DTW_path.xlsx	Uni	Uni	M176
31	2823.01	Track_798_processed.xlsx_DTW_path.xlsx	Uni	Uni	M176
32	2926.37	Track_798_processed.xlsx_DTW_path.xlsx	Uni	Uni	M176
33	2982.71	Track_798_processed.xlsx_DTW_path.xlsx	Uni	Uni	M176
34	3060.33	Track_798_processed.xlsx_DTW_path.xlsx	Uni	Uni	M176
35	3130.73	Track_798_processed.xlsx_DTW_path.xlsx	Uni	Uni	M176
36	3173.7	Track_798_processed.xlsx_DTW_path.xlsx	Uni	Uni	M176
37	3247.71	Track_798_processed.xlsx_DTW_path.xlsx	Uni	Uni	M176
38	3282.97	Track_798_processed.xlsx_DTW_path.xlsx	Uni	Uni	M176
39	3348.06	Track_798_processed.xlsx_DTW_path.xlsx	Uni	Uni	M176
40	3387.81	Track_798_processed.xlsx_DTW_path.xlsx	Uni	Uni	M176
41	3467.24	Track_798_processed.xlsx_DTW_path.xlsx	Uni	Uni	M176
42	3517.55	Track_798_processed.xlsx_DTW_path.xlsx	Uni	Uni	M176
43	3642.91	Track_798_processed.xlsx_DTW_path.xlsx	Uni	Uni	M176
44	3710.95	Track_798_processed.xlsx_DTW_path.xlsx	Uni	Uni	M176
45	3843.64	Track_798_processed.xlsx_DTW_path.xlsx	Uni	Uni	M176
46	3904.19	Track_798_processed.xlsx_DTW_path.xlsx	Uni	Uni	M176
47	4019.13	Track_798_processed.xlsx_DTW_path.xlsx	Uni	Uni	M176
48	4083.31	Track_798_processed.xlsx_DTW_path.xlsx	Uni	Uni	M176
1	47.1119	Track_1629_processed.xlsx_DTW_path.xlsx	Bi	Bi	M176
2	128.456	Track_1629_processed.xlsx_DTW_path.xlsx	Bi	Bi	M176
3	175.988	Track_1629_processed.xlsx_DTW_path.xlsx	Bi	Bi	M176
4	274.933	Track_1629_processed.xlsx_DTW_path.xlsx	Bi	Bi	M176
5	344.989	Track_1629_processed.xlsx_DTW_path.xlsx	Bi	Bi	M176
6	487.641	Track_1629_processed.xlsx_DTW_path.xlsx	Bi	Bi	M176
7	551.924	Track_1629_processed.xlsx_DTW_path.xlsx	Bi	Bi	M176
8	704.877	Track_1629_processed.xlsx_DTW_path.xlsx	Bi	Bi	M176
9	762.577	Track_1629_processed.xlsx_DTW_path.xlsx	Bi	Bi	M176
10	895.776	Track_1629_processed.xlsx_DTW_path.xlsx	Bi	Bi	M176
11	961.57	Track_1629_processed.xlsx_DTW_path.xlsx	Bi	Bi	M176
12	1097.95	Track_1629_processed.xlsx_DTW_path.xlsx	Bi	Bi	M176
13	1171.26	Track_1629_processed.xlsx_DTW_path.xlsx	Bi	Bi	M176
14	1323.16	Track_1629_processed.xlsx_DTW_path.xlsx	Bi	Bi	M176
15	1404.34	Track_1629_processed.xlsx_DTW_path.xlsx	Bi	Bi	M176
16	1582.5	Track_1629_processed.xlsx_DTW_path.xlsx	Bi	Bi	M176
17	1763.17	Track_1629_processed.xlsx_DTW_path.xlsx	Bi	Bi	M176
18	1858.15	Track_1629_processed.xlsx_DTW_path.xlsx	Bi	Bi	M176
19	2016.64	Track_1629_processed.xlsx_DTW_path.xlsx	Bi	Bi	M176
20	2110.06	Track_1629_processed.xlsx_DTW_path.xlsx	Bi	Bi	M176
21	2307.07	Track_1629_processed.xlsx_DTW_path.xlsx	Bi	Bi	M176
22	2423.9	Track_1629_processed.xlsx_DTW_path.xlsx	Bi	Bi	M176
23	2606.01	Track_1629_processed.xlsx_DTW_path.xlsx	Bi	Bi	M176
24	2718.66	Track_1629_processed.xlsx_DTW_path.xlsx	Bi	Bi	M176
25	2935.68	Track_1629_processed.xlsx_DTW_path.xlsx	Bi	Bi	M176
26	3037.55	Track_1629_processed.xlsx_DTW_path.xlsx	Bi	Bi	M176
27	3230.67	Track_1629_processed.xlsx_DTW_path.xlsx	Bi	Bi	M176
28	3345.9	Track_1629_processed.xlsx_DTW_path.xlsx	Bi	Bi	M176
29	3558.92	Track_1629_processed.xlsx_DTW_path.xlsx	Bi	Bi	M176
30	3681.38	Track_1629_processed.xlsx_DTW_path.xlsx	Bi	Bi	M176
31	3894.16	Track_1629_processed.xlsx_DTW_path.xlsx	Bi	Bi	M176
32	4019	Track_1629_processed.xlsx_DTW_path.xlsx	Bi	Bi	M176
33	4274.95	Track_1629_processed.xlsx_DTW_path.xlsx	Bi	Bi	M176
34	4397.89	Track_1629_processed.xlsx_DTW_path.xlsx	Bi	Bi	M176
35	4631.73	Track_1629_processed.xlsx_DTW_path.xlsx	Bi	Bi	M176
36	4768.04	Track_1629_processed.xlsx_DTW_path.xlsx	Bi	Bi	M176
37	4976.57	Track_1629_processed.xlsx_DTW_path.xlsx	Bi	Bi	M176
38	5103.49	Track_1629_processed.xlsx_DTW_path.xlsx	Bi	Bi	M176
39	5325	Track_1629_processed.xlsx_DTW_path.xlsx	Bi	Bi	M176
40	5426.58	Track_1629_processed.xlsx_DTW_path.xlsx	Bi	Bi	M176
41	5614.66	Track_1629_processed.xlsx_DTW_path.xlsx	Bi	Bi	M176
42	5712.51	Track_1629_processed.xlsx_DTW_path.xlsx	Bi	Bi	M176
43	5922.01	Track_1629_processed.xlsx_DTW_path.xlsx	Bi	Bi	M176
44	6026.12	Track_1629_processed.xlsx_DTW_path.xlsx	Bi	Bi	M176
45	6239.89	Track_1629_processed.xlsx_DTW_path.xlsx	Bi	Bi	M176
46	6345.68	Track_1629_processed.xlsx_DTW_path.xlsx	Bi	Bi	M176
47	6527.44	Track_1629_processed.xlsx_DTW_path.xlsx	Bi	Bi	M176
48	6637.41	Track_1629_processed.xlsx_DTW_path.xlsx	Bi	Bi	M176
49	6816.12	Track_1629_processed.xlsx_DTW_path.xlsx	Bi	Bi	M176
50	6907.89	Track_1629_processed.xlsx_DTW_path.xlsx	Bi	Bi	M176
51	7093.56	Track_1629_processed.xlsx_DTW_path.xlsx	Bi	Bi	M176
52	7186.89	Track_1629_processed.xlsx_DTW_path.xlsx	Bi	Bi	M176
1	20.1549	Track_3591_processed.xlsx_DTW_path.xlsx	Bi	Bi	M176
2	103.238	Track_3591_processed.xlsx_DTW_path.xlsx	Bi	Bi	M176
3	147.257	Track_3591_processed.xlsx_DTW_path.xlsx	Bi	Bi	M176
4	259.893	Track_3591_processed.xlsx_DTW_path.xlsx	Bi	Bi	M176
5	314.848	Track_3591_processed.xlsx_DTW_path.xlsx	Bi	Bi	M176
6	422.828	Track_3591_processed.xlsx_DTW_path.xlsx	Bi	Bi	M176
7	488.592	Track_3591_processed.xlsx_DTW_path.xlsx	Bi	Bi	M176
8	629.091	Track_3591_processed.xlsx_DTW_path.xlsx	Bi	Bi	M176
9	754.306	Track_3591_processed.xlsx_DTW_path.xlsx	Bi	Bi	M176
10	816.408	Track_3591_processed.xlsx_DTW_path.xlsx	Bi	Bi	M176
11	964.457	Track_3591_processed.xlsx_DTW_path.xlsx	Bi	Bi	M176
12	1045.42	Track_3591_processed.xlsx_DTW_path.xlsx	Bi	Bi	M176
13	1215.04	Track_3591_processed.xlsx_DTW_path.xlsx	Bi	Bi	M176
14	1325.87	Track_3591_processed.xlsx_DTW_path.xlsx	Bi	Bi	M176
15	1551.84	Track_3591_processed.xlsx_DTW_path.xlsx	Bi	Bi	M176
16	1663.06	Track_3591_processed.xlsx_DTW_path.xlsx	Bi	Bi	M176
17	1840.42	Track_3591_processed.xlsx_DTW_path.xlsx	Bi	Bi	M176
18	1946.03	Track_3591_processed.xlsx_DTW_path.xlsx	Bi	Bi	M176
19	2168.88	Track_3591_processed.xlsx_DTW_path.xlsx	Bi	Bi	M176
20	2283.16	Track_3591_processed.xlsx_DTW_path.xlsx	Bi	Bi	M176
21	2468.45	Track_3591_processed.xlsx_DTW_path.xlsx	Bi	Bi	M176
22	2572.86	Track_3591_processed.xlsx_DTW_path.xlsx	Bi	Bi	M176
23	2758.15	Track_3591_processed.xlsx_DTW_path.xlsx	Bi	Bi	M176
24	2854.71	Track_3591_processed.xlsx_DTW_path.xlsx	Bi	Bi	M176
25	3033.41	Track_3591_processed.xlsx_DTW_path.xlsx	Bi	Bi	M176
26	3123.08	Track_3591_processed.xlsx_DTW_path.xlsx	Bi	Bi	M176
27	3296.5	Track_3591_processed.xlsx_DTW_path.xlsx	Bi	Bi	M176
28	3471.78	Track_3591_processed.xlsx_DTW_path.xlsx	Bi	Bi	M176
29	3560.12	Track_3591_processed.xlsx_DTW_path.xlsx	Bi	Bi	M176
30	3735.88	Track_3591_processed.xlsx_DTW_path.xlsx	Bi	Bi	M176
31	3826.78	Track_3591_processed.xlsx_DTW_path.xlsx	Bi	Bi	M176
32	4001.4	Track_3591_processed.xlsx_DTW_path.xlsx	Bi	Bi	M176
33	4095.79	Track_3591_processed.xlsx_DTW_path.xlsx	Bi	Bi	M176
34	4261.07	Track_3591_processed.xlsx_DTW_path.xlsx	Bi	Bi	M176
35	4356.36	Track_3591_processed.xlsx_DTW_path.xlsx	Bi	Bi	M176
36	4507.41	Track_3591_processed.xlsx_DTW_path.xlsx	Bi	Bi	M176
37	4583.93	Track_3591_processed.xlsx_DTW_path.xlsx	Bi	Bi	M176
38	4720.06	Track_3591_processed.xlsx_DTW_path.xlsx	Bi	Bi	M176
39	4796.93	Track_3591_processed.xlsx_DTW_path.xlsx	Bi	Bi	M176
40	4931.58	Track_3591_processed.xlsx_DTW_path.xlsx	Bi	Bi	M176
1	26.8095	Track_48_processed.xlsx_DTW_path.xlsx	Uni	Uni	M194
2	97.0224	Track_48_processed.xlsx_DTW_path.xlsx	Uni	Uni	M194
3	123.931	Track_48_processed.xlsx_DTW_path.xlsx	Uni	Uni	M194
4	187.154	Track_48_processed.xlsx_DTW_path.xlsx	Uni	Uni	M194
5	246.026	Track_48_processed.xlsx_DTW_path.xlsx	Uni	Uni	M194
6	277.778	Track_48_processed.xlsx_DTW_path.xlsx	Uni	Uni	M194
7	339.273	Track_48_processed.xlsx_DTW_path.xlsx	Uni	Uni	M194
8	364.575	Track_48_processed.xlsx_DTW_path.xlsx	Uni	Uni	M194
9	418.793	Track_48_processed.xlsx_DTW_path.xlsx	Uni	Uni	M194
10	442.231	Track_48_processed.xlsx_DTW_path.xlsx	Uni	Uni	M194
11	487.231	Track_48_processed.xlsx_DTW_path.xlsx	Uni	Uni	M194
12	511.697	Track_48_processed.xlsx_DTW_path.xlsx	Uni	Uni	M194
13	553.724	Track_48_processed.xlsx_DTW_path.xlsx	Uni	Uni	M194
14	598.671	Track_48_processed.xlsx_DTW_path.xlsx	Uni	Uni	M194
15	638.561	Track_48_processed.xlsx_DTW_path.xlsx	Uni	Uni	M194
16	668.653	Track_48_processed.xlsx_DTW_path.xlsx	Uni	Uni	M194
17	683.471	Track_48_processed.xlsx_DTW_path.xlsx	Uni	Uni	M194
18	719.711	Track_48_processed.xlsx_DTW_path.xlsx	Uni	Uni	M194
19	752.962	Track_48_processed.xlsx_DTW_path.xlsx	Uni	Uni	M194
20	778.581	Track_48_processed.xlsx_DTW_path.xlsx	Uni	Uni	M194
21	814.841	Track_48_processed.xlsx_DTW_path.xlsx	Uni	Uni	M194
22	832.461	Track_48_processed.xlsx_DTW_path.xlsx	Uni	Uni	M194
23	868.439	Track_48_processed.xlsx_DTW_path.xlsx	Uni	Uni	M194
24	890.83	Track_48_processed.xlsx_DTW_path.xlsx	Uni	Uni	M194
25	922.077	Track_48_processed.xlsx_DTW_path.xlsx	Uni	Uni	M194
26	940.251	Track_48_processed.xlsx_DTW_path.xlsx	Uni	Uni	M194
27	968.91	Track_48_processed.xlsx_DTW_path.xlsx	Uni	Uni	M194
28	984.495	Track_48_processed.xlsx_DTW_path.xlsx	Uni	Uni	M194
29	1021.11	Track_48_processed.xlsx_DTW_path.xlsx	Uni	Uni	M194
30	1040.26	Track_48_processed.xlsx_DTW_path.xlsx	Uni	Uni	M194
31	1082.95	Track_48_processed.xlsx_DTW_path.xlsx	Uni	Uni	M194
32	1147.41	Track_48_processed.xlsx_DTW_path.xlsx	Uni	Uni	M194
33	1189.93	Track_48_processed.xlsx_DTW_path.xlsx	Uni	Uni	M194
34	1253.11	Track_48_processed.xlsx_DTW_path.xlsx	Uni	Uni	M194
35	1295.6	Track_48_processed.xlsx_DTW_path.xlsx	Uni	Uni	M194
36	1335.59	Track_48_processed.xlsx_DTW_path.xlsx	Uni	Uni	M194
37	1366.57	Track_48_processed.xlsx_DTW_path.xlsx	Uni	Uni	M194
38	1418.71	Track_48_processed.xlsx_DTW_path.xlsx	Uni	Uni	M194
39	1450.28	Track_48_processed.xlsx_DTW_path.xlsx	Uni	Uni	M194
40	1508.87	Track_48_processed.xlsx_DTW_path.xlsx	Uni	Uni	M194
41	1532.05	Track_48_processed.xlsx_DTW_path.xlsx	Uni	Uni	M194
42	1561.51	Track_48_processed.xlsx_DTW_path.xlsx	Uni	Uni	M194
43	1576.24	Track_48_processed.xlsx_DTW_path.xlsx	Uni	Uni	M194
44	1604.79	Track_48_processed.xlsx_DTW_path.xlsx	Uni	Uni	M194
45	1621.71	Track_48_processed.xlsx_DTW_path.xlsx	Uni	Uni	M194
46	1643.57	Track_48_processed.xlsx_DTW_path.xlsx	Uni	Uni	M194
47	1657.74	Track_48_processed.xlsx_DTW_path.xlsx	Uni	Uni	M194
48	1676.15	Track_48_processed.xlsx_DTW_path.xlsx	Uni	Uni	M194
49	1689.79	Track_48_processed.xlsx_DTW_path.xlsx	Uni	Uni	M194
50	1712.31	Track_48_processed.xlsx_DTW_path.xlsx	Uni	Uni	M194
51	1725.52	Track_48_processed.xlsx_DTW_path.xlsx	Uni	Uni	M194
52	1751.9	Track_48_processed.xlsx_DTW_path.xlsx	Uni	Uni	M194
53	1759.88	Track_48_processed.xlsx_DTW_path.xlsx	Uni	Uni	M194
54	1761.34	Track_48_processed.xlsx_DTW_path.xlsx	Uni	Uni	M194
55	1767.4	Track_48_processed.xlsx_DTW_path.xlsx	Uni	Uni	M194
56	1778.14	Track_48_processed.xlsx_DTW_path.xlsx	Uni	Uni	M194
57	1787.52	Track_48_processed.xlsx_DTW_path.xlsx	Uni	Uni	M194
58	1801.7	Track_48_processed.xlsx_DTW_path.xlsx	Uni	Uni	M194
59	1811.07	Track_48_processed.xlsx_DTW_path.xlsx	Uni	Uni	M194
60	1840.05	Track_48_processed.xlsx_DTW_path.xlsx	Uni	Uni	M194
61	1859.5	Track_48_processed.xlsx_DTW_path.xlsx	Uni	Uni	M194
62	1891.97	Track_48_processed.xlsx_DTW_path.xlsx	Uni	Uni	M194
63	1921.41	Track_48_processed.xlsx_DTW_path.xlsx	Uni	Uni	M194
64	1960.86	Track_48_processed.xlsx_DTW_path.xlsx	Uni	Uni	M194
65	1986.12	Track_48_processed.xlsx_DTW_path.xlsx	Uni	Uni	M194
66	2034.95	Track_48_processed.xlsx_DTW_path.xlsx	Uni	Uni	M194
67	2077.48	Track_48_processed.xlsx_DTW_path.xlsx	Uni	Uni	M194
68	2156.69	Track_48_processed.xlsx_DTW_path.xlsx	Uni	Uni	M194
69	2204.67	Track_48_processed.xlsx_DTW_path.xlsx	Uni	Uni	M194
1	36.4794	Track_54_processed.xlsx_DTW_path.xlsx	Uni	Uni	M194
2	115.002	Track_54_processed.xlsx_DTW_path.xlsx	Uni	Uni	M194
3	147.38	Track_54_processed.xlsx_DTW_path.xlsx	Uni	Uni	M194
4	224.412	Track_54_processed.xlsx_DTW_path.xlsx	Uni	Uni	M194
5	269.844	Track_54_processed.xlsx_DTW_path.xlsx	Uni	Uni	M194
6	349.804	Track_54_processed.xlsx_DTW_path.xlsx	Uni	Uni	M194
7	402.621	Track_54_processed.xlsx_DTW_path.xlsx	Uni	Uni	M194
8	489.345	Track_54_processed.xlsx_DTW_path.xlsx	Uni	Uni	M194
9	537.417	Track_54_processed.xlsx_DTW_path.xlsx	Uni	Uni	M194
10	636.494	Track_54_processed.xlsx_DTW_path.xlsx	Uni	Uni	M194
11	690.124	Track_54_processed.xlsx_DTW_path.xlsx	Uni	Uni	M194
12	805.486	Track_54_processed.xlsx_DTW_path.xlsx	Uni	Uni	M194
13	865.287	Track_54_processed.xlsx_DTW_path.xlsx	Uni	Uni	M194
14	967.133	Track_54_processed.xlsx_DTW_path.xlsx	Uni	Uni	M194
15	1022.2	Track_54_processed.xlsx_DTW_path.xlsx	Uni	Uni	M194
16	1111.74	Track_54_processed.xlsx_DTW_path.xlsx	Uni	Uni	M194
17	1156.49	Track_54_processed.xlsx_DTW_path.xlsx	Uni	Uni	M194
18	1249.3	Track_54_processed.xlsx_DTW_path.xlsx	Uni	Uni	M194
19	1288.9	Track_54_processed.xlsx_DTW_path.xlsx	Uni	Uni	M194
20	1381.45	Track_54_processed.xlsx_DTW_path.xlsx	Uni	Uni	M194
21	1438.63	Track_54_processed.xlsx_DTW_path.xlsx	Uni	Uni	M194
22	1544.02	Track_54_processed.xlsx_DTW_path.xlsx	Uni	Uni	M194
23	1596.29	Track_54_processed.xlsx_DTW_path.xlsx	Uni	Uni	M194
24	1691.28	Track_54_processed.xlsx_DTW_path.xlsx	Uni	Uni	M194
25	1738.77	Track_54_processed.xlsx_DTW_path.xlsx	Uni	Uni	M194
26	1825.87	Track_54_processed.xlsx_DTW_path.xlsx	Uni	Uni	M194
27	1867.55	Track_54_processed.xlsx_DTW_path.xlsx	Uni	Uni	M194
28	1939.45	Track_54_processed.xlsx_DTW_path.xlsx	Uni	Uni	M194
29	1977.11	Track_54_processed.xlsx_DTW_path.xlsx	Uni	Uni	M194
30	2032.07	Track_54_processed.xlsx_DTW_path.xlsx	Uni	Uni	M194
31	2053.81	Track_54_processed.xlsx_DTW_path.xlsx	Uni	Uni	M194
32	2088.93	Track_54_processed.xlsx_DTW_path.xlsx	Uni	Uni	M194
33	2104.52	Track_54_processed.xlsx_DTW_path.xlsx	Uni	Uni	M194
34	2142.56	Track_54_processed.xlsx_DTW_path.xlsx	Uni	Uni	M194
35	2160.97	Track_54_processed.xlsx_DTW_path.xlsx	Uni	Uni	M194
36	2191.56	Track_54_processed.xlsx_DTW_path.xlsx	Uni	Uni	M194
37	2207.08	Track_54_processed.xlsx_DTW_path.xlsx	Uni	Uni	M194
38	2240.5	Track_54_processed.xlsx_DTW_path.xlsx	Uni	Uni	M194
39	2262.59	Track_54_processed.xlsx_DTW_path.xlsx	Uni	Uni	M194
40	2302.68	Track_54_processed.xlsx_DTW_path.xlsx	Uni	Uni	M194
41	2334.19	Track_54_processed.xlsx_DTW_path.xlsx	Uni	Uni	M194
42	2384.21	Track_54_processed.xlsx_DTW_path.xlsx	Uni	Uni	M194
43	2446.33	Track_54_processed.xlsx_DTW_path.xlsx	Uni	Uni	M194
44	2536.83	Track_54_processed.xlsx_DTW_path.xlsx	Uni	Uni	M194
45	2589.28	Track_54_processed.xlsx_DTW_path.xlsx	Uni	Uni	M194
46	2681.9	Track_54_processed.xlsx_DTW_path.xlsx	Uni	Uni	M194
47	2731.59	Track_54_processed.xlsx_DTW_path.xlsx	Uni	Uni	M194
48	2802.15	Track_54_processed.xlsx_DTW_path.xlsx	Uni	Uni	M194
49	2839.64	Track_54_processed.xlsx_DTW_path.xlsx	Uni	Uni	M194
50	2883.92	Track_54_processed.xlsx_DTW_path.xlsx	Uni	Uni	M194
51	2899.95	Track_54_processed.xlsx_DTW_path.xlsx	Uni	Uni	M194
52	2950.08	Track_54_processed.xlsx_DTW_path.xlsx	Uni	Uni	M194
53	2981.25	Track_54_processed.xlsx_DTW_path.xlsx	Uni	Uni	M194
1	46.9826	Track_92_processed.xlsx_DTW_path.xlsx	Uni	Uni	M194
2	194.337	Track_92_processed.xlsx_DTW_path.xlsx	Uni	Uni	M194
3	264.443	Track_92_processed.xlsx_DTW_path.xlsx	Uni	Uni	M194
4	401.916	Track_92_processed.xlsx_DTW_path.xlsx	Uni	Uni	M194
5	472.733	Track_92_processed.xlsx_DTW_path.xlsx	Uni	Uni	M194
6	579.479	Track_92_processed.xlsx_DTW_path.xlsx	Uni	Uni	M194
7	622.61	Track_92_processed.xlsx_DTW_path.xlsx	Uni	Uni	M194
8	736.09	Track_92_processed.xlsx_DTW_path.xlsx	Uni	Uni	M194
9	790.752	Track_92_processed.xlsx_DTW_path.xlsx	Uni	Uni	M194
10	895.127	Track_92_processed.xlsx_DTW_path.xlsx	Uni	Uni	M194
11	946.218	Track_92_processed.xlsx_DTW_path.xlsx	Uni	Uni	M194
12	1034.79	Track_92_processed.xlsx_DTW_path.xlsx	Uni	Uni	M194
13	1074.38	Track_92_processed.xlsx_DTW_path.xlsx	Uni	Uni	M194
14	1160.62	Track_92_processed.xlsx_DTW_path.xlsx	Uni	Uni	M194
15	1192.92	Track_92_processed.xlsx_DTW_path.xlsx	Uni	Uni	M194
16	1253.74	Track_92_processed.xlsx_DTW_path.xlsx	Uni	Uni	M194
17	1287.91	Track_92_processed.xlsx_DTW_path.xlsx	Uni	Uni	M194
18	1364.27	Track_92_processed.xlsx_DTW_path.xlsx	Uni	Uni	M194
19	1388.9	Track_92_processed.xlsx_DTW_path.xlsx	Uni	Uni	M194
20	1483.26	Track_92_processed.xlsx_DTW_path.xlsx	Uni	Uni	M194
21	1525.62	Track_92_processed.xlsx_DTW_path.xlsx	Uni	Uni	M194
22	1584.19	Track_92_processed.xlsx_DTW_path.xlsx	Uni	Uni	M194
23	1607.87	Track_92_processed.xlsx_DTW_path.xlsx	Uni	Uni	M194
24	1663.76	Track_92_processed.xlsx_DTW_path.xlsx	Uni	Uni	M194
25	1699.61	Track_92_processed.xlsx_DTW_path.xlsx	Uni	Uni	M194
26	1795.12	Track_92_processed.xlsx_DTW_path.xlsx	Uni	Uni	M194
27	1851.83	Track_92_processed.xlsx_DTW_path.xlsx	Uni	Uni	M194
28	1978.83	Track_92_processed.xlsx_DTW_path.xlsx	Uni	Uni	M194
29	2036.96	Track_92_processed.xlsx_DTW_path.xlsx	Uni	Uni	M194
30	2127.25	Track_92_processed.xlsx_DTW_path.xlsx	Uni	Uni	M194
31	2183.04	Track_92_processed.xlsx_DTW_path.xlsx	Uni	Uni	M194
32	2270.39	Track_92_processed.xlsx_DTW_path.xlsx	Uni	Uni	M194
33	2318.03	Track_92_processed.xlsx_DTW_path.xlsx	Uni	Uni	M194
34	2423.56	Track_92_processed.xlsx_DTW_path.xlsx	Uni	Uni	M194
35	2476.42	Track_92_processed.xlsx_DTW_path.xlsx	Uni	Uni	M194
36	2598.89	Track_92_processed.xlsx_DTW_path.xlsx	Uni	Uni	M194
37	2675.03	Track_92_processed.xlsx_DTW_path.xlsx	Uni	Uni	M194
38	2819.54	Track_92_processed.xlsx_DTW_path.xlsx	Uni	Uni	M194
39	2895.42	Track_92_processed.xlsx_DTW_path.xlsx	Uni	Uni	M194
1	44.6514	Track_25_processed.xlsx_DTW_path.xlsx	Bi	Bi	M194
2	121.774	Track_25_processed.xlsx_DTW_path.xlsx	Bi	Bi	M194
3	151.984	Track_25_processed.xlsx_DTW_path.xlsx	Bi	Bi	M194
4	216.894	Track_25_processed.xlsx_DTW_path.xlsx	Bi	Bi	M194
5	277.498	Track_25_processed.xlsx_DTW_path.xlsx	Bi	Bi	M194
6	349.509	Track_25_processed.xlsx_DTW_path.xlsx	Bi	Bi	M194
7	403.087	Track_25_processed.xlsx_DTW_path.xlsx	Bi	Bi	M194
8	497.396	Track_25_processed.xlsx_DTW_path.xlsx	Bi	Bi	M194
9	540.373	Track_25_processed.xlsx_DTW_path.xlsx	Bi	Bi	M194
10	611.936	Track_25_processed.xlsx_DTW_path.xlsx	Bi	Bi	M194
11	646.586	Track_25_processed.xlsx_DTW_path.xlsx	Bi	Bi	M194
12	720.761	Track_25_processed.xlsx_DTW_path.xlsx	Bi	Bi	M194
13	763.713	Track_25_processed.xlsx_DTW_path.xlsx	Bi	Bi	M194
14	865.242	Track_25_processed.xlsx_DTW_path.xlsx	Bi	Bi	M194
15	924.858	Track_25_processed.xlsx_DTW_path.xlsx	Bi	Bi	M194
16	1019.11	Track_25_processed.xlsx_DTW_path.xlsx	Bi	Bi	M194
17	1085.76	Track_25_processed.xlsx_DTW_path.xlsx	Bi	Bi	M194
18	1173.34	Track_25_processed.xlsx_DTW_path.xlsx	Bi	Bi	M194
19	1211.88	Track_25_processed.xlsx_DTW_path.xlsx	Bi	Bi	M194
20	1292.3	Track_25_processed.xlsx_DTW_path.xlsx	Bi	Bi	M194
21	1333.14	Track_25_processed.xlsx_DTW_path.xlsx	Bi	Bi	M194
22	1427.97	Track_25_processed.xlsx_DTW_path.xlsx	Bi	Bi	M194
23	1514.22	Track_25_processed.xlsx_DTW_path.xlsx	Bi	Bi	M194
24	1555.37	Track_25_processed.xlsx_DTW_path.xlsx	Bi	Bi	M194
25	1635.93	Track_25_processed.xlsx_DTW_path.xlsx	Bi	Bi	M194
26	1683.44	Track_25_processed.xlsx_DTW_path.xlsx	Bi	Bi	M194
27	1791.96	Track_25_processed.xlsx_DTW_path.xlsx	Bi	Bi	M194
28	1853.43	Track_25_processed.xlsx_DTW_path.xlsx	Bi	Bi	M194
29	1950.22	Track_25_processed.xlsx_DTW_path.xlsx	Bi	Bi	M194
30	2019.56	Track_25_processed.xlsx_DTW_path.xlsx	Bi	Bi	M194
31	2157.07	Track_25_processed.xlsx_DTW_path.xlsx	Bi	Bi	M194
32	2227.3	Track_25_processed.xlsx_DTW_path.xlsx	Bi	Bi	M194
33	2354.58	Track_25_processed.xlsx_DTW_path.xlsx	Bi	Bi	M194
34	2418.71	Track_25_processed.xlsx_DTW_path.xlsx	Bi	Bi	M194
35	2535.14	Track_25_processed.xlsx_DTW_path.xlsx	Bi	Bi	M194
36	2605.19	Track_25_processed.xlsx_DTW_path.xlsx	Bi	Bi	M194
37	2721.03	Track_25_processed.xlsx_DTW_path.xlsx	Bi	Bi	M194
38	2794.6	Track_25_processed.xlsx_DTW_path.xlsx	Bi	Bi	M194
39	2903.19	Track_25_processed.xlsx_DTW_path.xlsx	Bi	Bi	M194
40	2969.76	Track_25_processed.xlsx_DTW_path.xlsx	Bi	Bi	M194
41	3086.19	Track_25_processed.xlsx_DTW_path.xlsx	Bi	Bi	M194
42	3144.44	Track_25_processed.xlsx_DTW_path.xlsx	Bi	Bi	M194
43	3252.42	Track_25_processed.xlsx_DTW_path.xlsx	Bi	Bi	M194
44	3303.31	Track_25_processed.xlsx_DTW_path.xlsx	Bi	Bi	M194
45	3404.72	Track_25_processed.xlsx_DTW_path.xlsx	Bi	Bi	M194
46	3497.84	Track_25_processed.xlsx_DTW_path.xlsx	Bi	Bi	M194
47	3550.18	Track_25_processed.xlsx_DTW_path.xlsx	Bi	Bi	M194
48	3659.71	Track_25_processed.xlsx_DTW_path.xlsx	Bi	Bi	M194
49	3724.7	Track_25_processed.xlsx_DTW_path.xlsx	Bi	Bi	M194
1	154.788	Track_174_processed.xlsx_DTW_path.xlsx	Uni	Uni	M305
2	305.799	Track_174_processed.xlsx_DTW_path.xlsx	Uni	Uni	M305
3	374.366	Track_174_processed.xlsx_DTW_path.xlsx	Uni	Uni	M305
4	510.488	Track_174_processed.xlsx_DTW_path.xlsx	Uni	Uni	M305
5	570.797	Track_174_processed.xlsx_DTW_path.xlsx	Uni	Uni	M305
6	843.002	Track_174_processed.xlsx_DTW_path.xlsx	Uni	Uni	M305
7	904.451	Track_174_processed.xlsx_DTW_path.xlsx	Uni	Uni	M305
8	1022.76	Track_174_processed.xlsx_DTW_path.xlsx	Uni	Uni	M305
9	1107.06	Track_174_processed.xlsx_DTW_path.xlsx	Uni	Uni	M305
10	1142.21	Track_174_processed.xlsx_DTW_path.xlsx	Uni	Uni	M305
11	1169.68	Track_174_processed.xlsx_DTW_path.xlsx	Uni	Uni	M305
12	1217.62	Track_174_processed.xlsx_DTW_path.xlsx	Uni	Uni	M305
13	1245.25	Track_174_processed.xlsx_DTW_path.xlsx	Uni	Uni	M305
14	1268.57	Track_174_processed.xlsx_DTW_path.xlsx	Uni	Uni	M305
15	1315.31	Track_174_processed.xlsx_DTW_path.xlsx	Uni	Uni	M305
16	1340.27	Track_174_processed.xlsx_DTW_path.xlsx	Uni	Uni	M305
17	1379.83	Track_174_processed.xlsx_DTW_path.xlsx	Uni	Uni	M305
18	1420.22	Track_174_processed.xlsx_DTW_path.xlsx	Uni	Uni	M305
19	1449.26	Track_174_processed.xlsx_DTW_path.xlsx	Uni	Uni	M305
20	1488.65	Track_174_processed.xlsx_DTW_path.xlsx	Uni	Uni	M305
21	1529.84	Track_174_processed.xlsx_DTW_path.xlsx	Uni	Uni	M305
22	1554.95	Track_174_processed.xlsx_DTW_path.xlsx	Uni	Uni	M305
23	1595.63	Track_174_processed.xlsx_DTW_path.xlsx	Uni	Uni	M305
24	1638.19	Track_174_processed.xlsx_DTW_path.xlsx	Uni	Uni	M305
25	1717.8	Track_174_processed.xlsx_DTW_path.xlsx	Uni	Uni	M305
26	1724.55	Track_174_processed.xlsx_DTW_path.xlsx	Uni	Uni	M305
27	1748.27	Track_174_processed.xlsx_DTW_path.xlsx	Uni	Uni	M305
28	1763.2	Track_174_processed.xlsx_DTW_path.xlsx	Uni	Uni	M305
29	1766.38	Track_174_processed.xlsx_DTW_path.xlsx	Uni	Uni	M305
30	1811.8	Track_174_processed.xlsx_DTW_path.xlsx	Uni	Uni	M305
31	1837.33	Track_174_processed.xlsx_DTW_path.xlsx	Uni	Uni	M305
32	1894.48	Track_174_processed.xlsx_DTW_path.xlsx	Uni	Uni	M305
33	1999.53	Track_174_processed.xlsx_DTW_path.xlsx	Uni	Uni	M305
34	2052.23	Track_174_processed.xlsx_DTW_path.xlsx	Uni	Uni	M305
35	2111.32	Track_174_processed.xlsx_DTW_path.xlsx	Uni	Uni	M305
36	2278.34	Track_174_processed.xlsx_DTW_path.xlsx	Uni	Uni	M305
37	2346.59	Track_174_processed.xlsx_DTW_path.xlsx	Uni	Uni	M305
38	2419.58	Track_174_processed.xlsx_DTW_path.xlsx	Uni	Uni	M305
39	2528.91	Track_174_processed.xlsx_DTW_path.xlsx	Uni	Uni	M305
40	2620.54	Track_174_processed.xlsx_DTW_path.xlsx	Uni	Uni	M305
41	2734.77	Track_174_processed.xlsx_DTW_path.xlsx	Uni	Uni	M305
42	2797.46	Track_174_processed.xlsx_DTW_path.xlsx	Uni	Uni	M305
43	2900.89	Track_174_processed.xlsx_DTW_path.xlsx	Uni	Uni	M305
44	2958.47	Track_174_processed.xlsx_DTW_path.xlsx	Uni	Uni	M305
45	3098.99	Track_174_processed.xlsx_DTW_path.xlsx	Uni	Uni	M305
46	3185.4	Track_174_processed.xlsx_DTW_path.xlsx	Uni	Uni	M305
47	3263.11	Track_174_processed.xlsx_DTW_path.xlsx	Uni	Uni	M305
48	3300.07	Track_174_processed.xlsx_DTW_path.xlsx	Uni	Uni	M305
49	3375.62	Track_174_processed.xlsx_DTW_path.xlsx	Uni	Uni	M305
50	3485.99	Track_174_processed.xlsx_DTW_path.xlsx	Uni	Uni	M305
51	3584.85	Track_174_processed.xlsx_DTW_path.xlsx	Uni	Uni	M305
52	3672.43	Track_174_processed.xlsx_DTW_path.xlsx	Uni	Uni	M305
53	3707.72	Track_174_processed.xlsx_DTW_path.xlsx	Uni	Uni	M305
54	3800.79	Track_174_processed.xlsx_DTW_path.xlsx	Uni	Uni	M305
55	3872.77	Track_174_processed.xlsx_DTW_path.xlsx	Uni	Uni	M305
56	4025.65	Track_174_processed.xlsx_DTW_path.xlsx	Uni	Uni	M305
57	4113.46	Track_174_processed.xlsx_DTW_path.xlsx	Uni	Uni	M305
58	4154.86	Track_174_processed.xlsx_DTW_path.xlsx	Uni	Uni	M305
59	4273.4	Track_174_processed.xlsx_DTW_path.xlsx	Uni	Uni	M305
60	4413.82	Track_174_processed.xlsx_DTW_path.xlsx	Uni	Uni	M305
61	4596.46	Track_174_processed.xlsx_DTW_path.xlsx	Uni	Uni	M305
1	66.6716	Track_213_processed.xlsx_DTW_path.xlsx	Uni	Uni	M305
2	188.038	Track_213_processed.xlsx_DTW_path.xlsx	Uni	Uni	M305
3	244.916	Track_213_processed.xlsx_DTW_path.xlsx	Uni	Uni	M305
4	344.514	Track_213_processed.xlsx_DTW_path.xlsx	Uni	Uni	M305
5	393.034	Track_213_processed.xlsx_DTW_path.xlsx	Uni	Uni	M305
6	508.641	Track_213_processed.xlsx_DTW_path.xlsx	Uni	Uni	M305
7	564.025	Track_213_processed.xlsx_DTW_path.xlsx	Uni	Uni	M305
8	666.388	Track_213_processed.xlsx_DTW_path.xlsx	Uni	Uni	M305
9	716.002	Track_213_processed.xlsx_DTW_path.xlsx	Uni	Uni	M305
10	785.531	Track_213_processed.xlsx_DTW_path.xlsx	Uni	Uni	M305
11	818.047	Track_213_processed.xlsx_DTW_path.xlsx	Uni	Uni	M305
12	879.651	Track_213_processed.xlsx_DTW_path.xlsx	Uni	Uni	M305
13	911.809	Track_213_processed.xlsx_DTW_path.xlsx	Uni	Uni	M305
14	973.527	Track_213_processed.xlsx_DTW_path.xlsx	Uni	Uni	M305
15	1010.88	Track_213_processed.xlsx_DTW_path.xlsx	Uni	Uni	M305
16	1088.19	Track_213_processed.xlsx_DTW_path.xlsx	Uni	Uni	M305
17	1139.16	Track_213_processed.xlsx_DTW_path.xlsx	Uni	Uni	M305
18	1202.31	Track_213_processed.xlsx_DTW_path.xlsx	Uni	Uni	M305
19	1261.9	Track_213_processed.xlsx_DTW_path.xlsx	Uni	Uni	M305
20	1313.82	Track_213_processed.xlsx_DTW_path.xlsx	Uni	Uni	M305
21	1345.76	Track_213_processed.xlsx_DTW_path.xlsx	Uni	Uni	M305
22	1425.99	Track_213_processed.xlsx_DTW_path.xlsx	Uni	Uni	M305
23	1468.24	Track_213_processed.xlsx_DTW_path.xlsx	Uni	Uni	M305
24	1575.19	Track_213_processed.xlsx_DTW_path.xlsx	Uni	Uni	M305
25	1646.39	Track_213_processed.xlsx_DTW_path.xlsx	Uni	Uni	M305
26	1785.92	Track_213_processed.xlsx_DTW_path.xlsx	Uni	Uni	M305
27	1859.19	Track_213_processed.xlsx_DTW_path.xlsx	Uni	Uni	M305
28	2005.31	Track_213_processed.xlsx_DTW_path.xlsx	Uni	Uni	M305
29	2099.54	Track_213_processed.xlsx_DTW_path.xlsx	Uni	Uni	M305
30	2287.93	Track_213_processed.xlsx_DTW_path.xlsx	Uni	Uni	M305
31	2382.25	Track_213_processed.xlsx_DTW_path.xlsx	Uni	Uni	M305
32	2593.42	Track_213_processed.xlsx_DTW_path.xlsx	Uni	Uni	M305
33	2705.72	Track_213_processed.xlsx_DTW_path.xlsx	Uni	Uni	M305
34	2942.2	Track_213_processed.xlsx_DTW_path.xlsx	Uni	Uni	M305
35	3184.03	Track_213_processed.xlsx_DTW_path.xlsx	Uni	Uni	M305
36	3433.02	Track_213_processed.xlsx_DTW_path.xlsx	Uni	Uni	M305
37	3576.25	Track_213_processed.xlsx_DTW_path.xlsx	Uni	Uni	M305
38	3902.1	Track_213_processed.xlsx_DTW_path.xlsx	Uni	Uni	M305
39	4081.36	Track_213_processed.xlsx_DTW_path.xlsx	Uni	Uni	M305
40	4347.95	Track_213_processed.xlsx_DTW_path.xlsx	Uni	Uni	M305
41	4498.72	Track_213_processed.xlsx_DTW_path.xlsx	Uni	Uni	M305
42	4759.55	Track_213_processed.xlsx_DTW_path.xlsx	Uni	Uni	M305
43	4869.71	Track_213_processed.xlsx_DTW_path.xlsx	Uni	Uni	M305
44	5056.17	Track_213_processed.xlsx_DTW_path.xlsx	Uni	Uni	M305
45	5143.21	Track_213_processed.xlsx_DTW_path.xlsx	Uni	Uni	M305
46	5304.45	Track_213_processed.xlsx_DTW_path.xlsx	Uni	Uni	M305
47	5397.63	Track_213_processed.xlsx_DTW_path.xlsx	Uni	Uni	M305
48	5510.65	Track_213_processed.xlsx_DTW_path.xlsx	Uni	Uni	M305
49	5606.82	Track_213_processed.xlsx_DTW_path.xlsx	Uni	Uni	M305
50	5686.75	Track_213_processed.xlsx_DTW_path.xlsx	Uni	Uni	M305
51	5762.06	Track_213_processed.xlsx_DTW_path.xlsx	Uni	Uni	M305
52	5793.5	Track_213_processed.xlsx_DTW_path.xlsx	Uni	Uni	M305
53	5875.23	Track_213_processed.xlsx_DTW_path.xlsx	Uni	Uni	M305
54	5922.75	Track_213_processed.xlsx_DTW_path.xlsx	Uni	Uni	M305
55	6025.92	Track_213_processed.xlsx_DTW_path.xlsx	Uni	Uni	M305
56	6128.78	Track_213_processed.xlsx_DTW_path.xlsx	Uni	Uni	M305
57	6250.57	Track_213_processed.xlsx_DTW_path.xlsx	Uni	Uni	M305
58	6424.67	Track_213_processed.xlsx_DTW_path.xlsx	Uni	Uni	M305
59	6620.64	Track_213_processed.xlsx_DTW_path.xlsx	Uni	Uni	M305
1	34.8502	Track_254_processed.xlsx_DTW_path.xlsx	Uni	Uni	M305
2	239.488	Track_254_processed.xlsx_DTW_path.xlsx	Uni	Uni	M305
3	335.808	Track_254_processed.xlsx_DTW_path.xlsx	Uni	Uni	M305
4	496.68	Track_254_processed.xlsx_DTW_path.xlsx	Uni	Uni	M305
5	576.562	Track_254_processed.xlsx_DTW_path.xlsx	Uni	Uni	M305
6	749.694	Track_254_processed.xlsx_DTW_path.xlsx	Uni	Uni	M305
7	836.784	Track_254_processed.xlsx_DTW_path.xlsx	Uni	Uni	M305
8	1006.43	Track_254_processed.xlsx_DTW_path.xlsx	Uni	Uni	M305
9	1087.01	Track_254_processed.xlsx_DTW_path.xlsx	Uni	Uni	M305
10	1244.83	Track_254_processed.xlsx_DTW_path.xlsx	Uni	Uni	M305
11	1371.99	Track_254_processed.xlsx_DTW_path.xlsx	Uni	Uni	M305
12	1451.31	Track_254_processed.xlsx_DTW_path.xlsx	Uni	Uni	M305
13	1587.97	Track_254_processed.xlsx_DTW_path.xlsx	Uni	Uni	M305
14	1652.22	Track_254_processed.xlsx_DTW_path.xlsx	Uni	Uni	M305
15	1809.84	Track_254_processed.xlsx_DTW_path.xlsx	Uni	Uni	M305
16	1889.64	Track_254_processed.xlsx_DTW_path.xlsx	Uni	Uni	M305
17	2026.48	Track_254_processed.xlsx_DTW_path.xlsx	Uni	Uni	M305
18	2104.95	Track_254_processed.xlsx_DTW_path.xlsx	Uni	Uni	M305
19	2223.8	Track_254_processed.xlsx_DTW_path.xlsx	Uni	Uni	M305
20	2284	Track_254_processed.xlsx_DTW_path.xlsx	Uni	Uni	M305
21	2397.13	Track_254_processed.xlsx_DTW_path.xlsx	Uni	Uni	M305
22	2456.36	Track_254_processed.xlsx_DTW_path.xlsx	Uni	Uni	M305
23	2549.53	Track_254_processed.xlsx_DTW_path.xlsx	Uni	Uni	M305
24	2627.83	Track_254_processed.xlsx_DTW_path.xlsx	Uni	Uni	M305
25	2697.52	Track_254_processed.xlsx_DTW_path.xlsx	Uni	Uni	M305
26	2786.17	Track_254_processed.xlsx_DTW_path.xlsx	Uni	Uni	M305
27	2843.07	Track_254_processed.xlsx_DTW_path.xlsx	Uni	Uni	M305
28	2931.4	Track_254_processed.xlsx_DTW_path.xlsx	Uni	Uni	M305
29	2998.58	Track_254_processed.xlsx_DTW_path.xlsx	Uni	Uni	M305
30	3094.63	Track_254_processed.xlsx_DTW_path.xlsx	Uni	Uni	M305
31	3190.4	Track_254_processed.xlsx_DTW_path.xlsx	Uni	Uni	M305
32	3301.96	Track_254_processed.xlsx_DTW_path.xlsx	Uni	Uni	M305
33	3387.85	Track_254_processed.xlsx_DTW_path.xlsx	Uni	Uni	M305
34	3517.81	Track_254_processed.xlsx_DTW_path.xlsx	Uni	Uni	M305
35	3591.38	Track_254_processed.xlsx_DTW_path.xlsx	Uni	Uni	M305
36	3732.48	Track_254_processed.xlsx_DTW_path.xlsx	Uni	Uni	M305
37	3834.09	Track_254_processed.xlsx_DTW_path.xlsx	Uni	Uni	M305
38	4019.62	Track_254_processed.xlsx_DTW_path.xlsx	Uni	Uni	M305
39	4171.65	Track_254_processed.xlsx_DTW_path.xlsx	Uni	Uni	M305
40	4370.66	Track_254_processed.xlsx_DTW_path.xlsx	Uni	Uni	M305
41	4585.78	Track_254_processed.xlsx_DTW_path.xlsx	Uni	Uni	M305
42	4788.66	Track_254_processed.xlsx_DTW_path.xlsx	Uni	Uni	M305
43	5014.75	Track_254_processed.xlsx_DTW_path.xlsx	Uni	Uni	M305
44	5215.78	Track_254_processed.xlsx_DTW_path.xlsx	Uni	Uni	M305
1	140.566	Track_256_processed.xlsx_DTW_path.xlsx	Uni	Uni	M305
2	410.957	Track_256_processed.xlsx_DTW_path.xlsx	Uni	Uni	M305
3	548.39	Track_256_processed.xlsx_DTW_path.xlsx	Uni	Uni	M305
4	851.799	Track_256_processed.xlsx_DTW_path.xlsx	Uni	Uni	M305
5	1012.22	Track_256_processed.xlsx_DTW_path.xlsx	Uni	Uni	M305
6	1293.63	Track_256_processed.xlsx_DTW_path.xlsx	Uni	Uni	M305
7	1444.48	Track_256_processed.xlsx_DTW_path.xlsx	Uni	Uni	M305
8	1748.19	Track_256_processed.xlsx_DTW_path.xlsx	Uni	Uni	M305
9	2037.73	Track_256_processed.xlsx_DTW_path.xlsx	Uni	Uni	M305
10	2269.14	Track_256_processed.xlsx_DTW_path.xlsx	Uni	Uni	M305
11	2410.36	Track_256_processed.xlsx_DTW_path.xlsx	Uni	Uni	M305
12	2661.3	Track_256_processed.xlsx_DTW_path.xlsx	Uni	Uni	M305
13	2794.91	Track_256_processed.xlsx_DTW_path.xlsx	Uni	Uni	M305
14	3051.19	Track_256_processed.xlsx_DTW_path.xlsx	Uni	Uni	M305
15	3210.19	Track_256_processed.xlsx_DTW_path.xlsx	Uni	Uni	M305
16	3511.48	Track_256_processed.xlsx_DTW_path.xlsx	Uni	Uni	M305
17	3660.62	Track_256_processed.xlsx_DTW_path.xlsx	Uni	Uni	M305
18	3966.05	Track_256_processed.xlsx_DTW_path.xlsx	Uni	Uni	M305
19	4106.11	Track_256_processed.xlsx_DTW_path.xlsx	Uni	Uni	M305
20	4433.36	Track_256_processed.xlsx_DTW_path.xlsx	Uni	Uni	M305
21	4617.44	Track_256_processed.xlsx_DTW_path.xlsx	Uni	Uni	M305
22	4947.92	Track_256_processed.xlsx_DTW_path.xlsx	Uni	Uni	M305
23	5153.35	Track_256_processed.xlsx_DTW_path.xlsx	Uni	Uni	M305
24	5522.16	Track_256_processed.xlsx_DTW_path.xlsx	Uni	Uni	M305
25	5795.74	Track_256_processed.xlsx_DTW_path.xlsx	Uni	Uni	M305
26	6295.63	Track_256_processed.xlsx_DTW_path.xlsx	Uni	Uni	M305
27	6563.55	Track_256_processed.xlsx_DTW_path.xlsx	Uni	Uni	M305
28	6820.75	Track_256_processed.xlsx_DTW_path.xlsx	Uni	Uni	M305
29	7068.32	Track_256_processed.xlsx_DTW_path.xlsx	Uni	Uni	M305
30	7264.23	Track_256_processed.xlsx_DTW_path.xlsx	Uni	Uni	M305
31	7438.85	Track_256_processed.xlsx_DTW_path.xlsx	Uni	Uni	M305
32	7595.4	Track_256_processed.xlsx_DTW_path.xlsx	Uni	Uni	M305
33	7703.56	Track_256_processed.xlsx_DTW_path.xlsx	Uni	Uni	M305
34	7817.14	Track_256_processed.xlsx_DTW_path.xlsx	Uni	Uni	M305
35	7890.13	Track_256_processed.xlsx_DTW_path.xlsx	Uni	Uni	M305
1	77.8415	Track_374_processed.xlsx_DTW_path.xlsx	Uni	Uni	M305
2	220.207	Track_374_processed.xlsx_DTW_path.xlsx	Uni	Uni	M305
3	285.713	Track_374_processed.xlsx_DTW_path.xlsx	Uni	Uni	M305
4	414.469	Track_374_processed.xlsx_DTW_path.xlsx	Uni	Uni	M305
5	472.266	Track_374_processed.xlsx_DTW_path.xlsx	Uni	Uni	M305
6	573.946	Track_374_processed.xlsx_DTW_path.xlsx	Uni	Uni	M305
7	615.999	Track_374_processed.xlsx_DTW_path.xlsx	Uni	Uni	M305
8	674.237	Track_374_processed.xlsx_DTW_path.xlsx	Uni	Uni	M305
9	704.173	Track_374_processed.xlsx_DTW_path.xlsx	Uni	Uni	M305
10	757.272	Track_374_processed.xlsx_DTW_path.xlsx	Uni	Uni	M305
11	812.423	Track_374_processed.xlsx_DTW_path.xlsx	Uni	Uni	M305
12	871.149	Track_374_processed.xlsx_DTW_path.xlsx	Uni	Uni	M305
13	924.46	Track_374_processed.xlsx_DTW_path.xlsx	Uni	Uni	M305
14	950.045	Track_374_processed.xlsx_DTW_path.xlsx	Uni	Uni	M305
15	982.399	Track_374_processed.xlsx_DTW_path.xlsx	Uni	Uni	M305
16	1001.71	Track_374_processed.xlsx_DTW_path.xlsx	Uni	Uni	M305
17	1040.61	Track_374_processed.xlsx_DTW_path.xlsx	Uni	Uni	M305
18	1060.73	Track_374_processed.xlsx_DTW_path.xlsx	Uni	Uni	M305
19	1107.44	Track_374_processed.xlsx_DTW_path.xlsx	Uni	Uni	M305
20	1158.86	Track_374_processed.xlsx_DTW_path.xlsx	Uni	Uni	M305
21	1413.5	Track_374_processed.xlsx_DTW_path.xlsx	Uni	Uni	M305
22	1868.4	Track_374_processed.xlsx_DTW_path.xlsx	Uni	Uni	M305
23	1935.07	Track_374_processed.xlsx_DTW_path.xlsx	Uni	Uni	M305
24	1957.19	Track_374_processed.xlsx_DTW_path.xlsx	Uni	Uni	M305
25	2082.19	Track_374_processed.xlsx_DTW_path.xlsx	Uni	Uni	M305
26	2158.69	Track_374_processed.xlsx_DTW_path.xlsx	Uni	Uni	M305
27	2312.48	Track_374_processed.xlsx_DTW_path.xlsx	Uni	Uni	M305
28	2392.93	Track_374_processed.xlsx_DTW_path.xlsx	Uni	Uni	M305
29	2541.87	Track_374_processed.xlsx_DTW_path.xlsx	Uni	Uni	M305
30	2616.78	Track_374_processed.xlsx_DTW_path.xlsx	Uni	Uni	M305
31	2765.87	Track_374_processed.xlsx_DTW_path.xlsx	Uni	Uni	M305
32	2919.58	Track_374_processed.xlsx_DTW_path.xlsx	Uni	Uni	M305
33	3068.1	Track_374_processed.xlsx_DTW_path.xlsx	Uni	Uni	M305
34	3149.34	Track_374_processed.xlsx_DTW_path.xlsx	Uni	Uni	M305
35	3272.02	Track_374_processed.xlsx_DTW_path.xlsx	Uni	Uni	M305
36	3356.64	Track_374_processed.xlsx_DTW_path.xlsx	Uni	Uni	M305
37	3483.59	Track_374_processed.xlsx_DTW_path.xlsx	Uni	Uni	M305
38	3557.98	Track_374_processed.xlsx_DTW_path.xlsx	Uni	Uni	M305
39	3674.39	Track_374_processed.xlsx_DTW_path.xlsx	Uni	Uni	M305
40	3742.64	Track_374_processed.xlsx_DTW_path.xlsx	Uni	Uni	M305
41	3859.93	Track_374_processed.xlsx_DTW_path.xlsx	Uni	Uni	M305
42	3947.35	Track_374_processed.xlsx_DTW_path.xlsx	Uni	Uni	M305
43	4084.53	Track_374_processed.xlsx_DTW_path.xlsx	Uni	Uni	M305
44	4170.55	Track_374_processed.xlsx_DTW_path.xlsx	Uni	Uni	M305
45	4310.63	Track_374_processed.xlsx_DTW_path.xlsx	Uni	Uni	M305
46	4384.94	Track_374_processed.xlsx_DTW_path.xlsx	Uni	Uni	M305
47	4507.76	Track_374_processed.xlsx_DTW_path.xlsx	Uni	Uni	M305
48	4583.78	Track_374_processed.xlsx_DTW_path.xlsx	Uni	Uni	M305
49	4691.62	Track_374_processed.xlsx_DTW_path.xlsx	Uni	Uni	M305
50	4744.97	Track_374_processed.xlsx_DTW_path.xlsx	Uni	Uni	M305
51	4845.69	Track_374_processed.xlsx_DTW_path.xlsx	Uni	Uni	M305
52	4940.37	Track_374_processed.xlsx_DTW_path.xlsx	Uni	Uni	M305
53	5003.81	Track_374_processed.xlsx_DTW_path.xlsx	Uni	Uni	M305
54	5109.01	Track_374_processed.xlsx_DTW_path.xlsx	Uni	Uni	M305
55	5213.82	Track_374_processed.xlsx_DTW_path.xlsx	Uni	Uni	M305
1	113.609	Track_393_processed.xlsx_DTW_path.xlsx	Uni	Uni	M305
2	390.961	Track_393_processed.xlsx_DTW_path.xlsx	Uni	Uni	M305
3	526.014	Track_393_processed.xlsx_DTW_path.xlsx	Uni	Uni	M305
4	769.727	Track_393_processed.xlsx_DTW_path.xlsx	Uni	Uni	M305
5	893.367	Track_393_processed.xlsx_DTW_path.xlsx	Uni	Uni	M305
6	1012.35	Track_393_processed.xlsx_DTW_path.xlsx	Uni	Uni	M305
7	1104.87	Track_393_processed.xlsx_DTW_path.xlsx	Uni	Uni	M305
8	1318.5	Track_393_processed.xlsx_DTW_path.xlsx	Uni	Uni	M305
9	1421.33	Track_393_processed.xlsx_DTW_path.xlsx	Uni	Uni	M305
10	1462.33	Track_393_processed.xlsx_DTW_path.xlsx	Uni	Uni	M305
11	1544.1	Track_393_processed.xlsx_DTW_path.xlsx	Uni	Uni	M305
12	1876.35	Track_393_processed.xlsx_DTW_path.xlsx	Uni	Uni	M305
13	2002.57	Track_393_processed.xlsx_DTW_path.xlsx	Uni	Uni	M305
14	2261.7	Track_393_processed.xlsx_DTW_path.xlsx	Uni	Uni	M305
15	2489.52	Track_393_processed.xlsx_DTW_path.xlsx	Uni	Uni	M305
16	2736.78	Track_393_processed.xlsx_DTW_path.xlsx	Uni	Uni	M305
17	2944.58	Track_393_processed.xlsx_DTW_path.xlsx	Uni	Uni	M305
18	3195.82	Track_393_processed.xlsx_DTW_path.xlsx	Uni	Uni	M305
19	3441.34	Track_393_processed.xlsx_DTW_path.xlsx	Uni	Uni	M305
20	3520.7	Track_393_processed.xlsx_DTW_path.xlsx	Uni	Uni	M305
21	3558.12	Track_393_processed.xlsx_DTW_path.xlsx	Uni	Uni	M305
22	3830.75	Track_393_processed.xlsx_DTW_path.xlsx	Uni	Uni	M305
23	4029.59	Track_393_processed.xlsx_DTW_path.xlsx	Uni	Uni	M305
24	4090.07	Track_393_processed.xlsx_DTW_path.xlsx	Uni	Uni	M305
25	4138.07	Track_393_processed.xlsx_DTW_path.xlsx	Uni	Uni	M305
26	4201.79	Track_393_processed.xlsx_DTW_path.xlsx	Uni	Uni	M305
27	4336.69	Track_393_processed.xlsx_DTW_path.xlsx	Uni	Uni	M305
28	4392.8	Track_393_processed.xlsx_DTW_path.xlsx	Uni	Uni	M305
29	4515.73	Track_393_processed.xlsx_DTW_path.xlsx	Uni	Uni	M305
30	4578.1	Track_393_processed.xlsx_DTW_path.xlsx	Uni	Uni	M305
31	4626.42	Track_393_processed.xlsx_DTW_path.xlsx	Uni	Uni	M305
32	4662.9	Track_393_processed.xlsx_DTW_path.xlsx	Uni	Uni	M305
33	4718.78	Track_393_processed.xlsx_DTW_path.xlsx	Uni	Uni	M305
34	4809.27	Track_393_processed.xlsx_DTW_path.xlsx	Uni	Uni	M305
35	4891.6	Track_393_processed.xlsx_DTW_path.xlsx	Uni	Uni	M305
36	4922.85	Track_393_processed.xlsx_DTW_path.xlsx	Uni	Uni	M305
37	4943.5	Track_393_processed.xlsx_DTW_path.xlsx	Uni	Uni	M305
38	4972.06	Track_393_processed.xlsx_DTW_path.xlsx	Uni	Uni	M305
39	5084.87	Track_393_processed.xlsx_DTW_path.xlsx	Uni	Uni	M305
40	5123.75	Track_393_processed.xlsx_DTW_path.xlsx	Uni	Uni	M305
41	5142.75	Track_393_processed.xlsx_DTW_path.xlsx	Uni	Uni	M305
42	5211.15	Track_393_processed.xlsx_DTW_path.xlsx	Uni	Uni	M305
43	5312.68	Track_393_processed.xlsx_DTW_path.xlsx	Uni	Uni	M305
44	5270.59	Track_393_processed.xlsx_DTW_path.xlsx	Uni	Uni	M305
45	5355.98	Track_393_processed.xlsx_DTW_path.xlsx	Uni	Uni	M305
46	5429.58	Track_393_processed.xlsx_DTW_path.xlsx	Uni	Uni	M305
47	5467.06	Track_393_processed.xlsx_DTW_path.xlsx	Uni	Uni	M305
48	5573.6	Track_393_processed.xlsx_DTW_path.xlsx	Uni	Uni	M305
49	5631.15	Track_393_processed.xlsx_DTW_path.xlsx	Uni	Uni	M305
50	5749.76	Track_393_processed.xlsx_DTW_path.xlsx	Uni	Uni	M305
51	5820.76	Track_393_processed.xlsx_DTW_path.xlsx	Uni	Uni	M305
52	5912.48	Track_393_processed.xlsx_DTW_path.xlsx	Uni	Uni	M305
53	5986.31	Track_393_processed.xlsx_DTW_path.xlsx	Uni	Uni	M305
54	6030.01	Track_393_processed.xlsx_DTW_path.xlsx	Uni	Uni	M305
1	240.906	Track_43_processed.xlsx_DTW_path.xlsx	Uni	Uni	M305
2	713.886	Track_43_processed.xlsx_DTW_path.xlsx	Uni	Uni	M305
3	956.556	Track_43_processed.xlsx_DTW_path.xlsx	Uni	Uni	M305
4	1053.68	Track_43_processed.xlsx_DTW_path.xlsx	Uni	Uni	M305
5	1113.4	Track_43_processed.xlsx_DTW_path.xlsx	Uni	Uni	M305
6	1241	Track_43_processed.xlsx_DTW_path.xlsx	Uni	Uni	M305
7	1303.14	Track_43_processed.xlsx_DTW_path.xlsx	Uni	Uni	M305
8	1603.12	Track_43_processed.xlsx_DTW_path.xlsx	Uni	Uni	M305
9	1746.25	Track_43_processed.xlsx_DTW_path.xlsx	Uni	Uni	M305
10	2022.31	Track_43_processed.xlsx_DTW_path.xlsx	Uni	Uni	M305
11	2259.34	Track_43_processed.xlsx_DTW_path.xlsx	Uni	Uni	M305
12	2383.33	Track_43_processed.xlsx_DTW_path.xlsx	Uni	Uni	M305
13	2589.73	Track_43_processed.xlsx_DTW_path.xlsx	Uni	Uni	M305
14	2695.38	Track_43_processed.xlsx_DTW_path.xlsx	Uni	Uni	M305
15	2854.86	Track_43_processed.xlsx_DTW_path.xlsx	Uni	Uni	M305
16	2933.91	Track_43_processed.xlsx_DTW_path.xlsx	Uni	Uni	M305
17	3051.21	Track_43_processed.xlsx_DTW_path.xlsx	Uni	Uni	M305
18	3112.07	Track_43_processed.xlsx_DTW_path.xlsx	Uni	Uni	M305
19	3200.83	Track_43_processed.xlsx_DTW_path.xlsx	Uni	Uni	M305
20	3256.47	Track_43_processed.xlsx_DTW_path.xlsx	Uni	Uni	M305
21	3307.53	Track_43_processed.xlsx_DTW_path.xlsx	Uni	Uni	M305
22	3359.97	Track_43_processed.xlsx_DTW_path.xlsx	Uni	Uni	M305
23	3387.58	Track_43_processed.xlsx_DTW_path.xlsx	Uni	Uni	M305
24	3447.11	Track_43_processed.xlsx_DTW_path.xlsx	Uni	Uni	M305
25	3526.25	Track_43_processed.xlsx_DTW_path.xlsx	Uni	Uni	M305
26	3634.24	Track_43_processed.xlsx_DTW_path.xlsx	Uni	Uni	M305
27	3737.9	Track_43_processed.xlsx_DTW_path.xlsx	Uni	Uni	M305
28	3848.57	Track_43_processed.xlsx_DTW_path.xlsx	Uni	Uni	M305
29	3947.78	Track_43_processed.xlsx_DTW_path.xlsx	Uni	Uni	M305
30	4081.6	Track_43_processed.xlsx_DTW_path.xlsx	Uni	Uni	M305
31	4201.21	Track_43_processed.xlsx_DTW_path.xlsx	Uni	Uni	M305
32	4356.14	Track_43_processed.xlsx_DTW_path.xlsx	Uni	Uni	M305
33	4529.11	Track_43_processed.xlsx_DTW_path.xlsx	Uni	Uni	M305
34	4697.18	Track_43_processed.xlsx_DTW_path.xlsx	Uni	Uni	M305
35	4928.13	Track_43_processed.xlsx_DTW_path.xlsx	Uni	Uni	M305
36	5114.15	Track_43_processed.xlsx_DTW_path.xlsx	Uni	Uni	M305
1	284.903	Track_486_processed.xlsx_DTW_path.xlsx	Uni	Uni	M305
2	870.801	Track_486_processed.xlsx_DTW_path.xlsx	Uni	Uni	M305
3	1150.46	Track_486_processed.xlsx_DTW_path.xlsx	Uni	Uni	M305
4	1672.86	Track_486_processed.xlsx_DTW_path.xlsx	Uni	Uni	M305
5	1940.07	Track_486_processed.xlsx_DTW_path.xlsx	Uni	Uni	M305
6	2413.59	Track_486_processed.xlsx_DTW_path.xlsx	Uni	Uni	M305
7	2667.05	Track_486_processed.xlsx_DTW_path.xlsx	Uni	Uni	M305
8	3128.57	Track_486_processed.xlsx_DTW_path.xlsx	Uni	Uni	M305
9	3365.25	Track_486_processed.xlsx_DTW_path.xlsx	Uni	Uni	M305
10	3848.33	Track_486_processed.xlsx_DTW_path.xlsx	Uni	Uni	M305
11	4129.57	Track_486_processed.xlsx_DTW_path.xlsx	Uni	Uni	M305
12	4542.79	Track_486_processed.xlsx_DTW_path.xlsx	Uni	Uni	M305
13	4817.43	Track_486_processed.xlsx_DTW_path.xlsx	Uni	Uni	M305
14	5237.55	Track_486_processed.xlsx_DTW_path.xlsx	Uni	Uni	M305
15	5479.8	Track_486_processed.xlsx_DTW_path.xlsx	Uni	Uni	M305
16	5820.48	Track_486_processed.xlsx_DTW_path.xlsx	Uni	Uni	M305
17	6012.91	Track_486_processed.xlsx_DTW_path.xlsx	Uni	Uni	M305
18	6345.6	Track_486_processed.xlsx_DTW_path.xlsx	Uni	Uni	M305
19	6632.74	Track_486_processed.xlsx_DTW_path.xlsx	Uni	Uni	M305
20	6796.84	Track_486_processed.xlsx_DTW_path.xlsx	Uni	Uni	M305
21	7059.87	Track_486_processed.xlsx_DTW_path.xlsx	Uni	Uni	M305
22	7197.97	Track_486_processed.xlsx_DTW_path.xlsx	Uni	Uni	M305
23	7464.07	Track_486_processed.xlsx_DTW_path.xlsx	Uni	Uni	M305
24	7597.06	Track_486_processed.xlsx_DTW_path.xlsx	Uni	Uni	M305
25	7754.77	Track_486_processed.xlsx_DTW_path.xlsx	Uni	Uni	M305
26	7870.66	Track_486_processed.xlsx_DTW_path.xlsx	Uni	Uni	M305
27	8048.41	Track_486_processed.xlsx_DTW_path.xlsx	Uni	Uni	M305
28	8141.86	Track_486_processed.xlsx_DTW_path.xlsx	Uni	Uni	M305
29	8289.36	Track_486_processed.xlsx_DTW_path.xlsx	Uni	Uni	M305
30	8445.93	Track_486_processed.xlsx_DTW_path.xlsx	Uni	Uni	M305
31	8531.34	Track_486_processed.xlsx_DTW_path.xlsx	Uni	Uni	M305
32	8642.04	Track_486_processed.xlsx_DTW_path.xlsx	Uni	Uni	M305
33	8722.19	Track_486_processed.xlsx_DTW_path.xlsx	Uni	Uni	M305
34	8782.53	Track_486_processed.xlsx_DTW_path.xlsx	Uni	Uni	M305
35	8818.72	Track_486_processed.xlsx_DTW_path.xlsx	Uni	Uni	M305
36	8863.2	Track_486_processed.xlsx_DTW_path.xlsx	Uni	Uni	M305
37	8904.84	Track_486_processed.xlsx_DTW_path.xlsx	Uni	Uni	M305
38	8925.63	Track_486_processed.xlsx_DTW_path.xlsx	Uni	Uni	M305
39	8952.6	Track_486_processed.xlsx_DTW_path.xlsx	Uni	Uni	M305
40	8987.57	Track_486_processed.xlsx_DTW_path.xlsx	Uni	Uni	M305
41	9017.59	Track_486_processed.xlsx_DTW_path.xlsx	Uni	Uni	M305
42	9059.3	Track_486_processed.xlsx_DTW_path.xlsx	Uni	Uni	M305
43	9145.73	Track_486_processed.xlsx_DTW_path.xlsx	Uni	Uni	M305
44	9199.32	Track_486_processed.xlsx_DTW_path.xlsx	Uni	Uni	M305
45	9305.26	Track_486_processed.xlsx_DTW_path.xlsx	Uni	Uni	M305
46	9363.71	Track_486_processed.xlsx_DTW_path.xlsx	Uni	Uni	M305
47	9458.06	Track_486_processed.xlsx_DTW_path.xlsx	Uni	Uni	M305
48	9528.6	Track_486_processed.xlsx_DTW_path.xlsx	Uni	Uni	M305
49	9642.53	Track_486_processed.xlsx_DTW_path.xlsx	Uni	Uni	M305
50	9714.8	Track_486_processed.xlsx_DTW_path.xlsx	Uni	Uni	M305
51	9844.09	Track_486_processed.xlsx_DTW_path.xlsx	Uni	Uni	M305
52	9970.18	Track_486_processed.xlsx_DTW_path.xlsx	Uni	Uni	M305
53	10078.3	Track_486_processed.xlsx_DTW_path.xlsx	Uni	Uni	M305
54	10212.9	Track_486_processed.xlsx_DTW_path.xlsx	Uni	Uni	M305
55	10332	Track_486_processed.xlsx_DTW_path.xlsx	Uni	Uni	M305
56	10541.2	Track_486_processed.xlsx_DTW_path.xlsx	Uni	Uni	M305
57	10690	Track_486_processed.xlsx_DTW_path.xlsx	Uni	Uni	M305
1	177.959	Track_506_processed.xlsx_DTW_path.xlsx	Uni	Uni	M305
2	531.635	Track_506_processed.xlsx_DTW_path.xlsx	Uni	Uni	M305
3	722.325	Track_506_processed.xlsx_DTW_path.xlsx	Uni	Uni	M305
4	1038.13	Track_506_processed.xlsx_DTW_path.xlsx	Uni	Uni	M305
5	1368.07	Track_506_processed.xlsx_DTW_path.xlsx	Uni	Uni	M305
6	1537.28	Track_506_processed.xlsx_DTW_path.xlsx	Uni	Uni	M305
7	1846	Track_506_processed.xlsx_DTW_path.xlsx	Uni	Uni	M305
8	2145.08	Track_506_processed.xlsx_DTW_path.xlsx	Uni	Uni	M305
9	2319.8	Track_506_processed.xlsx_DTW_path.xlsx	Uni	Uni	M305
10	2566.49	Track_506_processed.xlsx_DTW_path.xlsx	Uni	Uni	M305
11	2704.61	Track_506_processed.xlsx_DTW_path.xlsx	Uni	Uni	M305
12	2961.93	Track_506_processed.xlsx_DTW_path.xlsx	Uni	Uni	M305
13	3108.01	Track_506_processed.xlsx_DTW_path.xlsx	Uni	Uni	M305
14	3353.93	Track_506_processed.xlsx_DTW_path.xlsx	Uni	Uni	M305
15	3487.93	Track_506_processed.xlsx_DTW_path.xlsx	Uni	Uni	M305
16	3681.48	Track_506_processed.xlsx_DTW_path.xlsx	Uni	Uni	M305
17	3774.29	Track_506_processed.xlsx_DTW_path.xlsx	Uni	Uni	M305
18	4005.86	Track_506_processed.xlsx_DTW_path.xlsx	Uni	Uni	M305
19	4124.75	Track_506_processed.xlsx_DTW_path.xlsx	Uni	Uni	M305
20	4298.98	Track_506_processed.xlsx_DTW_path.xlsx	Uni	Uni	M305
21	4451.92	Track_506_processed.xlsx_DTW_path.xlsx	Uni	Uni	M305
22	4703.76	Track_506_processed.xlsx_DTW_path.xlsx	Uni	Uni	M305
23	4830.99	Track_506_processed.xlsx_DTW_path.xlsx	Uni	Uni	M305
24	5043.9	Track_506_processed.xlsx_DTW_path.xlsx	Uni	Uni	M305
25	5163.77	Track_506_processed.xlsx_DTW_path.xlsx	Uni	Uni	M305
26	5360.35	Track_506_processed.xlsx_DTW_path.xlsx	Uni	Uni	M305
27	5494.35	Track_506_processed.xlsx_DTW_path.xlsx	Uni	Uni	M305
28	5774.34	Track_506_processed.xlsx_DTW_path.xlsx	Uni	Uni	M305
29	5910.22	Track_506_processed.xlsx_DTW_path.xlsx	Uni	Uni	M305
30	6081.64	Track_506_processed.xlsx_DTW_path.xlsx	Uni	Uni	M305
31	6207.86	Track_506_processed.xlsx_DTW_path.xlsx	Uni	Uni	M305
32	6480.78	Track_506_processed.xlsx_DTW_path.xlsx	Uni	Uni	M305
33	6621.34	Track_506_processed.xlsx_DTW_path.xlsx	Uni	Uni	M305
34	6948.04	Track_506_processed.xlsx_DTW_path.xlsx	Uni	Uni	M305
35	7115.91	Track_506_processed.xlsx_DTW_path.xlsx	Uni	Uni	M305
36	7364.41	Track_506_processed.xlsx_DTW_path.xlsx	Uni	Uni	M305
37	7499.1	Track_506_processed.xlsx_DTW_path.xlsx	Uni	Uni	M305
38	7758.05	Track_506_processed.xlsx_DTW_path.xlsx	Uni	Uni	M305
39	7890.87	Track_506_processed.xlsx_DTW_path.xlsx	Uni	Uni	M305
40	8135.69	Track_506_processed.xlsx_DTW_path.xlsx	Uni	Uni	M305
41	8255.58	Track_506_processed.xlsx_DTW_path.xlsx	Uni	Uni	M305
42	8540.65	Track_506_processed.xlsx_DTW_path.xlsx	Uni	Uni	M305
43	8752.16	Track_506_processed.xlsx_DTW_path.xlsx	Uni	Uni	M305
44	8897.92	Track_506_processed.xlsx_DTW_path.xlsx	Uni	Uni	M305
45	9121.13	Track_506_processed.xlsx_DTW_path.xlsx	Uni	Uni	M305
46	9239.56	Track_506_processed.xlsx_DTW_path.xlsx	Uni	Uni	M305
47	9556.67	Track_506_processed.xlsx_DTW_path.xlsx	Uni	Uni	M305
48	9726.72	Track_506_processed.xlsx_DTW_path.xlsx	Uni	Uni	M305
49	10060.5	Track_506_processed.xlsx_DTW_path.xlsx	Uni	Uni	M305
50	10379	Track_506_processed.xlsx_DTW_path.xlsx	Uni	Uni	M305
51	10564.3	Track_506_processed.xlsx_DTW_path.xlsx	Uni	Uni	M305
52	10903.5	Track_506_processed.xlsx_DTW_path.xlsx	Uni	Uni	M305
53	11244.8	Track_506_processed.xlsx_DTW_path.xlsx	Uni	Uni	M305
54	11436	Track_506_processed.xlsx_DTW_path.xlsx	Uni	Uni	M305
55	11782.4	Track_506_processed.xlsx_DTW_path.xlsx	Uni	Uni	M305
56	11968.6	Track_506_processed.xlsx_DTW_path.xlsx	Uni	Uni	M305
57	11958.8	Track_506_processed.xlsx_DTW_path.xlsx	Uni	Uni	M305
58	12126.1	Track_506_processed.xlsx_DTW_path.xlsx	Uni	Uni	M305
1	78.9351	Track_508_processed.xlsx_DTW_path.xlsx	Uni	Uni	M305
2	253.611	Track_508_processed.xlsx_DTW_path.xlsx	Uni	Uni	M305
3	333.604	Track_508_processed.xlsx_DTW_path.xlsx	Uni	Uni	M305
4	527.174	Track_508_processed.xlsx_DTW_path.xlsx	Uni	Uni	M305
5	619.531	Track_508_processed.xlsx_DTW_path.xlsx	Uni	Uni	M305
6	783.01	Track_508_processed.xlsx_DTW_path.xlsx	Uni	Uni	M305
7	896.193	Track_508_processed.xlsx_DTW_path.xlsx	Uni	Uni	M305
8	1051.29	Track_508_processed.xlsx_DTW_path.xlsx	Uni	Uni	M305
9	1145.74	Track_508_processed.xlsx_DTW_path.xlsx	Uni	Uni	M305
10	1334.5	Track_508_processed.xlsx_DTW_path.xlsx	Uni	Uni	M305
11	1428.04	Track_508_processed.xlsx_DTW_path.xlsx	Uni	Uni	M305
12	1600.78	Track_508_processed.xlsx_DTW_path.xlsx	Uni	Uni	M305
13	1694.92	Track_508_processed.xlsx_DTW_path.xlsx	Uni	Uni	M305
14	1862.45	Track_508_processed.xlsx_DTW_path.xlsx	Uni	Uni	M305
15	2028.79	Track_508_processed.xlsx_DTW_path.xlsx	Uni	Uni	M305
16	2116.18	Track_508_processed.xlsx_DTW_path.xlsx	Uni	Uni	M305
17	2223.54	Track_508_processed.xlsx_DTW_path.xlsx	Uni	Uni	M305
18	2292.32	Track_508_processed.xlsx_DTW_path.xlsx	Uni	Uni	M305
19	2411.93	Track_508_processed.xlsx_DTW_path.xlsx	Uni	Uni	M305
20	2505.45	Track_508_processed.xlsx_DTW_path.xlsx	Uni	Uni	M305
21	2629.65	Track_508_processed.xlsx_DTW_path.xlsx	Uni	Uni	M305
22	2703.21	Track_508_processed.xlsx_DTW_path.xlsx	Uni	Uni	M305
23	2782.72	Track_508_processed.xlsx_DTW_path.xlsx	Uni	Uni	M305
24	2867.64	Track_508_processed.xlsx_DTW_path.xlsx	Uni	Uni	M305
25	2952.3	Track_508_processed.xlsx_DTW_path.xlsx	Uni	Uni	M305
26	3025.78	Track_508_processed.xlsx_DTW_path.xlsx	Uni	Uni	M305
27	3187.07	Track_508_processed.xlsx_DTW_path.xlsx	Uni	Uni	M305
28	3258.71	Track_508_processed.xlsx_DTW_path.xlsx	Uni	Uni	M305
29	3365.73	Track_508_processed.xlsx_DTW_path.xlsx	Uni	Uni	M305
30	3530.06	Track_508_processed.xlsx_DTW_path.xlsx	Uni	Uni	M305
31	3633.14	Track_508_processed.xlsx_DTW_path.xlsx	Uni	Uni	M305
32	3771.53	Track_508_processed.xlsx_DTW_path.xlsx	Uni	Uni	M305
33	3859.93	Track_508_processed.xlsx_DTW_path.xlsx	Uni	Uni	M305
34	4030.54	Track_508_processed.xlsx_DTW_path.xlsx	Uni	Uni	M305
35	4130.3	Track_508_processed.xlsx_DTW_path.xlsx	Uni	Uni	M305
36	4277.41	Track_508_processed.xlsx_DTW_path.xlsx	Uni	Uni	M305
37	4386.32	Track_508_processed.xlsx_DTW_path.xlsx	Uni	Uni	M305
38	4610.49	Track_508_processed.xlsx_DTW_path.xlsx	Uni	Uni	M305
39	4721.04	Track_508_processed.xlsx_DTW_path.xlsx	Uni	Uni	M305
40	4984.04	Track_508_processed.xlsx_DTW_path.xlsx	Uni	Uni	M305
41	5115.42	Track_508_processed.xlsx_DTW_path.xlsx	Uni	Uni	M305
42	5363.04	Track_508_processed.xlsx_DTW_path.xlsx	Uni	Uni	M305
43	5489.14	Track_508_processed.xlsx_DTW_path.xlsx	Uni	Uni	M305
44	5753.71	Track_508_processed.xlsx_DTW_path.xlsx	Uni	Uni	M305
45	5998.06	Track_508_processed.xlsx_DTW_path.xlsx	Uni	Uni	M305
46	6124.12	Track_508_processed.xlsx_DTW_path.xlsx	Uni	Uni	M305
47	6392.75	Track_508_processed.xlsx_DTW_path.xlsx	Uni	Uni	M305
48	6560.91	Track_508_processed.xlsx_DTW_path.xlsx	Uni	Uni	M305
49	6804.08	Track_508_processed.xlsx_DTW_path.xlsx	Uni	Uni	M305
50	6942.1	Track_508_processed.xlsx_DTW_path.xlsx	Uni	Uni	M305
51	7247.55	Track_508_processed.xlsx_DTW_path.xlsx	Uni	Uni	M305
52	7368.97	Track_508_processed.xlsx_DTW_path.xlsx	Uni	Uni	M305
53	7441.85	Track_508_processed.xlsx_DTW_path.xlsx	Uni	Uni	M305
54	7531.73	Track_508_processed.xlsx_DTW_path.xlsx	Uni	Uni	M305
55	7582.56	Track_508_processed.xlsx_DTW_path.xlsx	Uni	Uni	M305
56	7668.78	Track_508_processed.xlsx_DTW_path.xlsx	Uni	Uni	M305
57	7719.78	Track_508_processed.xlsx_DTW_path.xlsx	Uni	Uni	M305
58	7818.33	Track_508_processed.xlsx_DTW_path.xlsx	Uni	Uni	M305
59	7886.93	Track_508_processed.xlsx_DTW_path.xlsx	Uni	Uni	M305
1	31.6758	Track_664_processed.xlsx_DTW_path.xlsx	Uni	Uni	M305
2	115.729	Track_664_processed.xlsx_DTW_path.xlsx	Uni	Uni	M305
3	147.809	Track_664_processed.xlsx_DTW_path.xlsx	Uni	Uni	M305
4	242.22	Track_664_processed.xlsx_DTW_path.xlsx	Uni	Uni	M305
5	289.34	Track_664_processed.xlsx_DTW_path.xlsx	Uni	Uni	M305
6	374.506	Track_664_processed.xlsx_DTW_path.xlsx	Uni	Uni	M305
7	464.771	Track_664_processed.xlsx_DTW_path.xlsx	Uni	Uni	M305
8	516.006	Track_664_processed.xlsx_DTW_path.xlsx	Uni	Uni	M305
9	594.912	Track_664_processed.xlsx_DTW_path.xlsx	Uni	Uni	M305
10	709.555	Track_664_processed.xlsx_DTW_path.xlsx	Uni	Uni	M305
11	810.872	Track_664_processed.xlsx_DTW_path.xlsx	Uni	Uni	M305
12	886.109	Track_664_processed.xlsx_DTW_path.xlsx	Uni	Uni	M305
13	936.002	Track_664_processed.xlsx_DTW_path.xlsx	Uni	Uni	M305
14	980.58	Track_664_processed.xlsx_DTW_path.xlsx	Uni	Uni	M305
15	1027.47	Track_664_processed.xlsx_DTW_path.xlsx	Uni	Uni	M305
16	1081.47	Track_664_processed.xlsx_DTW_path.xlsx	Uni	Uni	M305
17	1144.7	Track_664_processed.xlsx_DTW_path.xlsx	Uni	Uni	M305
18	1178.48	Track_664_processed.xlsx_DTW_path.xlsx	Uni	Uni	M305
19	1249.42	Track_664_processed.xlsx_DTW_path.xlsx	Uni	Uni	M305
20	1280.68	Track_664_processed.xlsx_DTW_path.xlsx	Uni	Uni	M305
21	1336.79	Track_664_processed.xlsx_DTW_path.xlsx	Uni	Uni	M305
22	1367.58	Track_664_processed.xlsx_DTW_path.xlsx	Uni	Uni	M305
23	1406.22	Track_664_processed.xlsx_DTW_path.xlsx	Uni	Uni	M305
24	1436.7	Track_664_processed.xlsx_DTW_path.xlsx	Uni	Uni	M305
25	1469.94	Track_664_processed.xlsx_DTW_path.xlsx	Uni	Uni	M305
26	1481.82	Track_664_processed.xlsx_DTW_path.xlsx	Uni	Uni	M305
27	1505.56	Track_664_processed.xlsx_DTW_path.xlsx	Uni	Uni	M305
28	1519.07	Track_664_processed.xlsx_DTW_path.xlsx	Uni	Uni	M305
29	1547.66	Track_664_processed.xlsx_DTW_path.xlsx	Uni	Uni	M305
30	1572.79	Track_664_processed.xlsx_DTW_path.xlsx	Uni	Uni	M305
31	1623.98	Track_664_processed.xlsx_DTW_path.xlsx	Uni	Uni	M305
32	1650.63	Track_664_processed.xlsx_DTW_path.xlsx	Uni	Uni	M305
33	1671.79	Track_664_processed.xlsx_DTW_path.xlsx	Uni	Uni	M305
34	1693.99	Track_664_processed.xlsx_DTW_path.xlsx	Uni	Uni	M305
35	1741.3	Track_664_processed.xlsx_DTW_path.xlsx	Uni	Uni	M305
36	1764.06	Track_664_processed.xlsx_DTW_path.xlsx	Uni	Uni	M305
37	1789.49	Track_664_processed.xlsx_DTW_path.xlsx	Uni	Uni	M305
38	1809.49	Track_664_processed.xlsx_DTW_path.xlsx	Uni	Uni	M305
39	1857.59	Track_664_processed.xlsx_DTW_path.xlsx	Uni	Uni	M305
40	1892.1	Track_664_processed.xlsx_DTW_path.xlsx	Uni	Uni	M305
41	1965.86	Track_664_processed.xlsx_DTW_path.xlsx	Uni	Uni	M305
42	2000.42	Track_664_processed.xlsx_DTW_path.xlsx	Uni	Uni	M305
43	2065.77	Track_664_processed.xlsx_DTW_path.xlsx	Uni	Uni	M305
44	2128.91	Track_664_processed.xlsx_DTW_path.xlsx	Uni	Uni	M305
45	2177.5	Track_664_processed.xlsx_DTW_path.xlsx	Uni	Uni	M305
46	2239.27	Track_664_processed.xlsx_DTW_path.xlsx	Uni	Uni	M305
47	2276.71	Track_664_processed.xlsx_DTW_path.xlsx	Uni	Uni	M305
48	2323.48	Track_664_processed.xlsx_DTW_path.xlsx	Uni	Uni	M305
49	2373.07	Track_664_processed.xlsx_DTW_path.xlsx	Uni	Uni	M305
50	2421.67	Track_664_processed.xlsx_DTW_path.xlsx	Uni	Uni	M305
51	2478.28	Track_664_processed.xlsx_DTW_path.xlsx	Uni	Uni	M305
52	2538.38	Track_664_processed.xlsx_DTW_path.xlsx	Uni	Uni	M305
1	79.5816	Track_7_processed.xlsx_DTW_path.xlsx	Uni	Uni	M305
2	224.126	Track_7_processed.xlsx_DTW_path.xlsx	Uni	Uni	M305
3	286.941	Track_7_processed.xlsx_DTW_path.xlsx	Uni	Uni	M305
4	410.426	Track_7_processed.xlsx_DTW_path.xlsx	Uni	Uni	M305
5	480.138	Track_7_processed.xlsx_DTW_path.xlsx	Uni	Uni	M305
6	635.42	Track_7_processed.xlsx_DTW_path.xlsx	Uni	Uni	M305
7	788.459	Track_7_processed.xlsx_DTW_path.xlsx	Uni	Uni	M305
8	875.027	Track_7_processed.xlsx_DTW_path.xlsx	Uni	Uni	M305
9	1059.21	Track_7_processed.xlsx_DTW_path.xlsx	Uni	Uni	M305
10	1182.08	Track_7_processed.xlsx_DTW_path.xlsx	Uni	Uni	M305
11	1327.4	Track_7_processed.xlsx_DTW_path.xlsx	Uni	Uni	M305
12	1461.82	Track_7_processed.xlsx_DTW_path.xlsx	Uni	Uni	M305
13	1588.71	Track_7_processed.xlsx_DTW_path.xlsx	Uni	Uni	M305
14	1709.53	Track_7_processed.xlsx_DTW_path.xlsx	Uni	Uni	M305
15	1801.13	Track_7_processed.xlsx_DTW_path.xlsx	Uni	Uni	M305
16	1928.72	Track_7_processed.xlsx_DTW_path.xlsx	Uni	Uni	M305
17	1987.79	Track_7_processed.xlsx_DTW_path.xlsx	Uni	Uni	M305
18	2120.59	Track_7_processed.xlsx_DTW_path.xlsx	Uni	Uni	M305
19	2205.49	Track_7_processed.xlsx_DTW_path.xlsx	Uni	Uni	M305
20	2413.14	Track_7_processed.xlsx_DTW_path.xlsx	Uni	Uni	M305
21	2599.46	Track_7_processed.xlsx_DTW_path.xlsx	Uni	Uni	M305
22	2781.03	Track_7_processed.xlsx_DTW_path.xlsx	Uni	Uni	M305
23	2963.46	Track_7_processed.xlsx_DTW_path.xlsx	Uni	Uni	M305
24	3131.49	Track_7_processed.xlsx_DTW_path.xlsx	Uni	Uni	M305
25	3304.25	Track_7_processed.xlsx_DTW_path.xlsx	Uni	Uni	M305
26	3455.97	Track_7_processed.xlsx_DTW_path.xlsx	Uni	Uni	M305
27	3640.48	Track_7_processed.xlsx_DTW_path.xlsx	Uni	Uni	M305
28	3791.99	Track_7_processed.xlsx_DTW_path.xlsx	Uni	Uni	M305
29	3996.26	Track_7_processed.xlsx_DTW_path.xlsx	Uni	Uni	M305
30	4132.18	Track_7_processed.xlsx_DTW_path.xlsx	Uni	Uni	M305
31	4343.77	Track_7_processed.xlsx_DTW_path.xlsx	Uni	Uni	M305
32	4462.82	Track_7_processed.xlsx_DTW_path.xlsx	Uni	Uni	M305
33	4704.32	Track_7_processed.xlsx_DTW_path.xlsx	Uni	Uni	M305
34	4817.39	Track_7_processed.xlsx_DTW_path.xlsx	Uni	Uni	M305
35	5061.83	Track_7_processed.xlsx_DTW_path.xlsx	Uni	Uni	M305
1	113.475	Track_8_processed.xlsx_DTW_path.xlsx	Uni	Uni	M305
2	333.86	Track_8_processed.xlsx_DTW_path.xlsx	Uni	Uni	M305
3	444.975	Track_8_processed.xlsx_DTW_path.xlsx	Uni	Uni	M305
4	695.954	Track_8_processed.xlsx_DTW_path.xlsx	Uni	Uni	M305
5	817.138	Track_8_processed.xlsx_DTW_path.xlsx	Uni	Uni	M305
6	1050.86	Track_8_processed.xlsx_DTW_path.xlsx	Uni	Uni	M305
7	1167.25	Track_8_processed.xlsx_DTW_path.xlsx	Uni	Uni	M305
8	1449.42	Track_8_processed.xlsx_DTW_path.xlsx	Uni	Uni	M305
9	1581.66	Track_8_processed.xlsx_DTW_path.xlsx	Uni	Uni	M305
10	1823.14	Track_8_processed.xlsx_DTW_path.xlsx	Uni	Uni	M305
11	1937.24	Track_8_processed.xlsx_DTW_path.xlsx	Uni	Uni	M305
12	2201.47	Track_8_processed.xlsx_DTW_path.xlsx	Uni	Uni	M305
13	2336.64	Track_8_processed.xlsx_DTW_path.xlsx	Uni	Uni	M305
14	2615.74	Track_8_processed.xlsx_DTW_path.xlsx	Uni	Uni	M305
15	2756.78	Track_8_processed.xlsx_DTW_path.xlsx	Uni	Uni	M305
16	3287.53	Track_8_processed.xlsx_DTW_path.xlsx	Uni	Uni	M305
17	3562.94	Track_8_processed.xlsx_DTW_path.xlsx	Uni	Uni	M305
18	4144.95	Track_8_processed.xlsx_DTW_path.xlsx	Uni	Uni	M305
19	4440.99	Track_8_processed.xlsx_DTW_path.xlsx	Uni	Uni	M305
20	5024.7	Track_8_processed.xlsx_DTW_path.xlsx	Uni	Uni	M305
21	5345.51	Track_8_processed.xlsx_DTW_path.xlsx	Uni	Uni	M305
22	5986.1	Track_8_processed.xlsx_DTW_path.xlsx	Uni	Uni	M305
23	6338.73	Track_8_processed.xlsx_DTW_path.xlsx	Uni	Uni	M305
24	6511.96	Track_8_processed.xlsx_DTW_path.xlsx	Uni	Uni	M305
25	6599.81	Track_8_processed.xlsx_DTW_path.xlsx	Uni	Uni	M305
26	6735.27	Track_8_processed.xlsx_DTW_path.xlsx	Uni	Uni	M305
27	6805.85	Track_8_processed.xlsx_DTW_path.xlsx	Uni	Uni	M305
28	6948.67	Track_8_processed.xlsx_DTW_path.xlsx	Uni	Uni	M305
29	7091.23	Track_8_processed.xlsx_DTW_path.xlsx	Uni	Uni	M305
30	7184.75	Track_8_processed.xlsx_DTW_path.xlsx	Uni	Uni	M305
31	7341.9	Track_8_processed.xlsx_DTW_path.xlsx	Uni	Uni	M305
32	7449.22	Track_8_processed.xlsx_DTW_path.xlsx	Uni	Uni	M305
33	7585.33	Track_8_processed.xlsx_DTW_path.xlsx	Uni	Uni	M305
34	7873.41	Track_8_processed.xlsx_DTW_path.xlsx	Uni	Uni	M305
35	8005.8	Track_8_processed.xlsx_DTW_path.xlsx	Uni	Uni	M305
36	8281.12	Track_8_processed.xlsx_DTW_path.xlsx	Uni	Uni	M305
37	8426.28	Track_8_processed.xlsx_DTW_path.xlsx	Uni	Uni	M305
38	8668.48	Track_8_processed.xlsx_DTW_path.xlsx	Uni	Uni	M305
39	8833.57	Track_8_processed.xlsx_DTW_path.xlsx	Uni	Uni	M305
40	9051.73	Track_8_processed.xlsx_DTW_path.xlsx	Uni	Uni	M305
41	9204.85	Track_8_processed.xlsx_DTW_path.xlsx	Uni	Uni	M305
42	9393.43	Track_8_processed.xlsx_DTW_path.xlsx	Uni	Uni	M305
43	9543.81	Track_8_processed.xlsx_DTW_path.xlsx	Uni	Uni	M305
44	9632.95	Track_8_processed.xlsx_DTW_path.xlsx	Uni	Uni	M305
45	9950.02	Track_8_processed.xlsx_DTW_path.xlsx	Uni	Uni	M305
46	10115.2	Track_8_processed.xlsx_DTW_path.xlsx	Uni	Uni	M305
47	10210.8	Track_8_processed.xlsx_DTW_path.xlsx	Uni	Uni	M305
48	10508.4	Track_8_processed.xlsx_DTW_path.xlsx	Uni	Uni	M305
49	10671.3	Track_8_processed.xlsx_DTW_path.xlsx	Uni	Uni	M305
50	10811.3	Track_8_processed.xlsx_DTW_path.xlsx	Uni	Uni	M305
51	11093.9	Track_8_processed.xlsx_DTW_path.xlsx	Uni	Uni	M305
52	11242.1	Track_8_processed.xlsx_DTW_path.xlsx	Uni	Uni	M305
53	11404.2	Track_8_processed.xlsx_DTW_path.xlsx	Uni	Uni	M305
54	11587.4	Track_8_processed.xlsx_DTW_path.xlsx	Uni	Uni	M305
55	11741.1	Track_8_processed.xlsx_DTW_path.xlsx	Uni	Uni	M305
56	11890.8	Track_8_processed.xlsx_DTW_path.xlsx	Uni	Uni	M305
57	12033.3	Track_8_processed.xlsx_DTW_path.xlsx	Uni	Uni	M305
58	12213.4	Track_8_processed.xlsx_DTW_path.xlsx	Uni	Uni	M305
59	12360.3	Track_8_processed.xlsx_DTW_path.xlsx	Uni	Uni	M305
60	12519.2	Track_8_processed.xlsx_DTW_path.xlsx	Uni	Uni	M305
61	12740.8	Track_8_processed.xlsx_DTW_path.xlsx	Uni	Uni	M305
62	12943.4	Track_8_processed.xlsx_DTW_path.xlsx	Uni	Uni	M305
63	13035.9	Track_8_processed.xlsx_DTW_path.xlsx	Uni	Uni	M305
64	13259.2	Track_8_processed.xlsx_DTW_path.xlsx	Uni	Uni	M305
65	13384.4	Track_8_processed.xlsx_DTW_path.xlsx	Uni	Uni	M305
66	13632.6	Track_8_processed.xlsx_DTW_path.xlsx	Uni	Uni	M305
67	13753.6	Track_8_processed.xlsx_DTW_path.xlsx	Uni	Uni	M305
68	14005.1	Track_8_processed.xlsx_DTW_path.xlsx	Uni	Uni	M305
69	14133.4	Track_8_processed.xlsx_DTW_path.xlsx	Uni	Uni	M305
1	42.8897	Track_1249_processed.xlsx_DTW_path.xlsx	Bi	Bi	M317
2	137.163	Track_1249_processed.xlsx_DTW_path.xlsx	Bi	Bi	M317
3	186.855	Track_1249_processed.xlsx_DTW_path.xlsx	Bi	Bi	M317
4	305.929	Track_1249_processed.xlsx_DTW_path.xlsx	Bi	Bi	M317
5	361.22	Track_1249_processed.xlsx_DTW_path.xlsx	Bi	Bi	M317
6	416.118	Track_1249_processed.xlsx_DTW_path.xlsx	Bi	Bi	M317
7	468.404	Track_1249_processed.xlsx_DTW_path.xlsx	Bi	Bi	M317
8	581.329	Track_1249_processed.xlsx_DTW_path.xlsx	Bi	Bi	M317
9	646.785	Track_1249_processed.xlsx_DTW_path.xlsx	Bi	Bi	M317
10	741.272	Track_1249_processed.xlsx_DTW_path.xlsx	Bi	Bi	M317
11	790.045	Track_1249_processed.xlsx_DTW_path.xlsx	Bi	Bi	M317
12	927.315	Track_1249_processed.xlsx_DTW_path.xlsx	Bi	Bi	M317
13	994.482	Track_1249_processed.xlsx_DTW_path.xlsx	Bi	Bi	M317
14	1132.82	Track_1249_processed.xlsx_DTW_path.xlsx	Bi	Bi	M317
15	1198.02	Track_1249_processed.xlsx_DTW_path.xlsx	Bi	Bi	M317
16	1340.6	Track_1249_processed.xlsx_DTW_path.xlsx	Bi	Bi	M317
17	1402.13	Track_1249_processed.xlsx_DTW_path.xlsx	Bi	Bi	M317
18	1539.89	Track_1249_processed.xlsx_DTW_path.xlsx	Bi	Bi	M317
19	1616.31	Track_1249_processed.xlsx_DTW_path.xlsx	Bi	Bi	M317
20	1746.73	Track_1249_processed.xlsx_DTW_path.xlsx	Bi	Bi	M317
21	1823.1	Track_1249_processed.xlsx_DTW_path.xlsx	Bi	Bi	M317
22	1930.03	Track_1249_processed.xlsx_DTW_path.xlsx	Bi	Bi	M317
23	1991.69	Track_1249_processed.xlsx_DTW_path.xlsx	Bi	Bi	M317
24	2097.77	Track_1249_processed.xlsx_DTW_path.xlsx	Bi	Bi	M317
25	2204	Track_1249_processed.xlsx_DTW_path.xlsx	Bi	Bi	M317
26	2284.34	Track_1249_processed.xlsx_DTW_path.xlsx	Bi	Bi	M317
27	2413.25	Track_1249_processed.xlsx_DTW_path.xlsx	Bi	Bi	M317
28	2494.7	Track_1249_processed.xlsx_DTW_path.xlsx	Bi	Bi	M317
29	2649.91	Track_1249_processed.xlsx_DTW_path.xlsx	Bi	Bi	M317
30	2740.52	Track_1249_processed.xlsx_DTW_path.xlsx	Bi	Bi	M317
31	2867.12	Track_1249_processed.xlsx_DTW_path.xlsx	Bi	Bi	M317
32	2953.83	Track_1249_processed.xlsx_DTW_path.xlsx	Bi	Bi	M317
33	3053.31	Track_1249_processed.xlsx_DTW_path.xlsx	Bi	Bi	M317
34	3122.59	Track_1249_processed.xlsx_DTW_path.xlsx	Bi	Bi	M317
35	3189.87	Track_1249_processed.xlsx_DTW_path.xlsx	Bi	Bi	M317
36	3249.49	Track_1249_processed.xlsx_DTW_path.xlsx	Bi	Bi	M317
37	3326.4	Track_1249_processed.xlsx_DTW_path.xlsx	Bi	Bi	M317
38	3366.96	Track_1249_processed.xlsx_DTW_path.xlsx	Bi	Bi	M317
[truncated: 284 more rows]
