# Supplementary material for: Early coordination of cell migration and cardiac fate determination during mammalian gastrulation
Source: EMBO J. 2025 May 13;44(12):3327–59. doi: 10.1038/s44318-025-00441-0 (PMC12170898; doi:10.1038/s44318-025-00441-0)
Supplement: Supplementary file 25 — Source data Fig. 9 [file 44318_2025_441_MOESM25_ESM.zip › Source Data Fig. 9/9F/Fig.9F.xlsx]

## Sheet: Fig.9F
Fig 9F- Cell-cell contact analysis	Unipotent LVAVC = 10.7% ± 15.9 (n = 22)
	Unipotent Endocardium = 0% (n=1)
	Unipotent Pericardium = 37.3% ± 23.7 (n = 8)
	Unipotent ExEm = 11.4% ± 17.7 (n = 32)
	Bipotent = 3.5% ± 5.4 (n = 21)

## Sheet: Fig.9F_raw
File	Duration	Name	Movie	Relation	Fate	Potency	Cardiac
Track_238.xlsx	94.5946	JSQH176_Gen2a_contacts.xlsx	JSQH176	Gen2a	LV_Meso	Meso	Non
Track_1520.xlsx	87.1795	JSQH317_Gen2b_contacts.xlsx	JSQH317	Gen2b	LV_Meso	Meso	Non
Track_1523.xlsx	68	JSQH317_Gen2a_contacts.xlsx	JSQH317	Gen2a	Meso	Meso	Non
Track_678.xlsx	66.6667	JSQH317_Gen1_contacts.xlsx	JSQH317	Gen1	Pericardium	Uni	Cardiac
Track_440.xlsx	65.8537	JSQH317_Gen1_contacts.xlsx	JSQH317	Gen1	Meso	Meso	Non
Track_7.xlsx	64.2857	JSQH317_Gen1_contacts.xlsx	JSQH317	Gen1	Endoderm	Uni	Non
Track_121.xlsx	63.8889	JSQH194_Gen1_contacts.xlsx	JSQH194	Gen1	Meso	Meso	Non
Track_3094.xlsx	62.5	JSQH176_Gen1_contacts.xlsx	JSQH176	Gen1	ExEMeso	Uni	Non
Track_2693.xlsx	57.5	JSQH176_Gen2a_contacts.xlsx	JSQH176	Gen2a	LV_Meso	Meso	Non
Track_1301.xlsx	56.6667	JSQH176_Gen1_contacts.xlsx	JSQH176	Gen1	Pericardium	Uni	Cardiac
Track_3276.xlsx	54.5455	JSQH176_Gen2a_contacts.xlsx	JSQH176	Gen2a	Pericardium	Uni	Cardiac
Track_2014.xlsx	51.4286	JSQH176_Gen1_contacts.xlsx	JSQH176	Gen1	LV	Uni	Cardiac
Track_3033.xlsx	51.3514	JSQH176_Gen1_contacts.xlsx	JSQH176	Gen1	ExEMeso	Uni	Non
Track_798.xlsx	47.0588	JSQH176_Gen2b_contacts.xlsx	JSQH176	Gen2b	LV	Uni	Cardiac
Track_2672.xlsx	45.2381	JSQH176_Gen1_contacts.xlsx	JSQH176	Gen1	ExEMeso	Uni	Non
Track_3094.xlsx	44.7368	JSQH176_Gen2b_contacts.xlsx	JSQH176	Gen2b	ExEMeso	Uni	Non
Track_3276.xlsx	43.9024	JSQH176_Gen1_contacts.xlsx	JSQH176	Gen1	Pericardium	Uni	Cardiac
Track_3276.xlsx	42.3077	JSQH176_Gen2b_contacts.xlsx	JSQH176	Gen2b	Pericardium	Uni	Cardiac
Track_3080.xlsx	38.5965	JSQH176_Gen1_contacts.xlsx	JSQH176	Gen1	ExEMeso	Uni	Non
Track_2757.xlsx	34.2105	JSQH176_Gen1_contacts.xlsx	JSQH176	Gen1	LV	Uni	Cardiac
Track_1183.xlsx	33.3333	JSQH176_Gen2a_contacts.xlsx	JSQH176	Gen2a	LV	Uni	Cardiac
Track_1520.xlsx	28.5714	JSQH317_Gen2a_contacts.xlsx	JSQH317	Gen2a	LV_Meso	Meso	Non
Track_3173.xlsx	28.125	JSQH176_Gen1_contacts.xlsx	JSQH176	Gen1	ExEMeso	Uni	Non
Track_1099.xlsx	25.4902	JSQH176_Gen1_contacts.xlsx	JSQH176	Gen1	Pericardium	Uni	Cardiac
Track_139.xlsx	25	JSQH317_Gen2a_contacts.xlsx	JSQH317	Gen2a	Endocardium_Meso	Meso	Non
Track_3173.xlsx	25	JSQH176_Gen2a_contacts.xlsx	JSQH176	Gen2a	ExEMeso	Uni	Non
Track_3318.xlsx	21.6216	JSQH176_Gen1_contacts.xlsx	JSQH176	Gen1	Bi	Bi	Cardiac
Track_3597.xlsx	21.4286	JSQH176_Gen1_contacts.xlsx	JSQH176	Gen1	Meso	Meso	Non
Track_1520.xlsx	21.0526	JSQH317_Gen1_contacts.xlsx	JSQH317	Gen1	LV_Meso	Meso	Non
Track_2762.xlsx	14.2857	JSQH173_Gen1_contacts.xlsx	JSQH173	Gen1	Meso	Meso	Non
Track_199.xlsx	14.2857	JSQH176_Gen2a_contacts.xlsx	JSQH176	Gen2a	LV	Uni	Cardiac
Track_2303.xlsx	13.8889	JSQH176_Gen2b_contacts.xlsx	JSQH176	Gen2b	LV	Uni	Cardiac
Track_385.xlsx	13.3333	JSQH317_Gen2a_contacts.xlsx	JSQH317	Gen2a	LV	Uni	Cardiac
Track_86.xlsx	13.1579	JSQH194_Gen1_contacts.xlsx	JSQH194	Gen1	Meso	Meso	Non
Track_2642.xlsx	12.5	JSQH176_Gen1_contacts.xlsx	JSQH176	Gen1	ExEMeso	Uni	Non
Track_1171.xlsx	12.1951	JSQH317_Gen2b_contacts.xlsx	JSQH317	Gen2b	Bi	Bi	Cardiac
Track_3146.xlsx	10.5263	JSQH176_Gen1_contacts.xlsx	JSQH176	Gen1	LV_Meso	Meso	Non
Track_1536.xlsx	9.67742	JSQH317_Gen2a_contacts.xlsx	JSQH317	Gen2a	Meso	Meso	Non
Track_1401.xlsx	9.09091	JSQH317_Gen1_contacts.xlsx	JSQH317	Gen1	Meso	Meso	Non
Track_2303.xlsx	8.57143	JSQH176_Gen1_contacts.xlsx	JSQH176	Gen1	LV_Meso	Meso	Non
Track_1183.xlsx	8.10811	JSQH176_Gen2b_contacts.xlsx	JSQH176	Gen2b	LV_Meso	Meso	Non
Track_1249.xlsx	7.89474	JSQH317_Gen2a_contacts.xlsx	JSQH317	Gen2a	Bi	Bi	Cardiac
Track_430.xlsx	7.89474	JSQH176_Gen2b_contacts.xlsx	JSQH176	Gen2b	LV	Uni	Cardiac
Track_237.xlsx	7.40741	JSQH305_Gen1_contacts.xlsx	JSQH305	Gen1	Bi	Bi	Cardiac
Track_357.xlsx	6.89655	JSQH176_Gen1_contacts.xlsx	JSQH176	Gen1	Pericardium	Uni	Cardiac
Track_1589.xlsx	6.81818	JSQH176_Gen1_contacts.xlsx	JSQH176	Gen1	Bi	Bi	Cardiac
Track_1507.xlsx	6.25	JSQH176_Gen2b_contacts.xlsx	JSQH176	Gen2b	Meso	Meso	Non
Track_1523.xlsx	6.06061	JSQH317_Gen2b_contacts.xlsx	JSQH317	Gen2b	Endocardium_Meso	Meso	Non
Track_3029.xlsx	5.88235	JSQH176_Gen1_contacts.xlsx	JSQH176	Gen1	ExEMeso	Uni	Non
Track_991.xlsx	5.66038	JSQH317_Gen1_contacts.xlsx	JSQH317	Gen1	Meso	Meso	Non
Track_867.xlsx	5.55556	JSQH317_Gen2a_contacts.xlsx	JSQH317	Gen2a	ExEMeso	Uni	Non
Track_2177.xlsx	5.40541	JSQH176_Gen1_contacts.xlsx	JSQH176	Gen1	ExEMeso	Uni	Non
Track_1526.xlsx	5.40541	JSQH317_Gen1_contacts.xlsx	JSQH317	Gen1	ExEMeso	Uni	Non
Track_1249.xlsx	5.12821	JSQH317_Gen1_contacts.xlsx	JSQH317	Gen1	Bi	Bi	Cardiac
Track_3632.xlsx	5.12821	JSQH176_Gen1_contacts.xlsx	JSQH176	Gen1	Meso	Meso	Non
Track_3029.xlsx	5.12821	JSQH176_Gen2b_contacts.xlsx	JSQH176	Gen2b	ExEMeso	Uni	Non
Track_25.xlsx	4.87805	JSQH194_Gen1_contacts.xlsx	JSQH194	Gen1	Bi	Bi	Cardiac
Track_1373.xlsx	4.87805	JSQH176_Gen1_contacts.xlsx	JSQH176	Gen1	ExEMeso	Uni	Non
Track_956.xlsx	4.7619	JSQH317_Gen1_contacts.xlsx	JSQH317	Gen1	Meso	Meso	Non
Track_605.xlsx	4	JSQH317_Gen2a_contacts.xlsx	JSQH317	Gen2a	ExEMeso	Uni	Non
Track_659.xlsx	3.84615	JSQH317_Gen2a_contacts.xlsx	JSQH317	Gen2a	Meso	Meso	Non
Track_319.xlsx	3.84615	JSQH317_Gen2b_contacts.xlsx	JSQH317	Gen2b	LV	Uni	Cardiac
Track_3632.xlsx	3.7037	JSQH176_Gen2b_contacts.xlsx	JSQH176	Gen2b	Meso	Meso	Non
Track_121.xlsx	3.57143	JSQH194_Gen2b_contacts.xlsx	JSQH194	Gen2b	Meso	Meso	Non
Track_453.xlsx	3.44828	JSQH317_Gen2a_contacts.xlsx	JSQH317	Gen2a	Pericardium_Meso	Meso	Non
Track_121.xlsx	3.33333	JSQH194_Gen2a_contacts.xlsx	JSQH194	Gen2a	Meso	Meso	Non
Track_1401.xlsx	3.33333	JSQH317_Gen2a_contacts.xlsx	JSQH317	Gen2a	Meso	Meso	Non
Track_1401.xlsx	3.33333	JSQH317_Gen2b_contacts.xlsx	JSQH317	Gen2b	Meso	Meso	Non
Track_199.xlsx	3.33333	JSQH176_Gen2b_contacts.xlsx	JSQH176	Gen2b	LV	Uni	Cardiac
Track_3591.xlsx	3.22581	JSQH176_Gen1_contacts.xlsx	JSQH176	Gen1	Bi	Bi	Cardiac
Track_139.xlsx	3.22581	JSQH317_Gen2b_contacts.xlsx	JSQH317	Gen2b	Endocardium_Meso	Meso	Non
Track_798.xlsx	2.94118	JSQH176_Gen2a_contacts.xlsx	JSQH176	Gen2a	LV	Uni	Cardiac
Track_3093.xlsx	2.85714	JSQH176_Gen1_contacts.xlsx	JSQH176	Gen1	Meso	Meso	Non
Track_2112.xlsx	2.77778	JSQH176_Gen1_contacts.xlsx	JSQH176	Gen1	LV_Meso	Meso	Non
Track_2460.xlsx	2.7027	JSQH176_Gen1_contacts.xlsx	JSQH176	Gen1	Bi	Bi	Cardiac
Track_152.xlsx	2.7027	JSQH176_Gen1_contacts.xlsx	JSQH176	Gen1	Atria_Meso	Meso	Non
Track_1527.xlsx	2.7027	JSQH317_Gen1_contacts.xlsx	JSQH317	Gen1	LV_Meso	Meso	Non
Track_1249.xlsx	2.7027	JSQH317_Gen2b_contacts.xlsx	JSQH317	Gen2b	LV_Meso	Meso	Non
Track_3347.xlsx	2.7027	JSQH176_Gen1_contacts.xlsx	JSQH176	Gen1	ExEMeso	Uni	Non
Track_867.xlsx	2.7027	JSQH317_Gen1_contacts.xlsx	JSQH317	Gen1	ExEMeso	Uni	Non
Track_2390.xlsx	2.63158	JSQH173_Gen1_contacts.xlsx	JSQH173	Gen1	Meso	Meso	Non
Track_2690.xlsx	2.63158	JSQH176_Gen1_contacts.xlsx	JSQH176	Gen1	Meso	Meso	Non
Track_2693.xlsx	2.63158	JSQH176_Gen2b_contacts.xlsx	JSQH176	Gen2b	LV_Meso	Meso	Non
Track_385.xlsx	2.63158	JSQH317_Gen1_contacts.xlsx	JSQH317	Gen1	LV_Meso	Meso	Non
Track_3663.xlsx	2.63158	JSQH176_Gen1_contacts.xlsx	JSQH176	Gen1	LV	Uni	Cardiac
Track_820.xlsx	2.5641	JSQH317_Gen1_contacts.xlsx	JSQH317	Gen1	Meso	Meso	Non
Track_3349.xlsx	2.5641	JSQH176_Gen1_contacts.xlsx	JSQH176	Gen1	ExEMeso	Uni	Non
Track_605.xlsx	2.5641	JSQH317_Gen1_contacts.xlsx	JSQH317	Gen1	ExEMeso	Uni	Non
Track_319.xlsx	2.5	JSQH317_Gen1_contacts.xlsx	JSQH317	Gen1	LV	Uni	Cardiac
Track_1.xlsx	2.43902	JSQH194_Gen1_contacts.xlsx	JSQH194	Gen1	Bi	Bi	Cardiac
Track_1198.xlsx	2.43902	JSQH176_Gen1_contacts.xlsx	JSQH176	Gen1	LV_Meso	Meso	Non
Track_2693.xlsx	2.43902	JSQH176_Gen1_contacts.xlsx	JSQH176	Gen1	LV_Meso	Meso	Non
Track_1222.xlsx	2.43902	JSQH317_Gen1_contacts.xlsx	JSQH317	Gen1	Meso	Meso	Non
Track_1335.xlsx	2.43902	JSQH317_Gen1_contacts.xlsx	JSQH317	Gen1	Meso	Meso	Non
Track_199.xlsx	2.43902	JSQH176_Gen1_contacts.xlsx	JSQH176	Gen1	LV	Uni	Cardiac
Track_2689.xlsx	2.38095	JSQH176_Gen1_contacts.xlsx	JSQH176	Gen1	LV_Meso	Meso	Non
Track_430.xlsx	2.38095	JSQH176_Gen2a_contacts.xlsx	JSQH176	Gen2a	LV	Uni	Cardiac
Track_486.xlsx	2.38095	JSQH176_Gen2a_contacts.xlsx	JSQH176	Gen2a	ExEMeso	Uni	Non
Track_238.xlsx	2.38095	JSQH176_Gen2b_contacts.xlsx	JSQH176	Gen2b	ExEMeso	Uni	Non
Track_1391.xlsx	2.38095	JSQH317_Gen1_contacts.xlsx	JSQH317	Gen1	ExEMeso	Uni	Non
Track_139.xlsx	2.32558	JSQH317_Gen1_contacts.xlsx	JSQH317	Gen1	Endocardium_Meso	Meso	Non
Track_1059.xlsx	1.92308	JSQH176_Gen1_contacts.xlsx	JSQH176	Gen1	Pericardium	Uni	Cardiac
Track_3073.xlsx	1.78571	JSQH176_Gen1_contacts.xlsx	JSQH176	Gen1	ExEMeso	Uni	Non
Track_1946.xlsx	0	JSQH173_Gen1_contacts.xlsx	JSQH173	Gen1	Bi	Bi	Cardiac
Track_2816.xlsx	0	JSQH173_Gen1_contacts.xlsx	JSQH173	Gen1	Bi	Bi	Cardiac
Track_1397.xlsx	0	JSQH176_Gen1_contacts.xlsx	JSQH176	Gen1	Bi	Bi	Non
Track_1629.xlsx	0	JSQH176_Gen1_contacts.xlsx	JSQH176	Gen1	Bi	Bi	Cardiac
Track_238.xlsx	0	JSQH176_Gen1_contacts.xlsx	JSQH176	Gen1	Bi	Bi	Cardiac
Track_1589.xlsx	0	JSQH176_Gen2a_contacts.xlsx	JSQH176	Gen2a	Bi	Bi	Cardiac
Track_1171.xlsx	0	JSQH317_Gen1_contacts.xlsx	JSQH317	Gen1	Bi	Bi	Cardiac
Track_15.xlsx	0	JSQH317_Gen1_contacts.xlsx	JSQH317	Gen1	Bi	Bi	Cardiac
Track_395.xlsx	0	JSQH317_Gen1_contacts.xlsx	JSQH317	Gen1	Bi	Bi	Cardiac
Track_453.xlsx	0	JSQH317_Gen1_contacts.xlsx	JSQH317	Gen1	Bi	Bi	Cardiac
Track_15.xlsx	0	JSQH317_Gen2b_contacts.xlsx	JSQH317	Gen2b	Bi	Bi	Cardiac
Track_2415.xlsx	0	JSQH173_Gen1_contacts.xlsx	JSQH173	Gen1	Meso	Meso	Non
Track_1183.xlsx	0	JSQH176_Gen1_contacts.xlsx	JSQH176	Gen1	LV_Meso	Meso	Non
Track_1507.xlsx	0	JSQH176_Gen1_contacts.xlsx	JSQH176	Gen1	Meso	Meso	Non
Track_1541.xlsx	0	JSQH176_Gen1_contacts.xlsx	JSQH176	Gen1	Meso	Meso	Non
Track_1581.xlsx	0	JSQH176_Gen1_contacts.xlsx	JSQH176	Gen1	Atria_Meso	Meso	Non
Track_2157.xlsx	0	JSQH176_Gen1_contacts.xlsx	JSQH176	Gen1	Meso	Meso	Non
Track_2721.xlsx	0	JSQH176_Gen1_contacts.xlsx	JSQH176	Gen1	Meso	Meso	Non
Track_3266.xlsx	0	JSQH176_Gen1_contacts.xlsx	JSQH176	Gen1	Meso	Meso	Non
Track_3458.xlsx	0	JSQH176_Gen1_contacts.xlsx	JSQH176	Gen1	Meso	Meso	Non
Track_3614.xlsx	0	JSQH176_Gen1_contacts.xlsx	JSQH176	Gen1	Meso	Meso	Non
Track_3625.xlsx	0	JSQH176_Gen1_contacts.xlsx	JSQH176	Gen1	Meso	Meso	Non
Track_3943.xlsx	0	JSQH176_Gen1_contacts.xlsx	JSQH176	Gen1	LV_Meso	Meso	Non
Track_3949.xlsx	0	JSQH176_Gen1_contacts.xlsx	JSQH176	Gen1	LV_Meso	Meso	Non
Track_1507.xlsx	0	JSQH176_Gen2a_contacts.xlsx	JSQH176	Gen2a	Meso	Meso	Non
Track_129.xlsx	0	JSQH194_Gen1_contacts.xlsx	JSQH194	Gen1	LV_Meso	Meso	Non
Track_1338.xlsx	0	JSQH317_Gen1_contacts.xlsx	JSQH317	Gen1	Meso	Meso	Non
Track_1406.xlsx	0	JSQH317_Gen1_contacts.xlsx	JSQH317	Gen1	Meso	Meso	Non
Track_1523.xlsx	0	JSQH317_Gen1_contacts.xlsx	JSQH317	Gen1	Endocardium_Meso	Meso	Non
Track_1536.xlsx	0	JSQH317_Gen1_contacts.xlsx	JSQH317	Gen1	Meso	Meso	Non
Track_20.xlsx	0	JSQH317_Gen1_contacts.xlsx	JSQH317	Gen1	Meso	Meso	Non
Track_379.xlsx	0	JSQH317_Gen1_contacts.xlsx	JSQH317	Gen1	Meso	Meso	Non
Track_646.xlsx	0	JSQH317_Gen1_contacts.xlsx	JSQH317	Gen1	ExEMeso_Meso	Meso	Non
Track_659.xlsx	0	JSQH317_Gen1_contacts.xlsx	JSQH317	Gen1	Meso	Meso	Non
Track_725.xlsx	0	JSQH317_Gen1_contacts.xlsx	JSQH317	Gen1	Meso	Meso	Non
Track_755.xlsx	0	JSQH317_Gen1_contacts.xlsx	JSQH317	Gen1	Meso	Meso	Non
Track_989.xlsx	0	JSQH317_Gen1_contacts.xlsx	JSQH317	Gen1	Meso	Meso	Non
Track_1527.xlsx	0	JSQH317_Gen2a_contacts.xlsx	JSQH317	Gen2a	LV_Meso	Meso	Non
Track_991.xlsx	0	JSQH317_Gen2a_contacts.xlsx	JSQH317	Gen2a	Meso	Meso	Non
Track_1536.xlsx	0	JSQH317_Gen2b_contacts.xlsx	JSQH317	Gen2b	Meso	Meso	Non
Track_385.xlsx	0	JSQH317_Gen2b_contacts.xlsx	JSQH317	Gen2b	Meso	Meso	Non
Track_659.xlsx	0	JSQH317_Gen2b_contacts.xlsx	JSQH317	Gen2b	Meso	Meso	Non
Track_991.xlsx	0	JSQH317_Gen2b_contacts.xlsx	JSQH317	Gen2b	Meso	Meso	Non
Track_248.xlsx	0	JSQH173_Gen1_contacts.xlsx	JSQH173	Gen1	ExEMeso	Uni	Non
Track_279.xlsx	0	JSQH173_Gen1_contacts.xlsx	JSQH173	Gen1	ExEMeso	Uni	Non
Track_2636.xlsx	0	JSQH176_Gen1_contacts.xlsx	JSQH176	Gen1	Endoderm	Uni	Non
Track_3944.xlsx	0	JSQH176_Gen1_contacts.xlsx	JSQH176	Gen1	LV	Uni	Cardiac
Track_430.xlsx	0	JSQH176_Gen1_contacts.xlsx	JSQH176	Gen1	LV	Uni	Cardiac
Track_466.xlsx	0	JSQH176_Gen1_contacts.xlsx	JSQH176	Gen1	Endocardium	Uni	Cardiac
Track_798.xlsx	0	JSQH176_Gen1_contacts.xlsx	JSQH176	Gen1	LV	Uni	Cardiac
Track_947.xlsx	0	JSQH176_Gen1_contacts.xlsx	JSQH176	Gen1	Endoderm	Uni	Non
Track_2303.xlsx	0	JSQH176_Gen2a_contacts.xlsx	JSQH176	Gen2a	LV	Uni	Cardiac
Track_1589.xlsx	0	JSQH176_Gen2b_contacts.xlsx	JSQH176	Gen2b	ExEMeso	Uni	Non
Track_3033.xlsx	0	JSQH176_Gen2b_contacts.xlsx	JSQH176	Gen2b	ExEMeso	Uni	Non
Track_10.xlsx	0	JSQH317_Gen1_contacts.xlsx	JSQH317	Gen1	Endoderm	Uni	Non
Track_1420.xlsx	0	JSQH317_Gen1_contacts.xlsx	JSQH317	Gen1	ExEMeso	Uni	Non
Track_236.xlsx	0	JSQH317_Gen1_contacts.xlsx	JSQH317	Gen1	LV	Uni	Cardiac
Track_1171.xlsx	0	JSQH317_Gen2a_contacts.xlsx	JSQH317	Gen2a	ExEMeso	Uni	Non
Track_1343.xlsx	0	JSQH317_Gen2a_contacts.xlsx	JSQH317	Gen2a	ExEMeso	Uni	Non
Track_15.xlsx	0	JSQH317_Gen2a_contacts.xlsx	JSQH317	Gen2a	LV	Uni	Cardiac
Track_319.xlsx	0	JSQH317_Gen2a_contacts.xlsx	JSQH317	Gen2a	LV	Uni	Cardiac
Track_395.xlsx	0	JSQH317_Gen2a_contacts.xlsx	JSQH317	Gen2a	ExEMeso	Uni	Non
Track_605.xlsx	0	JSQH317_Gen2b_contacts.xlsx	JSQH317	Gen2b	ExEMeso	Uni	Non
