# Supplementary material for: Early coordination of cell migration and cardiac fate determination during mammalian gastrulation
Source: EMBO J. 2025 May 13;44(12):3327–59. doi: 10.1038/s44318-025-00441-0 (PMC12170898; doi:10.1038/s44318-025-00441-0)
Supplement: Supplementary file 25 — Source data Fig. 9 [file 44318_2025_441_MOESM25_ESM.zip › Source Data Fig. 9/9A/Fig.9A.xlsx]

## Sheet: 9A
Step	Distance	FileName	Potency_X	Potency	Movie
1	37.9022	Track_1373_processed.xlsx_DTW_path.xlsx	Uni_X	Uni	M176
2	145.999	Track_1373_processed.xlsx_DTW_path.xlsx	Uni_X	Uni	M176
3	189.742	Track_1373_processed.xlsx_DTW_path.xlsx	Uni_X	Uni	M176
4	296.691	Track_1373_processed.xlsx_DTW_path.xlsx	Uni_X	Uni	M176
5	341.067	Track_1373_processed.xlsx_DTW_path.xlsx	Uni_X	Uni	M176
6	440.697	Track_1373_processed.xlsx_DTW_path.xlsx	Uni_X	Uni	M176
7	492.453	Track_1373_processed.xlsx_DTW_path.xlsx	Uni_X	Uni	M176
8	595.035	Track_1373_processed.xlsx_DTW_path.xlsx	Uni_X	Uni	M176
9	646.058	Track_1373_processed.xlsx_DTW_path.xlsx	Uni_X	Uni	M176
10	738.094	Track_1373_processed.xlsx_DTW_path.xlsx	Uni_X	Uni	M176
11	794.648	Track_1373_processed.xlsx_DTW_path.xlsx	Uni_X	Uni	M176
12	825.342	Track_1373_processed.xlsx_DTW_path.xlsx	Uni_X	Uni	M176
13	881.76	Track_1373_processed.xlsx_DTW_path.xlsx	Uni_X	Uni	M176
14	918.473	Track_1373_processed.xlsx_DTW_path.xlsx	Uni_X	Uni	M176
15	990.697	Track_1373_processed.xlsx_DTW_path.xlsx	Uni_X	Uni	M176
16	1053.3	Track_1373_processed.xlsx_DTW_path.xlsx	Uni_X	Uni	M176
17	1155.28	Track_1373_processed.xlsx_DTW_path.xlsx	Uni_X	Uni	M176
18	1203.54	Track_1373_processed.xlsx_DTW_path.xlsx	Uni_X	Uni	M176
19	1287.02	Track_1373_processed.xlsx_DTW_path.xlsx	Uni_X	Uni	M176
20	1341.23	Track_1373_processed.xlsx_DTW_path.xlsx	Uni_X	Uni	M176
21	1410.71	Track_1373_processed.xlsx_DTW_path.xlsx	Uni_X	Uni	M176
22	1490.45	Track_1373_processed.xlsx_DTW_path.xlsx	Uni_X	Uni	M176
23	1544.92	Track_1373_processed.xlsx_DTW_path.xlsx	Uni_X	Uni	M176
24	1627.98	Track_1373_processed.xlsx_DTW_path.xlsx	Uni_X	Uni	M176
25	1690.8	Track_1373_processed.xlsx_DTW_path.xlsx	Uni_X	Uni	M176
26	1767.56	Track_1373_processed.xlsx_DTW_path.xlsx	Uni_X	Uni	M176
27	1817.2	Track_1373_processed.xlsx_DTW_path.xlsx	Uni_X	Uni	M176
28	1917.48	Track_1373_processed.xlsx_DTW_path.xlsx	Uni_X	Uni	M176
29	1982.07	Track_1373_processed.xlsx_DTW_path.xlsx	Uni_X	Uni	M176
30	2072.7	Track_1373_processed.xlsx_DTW_path.xlsx	Uni_X	Uni	M176
31	2115.89	Track_1373_processed.xlsx_DTW_path.xlsx	Uni_X	Uni	M176
32	2191.18	Track_1373_processed.xlsx_DTW_path.xlsx	Uni_X	Uni	M176
33	2224.72	Track_1373_processed.xlsx_DTW_path.xlsx	Uni_X	Uni	M176
34	2309.27	Track_1373_processed.xlsx_DTW_path.xlsx	Uni_X	Uni	M176
35	2357.34	Track_1373_processed.xlsx_DTW_path.xlsx	Uni_X	Uni	M176
36	2419.19	Track_1373_processed.xlsx_DTW_path.xlsx	Uni_X	Uni	M176
37	2472.12	Track_1373_processed.xlsx_DTW_path.xlsx	Uni_X	Uni	M176
38	2564.47	Track_1373_processed.xlsx_DTW_path.xlsx	Uni_X	Uni	M176
39	2610.75	Track_1373_processed.xlsx_DTW_path.xlsx	Uni_X	Uni	M176
40	2715.79	Track_1373_processed.xlsx_DTW_path.xlsx	Uni_X	Uni	M176
41	2812.33	Track_1373_processed.xlsx_DTW_path.xlsx	Uni_X	Uni	M176
42	2875.81	Track_1373_processed.xlsx_DTW_path.xlsx	Uni_X	Uni	M176
43	2973.22	Track_1373_processed.xlsx_DTW_path.xlsx	Uni_X	Uni	M176
44	3026.48	Track_1373_processed.xlsx_DTW_path.xlsx	Uni_X	Uni	M176
45	3102.01	Track_1373_processed.xlsx_DTW_path.xlsx	Uni_X	Uni	M176
46	3140.46	Track_1373_processed.xlsx_DTW_path.xlsx	Uni_X	Uni	M176
47	3215.1	Track_1373_processed.xlsx_DTW_path.xlsx	Uni_X	Uni	M176
48	3281.66	Track_1373_processed.xlsx_DTW_path.xlsx	Uni_X	Uni	M176
49	3317.78	Track_1373_processed.xlsx_DTW_path.xlsx	Uni_X	Uni	M176
50	3377.89	Track_1373_processed.xlsx_DTW_path.xlsx	Uni_X	Uni	M176
51	3423.48	Track_1373_processed.xlsx_DTW_path.xlsx	Uni_X	Uni	M176
52	3491.67	Track_1373_processed.xlsx_DTW_path.xlsx	Uni_X	Uni	M176
53	3525.39	Track_1373_processed.xlsx_DTW_path.xlsx	Uni_X	Uni	M176
54	3593.89	Track_1373_processed.xlsx_DTW_path.xlsx	Uni_X	Uni	M176
55	3630.95	Track_1373_processed.xlsx_DTW_path.xlsx	Uni_X	Uni	M176
56	3719.94	Track_1373_processed.xlsx_DTW_path.xlsx	Uni_X	Uni	M176
57	3762.28	Track_1373_processed.xlsx_DTW_path.xlsx	Uni_X	Uni	M176
58	3830.07	Track_1373_processed.xlsx_DTW_path.xlsx	Uni_X	Uni	M176
59	3877.31	Track_1373_processed.xlsx_DTW_path.xlsx	Uni_X	Uni	M176
60	3965.78	Track_1373_processed.xlsx_DTW_path.xlsx	Uni_X	Uni	M176
61	4012.6	Track_1373_processed.xlsx_DTW_path.xlsx	Uni_X	Uni	M176
62	4103.19	Track_1373_processed.xlsx_DTW_path.xlsx	Uni_X	Uni	M176
63	4154.78	Track_1373_processed.xlsx_DTW_path.xlsx	Uni_X	Uni	M176
64	4253.18	Track_1373_processed.xlsx_DTW_path.xlsx	Uni_X	Uni	M176
65	4348.78	Track_1373_processed.xlsx_DTW_path.xlsx	Uni_X	Uni	M176
66	4399.52	Track_1373_processed.xlsx_DTW_path.xlsx	Uni_X	Uni	M176
67	4496.6	Track_1373_processed.xlsx_DTW_path.xlsx	Uni_X	Uni	M176
68	4596.13	Track_1373_processed.xlsx_DTW_path.xlsx	Uni_X	Uni	M176
69	4625.57	Track_1373_processed.xlsx_DTW_path.xlsx	Uni_X	Uni	M176
70	4670.86	Track_1373_processed.xlsx_DTW_path.xlsx	Uni_X	Uni	M176
71	4702.96	Track_1373_processed.xlsx_DTW_path.xlsx	Uni_X	Uni	M176
72	4760.87	Track_1373_processed.xlsx_DTW_path.xlsx	Uni_X	Uni	M176
1	29.1453	Track_2177_processed.xlsx_DTW_path.xlsx	Uni_X	Uni	M176
2	106.039	Track_2177_processed.xlsx_DTW_path.xlsx	Uni_X	Uni	M176
3	145.522	Track_2177_processed.xlsx_DTW_path.xlsx	Uni_X	Uni	M176
4	218.209	Track_2177_processed.xlsx_DTW_path.xlsx	Uni_X	Uni	M176
5	291.831	Track_2177_processed.xlsx_DTW_path.xlsx	Uni_X	Uni	M176
6	357.314	Track_2177_processed.xlsx_DTW_path.xlsx	Uni_X	Uni	M176
7	443.624	Track_2177_processed.xlsx_DTW_path.xlsx	Uni_X	Uni	M176
8	501.723	Track_2177_processed.xlsx_DTW_path.xlsx	Uni_X	Uni	M176
9	565.687	Track_2177_processed.xlsx_DTW_path.xlsx	Uni_X	Uni	M176
10	600.594	Track_2177_processed.xlsx_DTW_path.xlsx	Uni_X	Uni	M176
11	683.271	Track_2177_processed.xlsx_DTW_path.xlsx	Uni_X	Uni	M176
12	723.942	Track_2177_processed.xlsx_DTW_path.xlsx	Uni_X	Uni	M176
13	807.106	Track_2177_processed.xlsx_DTW_path.xlsx	Uni_X	Uni	M176
14	857.598	Track_2177_processed.xlsx_DTW_path.xlsx	Uni_X	Uni	M176
15	944.649	Track_2177_processed.xlsx_DTW_path.xlsx	Uni_X	Uni	M176
16	997.312	Track_2177_processed.xlsx_DTW_path.xlsx	Uni_X	Uni	M176
17	1094.85	Track_2177_processed.xlsx_DTW_path.xlsx	Uni_X	Uni	M176
18	1153.47	Track_2177_processed.xlsx_DTW_path.xlsx	Uni_X	Uni	M176
19	1258.45	Track_2177_processed.xlsx_DTW_path.xlsx	Uni_X	Uni	M176
20	1320.65	Track_2177_processed.xlsx_DTW_path.xlsx	Uni_X	Uni	M176
21	1450.82	Track_2177_processed.xlsx_DTW_path.xlsx	Uni_X	Uni	M176
22	1568.05	Track_2177_processed.xlsx_DTW_path.xlsx	Uni_X	Uni	M176
23	1643.77	Track_2177_processed.xlsx_DTW_path.xlsx	Uni_X	Uni	M176
24	1758.95	Track_2177_processed.xlsx_DTW_path.xlsx	Uni_X	Uni	M176
25	1825.62	Track_2177_processed.xlsx_DTW_path.xlsx	Uni_X	Uni	M176
26	1936.4	Track_2177_processed.xlsx_DTW_path.xlsx	Uni_X	Uni	M176
27	1985.62	Track_2177_processed.xlsx_DTW_path.xlsx	Uni_X	Uni	M176
28	2067.92	Track_2177_processed.xlsx_DTW_path.xlsx	Uni_X	Uni	M176
29	2120.13	Track_2177_processed.xlsx_DTW_path.xlsx	Uni_X	Uni	M176
30	2205.25	Track_2177_processed.xlsx_DTW_path.xlsx	Uni_X	Uni	M176
31	2248.32	Track_2177_processed.xlsx_DTW_path.xlsx	Uni_X	Uni	M176
32	2375.08	Track_2177_processed.xlsx_DTW_path.xlsx	Uni_X	Uni	M176
33	2494.24	Track_2177_processed.xlsx_DTW_path.xlsx	Uni_X	Uni	M176
34	2569.48	Track_2177_processed.xlsx_DTW_path.xlsx	Uni_X	Uni	M176
35	2717	Track_2177_processed.xlsx_DTW_path.xlsx	Uni_X	Uni	M176
36	2783.67	Track_2177_processed.xlsx_DTW_path.xlsx	Uni_X	Uni	M176
37	2874.98	Track_2177_processed.xlsx_DTW_path.xlsx	Uni_X	Uni	M176
38	2927.65	Track_2177_processed.xlsx_DTW_path.xlsx	Uni_X	Uni	M176
39	3013.18	Track_2177_processed.xlsx_DTW_path.xlsx	Uni_X	Uni	M176
40	3067.63	Track_2177_processed.xlsx_DTW_path.xlsx	Uni_X	Uni	M176
41	3181.66	Track_2177_processed.xlsx_DTW_path.xlsx	Uni_X	Uni	M176
42	3238.36	Track_2177_processed.xlsx_DTW_path.xlsx	Uni_X	Uni	M176
43	3345.83	Track_2177_processed.xlsx_DTW_path.xlsx	Uni_X	Uni	M176
44	3407.96	Track_2177_processed.xlsx_DTW_path.xlsx	Uni_X	Uni	M176
1	26.9615	Track_2642_processed.xlsx_DTW_path.xlsx	Uni_X	Uni	M176
2	104.419	Track_2642_processed.xlsx_DTW_path.xlsx	Uni_X	Uni	M176
3	149.444	Track_2642_processed.xlsx_DTW_path.xlsx	Uni_X	Uni	M176
4	215.972	Track_2642_processed.xlsx_DTW_path.xlsx	Uni_X	Uni	M176
5	245.16	Track_2642_processed.xlsx_DTW_path.xlsx	Uni_X	Uni	M176
6	304.937	Track_2642_processed.xlsx_DTW_path.xlsx	Uni_X	Uni	M176
7	335.191	Track_2642_processed.xlsx_DTW_path.xlsx	Uni_X	Uni	M176
8	401.83	Track_2642_processed.xlsx_DTW_path.xlsx	Uni_X	Uni	M176
9	436.252	Track_2642_processed.xlsx_DTW_path.xlsx	Uni_X	Uni	M176
10	462.821	Track_2642_processed.xlsx_DTW_path.xlsx	Uni_X	Uni	M176
11	478.49	Track_2642_processed.xlsx_DTW_path.xlsx	Uni_X	Uni	M176
12	511.74	Track_2642_processed.xlsx_DTW_path.xlsx	Uni_X	Uni	M176
13	528.879	Track_2642_processed.xlsx_DTW_path.xlsx	Uni_X	Uni	M176
14	623.671	Track_2642_processed.xlsx_DTW_path.xlsx	Uni_X	Uni	M176
15	671.463	Track_2642_processed.xlsx_DTW_path.xlsx	Uni_X	Uni	M176
16	767.424	Track_2642_processed.xlsx_DTW_path.xlsx	Uni_X	Uni	M176
17	816.451	Track_2642_processed.xlsx_DTW_path.xlsx	Uni_X	Uni	M176
18	911.418	Track_2642_processed.xlsx_DTW_path.xlsx	Uni_X	Uni	M176
19	965.167	Track_2642_processed.xlsx_DTW_path.xlsx	Uni_X	Uni	M176
20	991.625	Track_2642_processed.xlsx_DTW_path.xlsx	Uni_X	Uni	M176
21	1045.36	Track_2642_processed.xlsx_DTW_path.xlsx	Uni_X	Uni	M176
22	1076.76	Track_2642_processed.xlsx_DTW_path.xlsx	Uni_X	Uni	M176
23	1138.59	Track_2642_processed.xlsx_DTW_path.xlsx	Uni_X	Uni	M176
24	1172.34	Track_2642_processed.xlsx_DTW_path.xlsx	Uni_X	Uni	M176
25	1226.64	Track_2642_processed.xlsx_DTW_path.xlsx	Uni_X	Uni	M176
26	1279.31	Track_2642_processed.xlsx_DTW_path.xlsx	Uni_X	Uni	M176
27	1307.06	Track_2642_processed.xlsx_DTW_path.xlsx	Uni_X	Uni	M176
28	1366.26	Track_2642_processed.xlsx_DTW_path.xlsx	Uni_X	Uni	M176
29	1420.64	Track_2642_processed.xlsx_DTW_path.xlsx	Uni_X	Uni	M176
30	1522.33	Track_2642_processed.xlsx_DTW_path.xlsx	Uni_X	Uni	M176
31	1581.22	Track_2642_processed.xlsx_DTW_path.xlsx	Uni_X	Uni	M176
32	1693.11	Track_2642_processed.xlsx_DTW_path.xlsx	Uni_X	Uni	M176
33	1748.72	Track_2642_processed.xlsx_DTW_path.xlsx	Uni_X	Uni	M176
34	1827.38	Track_2642_processed.xlsx_DTW_path.xlsx	Uni_X	Uni	M176
35	1868.57	Track_2642_processed.xlsx_DTW_path.xlsx	Uni_X	Uni	M176
36	1958.04	Track_2642_processed.xlsx_DTW_path.xlsx	Uni_X	Uni	M176
37	2006.68	Track_2642_processed.xlsx_DTW_path.xlsx	Uni_X	Uni	M176
38	2086.38	Track_2642_processed.xlsx_DTW_path.xlsx	Uni_X	Uni	M176
39	2136.51	Track_2642_processed.xlsx_DTW_path.xlsx	Uni_X	Uni	M176
40	2219.34	Track_2642_processed.xlsx_DTW_path.xlsx	Uni_X	Uni	M176
41	2266.86	Track_2642_processed.xlsx_DTW_path.xlsx	Uni_X	Uni	M176
42	2344.99	Track_2642_processed.xlsx_DTW_path.xlsx	Uni_X	Uni	M176
43	2380.6	Track_2642_processed.xlsx_DTW_path.xlsx	Uni_X	Uni	M176
44	2450.99	Track_2642_processed.xlsx_DTW_path.xlsx	Uni_X	Uni	M176
45	2484.09	Track_2642_processed.xlsx_DTW_path.xlsx	Uni_X	Uni	M176
46	2564.8	Track_2642_processed.xlsx_DTW_path.xlsx	Uni_X	Uni	M176
47	2640.7	Track_2642_processed.xlsx_DTW_path.xlsx	Uni_X	Uni	M176
48	2692.12	Track_2642_processed.xlsx_DTW_path.xlsx	Uni_X	Uni	M176
49	2744.02	Track_2642_processed.xlsx_DTW_path.xlsx	Uni_X	Uni	M176
50	2793.74	Track_2642_processed.xlsx_DTW_path.xlsx	Uni_X	Uni	M176
51	2852.4	Track_2642_processed.xlsx_DTW_path.xlsx	Uni_X	Uni	M176
52	2914.81	Track_2642_processed.xlsx_DTW_path.xlsx	Uni_X	Uni	M176
1	36.1713	Track_2672_processed.xlsx_DTW_path.xlsx	Uni_X	Uni	M176
2	107.919	Track_2672_processed.xlsx_DTW_path.xlsx	Uni_X	Uni	M176
3	146.91	Track_2672_processed.xlsx_DTW_path.xlsx	Uni_X	Uni	M176
4	222.563	Track_2672_processed.xlsx_DTW_path.xlsx	Uni_X	Uni	M176
5	264.181	Track_2672_processed.xlsx_DTW_path.xlsx	Uni_X	Uni	M176
6	310.265	Track_2672_processed.xlsx_DTW_path.xlsx	Uni_X	Uni	M176
7	339.277	Track_2672_processed.xlsx_DTW_path.xlsx	Uni_X	Uni	M176
8	356.575	Track_2672_processed.xlsx_DTW_path.xlsx	Uni_X	Uni	M176
9	382.347	Track_2672_processed.xlsx_DTW_path.xlsx	Uni_X	Uni	M176
10	394.958	Track_2672_processed.xlsx_DTW_path.xlsx	Uni_X	Uni	M176
11	418.123	Track_2672_processed.xlsx_DTW_path.xlsx	Uni_X	Uni	M176
12	438.288	Track_2672_processed.xlsx_DTW_path.xlsx	Uni_X	Uni	M176
13	484	Track_2672_processed.xlsx_DTW_path.xlsx	Uni_X	Uni	M176
14	510.528	Track_2672_processed.xlsx_DTW_path.xlsx	Uni_X	Uni	M176
15	568.532	Track_2672_processed.xlsx_DTW_path.xlsx	Uni_X	Uni	M176
16	601.629	Track_2672_processed.xlsx_DTW_path.xlsx	Uni_X	Uni	M176
17	662.691	Track_2672_processed.xlsx_DTW_path.xlsx	Uni_X	Uni	M176
18	698.584	Track_2672_processed.xlsx_DTW_path.xlsx	Uni_X	Uni	M176
19	754.909	Track_2672_processed.xlsx_DTW_path.xlsx	Uni_X	Uni	M176
20	776.969	Track_2672_processed.xlsx_DTW_path.xlsx	Uni_X	Uni	M176
21	784.925	Track_2672_processed.xlsx_DTW_path.xlsx	Uni_X	Uni	M176
22	810.584	Track_2672_processed.xlsx_DTW_path.xlsx	Uni_X	Uni	M176
23	797.286	Track_2672_processed.xlsx_DTW_path.xlsx	Uni_X	Uni	M176
24	820.897	Track_2672_processed.xlsx_DTW_path.xlsx	Uni_X	Uni	M176
25	815.618	Track_2672_processed.xlsx_DTW_path.xlsx	Uni_X	Uni	M176
26	837.413	Track_2672_processed.xlsx_DTW_path.xlsx	Uni_X	Uni	M176
27	881.72	Track_2672_processed.xlsx_DTW_path.xlsx	Uni_X	Uni	M176
28	916.194	Track_2672_processed.xlsx_DTW_path.xlsx	Uni_X	Uni	M176
29	963.295	Track_2672_processed.xlsx_DTW_path.xlsx	Uni_X	Uni	M176
30	1013.08	Track_2672_processed.xlsx_DTW_path.xlsx	Uni_X	Uni	M176
31	1039.17	Track_2672_processed.xlsx_DTW_path.xlsx	Uni_X	Uni	M176
32	1091.04	Track_2672_processed.xlsx_DTW_path.xlsx	Uni_X	Uni	M176
33	1121.6	Track_2672_processed.xlsx_DTW_path.xlsx	Uni_X	Uni	M176
34	1180.88	Track_2672_processed.xlsx_DTW_path.xlsx	Uni_X	Uni	M176
35	1225.74	Track_2672_processed.xlsx_DTW_path.xlsx	Uni_X	Uni	M176
36	1310.66	Track_2672_processed.xlsx_DTW_path.xlsx	Uni_X	Uni	M176
37	1360.25	Track_2672_processed.xlsx_DTW_path.xlsx	Uni_X	Uni	M176
38	1451.91	Track_2672_processed.xlsx_DTW_path.xlsx	Uni_X	Uni	M176
39	1502.21	Track_2672_processed.xlsx_DTW_path.xlsx	Uni_X	Uni	M176
40	1593.22	Track_2672_processed.xlsx_DTW_path.xlsx	Uni_X	Uni	M176
41	1659.15	Track_2672_processed.xlsx_DTW_path.xlsx	Uni_X	Uni	M176
42	1748.68	Track_2672_processed.xlsx_DTW_path.xlsx	Uni_X	Uni	M176
43	1821.27	Track_2672_processed.xlsx_DTW_path.xlsx	Uni_X	Uni	M176
44	1923.28	Track_2672_processed.xlsx_DTW_path.xlsx	Uni_X	Uni	M176
45	2003.07	Track_2672_processed.xlsx_DTW_path.xlsx	Uni_X	Uni	M176
46	2085.53	Track_2672_processed.xlsx_DTW_path.xlsx	Uni_X	Uni	M176
47	2171.88	Track_2672_processed.xlsx_DTW_path.xlsx	Uni_X	Uni	M176
48	2255.19	Track_2672_processed.xlsx_DTW_path.xlsx	Uni_X	Uni	M176
49	2355.3	Track_2672_processed.xlsx_DTW_path.xlsx	Uni_X	Uni	M176
50	2426.43	Track_2672_processed.xlsx_DTW_path.xlsx	Uni_X	Uni	M176
51	2528.13	Track_2672_processed.xlsx_DTW_path.xlsx	Uni_X	Uni	M176
52	2573.95	Track_2672_processed.xlsx_DTW_path.xlsx	Uni_X	Uni	M176
53	2696.95	Track_2672_processed.xlsx_DTW_path.xlsx	Uni_X	Uni	M176
54	2770.17	Track_2672_processed.xlsx_DTW_path.xlsx	Uni_X	Uni	M176
55	2885.11	Track_2672_processed.xlsx_DTW_path.xlsx	Uni_X	Uni	M176
1	76.0812	Track_3029_processed.xlsx_DTW_path.xlsx	Uni_X	Uni	M176
2	194.383	Track_3029_processed.xlsx_DTW_path.xlsx	Uni_X	Uni	M176
3	253.436	Track_3029_processed.xlsx_DTW_path.xlsx	Uni_X	Uni	M176
4	334.405	Track_3029_processed.xlsx_DTW_path.xlsx	Uni_X	Uni	M176
5	380.408	Track_3029_processed.xlsx_DTW_path.xlsx	Uni_X	Uni	M176
6	488.183	Track_3029_processed.xlsx_DTW_path.xlsx	Uni_X	Uni	M176
7	539.009	Track_3029_processed.xlsx_DTW_path.xlsx	Uni_X	Uni	M176
8	614.05	Track_3029_processed.xlsx_DTW_path.xlsx	Uni_X	Uni	M176
9	664.644	Track_3029_processed.xlsx_DTW_path.xlsx	Uni_X	Uni	M176
10	780.049	Track_3029_processed.xlsx_DTW_path.xlsx	Uni_X	Uni	M176
11	838.545	Track_3029_processed.xlsx_DTW_path.xlsx	Uni_X	Uni	M176
12	939.239	Track_3029_processed.xlsx_DTW_path.xlsx	Uni_X	Uni	M176
13	998.387	Track_3029_processed.xlsx_DTW_path.xlsx	Uni_X	Uni	M176
14	1036.77	Track_3029_processed.xlsx_DTW_path.xlsx	Uni_X	Uni	M176
15	1053.01	Track_3029_processed.xlsx_DTW_path.xlsx	Uni_X	Uni	M176
16	1079.61	Track_3029_processed.xlsx_DTW_path.xlsx	Uni_X	Uni	M176
17	1092.01	Track_3029_processed.xlsx_DTW_path.xlsx	Uni_X	Uni	M176
18	1121.9	Track_3029_processed.xlsx_DTW_path.xlsx	Uni_X	Uni	M176
19	1148.76	Track_3029_processed.xlsx_DTW_path.xlsx	Uni_X	Uni	M176
20	1179.49	Track_3029_processed.xlsx_DTW_path.xlsx	Uni_X	Uni	M176
21	1202.37	Track_3029_processed.xlsx_DTW_path.xlsx	Uni_X	Uni	M176
22	1213.72	Track_3029_processed.xlsx_DTW_path.xlsx	Uni_X	Uni	M176
23	1234.79	Track_3029_processed.xlsx_DTW_path.xlsx	Uni_X	Uni	M176
24	1270.59	Track_3029_processed.xlsx_DTW_path.xlsx	Uni_X	Uni	M176
25	1326.26	Track_3029_processed.xlsx_DTW_path.xlsx	Uni_X	Uni	M176
26	1368.81	Track_3029_processed.xlsx_DTW_path.xlsx	Uni_X	Uni	M176
27	1460.31	Track_3029_processed.xlsx_DTW_path.xlsx	Uni_X	Uni	M176
28	1524.85	Track_3029_processed.xlsx_DTW_path.xlsx	Uni_X	Uni	M176
29	1570.56	Track_3029_processed.xlsx_DTW_path.xlsx	Uni_X	Uni	M176
30	1661.5	Track_3029_processed.xlsx_DTW_path.xlsx	Uni_X	Uni	M176
31	1726.86	Track_3029_processed.xlsx_DTW_path.xlsx	Uni_X	Uni	M176
32	1825.65	Track_3029_processed.xlsx_DTW_path.xlsx	Uni_X	Uni	M176
33	1889.23	Track_3029_processed.xlsx_DTW_path.xlsx	Uni_X	Uni	M176
34	1986.54	Track_3029_processed.xlsx_DTW_path.xlsx	Uni_X	Uni	M176
35	1994.74	Track_3029_processed.xlsx_DTW_path.xlsx	Uni_X	Uni	M176
36	2085.87	Track_3029_processed.xlsx_DTW_path.xlsx	Uni_X	Uni	M176
37	2102.47	Track_3029_processed.xlsx_DTW_path.xlsx	Uni_X	Uni	M176
38	2190.53	Track_3029_processed.xlsx_DTW_path.xlsx	Uni_X	Uni	M176
39	2226.39	Track_3029_processed.xlsx_DTW_path.xlsx	Uni_X	Uni	M176
40	2338.73	Track_3029_processed.xlsx_DTW_path.xlsx	Uni_X	Uni	M176
41	2403.73	Track_3029_processed.xlsx_DTW_path.xlsx	Uni_X	Uni	M176
42	2515.32	Track_3029_processed.xlsx_DTW_path.xlsx	Uni_X	Uni	M176
43	2577.04	Track_3029_processed.xlsx_DTW_path.xlsx	Uni_X	Uni	M176
44	2689.96	Track_3029_processed.xlsx_DTW_path.xlsx	Uni_X	Uni	M176
1	32.3697	Track_3033_processed.xlsx_DTW_path.xlsx	Uni_X	Uni	M176
2	105.559	Track_3033_processed.xlsx_DTW_path.xlsx	Uni_X	Uni	M176
3	126.818	Track_3033_processed.xlsx_DTW_path.xlsx	Uni_X	Uni	M176
4	210.18	Track_3033_processed.xlsx_DTW_path.xlsx	Uni_X	Uni	M176
5	249.539	Track_3033_processed.xlsx_DTW_path.xlsx	Uni_X	Uni	M176
6	315.83	Track_3033_processed.xlsx_DTW_path.xlsx	Uni_X	Uni	M176
7	377.461	Track_3033_processed.xlsx_DTW_path.xlsx	Uni_X	Uni	M176
8	408.968	Track_3033_processed.xlsx_DTW_path.xlsx	Uni_X	Uni	M176
9	502.707	Track_3033_processed.xlsx_DTW_path.xlsx	Uni_X	Uni	M176
10	557.071	Track_3033_processed.xlsx_DTW_path.xlsx	Uni_X	Uni	M176
11	663.446	Track_3033_processed.xlsx_DTW_path.xlsx	Uni_X	Uni	M176
12	716.973	Track_3033_processed.xlsx_DTW_path.xlsx	Uni_X	Uni	M176
13	835.366	Track_3033_processed.xlsx_DTW_path.xlsx	Uni_X	Uni	M176
14	891.194	Track_3033_processed.xlsx_DTW_path.xlsx	Uni_X	Uni	M176
15	977.8	Track_3033_processed.xlsx_DTW_path.xlsx	Uni_X	Uni	M176
16	1031.71	Track_3033_processed.xlsx_DTW_path.xlsx	Uni_X	Uni	M176
17	1108.9	Track_3033_processed.xlsx_DTW_path.xlsx	Uni_X	Uni	M176
18	1157.88	Track_3033_processed.xlsx_DTW_path.xlsx	Uni_X	Uni	M176
19	1227.88	Track_3033_processed.xlsx_DTW_path.xlsx	Uni_X	Uni	M176
20	1262.76	Track_3033_processed.xlsx_DTW_path.xlsx	Uni_X	Uni	M176
21	1324.59	Track_3033_processed.xlsx_DTW_path.xlsx	Uni_X	Uni	M176
22	1398.58	Track_3033_processed.xlsx_DTW_path.xlsx	Uni_X	Uni	M176
23	1450.37	Track_3033_processed.xlsx_DTW_path.xlsx	Uni_X	Uni	M176
24	1523.66	Track_3033_processed.xlsx_DTW_path.xlsx	Uni_X	Uni	M176
25	1562.34	Track_3033_processed.xlsx_DTW_path.xlsx	Uni_X	Uni	M176
26	1623.59	Track_3033_processed.xlsx_DTW_path.xlsx	Uni_X	Uni	M176
27	1666.5	Track_3033_processed.xlsx_DTW_path.xlsx	Uni_X	Uni	M176
28	1750.83	Track_3033_processed.xlsx_DTW_path.xlsx	Uni_X	Uni	M176
29	1786.23	Track_3033_processed.xlsx_DTW_path.xlsx	Uni_X	Uni	M176
30	1853.34	Track_3033_processed.xlsx_DTW_path.xlsx	Uni_X	Uni	M176
31	1919.52	Track_3033_processed.xlsx_DTW_path.xlsx	Uni_X	Uni	M176
32	1981.36	Track_3033_processed.xlsx_DTW_path.xlsx	Uni_X	Uni	M176
33	2014.8	Track_3033_processed.xlsx_DTW_path.xlsx	Uni_X	Uni	M176
34	2075.99	Track_3033_processed.xlsx_DTW_path.xlsx	Uni_X	Uni	M176
35	2114.13	Track_3033_processed.xlsx_DTW_path.xlsx	Uni_X	Uni	M176
36	2183.55	Track_3033_processed.xlsx_DTW_path.xlsx	Uni_X	Uni	M176
37	2219.96	Track_3033_processed.xlsx_DTW_path.xlsx	Uni_X	Uni	M176
38	2291.09	Track_3033_processed.xlsx_DTW_path.xlsx	Uni_X	Uni	M176
39	2330.05	Track_3033_processed.xlsx_DTW_path.xlsx	Uni_X	Uni	M176
40	2362.56	Track_3033_processed.xlsx_DTW_path.xlsx	Uni_X	Uni	M176
41	2406.13	Track_3033_processed.xlsx_DTW_path.xlsx	Uni_X	Uni	M176
42	2433.35	Track_3033_processed.xlsx_DTW_path.xlsx	Uni_X	Uni	M176
43	2467.8	Track_3033_processed.xlsx_DTW_path.xlsx	Uni_X	Uni	M176
44	2506.09	Track_3033_processed.xlsx_DTW_path.xlsx	Uni_X	Uni	M176
45	2528.84	Track_3033_processed.xlsx_DTW_path.xlsx	Uni_X	Uni	M176
46	2572.45	Track_3033_processed.xlsx_DTW_path.xlsx	Uni_X	Uni	M176
47	2604.99	Track_3033_processed.xlsx_DTW_path.xlsx	Uni_X	Uni	M176
1	35.6604	Track_3073_processed.xlsx_DTW_path.xlsx	Uni_X	Uni	M176
2	112.669	Track_3073_processed.xlsx_DTW_path.xlsx	Uni_X	Uni	M176
3	160.179	Track_3073_processed.xlsx_DTW_path.xlsx	Uni_X	Uni	M176
4	255.062	Track_3073_processed.xlsx_DTW_path.xlsx	Uni_X	Uni	M176
5	305.479	Track_3073_processed.xlsx_DTW_path.xlsx	Uni_X	Uni	M176
6	406.772	Track_3073_processed.xlsx_DTW_path.xlsx	Uni_X	Uni	M176
7	461.687	Track_3073_processed.xlsx_DTW_path.xlsx	Uni_X	Uni	M176
8	576.417	Track_3073_processed.xlsx_DTW_path.xlsx	Uni_X	Uni	M176
9	680.664	Track_3073_processed.xlsx_DTW_path.xlsx	Uni_X	Uni	M176
10	734.327	Track_3073_processed.xlsx_DTW_path.xlsx	Uni_X	Uni	M176
11	855.997	Track_3073_processed.xlsx_DTW_path.xlsx	Uni_X	Uni	M176
12	919.972	Track_3073_processed.xlsx_DTW_path.xlsx	Uni_X	Uni	M176
13	1023.07	Track_3073_processed.xlsx_DTW_path.xlsx	Uni_X	Uni	M176
14	1087.02	Track_3073_processed.xlsx_DTW_path.xlsx	Uni_X	Uni	M176
15	1200.45	Track_3073_processed.xlsx_DTW_path.xlsx	Uni_X	Uni	M176
16	1259.18	Track_3073_processed.xlsx_DTW_path.xlsx	Uni_X	Uni	M176
17	1408.07	Track_3073_processed.xlsx_DTW_path.xlsx	Uni_X	Uni	M176
18	1487.93	Track_3073_processed.xlsx_DTW_path.xlsx	Uni_X	Uni	M176
19	1659.15	Track_3073_processed.xlsx_DTW_path.xlsx	Uni_X	Uni	M176
20	1731.86	Track_3073_processed.xlsx_DTW_path.xlsx	Uni_X	Uni	M176
21	1869.12	Track_3073_processed.xlsx_DTW_path.xlsx	Uni_X	Uni	M176
22	1943.53	Track_3073_processed.xlsx_DTW_path.xlsx	Uni_X	Uni	M176
23	2083.06	Track_3073_processed.xlsx_DTW_path.xlsx	Uni_X	Uni	M176
24	2229.06	Track_3073_processed.xlsx_DTW_path.xlsx	Uni_X	Uni	M176
25	2303.47	Track_3073_processed.xlsx_DTW_path.xlsx	Uni_X	Uni	M176
26	2463.12	Track_3073_processed.xlsx_DTW_path.xlsx	Uni_X	Uni	M176
27	2629.26	Track_3073_processed.xlsx_DTW_path.xlsx	Uni_X	Uni	M176
28	2723.61	Track_3073_processed.xlsx_DTW_path.xlsx	Uni_X	Uni	M176
29	2933.81	Track_3073_processed.xlsx_DTW_path.xlsx	Uni_X	Uni	M176
30	3055.28	Track_3073_processed.xlsx_DTW_path.xlsx	Uni_X	Uni	M176
31	3269.95	Track_3073_processed.xlsx_DTW_path.xlsx	Uni_X	Uni	M176
32	3396.18	Track_3073_processed.xlsx_DTW_path.xlsx	Uni_X	Uni	M176
33	3614.58	Track_3073_processed.xlsx_DTW_path.xlsx	Uni_X	Uni	M176
34	3726.75	Track_3073_processed.xlsx_DTW_path.xlsx	Uni_X	Uni	M176
35	3952.81	Track_3073_processed.xlsx_DTW_path.xlsx	Uni_X	Uni	M176
36	4068.23	Track_3073_processed.xlsx_DTW_path.xlsx	Uni_X	Uni	M176
37	4273.47	Track_3073_processed.xlsx_DTW_path.xlsx	Uni_X	Uni	M176
38	4374.63	Track_3073_processed.xlsx_DTW_path.xlsx	Uni_X	Uni	M176
39	4541.95	Track_3073_processed.xlsx_DTW_path.xlsx	Uni_X	Uni	M176
40	4703.88	Track_3073_processed.xlsx_DTW_path.xlsx	Uni_X	Uni	M176
41	4786.4	Track_3073_processed.xlsx_DTW_path.xlsx	Uni_X	Uni	M176
42	4965.85	Track_3073_processed.xlsx_DTW_path.xlsx	Uni_X	Uni	M176
43	5057.84	Track_3073_processed.xlsx_DTW_path.xlsx	Uni_X	Uni	M176
44	5217.91	Track_3073_processed.xlsx_DTW_path.xlsx	Uni_X	Uni	M176
45	5323.49	Track_3073_processed.xlsx_DTW_path.xlsx	Uni_X	Uni	M176
46	5544.15	Track_3073_processed.xlsx_DTW_path.xlsx	Uni_X	Uni	M176
47	5662.65	Track_3073_processed.xlsx_DTW_path.xlsx	Uni_X	Uni	M176
48	5906.93	Track_3073_processed.xlsx_DTW_path.xlsx	Uni_X	Uni	M176
49	6027.53	Track_3073_processed.xlsx_DTW_path.xlsx	Uni_X	Uni	M176
50	6267.19	Track_3073_processed.xlsx_DTW_path.xlsx	Uni_X	Uni	M176
51	6381.12	Track_3073_processed.xlsx_DTW_path.xlsx	Uni_X	Uni	M176
52	6608.7	Track_3073_processed.xlsx_DTW_path.xlsx	Uni_X	Uni	M176
53	6732.12	Track_3073_processed.xlsx_DTW_path.xlsx	Uni_X	Uni	M176
54	6999.53	Track_3073_processed.xlsx_DTW_path.xlsx	Uni_X	Uni	M176
55	7164.75	Track_3073_processed.xlsx_DTW_path.xlsx	Uni_X	Uni	M176
56	7403.1	Track_3073_processed.xlsx_DTW_path.xlsx	Uni_X	Uni	M176
57	7584.57	Track_3073_processed.xlsx_DTW_path.xlsx	Uni_X	Uni	M176
58	7741.03	Track_3073_processed.xlsx_DTW_path.xlsx	Uni_X	Uni	M176
59	7889.66	Track_3073_processed.xlsx_DTW_path.xlsx	Uni_X	Uni	M176
60	7960.87	Track_3073_processed.xlsx_DTW_path.xlsx	Uni_X	Uni	M176
61	8099.48	Track_3073_processed.xlsx_DTW_path.xlsx	Uni_X	Uni	M176
62	8198.02	Track_3073_processed.xlsx_DTW_path.xlsx	Uni_X	Uni	M176
63	8324.87	Track_3073_processed.xlsx_DTW_path.xlsx	Uni_X	Uni	M176
64	8421.26	Track_3073_processed.xlsx_DTW_path.xlsx	Uni_X	Uni	M176
65	8625.24	Track_3073_processed.xlsx_DTW_path.xlsx	Uni_X	Uni	M176
66	8744.87	Track_3073_processed.xlsx_DTW_path.xlsx	Uni_X	Uni	M176
67	8979.6	Track_3073_processed.xlsx_DTW_path.xlsx	Uni_X	Uni	M176
68	9112.53	Track_3073_processed.xlsx_DTW_path.xlsx	Uni_X	Uni	M176
69	9338.13	Track_3073_processed.xlsx_DTW_path.xlsx	Uni_X	Uni	M176
70	9460.74	Track_3073_processed.xlsx_DTW_path.xlsx	Uni_X	Uni	M176
71	9754.88	Track_3073_processed.xlsx_DTW_path.xlsx	Uni_X	Uni	M176
72	9909.55	Track_3073_processed.xlsx_DTW_path.xlsx	Uni_X	Uni	M176
73	10197.8	Track_3073_processed.xlsx_DTW_path.xlsx	Uni_X	Uni	M176
74	10488.4	Track_3073_processed.xlsx_DTW_path.xlsx	Uni_X	Uni	M176
75	10639.3	Track_3073_processed.xlsx_DTW_path.xlsx	Uni_X	Uni	M176
76	10910.6	Track_3073_processed.xlsx_DTW_path.xlsx	Uni_X	Uni	M176
77	11052	Track_3073_processed.xlsx_DTW_path.xlsx	Uni_X	Uni	M176
78	11346.2	Track_3073_processed.xlsx_DTW_path.xlsx	Uni_X	Uni	M176
79	11518.5	Track_3073_processed.xlsx_DTW_path.xlsx	Uni_X	Uni	M176
80	11839.7	Track_3073_processed.xlsx_DTW_path.xlsx	Uni_X	Uni	M176
81	12039.9	Track_3073_processed.xlsx_DTW_path.xlsx	Uni_X	Uni	M176
1	28.593	Track_3080_processed.xlsx_DTW_path.xlsx	Uni_X	Uni	M176
2	74.7517	Track_3080_processed.xlsx_DTW_path.xlsx	Uni_X	Uni	M176
3	94.9814	Track_3080_processed.xlsx_DTW_path.xlsx	Uni_X	Uni	M176
4	147.971	Track_3080_processed.xlsx_DTW_path.xlsx	Uni_X	Uni	M176
5	169.85	Track_3080_processed.xlsx_DTW_path.xlsx	Uni_X	Uni	M176
6	208.156	Track_3080_processed.xlsx_DTW_path.xlsx	Uni_X	Uni	M176
7	225.018	Track_3080_processed.xlsx_DTW_path.xlsx	Uni_X	Uni	M176
8	311.114	Track_3080_processed.xlsx_DTW_path.xlsx	Uni_X	Uni	M176
9	346.366	Track_3080_processed.xlsx_DTW_path.xlsx	Uni_X	Uni	M176
10	411.531	Track_3080_processed.xlsx_DTW_path.xlsx	Uni_X	Uni	M176
11	470.289	Track_3080_processed.xlsx_DTW_path.xlsx	Uni_X	Uni	M176
12	569.126	Track_3080_processed.xlsx_DTW_path.xlsx	Uni_X	Uni	M176
13	622.22	Track_3080_processed.xlsx_DTW_path.xlsx	Uni_X	Uni	M176
14	723.689	Track_3080_processed.xlsx_DTW_path.xlsx	Uni_X	Uni	M176
15	745.804	Track_3080_processed.xlsx_DTW_path.xlsx	Uni_X	Uni	M176
16	758.493	Track_3080_processed.xlsx_DTW_path.xlsx	Uni_X	Uni	M176
17	781.489	Track_3080_processed.xlsx_DTW_path.xlsx	Uni_X	Uni	M176
18	809.839	Track_3080_processed.xlsx_DTW_path.xlsx	Uni_X	Uni	M176
19	858.764	Track_3080_processed.xlsx_DTW_path.xlsx	Uni_X	Uni	M176
20	887.365	Track_3080_processed.xlsx_DTW_path.xlsx	Uni_X	Uni	M176
21	941.483	Track_3080_processed.xlsx_DTW_path.xlsx	Uni_X	Uni	M176
22	964.786	Track_3080_processed.xlsx_DTW_path.xlsx	Uni_X	Uni	M176
23	1009.21	Track_3080_processed.xlsx_DTW_path.xlsx	Uni_X	Uni	M176
24	1050.8	Track_3080_processed.xlsx_DTW_path.xlsx	Uni_X	Uni	M176
25	1072.89	Track_3080_processed.xlsx_DTW_path.xlsx	Uni_X	Uni	M176
26	1099.43	Track_3080_processed.xlsx_DTW_path.xlsx	Uni_X	Uni	M176
27	1121.26	Track_3080_processed.xlsx_DTW_path.xlsx	Uni_X	Uni	M176
28	1166.79	Track_3080_processed.xlsx_DTW_path.xlsx	Uni_X	Uni	M176
29	1190.77	Track_3080_processed.xlsx_DTW_path.xlsx	Uni_X	Uni	M176
30	1231.57	Track_3080_processed.xlsx_DTW_path.xlsx	Uni_X	Uni	M176
31	1264.57	Track_3080_processed.xlsx_DTW_path.xlsx	Uni_X	Uni	M176
32	1282.87	Track_3080_processed.xlsx_DTW_path.xlsx	Uni_X	Uni	M176
33	1298.24	Track_3080_processed.xlsx_DTW_path.xlsx	Uni_X	Uni	M176
34	1344.04	Track_3080_processed.xlsx_DTW_path.xlsx	Uni_X	Uni	M176
35	1381.23	Track_3080_processed.xlsx_DTW_path.xlsx	Uni_X	Uni	M176
36	1452.98	Track_3080_processed.xlsx_DTW_path.xlsx	Uni_X	Uni	M176
37	1499.44	Track_3080_processed.xlsx_DTW_path.xlsx	Uni_X	Uni	M176
38	1531.36	Track_3080_processed.xlsx_DTW_path.xlsx	Uni_X	Uni	M176
39	1622.2	Track_3080_processed.xlsx_DTW_path.xlsx	Uni_X	Uni	M176
40	1656.63	Track_3080_processed.xlsx_DTW_path.xlsx	Uni_X	Uni	M176
41	1696.79	Track_3080_processed.xlsx_DTW_path.xlsx	Uni_X	Uni	M176
42	1722.23	Track_3080_processed.xlsx_DTW_path.xlsx	Uni_X	Uni	M176
43	1757	Track_3080_processed.xlsx_DTW_path.xlsx	Uni_X	Uni	M176
44	1783.73	Track_3080_processed.xlsx_DTW_path.xlsx	Uni_X	Uni	M176
45	1863.19	Track_3080_processed.xlsx_DTW_path.xlsx	Uni_X	Uni	M176
46	1904.78	Track_3080_processed.xlsx_DTW_path.xlsx	Uni_X	Uni	M176
47	1984.02	Track_3080_processed.xlsx_DTW_path.xlsx	Uni_X	Uni	M176
48	2037.82	Track_3080_processed.xlsx_DTW_path.xlsx	Uni_X	Uni	M176
49	2099.34	Track_3080_processed.xlsx_DTW_path.xlsx	Uni_X	Uni	M176
50	2169.64	Track_3080_processed.xlsx_DTW_path.xlsx	Uni_X	Uni	M176
51	2215.73	Track_3080_processed.xlsx_DTW_path.xlsx	Uni_X	Uni	M176
52	2305.68	Track_3080_processed.xlsx_DTW_path.xlsx	Uni_X	Uni	M176
53	2372	Track_3080_processed.xlsx_DTW_path.xlsx	Uni_X	Uni	M176
54	2480.81	Track_3080_processed.xlsx_DTW_path.xlsx	Uni_X	Uni	M176
55	2548.3	Track_3080_processed.xlsx_DTW_path.xlsx	Uni_X	Uni	M176
56	2671.05	Track_3080_processed.xlsx_DTW_path.xlsx	Uni_X	Uni	M176
57	2739.26	Track_3080_processed.xlsx_DTW_path.xlsx	Uni_X	Uni	M176
58	2857.09	Track_3080_processed.xlsx_DTW_path.xlsx	Uni_X	Uni	M176
59	2893.75	Track_3080_processed.xlsx_DTW_path.xlsx	Uni_X	Uni	M176
60	2999.82	Track_3080_processed.xlsx_DTW_path.xlsx	Uni_X	Uni	M176
61	3035.59	Track_3080_processed.xlsx_DTW_path.xlsx	Uni_X	Uni	M176
62	3139.57	Track_3080_processed.xlsx_DTW_path.xlsx	Uni_X	Uni	M176
63	3227.99	Track_3080_processed.xlsx_DTW_path.xlsx	Uni_X	Uni	M176
64	3331.47	Track_3080_processed.xlsx_DTW_path.xlsx	Uni_X	Uni	M176
65	3485.11	Track_3080_processed.xlsx_DTW_path.xlsx	Uni_X	Uni	M176
66	3612.64	Track_3080_processed.xlsx_DTW_path.xlsx	Uni_X	Uni	M176
1	34.6832	Track_3094_processed.xlsx_DTW_path.xlsx	Uni_X	Uni	M176
2	118.904	Track_3094_processed.xlsx_DTW_path.xlsx	Uni_X	Uni	M176
3	153.72	Track_3094_processed.xlsx_DTW_path.xlsx	Uni_X	Uni	M176
4	249.11	Track_3094_processed.xlsx_DTW_path.xlsx	Uni_X	Uni	M176
5	297.021	Track_3094_processed.xlsx_DTW_path.xlsx	Uni_X	Uni	M176
6	375.363	Track_3094_processed.xlsx_DTW_path.xlsx	Uni_X	Uni	M176
7	411.863	Track_3094_processed.xlsx_DTW_path.xlsx	Uni_X	Uni	M176
8	469.006	Track_3094_processed.xlsx_DTW_path.xlsx	Uni_X	Uni	M176
9	500.209	Track_3094_processed.xlsx_DTW_path.xlsx	Uni_X	Uni	M176
10	576.406	Track_3094_processed.xlsx_DTW_path.xlsx	Uni_X	Uni	M176
11	613.836	Track_3094_processed.xlsx_DTW_path.xlsx	Uni_X	Uni	M176
12	688.835	Track_3094_processed.xlsx_DTW_path.xlsx	Uni_X	Uni	M176
13	726.635	Track_3094_processed.xlsx_DTW_path.xlsx	Uni_X	Uni	M176
14	804.713	Track_3094_processed.xlsx_DTW_path.xlsx	Uni_X	Uni	M176
15	839.877	Track_3094_processed.xlsx_DTW_path.xlsx	Uni_X	Uni	M176
16	921.933	Track_3094_processed.xlsx_DTW_path.xlsx	Uni_X	Uni	M176
17	978.285	Track_3094_processed.xlsx_DTW_path.xlsx	Uni_X	Uni	M176
18	1041.05	Track_3094_processed.xlsx_DTW_path.xlsx	Uni_X	Uni	M176
19	1104.76	Track_3094_processed.xlsx_DTW_path.xlsx	Uni_X	Uni	M176
20	1122.39	Track_3094_processed.xlsx_DTW_path.xlsx	Uni_X	Uni	M176
21	1156.95	Track_3094_processed.xlsx_DTW_path.xlsx	Uni_X	Uni	M176
22	1173.86	Track_3094_processed.xlsx_DTW_path.xlsx	Uni_X	Uni	M176
23	1214.69	Track_3094_processed.xlsx_DTW_path.xlsx	Uni_X	Uni	M176
24	1235.59	Track_3094_processed.xlsx_DTW_path.xlsx	Uni_X	Uni	M176
25	1275.39	Track_3094_processed.xlsx_DTW_path.xlsx	Uni_X	Uni	M176
26	1312.32	Track_3094_processed.xlsx_DTW_path.xlsx	Uni_X	Uni	M176
27	1373.59	Track_3094_processed.xlsx_DTW_path.xlsx	Uni_X	Uni	M176
28	1405.93	Track_3094_processed.xlsx_DTW_path.xlsx	Uni_X	Uni	M176
29	1460.93	Track_3094_processed.xlsx_DTW_path.xlsx	Uni_X	Uni	M176
30	1491.15	Track_3094_processed.xlsx_DTW_path.xlsx	Uni_X	Uni	M176
31	1513.15	Track_3094_processed.xlsx_DTW_path.xlsx	Uni_X	Uni	M176
32	1525.16	Track_3094_processed.xlsx_DTW_path.xlsx	Uni_X	Uni	M176
33	1546.49	Track_3094_processed.xlsx_DTW_path.xlsx	Uni_X	Uni	M176
34	1559.51	Track_3094_processed.xlsx_DTW_path.xlsx	Uni_X	Uni	M176
35	1582.24	Track_3094_processed.xlsx_DTW_path.xlsx	Uni_X	Uni	M176
36	1605.71	Track_3094_processed.xlsx_DTW_path.xlsx	Uni_X	Uni	M176
37	1619.08	Track_3094_processed.xlsx_DTW_path.xlsx	Uni_X	Uni	M176
38	1644.5	Track_3094_processed.xlsx_DTW_path.xlsx	Uni_X	Uni	M176
39	1657.13	Track_3094_processed.xlsx_DTW_path.xlsx	Uni_X	Uni	M176
40	1685.71	Track_3094_processed.xlsx_DTW_path.xlsx	Uni_X	Uni	M176
41	1715.58	Track_3094_processed.xlsx_DTW_path.xlsx	Uni_X	Uni	M176
42	1738.9	Track_3094_processed.xlsx_DTW_path.xlsx	Uni_X	Uni	M176
43	1753.39	Track_3094_processed.xlsx_DTW_path.xlsx	Uni_X	Uni	M176
44	1761.59	Track_3094_processed.xlsx_DTW_path.xlsx	Uni_X	Uni	M176
45	1806.38	Track_3094_processed.xlsx_DTW_path.xlsx	Uni_X	Uni	M176
46	1831.56	Track_3094_processed.xlsx_DTW_path.xlsx	Uni_X	Uni	M176
47	1867.72	Track_3094_processed.xlsx_DTW_path.xlsx	Uni_X	Uni	M176
48	1892.61	Track_3094_processed.xlsx_DTW_path.xlsx	Uni_X	Uni	M176
49	1946.17	Track_3094_processed.xlsx_DTW_path.xlsx	Uni_X	Uni	M176
50	1974.19	Track_3094_processed.xlsx_DTW_path.xlsx	Uni_X	Uni	M176
51	2026.29	Track_3094_processed.xlsx_DTW_path.xlsx	Uni_X	Uni	M176
1	35.5097	Track_3173_processed.xlsx_DTW_path.xlsx	Uni_X	Uni	M176
2	110.18	Track_3173_processed.xlsx_DTW_path.xlsx	Uni_X	Uni	M176
3	147.008	Track_3173_processed.xlsx_DTW_path.xlsx	Uni_X	Uni	M176
4	215.155	Track_3173_processed.xlsx_DTW_path.xlsx	Uni_X	Uni	M176
5	248.908	Track_3173_processed.xlsx_DTW_path.xlsx	Uni_X	Uni	M176
6	327.368	Track_3173_processed.xlsx_DTW_path.xlsx	Uni_X	Uni	M176
7	369.694	Track_3173_processed.xlsx_DTW_path.xlsx	Uni_X	Uni	M176
8	448.075	Track_3173_processed.xlsx_DTW_path.xlsx	Uni_X	Uni	M176
9	488.164	Track_3173_processed.xlsx_DTW_path.xlsx	Uni_X	Uni	M176
10	580.624	Track_3173_processed.xlsx_DTW_path.xlsx	Uni_X	Uni	M176
11	624.323	Track_3173_processed.xlsx_DTW_path.xlsx	Uni_X	Uni	M176
12	692.201	Track_3173_processed.xlsx_DTW_path.xlsx	Uni_X	Uni	M176
13	730.611	Track_3173_processed.xlsx_DTW_path.xlsx	Uni_X	Uni	M176
14	793.335	Track_3173_processed.xlsx_DTW_path.xlsx	Uni_X	Uni	M176
15	836.894	Track_3173_processed.xlsx_DTW_path.xlsx	Uni_X	Uni	M176
16	901.22	Track_3173_processed.xlsx_DTW_path.xlsx	Uni_X	Uni	M176
17	942.763	Track_3173_processed.xlsx_DTW_path.xlsx	Uni_X	Uni	M176
18	995.557	Track_3173_processed.xlsx_DTW_path.xlsx	Uni_X	Uni	M176
19	1041.96	Track_3173_processed.xlsx_DTW_path.xlsx	Uni_X	Uni	M176
20	1111.12	Track_3173_processed.xlsx_DTW_path.xlsx	Uni_X	Uni	M176
21	1157.13	Track_3173_processed.xlsx_DTW_path.xlsx	Uni_X	Uni	M176
22	1227.58	Track_3173_processed.xlsx_DTW_path.xlsx	Uni_X	Uni	M176
23	1270.82	Track_3173_processed.xlsx_DTW_path.xlsx	Uni_X	Uni	M176
24	1340.61	Track_3173_processed.xlsx_DTW_path.xlsx	Uni_X	Uni	M176
25	1382.97	Track_3173_processed.xlsx_DTW_path.xlsx	Uni_X	Uni	M176
26	1394.35	Track_3173_processed.xlsx_DTW_path.xlsx	Uni_X	Uni	M176
27	1414.94	Track_3173_processed.xlsx_DTW_path.xlsx	Uni_X	Uni	M176
28	1448.85	Track_3173_processed.xlsx_DTW_path.xlsx	Uni_X	Uni	M176
29	1483.8	Track_3173_processed.xlsx_DTW_path.xlsx	Uni_X	Uni	M176
30	1513.27	Track_3173_processed.xlsx_DTW_path.xlsx	Uni_X	Uni	M176
31	1558.06	Track_3173_processed.xlsx_DTW_path.xlsx	Uni_X	Uni	M176
32	1583.86	Track_3173_processed.xlsx_DTW_path.xlsx	Uni_X	Uni	M176
33	1658.87	Track_3173_processed.xlsx_DTW_path.xlsx	Uni_X	Uni	M176
34	1689.31	Track_3173_processed.xlsx_DTW_path.xlsx	Uni_X	Uni	M176
35	1771.96	Track_3173_processed.xlsx_DTW_path.xlsx	Uni_X	Uni	M176
36	1810.2	Track_3173_processed.xlsx_DTW_path.xlsx	Uni_X	Uni	M176
37	1885.63	Track_3173_processed.xlsx_DTW_path.xlsx	Uni_X	Uni	M176
38	1923.69	Track_3173_processed.xlsx_DTW_path.xlsx	Uni_X	Uni	M176
39	1996.94	Track_3173_processed.xlsx_DTW_path.xlsx	Uni_X	Uni	M176
40	2033.29	Track_3173_processed.xlsx_DTW_path.xlsx	Uni_X	Uni	M176
1	28.0007	Track_3347_processed.xlsx_DTW_path.xlsx	Uni_X	Uni	M176
2	114.444	Track_3347_processed.xlsx_DTW_path.xlsx	Uni_X	Uni	M176
3	164.516	Track_3347_processed.xlsx_DTW_path.xlsx	Uni_X	Uni	M176
4	259.355	Track_3347_processed.xlsx_DTW_path.xlsx	Uni_X	Uni	M176
5	309.261	Track_3347_processed.xlsx_DTW_path.xlsx	Uni_X	Uni	M176
6	416.687	Track_3347_processed.xlsx_DTW_path.xlsx	Uni_X	Uni	M176
7	525.344	Track_3347_processed.xlsx_DTW_path.xlsx	Uni_X	Uni	M176
8	578.756	Track_3347_processed.xlsx_DTW_path.xlsx	Uni_X	Uni	M176
9	665.41	Track_3347_processed.xlsx_DTW_path.xlsx	Uni_X	Uni	M176
10	709.056	Track_3347_processed.xlsx_DTW_path.xlsx	Uni_X	Uni	M176
11	772.522	Track_3347_processed.xlsx_DTW_path.xlsx	Uni_X	Uni	M176
12	830.776	Track_3347_processed.xlsx_DTW_path.xlsx	Uni_X	Uni	M176
13	868.588	Track_3347_processed.xlsx_DTW_path.xlsx	Uni_X	Uni	M176
14	940.166	Track_3347_processed.xlsx_DTW_path.xlsx	Uni_X	Uni	M176
15	973.878	Track_3347_processed.xlsx_DTW_path.xlsx	Uni_X	Uni	M176
16	1033.12	Track_3347_processed.xlsx_DTW_path.xlsx	Uni_X	Uni	M176
17	1076.88	Track_3347_processed.xlsx_DTW_path.xlsx	Uni_X	Uni	M176
18	1129.11	Track_3347_processed.xlsx_DTW_path.xlsx	Uni_X	Uni	M176
19	1171.4	Track_3347_processed.xlsx_DTW_path.xlsx	Uni_X	Uni	M176
20	1216.25	Track_3347_processed.xlsx_DTW_path.xlsx	Uni_X	Uni	M176
21	1255.87	Track_3347_processed.xlsx_DTW_path.xlsx	Uni_X	Uni	M176
22	1315.32	Track_3347_processed.xlsx_DTW_path.xlsx	Uni_X	Uni	M176
23	1342.56	Track_3347_processed.xlsx_DTW_path.xlsx	Uni_X	Uni	M176
24	1383	Track_3347_processed.xlsx_DTW_path.xlsx	Uni_X	Uni	M176
25	1398.75	Track_3347_processed.xlsx_DTW_path.xlsx	Uni_X	Uni	M176
26	1470.63	Track_3347_processed.xlsx_DTW_path.xlsx	Uni_X	Uni	M176
27	1511.28	Track_3347_processed.xlsx_DTW_path.xlsx	Uni_X	Uni	M176
28	1575.39	Track_3347_processed.xlsx_DTW_path.xlsx	Uni_X	Uni	M176
29	1604.38	Track_3347_processed.xlsx_DTW_path.xlsx	Uni_X	Uni	M176
30	1655.46	Track_3347_processed.xlsx_DTW_path.xlsx	Uni_X	Uni	M176
31	1680.34	Track_3347_processed.xlsx_DTW_path.xlsx	Uni_X	Uni	M176
32	1737.37	Track_3347_processed.xlsx_DTW_path.xlsx	Uni_X	Uni	M176
33	1765.96	Track_3347_processed.xlsx_DTW_path.xlsx	Uni_X	Uni	M176
34	1814.25	Track_3347_processed.xlsx_DTW_path.xlsx	Uni_X	Uni	M176
35	1837.56	Track_3347_processed.xlsx_DTW_path.xlsx	Uni_X	Uni	M176
36	1863.54	Track_3347_processed.xlsx_DTW_path.xlsx	Uni_X	Uni	M176
37	1881.53	Track_3347_processed.xlsx_DTW_path.xlsx	Uni_X	Uni	M176
38	1909.32	Track_3347_processed.xlsx_DTW_path.xlsx	Uni_X	Uni	M176
39	1918.34	Track_3347_processed.xlsx_DTW_path.xlsx	Uni_X	Uni	M176
40	1949.84	Track_3347_processed.xlsx_DTW_path.xlsx	Uni_X	Uni	M176
41	1976.91	Track_3347_processed.xlsx_DTW_path.xlsx	Uni_X	Uni	M176
1	23.0161	Track_3349_processed.xlsx_DTW_path.xlsx	Uni_X	Uni	M176
2	109.382	Track_3349_processed.xlsx_DTW_path.xlsx	Uni_X	Uni	M176
3	161.111	Track_3349_processed.xlsx_DTW_path.xlsx	Uni_X	Uni	M176
4	278.932	Track_3349_processed.xlsx_DTW_path.xlsx	Uni_X	Uni	M176
5	333.828	Track_3349_processed.xlsx_DTW_path.xlsx	Uni_X	Uni	M176
6	455.659	Track_3349_processed.xlsx_DTW_path.xlsx	Uni_X	Uni	M176
7	515.439	Track_3349_processed.xlsx_DTW_path.xlsx	Uni_X	Uni	M176
8	639.244	Track_3349_processed.xlsx_DTW_path.xlsx	Uni_X	Uni	M176
9	756.152	Track_3349_processed.xlsx_DTW_path.xlsx	Uni_X	Uni	M176
10	864.409	Track_3349_processed.xlsx_DTW_path.xlsx	Uni_X	Uni	M176
11	928.905	Track_3349_processed.xlsx_DTW_path.xlsx	Uni_X	Uni	M176
12	1039.25	Track_3349_processed.xlsx_DTW_path.xlsx	Uni_X	Uni	M176
13	1093.86	Track_3349_processed.xlsx_DTW_path.xlsx	Uni_X	Uni	M176
14	1168.38	Track_3349_processed.xlsx_DTW_path.xlsx	Uni_X	Uni	M176
15	1207.77	Track_3349_processed.xlsx_DTW_path.xlsx	Uni_X	Uni	M176
16	1283.43	Track_3349_processed.xlsx_DTW_path.xlsx	Uni_X	Uni	M176
17	1315.16	Track_3349_processed.xlsx_DTW_path.xlsx	Uni_X	Uni	M176
18	1382.01	Track_3349_processed.xlsx_DTW_path.xlsx	Uni_X	Uni	M176
19	1429.5	Track_3349_processed.xlsx_DTW_path.xlsx	Uni_X	Uni	M176
20	1525.94	Track_3349_processed.xlsx_DTW_path.xlsx	Uni_X	Uni	M176
21	1602.3	Track_3349_processed.xlsx_DTW_path.xlsx	Uni_X	Uni	M176
22	1644.08	Track_3349_processed.xlsx_DTW_path.xlsx	Uni_X	Uni	M176
23	1712.16	Track_3349_processed.xlsx_DTW_path.xlsx	Uni_X	Uni	M176
24	1760.86	Track_3349_processed.xlsx_DTW_path.xlsx	Uni_X	Uni	M176
25	1838.71	Track_3349_processed.xlsx_DTW_path.xlsx	Uni_X	Uni	M176
26	1880.96	Track_3349_processed.xlsx_DTW_path.xlsx	Uni_X	Uni	M176
27	1965.92	Track_3349_processed.xlsx_DTW_path.xlsx	Uni_X	Uni	M176
28	2005.58	Track_3349_processed.xlsx_DTW_path.xlsx	Uni_X	Uni	M176
29	2088.93	Track_3349_processed.xlsx_DTW_path.xlsx	Uni_X	Uni	M176
30	2131.62	Track_3349_processed.xlsx_DTW_path.xlsx	Uni_X	Uni	M176
31	2217.38	Track_3349_processed.xlsx_DTW_path.xlsx	Uni_X	Uni	M176
32	2262.2	Track_3349_processed.xlsx_DTW_path.xlsx	Uni_X	Uni	M176
33	2366.72	Track_3349_processed.xlsx_DTW_path.xlsx	Uni_X	Uni	M176
34	2475.36	Track_3349_processed.xlsx_DTW_path.xlsx	Uni_X	Uni	M176
35	2589.58	Track_3349_processed.xlsx_DTW_path.xlsx	Uni_X	Uni	M176
36	2661.16	Track_3349_processed.xlsx_DTW_path.xlsx	Uni_X	Uni	M176
37	2778.91	Track_3349_processed.xlsx_DTW_path.xlsx	Uni_X	Uni	M176
38	2844.47	Track_3349_processed.xlsx_DTW_path.xlsx	Uni_X	Uni	M176
39	2930.71	Track_3349_processed.xlsx_DTW_path.xlsx	Uni_X	Uni	M176
40	3010.88	Track_3349_processed.xlsx_DTW_path.xlsx	Uni_X	Uni	M176
41	3086.49	Track_3349_processed.xlsx_DTW_path.xlsx	Uni_X	Uni	M176
42	3171.99	Track_3349_processed.xlsx_DTW_path.xlsx	Uni_X	Uni	M176
43	3274.23	Track_3349_processed.xlsx_DTW_path.xlsx	Uni_X	Uni	M176
44	3384.59	Track_3349_processed.xlsx_DTW_path.xlsx	Uni_X	Uni	M176
45	3479.88	Track_3349_processed.xlsx_DTW_path.xlsx	Uni_X	Uni	M176
46	3598.06	Track_3349_processed.xlsx_DTW_path.xlsx	Uni_X	Uni	M176
47	3701.86	Track_3349_processed.xlsx_DTW_path.xlsx	Uni_X	Uni	M176
48	3820.3	Track_3349_processed.xlsx_DTW_path.xlsx	Uni_X	Uni	M176
49	3935.84	Track_3349_processed.xlsx_DTW_path.xlsx	Uni_X	Uni	M176
50	4075.16	Track_3349_processed.xlsx_DTW_path.xlsx	Uni_X	Uni	M176
1	49.6063	Track_1397_processed.xlsx_DTW_path.xlsx	Bi_X	Bi	M176
2	187.446	Track_1397_processed.xlsx_DTW_path.xlsx	Bi_X	Bi	M176
3	257.049	Track_1397_processed.xlsx_DTW_path.xlsx	Bi_X	Bi	M176
4	454.336	Track_1397_processed.xlsx_DTW_path.xlsx	Bi_X	Bi	M176
5	553.489	Track_1397_processed.xlsx_DTW_path.xlsx	Bi_X	Bi	M176
6	746.56	Track_1397_processed.xlsx_DTW_path.xlsx	Bi_X	Bi	M176
7	861.482	Track_1397_processed.xlsx_DTW_path.xlsx	Bi_X	Bi	M176
8	1079.71	Track_1397_processed.xlsx_DTW_path.xlsx	Bi_X	Bi	M176
9	1287.6	Track_1397_processed.xlsx_DTW_path.xlsx	Bi_X	Bi	M176
10	1391.19	Track_1397_processed.xlsx_DTW_path.xlsx	Bi_X	Bi	M176
11	1613.81	Track_1397_processed.xlsx_DTW_path.xlsx	Bi_X	Bi	M176
12	1738.91	Track_1397_processed.xlsx_DTW_path.xlsx	Bi_X	Bi	M176
13	2031.24	Track_1397_processed.xlsx_DTW_path.xlsx	Bi_X	Bi	M176
14	2176.77	Track_1397_processed.xlsx_DTW_path.xlsx	Bi_X	Bi	M176
15	2490.87	Track_1397_processed.xlsx_DTW_path.xlsx	Bi_X	Bi	M176
16	2712.99	Track_1397_processed.xlsx_DTW_path.xlsx	Bi_X	Bi	M176
17	3064.11	Track_1397_processed.xlsx_DTW_path.xlsx	Bi_X	Bi	M176
18	3390.88	Track_1397_processed.xlsx_DTW_path.xlsx	Bi_X	Bi	M176
19	3873.07	Track_1397_processed.xlsx_DTW_path.xlsx	Bi_X	Bi	M176
20	4309.71	Track_1397_processed.xlsx_DTW_path.xlsx	Bi_X	Bi	M176
21	4891.51	Track_1397_processed.xlsx_DTW_path.xlsx	Bi_X	Bi	M176
22	5380.32	Track_1397_processed.xlsx_DTW_path.xlsx	Bi_X	Bi	M176
23	6066.32	Track_1397_processed.xlsx_DTW_path.xlsx	Bi_X	Bi	M176
24	6681.12	Track_1397_processed.xlsx_DTW_path.xlsx	Bi_X	Bi	M176
25	7392.06	Track_1397_processed.xlsx_DTW_path.xlsx	Bi_X	Bi	M176
26	8098.84	Track_1397_processed.xlsx_DTW_path.xlsx	Bi_X	Bi	M176
27	8914.06	Track_1397_processed.xlsx_DTW_path.xlsx	Bi_X	Bi	M176
28	9693.83	Track_1397_processed.xlsx_DTW_path.xlsx	Bi_X	Bi	M176
29	10636.1	Track_1397_processed.xlsx_DTW_path.xlsx	Bi_X	Bi	M176
30	11493.7	Track_1397_processed.xlsx_DTW_path.xlsx	Bi_X	Bi	M176
31	12520	Track_1397_processed.xlsx_DTW_path.xlsx	Bi_X	Bi	M176
32	13390.7	Track_1397_processed.xlsx_DTW_path.xlsx	Bi_X	Bi	M176
33	14443.5	Track_1397_processed.xlsx_DTW_path.xlsx	Bi_X	Bi	M176
34	15338.6	Track_1397_processed.xlsx_DTW_path.xlsx	Bi_X	Bi	M176
35	16431.8	Track_1397_processed.xlsx_DTW_path.xlsx	Bi_X	Bi	M176
36	17386.6	Track_1397_processed.xlsx_DTW_path.xlsx	Bi_X	Bi	M176
37	18481.6	Track_1397_processed.xlsx_DTW_path.xlsx	Bi_X	Bi	M176
38	19459	Track_1397_processed.xlsx_DTW_path.xlsx	Bi_X	Bi	M176
39	20628.4	Track_1397_processed.xlsx_DTW_path.xlsx	Bi_X	Bi	M176
40	21630.2	Track_1397_processed.xlsx_DTW_path.xlsx	Bi_X	Bi	M176
41	22807.4	Track_1397_processed.xlsx_DTW_path.xlsx	Bi_X	Bi	M176
42	23826.5	Track_1397_processed.xlsx_DTW_path.xlsx	Bi_X	Bi	M176
1	45.9729	Track_1589_processed.xlsx_DTW_path.xlsx	Bi_X	Bi	M176
2	131.518	Track_1589_processed.xlsx_DTW_path.xlsx	Bi_X	Bi	M176
3	176.185	Track_1589_processed.xlsx_DTW_path.xlsx	Bi_X	Bi	M176
4	304.348	Track_1589_processed.xlsx_DTW_path.xlsx	Bi_X	Bi	M176
5	370.671	Track_1589_processed.xlsx_DTW_path.xlsx	Bi_X	Bi	M176
6	459.209	Track_1589_processed.xlsx_DTW_path.xlsx	Bi_X	Bi	M176
7	501.577	Track_1589_processed.xlsx_DTW_path.xlsx	Bi_X	Bi	M176
8	575.768	Track_1589_processed.xlsx_DTW_path.xlsx	Bi_X	Bi	M176
9	620.719	Track_1589_processed.xlsx_DTW_path.xlsx	Bi_X	Bi	M176
10	707.995	Track_1589_processed.xlsx_DTW_path.xlsx	Bi_X	Bi	M176
11	751.177	Track_1589_processed.xlsx_DTW_path.xlsx	Bi_X	Bi	M176
12	833.796	Track_1589_processed.xlsx_DTW_path.xlsx	Bi_X	Bi	M176
13	879.91	Track_1589_processed.xlsx_DTW_path.xlsx	Bi_X	Bi	M176
14	971.008	Track_1589_processed.xlsx_DTW_path.xlsx	Bi_X	Bi	M176
15	1033.67	Track_1589_processed.xlsx_DTW_path.xlsx	Bi_X	Bi	M176
16	1160.81	Track_1589_processed.xlsx_DTW_path.xlsx	Bi_X	Bi	M176
17	1203.27	Track_1589_processed.xlsx_DTW_path.xlsx	Bi_X	Bi	M176
18	1299.95	Track_1589_processed.xlsx_DTW_path.xlsx	Bi_X	Bi	M176
19	1351.59	Track_1589_processed.xlsx_DTW_path.xlsx	Bi_X	Bi	M176
20	1484.52	Track_1589_processed.xlsx_DTW_path.xlsx	Bi_X	Bi	M176
21	1608.76	Track_1589_processed.xlsx_DTW_path.xlsx	Bi_X	Bi	M176
22	1684.64	Track_1589_processed.xlsx_DTW_path.xlsx	Bi_X	Bi	M176
23	1819.91	Track_1589_processed.xlsx_DTW_path.xlsx	Bi_X	Bi	M176
24	1885.11	Track_1589_processed.xlsx_DTW_path.xlsx	Bi_X	Bi	M176
25	2008.81	Track_1589_processed.xlsx_DTW_path.xlsx	Bi_X	Bi	M176
26	2075.7	Track_1589_processed.xlsx_DTW_path.xlsx	Bi_X	Bi	M176
27	2194.82	Track_1589_processed.xlsx_DTW_path.xlsx	Bi_X	Bi	M176
28	2260.14	Track_1589_processed.xlsx_DTW_path.xlsx	Bi_X	Bi	M176
29	2387.18	Track_1589_processed.xlsx_DTW_path.xlsx	Bi_X	Bi	M176
30	2451.79	Track_1589_processed.xlsx_DTW_path.xlsx	Bi_X	Bi	M176
31	2566.78	Track_1589_processed.xlsx_DTW_path.xlsx	Bi_X	Bi	M176
32	2679.8	Track_1589_processed.xlsx_DTW_path.xlsx	Bi_X	Bi	M176
33	2736.71	Track_1589_processed.xlsx_DTW_path.xlsx	Bi_X	Bi	M176
34	2832.85	Track_1589_processed.xlsx_DTW_path.xlsx	Bi_X	Bi	M176
35	2883.6	Track_1589_processed.xlsx_DTW_path.xlsx	Bi_X	Bi	M176
36	2973.36	Track_1589_processed.xlsx_DTW_path.xlsx	Bi_X	Bi	M176
37	3021.57	Track_1589_processed.xlsx_DTW_path.xlsx	Bi_X	Bi	M176
38	3090.25	Track_1589_processed.xlsx_DTW_path.xlsx	Bi_X	Bi	M176
39	3129.67	Track_1589_processed.xlsx_DTW_path.xlsx	Bi_X	Bi	M176
40	3196.13	Track_1589_processed.xlsx_DTW_path.xlsx	Bi_X	Bi	M176
41	3229.4	Track_1589_processed.xlsx_DTW_path.xlsx	Bi_X	Bi	M176
42	3294.52	Track_1589_processed.xlsx_DTW_path.xlsx	Bi_X	Bi	M176
43	3358.46	Track_1589_processed.xlsx_DTW_path.xlsx	Bi_X	Bi	M176
44	3474.01	Track_1589_processed.xlsx_DTW_path.xlsx	Bi_X	Bi	M176
45	3532.46	Track_1589_processed.xlsx_DTW_path.xlsx	Bi_X	Bi	M176
46	3660.15	Track_1589_processed.xlsx_DTW_path.xlsx	Bi_X	Bi	M176
47	3722.76	Track_1589_processed.xlsx_DTW_path.xlsx	Bi_X	Bi	M176
48	3829.15	Track_1589_processed.xlsx_DTW_path.xlsx	Bi_X	Bi	M176
49	3864.62	Track_1589_processed.xlsx_DTW_path.xlsx	Bi_X	Bi	M176
50	3930.99	Track_1589_processed.xlsx_DTW_path.xlsx	Bi_X	Bi	M176
51	3967.61	Track_1589_processed.xlsx_DTW_path.xlsx	Bi_X	Bi	M176
52	4043.36	Track_1589_processed.xlsx_DTW_path.xlsx	Bi_X	Bi	M176
53	4082.9	Track_1589_processed.xlsx_DTW_path.xlsx	Bi_X	Bi	M176
54	4172.16	Track_1589_processed.xlsx_DTW_path.xlsx	Bi_X	Bi	M176
55	4227.07	Track_1589_processed.xlsx_DTW_path.xlsx	Bi_X	Bi	M176
56	4302	Track_1589_processed.xlsx_DTW_path.xlsx	Bi_X	Bi	M176
57	4382.42	Track_1589_processed.xlsx_DTW_path.xlsx	Bi_X	Bi	M176
1	44.9859	Track_238_processed.xlsx_DTW_path.xlsx	Bi_X	Bi	M176
2	150.508	Track_238_processed.xlsx_DTW_path.xlsx	Bi_X	Bi	M176
3	207.67	Track_238_processed.xlsx_DTW_path.xlsx	Bi_X	Bi	M176
4	307.922	Track_238_processed.xlsx_DTW_path.xlsx	Bi_X	Bi	M176
5	369.252	Track_238_processed.xlsx_DTW_path.xlsx	Bi_X	Bi	M176
6	530.617	Track_238_processed.xlsx_DTW_path.xlsx	Bi_X	Bi	M176
7	611.3	Track_238_processed.xlsx_DTW_path.xlsx	Bi_X	Bi	M176
8	763.379	Track_238_processed.xlsx_DTW_path.xlsx	Bi_X	Bi	M176
9	845.373	Track_238_processed.xlsx_DTW_path.xlsx	Bi_X	Bi	M176
10	1046.61	Track_238_processed.xlsx_DTW_path.xlsx	Bi_X	Bi	M176
11	1146.78	Track_238_processed.xlsx_DTW_path.xlsx	Bi_X	Bi	M176
12	1326	Track_238_processed.xlsx_DTW_path.xlsx	Bi_X	Bi	M176
13	1419.3	Track_238_processed.xlsx_DTW_path.xlsx	Bi_X	Bi	M176
14	1581.36	Track_238_processed.xlsx_DTW_path.xlsx	Bi_X	Bi	M176
15	1664.66	Track_238_processed.xlsx_DTW_path.xlsx	Bi_X	Bi	M176
16	1861.29	Track_238_processed.xlsx_DTW_path.xlsx	Bi_X	Bi	M176
17	1955.88	Track_238_processed.xlsx_DTW_path.xlsx	Bi_X	Bi	M176
18	2117.36	Track_238_processed.xlsx_DTW_path.xlsx	Bi_X	Bi	M176
19	2197.04	Track_238_processed.xlsx_DTW_path.xlsx	Bi_X	Bi	M176
20	2348.87	Track_238_processed.xlsx_DTW_path.xlsx	Bi_X	Bi	M176
21	2427.66	Track_238_processed.xlsx_DTW_path.xlsx	Bi_X	Bi	M176
22	2606.57	Track_238_processed.xlsx_DTW_path.xlsx	Bi_X	Bi	M176
23	2679.42	Track_238_processed.xlsx_DTW_path.xlsx	Bi_X	Bi	M176
24	2830.05	Track_238_processed.xlsx_DTW_path.xlsx	Bi_X	Bi	M176
25	2904.57	Track_238_processed.xlsx_DTW_path.xlsx	Bi_X	Bi	M176
26	3047.7	Track_238_processed.xlsx_DTW_path.xlsx	Bi_X	Bi	M176
27	3133.11	Track_238_processed.xlsx_DTW_path.xlsx	Bi_X	Bi	M176
28	3297.88	Track_238_processed.xlsx_DTW_path.xlsx	Bi_X	Bi	M176
29	3387.96	Track_238_processed.xlsx_DTW_path.xlsx	Bi_X	Bi	M176
30	3537.09	Track_238_processed.xlsx_DTW_path.xlsx	Bi_X	Bi	M176
31	3611.3	Track_238_processed.xlsx_DTW_path.xlsx	Bi_X	Bi	M176
32	3708.27	Track_238_processed.xlsx_DTW_path.xlsx	Bi_X	Bi	M176
33	3786.1	Track_238_processed.xlsx_DTW_path.xlsx	Bi_X	Bi	M176
34	3893.81	Track_238_processed.xlsx_DTW_path.xlsx	Bi_X	Bi	M176
35	3991.87	Track_238_processed.xlsx_DTW_path.xlsx	Bi_X	Bi	M176
36	4071.58	Track_238_processed.xlsx_DTW_path.xlsx	Bi_X	Bi	M176
37	4193.63	Track_238_processed.xlsx_DTW_path.xlsx	Bi_X	Bi	M176
38	4315.87	Track_238_processed.xlsx_DTW_path.xlsx	Bi_X	Bi	M176
39	4435.41	Track_238_processed.xlsx_DTW_path.xlsx	Bi_X	Bi	M176
40	4553.63	Track_238_processed.xlsx_DTW_path.xlsx	Bi_X	Bi	M176
41	4676	Track_238_processed.xlsx_DTW_path.xlsx	Bi_X	Bi	M176
42	4828.14	Track_238_processed.xlsx_DTW_path.xlsx	Bi_X	Bi	M176
43	5016.98	Track_238_processed.xlsx_DTW_path.xlsx	Bi_X	Bi	M176
44	5180.49	Track_238_processed.xlsx_DTW_path.xlsx	Bi_X	Bi	M176
45	5375.78	Track_238_processed.xlsx_DTW_path.xlsx	Bi_X	Bi	M176
46	5549.56	Track_238_processed.xlsx_DTW_path.xlsx	Bi_X	Bi	M176
47	5752.55	Track_238_processed.xlsx_DTW_path.xlsx	Bi_X	Bi	M176
48	5953.21	Track_238_processed.xlsx_DTW_path.xlsx	Bi_X	Bi	M176
49	6167.6	Track_238_processed.xlsx_DTW_path.xlsx	Bi_X	Bi	M176
50	6371.73	Track_238_processed.xlsx_DTW_path.xlsx	Bi_X	Bi	M176
51	6587.82	Track_238_processed.xlsx_DTW_path.xlsx	Bi_X	Bi	M176
52	6804.89	Track_238_processed.xlsx_DTW_path.xlsx	Bi_X	Bi	M176
53	7021.29	Track_238_processed.xlsx_DTW_path.xlsx	Bi_X	Bi	M176
1	29.5528	Track_2460_processed.xlsx_DTW_path.xlsx	Bi_X	Bi	M176
2	115.35	Track_2460_processed.xlsx_DTW_path.xlsx	Bi_X	Bi	M176
3	156.069	Track_2460_processed.xlsx_DTW_path.xlsx	Bi_X	Bi	M176
4	241.537	Track_2460_processed.xlsx_DTW_path.xlsx	Bi_X	Bi	M176
5	288.023	Track_2460_processed.xlsx_DTW_path.xlsx	Bi_X	Bi	M176
6	378.587	Track_2460_processed.xlsx_DTW_path.xlsx	Bi_X	Bi	M176
7	417.944	Track_2460_processed.xlsx_DTW_path.xlsx	Bi_X	Bi	M176
8	475.842	Track_2460_processed.xlsx_DTW_path.xlsx	Bi_X	Bi	M176
9	514.736	Track_2460_processed.xlsx_DTW_path.xlsx	Bi_X	Bi	M176
10	619.106	Track_2460_processed.xlsx_DTW_path.xlsx	Bi_X	Bi	M176
11	676.409	Track_2460_processed.xlsx_DTW_path.xlsx	Bi_X	Bi	M176
12	794.015	Track_2460_processed.xlsx_DTW_path.xlsx	Bi_X	Bi	M176
13	847.78	Track_2460_processed.xlsx_DTW_path.xlsx	Bi_X	Bi	M176
14	965.008	Track_2460_processed.xlsx_DTW_path.xlsx	Bi_X	Bi	M176
15	1021.77	Track_2460_processed.xlsx_DTW_path.xlsx	Bi_X	Bi	M176
16	1126.69	Track_2460_processed.xlsx_DTW_path.xlsx	Bi_X	Bi	M176
17	1172.41	Track_2460_processed.xlsx_DTW_path.xlsx	Bi_X	Bi	M176
18	1277.1	Track_2460_processed.xlsx_DTW_path.xlsx	Bi_X	Bi	M176
19	1322.81	Track_2460_processed.xlsx_DTW_path.xlsx	Bi_X	Bi	M176
20	1398.96	Track_2460_processed.xlsx_DTW_path.xlsx	Bi_X	Bi	M176
21	1433.84	Track_2460_processed.xlsx_DTW_path.xlsx	Bi_X	Bi	M176
22	1540.86	Track_2460_processed.xlsx_DTW_path.xlsx	Bi_X	Bi	M176
23	1578.19	Track_2460_processed.xlsx_DTW_path.xlsx	Bi_X	Bi	M176
24	1670.46	Track_2460_processed.xlsx_DTW_path.xlsx	Bi_X	Bi	M176
25	1715.63	Track_2460_processed.xlsx_DTW_path.xlsx	Bi_X	Bi	M176
26	1751.19	Track_2460_processed.xlsx_DTW_path.xlsx	Bi_X	Bi	M176
27	1791.37	Track_2460_processed.xlsx_DTW_path.xlsx	Bi_X	Bi	M176
28	1840.91	Track_2460_processed.xlsx_DTW_path.xlsx	Bi_X	Bi	M176
29	1878.23	Track_2460_processed.xlsx_DTW_path.xlsx	Bi_X	Bi	M176
30	1930.35	Track_2460_processed.xlsx_DTW_path.xlsx	Bi_X	Bi	M176
31	1961.03	Track_2460_processed.xlsx_DTW_path.xlsx	Bi_X	Bi	M176
32	2008.01	Track_2460_processed.xlsx_DTW_path.xlsx	Bi_X	Bi	M176
33	2033.5	Track_2460_processed.xlsx_DTW_path.xlsx	Bi_X	Bi	M176
34	2080.82	Track_2460_processed.xlsx_DTW_path.xlsx	Bi_X	Bi	M176
35	2111.08	Track_2460_processed.xlsx_DTW_path.xlsx	Bi_X	Bi	M176
36	2196.68	Track_2460_processed.xlsx_DTW_path.xlsx	Bi_X	Bi	M176
37	2276.58	Track_2460_processed.xlsx_DTW_path.xlsx	Bi_X	Bi	M176
38	2507.43	Track_2460_processed.xlsx_DTW_path.xlsx	Bi_X	Bi	M176
39	2692.9	Track_2460_processed.xlsx_DTW_path.xlsx	Bi_X	Bi	M176
40	2826.65	Track_2460_processed.xlsx_DTW_path.xlsx	Bi_X	Bi	M176
41	3096.83	Track_2460_processed.xlsx_DTW_path.xlsx	Bi_X	Bi	M176
42	3246.58	Track_2460_processed.xlsx_DTW_path.xlsx	Bi_X	Bi	M176
43	3531.39	Track_2460_processed.xlsx_DTW_path.xlsx	Bi_X	Bi	M176
44	3694.01	Track_2460_processed.xlsx_DTW_path.xlsx	Bi_X	Bi	M176
45	3993.24	Track_2460_processed.xlsx_DTW_path.xlsx	Bi_X	Bi	M176
46	4176.89	Track_2460_processed.xlsx_DTW_path.xlsx	Bi_X	Bi	M176
47	4483.64	Track_2460_processed.xlsx_DTW_path.xlsx	Bi_X	Bi	M176
48	4690.75	Track_2460_processed.xlsx_DTW_path.xlsx	Bi_X	Bi	M176
1	31.9335	Track_3578_processed.xlsx_DTW_path.xlsx	Bi_X	Bi	M176
2	159.2	Track_3578_processed.xlsx_DTW_path.xlsx	Bi_X	Bi	M176
3	239.765	Track_3578_processed.xlsx_DTW_path.xlsx	Bi_X	Bi	M176
4	400.817	Track_3578_processed.xlsx_DTW_path.xlsx	Bi_X	Bi	M176
5	489.509	Track_3578_processed.xlsx_DTW_path.xlsx	Bi_X	Bi	M176
6	683.757	Track_3578_processed.xlsx_DTW_path.xlsx	Bi_X	Bi	M176
7	807.288	Track_3578_processed.xlsx_DTW_path.xlsx	Bi_X	Bi	M176
8	1026.48	Track_3578_processed.xlsx_DTW_path.xlsx	Bi_X	Bi	M176
9	1166.32	Track_3578_processed.xlsx_DTW_path.xlsx	Bi_X	Bi	M176
10	1443.06	Track_3578_processed.xlsx_DTW_path.xlsx	Bi_X	Bi	M176
11	1580.17	Track_3578_processed.xlsx_DTW_path.xlsx	Bi_X	Bi	M176
12	1930.51	Track_3578_processed.xlsx_DTW_path.xlsx	Bi_X	Bi	M176
13	2112.38	Track_3578_processed.xlsx_DTW_path.xlsx	Bi_X	Bi	M176
14	2545.78	Track_3578_processed.xlsx_DTW_path.xlsx	Bi_X	Bi	M176
15	2760.18	Track_3578_processed.xlsx_DTW_path.xlsx	Bi_X	Bi	M176
16	3189.37	Track_3578_processed.xlsx_DTW_path.xlsx	Bi_X	Bi	M176
17	3409.61	Track_3578_processed.xlsx_DTW_path.xlsx	Bi_X	Bi	M176
18	3856.81	Track_3578_processed.xlsx_DTW_path.xlsx	Bi_X	Bi	M176
19	4097.31	Track_3578_processed.xlsx_DTW_path.xlsx	Bi_X	Bi	M176
20	4575.07	Track_3578_processed.xlsx_DTW_path.xlsx	Bi_X	Bi	M176
21	4839.26	Track_3578_processed.xlsx_DTW_path.xlsx	Bi_X	Bi	M176
22	5331.15	Track_3578_processed.xlsx_DTW_path.xlsx	Bi_X	Bi	M176
23	5601.76	Track_3578_processed.xlsx_DTW_path.xlsx	Bi_X	Bi	M176
24	6107.47	Track_3578_processed.xlsx_DTW_path.xlsx	Bi_X	Bi	M176
25	6388.07	Track_3578_processed.xlsx_DTW_path.xlsx	Bi_X	Bi	M176
26	6967.62	Track_3578_processed.xlsx_DTW_path.xlsx	Bi_X	Bi	M176
27	7264.39	Track_3578_processed.xlsx_DTW_path.xlsx	Bi_X	Bi	M176
28	7868.34	Track_3578_processed.xlsx_DTW_path.xlsx	Bi_X	Bi	M176
29	8181.84	Track_3578_processed.xlsx_DTW_path.xlsx	Bi_X	Bi	M176
30	8812.89	Track_3578_processed.xlsx_DTW_path.xlsx	Bi_X	Bi	M176
31	9136.66	Track_3578_processed.xlsx_DTW_path.xlsx	Bi_X	Bi	M176
32	9783.34	Track_3578_processed.xlsx_DTW_path.xlsx	Bi_X	Bi	M176
33	10097	Track_3578_processed.xlsx_DTW_path.xlsx	Bi_X	Bi	M176
34	10789.8	Track_3578_processed.xlsx_DTW_path.xlsx	Bi_X	Bi	M176
35	11129.2	Track_3578_processed.xlsx_DTW_path.xlsx	Bi_X	Bi	M176
36	11805.9	Track_3578_processed.xlsx_DTW_path.xlsx	Bi_X	Bi	M176
1	50.9734	Track_1963_processed.xlsx_DTW_path.xlsx	Uni_X	Uni	M173
2	167.984	Track_1963_processed.xlsx_DTW_path.xlsx	Uni_X	Uni	M173
3	222.968	Track_1963_processed.xlsx_DTW_path.xlsx	Uni_X	Uni	M173
4	338.771	Track_1963_processed.xlsx_DTW_path.xlsx	Uni_X	Uni	M173
5	390.957	Track_1963_processed.xlsx_DTW_path.xlsx	Uni_X	Uni	M173
6	499.267	Track_1963_processed.xlsx_DTW_path.xlsx	Uni_X	Uni	M173
7	548.161	Track_1963_processed.xlsx_DTW_path.xlsx	Uni_X	Uni	M173
8	647.32	Track_1963_processed.xlsx_DTW_path.xlsx	Uni_X	Uni	M173
9	698.267	Track_1963_processed.xlsx_DTW_path.xlsx	Uni_X	Uni	M173
10	805.866	Track_1963_processed.xlsx_DTW_path.xlsx	Uni_X	Uni	M173
11	852.105	Track_1963_processed.xlsx_DTW_path.xlsx	Uni_X	Uni	M173
12	939.228	Track_1963_processed.xlsx_DTW_path.xlsx	Uni_X	Uni	M173
13	987.556	Track_1963_processed.xlsx_DTW_path.xlsx	Uni_X	Uni	M173
14	1071.21	Track_1963_processed.xlsx_DTW_path.xlsx	Uni_X	Uni	M173
15	1132.93	Track_1963_processed.xlsx_DTW_path.xlsx	Uni_X	Uni	M173
16	1234.11	Track_1963_processed.xlsx_DTW_path.xlsx	Uni_X	Uni	M173
17	1315.32	Track_1963_processed.xlsx_DTW_path.xlsx	Uni_X	Uni	M173
18	1361.68	Track_1963_processed.xlsx_DTW_path.xlsx	Uni_X	Uni	M173
19	1516.68	Track_1963_processed.xlsx_DTW_path.xlsx	Uni_X	Uni	M173
20	1589.36	Track_1963_processed.xlsx_DTW_path.xlsx	Uni_X	Uni	M173
21	1757.36	Track_1963_processed.xlsx_DTW_path.xlsx	Uni_X	Uni	M173
22	1843.24	Track_1963_processed.xlsx_DTW_path.xlsx	Uni_X	Uni	M173
23	1810.06	Track_1963_processed.xlsx_DTW_path.xlsx	Uni_X	Uni	M173
24	1878.23	Track_1963_processed.xlsx_DTW_path.xlsx	Uni_X	Uni	M173
25	1897.09	Track_1963_processed.xlsx_DTW_path.xlsx	Uni_X	Uni	M173
26	1923.95	Track_1963_processed.xlsx_DTW_path.xlsx	Uni_X	Uni	M173
27	2000.76	Track_1963_processed.xlsx_DTW_path.xlsx	Uni_X	Uni	M173
28	2055.59	Track_1963_processed.xlsx_DTW_path.xlsx	Uni_X	Uni	M173
29	2099.59	Track_1963_processed.xlsx_DTW_path.xlsx	Uni_X	Uni	M173
30	2155.57	Track_1963_processed.xlsx_DTW_path.xlsx	Uni_X	Uni	M173
31	2172.65	Track_1963_processed.xlsx_DTW_path.xlsx	Uni_X	Uni	M173
32	2225.12	Track_1963_processed.xlsx_DTW_path.xlsx	Uni_X	Uni	M173
33	2258.44	Track_1963_processed.xlsx_DTW_path.xlsx	Uni_X	Uni	M173
34	2323.15	Track_1963_processed.xlsx_DTW_path.xlsx	Uni_X	Uni	M173
35	2372.02	Track_1963_processed.xlsx_DTW_path.xlsx	Uni_X	Uni	M173
36	2424.45	Track_1963_processed.xlsx_DTW_path.xlsx	Uni_X	Uni	M173
37	2453.85	Track_1963_processed.xlsx_DTW_path.xlsx	Uni_X	Uni	M173
38	2532.65	Track_1963_processed.xlsx_DTW_path.xlsx	Uni_X	Uni	M173
39	2619.79	Track_1963_processed.xlsx_DTW_path.xlsx	Uni_X	Uni	M173
40	2666.33	Track_1963_processed.xlsx_DTW_path.xlsx	Uni_X	Uni	M173
41	2739.1	Track_1963_processed.xlsx_DTW_path.xlsx	Uni_X	Uni	M173
42	2771.25	Track_1963_processed.xlsx_DTW_path.xlsx	Uni_X	Uni	M173
43	2826.63	Track_1963_processed.xlsx_DTW_path.xlsx	Uni_X	Uni	M173
44	2849.3	Track_1963_processed.xlsx_DTW_path.xlsx	Uni_X	Uni	M173
1	46.5248	Track_248_processed.xlsx_DTW_path.xlsx	Uni_X	Uni	M173
2	138.821	Track_248_processed.xlsx_DTW_path.xlsx	Uni_X	Uni	M173
3	188.946	Track_248_processed.xlsx_DTW_path.xlsx	Uni_X	Uni	M173
4	336.292	Track_248_processed.xlsx_DTW_path.xlsx	Uni_X	Uni	M173
5	429.881	Track_248_processed.xlsx_DTW_path.xlsx	Uni_X	Uni	M173
6	628.61	Track_248_processed.xlsx_DTW_path.xlsx	Uni_X	Uni	M173
7	722.616	Track_248_processed.xlsx_DTW_path.xlsx	Uni_X	Uni	M173
8	906.783	Track_248_processed.xlsx_DTW_path.xlsx	Uni_X	Uni	M173
9	1039.34	Track_248_processed.xlsx_DTW_path.xlsx	Uni_X	Uni	M173
10	1147.41	Track_248_processed.xlsx_DTW_path.xlsx	Uni_X	Uni	M173
11	1217.11	Track_248_processed.xlsx_DTW_path.xlsx	Uni_X	Uni	M173
12	1303.5	Track_248_processed.xlsx_DTW_path.xlsx	Uni_X	Uni	M173
13	1381.37	Track_248_processed.xlsx_DTW_path.xlsx	Uni_X	Uni	M173
14	1429.42	Track_248_processed.xlsx_DTW_path.xlsx	Uni_X	Uni	M173
15	1563.2	Track_248_processed.xlsx_DTW_path.xlsx	Uni_X	Uni	M173
16	1664.4	Track_248_processed.xlsx_DTW_path.xlsx	Uni_X	Uni	M173
17	1870.02	Track_248_processed.xlsx_DTW_path.xlsx	Uni_X	Uni	M173
18	1978.69	Track_248_processed.xlsx_DTW_path.xlsx	Uni_X	Uni	M173
19	2198.11	Track_248_processed.xlsx_DTW_path.xlsx	Uni_X	Uni	M173
20	2344.73	Track_248_processed.xlsx_DTW_path.xlsx	Uni_X	Uni	M173
21	2550.87	Track_248_processed.xlsx_DTW_path.xlsx	Uni_X	Uni	M173
22	2750.35	Track_248_processed.xlsx_DTW_path.xlsx	Uni_X	Uni	M173
23	2920.74	Track_248_processed.xlsx_DTW_path.xlsx	Uni_X	Uni	M173
24	3048.35	Track_248_processed.xlsx_DTW_path.xlsx	Uni_X	Uni	M173
25	3205.04	Track_248_processed.xlsx_DTW_path.xlsx	Uni_X	Uni	M173
26	3372.14	Track_248_processed.xlsx_DTW_path.xlsx	Uni_X	Uni	M173
27	3520.51	Track_248_processed.xlsx_DTW_path.xlsx	Uni_X	Uni	M173
28	3698.72	Track_248_processed.xlsx_DTW_path.xlsx	Uni_X	Uni	M173
29	3843.36	Track_248_processed.xlsx_DTW_path.xlsx	Uni_X	Uni	M173
30	4046.08	Track_248_processed.xlsx_DTW_path.xlsx	Uni_X	Uni	M173
31	4188.57	Track_248_processed.xlsx_DTW_path.xlsx	Uni_X	Uni	M173
32	4421.09	Track_248_processed.xlsx_DTW_path.xlsx	Uni_X	Uni	M173
33	4664.61	Track_248_processed.xlsx_DTW_path.xlsx	Uni_X	Uni	M173
34	4930.92	Track_248_processed.xlsx_DTW_path.xlsx	Uni_X	Uni	M173
35	5129.04	Track_248_processed.xlsx_DTW_path.xlsx	Uni_X	Uni	M173
36	5379.23	Track_248_processed.xlsx_DTW_path.xlsx	Uni_X	Uni	M173
37	5534.75	Track_248_processed.xlsx_DTW_path.xlsx	Uni_X	Uni	M173
38	5801.29	Track_248_processed.xlsx_DTW_path.xlsx	Uni_X	Uni	M173
39	6026.65	Track_248_processed.xlsx_DTW_path.xlsx	Uni_X	Uni	M173
40	6269.1	Track_248_processed.xlsx_DTW_path.xlsx	Uni_X	Uni	M173
41	6537.21	Track_248_processed.xlsx_DTW_path.xlsx	Uni_X	Uni	M173
42	6763.98	Track_248_processed.xlsx_DTW_path.xlsx	Uni_X	Uni	M173
43	7074.12	Track_248_processed.xlsx_DTW_path.xlsx	Uni_X	Uni	M173
44	7277.37	Track_248_processed.xlsx_DTW_path.xlsx	Uni_X	Uni	M173
45	7629.4	Track_248_processed.xlsx_DTW_path.xlsx	Uni_X	Uni	M173
46	7821.72	Track_248_processed.xlsx_DTW_path.xlsx	Uni_X	Uni	M173
1	49.237	Track_279_processed.xlsx_DTW_path.xlsx	Uni_X	Uni	M173
2	213.704	Track_279_processed.xlsx_DTW_path.xlsx	Uni_X	Uni	M173
3	293.323	Track_279_processed.xlsx_DTW_path.xlsx	Uni_X	Uni	M173
4	474.112	Track_279_processed.xlsx_DTW_path.xlsx	Uni_X	Uni	M173
5	592.347	Track_279_processed.xlsx_DTW_path.xlsx	Uni_X	Uni	M173
6	781.293	Track_279_processed.xlsx_DTW_path.xlsx	Uni_X	Uni	M173
7	935.677	Track_279_processed.xlsx_DTW_path.xlsx	Uni_X	Uni	M173
8	1214.94	Track_279_processed.xlsx_DTW_path.xlsx	Uni_X	Uni	M173
9	1424.24	Track_279_processed.xlsx_DTW_path.xlsx	Uni_X	Uni	M173
10	1742.97	Track_279_processed.xlsx_DTW_path.xlsx	Uni_X	Uni	M173
11	1895.31	Track_279_processed.xlsx_DTW_path.xlsx	Uni_X	Uni	M173
12	2133.5	Track_279_processed.xlsx_DTW_path.xlsx	Uni_X	Uni	M173
13	2316.15	Track_279_processed.xlsx_DTW_path.xlsx	Uni_X	Uni	M173
14	2591.22	Track_279_processed.xlsx_DTW_path.xlsx	Uni_X	Uni	M173
15	2786.24	Track_279_processed.xlsx_DTW_path.xlsx	Uni_X	Uni	M173
16	3016.39	Track_279_processed.xlsx_DTW_path.xlsx	Uni_X	Uni	M173
17	3192.05	Track_279_processed.xlsx_DTW_path.xlsx	Uni_X	Uni	M173
18	3419.6	Track_279_processed.xlsx_DTW_path.xlsx	Uni_X	Uni	M173
19	3604.63	Track_279_processed.xlsx_DTW_path.xlsx	Uni_X	Uni	M173
20	3873.77	Track_279_processed.xlsx_DTW_path.xlsx	Uni_X	Uni	M173
21	4066.6	Track_279_processed.xlsx_DTW_path.xlsx	Uni_X	Uni	M173
22	4386.13	Track_279_processed.xlsx_DTW_path.xlsx	Uni_X	Uni	M173
23	4596.35	Track_279_processed.xlsx_DTW_path.xlsx	Uni_X	Uni	M173
24	4924.69	Track_279_processed.xlsx_DTW_path.xlsx	Uni_X	Uni	M173
25	5168.36	Track_279_processed.xlsx_DTW_path.xlsx	Uni_X	Uni	M173
26	5581.8	Track_279_processed.xlsx_DTW_path.xlsx	Uni_X	Uni	M173
27	5871.52	Track_279_processed.xlsx_DTW_path.xlsx	Uni_X	Uni	M173
28	6380.98	Track_279_processed.xlsx_DTW_path.xlsx	Uni_X	Uni	M173
29	6687.24	Track_279_processed.xlsx_DTW_path.xlsx	Uni_X	Uni	M173
30	7190.01	Track_279_processed.xlsx_DTW_path.xlsx	Uni_X	Uni	M173
31	7486.15	Track_279_processed.xlsx_DTW_path.xlsx	Uni_X	Uni	M173
32	7999.76	Track_279_processed.xlsx_DTW_path.xlsx	Uni_X	Uni	M173
33	8294.41	Track_279_processed.xlsx_DTW_path.xlsx	Uni_X	Uni	M173
34	8855.57	Track_279_processed.xlsx_DTW_path.xlsx	Uni_X	Uni	M173
35	9145.05	Track_279_processed.xlsx_DTW_path.xlsx	Uni_X	Uni	M173
36	9743.5	Track_279_processed.xlsx_DTW_path.xlsx	Uni_X	Uni	M173
37	10033	Track_279_processed.xlsx_DTW_path.xlsx	Uni_X	Uni	M173
38	10665.5	Track_279_processed.xlsx_DTW_path.xlsx	Uni_X	Uni	M173
39	11371.5	Track_279_processed.xlsx_DTW_path.xlsx	Uni_X	Uni	M173
40	11817.2	Track_279_processed.xlsx_DTW_path.xlsx	Uni_X	Uni	M173
41	12557	Track_279_processed.xlsx_DTW_path.xlsx	Uni_X	Uni	M173
42	12965.8	Track_279_processed.xlsx_DTW_path.xlsx	Uni_X	Uni	M173
1	51.55	Track_3216_processed.xlsx_DTW_path.xlsx	Uni_X	Uni	M173
2	165.947	Track_3216_processed.xlsx_DTW_path.xlsx	Uni_X	Uni	M173
3	227.679	Track_3216_processed.xlsx_DTW_path.xlsx	Uni_X	Uni	M173
4	374.151	Track_3216_processed.xlsx_DTW_path.xlsx	Uni_X	Uni	M173
5	450.612	Track_3216_processed.xlsx_DTW_path.xlsx	Uni_X	Uni	M173
6	529.621	Track_3216_processed.xlsx_DTW_path.xlsx	Uni_X	Uni	M173
7	595.685	Track_3216_processed.xlsx_DTW_path.xlsx	Uni_X	Uni	M173
8	685.669	Track_3216_processed.xlsx_DTW_path.xlsx	Uni_X	Uni	M173
9	788.407	Track_3216_processed.xlsx_DTW_path.xlsx	Uni_X	Uni	M173
10	891.54	Track_3216_processed.xlsx_DTW_path.xlsx	Uni_X	Uni	M173
11	1002.62	Track_3216_processed.xlsx_DTW_path.xlsx	Uni_X	Uni	M173
12	1101.94	Track_3216_processed.xlsx_DTW_path.xlsx	Uni_X	Uni	M173
13	1218.16	Track_3216_processed.xlsx_DTW_path.xlsx	Uni_X	Uni	M173
14	1313.58	Track_3216_processed.xlsx_DTW_path.xlsx	Uni_X	Uni	M173
15	1425.34	Track_3216_processed.xlsx_DTW_path.xlsx	Uni_X	Uni	M173
16	1523.03	Track_3216_processed.xlsx_DTW_path.xlsx	Uni_X	Uni	M173
17	1608.13	Track_3216_processed.xlsx_DTW_path.xlsx	Uni_X	Uni	M173
18	1662.2	Track_3216_processed.xlsx_DTW_path.xlsx	Uni_X	Uni	M173
19	1726.87	Track_3216_processed.xlsx_DTW_path.xlsx	Uni_X	Uni	M173
20	1766.44	Track_3216_processed.xlsx_DTW_path.xlsx	Uni_X	Uni	M173
21	1812.12	Track_3216_processed.xlsx_DTW_path.xlsx	Uni_X	Uni	M173
22	1852.66	Track_3216_processed.xlsx_DTW_path.xlsx	Uni_X	Uni	M173
23	1912.21	Track_3216_processed.xlsx_DTW_path.xlsx	Uni_X	Uni	M173
24	2014.81	Track_3216_processed.xlsx_DTW_path.xlsx	Uni_X	Uni	M173
25	2081.81	Track_3216_processed.xlsx_DTW_path.xlsx	Uni_X	Uni	M173
26	2217.62	Track_3216_processed.xlsx_DTW_path.xlsx	Uni_X	Uni	M173
27	2287.76	Track_3216_processed.xlsx_DTW_path.xlsx	Uni_X	Uni	M173
28	2422.62	Track_3216_processed.xlsx_DTW_path.xlsx	Uni_X	Uni	M173
29	2496.98	Track_3216_processed.xlsx_DTW_path.xlsx	Uni_X	Uni	M173
30	2595.88	Track_3216_processed.xlsx_DTW_path.xlsx	Uni_X	Uni	M173
31	2645.67	Track_3216_processed.xlsx_DTW_path.xlsx	Uni_X	Uni	M173
32	2758.99	Track_3216_processed.xlsx_DTW_path.xlsx	Uni_X	Uni	M173
33	2820.19	Track_3216_processed.xlsx_DTW_path.xlsx	Uni_X	Uni	M173
34	2914.99	Track_3216_processed.xlsx_DTW_path.xlsx	Uni_X	Uni	M173
35	2951.88	Track_3216_processed.xlsx_DTW_path.xlsx	Uni_X	Uni	M173
36	3014.96	Track_3216_processed.xlsx_DTW_path.xlsx	Uni_X	Uni	M173
37	3066.49	Track_3216_processed.xlsx_DTW_path.xlsx	Uni_X	Uni	M173
38	3156.75	Track_3216_processed.xlsx_DTW_path.xlsx	Uni_X	Uni	M173
39	3278.18	Track_3216_processed.xlsx_DTW_path.xlsx	Uni_X	Uni	M173
40	3351.75	Track_3216_processed.xlsx_DTW_path.xlsx	Uni_X	Uni	M173
41	3488.62	Track_3216_processed.xlsx_DTW_path.xlsx	Uni_X	Uni	M173
42	3618.67	Track_3216_processed.xlsx_DTW_path.xlsx	Uni_X	Uni	M173
43	3698.8	Track_3216_processed.xlsx_DTW_path.xlsx	Uni_X	Uni	M173
44	3834.52	Track_3216_processed.xlsx_DTW_path.xlsx	Uni_X	Uni	M173
45	3917.07	Track_3216_processed.xlsx_DTW_path.xlsx	Uni_X	Uni	M173
46	4030.61	Track_3216_processed.xlsx_DTW_path.xlsx	Uni_X	Uni	M173
47	4119.31	Track_3216_processed.xlsx_DTW_path.xlsx	Uni_X	Uni	M173
1	34.1629	Track_574_processed.xlsx_DTW_path.xlsx	Uni_X	Uni	M173
2	138.533	Track_574_processed.xlsx_DTW_path.xlsx	Uni_X	Uni	M173
3	186.6	Track_574_processed.xlsx_DTW_path.xlsx	Uni_X	Uni	M173
4	253.497	Track_574_processed.xlsx_DTW_path.xlsx	Uni_X	Uni	M173
5	302.647	Track_574_processed.xlsx_DTW_path.xlsx	Uni_X	Uni	M173
6	401.204	Track_574_processed.xlsx_DTW_path.xlsx	Uni_X	Uni	M173
7	441.695	Track_574_processed.xlsx_DTW_path.xlsx	Uni_X	Uni	M173
8	495.225	Track_574_processed.xlsx_DTW_path.xlsx	Uni_X	Uni	M173
9	542.711	Track_574_processed.xlsx_DTW_path.xlsx	Uni_X	Uni	M173
10	609.203	Track_574_processed.xlsx_DTW_path.xlsx	Uni_X	Uni	M173
11	637.483	Track_574_processed.xlsx_DTW_path.xlsx	Uni_X	Uni	M173
12	690.147	Track_574_processed.xlsx_DTW_path.xlsx	Uni_X	Uni	M173
13	722.834	Track_574_processed.xlsx_DTW_path.xlsx	Uni_X	Uni	M173
14	812.082	Track_574_processed.xlsx_DTW_path.xlsx	Uni_X	Uni	M173
15	853.195	Track_574_processed.xlsx_DTW_path.xlsx	Uni_X	Uni	M173
16	935.891	Track_574_processed.xlsx_DTW_path.xlsx	Uni_X	Uni	M173
17	1023.36	Track_574_processed.xlsx_DTW_path.xlsx	Uni_X	Uni	M173
18	1073.35	Track_574_processed.xlsx_DTW_path.xlsx	Uni_X	Uni	M173
19	1127.01	Track_574_processed.xlsx_DTW_path.xlsx	Uni_X	Uni	M173
20	1184.24	Track_574_processed.xlsx_DTW_path.xlsx	Uni_X	Uni	M173
21	1228.16	Track_574_processed.xlsx_DTW_path.xlsx	Uni_X	Uni	M173
22	1327.12	Track_574_processed.xlsx_DTW_path.xlsx	Uni_X	Uni	M173
23	1409.45	Track_574_processed.xlsx_DTW_path.xlsx	Uni_X	Uni	M173
24	1457.9	Track_574_processed.xlsx_DTW_path.xlsx	Uni_X	Uni	M173
25	1509.56	Track_574_processed.xlsx_DTW_path.xlsx	Uni_X	Uni	M173
26	1535.46	Track_574_processed.xlsx_DTW_path.xlsx	Uni_X	Uni	M173
27	1589.21	Track_574_processed.xlsx_DTW_path.xlsx	Uni_X	Uni	M173
28	1615.26	Track_574_processed.xlsx_DTW_path.xlsx	Uni_X	Uni	M173
29	1683.49	Track_574_processed.xlsx_DTW_path.xlsx	Uni_X	Uni	M173
30	1731.9	Track_574_processed.xlsx_DTW_path.xlsx	Uni_X	Uni	M173
31	1796.41	Track_574_processed.xlsx_DTW_path.xlsx	Uni_X	Uni	M173
32	1822.4	Track_574_processed.xlsx_DTW_path.xlsx	Uni_X	Uni	M173
33	1876.62	Track_574_processed.xlsx_DTW_path.xlsx	Uni_X	Uni	M173
34	1907.68	Track_574_processed.xlsx_DTW_path.xlsx	Uni_X	Uni	M173
35	1941.89	Track_574_processed.xlsx_DTW_path.xlsx	Uni_X	Uni	M173
36	1996.95	Track_574_processed.xlsx_DTW_path.xlsx	Uni_X	Uni	M173
37	2026.01	Track_574_processed.xlsx_DTW_path.xlsx	Uni_X	Uni	M173
38	2078.36	Track_574_processed.xlsx_DTW_path.xlsx	Uni_X	Uni	M173
39	2122.27	Track_574_processed.xlsx_DTW_path.xlsx	Uni_X	Uni	M173
40	2207.84	Track_574_processed.xlsx_DTW_path.xlsx	Uni_X	Uni	M173
41	2252.01	Track_574_processed.xlsx_DTW_path.xlsx	Uni_X	Uni	M173
42	2342.97	Track_574_processed.xlsx_DTW_path.xlsx	Uni_X	Uni	M173
43	2395.41	Track_574_processed.xlsx_DTW_path.xlsx	Uni_X	Uni	M173
1	50.0125	Track_1946_processed.xlsx_DTW_path.xlsx	Bi_X	Bi	M173
2	269.821	Track_1946_processed.xlsx_DTW_path.xlsx	Bi_X	Bi	M173
3	369.857	Track_1946_processed.xlsx_DTW_path.xlsx	Bi_X	Bi	M173
4	605.398	Track_1946_processed.xlsx_DTW_path.xlsx	Bi_X	Bi	M173
5	717.879	Track_1946_processed.xlsx_DTW_path.xlsx	Bi_X	Bi	M173
6	918.997	Track_1946_processed.xlsx_DTW_path.xlsx	Bi_X	Bi	M173
7	1010.47	Track_1946_processed.xlsx_DTW_path.xlsx	Bi_X	Bi	M173
8	1154.69	Track_1946_processed.xlsx_DTW_path.xlsx	Bi_X	Bi	M173
9	1243.36	Track_1946_processed.xlsx_DTW_path.xlsx	Bi_X	Bi	M173
10	1508.24	Track_1946_processed.xlsx_DTW_path.xlsx	Bi_X	Bi	M173
11	1645.36	Track_1946_processed.xlsx_DTW_path.xlsx	Bi_X	Bi	M173
12	1940.8	Track_1946_processed.xlsx_DTW_path.xlsx	Bi_X	Bi	M173
13	2287.95	Track_1946_processed.xlsx_DTW_path.xlsx	Bi_X	Bi	M173
14	2475.76	Track_1946_processed.xlsx_DTW_path.xlsx	Bi_X	Bi	M173
15	2870.87	Track_1946_processed.xlsx_DTW_path.xlsx	Bi_X	Bi	M173
16	3084.07	Track_1946_processed.xlsx_DTW_path.xlsx	Bi_X	Bi	M173
17	3520.99	Track_1946_processed.xlsx_DTW_path.xlsx	Bi_X	Bi	M173
18	3750.77	Track_1946_processed.xlsx_DTW_path.xlsx	Bi_X	Bi	M173
19	4230.73	Track_1946_processed.xlsx_DTW_path.xlsx	Bi_X	Bi	M173
20	4466.74	Track_1946_processed.xlsx_DTW_path.xlsx	Bi_X	Bi	M173
21	4969.12	Track_1946_processed.xlsx_DTW_path.xlsx	Bi_X	Bi	M173
22	5248.02	Track_1946_processed.xlsx_DTW_path.xlsx	Bi_X	Bi	M173
23	5838.56	Track_1946_processed.xlsx_DTW_path.xlsx	Bi_X	Bi	M173
24	6210.99	Track_1946_processed.xlsx_DTW_path.xlsx	Bi_X	Bi	M173
25	6836.19	Track_1946_processed.xlsx_DTW_path.xlsx	Bi_X	Bi	M173
26	7282.9	Track_1946_processed.xlsx_DTW_path.xlsx	Bi_X	Bi	M173
27	8011.69	Track_1946_processed.xlsx_DTW_path.xlsx	Bi_X	Bi	M173
28	8553.23	Track_1946_processed.xlsx_DTW_path.xlsx	Bi_X	Bi	M173
29	9316.82	Track_1946_processed.xlsx_DTW_path.xlsx	Bi_X	Bi	M173
30	9864.39	Track_1946_processed.xlsx_DTW_path.xlsx	Bi_X	Bi	M173
31	10622.9	Track_1946_processed.xlsx_DTW_path.xlsx	Bi_X	Bi	M173
32	11164.1	Track_1946_processed.xlsx_DTW_path.xlsx	Bi_X	Bi	M173
33	11971.9	Track_1946_processed.xlsx_DTW_path.xlsx	Bi_X	Bi	M173
34	12500	Track_1946_processed.xlsx_DTW_path.xlsx	Bi_X	Bi	M173
35	13266.7	Track_1946_processed.xlsx_DTW_path.xlsx	Bi_X	Bi	M173
36	13777.9	Track_1946_processed.xlsx_DTW_path.xlsx	Bi_X	Bi	M173
37	14541.3	Track_1946_processed.xlsx_DTW_path.xlsx	Bi_X	Bi	M173
38	15061.4	Track_1946_processed.xlsx_DTW_path.xlsx	Bi_X	Bi	M173
1	42.2483	Track_2816_processed.xlsx_DTW_path.xlsx	Bi_X	Bi	M173
2	150.549	Track_2816_processed.xlsx_DTW_path.xlsx	Bi_X	Bi	M173
3	225.636	Track_2816_processed.xlsx_DTW_path.xlsx	Bi_X	Bi	M173
4	268.862	Track_2816_processed.xlsx_DTW_path.xlsx	Bi_X	Bi	M173
5	351.544	Track_2816_processed.xlsx_DTW_path.xlsx	Bi_X	Bi	M173
6	395.747	Track_2816_processed.xlsx_DTW_path.xlsx	Bi_X	Bi	M173
7	478.605	Track_2816_processed.xlsx_DTW_path.xlsx	Bi_X	Bi	M173
8	530.522	Track_2816_processed.xlsx_DTW_path.xlsx	Bi_X	Bi	M173
9	644.87	Track_2816_processed.xlsx_DTW_path.xlsx	Bi_X	Bi	M173
10	716.198	Track_2816_processed.xlsx_DTW_path.xlsx	Bi_X	Bi	M173
11	860.129	Track_2816_processed.xlsx_DTW_path.xlsx	Bi_X	Bi	M173
12	937.651	Track_2816_processed.xlsx_DTW_path.xlsx	Bi_X	Bi	M173
13	1093.46	Track_2816_processed.xlsx_DTW_path.xlsx	Bi_X	Bi	M173
14	1175.27	Track_2816_processed.xlsx_DTW_path.xlsx	Bi_X	Bi	M173
15	1333.14	Track_2816_processed.xlsx_DTW_path.xlsx	Bi_X	Bi	M173
16	1407.5	Track_2816_processed.xlsx_DTW_path.xlsx	Bi_X	Bi	M173
17	1526.67	Track_2816_processed.xlsx_DTW_path.xlsx	Bi_X	Bi	M173
18	1633.16	Track_2816_processed.xlsx_DTW_path.xlsx	Bi_X	Bi	M173
19	1722.02	Track_2816_processed.xlsx_DTW_path.xlsx	Bi_X	Bi	M173
20	1863.11	Track_2816_processed.xlsx_DTW_path.xlsx	Bi_X	Bi	M173
21	1942.16	Track_2816_processed.xlsx_DTW_path.xlsx	Bi_X	Bi	M173
22	2067.2	Track_2816_processed.xlsx_DTW_path.xlsx	Bi_X	Bi	M173
23	2163.84	Track_2816_processed.xlsx_DTW_path.xlsx	Bi_X	Bi	M173
24	2394.91	Track_2816_processed.xlsx_DTW_path.xlsx	Bi_X	Bi	M173
25	2523.13	Track_2816_processed.xlsx_DTW_path.xlsx	Bi_X	Bi	M173
26	2778.65	Track_2816_processed.xlsx_DTW_path.xlsx	Bi_X	Bi	M173
27	2921.03	Track_2816_processed.xlsx_DTW_path.xlsx	Bi_X	Bi	M173
28	3144.38	Track_2816_processed.xlsx_DTW_path.xlsx	Bi_X	Bi	M173
29	3296.44	Track_2816_processed.xlsx_DTW_path.xlsx	Bi_X	Bi	M173
30	3540.99	Track_2816_processed.xlsx_DTW_path.xlsx	Bi_X	Bi	M173
31	3691.83	Track_2816_processed.xlsx_DTW_path.xlsx	Bi_X	Bi	M173
32	4001.14	Track_2816_processed.xlsx_DTW_path.xlsx	Bi_X	Bi	M173
33	4149.65	Track_2816_processed.xlsx_DTW_path.xlsx	Bi_X	Bi	M173
34	4422.88	Track_2816_processed.xlsx_DTW_path.xlsx	Bi_X	Bi	M173
35	4554.56	Track_2816_processed.xlsx_DTW_path.xlsx	Bi_X	Bi	M173
36	4800.77	Track_2816_processed.xlsx_DTW_path.xlsx	Bi_X	Bi	M173
37	5042.17	Track_2816_processed.xlsx_DTW_path.xlsx	Bi_X	Bi	M173
38	5191.14	Track_2816_processed.xlsx_DTW_path.xlsx	Bi_X	Bi	M173
39	5423.56	Track_2816_processed.xlsx_DTW_path.xlsx	Bi_X	Bi	M173
40	5570.35	Track_2816_processed.xlsx_DTW_path.xlsx	Bi_X	Bi	M173
41	5802.08	Track_2816_processed.xlsx_DTW_path.xlsx	Bi_X	Bi	M173
42	5965.86	Track_2816_processed.xlsx_DTW_path.xlsx	Bi_X	Bi	M173
1	35.787	Track_1_processed.xlsx_DTW_path.xlsx	Bi_X	Bi	M194
2	145.701	Track_1_processed.xlsx_DTW_path.xlsx	Bi_X	Bi	M194
3	200.887	Track_1_processed.xlsx_DTW_path.xlsx	Bi_X	Bi	M194
4	329.673	Track_1_processed.xlsx_DTW_path.xlsx	Bi_X	Bi	M194
5	385.914	Track_1_processed.xlsx_DTW_path.xlsx	Bi_X	Bi	M194
6	529.695	Track_1_processed.xlsx_DTW_path.xlsx	Bi_X	Bi	M194
7	603.242	Track_1_processed.xlsx_DTW_path.xlsx	Bi_X	Bi	M194
8	770.505	Track_1_processed.xlsx_DTW_path.xlsx	Bi_X	Bi	M194
9	867.668	Track_1_processed.xlsx_DTW_path.xlsx	Bi_X	Bi	M194
10	1064.08	Track_1_processed.xlsx_DTW_path.xlsx	Bi_X	Bi	M194
11	1176.08	Track_1_processed.xlsx_DTW_path.xlsx	Bi_X	Bi	M194
12	1401.04	Track_1_processed.xlsx_DTW_path.xlsx	Bi_X	Bi	M194
13	1511.49	Track_1_processed.xlsx_DTW_path.xlsx	Bi_X	Bi	M194
14	1707.8	Track_1_processed.xlsx_DTW_path.xlsx	Bi_X	Bi	M194
15	1810.82	Track_1_processed.xlsx_DTW_path.xlsx	Bi_X	Bi	M194
16	1998.91	Track_1_processed.xlsx_DTW_path.xlsx	Bi_X	Bi	M194
17	2093.28	Track_1_processed.xlsx_DTW_path.xlsx	Bi_X	Bi	M194
18	2292.79	Track_1_processed.xlsx_DTW_path.xlsx	Bi_X	Bi	M194
19	2485.79	Track_1_processed.xlsx_DTW_path.xlsx	Bi_X	Bi	M194
20	2589.25	Track_1_processed.xlsx_DTW_path.xlsx	Bi_X	Bi	M194
21	2799.82	Track_1_processed.xlsx_DTW_path.xlsx	Bi_X	Bi	M194
22	2916.63	Track_1_processed.xlsx_DTW_path.xlsx	Bi_X	Bi	M194
23	3143.16	Track_1_processed.xlsx_DTW_path.xlsx	Bi_X	Bi	M194
24	3379.57	Track_1_processed.xlsx_DTW_path.xlsx	Bi_X	Bi	M194
25	3497.71	Track_1_processed.xlsx_DTW_path.xlsx	Bi_X	Bi	M194
26	3742.45	Track_1_processed.xlsx_DTW_path.xlsx	Bi_X	Bi	M194
27	3870.33	Track_1_processed.xlsx_DTW_path.xlsx	Bi_X	Bi	M194
28	4137.64	Track_1_processed.xlsx_DTW_path.xlsx	Bi_X	Bi	M194
29	4390.69	Track_1_processed.xlsx_DTW_path.xlsx	Bi_X	Bi	M194
30	4609.47	Track_1_processed.xlsx_DTW_path.xlsx	Bi_X	Bi	M194
31	4724.78	Track_1_processed.xlsx_DTW_path.xlsx	Bi_X	Bi	M194
32	4930.11	Track_1_processed.xlsx_DTW_path.xlsx	Bi_X	Bi	M194
33	5039.56	Track_1_processed.xlsx_DTW_path.xlsx	Bi_X	Bi	M194
34	5275.1	Track_1_processed.xlsx_DTW_path.xlsx	Bi_X	Bi	M194
35	5393.3	Track_1_processed.xlsx_DTW_path.xlsx	Bi_X	Bi	M194
36	5613.33	Track_1_processed.xlsx_DTW_path.xlsx	Bi_X	Bi	M194
37	5726.49	Track_1_processed.xlsx_DTW_path.xlsx	Bi_X	Bi	M194
38	5929.92	Track_1_processed.xlsx_DTW_path.xlsx	Bi_X	Bi	M194
39	6039.32	Track_1_processed.xlsx_DTW_path.xlsx	Bi_X	Bi	M194
40	6253.34	Track_1_processed.xlsx_DTW_path.xlsx	Bi_X	Bi	M194
41	6358.03	Track_1_processed.xlsx_DTW_path.xlsx	Bi_X	Bi	M194
42	6554.43	Track_1_processed.xlsx_DTW_path.xlsx	Bi_X	Bi	M194
43	6663.76	Track_1_processed.xlsx_DTW_path.xlsx	Bi_X	Bi	M194
44	6855.47	Track_1_processed.xlsx_DTW_path.xlsx	Bi_X	Bi	M194
45	6965.63	Track_1_processed.xlsx_DTW_path.xlsx	Bi_X	Bi	M194
46	7171.38	Track_1_processed.xlsx_DTW_path.xlsx	Bi_X	Bi	M194
47	7316.31	Track_1_processed.xlsx_DTW_path.xlsx	Bi_X	Bi	M194
48	7513.38	Track_1_processed.xlsx_DTW_path.xlsx	Bi_X	Bi	M194
49	7694.78	Track_1_processed.xlsx_DTW_path.xlsx	Bi_X	Bi	M194
50	7904.07	Track_1_processed.xlsx_DTW_path.xlsx	Bi_X	Bi	M194
51	8090.01	Track_1_processed.xlsx_DTW_path.xlsx	Bi_X	Bi	M194
52	8283.64	Track_1_processed.xlsx_DTW_path.xlsx	Bi_X	Bi	M194
53	8467.05	Track_1_processed.xlsx_DTW_path.xlsx	Bi_X	Bi	M194
1	350.08	Track_424_processed.xlsx_DTW_path.xlsx	Uni_X	Uni	M305
2	848.767	Track_424_processed.xlsx_DTW_path.xlsx	Uni_X	Uni	M305
3	912.26	Track_424_processed.xlsx_DTW_path.xlsx	Uni_X	Uni	M305
4	1055.44	Track_424_processed.xlsx_DTW_path.xlsx	Uni_X	Uni	M305
5	1154.47	Track_424_processed.xlsx_DTW_path.xlsx	Uni_X	Uni	M305
6	1225.83	Track_424_processed.xlsx_DTW_path.xlsx	Uni_X	Uni	M305
7	1338.12	Track_424_processed.xlsx_DTW_path.xlsx	Uni_X	Uni	M305
8	1384.03	Track_424_processed.xlsx_DTW_path.xlsx	Uni_X	Uni	M305
9	1516.04	Track_424_processed.xlsx_DTW_path.xlsx	Uni_X	Uni	M305
10	1598.36	Track_424_processed.xlsx_DTW_path.xlsx	Uni_X	Uni	M305
11	1659.25	Track_424_processed.xlsx_DTW_path.xlsx	Uni_X	Uni	M305
12	1709.3	Track_424_processed.xlsx_DTW_path.xlsx	Uni_X	Uni	M305
13	1990.81	Track_424_processed.xlsx_DTW_path.xlsx	Uni_X	Uni	M305
14	2044.65	Track_424_processed.xlsx_DTW_path.xlsx	Uni_X	Uni	M305
15	2064.49	Track_424_processed.xlsx_DTW_path.xlsx	Uni_X	Uni	M305
16	2094.65	Track_424_processed.xlsx_DTW_path.xlsx	Uni_X	Uni	M305
17	2158.98	Track_424_processed.xlsx_DTW_path.xlsx	Uni_X	Uni	M305
18	2432.65	Track_424_processed.xlsx_DTW_path.xlsx	Uni_X	Uni	M305
19	2518.82	Track_424_processed.xlsx_DTW_path.xlsx	Uni_X	Uni	M305
20	2572.48	Track_424_processed.xlsx_DTW_path.xlsx	Uni_X	Uni	M305
21	2675.2	Track_424_processed.xlsx_DTW_path.xlsx	Uni_X	Uni	M305
22	2802.08	Track_424_processed.xlsx_DTW_path.xlsx	Uni_X	Uni	M305
23	2896.21	Track_424_processed.xlsx_DTW_path.xlsx	Uni_X	Uni	M305
24	2982.44	Track_424_processed.xlsx_DTW_path.xlsx	Uni_X	Uni	M305
25	2997.45	Track_424_processed.xlsx_DTW_path.xlsx	Uni_X	Uni	M305
26	3135.33	Track_424_processed.xlsx_DTW_path.xlsx	Uni_X	Uni	M305
27	3205.3	Track_424_processed.xlsx_DTW_path.xlsx	Uni_X	Uni	M305
28	3314.46	Track_424_processed.xlsx_DTW_path.xlsx	Uni_X	Uni	M305
29	3404.29	Track_424_processed.xlsx_DTW_path.xlsx	Uni_X	Uni	M305
30	3492.26	Track_424_processed.xlsx_DTW_path.xlsx	Uni_X	Uni	M305
31	3508.18	Track_424_processed.xlsx_DTW_path.xlsx	Uni_X	Uni	M305
32	3614.64	Track_424_processed.xlsx_DTW_path.xlsx	Uni_X	Uni	M305
33	3654.6	Track_424_processed.xlsx_DTW_path.xlsx	Uni_X	Uni	M305
34	3691.55	Track_424_processed.xlsx_DTW_path.xlsx	Uni_X	Uni	M305
35	3767.67	Track_424_processed.xlsx_DTW_path.xlsx	Uni_X	Uni	M305
36	3916.72	Track_424_processed.xlsx_DTW_path.xlsx	Uni_X	Uni	M305
1	400.414	Track_237_processed.xlsx_DTW_path.xlsx	Bi_X	Bi	M305
2	1189.24	Track_237_processed.xlsx_DTW_path.xlsx	Bi_X	Bi	M305
3	1583.29	Track_237_processed.xlsx_DTW_path.xlsx	Bi_X	Bi	M305
4	2373.3	Track_237_processed.xlsx_DTW_path.xlsx	Bi_X	Bi	M305
5	2764.78	Track_237_processed.xlsx_DTW_path.xlsx	Bi_X	Bi	M305
6	3488.11	Track_237_processed.xlsx_DTW_path.xlsx	Bi_X	Bi	M305
7	3842.15	Track_237_processed.xlsx_DTW_path.xlsx	Bi_X	Bi	M305
8	4563.38	Track_237_processed.xlsx_DTW_path.xlsx	Bi_X	Bi	M305
9	4922.05	Track_237_processed.xlsx_DTW_path.xlsx	Bi_X	Bi	M305
10	5588.59	Track_237_processed.xlsx_DTW_path.xlsx	Bi_X	Bi	M305
11	5932.16	Track_237_processed.xlsx_DTW_path.xlsx	Bi_X	Bi	M305
12	6549.16	Track_237_processed.xlsx_DTW_path.xlsx	Bi_X	Bi	M305
13	6865.65	Track_237_processed.xlsx_DTW_path.xlsx	Bi_X	Bi	M305
14	7460.05	Track_237_processed.xlsx_DTW_path.xlsx	Bi_X	Bi	M305
15	7749.36	Track_237_processed.xlsx_DTW_path.xlsx	Bi_X	Bi	M305
16	8267.95	Track_237_processed.xlsx_DTW_path.xlsx	Bi_X	Bi	M305
17	8527.22	Track_237_processed.xlsx_DTW_path.xlsx	Bi_X	Bi	M305
18	9022.26	Track_237_processed.xlsx_DTW_path.xlsx	Bi_X	Bi	M305
19	9257.48	Track_237_processed.xlsx_DTW_path.xlsx	Bi_X	Bi	M305
20	9662.36	Track_237_processed.xlsx_DTW_path.xlsx	Bi_X	Bi	M305
21	9850.56	Track_237_processed.xlsx_DTW_path.xlsx	Bi_X	Bi	M305
22	10219.1	Track_237_processed.xlsx_DTW_path.xlsx	Bi_X	Bi	M305
23	10386.1	Track_237_processed.xlsx_DTW_path.xlsx	Bi_X	Bi	M305
24	10653.1	Track_237_processed.xlsx_DTW_path.xlsx	Bi_X	Bi	M305
25	10769.1	Track_237_processed.xlsx_DTW_path.xlsx	Bi_X	Bi	M305
26	11000.3	Track_237_processed.xlsx_DTW_path.xlsx	Bi_X	Bi	M305
27	11089.7	Track_237_processed.xlsx_DTW_path.xlsx	Bi_X	Bi	M305
28	11232.3	Track_237_processed.xlsx_DTW_path.xlsx	Bi_X	Bi	M305
29	11329.6	Track_237_processed.xlsx_DTW_path.xlsx	Bi_X	Bi	M305
30	11436.3	Track_237_processed.xlsx_DTW_path.xlsx	Bi_X	Bi	M305
31	11513.1	Track_237_processed.xlsx_DTW_path.xlsx	Bi_X	Bi	M305
32	11645.3	Track_237_processed.xlsx_DTW_path.xlsx	Bi_X	Bi	M305
33	11763.9	Track_237_processed.xlsx_DTW_path.xlsx	Bi_X	Bi	M305
34	11958.2	Track_237_processed.xlsx_DTW_path.xlsx	Bi_X	Bi	M305
35	12074.9	Track_237_processed.xlsx_DTW_path.xlsx	Bi_X	Bi	M305
36	12261.5	Track_237_processed.xlsx_DTW_path.xlsx	Bi_X	Bi	M305
37	12403	Track_237_processed.xlsx_DTW_path.xlsx	Bi_X	Bi	M305
38	12620.5	Track_237_processed.xlsx_DTW_path.xlsx	Bi_X	Bi	M305
39	12797	Track_237_processed.xlsx_DTW_path.xlsx	Bi_X	Bi	M305
40	13090.3	Track_237_processed.xlsx_DTW_path.xlsx	Bi_X	Bi	M305
41	13263.2	Track_237_processed.xlsx_DTW_path.xlsx	Bi_X	Bi	M305
42	13584.3	Track_237_processed.xlsx_DTW_path.xlsx	Bi_X	Bi	M305
43	13757.6	Track_237_processed.xlsx_DTW_path.xlsx	Bi_X	Bi	M305
44	14121.1	Track_237_processed.xlsx_DTW_path.xlsx	Bi_X	Bi	M305
45	14314.3	Track_237_processed.xlsx_DTW_path.xlsx	Bi_X	Bi	M305
1	187.354	Track_1171_processed.xlsx_DTW_path.xlsx	Bi_X	Bi	M317
2	536.6	Track_1171_processed.xlsx_DTW_path.xlsx	Bi_X	Bi	M317
3	691.141	Track_1171_processed.xlsx_DTW_path.xlsx	Bi_X	Bi	M317
4	1022.98	Track_1171_processed.xlsx_DTW_path.xlsx	Bi_X	Bi	M317
5	1173.44	Track_1171_processed.xlsx_DTW_path.xlsx	Bi_X	Bi	M317
6	1429.4	Track_1171_processed.xlsx_DTW_path.xlsx	Bi_X	Bi	M317
7	1590.44	Track_1171_processed.xlsx_DTW_path.xlsx	Bi_X	Bi	M317
8	1934.46	Track_1171_processed.xlsx_DTW_path.xlsx	Bi_X	Bi	M317
9	2110.18	Track_1171_processed.xlsx_DTW_path.xlsx	Bi_X	Bi	M317
10	2445.43	Track_1171_processed.xlsx_DTW_path.xlsx	Bi_X	Bi	M317
11	2624.6	Track_1171_processed.xlsx_DTW_path.xlsx	Bi_X	Bi	M317
12	2988.99	Track_1171_processed.xlsx_DTW_path.xlsx	Bi_X	Bi	M317
13	3198.99	Track_1171_processed.xlsx_DTW_path.xlsx	Bi_X	Bi	M317
14	3588.49	Track_1171_processed.xlsx_DTW_path.xlsx	Bi_X	Bi	M317
15	3805.38	Track_1171_processed.xlsx_DTW_path.xlsx	Bi_X	Bi	M317
16	4390.74	Track_1171_processed.xlsx_DTW_path.xlsx	Bi_X	Bi	M317
17	4683.45	Track_1171_processed.xlsx_DTW_path.xlsx	Bi_X	Bi	M317
18	5225.93	Track_1171_processed.xlsx_DTW_path.xlsx	Bi_X	Bi	M317
19	5509.93	Track_1171_processed.xlsx_DTW_path.xlsx	Bi_X	Bi	M317
20	5955.26	Track_1171_processed.xlsx_DTW_path.xlsx	Bi_X	Bi	M317
21	6185.62	Track_1171_processed.xlsx_DTW_path.xlsx	Bi_X	Bi	M317
22	6622.94	Track_1171_processed.xlsx_DTW_path.xlsx	Bi_X	Bi	M317
23	6844.23	Track_1171_processed.xlsx_DTW_path.xlsx	Bi_X	Bi	M317
24	7301.32	Track_1171_processed.xlsx_DTW_path.xlsx	Bi_X	Bi	M317
25	7723.36	Track_1171_processed.xlsx_DTW_path.xlsx	Bi_X	Bi	M317
26	7949.58	Track_1171_processed.xlsx_DTW_path.xlsx	Bi_X	Bi	M317
27	8363.33	Track_1171_processed.xlsx_DTW_path.xlsx	Bi_X	Bi	M317
28	8717	Track_1171_processed.xlsx_DTW_path.xlsx	Bi_X	Bi	M317
29	8885.13	Track_1171_processed.xlsx_DTW_path.xlsx	Bi_X	Bi	M317
30	9163.67	Track_1171_processed.xlsx_DTW_path.xlsx	Bi_X	Bi	M317
31	9186.3	Track_1171_processed.xlsx_DTW_path.xlsx	Bi_X	Bi	M317
32	9319.7	Track_1171_processed.xlsx_DTW_path.xlsx	Bi_X	Bi	M317
33	9317.48	Track_1171_processed.xlsx_DTW_path.xlsx	Bi_X	Bi	M317
34	9438.17	Track_1171_processed.xlsx_DTW_path.xlsx	Bi_X	Bi	M317
35	9439.84	Track_1171_processed.xlsx_DTW_path.xlsx	Bi_X	Bi	M317
36	9553.01	Track_1171_processed.xlsx_DTW_path.xlsx	Bi_X	Bi	M317
37	9583.24	Track_1171_processed.xlsx_DTW_path.xlsx	Bi_X	Bi	M317
38	9692.23	Track_1171_processed.xlsx_DTW_path.xlsx	Bi_X	Bi	M317
39	9739.11	Track_1171_processed.xlsx_DTW_path.xlsx	Bi_X	Bi	M317
40	9874.03	Track_1171_processed.xlsx_DTW_path.xlsx	Bi_X	Bi	M317
41	9962.32	Track_1171_processed.xlsx_DTW_path.xlsx	Bi_X	Bi	M317
42	10069.6	Track_1171_processed.xlsx_DTW_path.xlsx	Bi_X	Bi	M317
43	10195.6	Track_1171_processed.xlsx_DTW_path.xlsx	Bi_X	Bi	M317
44	10330	Track_1171_processed.xlsx_DTW_path.xlsx	Bi_X	Bi	M317
45	10488.2	Track_1171_processed.xlsx_DTW_path.xlsx	Bi_X	Bi	M317
46	10630	Track_1171_processed.xlsx_DTW_path.xlsx	Bi_X	Bi	M317
47	10828.3	Track_1171_processed.xlsx_DTW_path.xlsx	Bi_X	Bi	M317
48	10961.6	Track_1171_processed.xlsx_DTW_path.xlsx	Bi_X	Bi	M317
1	84.1584	Track_395_processed.xlsx_DTW_path.xlsx	Bi_X	Bi	M317
2	172.821	Track_395_processed.xlsx_DTW_path.xlsx	Bi_X	Bi	M317
3	299.668	Track_395_processed.xlsx_DTW_path.xlsx	Bi_X	Bi	M317
4	391.912	Track_395_processed.xlsx_DTW_path.xlsx	Bi_X	Bi	M317
5	547.079	Track_395_processed.xlsx_DTW_path.xlsx	Bi_X	Bi	M317
6	630.652	Track_395_processed.xlsx_DTW_path.xlsx	Bi_X	Bi	M317
7	750.23	Track_395_processed.xlsx_DTW_path.xlsx	Bi_X	Bi	M317
8	821.56	Track_395_processed.xlsx_DTW_path.xlsx	Bi_X	Bi	M317
9	995.326	Track_395_processed.xlsx_DTW_path.xlsx	Bi_X	Bi	M317
10	1069.61	Track_395_processed.xlsx_DTW_path.xlsx	Bi_X	Bi	M317
11	1262.85	Track_395_processed.xlsx_DTW_path.xlsx	Bi_X	Bi	M317
12	1360.48	Track_395_processed.xlsx_DTW_path.xlsx	Bi_X	Bi	M317
13	1543.5	Track_395_processed.xlsx_DTW_path.xlsx	Bi_X	Bi	M317
14	1656.65	Track_395_processed.xlsx_DTW_path.xlsx	Bi_X	Bi	M317
15	1863.58	Track_395_processed.xlsx_DTW_path.xlsx	Bi_X	Bi	M317
16	1978.65	Track_395_processed.xlsx_DTW_path.xlsx	Bi_X	Bi	M317
17	2213.74	Track_395_processed.xlsx_DTW_path.xlsx	Bi_X	Bi	M317
18	2391.65	Track_395_processed.xlsx_DTW_path.xlsx	Bi_X	Bi	M317
19	2668.91	Track_395_processed.xlsx_DTW_path.xlsx	Bi_X	Bi	M317
20	2880.64	Track_395_processed.xlsx_DTW_path.xlsx	Bi_X	Bi	M317
21	3200.67	Track_395_processed.xlsx_DTW_path.xlsx	Bi_X	Bi	M317
22	3479.57	Track_395_processed.xlsx_DTW_path.xlsx	Bi_X	Bi	M317
23	3900.78	Track_395_processed.xlsx_DTW_path.xlsx	Bi_X	Bi	M317
24	4251.51	Track_395_processed.xlsx_DTW_path.xlsx	Bi_X	Bi	M317
25	4667.83	Track_395_processed.xlsx_DTW_path.xlsx	Bi_X	Bi	M317
26	5169.74	Track_395_processed.xlsx_DTW_path.xlsx	Bi_X	Bi	M317
27	5681.76	Track_395_processed.xlsx_DTW_path.xlsx	Bi_X	Bi	M317
28	6245.86	Track_395_processed.xlsx_DTW_path.xlsx	Bi_X	Bi	M317
29	6462.08	Track_395_processed.xlsx_DTW_path.xlsx	Bi_X	Bi	M317
30	6659.55	Track_395_processed.xlsx_DTW_path.xlsx	Bi_X	Bi	M317
31	6810.47	Track_395_processed.xlsx_DTW_path.xlsx	Bi_X	Bi	M317
32	7010.89	Track_395_processed.xlsx_DTW_path.xlsx	Bi_X	Bi	M317
33	7129.57	Track_395_processed.xlsx_DTW_path.xlsx	Bi_X	Bi	M317
34	7346.35	Track_395_processed.xlsx_DTW_path.xlsx	Bi_X	Bi	M317
35	7470.62	Track_395_processed.xlsx_DTW_path.xlsx	Bi_X	Bi	M317
36	7712.1	Track_395_processed.xlsx_DTW_path.xlsx	Bi_X	Bi	M317
37	7945.97	Track_395_processed.xlsx_DTW_path.xlsx	Bi_X	Bi	M317
38	8191.07	Track_395_processed.xlsx_DTW_path.xlsx	Bi_X	Bi	M317
39	8321.24	Track_395_processed.xlsx_DTW_path.xlsx	Bi_X	Bi	M317
40	8540.61	Track_395_processed.xlsx_DTW_path.xlsx	Bi_X	Bi	M317
41	8658.64	Track_395_processed.xlsx_DTW_path.xlsx	Bi_X	Bi	M317
42	8905.29	Track_395_processed.xlsx_DTW_path.xlsx	Bi_X	Bi	M317
1	88.7411	Track_1067_processed.xlsx_DTW_path.xlsx	Uni_X	Uni	M317
2	258.878	Track_1067_processed.xlsx_DTW_path.xlsx	Uni_X	Uni	M317
3	319.5	Track_1067_processed.xlsx_DTW_path.xlsx	Uni_X	Uni	M317
4	427.757	Track_1067_processed.xlsx_DTW_path.xlsx	Uni_X	Uni	M317
5	481.095	Track_1067_processed.xlsx_DTW_path.xlsx	Uni_X	Uni	M317
6	511.987	Track_1067_processed.xlsx_DTW_path.xlsx	Uni_X	Uni	M317
7	526.183	Track_1067_processed.xlsx_DTW_path.xlsx	Uni_X	Uni	M317
8	631.388	Track_1067_processed.xlsx_DTW_path.xlsx	Uni_X	Uni	M317
9	706.9	Track_1067_processed.xlsx_DTW_path.xlsx	Uni_X	Uni	M317
10	842.733	Track_1067_processed.xlsx_DTW_path.xlsx	Uni_X	Uni	M317
11	945.044	Track_1067_processed.xlsx_DTW_path.xlsx	Uni_X	Uni	M317
12	1153.62	Track_1067_processed.xlsx_DTW_path.xlsx	Uni_X	Uni	M317
13	1289.68	Track_1067_processed.xlsx_DTW_path.xlsx	Uni_X	Uni	M317
14	1551.2	Track_1067_processed.xlsx_DTW_path.xlsx	Uni_X	Uni	M317
15	1686.11	Track_1067_processed.xlsx_DTW_path.xlsx	Uni_X	Uni	M317
16	1969.69	Track_1067_processed.xlsx_DTW_path.xlsx	Uni_X	Uni	M317
17	2106.14	Track_1067_processed.xlsx_DTW_path.xlsx	Uni_X	Uni	M317
18	2364.69	Track_1067_processed.xlsx_DTW_path.xlsx	Uni_X	Uni	M317
19	2497.96	Track_1067_processed.xlsx_DTW_path.xlsx	Uni_X	Uni	M317
20	3007.9	Track_1067_processed.xlsx_DTW_path.xlsx	Uni_X	Uni	M317
21	3190.54	Track_1067_processed.xlsx_DTW_path.xlsx	Uni_X	Uni	M317
22	3505.51	Track_1067_processed.xlsx_DTW_path.xlsx	Uni_X	Uni	M317
23	3696.86	Track_1067_processed.xlsx_DTW_path.xlsx	Uni_X	Uni	M317
24	3853.26	Track_1067_processed.xlsx_DTW_path.xlsx	Uni_X	Uni	M317
25	3924.08	Track_1067_processed.xlsx_DTW_path.xlsx	Uni_X	Uni	M317
26	4302.19	Track_1067_processed.xlsx_DTW_path.xlsx	Uni_X	Uni	M317
27	4450.96	Track_1067_processed.xlsx_DTW_path.xlsx	Uni_X	Uni	M317
28	4528.25	Track_1067_processed.xlsx_DTW_path.xlsx	Uni_X	Uni	M317
29	4693.34	Track_1067_processed.xlsx_DTW_path.xlsx	Uni_X	Uni	M317
30	4842.64	Track_1067_processed.xlsx_DTW_path.xlsx	Uni_X	Uni	M317
31	5310.12	Track_1067_processed.xlsx_DTW_path.xlsx	Uni_X	Uni	M317
32	5518.87	Track_1067_processed.xlsx_DTW_path.xlsx	Uni_X	Uni	M317
33	5651.13	Track_1067_processed.xlsx_DTW_path.xlsx	Uni_X	Uni	M317
34	5729.76	Track_1067_processed.xlsx_DTW_path.xlsx	Uni_X	Uni	M317
35	5919.47	Track_1067_processed.xlsx_DTW_path.xlsx	Uni_X	Uni	M317
36	6039.7	Track_1067_processed.xlsx_DTW_path.xlsx	Uni_X	Uni	M317
37	6454.04	Track_1067_processed.xlsx_DTW_path.xlsx	Uni_X	Uni	M317
38	6649.57	Track_1067_processed.xlsx_DTW_path.xlsx	Uni_X	Uni	M317
39	6849.45	Track_1067_processed.xlsx_DTW_path.xlsx	Uni_X	Uni	M317
40	7288.32	Track_1067_processed.xlsx_DTW_path.xlsx	Uni_X	Uni	M317
41	7430.51	Track_1067_processed.xlsx_DTW_path.xlsx	Uni_X	Uni	M317
42	7622.2	Track_1067_processed.xlsx_DTW_path.xlsx	Uni_X	Uni	M317
43	8051.72	Track_1067_processed.xlsx_DTW_path.xlsx	Uni_X	Uni	M317
44	8177.39	Track_1067_processed.xlsx_DTW_path.xlsx	Uni_X	Uni	M317
45	8397.32	Track_1067_processed.xlsx_DTW_path.xlsx	Uni_X	Uni	M317
46	8471.82	Track_1067_processed.xlsx_DTW_path.xlsx	Uni_X	Uni	M317
47	8641.26	Track_1067_processed.xlsx_DTW_path.xlsx	Uni_X	Uni	M317
48	8717.71	Track_1067_processed.xlsx_DTW_path.xlsx	Uni_X	Uni	M317
49	8794.68	Track_1067_processed.xlsx_DTW_path.xlsx	Uni_X	Uni	M317
50	8851.65	Track_1067_processed.xlsx_DTW_path.xlsx	Uni_X	Uni	M317
51	8945.79	Track_1067_processed.xlsx_DTW_path.xlsx	Uni_X	Uni	M317
52	8993.24	Track_1067_processed.xlsx_DTW_path.xlsx	Uni_X	Uni	M317
53	9070.08	Track_1067_processed.xlsx_DTW_path.xlsx	Uni_X	Uni	M317
54	9113.76	Track_1067_processed.xlsx_DTW_path.xlsx	Uni_X	Uni	M317
55	9226.31	Track_1067_processed.xlsx_DTW_path.xlsx	Uni_X	Uni	M317
56	9333.42	Track_1067_processed.xlsx_DTW_path.xlsx	Uni_X	Uni	M317
57	9424.29	Track_1067_processed.xlsx_DTW_path.xlsx	Uni_X	Uni	M317
58	9606.67	Track_1067_processed.xlsx_DTW_path.xlsx	Uni_X	Uni	M317
1	272.302	Track_1391_processed.xlsx_DTW_path.xlsx	Uni_X	Uni	M317
2	829.04	Track_1391_processed.xlsx_DTW_path.xlsx	Uni_X	Uni	M317
3	1342.87	Track_1391_processed.xlsx_DTW_path.xlsx	Uni_X	Uni	M317
4	1605.03	Track_1391_processed.xlsx_DTW_path.xlsx	Uni_X	Uni	M317
5	2115.25	Track_1391_processed.xlsx_DTW_path.xlsx	Uni_X	Uni	M317
6	2188.93	Track_1391_processed.xlsx_DTW_path.xlsx	Uni_X	Uni	M317
7	2691.57	Track_1391_processed.xlsx_DTW_path.xlsx	Uni_X	Uni	M317
8	3199.9	Track_1391_processed.xlsx_DTW_path.xlsx	Uni_X	Uni	M317
9	3650.28	Track_1391_processed.xlsx_DTW_path.xlsx	Uni_X	Uni	M317
10	4101.14	Track_1391_processed.xlsx_DTW_path.xlsx	Uni_X	Uni	M317
11	4260.97	Track_1391_processed.xlsx_DTW_path.xlsx	Uni_X	Uni	M317
12	4584.28	Track_1391_processed.xlsx_DTW_path.xlsx	Uni_X	Uni	M317
13	4926.11	Track_1391_processed.xlsx_DTW_path.xlsx	Uni_X	Uni	M317
14	5251.58	Track_1391_processed.xlsx_DTW_path.xlsx	Uni_X	Uni	M317
15	5427.92	Track_1391_processed.xlsx_DTW_path.xlsx	Uni_X	Uni	M317
16	5919.18	Track_1391_processed.xlsx_DTW_path.xlsx	Uni_X	Uni	M317
17	6417.79	Track_1391_processed.xlsx_DTW_path.xlsx	Uni_X	Uni	M317
18	6921.26	Track_1391_processed.xlsx_DTW_path.xlsx	Uni_X	Uni	M317
19	7180.81	Track_1391_processed.xlsx_DTW_path.xlsx	Uni_X	Uni	M317
20	7356.7	Track_1391_processed.xlsx_DTW_path.xlsx	Uni_X	Uni	M317
21	7727.68	Track_1391_processed.xlsx_DTW_path.xlsx	Uni_X	Uni	M317
22	7929.9	Track_1391_processed.xlsx_DTW_path.xlsx	Uni_X	Uni	M317
23	8457.66	Track_1391_processed.xlsx_DTW_path.xlsx	Uni_X	Uni	M317
24	8721.99	Track_1391_processed.xlsx_DTW_path.xlsx	Uni_X	Uni	M317
25	9026.89	Track_1391_processed.xlsx_DTW_path.xlsx	Uni_X	Uni	M317
26	9240.9	Track_1391_processed.xlsx_DTW_path.xlsx	Uni_X	Uni	M317
27	9348.67	Track_1391_processed.xlsx_DTW_path.xlsx	Uni_X	Uni	M317
28	9573.04	Track_1391_processed.xlsx_DTW_path.xlsx	Uni_X	Uni	M317
29	9693.5	Track_1391_processed.xlsx_DTW_path.xlsx	Uni_X	Uni	M317
30	10006.9	Track_1391_processed.xlsx_DTW_path.xlsx	Uni_X	Uni	M317
31	10307.2	Track_1391_processed.xlsx_DTW_path.xlsx	Uni_X	Uni	M317
32	10464.1	Track_1391_processed.xlsx_DTW_path.xlsx	Uni_X	Uni	M317
33	10816.5	Track_1391_processed.xlsx_DTW_path.xlsx	Uni_X	Uni	M317
34	11136.7	Track_1391_processed.xlsx_DTW_path.xlsx	Uni_X	Uni	M317
35	11332.9	Track_1391_processed.xlsx_DTW_path.xlsx	Uni_X	Uni	M317
36	11723.1	Track_1391_processed.xlsx_DTW_path.xlsx	Uni_X	Uni	M317
37	11942.3	Track_1391_processed.xlsx_DTW_path.xlsx	Uni_X	Uni	M317
38	12421.5	Track_1391_processed.xlsx_DTW_path.xlsx	Uni_X	Uni	M317
39	12646.1	Track_1391_processed.xlsx_DTW_path.xlsx	Uni_X	Uni	M317
40	13024.9	Track_1391_processed.xlsx_DTW_path.xlsx	Uni_X	Uni	M317
41	13281.1	Track_1391_processed.xlsx_DTW_path.xlsx	Uni_X	Uni	M317
42	13753.5	Track_1391_processed.xlsx_DTW_path.xlsx	Uni_X	Uni	M317
43	14183.1	Track_1391_processed.xlsx_DTW_path.xlsx	Uni_X	Uni	M317
44	14426.3	Track_1391_processed.xlsx_DTW_path.xlsx	Uni_X	Uni	M317
45	14858.4	Track_1391_processed.xlsx_DTW_path.xlsx	Uni_X	Uni	M317
46	15108.1	Track_1391_processed.xlsx_DTW_path.xlsx	Uni_X	Uni	M317
47	15626.6	Track_1391_processed.xlsx_DTW_path.xlsx	Uni_X	Uni	M317
48	15877.6	Track_1391_processed.xlsx_DTW_path.xlsx	Uni_X	Uni	M317
1	85.1258	Track_1420_processed.xlsx_DTW_path.xlsx	Uni_X	Uni	M317
2	407.961	Track_1420_processed.xlsx_DTW_path.xlsx	Uni_X	Uni	M317
3	543.563	Track_1420_processed.xlsx_DTW_path.xlsx	Uni_X	Uni	M317
4	567.412	Track_1420_processed.xlsx_DTW_path.xlsx	Uni_X	Uni	M317
5	873.237	Track_1420_processed.xlsx_DTW_path.xlsx	Uni_X	Uni	M317
6	1105.82	Track_1420_processed.xlsx_DTW_path.xlsx	Uni_X	Uni	M317
7	1274.52	Track_1420_processed.xlsx_DTW_path.xlsx	Uni_X	Uni	M317
8	1344.51	Track_1420_processed.xlsx_DTW_path.xlsx	Uni_X	Uni	M317
9	1449.98	Track_1420_processed.xlsx_DTW_path.xlsx	Uni_X	Uni	M317
10	1748.35	Track_1420_processed.xlsx_DTW_path.xlsx	Uni_X	Uni	M317
11	1900.62	Track_1420_processed.xlsx_DTW_path.xlsx	Uni_X	Uni	M317
12	2116.52	Track_1420_processed.xlsx_DTW_path.xlsx	Uni_X	Uni	M317
13	2276.99	Track_1420_processed.xlsx_DTW_path.xlsx	Uni_X	Uni	M317
14	2449.07	Track_1420_processed.xlsx_DTW_path.xlsx	Uni_X	Uni	M317
15	2489.88	Track_1420_processed.xlsx_DTW_path.xlsx	Uni_X	Uni	M317
16	2795.24	Track_1420_processed.xlsx_DTW_path.xlsx	Uni_X	Uni	M317
17	2889.5	Track_1420_processed.xlsx_DTW_path.xlsx	Uni_X	Uni	M317
18	3008.51	Track_1420_processed.xlsx_DTW_path.xlsx	Uni_X	Uni	M317
19	3229.9	Track_1420_processed.xlsx_DTW_path.xlsx	Uni_X	Uni	M317
20	3555.03	Track_1420_processed.xlsx_DTW_path.xlsx	Uni_X	Uni	M317
21	4017.67	Track_1420_processed.xlsx_DTW_path.xlsx	Uni_X	Uni	M317
22	4113.16	Track_1420_processed.xlsx_DTW_path.xlsx	Uni_X	Uni	M317
23	4345.84	Track_1420_processed.xlsx_DTW_path.xlsx	Uni_X	Uni	M317
24	4671.22	Track_1420_processed.xlsx_DTW_path.xlsx	Uni_X	Uni	M317
25	4843.92	Track_1420_processed.xlsx_DTW_path.xlsx	Uni_X	Uni	M317
26	5016.35	Track_1420_processed.xlsx_DTW_path.xlsx	Uni_X	Uni	M317
27	5163.31	Track_1420_processed.xlsx_DTW_path.xlsx	Uni_X	Uni	M317
28	5317.12	Track_1420_processed.xlsx_DTW_path.xlsx	Uni_X	Uni	M317
29	5453.91	Track_1420_processed.xlsx_DTW_path.xlsx	Uni_X	Uni	M317
30	5536.35	Track_1420_processed.xlsx_DTW_path.xlsx	Uni_X	Uni	M317
31	5687.1	Track_1420_processed.xlsx_DTW_path.xlsx	Uni_X	Uni	M317
32	5773.33	Track_1420_processed.xlsx_DTW_path.xlsx	Uni_X	Uni	M317
33	6011.05	Track_1420_processed.xlsx_DTW_path.xlsx	Uni_X	Uni	M317
34	6173.53	Track_1420_processed.xlsx_DTW_path.xlsx	Uni_X	Uni	M317
35	6293.06	Track_1420_processed.xlsx_DTW_path.xlsx	Uni_X	Uni	M317
36	6438.24	Track_1420_processed.xlsx_DTW_path.xlsx	Uni_X	Uni	M317
37	6503.64	Track_1420_processed.xlsx_DTW_path.xlsx	Uni_X	Uni	M317
38	6787.63	Track_1420_processed.xlsx_DTW_path.xlsx	Uni_X	Uni	M317
39	6732.21	Track_1420_processed.xlsx_DTW_path.xlsx	Uni_X	Uni	M317
40	6856.16	Track_1420_processed.xlsx_DTW_path.xlsx	Uni_X	Uni	M317
41	7145.58	Track_1420_processed.xlsx_DTW_path.xlsx	Uni_X	Uni	M317
42	7221.31	Track_1420_processed.xlsx_DTW_path.xlsx	Uni_X	Uni	M317
1	160.33	Track_1526_processed.xlsx_DTW_path.xlsx	Uni_X	Uni	M317
2	473.835	Track_1526_processed.xlsx_DTW_path.xlsx	Uni_X	Uni	M317
3	798.498	Track_1526_processed.xlsx_DTW_path.xlsx	Uni_X	Uni	M317
4	980.339	Track_1526_processed.xlsx_DTW_path.xlsx	Uni_X	Uni	M317
5	1317.74	Track_1526_processed.xlsx_DTW_path.xlsx	Uni_X	Uni	M317
6	1506.21	Track_1526_processed.xlsx_DTW_path.xlsx	Uni_X	Uni	M317
7	1779.44	Track_1526_processed.xlsx_DTW_path.xlsx	Uni_X	Uni	M317
8	1910.46	Track_1526_processed.xlsx_DTW_path.xlsx	Uni_X	Uni	M317
9	2190.79	Track_1526_processed.xlsx_DTW_path.xlsx	Uni_X	Uni	M317
10	2397.95	Track_1526_processed.xlsx_DTW_path.xlsx	Uni_X	Uni	M317
11	2526.26	Track_1526_processed.xlsx_DTW_path.xlsx	Uni_X	Uni	M317
12	2713.77	Track_1526_processed.xlsx_DTW_path.xlsx	Uni_X	Uni	M317
13	2814.79	Track_1526_processed.xlsx_DTW_path.xlsx	Uni_X	Uni	M317
14	2980.92	Track_1526_processed.xlsx_DTW_path.xlsx	Uni_X	Uni	M317
15	3065.54	Track_1526_processed.xlsx_DTW_path.xlsx	Uni_X	Uni	M317
16	3232.04	Track_1526_processed.xlsx_DTW_path.xlsx	Uni_X	Uni	M317
17	3301.62	Track_1526_processed.xlsx_DTW_path.xlsx	Uni_X	Uni	M317
18	3360.34	Track_1526_processed.xlsx_DTW_path.xlsx	Uni_X	Uni	M317
19	3425.46	Track_1526_processed.xlsx_DTW_path.xlsx	Uni_X	Uni	M317
20	3451.71	Track_1526_processed.xlsx_DTW_path.xlsx	Uni_X	Uni	M317
21	3506.12	Track_1526_processed.xlsx_DTW_path.xlsx	Uni_X	Uni	M317
22	3534.11	Track_1526_processed.xlsx_DTW_path.xlsx	Uni_X	Uni	M317
23	3623.06	Track_1526_processed.xlsx_DTW_path.xlsx	Uni_X	Uni	M317
24	3684.93	Track_1526_processed.xlsx_DTW_path.xlsx	Uni_X	Uni	M317
25	3756.11	Track_1526_processed.xlsx_DTW_path.xlsx	Uni_X	Uni	M317
26	3842.57	Track_1526_processed.xlsx_DTW_path.xlsx	Uni_X	Uni	M317
27	3891.88	Track_1526_processed.xlsx_DTW_path.xlsx	Uni_X	Uni	M317
28	4004.23	Track_1526_processed.xlsx_DTW_path.xlsx	Uni_X	Uni	M317
29	4085.04	Track_1526_processed.xlsx_DTW_path.xlsx	Uni_X	Uni	M317
30	4227.97	Track_1526_processed.xlsx_DTW_path.xlsx	Uni_X	Uni	M317
31	4294.98	Track_1526_processed.xlsx_DTW_path.xlsx	Uni_X	Uni	M317
32	4399.52	Track_1526_processed.xlsx_DTW_path.xlsx	Uni_X	Uni	M317
33	4481.16	Track_1526_processed.xlsx_DTW_path.xlsx	Uni_X	Uni	M317
34	4603.52	Track_1526_processed.xlsx_DTW_path.xlsx	Uni_X	Uni	M317
35	4670.98	Track_1526_processed.xlsx_DTW_path.xlsx	Uni_X	Uni	M317
36	4804.73	Track_1526_processed.xlsx_DTW_path.xlsx	Uni_X	Uni	M317
37	4894.63	Track_1526_processed.xlsx_DTW_path.xlsx	Uni_X	Uni	M317
38	5028.53	Track_1526_processed.xlsx_DTW_path.xlsx	Uni_X	Uni	M317
39	5165.95	Track_1526_processed.xlsx_DTW_path.xlsx	Uni_X	Uni	M317
40	5202.65	Track_1526_processed.xlsx_DTW_path.xlsx	Uni_X	Uni	M317
41	5354.11	Track_1526_processed.xlsx_DTW_path.xlsx	Uni_X	Uni	M317
42	5466.76	Track_1526_processed.xlsx_DTW_path.xlsx	Uni_X	Uni	M317
43	5591.16	Track_1526_processed.xlsx_DTW_path.xlsx	Uni_X	Uni	M317
44	5675.93	Track_1526_processed.xlsx_DTW_path.xlsx	Uni_X	Uni	M317
45	5804.37	Track_1526_processed.xlsx_DTW_path.xlsx	Uni_X	Uni	M317
46	5884.82	Track_1526_processed.xlsx_DTW_path.xlsx	Uni_X	Uni	M317
47	6013.7	Track_1526_processed.xlsx_DTW_path.xlsx	Uni_X	Uni	M317
1	182.232	Track_392_processed.xlsx_DTW_path.xlsx	Uni_X	Uni	M317
2	521.833	Track_392_processed.xlsx_DTW_path.xlsx	Uni_X	Uni	M317
3	674.018	Track_392_processed.xlsx_DTW_path.xlsx	Uni_X	Uni	M317
4	1350.1	Track_392_processed.xlsx_DTW_path.xlsx	Uni_X	Uni	M317
5	1681.12	Track_392_processed.xlsx_DTW_path.xlsx	Uni_X	Uni	M317
6	2318.12	Track_392_processed.xlsx_DTW_path.xlsx	Uni_X	Uni	M317
7	2646.24	Track_392_processed.xlsx_DTW_path.xlsx	Uni_X	Uni	M317
8	3307.68	Track_392_processed.xlsx_DTW_path.xlsx	Uni_X	Uni	M317
9	3631.03	Track_392_processed.xlsx_DTW_path.xlsx	Uni_X	Uni	M317
10	4286.9	Track_392_processed.xlsx_DTW_path.xlsx	Uni_X	Uni	M317
11	4892.17	Track_392_processed.xlsx_DTW_path.xlsx	Uni_X	Uni	M317
12	5185.74	Track_392_processed.xlsx_DTW_path.xlsx	Uni_X	Uni	M317
13	5730.83	Track_392_processed.xlsx_DTW_path.xlsx	Uni_X	Uni	M317
14	5996.39	Track_392_processed.xlsx_DTW_path.xlsx	Uni_X	Uni	M317
15	6463.47	Track_392_processed.xlsx_DTW_path.xlsx	Uni_X	Uni	M317
16	6721.36	Track_392_processed.xlsx_DTW_path.xlsx	Uni_X	Uni	M317
17	7146.63	Track_392_processed.xlsx_DTW_path.xlsx	Uni_X	Uni	M317
18	7342.21	Track_392_processed.xlsx_DTW_path.xlsx	Uni_X	Uni	M317
19	7681.48	Track_392_processed.xlsx_DTW_path.xlsx	Uni_X	Uni	M317
20	7854.75	Track_392_processed.xlsx_DTW_path.xlsx	Uni_X	Uni	M317
21	8156.2	Track_392_processed.xlsx_DTW_path.xlsx	Uni_X	Uni	M317
22	8311.18	Track_392_processed.xlsx_DTW_path.xlsx	Uni_X	Uni	M317
23	8605.81	Track_392_processed.xlsx_DTW_path.xlsx	Uni_X	Uni	M317
24	8756.85	Track_392_processed.xlsx_DTW_path.xlsx	Uni_X	Uni	M317
25	8999.67	Track_392_processed.xlsx_DTW_path.xlsx	Uni_X	Uni	M317
26	9128.04	Track_392_processed.xlsx_DTW_path.xlsx	Uni_X	Uni	M317
27	9370.16	Track_392_processed.xlsx_DTW_path.xlsx	Uni_X	Uni	M317
28	9468.22	Track_392_processed.xlsx_DTW_path.xlsx	Uni_X	Uni	M317
29	9641.48	Track_392_processed.xlsx_DTW_path.xlsx	Uni_X	Uni	M317
30	9727.65	Track_392_processed.xlsx_DTW_path.xlsx	Uni_X	Uni	M317
31	9939.24	Track_392_processed.xlsx_DTW_path.xlsx	Uni_X	Uni	M317
32	10123.5	Track_392_processed.xlsx_DTW_path.xlsx	Uni_X	Uni	M317
33	10220.1	Track_392_processed.xlsx_DTW_path.xlsx	Uni_X	Uni	M317
34	10433	Track_392_processed.xlsx_DTW_path.xlsx	Uni_X	Uni	M317
35	10542.2	Track_392_processed.xlsx_DTW_path.xlsx	Uni_X	Uni	M317
36	10763.1	Track_392_processed.xlsx_DTW_path.xlsx	Uni_X	Uni	M317
37	10871.2	Track_392_processed.xlsx_DTW_path.xlsx	Uni_X	Uni	M317
38	11107.5	Track_392_processed.xlsx_DTW_path.xlsx	Uni_X	Uni	M317
39	11243.9	Track_392_processed.xlsx_DTW_path.xlsx	Uni_X	Uni	M317
40	11486.4	Track_392_processed.xlsx_DTW_path.xlsx	Uni_X	Uni	M317
41	11625.8	Track_392_processed.xlsx_DTW_path.xlsx	Uni_X	Uni	M317
42	11923.7	Track_392_processed.xlsx_DTW_path.xlsx	Uni_X	Uni	M317
43	12104.6	Track_392_processed.xlsx_DTW_path.xlsx	Uni_X	Uni	M317
1	104.039	Track_605_processed.xlsx_DTW_path.xlsx	Uni_X	Uni	M317
2	365.567	Track_605_processed.xlsx_DTW_path.xlsx	Uni_X	Uni	M317
3	621.387	Track_605_processed.xlsx_DTW_path.xlsx	Uni_X	Uni	M317
4	755.984	Track_605_processed.xlsx_DTW_path.xlsx	Uni_X	Uni	M317
5	1030.76	Track_605_processed.xlsx_DTW_path.xlsx	Uni_X	Uni	M317
6	1181.35	Track_605_processed.xlsx_DTW_path.xlsx	Uni_X	Uni	M317
7	1463.29	Track_605_processed.xlsx_DTW_path.xlsx	Uni_X	Uni	M317
8	1643.74	Track_605_processed.xlsx_DTW_path.xlsx	Uni_X	Uni	M317
9	1938.33	Track_605_processed.xlsx_DTW_path.xlsx	Uni_X	Uni	M317
10	2128.03	Track_605_processed.xlsx_DTW_path.xlsx	Uni_X	Uni	M317
11	2435.63	Track_605_processed.xlsx_DTW_path.xlsx	Uni_X	Uni	M317
12	2620.35	Track_605_processed.xlsx_DTW_path.xlsx	Uni_X	Uni	M317
13	2694.74	Track_605_processed.xlsx_DTW_path.xlsx	Uni_X	Uni	M317
14	2756.01	Track_605_processed.xlsx_DTW_path.xlsx	Uni_X	Uni	M317
15	2829.87	Track_605_processed.xlsx_DTW_path.xlsx	Uni_X	Uni	M317
16	2913.71	Track_605_processed.xlsx_DTW_path.xlsx	Uni_X	Uni	M317
17	2955.35	Track_605_processed.xlsx_DTW_path.xlsx	Uni_X	Uni	M317
18	3040.92	Track_605_processed.xlsx_DTW_path.xlsx	Uni_X	Uni	M317
19	3089.02	Track_605_processed.xlsx_DTW_path.xlsx	Uni_X	Uni	M317
20	3162.33	Track_605_processed.xlsx_DTW_path.xlsx	Uni_X	Uni	M317
21	3208.84	Track_605_processed.xlsx_DTW_path.xlsx	Uni_X	Uni	M317
22	3321.63	Track_605_processed.xlsx_DTW_path.xlsx	Uni_X	Uni	M317
23	3399.64	Track_605_processed.xlsx_DTW_path.xlsx	Uni_X	Uni	M317
24	3448.95	Track_605_processed.xlsx_DTW_path.xlsx	Uni_X	Uni	M317
25	3508.32	Track_605_processed.xlsx_DTW_path.xlsx	Uni_X	Uni	M317
26	3552.34	Track_605_processed.xlsx_DTW_path.xlsx	Uni_X	Uni	M317
27	3629.59	Track_605_processed.xlsx_DTW_path.xlsx	Uni_X	Uni	M317
28	3669.82	Track_605_processed.xlsx_DTW_path.xlsx	Uni_X	Uni	M317
29	3741.35	Track_605_processed.xlsx_DTW_path.xlsx	Uni_X	Uni	M317
30	3780.29	Track_605_processed.xlsx_DTW_path.xlsx	Uni_X	Uni	M317
31	3861.83	Track_605_processed.xlsx_DTW_path.xlsx	Uni_X	Uni	M317
32	3924.34	Track_605_processed.xlsx_DTW_path.xlsx	Uni_X	Uni	M317
33	4008.45	Track_605_processed.xlsx_DTW_path.xlsx	Uni_X	Uni	M317
34	4121.42	Track_605_processed.xlsx_DTW_path.xlsx	Uni_X	Uni	M317
35	4178.96	Track_605_processed.xlsx_DTW_path.xlsx	Uni_X	Uni	M317
36	4263.7	Track_605_processed.xlsx_DTW_path.xlsx	Uni_X	Uni	M317
37	4312.16	Track_605_processed.xlsx_DTW_path.xlsx	Uni_X	Uni	M317
38	4396.54	Track_605_processed.xlsx_DTW_path.xlsx	Uni_X	Uni	M317
39	4502.27	Track_605_processed.xlsx_DTW_path.xlsx	Uni_X	Uni	M317
40	4564.29	Track_605_processed.xlsx_DTW_path.xlsx	Uni_X	Uni	M317
41	4692.57	Track_605_processed.xlsx_DTW_path.xlsx	Uni_X	Uni	M317
42	4759.74	Track_605_processed.xlsx_DTW_path.xlsx	Uni_X	Uni	M317
43	4918.17	Track_605_processed.xlsx_DTW_path.xlsx	Uni_X	Uni	M317
44	5099.97	Track_605_processed.xlsx_DTW_path.xlsx	Uni_X	Uni	M317
45	5238.18	Track_605_processed.xlsx_DTW_path.xlsx	Uni_X	Uni	M317
46	5405.32	Track_605_processed.xlsx_DTW_path.xlsx	Uni_X	Uni	M317
47	5523.34	Track_605_processed.xlsx_DTW_path.xlsx	Uni_X	Uni	M317
48	5708.89	Track_605_processed.xlsx_DTW_path.xlsx	Uni_X	Uni	M317
49	5837.99	Track_605_processed.xlsx_DTW_path.xlsx	Uni_X	Uni	M317
1	171.277	Track_814_processed.xlsx_DTW_path.xlsx	Uni_X	Uni	M317
2	442.523	Track_814_processed.xlsx_DTW_path.xlsx	Uni_X	Uni	M317
3	577.499	Track_814_processed.xlsx_DTW_path.xlsx	Uni_X	Uni	M317
4	872.63	Track_814_processed.xlsx_DTW_path.xlsx	Uni_X	Uni	M317
5	1014.64	Track_814_processed.xlsx_DTW_path.xlsx	Uni_X	Uni	M317
6	1292.45	Track_814_processed.xlsx_DTW_path.xlsx	Uni_X	Uni	M317
7	1451.95	Track_814_processed.xlsx_DTW_path.xlsx	Uni_X	Uni	M317
8	1708.6	Track_814_processed.xlsx_DTW_path.xlsx	Uni_X	Uni	M317
9	1904.07	Track_814_processed.xlsx_DTW_path.xlsx	Uni_X	Uni	M317
10	2159.67	Track_814_processed.xlsx_DTW_path.xlsx	Uni_X	Uni	M317
11	2331.05	Track_814_processed.xlsx_DTW_path.xlsx	Uni_X	Uni	M317
12	2548.36	Track_814_processed.xlsx_DTW_path.xlsx	Uni_X	Uni	M317
13	2669.72	Track_814_processed.xlsx_DTW_path.xlsx	Uni_X	Uni	M317
14	2878.84	Track_814_processed.xlsx_DTW_path.xlsx	Uni_X	Uni	M317
15	3007.02	Track_814_processed.xlsx_DTW_path.xlsx	Uni_X	Uni	M317
16	3157.86	Track_814_processed.xlsx_DTW_path.xlsx	Uni_X	Uni	M317
17	3254.29	Track_814_processed.xlsx_DTW_path.xlsx	Uni_X	Uni	M317
18	3364.5	Track_814_processed.xlsx_DTW_path.xlsx	Uni_X	Uni	M317
19	3442.56	Track_814_processed.xlsx_DTW_path.xlsx	Uni_X	Uni	M317
20	3590.12	Track_814_processed.xlsx_DTW_path.xlsx	Uni_X	Uni	M317
21	3682.54	Track_814_processed.xlsx_DTW_path.xlsx	Uni_X	Uni	M317
22	3775.87	Track_814_processed.xlsx_DTW_path.xlsx	Uni_X	Uni	M317
23	3858.52	Track_814_processed.xlsx_DTW_path.xlsx	Uni_X	Uni	M317
24	4060.07	Track_814_processed.xlsx_DTW_path.xlsx	Uni_X	Uni	M317
25	4160.05	Track_814_processed.xlsx_DTW_path.xlsx	Uni_X	Uni	M317
26	4370.38	Track_814_processed.xlsx_DTW_path.xlsx	Uni_X	Uni	M317
27	4548.28	Track_814_processed.xlsx_DTW_path.xlsx	Uni_X	Uni	M317
28	4708.22	Track_814_processed.xlsx_DTW_path.xlsx	Uni_X	Uni	M317
29	4790.82	Track_814_processed.xlsx_DTW_path.xlsx	Uni_X	Uni	M317
30	4908.24	Track_814_processed.xlsx_DTW_path.xlsx	Uni_X	Uni	M317
31	4989.9	Track_814_processed.xlsx_DTW_path.xlsx	Uni_X	Uni	M317
32	5121.67	Track_814_processed.xlsx_DTW_path.xlsx	Uni_X	Uni	M317
33	5202.98	Track_814_processed.xlsx_DTW_path.xlsx	Uni_X	Uni	M317
34	5267.79	Track_814_processed.xlsx_DTW_path.xlsx	Uni_X	Uni	M317
35	5362.53	Track_814_processed.xlsx_DTW_path.xlsx	Uni_X	Uni	M317
1	48.0138	Track_867_processed.xlsx_DTW_path.xlsx	Uni_X	Uni	M317
2	115.293	Track_867_processed.xlsx_DTW_path.xlsx	Uni_X	Uni	M317
3	158.113	Track_867_processed.xlsx_DTW_path.xlsx	Uni_X	Uni	M317
4	226.438	Track_867_processed.xlsx_DTW_path.xlsx	Uni_X	Uni	M317
5	271.316	Track_867_processed.xlsx_DTW_path.xlsx	Uni_X	Uni	M317
6	370.812	Track_867_processed.xlsx_DTW_path.xlsx	Uni_X	Uni	M317
7	411.503	Track_867_processed.xlsx_DTW_path.xlsx	Uni_X	Uni	M317
8	514.96	Track_867_processed.xlsx_DTW_path.xlsx	Uni_X	Uni	M317
9	565.086	Track_867_processed.xlsx_DTW_path.xlsx	Uni_X	Uni	M317
10	834.596	Track_867_processed.xlsx_DTW_path.xlsx	Uni_X	Uni	M317
11	971.965	Track_867_processed.xlsx_DTW_path.xlsx	Uni_X	Uni	M317
12	1253.45	Track_867_processed.xlsx_DTW_path.xlsx	Uni_X	Uni	M317
13	1404.13	Track_867_processed.xlsx_DTW_path.xlsx	Uni_X	Uni	M317
14	1670.62	Track_867_processed.xlsx_DTW_path.xlsx	Uni_X	Uni	M317
15	1820.14	Track_867_processed.xlsx_DTW_path.xlsx	Uni_X	Uni	M317
16	2101.08	Track_867_processed.xlsx_DTW_path.xlsx	Uni_X	Uni	M317
17	2246.35	Track_867_processed.xlsx_DTW_path.xlsx	Uni_X	Uni	M317
18	2523.96	Track_867_processed.xlsx_DTW_path.xlsx	Uni_X	Uni	M317
19	2671.1	Track_867_processed.xlsx_DTW_path.xlsx	Uni_X	Uni	M317
20	2945.51	Track_867_processed.xlsx_DTW_path.xlsx	Uni_X	Uni	M317
21	3101.04	Track_867_processed.xlsx_DTW_path.xlsx	Uni_X	Uni	M317
22	3386.82	Track_867_processed.xlsx_DTW_path.xlsx	Uni_X	Uni	M317
23	3538.39	Track_867_processed.xlsx_DTW_path.xlsx	Uni_X	Uni	M317
24	3801.08	Track_867_processed.xlsx_DTW_path.xlsx	Uni_X	Uni	M317
25	3946.4	Track_867_processed.xlsx_DTW_path.xlsx	Uni_X	Uni	M317
26	4181.17	Track_867_processed.xlsx_DTW_path.xlsx	Uni_X	Uni	M317
27	4305.11	Track_867_processed.xlsx_DTW_path.xlsx	Uni_X	Uni	M317
28	4552.69	Track_867_processed.xlsx_DTW_path.xlsx	Uni_X	Uni	M317
29	4673.9	Track_867_processed.xlsx_DTW_path.xlsx	Uni_X	Uni	M317
30	4882.05	Track_867_processed.xlsx_DTW_path.xlsx	Uni_X	Uni	M317
31	4979.32	Track_867_processed.xlsx_DTW_path.xlsx	Uni_X	Uni	M317
32	5117.41	Track_867_processed.xlsx_DTW_path.xlsx	Uni_X	Uni	M317
33	5247.84	Track_867_processed.xlsx_DTW_path.xlsx	Uni_X	Uni	M317
34	5376.81	Track_867_processed.xlsx_DTW_path.xlsx	Uni_X	Uni	M317
35	5464.74	Track_867_processed.xlsx_DTW_path.xlsx	Uni_X	Uni	M317
36	5685.08	Track_867_processed.xlsx_DTW_path.xlsx	Uni_X	Uni	M317
37	5919.75	Track_867_processed.xlsx_DTW_path.xlsx	Uni_X	Uni	M317
38	6046.87	Track_867_processed.xlsx_DTW_path.xlsx	Uni_X	Uni	M317
39	6263.38	Track_867_processed.xlsx_DTW_path.xlsx	Uni_X	Uni	M317
40	6361.85	Track_867_processed.xlsx_DTW_path.xlsx	Uni_X	Uni	M317
41	6510.97	Track_867_processed.xlsx_DTW_path.xlsx	Uni_X	Uni	M317
42	6600.11	Track_867_processed.xlsx_DTW_path.xlsx	Uni_X	Uni	M317
43	6748.3	Track_867_processed.xlsx_DTW_path.xlsx	Uni_X	Uni	M317
44	6892.06	Track_867_processed.xlsx_DTW_path.xlsx	Uni_X	Uni	M317
45	7041.21	Track_867_processed.xlsx_DTW_path.xlsx	Uni_X	Uni	M317
46	7121.45	Track_867_processed.xlsx_DTW_path.xlsx	Uni_X	Uni	M317
47	7280.07	Track_867_processed.xlsx_DTW_path.xlsx	Uni_X	Uni	M317
48	7375.14	Track_867_processed.xlsx_DTW_path.xlsx	Uni_X	Uni	M317
