# Supplementary material for: Early coordination of cell migration and cardiac fate determination during mammalian gastrulation
Source: EMBO J. 2025 May 13;44(12):3327–59. doi: 10.1038/s44318-025-00441-0 (PMC12170898; doi:10.1038/s44318-025-00441-0)
Supplement: Supplementary file 26 — Source data Fig. 10 [file 44318_2025_441_MOESM26_ESM.zip]

Archive with 16 entries (11 files):
- Source Data Fig. 10/
- __MACOSX/._Source Data Fig. 10
- Source Data Fig. 10/10C/
- Source Data Fig. 10/10D/
- Source Data Fig. 10/10B/
- Source Data Fig. 10/.DS_Store
- __MACOSX/Source Data Fig. 10/._.DS_Store
- Source Data Fig. 10/10E-G/
- Source Data Fig. 10/10C/Fig.10C.xlsx
- Source Data Fig. 10/10D/Fig.10D.xlsx
- Source Data Fig. 10/10B/Fig.10B.xlsx
- __MACOSX/Source Data Fig. 10/10B/._Fig.10B.xlsx
- Source Data Fig. 10/10E-G/.DS_Store
- __MACOSX/Source Data Fig. 10/10E-G/._.DS_Store
- Source Data Fig. 10/10E-G/Fig.10E-G.xlsx
- __MACOSX/Source Data Fig. 10/10E-G/._Fig.10E-G.xlsx
