# Supplementary material for: Early coordination of cell migration and cardiac fate determination during mammalian gastrulation
Source: EMBO J. 2025 May 13;44(12):3327–59. doi: 10.1038/s44318-025-00441-0 (PMC12170898; doi:10.1038/s44318-025-00441-0)
Supplement: Supplementary file 26 — Source data Fig. 10 [file 44318_2025_441_MOESM26_ESM.zip › Source Data Fig. 10/10C/Fig.10C.xlsx]

## Sheet: Fig.10C
Fig 10C - Mean cell-cell distances (HT Morphogenesis)	Inflow cells: 24.9 ± 13.5 (n = 58)
	LV/AVC cells: 43.5 ± 32.2 (n = 412)
	Pericardial cells: 47.0 ± 36.7 (n = 81)
	Endocardial cells: 63.0 ± 34.4 (n = 16)
	Endothelial cells: 100.0 ± 63.8 (n = 5)
	ExEm cells: 74.5 ± 68.5 (n = 225)

## Sheet: Fig.10C_raw
Track	Time	Distance	HomHet	Period	Movie	Potency	Fate	Cardiac
T1579	625	20.0569	Hom	Morpho	M173	Uni	Endothelial	Non
T1946	695	20.5855	Hom	Morpho	M173	Uni	Endocardium	Cardiac
T1946	695	112.881	Hom	Morpho	M173	Uni	Endocardium	Cardiac
T1946	695	91.6036	Hom	Morpho	M173	Uni	Endocardium	Cardiac
T1946	695	131.829	Hom	Morpho	M173	Uni	Endocardium	Cardiac
T1946	695	111.74	Hom	Morpho	M173	Uni	Endocardium	Cardiac
T1946	695	69.1574	Hom	Morpho	M173	Uni	Endocardium	Cardiac
T1963	700	8.31914	Hom	Morpho	M173	Uni	Atria	Cardiac
T1963	700	17.853	Hom	Morpho	M173	Uni	Atria	Cardiac
T1963	700	8.39257	Hom	Morpho	M173	Uni	Atria	Cardiac
T1963	700	11.7243	Hom	Morpho	M173	Uni	Atria	Cardiac
T1963	700	10.8482	Hom	Morpho	M173	Uni	Atria	Cardiac
T1963	700	18.8704	Hom	Morpho	M173	Uni	Atria	Cardiac
T2356	650	129.522	Hom	Morpho	M173	Uni	Endothelial	Non
T2356	650	57.7544	Hom	Morpho	M173	Uni	Endothelial	Non
T2356	650	184.645	Hom	Morpho	M173	Uni	Endothelial	Non
T248	685	47.8475	Hom	Morpho	M173	Uni	ExEMeso	Non
T279	685	21.7783	Hom	Morpho	M173	Uni	ExEMeso	Non
T279	685	55.4007	Hom	Morpho	M173	Uni	ExEMeso	Non
T279	685	44.8299	Hom	Morpho	M173	Uni	ExEMeso	Non
T279	685	54.7921	Hom	Morpho	M173	Uni	ExEMeso	Non
T279	685	39.2759	Hom	Morpho	M173	Uni	ExEMeso	Non
T279	685	17.5079	Hom	Morpho	M173	Uni	ExEMeso	Non
T2816	675	392.724	Hom	Morpho	M173	Uni	ExEMeso	Non
T2816	675	359.854	Hom	Morpho	M173	Uni	ExEMeso	Non
T2816	675	46.8209	Hom	Morpho	M173	Uni	ExEMeso	Non
T2816	675	25.4734	Hom	Morpho	M173	Uni	LV	Cardiac
T2816	675	315.867	Het	Morpho	M173	Bi	LV/ExEMeso	Cardiac
T2816	675	339.361	Het	Morpho	M173	Bi	LV/ExEMeso	Cardiac
T2816	675	83.3668	Het	Morpho	M173	Bi	LV/ExEMeso	Cardiac
T2816	675	59.8554	Het	Morpho	M173	Bi	LV/ExEMeso	Cardiac
T2816	675	74.4241	Het	Morpho	M173	Bi	LV/ExEMeso	Cardiac
T2816	675	60.4779	Het	Morpho	M173	Bi	LV/ExEMeso	Cardiac
T3216	690	14.9178	Hom	Morpho	M173	Uni	Atria	Cardiac
T3216	690	45.2477	Hom	Morpho	M173	Uni	Atria	Cardiac
T3216	690	50.8982	Hom	Morpho	M173	Uni	Atria	Cardiac
T3216	690	38.4846	Hom	Morpho	M173	Uni	Atria	Cardiac
T3216	690	36.8828	Hom	Morpho	M173	Uni	Atria	Cardiac
T3216	690	55.612	Hom	Morpho	M173	Uni	Atria	Cardiac
T3216	690	58.5849	Hom	Morpho	M173	Uni	Atria	Cardiac
T3216	690	41.3418	Hom	Morpho	M173	Uni	Atria	Cardiac
T3216	690	48.2935	Hom	Morpho	M173	Uni	Atria	Cardiac
T3216	690	34.1167	Hom	Morpho	M173	Uni	Atria	Cardiac
T3216	690	28.6487	Hom	Morpho	M173	Uni	Atria	Cardiac
T3216	690	51.1153	Hom	Morpho	M173	Uni	Atria	Cardiac
T3216	690	53.0225	Hom	Morpho	M173	Uni	Atria	Cardiac
T3216	690	8.24395	Hom	Morpho	M173	Uni	Atria	Cardiac
T3216	690	17.838	Hom	Morpho	M173	Uni	Atria	Cardiac
T3216	690	23.0472	Hom	Morpho	M173	Uni	Atria	Cardiac
T3216	690	12.1469	Hom	Morpho	M173	Uni	Atria	Cardiac
T3216	690	16.7885	Hom	Morpho	M173	Uni	Atria	Cardiac
T3216	690	25.0555	Hom	Morpho	M173	Uni	Atria	Cardiac
T3216	690	31.2114	Hom	Morpho	M173	Uni	Atria	Cardiac
T3216	690	12.9117	Hom	Morpho	M173	Uni	Atria	Cardiac
T3216	690	18.5935	Hom	Morpho	M173	Uni	Atria	Cardiac
T3216	690	10.6645	Hom	Morpho	M173	Uni	Atria	Cardiac
T3216	690	21.2808	Hom	Morpho	M173	Uni	Atria	Cardiac
T3216	690	22.3501	Hom	Morpho	M173	Uni	Atria	Cardiac
T3216	690	27.3384	Hom	Morpho	M173	Uni	Atria	Cardiac
T3216	690	27.1976	Hom	Morpho	M173	Uni	Atria	Cardiac
T3216	690	5.88984	Hom	Morpho	M173	Uni	Atria	Cardiac
T574	670	32.0162	Hom	Morpho	M173	Uni	Atria	Cardiac
T1059	950	16.4984	Hom	Morpho	M176	Uni	Pericardium	Cardiac
T1059	950	19.425	Hom	Morpho	M176	Uni	Pericardium	Cardiac
T1059	950	17.9005	Hom	Morpho	M176	Uni	Pericardium	Cardiac
T1099	895	23.6727	Hom	Morpho	M176	Uni	Pericardium	Cardiac
T1099	895	43.8758	Hom	Morpho	M176	Uni	Pericardium	Cardiac
T1099	895	17.2334	Hom	Morpho	M176	Uni	Pericardium	Cardiac
T1099	895	27.0539	Hom	Morpho	M176	Uni	Pericardium	Cardiac
T1099	895	49.5283	Hom	Morpho	M176	Uni	Pericardium	Cardiac
T1099	895	30.9583	Hom	Morpho	M176	Uni	Pericardium	Cardiac
T1099	895	40.8815	Hom	Morpho	M176	Uni	Pericardium	Cardiac
T1099	895	26.9275	Hom	Morpho	M176	Uni	Pericardium	Cardiac
T1099	895	20.0583	Hom	Morpho	M176	Uni	Pericardium	Cardiac
T1099	895	10.6227	Hom	Morpho	M176	Uni	Pericardium	Cardiac
T1183	835	9.18206	Hom	Morpho	M176	Uni	LV	Cardiac
T1183	835	67.5918	Hom	Morpho	M176	Uni	LV	Cardiac
T1183	835	86.4215	Hom	Morpho	M176	Uni	LV	Cardiac
T1183	835	70.8194	Hom	Morpho	M176	Uni	LV	Cardiac
T1183	835	60.8199	Hom	Morpho	M176	Uni	LV	Cardiac
T1183	835	70.7667	Hom	Morpho	M176	Uni	LV	Cardiac
T1183	835	84.0171	Hom	Morpho	M176	Uni	LV	Cardiac
T1183	835	65.6202	Hom	Morpho	M176	Uni	LV	Cardiac
T1183	835	55.0762	Hom	Morpho	M176	Uni	LV	Cardiac
T1183	835	64.3505	Hom	Morpho	M176	Uni	LV	Cardiac
T1183	835	88.2404	Hom	Morpho	M176	Uni	LV	Cardiac
T1183	835	66.0728	Hom	Morpho	M176	Uni	LV	Cardiac
T1183	835	45.502	Hom	Morpho	M176	Uni	LV	Cardiac
T1183	835	41.8184	Hom	Morpho	M176	Uni	LV	Cardiac
T1183	835	37.2538	Hom	Morpho	M176	Uni	LV	Cardiac
T1198	840	20.4298	Hom	Morpho	M176	Uni	LV	Cardiac
T1301	965	6.35322	Hom	Morpho	M176	Uni	Pericardium	Cardiac
T1301	965	39.445	Hom	Morpho	M176	Uni	Pericardium	Cardiac
T1301	965	37.0174	Hom	Morpho	M176	Uni	Pericardium	Cardiac
T1301	965	91.2288	Hom	Morpho	M176	Uni	Pericardium	Cardiac
T1301	965	59.3239	Hom	Morpho	M176	Uni	Pericardium	Cardiac
T1301	965	96.922	Hom	Morpho	M176	Uni	Pericardium	Cardiac
T1301	965	102.198	Hom	Morpho	M176	Uni	Pericardium	Cardiac
T1301	965	34.6536	Hom	Morpho	M176	Uni	Pericardium	Cardiac
T1301	965	31.4491	Hom	Morpho	M176	Uni	Pericardium	Cardiac
T1301	965	85.1787	Hom	Morpho	M176	Uni	Pericardium	Cardiac
T1301	965	53.9581	Hom	Morpho	M176	Uni	Pericardium	Cardiac
T1301	965	91.4326	Hom	Morpho	M176	Uni	Pericardium	Cardiac
T1301	965	96.4439	Hom	Morpho	M176	Uni	Pericardium	Cardiac
T1301	965	11.0314	Hom	Morpho	M176	Uni	Pericardium	Cardiac
T1301	965	56.1448	Hom	Morpho	M176	Uni	Pericardium	Cardiac
T1301	965	21.1147	Hom	Morpho	M176	Uni	Pericardium	Cardiac
T1301	965	58.2375	Hom	Morpho	M176	Uni	Pericardium	Cardiac
T1301	965	64.5309	Hom	Morpho	M176	Uni	Pericardium	Cardiac
T1301	965	55.3774	Hom	Morpho	M176	Uni	Pericardium	Cardiac
T1301	965	23.225	Hom	Morpho	M176	Uni	Pericardium	Cardiac
T1301	965	61.0393	Hom	Morpho	M176	Uni	Pericardium	Cardiac
T1301	965	65.973	Hom	Morpho	M176	Uni	Pericardium	Cardiac
T1301	965	36.3621	Hom	Morpho	M176	Uni	Pericardium	Cardiac
T1301	965	20.9537	Hom	Morpho	M176	Uni	Pericardium	Cardiac
T1301	965	16.4863	Hom	Morpho	M176	Uni	Pericardium	Cardiac
T1301	965	38.1642	Hom	Morpho	M176	Uni	Pericardium	Cardiac
T1301	965	44.0217	Hom	Morpho	M176	Uni	Pericardium	Cardiac
T1301	965	10.1654	Hom	Morpho	M176	Uni	Pericardium	Cardiac
T1373	695	18.0488	Hom	Morpho	M176	Uni	ExEMeso	Non
T1373	695	34.4144	Hom	Morpho	M176	Uni	ExEMeso	Non
T1373	695	35.3625	Hom	Morpho	M176	Uni	ExEMeso	Non
T1373	695	25.254	Hom	Morpho	M176	Uni	ExEMeso	Non
T1373	695	31.5993	Hom	Morpho	M176	Uni	ExEMeso	Non
T1373	695	19.1344	Hom	Morpho	M176	Uni	ExEMeso	Non
T152	800	9.03917	Hom	Morpho	M176	Uni	Atria	Cardiac
T152	800	22.2377	Hom	Morpho	M176	Uni	Atria	Cardiac
T152	800	24.6326	Hom	Morpho	M176	Uni	Atria	Cardiac
T1589	870	30.8177	Hom	Morpho	M176	Uni	ExEMeso	Non
T1589	870	77.7537	Hom	Morpho	M176	Uni	ExEMeso	Non
T1589	870	75.6072	Hom	Morpho	M176	Uni	ExEMeso	Non
T1589	870	72.6845	Hom	Morpho	M176	Uni	ExEMeso	Non
T1589	870	59.0935	Hom	Morpho	M176	Uni	ExEMeso	Non
T1589	870	29.3561	Hom	Morpho	M176	Uni	ExEMeso	Non
T1589	870	34.3805	Hom	Morpho	M176	Uni	ExEMeso	Non
T1589	870	33.2616	Hom	Morpho	M176	Uni	ExEMeso	Non
T1589	870	31.6259	Hom	Morpho	M176	Uni	ExEMeso	Non
T1589	870	70.2416	Hom	Morpho	M176	Uni	ExEMeso	Non
T1589	870	58.1737	Hom	Morpho	M176	Uni	ExEMeso	Non
T1589	870	40.9589	Hom	Morpho	M176	Uni	ExEMeso	Non
T1589	870	45.9758	Hom	Morpho	M176	Uni	ExEMeso	Non
T1589	870	46.6685	Hom	Morpho	M176	Uni	ExEMeso	Non
T1589	870	16.8675	Hom	Morpho	M176	Uni	ExEMeso	Non
T1589	870	55.4476	Hom	Morpho	M176	Uni	ExEMeso	Non
T1589	870	27.134	Hom	Morpho	M176	Uni	ExEMeso	Non
T1589	870	58.5402	Hom	Morpho	M176	Uni	ExEMeso	Non
T1589	870	29.7756	Hom	Morpho	M176	Uni	ExEMeso	Non
T1589	870	18.8433	Hom	Morpho	M176	Uni	ExEMeso	Non
T1589	870	42.6525	Hom	Morpho	M176	Uni	ExEMeso	Non
T1629	775	14.3866	Hom	Morpho	M176	Uni	LV	Cardiac
T1629	775	14.3866	Het	Morpho	M176	Bi	LV/Endocardium	Cardiac
T1629	775	68.7319	Het	Morpho	M176	Bi	LV/Endocardium	Cardiac
T1629	775	58.09	Het	Morpho	M176	Bi	LV/Endocardium	Cardiac
T199	890	17.907	Hom	Morpho	M176	Uni	LV	Cardiac
T199	890	48.3374	Hom	Morpho	M176	Uni	LV	Cardiac
T199	890	51.1612	Hom	Morpho	M176	Uni	LV	Cardiac
T199	890	67.2705	Hom	Morpho	M176	Uni	LV	Cardiac
T199	890	71.2369	Hom	Morpho	M176	Uni	LV	Cardiac
T199	890	35.2607	Hom	Morpho	M176	Uni	LV	Cardiac
T199	890	58.1267	Hom	Morpho	M176	Uni	LV	Cardiac
T199	890	31.5879	Hom	Morpho	M176	Uni	LV	Cardiac
T199	890	34.9111	Hom	Morpho	M176	Uni	LV	Cardiac
T199	890	54.5023	Hom	Morpho	M176	Uni	LV	Cardiac
T199	890	56.3798	Hom	Morpho	M176	Uni	LV	Cardiac
T199	890	28.9238	Hom	Morpho	M176	Uni	LV	Cardiac
T199	890	46.5083	Hom	Morpho	M176	Uni	LV	Cardiac
T199	890	6.31999	Hom	Morpho	M176	Uni	LV	Cardiac
T199	890	53.1425	Hom	Morpho	M176	Uni	LV	Cardiac
T199	890	49.4307	Hom	Morpho	M176	Uni	LV	Cardiac
T199	890	47.7513	Hom	Morpho	M176	Uni	LV	Cardiac
T199	890	49.9212	Hom	Morpho	M176	Uni	LV	Cardiac
T199	890	52.8999	Hom	Morpho	M176	Uni	LV	Cardiac
T199	890	49.6409	Hom	Morpho	M176	Uni	LV	Cardiac
T199	890	49.1898	Hom	Morpho	M176	Uni	LV	Cardiac
T199	890	50.0451	Hom	Morpho	M176	Uni	LV	Cardiac
T199	890	12.8898	Hom	Morpho	M176	Uni	LV	Cardiac
T199	890	34.7847	Hom	Morpho	M176	Uni	LV	Cardiac
T199	890	9.93714	Hom	Morpho	M176	Uni	LV	Cardiac
T199	890	42.1723	Hom	Morpho	M176	Uni	LV	Cardiac
T199	890	20.099	Hom	Morpho	M176	Uni	LV	Cardiac
T199	890	24.932	Hom	Morpho	M176	Uni	LV	Cardiac
T2014	880	6.91756	Hom	Morpho	M176	Uni	LV	Cardiac
T2014	880	13.8185	Hom	Morpho	M176	Uni	LV	Cardiac
T2014	880	8.70835	Hom	Morpho	M176	Uni	LV	Cardiac
T2177	870	34.5852	Hom	Morpho	M176	Uni	ExEMeso	Non
T2177	870	16.579	Hom	Morpho	M176	Uni	ExEMeso	Non
T2177	870	59.7431	Hom	Morpho	M176	Uni	ExEMeso	Non
T2177	870	27.0593	Hom	Morpho	M176	Uni	ExEMeso	Non
T2177	870	11.1939	Hom	Morpho	M176	Uni	ExEMeso	Non
T2177	870	17.05	Hom	Morpho	M176	Uni	ExEMeso	Non
T2177	870	39.9475	Hom	Morpho	M176	Uni	ExEMeso	Non
T2177	870	70.2916	Hom	Morpho	M176	Uni	ExEMeso	Non
T2177	870	9.5296	Hom	Morpho	M176	Uni	ExEMeso	Non
T2177	870	45.1892	Hom	Morpho	M176	Uni	ExEMeso	Non
T2177	870	40.7891	Hom	Morpho	M176	Uni	ExEMeso	Non
T2177	870	43.7079	Hom	Morpho	M176	Uni	ExEMeso	Non
T2177	870	35.3709	Hom	Morpho	M176	Uni	ExEMeso	Non
T2177	870	18.064	Hom	Morpho	M176	Uni	ExEMeso	Non
T2177	870	8.17204	Hom	Morpho	M176	Uni	ExEMeso	Non
T2177	870	69.9936	Hom	Morpho	M176	Uni	ExEMeso	Non
T2177	870	58.4418	Hom	Morpho	M176	Uni	ExEMeso	Non
T2177	870	48.0634	Hom	Morpho	M176	Uni	ExEMeso	Non
T2177	870	37.4318	Hom	Morpho	M176	Uni	ExEMeso	Non
T2177	870	36.5008	Hom	Morpho	M176	Uni	ExEMeso	Non
T2177	870	19.8224	Hom	Morpho	M176	Uni	ExEMeso	Non
T2303	870	6.7296	Hom	Morpho	M176	Uni	LV	Cardiac
T2303	870	9.24238	Hom	Morpho	M176	Uni	LV	Cardiac
T2303	870	50.2983	Hom	Morpho	M176	Uni	LV	Cardiac
T2303	870	67.6275	Hom	Morpho	M176	Uni	LV	Cardiac
T2303	870	11.2663	Hom	Morpho	M176	Uni	LV	Cardiac
T2303	870	52.6857	Hom	Morpho	M176	Uni	LV	Cardiac
T2303	870	69.9846	Hom	Morpho	M176	Uni	LV	Cardiac
T2303	870	42.2758	Hom	Morpho	M176	Uni	LV	Cardiac
T2303	870	59.0763	Hom	Morpho	M176	Uni	LV	Cardiac
T2303	870	79.4103	Hom	Morpho	M176	Uni	LV	Cardiac
T2303	870	21.1915	Hom	Morpho	M176	Uni	LV	Cardiac
T2303	870	8.95475	Hom	Morpho	M176	Uni	LV	Cardiac
T2303	870	21.5916	Hom	Morpho	M176	Uni	LV	Cardiac
T2303	870	25.5515	Hom	Morpho	M176	Uni	LV	Cardiac
T2303	870	35.116	Hom	Morpho	M176	Uni	LV	Cardiac
T2303	870	22.8812	Hom	Morpho	M176	Uni	LV	Cardiac
T2303	870	28.3409	Hom	Morpho	M176	Uni	LV	Cardiac
T2303	870	39.326	Hom	Morpho	M176	Uni	LV	Cardiac
T2303	870	6.3775	Hom	Morpho	M176	Uni	LV	Cardiac
T2303	870	18.078	Hom	Morpho	M176	Uni	LV	Cardiac
T2303	870	11.7101	Hom	Morpho	M176	Uni	LV	Cardiac
T2303	870	37.7719	Hom	Morpho	M176	Uni	LV	Cardiac
T2303	870	42.2641	Hom	Morpho	M176	Uni	LV	Cardiac
T2303	870	21.2672	Hom	Morpho	M176	Uni	LV	Cardiac
T2303	870	14.9809	Hom	Morpho	M176	Uni	LV	Cardiac
T2303	870	3.95551	Hom	Morpho	M176	Uni	LV	Cardiac
T2303	870	41.2912	Hom	Morpho	M176	Uni	LV	Cardiac
T2303	870	45.7674	Hom	Morpho	M176	Uni	LV	Cardiac
T2303	870	24.6351	Hom	Morpho	M176	Uni	LV	Cardiac
T2303	870	18.341	Hom	Morpho	M176	Uni	LV	Cardiac
T2303	870	7.17295	Hom	Morpho	M176	Uni	LV	Cardiac
T2303	870	41.0073	Hom	Morpho	M176	Uni	LV	Cardiac
T2303	870	43.7208	Hom	Morpho	M176	Uni	LV	Cardiac
T2303	870	21.0218	Hom	Morpho	M176	Uni	LV	Cardiac
T2303	870	15.7218	Hom	Morpho	M176	Uni	LV	Cardiac
T2303	870	9.27773	Hom	Morpho	M176	Uni	LV	Cardiac
T2303	870	72.5685	Hom	Morpho	M176	Uni	LV	Cardiac
T2303	870	71.2613	Hom	Morpho	M176	Uni	LV	Cardiac
T2303	870	53.4362	Hom	Morpho	M176	Uni	LV	Cardiac
T2303	870	52.2093	Hom	Morpho	M176	Uni	LV	Cardiac
T2303	870	51.1617	Hom	Morpho	M176	Uni	LV	Cardiac
T2303	870	83.0287	Hom	Morpho	M176	Uni	LV	Cardiac
T2303	870	79.5813	Hom	Morpho	M176	Uni	LV	Cardiac
T2303	870	65.4965	Hom	Morpho	M176	Uni	LV	Cardiac
T2303	870	65.9807	Hom	Morpho	M176	Uni	LV	Cardiac
T2303	870	67.6528	Hom	Morpho	M176	Uni	LV	Cardiac
T238	810	21.633	Hom	Morpho	M176	Uni	LV	Cardiac
T238	810	17.9763	Hom	Morpho	M176	Uni	LV	Cardiac
T238	810	33.1941	Hom	Morpho	M176	Uni	LV	Cardiac
T238	810	54.6136	Hom	Morpho	M176	Uni	LV	Cardiac
T238	810	18.2047	Hom	Morpho	M176	Uni	LV	Cardiac
T238	810	24.851	Hom	Morpho	M176	Uni	LV	Cardiac
T238	810	28.3234	Hom	Morpho	M176	Uni	LV	Cardiac
T238	810	51.2171	Hom	Morpho	M176	Uni	LV	Cardiac
T238	810	34.3896	Hom	Morpho	M176	Uni	LV	Cardiac
T238	810	17.444	Hom	Morpho	M176	Uni	LV	Cardiac
T238	810	37.8972	Hom	Morpho	M176	Uni	LV	Cardiac
T238	810	16.4804	Hom	Morpho	M176	Uni	LV	Cardiac
T238	810	24.279	Hom	Morpho	M176	Uni	LV	Cardiac
T238	810	32.7963	Hom	Morpho	M176	Uni	LV	Cardiac
T238	810	51.5472	Hom	Morpho	M176	Uni	LV	Cardiac
T238	810	13.6551	Hom	Morpho	M176	Uni	ExEMeso	Non
T238	810	132.566	Het	Morpho	M176	Bi	LV/ExEMeso	Cardiac
T238	810	142.538	Het	Morpho	M176	Bi	LV/ExEMeso	Cardiac
T238	810	132.291	Het	Morpho	M176	Bi	LV/ExEMeso	Cardiac
T238	810	140.801	Het	Morpho	M176	Bi	LV/ExEMeso	Cardiac
T238	810	116.927	Het	Morpho	M176	Bi	LV/ExEMeso	Cardiac
T238	810	126.988	Het	Morpho	M176	Bi	LV/ExEMeso	Cardiac
T238	810	106.436	Het	Morpho	M176	Bi	LV/ExEMeso	Cardiac
T238	810	115.54	Het	Morpho	M176	Bi	LV/ExEMeso	Cardiac
T238	810	82.3678	Het	Morpho	M176	Bi	LV/ExEMeso	Cardiac
T238	810	91.3485	Het	Morpho	M176	Bi	LV/ExEMeso	Cardiac
T238	810	127.196	Het	Morpho	M176	Bi	LV/ExEMeso	Cardiac
T238	810	138.115	Het	Morpho	M176	Bi	LV/ExEMeso	Cardiac
T2460	810	9.45212	Hom	Morpho	M176	Uni	LV	Cardiac
T2460	810	191.531	Het	Morpho	M176	Bi	LV/ExEMeso	Cardiac
T2460	810	196.926	Het	Morpho	M176	Bi	LV/ExEMeso	Cardiac
T2516	865	9.51974	Hom	Morpho	M176	Uni	LV	Cardiac
T2516	865	31.313	Hom	Morpho	M176	Uni	LV	Cardiac
T2516	865	43.9745	Hom	Morpho	M176	Uni	LV	Cardiac
T2516	865	26.9339	Hom	Morpho	M176	Uni	LV	Cardiac
T2516	865	35.811	Hom	Morpho	M176	Uni	LV	Cardiac
T2516	865	21.4513	Hom	Morpho	M176	Uni	LV	Cardiac
T2642	850	62.4246	Hom	Morpho	M176	Uni	ExEMeso	Non
T2642	850	89.356	Hom	Morpho	M176	Uni	ExEMeso	Non
T2642	850	110.834	Hom	Morpho	M176	Uni	ExEMeso	Non
T2642	850	127.024	Hom	Morpho	M176	Uni	ExEMeso	Non
T2642	850	113.699	Hom	Morpho	M176	Uni	ExEMeso	Non
T2642	850	72.9346	Hom	Morpho	M176	Uni	ExEMeso	Non
T2642	850	94.2214	Hom	Morpho	M176	Uni	ExEMeso	Non
T2642	850	107.184	Hom	Morpho	M176	Uni	ExEMeso	Non
T2642	850	132.664	Hom	Morpho	M176	Uni	ExEMeso	Non
T2642	850	116.145	Hom	Morpho	M176	Uni	ExEMeso	Non
T2642	850	33.6649	Hom	Morpho	M176	Uni	ExEMeso	Non
T2642	850	65.9292	Hom	Morpho	M176	Uni	ExEMeso	Non
T2642	850	69.3472	Hom	Morpho	M176	Uni	ExEMeso	Non
T2642	850	57.955	Hom	Morpho	M176	Uni	ExEMeso	Non
T2642	850	39.8887	Hom	Morpho	M176	Uni	ExEMeso	Non
T2642	850	39.3238	Hom	Morpho	M176	Uni	ExEMeso	Non
T2642	850	25.5609	Hom	Morpho	M176	Uni	ExEMeso	Non
T2642	850	53.3947	Hom	Morpho	M176	Uni	ExEMeso	Non
T2642	850	29.4725	Hom	Morpho	M176	Uni	ExEMeso	Non
T2757	820	33.8071	Hom	Morpho	M176	Uni	LV	Cardiac
T2757	820	46.8551	Hom	Morpho	M176	Uni	LV	Cardiac
T2757	820	72.9808	Hom	Morpho	M176	Uni	LV	Cardiac
T2757	820	32.2808	Hom	Morpho	M176	Uni	LV	Cardiac
T2757	820	79.438	Hom	Morpho	M176	Uni	LV	Cardiac
T2757	820	67.6839	Hom	Morpho	M176	Uni	LV	Cardiac
T2757	820	58.0423	Hom	Morpho	M176	Uni	LV	Cardiac
T2757	820	106.03	Hom	Morpho	M176	Uni	LV	Cardiac
T2757	820	50.2419	Hom	Morpho	M176	Uni	LV	Cardiac
T2757	820	65.8219	Hom	Morpho	M176	Uni	LV	Cardiac
T3029	835	149.364	Hom	Morpho	M176	Uni	ExEMeso	Non
T3029	835	19.7315	Hom	Morpho	M176	Uni	ExEMeso	Non
T3029	835	147.724	Hom	Morpho	M176	Uni	ExEMeso	Non
T3029	835	23.7396	Hom	Morpho	M176	Uni	ExEMeso	Non
T3029	835	133.719	Hom	Morpho	M176	Uni	ExEMeso	Non
T3033	900	26.6105	Hom	Morpho	M176	Uni	ExEMeso	Non
T3033	900	51.6386	Hom	Morpho	M176	Uni	ExEMeso	Non
T3033	900	22.3602	Hom	Morpho	M176	Uni	ExEMeso	Non
T3033	900	25.9102	Hom	Morpho	M176	Uni	ExEMeso	Non
T3033	900	37.7712	Hom	Morpho	M176	Uni	ExEMeso	Non
T3033	900	79.7205	Hom	Morpho	M176	Uni	ExEMeso	Non
T3033	900	71.5411	Hom	Morpho	M176	Uni	ExEMeso	Non
T3033	900	33.3233	Hom	Morpho	M176	Uni	ExEMeso	Non
T3033	900	28.362	Hom	Morpho	M176	Uni	ExEMeso	Non
T3033	900	14.3336	Hom	Morpho	M176	Uni	ExEMeso	Non
T3033	900	56.2263	Hom	Morpho	M176	Uni	ExEMeso	Non
T3033	900	38.9965	Hom	Morpho	M176	Uni	ExEMeso	Non
T3033	900	50.5039	Hom	Morpho	M176	Uni	ExEMeso	Non
T3033	900	77.2018	Hom	Morpho	M176	Uni	ExEMeso	Non
T3033	900	106.587	Hom	Morpho	M176	Uni	ExEMeso	Non
T3033	900	15.0353	Hom	Morpho	M176	Uni	ExEMeso	Non
T3033	900	38.291	Hom	Morpho	M176	Uni	ExEMeso	Non
T3033	900	72.0592	Hom	Morpho	M176	Uni	ExEMeso	Non
T3033	900	28.8773	Hom	Morpho	M176	Uni	ExEMeso	Non
T3033	900	64.3324	Hom	Morpho	M176	Uni	ExEMeso	Non
T3033	900	44.5615	Hom	Morpho	M176	Uni	ExEMeso	Non
T3318	800	117.896	Hom	Morpho	M176	Uni	ExEMeso	Non
T3318	800	103.662	Hom	Morpho	M176	Uni	ExEMeso	Non
T3318	800	145.888	Hom	Morpho	M176	Uni	ExEMeso	Non
T3318	800	52.3464	Hom	Morpho	M176	Uni	ExEMeso	Non
T3318	800	62.9711	Hom	Morpho	M176	Uni	ExEMeso	Non
T3318	800	42.365	Hom	Morpho	M176	Uni	ExEMeso	Non
T3318	800	51.1058	Hom	Morpho	M176	Uni	Endocardium	Cardiac
T3318	800	230.156	Het	Morpho	M176	Bi	Endocardium/ExeMeso	Cardiac
T3318	800	236.239	Het	Morpho	M176	Bi	Endocardium/ExeMeso	Cardiac
T3318	800	342.77	Het	Morpho	M176	Bi	Endocardium/ExeMeso	Cardiac
T3318	800	342.876	Het	Morpho	M176	Bi	Endocardium/ExeMeso	Cardiac
T3318	800	317.208	Het	Morpho	M176	Bi	Endocardium/ExeMeso	Cardiac
T3318	800	321.537	Het	Morpho	M176	Bi	Endocardium/ExeMeso	Cardiac
T3318	800	356.84	Het	Morpho	M176	Bi	Endocardium/ExeMeso	Cardiac
T3318	800	360.548	Het	Morpho	M176	Bi	Endocardium/ExeMeso	Cardiac
T355	805	8.04019	Hom	Morpho	M176	Uni	LV	Cardiac
T355	805	45.5989	Hom	Morpho	M176	Uni	LV	Cardiac
T355	805	36.7747	Hom	Morpho	M176	Uni	LV	Cardiac
T355	805	53.2937	Hom	Morpho	M176	Uni	LV	Cardiac
T355	805	44.5897	Hom	Morpho	M176	Uni	LV	Cardiac
T355	805	9.27354	Hom	Morpho	M176	Uni	LV	Cardiac
T357	940	23.0374	Hom	Morpho	M176	Uni	Pericardium	Cardiac
T357	940	56.4681	Hom	Morpho	M176	Uni	Pericardium	Cardiac
T357	940	25.9647	Hom	Morpho	M176	Uni	Pericardium	Cardiac
T357	940	23.2112	Hom	Morpho	M176	Uni	Pericardium	Cardiac
T357	940	43.8088	Hom	Morpho	M176	Uni	Pericardium	Cardiac
T357	940	36.7542	Hom	Morpho	M176	Uni	Pericardium	Cardiac
T357	940	27.2427	Hom	Morpho	M176	Uni	Pericardium	Cardiac
T357	940	78.0933	Hom	Morpho	M176	Uni	Pericardium	Cardiac
T357	940	70.1658	Hom	Morpho	M176	Uni	Pericardium	Cardiac
T357	940	11.1258	Hom	Morpho	M176	Uni	Pericardium	Cardiac
T3578	815	80.5786	Hom	Morpho	M176	Uni	Pericardium	Cardiac
T3578	815	310.754	Het	Morpho	M176	Bi	Pericardium/ExEMeso	Cardiac
T3578	815	311.186	Het	Morpho	M176	Bi	Pericardium/ExEMeso	Cardiac
T3578	815	309.072	Het	Morpho	M176	Bi	Pericardium/ExEMeso	Cardiac
T3578	815	314.55	Het	Morpho	M176	Bi	Pericardium/ExEMeso	Cardiac
T3578	815	36.4203	Hom	Morpho	M176	Uni	ExEMeso	Non
T3663	900	46.2271	Hom	Morpho	M176	Uni	LV	Cardiac
T3663	900	45.2481	Hom	Morpho	M176	Uni	LV	Cardiac
T3663	900	57.577	Hom	Morpho	M176	Uni	LV	Cardiac
T3663	900	54.5555	Hom	Morpho	M176	Uni	LV	Cardiac
T3663	900	34.7728	Hom	Morpho	M176	Uni	LV	Cardiac
T3663	900	43.7504	Hom	Morpho	M176	Uni	LV	Cardiac
T3663	900	23.5702	Hom	Morpho	M176	Uni	LV	Cardiac
T3663	900	26.3544	Hom	Morpho	M176	Uni	LV	Cardiac
T3663	900	37.5465	Hom	Morpho	M176	Uni	LV	Cardiac
T3663	900	22.6381	Hom	Morpho	M176	Uni	LV	Cardiac
T3663	900	43.1366	Hom	Morpho	M176	Uni	LV	Cardiac
T3663	900	25.6777	Hom	Morpho	M176	Uni	LV	Cardiac
T3663	900	23.5197	Hom	Morpho	M176	Uni	LV	Cardiac
T3663	900	22.6481	Hom	Morpho	M176	Uni	LV	Cardiac
T3663	900	27.6112	Hom	Morpho	M176	Uni	LV	Cardiac
T3663	900	18.6508	Hom	Morpho	M176	Uni	LV	Cardiac
T3663	900	42.0572	Hom	Morpho	M176	Uni	LV	Cardiac
T3663	900	53.2142	Hom	Morpho	M176	Uni	LV	Cardiac
T3663	900	44.0986	Hom	Morpho	M176	Uni	LV	Cardiac
T3663	900	47.0327	Hom	Morpho	M176	Uni	LV	Cardiac
T3663	900	24.344	Hom	Morpho	M176	Uni	LV	Cardiac
T3944	900	19.076	Hom	Morpho	M176	Uni	LV	Cardiac
T3944	900	25.3404	Hom	Morpho	M176	Uni	LV	Cardiac
T3944	900	14.5739	Hom	Morpho	M176	Uni	LV	Cardiac
T3944	900	84.5506	Hom	Morpho	M176	Uni	LV	Cardiac
T3944	900	73.483	Hom	Morpho	M176	Uni	LV	Cardiac
T3944	900	98.3709	Hom	Morpho	M176	Uni	LV	Cardiac
T3944	900	94.934	Hom	Morpho	M176	Uni	LV	Cardiac
T3944	900	11.16	Hom	Morpho	M176	Uni	LV	Cardiac
T3944	900	10.7864	Hom	Morpho	M176	Uni	LV	Cardiac
T3944	900	80.6546	Hom	Morpho	M176	Uni	LV	Cardiac
T3944	900	66.4108	Hom	Morpho	M176	Uni	LV	Cardiac
T3944	900	96.0964	Hom	Morpho	M176	Uni	LV	Cardiac
T3944	900	91.1507	Hom	Morpho	M176	Uni	LV	Cardiac
T3944	900	21.6298	Hom	Morpho	M176	Uni	LV	Cardiac
T3944	900	90.4095	Hom	Morpho	M176	Uni	LV	Cardiac
T3944	900	75.3736	Hom	Morpho	M176	Uni	LV	Cardiac
T3944	900	106.34	Hom	Morpho	M176	Uni	LV	Cardiac
T3944	900	101.022	Hom	Morpho	M176	Uni	LV	Cardiac
T3944	900	73.9817	Hom	Morpho	M176	Uni	LV	Cardiac
T3944	900	61.3169	Hom	Morpho	M176	Uni	LV	Cardiac
T3944	900	88.5508	Hom	Morpho	M176	Uni	LV	Cardiac
T3944	900	84.3074	Hom	Morpho	M176	Uni	LV	Cardiac
T3944	900	18.3933	Hom	Morpho	M176	Uni	LV	Cardiac
T3944	900	18.8992	Hom	Morpho	M176	Uni	LV	Cardiac
T3944	900	12.1534	Hom	Morpho	M176	Uni	LV	Cardiac
T3944	900	36.035	Hom	Morpho	M176	Uni	LV	Cardiac
T3944	900	28.201	Hom	Morpho	M176	Uni	LV	Cardiac
T3944	900	9.17827	Hom	Morpho	M176	Uni	LV	Cardiac
T3945	870	21.0459	Hom	Morpho	M176	Uni	LV	Cardiac
T3945	870	39.5409	Hom	Morpho	M176	Uni	LV	Cardiac
T3945	870	14.4327	Hom	Morpho	M176	Uni	LV	Cardiac
T3945	870	48.3959	Hom	Morpho	M176	Uni	LV	Cardiac
T3945	870	18.1531	Hom	Morpho	M176	Uni	LV	Cardiac
T3945	870	30.7583	Hom	Morpho	M176	Uni	LV	Cardiac
T3949	880	6.67079	Hom	Morpho	M176	Uni	LV	Cardiac
T3949	880	99.786	Hom	Morpho	M176	Uni	LV	Cardiac
T3949	880	30.3491	Hom	Morpho	M176	Uni	LV	Cardiac
T3949	880	61.0056	Hom	Morpho	M176	Uni	LV	Cardiac
T3949	880	72.3054	Hom	Morpho	M176	Uni	LV	Cardiac
T3949	880	93.6744	Hom	Morpho	M176	Uni	LV	Cardiac
T3949	880	24.3411	Hom	Morpho	M176	Uni	LV	Cardiac
T3949	880	65.5212	Hom	Morpho	M176	Uni	LV	Cardiac
T3949	880	76.2083	Hom	Morpho	M176	Uni	LV	Cardiac
T3949	880	70.2119	Hom	Morpho	M176	Uni	LV	Cardiac
T3949	880	133.613	Hom	Morpho	M176	Uni	LV	Cardiac
T3949	880	135.786	Hom	Morpho	M176	Uni	LV	Cardiac
T3949	880	75.8661	Hom	Morpho	M176	Uni	LV	Cardiac
T3949	880	83.5067	Hom	Morpho	M176	Uni	LV	Cardiac
T3949	880	13.9903	Hom	Morpho	M176	Uni	LV	Cardiac
T3951	875	22.3397	Hom	Morpho	M176	Uni	LV	Cardiac
T3951	875	20.0472	Hom	Morpho	M176	Uni	LV	Cardiac
T3951	875	13.3547	Hom	Morpho	M176	Uni	LV	Cardiac
T3951	875	5.69551	Hom	Morpho	M176	Uni	LV	Cardiac
T3951	875	26.7463	Hom	Morpho	M176	Uni	LV	Cardiac
T3951	875	21.9727	Hom	Morpho	M176	Uni	LV	Cardiac
T3952	880	32.841	Hom	Morpho	M176	Uni	LV	Cardiac
T3952	880	23.8066	Hom	Morpho	M176	Uni	LV	Cardiac
T3952	880	25.7466	Hom	Morpho	M176	Uni	LV	Cardiac
T3952	880	19.1171	Hom	Morpho	M176	Uni	LV	Cardiac
T3952	880	24.2144	Hom	Morpho	M176	Uni	LV	Cardiac
T3952	880	7.58236	Hom	Morpho	M176	Uni	LV	Cardiac
T3952	880	47.3602	Hom	Morpho	M176	Uni	LV	Cardiac
T3952	880	39.6738	Hom	Morpho	M176	Uni	LV	Cardiac
T3952	880	44.5084	Hom	Morpho	M176	Uni	LV	Cardiac
T3952	880	35.5715	Hom	Morpho	M176	Uni	LV	Cardiac
T3952	880	46.8899	Hom	Morpho	M176	Uni	LV	Cardiac
T3952	880	41.1639	Hom	Morpho	M176	Uni	LV	Cardiac
T3952	880	44.5428	Hom	Morpho	M176	Uni	LV	Cardiac
T3952	880	38.2808	Hom	Morpho	M176	Uni	LV	Cardiac
T3952	880	16.8043	Hom	Morpho	M176	Uni	LV	Cardiac
T3952	880	5.25813	Hom	Morpho	M176	Uni	LV	Cardiac
T3952	880	22.3749	Hom	Morpho	M176	Uni	LV	Cardiac
T3952	880	16.1111	Hom	Morpho	M176	Uni	LV	Cardiac
T3952	880	7.3798	Hom	Morpho	M176	Uni	LV	Cardiac
T430	900	71.8551	Hom	Morpho	M176	Uni	LV	Cardiac
T430	900	24.9682	Hom	Morpho	M176	Uni	LV	Cardiac
T430	900	4.8299	Hom	Morpho	M176	Uni	LV	Cardiac
T430	900	94.8886	Hom	Morpho	M176	Uni	LV	Cardiac
T430	900	114.361	Hom	Morpho	M176	Uni	LV	Cardiac
T430	900	116.633	Hom	Morpho	M176	Uni	LV	Cardiac
T430	900	126.168	Hom	Morpho	M176	Uni	LV	Cardiac
T430	900	55.4398	Hom	Morpho	M176	Uni	LV	Cardiac
T430	900	67.2625	Hom	Morpho	M176	Uni	LV	Cardiac
T430	900	159.324	Hom	Morpho	M176	Uni	LV	Cardiac
T430	900	178.815	Hom	Morpho	M176	Uni	LV	Cardiac
T430	900	177.106	Hom	Morpho	M176	Uni	LV	Cardiac
T430	900	184.002	Hom	Morpho	M176	Uni	LV	Cardiac
T430	900	21.1506	Hom	Morpho	M176	Uni	LV	Cardiac
T430	900	119.628	Hom	Morpho	M176	Uni	LV	Cardiac
T430	900	139.01	Hom	Morpho	M176	Uni	LV	Cardiac
T430	900	141.595	Hom	Morpho	M176	Uni	LV	Cardiac
T430	900	151.044	Hom	Morpho	M176	Uni	LV	Cardiac
T430	900	99.0262	Hom	Morpho	M176	Uni	LV	Cardiac
T430	900	118.526	Hom	Morpho	M176	Uni	LV	Cardiac
T430	900	120.668	Hom	Morpho	M176	Uni	LV	Cardiac
T430	900	130.068	Hom	Morpho	M176	Uni	LV	Cardiac
T430	900	19.6595	Hom	Morpho	M176	Uni	LV	Cardiac
T430	900	28.3356	Hom	Morpho	M176	Uni	LV	Cardiac
T430	900	41.2397	Hom	Morpho	M176	Uni	LV	Cardiac
T430	900	22.753	Hom	Morpho	M176	Uni	LV	Cardiac
T430	900	34.4808	Hom	Morpho	M176	Uni	LV	Cardiac
T430	900	13.2521	Hom	Morpho	M176	Uni	LV	Cardiac
T466	685	55.1464	Hom	Morpho	M176	Uni	Endocardium	Cardiac
T466	685	70.3374	Hom	Morpho	M176	Uni	Endocardium	Cardiac
T466	685	16.1712	Hom	Morpho	M176	Uni	Endocardium	Cardiac
T486	810	18.5394	Hom	Morpho	M176	Uni	ExEMeso	Non
T486	810	25.8772	Hom	Morpho	M176	Uni	ExEMeso	Non
T486	810	105.73	Hom	Morpho	M176	Uni	ExEMeso	Non
T486	810	118.567	Hom	Morpho	M176	Uni	ExEMeso	Non
T486	810	104.548	Hom	Morpho	M176	Uni	ExEMeso	Non
T486	810	126.522	Hom	Morpho	M176	Uni	ExEMeso	Non
T486	810	12.2354	Hom	Morpho	M176	Uni	ExEMeso	Non
T486	810	29.0313	Hom	Morpho	M176	Uni	ExEMeso	Non
T486	810	93.225	Hom	Morpho	M176	Uni	ExEMeso	Non
T486	810	105.77	Hom	Morpho	M176	Uni	ExEMeso	Non
T486	810	97.2222	Hom	Morpho	M176	Uni	ExEMeso	Non
T486	810	118.306	Hom	Morpho	M176	Uni	ExEMeso	Non
T486	810	87.8778	Hom	Morpho	M176	Uni	ExEMeso	Non
T486	810	100.64	Hom	Morpho	M176	Uni	ExEMeso	Non
T486	810	88.8368	Hom	Morpho	M176	Uni	ExEMeso	Non
T486	810	110.373	Hom	Morpho	M176	Uni	ExEMeso	Non
T486	810	83.4601	Hom	Morpho	M176	Uni	ExEMeso	Non
T486	810	96.8531	Hom	Morpho	M176	Uni	ExEMeso	Non
T486	810	79.3642	Hom	Morpho	M176	Uni	ExEMeso	Non
T486	810	101.711	Hom	Morpho	M176	Uni	ExEMeso	Non
T486	810	28.0126	Hom	Morpho	M176	Uni	ExEMeso	Non
T486	810	36.1826	Hom	Morpho	M176	Uni	ExEMeso	Non
T486	810	38.442	Hom	Morpho	M176	Uni	ExEMeso	Non
T486	810	32.5857	Hom	Morpho	M176	Uni	ExEMeso	Non
T798	900	45.0615	Hom	Morpho	M176	Uni	LV	Cardiac
T798	900	34.6144	Hom	Morpho	M176	Uni	LV	Cardiac
T798	900	30.3686	Hom	Morpho	M176	Uni	LV	Cardiac
T798	900	36.8491	Hom	Morpho	M176	Uni	LV	Cardiac
T798	900	33.735	Hom	Morpho	M176	Uni	LV	Cardiac
T798	900	34.0548	Hom	Morpho	M176	Uni	LV	Cardiac
T798	900	33.0391	Hom	Morpho	M176	Uni	LV	Cardiac
T798	900	36.5089	Hom	Morpho	M176	Uni	LV	Cardiac
T798	900	65.8039	Hom	Morpho	M176	Uni	LV	Cardiac
T798	900	62.5696	Hom	Morpho	M176	Uni	LV	Cardiac
T798	900	57.4749	Hom	Morpho	M176	Uni	LV	Cardiac
T798	900	7.82453	Hom	Morpho	M176	Uni	LV	Cardiac
T798	900	68.5456	Hom	Morpho	M176	Uni	LV	Cardiac
T798	900	63.6596	Hom	Morpho	M176	Uni	LV	Cardiac
T798	900	61.7691	Hom	Morpho	M176	Uni	LV	Cardiac
T798	900	63.8688	Hom	Morpho	M176	Uni	LV	Cardiac
T798	900	58.4177	Hom	Morpho	M176	Uni	LV	Cardiac
T798	900	57.0086	Hom	Morpho	M176	Uni	LV	Cardiac
T798	900	9.05231	Hom	Morpho	M176	Uni	LV	Cardiac
T798	900	12.1594	Hom	Morpho	M176	Uni	LV	Cardiac
T798	900	7.18383	Hom	Morpho	M176	Uni	LV	Cardiac
T1	810	6.7763	Hom	Morpho	M194	Uni	LV	Cardiac
T1	810	24.0096	Hom	Morpho	M194	Uni	LV	Cardiac
T1	810	24.5916	Hom	Morpho	M194	Uni	LV	Cardiac
T1	810	26.7565	Hom	Morpho	M194	Uni	LV	Cardiac
T1	810	27.2435	Hom	Morpho	M194	Uni	LV	Cardiac
T1	810	5.00775	Hom	Morpho	M194	Uni	LV	Cardiac
T1	810	54.6422	Hom	Morpho	M194	Uni	ExEMeso	Non
T1	810	69.918	Hom	Morpho	M194	Uni	ExEMeso	Non
T1	810	69.163	Hom	Morpho	M194	Uni	ExEMeso	Non
T1	810	92.0774	Hom	Morpho	M194	Uni	ExEMeso	Non
T1	810	182.532	Het	Morpho	M194	Bi	LV/ExEMeso	Cardiac
T1	810	202.792	Het	Morpho	M194	Bi	LV/ExEMeso	Cardiac
T1	810	175.37	Het	Morpho	M194	Bi	LV/ExEMeso	Cardiac
T1	810	156.088	Het	Morpho	M194	Bi	LV/ExEMeso	Cardiac
T1	810	180.259	Het	Morpho	M194	Bi	LV/ExEMeso	Cardiac
T1	810	201.509	Het	Morpho	M194	Bi	LV/ExEMeso	Cardiac
T1	810	174.046	Het	Morpho	M194	Bi	LV/ExEMeso	Cardiac
T1	810	154.467	Het	Morpho	M194	Bi	LV/ExEMeso	Cardiac
T1	810	183.026	Het	Morpho	M194	Bi	LV/ExEMeso	Cardiac
T1	810	200.479	Het	Morpho	M194	Bi	LV/ExEMeso	Cardiac
T1	810	180.991	Het	Morpho	M194	Bi	LV/ExEMeso	Cardiac
T1	810	164.536	Het	Morpho	M194	Bi	LV/ExEMeso	Cardiac
T1	810	178.367	Het	Morpho	M194	Bi	LV/ExEMeso	Cardiac
T1	810	195.611	Het	Morpho	M194	Bi	LV/ExEMeso	Cardiac
T1	810	176.285	Het	Morpho	M194	Bi	LV/ExEMeso	Cardiac
T1	810	160.085	Het	Morpho	M194	Bi	LV/ExEMeso	Cardiac
T129	690	14.2378	Hom	Morpho	M194	Uni	LV	Cardiac
T129	690	31.5075	Hom	Morpho	M194	Uni	LV	Cardiac
T129	690	37.0343	Hom	Morpho	M194	Uni	LV	Cardiac
T129	690	22.1218	Hom	Morpho	M194	Uni	LV	Cardiac
T129	690	24.1881	Hom	Morpho	M194	Uni	LV	Cardiac
T129	690	14.2882	Hom	Morpho	M194	Uni	LV	Cardiac
T25	860	19.9874	Hom	Morpho	M194	Uni	LV	Cardiac
T25	860	28.2883	Hom	Morpho	M194	Uni	LV	Cardiac
T25	860	10.3355	Hom	Morpho	M194	Uni	LV	Cardiac
T25	860	13.1745	Hom	Morpho	M194	Uni	LV	Cardiac
T25	860	12.8621	Hom	Morpho	M194	Uni	LV	Cardiac
T25	860	22.2331	Hom	Morpho	M194	Uni	LV	Cardiac
T39	735	31.3352	Hom	Morpho	M194	Uni	LV	Cardiac
T48	910	14.4615	Hom	Morpho	M194	Uni	Atria	Cardiac
T48	910	9.07093	Hom	Morpho	M194	Uni	Atria	Cardiac
T48	910	18.7919	Hom	Morpho	M194	Uni	Atria	Cardiac
T48	910	17.2981	Hom	Morpho	M194	Uni	Atria	Cardiac
T54	915	15.4423	Hom	Morpho	M194	Uni	Atria	Cardiac
T54	915	43.7423	Hom	Morpho	M194	Uni	Atria	Cardiac
T54	915	34.7852	Hom	Morpho	M194	Uni	Atria	Cardiac
T54	915	28.3287	Hom	Morpho	M194	Uni	Atria	Cardiac
T54	915	20.9231	Hom	Morpho	M194	Uni	Atria	Cardiac
T54	915	14.7067	Hom	Morpho	M194	Uni	Atria	Cardiac
T92	690	11.9238	Hom	Morpho	M194	Uni	LV	Cardiac
T92	690	106.233	Hom	Morpho	M194	Uni	LV	Cardiac
T92	690	99.0295	Hom	Morpho	M194	Uni	LV	Cardiac
T92	690	106.576	Hom	Morpho	M194	Uni	LV	Cardiac
T92	690	99.1202	Hom	Morpho	M194	Uni	LV	Cardiac
T92	690	8.80298	Hom	Morpho	M194	Uni	LV	Cardiac
T99	715	28.028	Hom	Morpho	M194	Uni	LV	Cardiac
T99	715	22.8108	Hom	Morpho	M194	Uni	LV	Cardiac
T99	715	27.7629	Hom	Morpho	M194	Uni	LV	Cardiac
T99	715	19.381	Hom	Morpho	M194	Uni	LV	Cardiac
T109	775	18.3567	Hom	Morpho	M194	Uni	LV	Cardiac
T109	775	23.2944	Hom	Morpho	M194	Uni	LV	Cardiac
T109	775	10.6199	Hom	Morpho	M194	Uni	LV	Cardiac
T74	915	37.9014	Hom	Morpho	M194	Uni	Atria	Cardiac
T84	915	13.3855	Hom	Morpho	M194	Uni	Atria	Cardiac
T105	520	32.8752	Hom	Morpho	M305	Uni	Pericardium	Cardiac
T109	590	33.9022	Hom	Morpho	M305	Uni	Pericardium	Cardiac
T109	590	20.0961	Hom	Morpho	M305	Uni	Pericardium	Cardiac
T109	590	110.331	Hom	Morpho	M305	Uni	Pericardium	Cardiac
T109	590	53.5566	Hom	Morpho	M305	Uni	Pericardium	Cardiac
T109	590	137.607	Hom	Morpho	M305	Uni	Pericardium	Cardiac
T109	590	100.192	Hom	Morpho	M305	Uni	Pericardium	Cardiac
T174	430	17.3533	Hom	Morpho	M305	Uni	LV	Cardiac
T19	850	44.3558	Hom	Morpho	M305	Uni	Pericardium	Cardiac
T19	850	52.2898	Hom	Morpho	M305	Uni	Pericardium	Cardiac
T19	850	35.9692	Hom	Morpho	M305	Uni	Pericardium	Cardiac
T19	850	41.48	Hom	Morpho	M305	Uni	Pericardium	Cardiac
T19	850	34.8492	Hom	Morpho	M305	Uni	Pericardium	Cardiac
T19	850	18.4267	Hom	Morpho	M305	Uni	Pericardium	Cardiac
T237	565	13.6964	Hom	Morpho	M305	Uni	LV	Cardiac
T237	565	54.0973	Hom	Morpho	M305	Uni	Endocardium	Cardiac
T237	565	121.286	Het	Morpho	M305	Bi	LV/Endocardium	Cardiac
T237	565	83.1859	Het	Morpho	M305	Bi	LV/Endocardium	Cardiac
T237	565	115.03	Het	Morpho	M305	Bi	LV/Endocardium	Cardiac
T237	565	73.0998	Het	Morpho	M305	Bi	LV/Endocardium	Cardiac
T254	520	15.7817	Hom	Morpho	M305	Uni	LV	Cardiac
T254	520	13.6851	Hom	Morpho	M305	Uni	LV	Cardiac
T254	520	29.3657	Hom	Morpho	M305	Uni	LV	Cardiac
T254	520	22.0224	Hom	Morpho	M305	Uni	LV	Cardiac
T256	425	37.9847	Hom	Morpho	M305	Uni	Endocardium	Cardiac
T256	425	29.4911	Hom	Morpho	M305	Uni	Endocardium	Cardiac
T256	425	64.4652	Hom	Morpho	M305	Uni	Endocardium	Cardiac
T256	425	27.528	Hom	Morpho	M305	Uni	Endocardium	Cardiac
T256	425	64.2055	Hom	Morpho	M305	Uni	Endocardium	Cardiac
T31	785	8.02283	Hom	Morpho	M305	Uni	Pericardium	Cardiac
T31	785	131.866	Hom	Morpho	M305	Uni	Pericardium	Cardiac
T31	785	175.272	Hom	Morpho	M305	Uni	Pericardium	Cardiac
T31	785	126.832	Hom	Morpho	M305	Uni	Pericardium	Cardiac
T31	785	171.068	Hom	Morpho	M305	Uni	Pericardium	Cardiac
T31	785	49.2649	Hom	Morpho	M305	Uni	Pericardium	Cardiac
T364	770	25.8021	Hom	Morpho	M305	Uni	Atria	Cardiac
T374	650	24.0251	Hom	Morpho	M305	Uni	Atria	Cardiac
T393	710	18.7927	Hom	Morpho	M305	Uni	LV	Cardiac
T43	610	8.1153	Hom	Morpho	M305	Uni	LV	Cardiac
T43	610	31.6159	Hom	Morpho	M305	Uni	LV	Cardiac
T43	610	30.1958	Hom	Morpho	M305	Uni	LV	Cardiac
T43	610	34.867	Hom	Morpho	M305	Uni	LV	Cardiac
T43	610	34.3187	Hom	Morpho	M305	Uni	LV	Cardiac
T43	610	8.58628	Hom	Morpho	M305	Uni	LV	Cardiac
T486	945	15.502	Hom	Morpho	M305	Uni	Atria	Cardiac
T506	625	15.0133	Hom	Morpho	M305	Uni	LV	Cardiac
T508	705	13.251	Hom	Morpho	M305	Uni	LV	Cardiac
T630	625	41.9663	Hom	Morpho	M305	Uni	ExEMeso	Non
T664	625	33.6795	Hom	Morpho	M305	Uni	LV	Cardiac
T664	625	8.13726	Hom	Morpho	M305	Uni	LV	Cardiac
T664	625	33.8208	Hom	Morpho	M305	Uni	LV	Cardiac
T664	625	35.3222	Hom	Morpho	M305	Uni	LV	Cardiac
T664	625	12.6381	Hom	Morpho	M305	Uni	LV	Cardiac
T664	625	34.2453	Hom	Morpho	M305	Uni	LV	Cardiac
T7	570	22.1609	Hom	Morpho	M305	Uni	LV	Cardiac
T7	570	10.9398	Hom	Morpho	M305	Uni	LV	Cardiac
T7	570	40.5255	Hom	Morpho	M305	Uni	LV	Cardiac
T7	570	20.148	Hom	Morpho	M305	Uni	LV	Cardiac
T7	570	22.7781	Hom	Morpho	M305	Uni	LV	Cardiac
T8	630	24.8375	Hom	Morpho	M305	Uni	Atria	Cardiac
T8	630	23.8299	Hom	Morpho	M305	Uni	Atria	Cardiac
T8	630	24.7448	Hom	Morpho	M305	Uni	Atria	Cardiac
T1067	805	27.3129	Hom	Morpho	M305	Uni	ExEMeso	Non
T1067	805	74.3568	Hom	Morpho	M305	Uni	ExEMeso	Non
T1067	805	44.3638	Hom	Morpho	M305	Uni	ExEMeso	Non
T1067	805	47.0474	Hom	Morpho	M305	Uni	ExEMeso	Non
T1067	805	17.3271	Hom	Morpho	M305	Uni	ExEMeso	Non
T1067	805	30.3539	Hom	Morpho	M305	Uni	ExEMeso	Non
T1171	895	56.0069	Hom	Morpho	M317	Uni	ExEMeso	Non
T1171	895	80.0787	Hom	Morpho	M317	Uni	ExEMeso	Non
T1171	895	49.0984	Hom	Morpho	M317	Uni	ExEMeso	Non
T1171	895	284.028	Hom	Morpho	M317	Uni	ExEMeso	Non
T1171	895	344.757	Hom	Morpho	M317	Uni	ExEMeso	Non
T1171	895	31.7328	Hom	Morpho	M317	Uni	ExEMeso	Non
T1171	895	33.2201	Hom	Morpho	M317	Uni	ExEMeso	Non
T1171	895	275.698	Hom	Morpho	M317	Uni	ExEMeso	Non
T1171	895	330.52	Hom	Morpho	M317	Uni	ExEMeso	Non
T1171	895	44.0364	Hom	Morpho	M317	Uni	ExEMeso	Non
T1171	895	254.409	Hom	Morpho	M317	Uni	ExEMeso	Non
T1171	895	307.866	Hom	Morpho	M317	Uni	ExEMeso	Non
T1171	895	275.034	Hom	Morpho	M317	Uni	ExEMeso	Non
T1171	895	334.145	Hom	Morpho	M317	Uni	ExEMeso	Non
T1171	895	71.9487	Hom	Morpho	M317	Uni	ExEMeso	Non
T1171	755	357.713	Het	Morpho	M317	Bi	Endocardium/ExeMeso	Cardiac
T1171	755	369.087	Het	Morpho	M317	Bi	Endocardium/ExeMeso	Cardiac
T1171	755	22.9949	Hom	Morpho	M317	Uni	ExEMeso	Non
T1249	995	21.3787	Hom	Morpho	M317	Uni	LV	Cardiac
T1249	995	38.1119	Hom	Morpho	M317	Uni	LV	Cardiac
T1249	995	108.694	Hom	Morpho	M317	Uni	Endothelial	Non
T1249	995	184.549	Het	Morpho	M317	Bi	LV/Endothelial	Cardiac
T1249	995	133.146	Het	Morpho	M317	Bi	LV/Endothelial	Cardiac
T1249	995	197.55	Het	Morpho	M317	Bi	LV/Endothelial	Cardiac
T1249	995	141.478	Het	Morpho	M317	Bi	LV/Endothelial	Cardiac
T15	830	23.4582	Hom	Morpho	M317	Uni	LV	Cardiac
T15	830	15.9737	Hom	Morpho	M317	Uni	LV	Cardiac
T15	830	8.12697	Hom	Morpho	M317	Uni	LV	Cardiac
T15	830	28.8658	Hom	Morpho	M317	Uni	LV	Cardiac
T15	830	28.1556	Hom	Morpho	M317	Uni	LV	Cardiac
T15	830	9.38115	Hom	Morpho	M317	Uni	LV	Cardiac
T15	830	31.687	Het	Morpho	M317	Bi	LV/Endocardium	Cardiac
T15	830	40.9116	Het	Morpho	M317	Bi	LV/Endocardium	Cardiac
T15	830	87.9598	Het	Morpho	M317	Bi	LV/Endocardium	Cardiac
T15	830	87.3427	Het	Morpho	M317	Bi	LV/Endocardium	Cardiac
T15	830	91.2152	Het	Morpho	M317	Bi	LV/Endocardium	Cardiac
T15	830	90.4379	Het	Morpho	M317	Bi	LV/Endocardium	Cardiac
T15	830	76.3348	Hom	Morpho	M317	Uni	LV	Cardiac
T15	830	79.9821	Hom	Morpho	M317	Uni	LV	Cardiac
T15	830	76.2627	Hom	Morpho	M317	Uni	LV	Cardiac
T15	830	81.3281	Hom	Morpho	M317	Uni	LV	Cardiac
T15	830	84.8857	Hom	Morpho	M317	Uni	LV	Cardiac
T15	830	89.9156	Hom	Morpho	M317	Uni	LV	Cardiac
T15	830	81.1311	Hom	Morpho	M317	Uni	LV	Cardiac
T15	830	85.1809	Hom	Morpho	M317	Uni	LV	Cardiac
T1518	870	13.787	Hom	Morpho	M317	Uni	LV	Cardiac
T1526	950	86.7316	Hom	Morpho	M317	Uni	ExEMeso	Non
T1526	950	78.2056	Hom	Morpho	M317	Uni	ExEMeso	Non
T1526	950	73.1272	Hom	Morpho	M317	Uni	ExEMeso	Non
T1526	950	13.0271	Hom	Morpho	M317	Uni	ExEMeso	Non
T1526	950	22.0878	Hom	Morpho	M317	Uni	ExEMeso	Non
T236	995	10.9673	Hom	Morpho	M317	Uni	LV	Cardiac
T236	995	7.82305	Hom	Morpho	M317	Uni	LV	Cardiac
T236	995	9.78492	Hom	Morpho	M317	Uni	LV	Cardiac
T236	995	51.8534	Hom	Morpho	M317	Uni	LV	Cardiac
T236	995	64.7621	Hom	Morpho	M317	Uni	LV	Cardiac
T236	995	87.5617	Hom	Morpho	M317	Uni	LV	Cardiac
T236	995	87.1074	Hom	Morpho	M317	Uni	LV	Cardiac
T236	995	16.7366	Hom	Morpho	M317	Uni	LV	Cardiac
T236	995	13.9944	Hom	Morpho	M317	Uni	LV	Cardiac
T236	995	57.7631	Hom	Morpho	M317	Uni	LV	Cardiac
T236	995	69.447	Hom	Morpho	M317	Uni	LV	Cardiac
T236	995	93.4091	Hom	Morpho	M317	Uni	LV	Cardiac
T236	995	92.6002	Hom	Morpho	M317	Uni	LV	Cardiac
T236	995	11.4879	Hom	Morpho	M317	Uni	LV	Cardiac
T236	995	55.8092	Hom	Morpho	M317	Uni	LV	Cardiac
T236	995	69.0001	Hom	Morpho	M317	Uni	LV	Cardiac
T236	995	91.1304	Hom	Morpho	M317	Uni	LV	Cardiac
T236	995	90.7024	Hom	Morpho	M317	Uni	LV	Cardiac
T236	995	56.5596	Hom	Morpho	M317	Uni	LV	Cardiac
T236	995	71.1389	Hom	Morpho	M317	Uni	LV	Cardiac
T236	995	92.1938	Hom	Morpho	M317	Uni	LV	Cardiac
T236	995	92.9278	Hom	Morpho	M317	Uni	LV	Cardiac
T236	995	19.2618	Hom	Morpho	M317	Uni	LV	Cardiac
T236	995	35.8066	Hom	Morpho	M317	Uni	LV	Cardiac
T236	995	37.1123	Hom	Morpho	M317	Uni	LV	Cardiac
T236	995	28.935	Hom	Morpho	M317	Uni	LV	Cardiac
T236	995	23.8969	Hom	Morpho	M317	Uni	LV	Cardiac
T236	995	12.9745	Hom	Morpho	M317	Uni	LV	Cardiac
T319	830	26.7753	Hom	Morpho	M317	Uni	LV	Cardiac
T319	830	32.1902	Hom	Morpho	M317	Uni	LV	Cardiac
T319	830	16.157	Hom	Morpho	M317	Uni	LV	Cardiac
T319	830	28.8557	Hom	Morpho	M317	Uni	LV	Cardiac
T319	830	48.8527	Hom	Morpho	M317	Uni	LV	Cardiac
T319	830	49.0585	Hom	Morpho	M317	Uni	LV	Cardiac
T319	830	19.6294	Hom	Morpho	M317	Uni	LV	Cardiac
T319	830	24.7549	Hom	Morpho	M317	Uni	LV	Cardiac
T319	830	37.8609	Hom	Morpho	M317	Uni	LV	Cardiac
T319	830	58.7838	Hom	Morpho	M317	Uni	LV	Cardiac
T319	830	68.9149	Hom	Morpho	M317	Uni	LV	Cardiac
T319	830	37.6394	Hom	Morpho	M317	Uni	LV	Cardiac
T319	830	53.6718	Hom	Morpho	M317	Uni	LV	Cardiac
T319	830	75.1083	Hom	Morpho	M317	Uni	LV	Cardiac
T319	830	80.2738	Hom	Morpho	M317	Uni	LV	Cardiac
T319	830	20.6193	Hom	Morpho	M317	Uni	LV	Cardiac
T319	830	38.6011	Hom	Morpho	M317	Uni	LV	Cardiac
T319	830	44.8967	Hom	Morpho	M317	Uni	LV	Cardiac
T319	830	22.9301	Hom	Morpho	M317	Uni	LV	Cardiac
T319	830	36.1582	Hom	Morpho	M317	Uni	LV	Cardiac
T319	830	26.6649	Hom	Morpho	M317	Uni	LV	Cardiac
T385	900	22.3445	Hom	Morpho	M317	Uni	LV	Cardiac
T385	900	19.4783	Hom	Morpho	M317	Uni	LV	Cardiac
T385	900	13.1493	Hom	Morpho	M317	Uni	LV	Cardiac
T385	900	9.77386	Hom	Morpho	M317	Uni	LV	Cardiac
T385	900	18.923	Hom	Morpho	M317	Uni	LV	Cardiac
T385	900	11.1731	Hom	Morpho	M317	Uni	LV	Cardiac
T392	980	24.728	Hom	Morpho	M317	Uni	ExEMeso	Non
T392	980	37.9263	Hom	Morpho	M317	Uni	ExEMeso	Non
T392	980	21.8721	Hom	Morpho	M317	Uni	ExEMeso	Non
T392	980	105.298	Hom	Morpho	M317	Uni	ExEMeso	Non
T392	980	110.434	Hom	Morpho	M317	Uni	ExEMeso	Non
T392	980	42.3607	Hom	Morpho	M317	Uni	ExEMeso	Non
T392	980	32.8848	Hom	Morpho	M317	Uni	ExEMeso	Non
T392	980	99.3451	Hom	Morpho	M317	Uni	ExEMeso	Non
T392	980	107.252	Hom	Morpho	M317	Uni	ExEMeso	Non
T392	980	16.48	Hom	Morpho	M317	Uni	ExEMeso	Non
T392	980	70.3923	Hom	Morpho	M317	Uni	ExEMeso	Non
T392	980	75.5389	Hom	Morpho	M317	Uni	ExEMeso	Non
T392	980	85.914	Hom	Morpho	M317	Uni	ExEMeso	Non
T392	980	90.6982	Hom	Morpho	M317	Uni	ExEMeso	Non
T392	980	15.654	Hom	Morpho	M317	Uni	ExEMeso	Non
T395	675	290.865	Hom	Morpho	M317	Uni	ExEMeso	Non
T395	675	180.456	Hom	Morpho	M317	Uni	ExEMeso	Non
T395	675	253.729	Hom	Morpho	M317	Uni	ExEMeso	Non
T395	675	145.784	Hom	Morpho	M317	Uni	ExEMeso	Non
T395	675	124.115	Hom	Morpho	M317	Uni	ExEMeso	Non
T395	675	8.20544	Hom	Morpho	M317	Uni	LV	Cardiac
T395	675	20.2798	Hom	Morpho	M317	Uni	LV	Cardiac
T395	675	12.6768	Hom	Morpho	M317	Uni	LV	Cardiac
T395	675	24.1627	Hom	Morpho	M317	Uni	LV	Cardiac
T395	675	438.623	Het	Morpho	M317	Bi	LV/ExEMeso	Cardiac
T395	675	441.989	Het	Morpho	M317	Bi	LV/ExEMeso	Cardiac
T395	675	441.128	Het	Morpho	M317	Bi	LV/ExEMeso	Cardiac
T395	675	450.308	Het	Morpho	M317	Bi	LV/ExEMeso	Cardiac
T395	675	405.309	Het	Morpho	M317	Bi	LV/ExEMeso	Cardiac
T395	675	407.984	Het	Morpho	M317	Bi	LV/ExEMeso	Cardiac
T395	675	407.458	Het	Morpho	M317	Bi	LV/ExEMeso	Cardiac
T395	675	416.664	Het	Morpho	M317	Bi	LV/ExEMeso	Cardiac
T395	675	181.45	Het	Morpho	M317	Bi	LV/ExEMeso	Cardiac
T395	675	178.843	Het	Morpho	M317	Bi	LV/ExEMeso	Cardiac
T395	675	183.452	Het	Morpho	M317	Bi	LV/ExEMeso	Cardiac
T395	675	195.289	Het	Morpho	M317	Bi	LV/ExEMeso	Cardiac
T395	675	296.943	Het	Morpho	M317	Bi	LV/ExEMeso	Cardiac
T395	675	296.762	Het	Morpho	M317	Bi	LV/ExEMeso	Cardiac
T395	675	299.703	Het	Morpho	M317	Bi	LV/ExEMeso	Cardiac
T395	675	311.222	Het	Morpho	M317	Bi	LV/ExEMeso	Cardiac
T453	740	24.9153	Hom	Morpho	M317	Uni	LV	Cardiac
T453	740	95.5297	Het	Morpho	M317	Bi	LV/Pericardium	Cardiac
T453	740	101.323	Het	Morpho	M317	Bi	LV/Pericardium	Cardiac
T453	740	70.7466	Het	Morpho	M317	Bi	LV/Pericardium	Cardiac
T453	740	76.6832	Het	Morpho	M317	Bi	LV/Pericardium	Cardiac
T453	740	86.1736	Het	Morpho	M317	Bi	LV/Pericardium	Cardiac
T453	740	61.6548	Het	Morpho	M317	Bi	LV/Pericardium	Cardiac
T453	740	20.9705	Hom	Morpho	M317	Uni	Pericardium	Cardiac
T453	740	16.7858	Hom	Morpho	M317	Uni	Pericardium	Cardiac
T453	740	71.1096	Het	Morpho	M317	Bi	LV/Pericardium	Cardiac
T453	740	46.9222	Het	Morpho	M317	Bi	LV/Pericardium	Cardiac
T453	740	31.7541	Hom	Morpho	M317	Uni	Pericardium	Cardiac
T453	740	31.4467	Hom	Morpho	M317	Uni	Pericardium	Cardiac
T605	800	45.6156	Hom	Morpho	M317	Uni	ExEMeso	Non
T605	800	73.8503	Hom	Morpho	M317	Uni	ExEMeso	Non
T605	800	90.391	Hom	Morpho	M317	Uni	ExEMeso	Non
T605	800	84.3396	Hom	Morpho	M317	Uni	ExEMeso	Non
T605	800	98.1827	Hom	Morpho	M317	Uni	ExEMeso	Non
T605	800	64.8258	Hom	Morpho	M317	Uni	ExEMeso	Non
T605	800	29.6577	Hom	Morpho	M317	Uni	ExEMeso	Non
T605	800	47.2814	Hom	Morpho	M317	Uni	ExEMeso	Non
T605	800	129.348	Hom	Morpho	M317	Uni	ExEMeso	Non
T605	800	143.597	Hom	Morpho	M317	Uni	ExEMeso	Non
T605	800	101.594	Hom	Morpho	M317	Uni	ExEMeso	Non
T605	800	18.1416	Hom	Morpho	M317	Uni	ExEMeso	Non
T605	800	157.671	Hom	Morpho	M317	Uni	ExEMeso	Non
T605	800	170.518	Hom	Morpho	M317	Uni	ExEMeso	Non
T605	800	129.829	Hom	Morpho	M317	Uni	ExEMeso	Non
T605	800	173.512	Hom	Morpho	M317	Uni	ExEMeso	Non
T605	800	185.687	Hom	Morpho	M317	Uni	ExEMeso	Non
T605	800	145.454	Hom	Morpho	M317	Uni	ExEMeso	Non
T605	800	28.1433	Hom	Morpho	M317	Uni	ExEMeso	Non
T605	800	48.986	Hom	Morpho	M317	Uni	ExEMeso	Non
T605	800	75.6587	Hom	Morpho	M317	Uni	ExEMeso	Non
T678	960	18.4383	Hom	Morpho	M317	Uni	Pericardium	Cardiac
T678	960	9.2345	Hom	Morpho	M317	Uni	Pericardium	Cardiac
T678	960	12.1736	Hom	Morpho	M317	Uni	Pericardium	Cardiac
T678	960	27.0011	Hom	Morpho	M317	Uni	Pericardium	Cardiac
T678	960	26.0298	Hom	Morpho	M317	Uni	Pericardium	Cardiac
T678	960	7.63526	Hom	Morpho	M317	Uni	Pericardium	Cardiac
T720	705	48.6587	Hom	Morpho	M317	Uni	ExEMeso	Non
T814	1020	20.6753	Hom	Morpho	M317	Uni	ExEMeso	Non
T814	1020	17.7258	Hom	Morpho	M317	Uni	ExEMeso	Non
T814	1020	39.6353	Hom	Morpho	M317	Uni	ExEMeso	Non
T814	1020	15.5188	Hom	Morpho	M317	Uni	ExEMeso	Non
T814	1020	18.9955	Hom	Morpho	M317	Uni	ExEMeso	Non
T814	1020	30.4168	Hom	Morpho	M317	Uni	ExEMeso	Non
T248	685	129.604	Hom	Morpho	M173	Uni	ExEMeso	Non
T248	685	118.988	Hom	Morpho	M173	Uni	ExEMeso	Non
T248	685	118.07	Hom	Morpho	M173	Uni	ExEMeso	Non
T248	685	129.68	Hom	Morpho	M173	Uni	ExEMeso	Non
T248	685	17.5344	Hom	Morpho	M173	Uni	ExEMeso	Non
T248	685	43.1129	Hom	Morpho	M173	Uni	ExEMeso	Non
T248	685	34.0711	Hom	Morpho	M173	Uni	ExEMeso	Non
T248	685	52.2855	Hom	Morpho	M173	Uni	ExEMeso	Non
T248	685	46.3561	Hom	Morpho	M173	Uni	ExEMeso	Non
T248	685	16.1098	Hom	Morpho	M173	Uni	ExEMeso	Non
T227	760	20.0691	Hom	Morpho	M305	Uni	Atria	Cardiac
T227	760	12.2435	Hom	Morpho	M305	Uni	Atria	Cardiac
