# Supplementary material for: Early coordination of cell migration and cardiac fate determination during mammalian gastrulation
Source: EMBO J. 2025 May 13;44(12):3327–59. doi: 10.1038/s44318-025-00441-0 (PMC12170898; doi:10.1038/s44318-025-00441-0)
Supplement: Supplementary file 26 — Source data Fig. 10 [file 44318_2025_441_MOESM26_ESM.zip › Source Data Fig. 10/10D/Fig.10D.xlsx]

## Sheet: Sheet1
	LABEL	TRACK_ID	POSITION_X	POSITION_Y	POSITION_Z	POSITION_T	Unique_Name	Movie	Time	Corrected_Minutes	Fate	Potency
2141	D1211	139	646.236	494.795	314.927	1085	D1211_139	JSQH317	2170	2170	Endocardium	X
2259	D1221	139	608.41	535.149	358.936	1085	D1221_139	JSQH317	2170	2170	Endocardium	X
19088	D12111	1249	484.517	569.878	597.857	1085	D12111_1249	JSQH317	2170	2170	Endothelial	X
26828	D2121	1541	531.114	595.677	425.755	1085	D2121_1541	JSQH317	2170	2170	Meso	X
26839	D2122	1541	517.985	588.607	425.755	1085	D2122_1541	JSQH317	2170	2170	Meso	X
