# Supplementary material for: Early coordination of cell migration and cardiac fate determination during mammalian gastrulation
Source: EMBO J. 2025 May 13;44(12):3327–59. doi: 10.1038/s44318-025-00441-0 (PMC12170898; doi:10.1038/s44318-025-00441-0)
Supplement: Supplementary file 26 — Source data Fig. 10 [file 44318_2025_441_MOESM26_ESM.zip › Source Data Fig. 10/10B/Fig.10B.xlsx]

## Sheet: Fig.10B
Fig 10B - Mean cell-cell distances (Migration)	Inflow cells: 21.5 ± 9.4 (n = 32)
	LV/AVC cells: 37.9 ± 22.6 (n = 190)
	Pericardial cells: 37.3 ± 21.3 (n = 28)
	Endocardial cells: 43.4 ± 26.0 (n = 12)
	Endothelial cells: 48.8 ± 0 (n = 1)
	ExEm cells: 108.0 ± 107.0 (n = 108)

## Sheet: Fig.10B_raw
Track	Time	Distance	HomHet	Period	Movie	Potency	Fate	Cardiac
T1946	430	79.388	Hom	Mig	M173	Uni	Endocardium	Cardiac
T1946	430	36.4398	Hom	Mig	M173	Uni	ExEMeso	Non
T1946	430	306.547	Het	Mig	M173	Bi	Endocardium/ExeMeso	Cardiac
T1946	430	330.65	Het	Mig	M173	Bi	Endocardium/ExeMeso	Cardiac
T1946	430	228.643	Het	Mig	M173	Bi	Endocardium/ExeMeso	Cardiac
T1946	430	254.531	Het	Mig	M173	Bi	Endocardium/ExeMeso	Cardiac
T1963	610	9.94705	Hom	Mig	M173	Uni	Atria	Cardiac
T1963	610	22.3606	Hom	Mig	M173	Uni	Atria	Cardiac
T1963	610	6.96788	Hom	Mig	M173	Uni	Atria	Cardiac
T1963	610	14.8188	Hom	Mig	M173	Uni	Atria	Cardiac
T1963	610	10.5339	Hom	Mig	M173	Uni	Atria	Cardiac
T1963	610	23.7112	Hom	Mig	M173	Uni	Atria	Cardiac
T248	430	16.7182	Hom	Mig	M173	Uni	ExEMeso	Non
T248	430	156.625	Hom	Mig	M173	Uni	ExEMeso	Non
T248	430	161.785	Hom	Mig	M173	Uni	ExEMeso	Non
T248	430	140.714	Hom	Mig	M173	Uni	ExEMeso	Non
T248	430	145.78	Hom	Mig	M173	Uni	ExEMeso	Non
T248	430	10.0628	Hom	Mig	M173	Uni	ExEMeso	Non
T279	320	129.694	Hom	Mig	M173	Uni	ExEMeso	Non
T2816	430	162.759	Het	Mig	M173	Bi	LV/ExEMeso	Cardiac
T2816	430	171.062	Het	Mig	M173	Bi	LV/ExEMeso	Cardiac
T2816	430	83.6556	Het	Mig	M173	Bi	LV/ExEMeso	Cardiac
T2816	430	78.5684	Het	Mig	M173	Bi	LV/ExEMeso	Cardiac
T2816	430	240.834	Hom	Mig	M173	Uni	ExEMeso	Non
T2816	430	9.40015	Hom	Mig	M173	Uni	LV	Cardiac
T3216	550	34.932	Hom	Mig	M173	Uni	Atria	Cardiac
T3216	550	22.6255	Hom	Mig	M173	Uni	Atria	Cardiac
T3216	550	14.5806	Hom	Mig	M173	Uni	Atria	Cardiac
T3216	550	43.283	Hom	Mig	M173	Uni	Atria	Cardiac
T3216	550	20.1217	Hom	Mig	M173	Uni	Atria	Cardiac
T3216	550	26.8265	Hom	Mig	M173	Uni	Atria	Cardiac
T3216	550	11.4512	Hom	Mig	M173	Uni	Atria	Cardiac
T3216	550	12.6598	Hom	Mig	M173	Uni	Atria	Cardiac
T3216	550	24.1097	Hom	Mig	M173	Uni	Atria	Cardiac
T3216	550	34.1099	Hom	Mig	M173	Uni	Atria	Cardiac
T574	610	28.9087	Hom	Mig	M173	Uni	Atria	Cardiac
T574	610	30.673	Hom	Mig	M173	Uni	Atria	Cardiac
T574	610	34.4014	Hom	Mig	M173	Uni	Atria	Cardiac
T574	610	25.9342	Hom	Mig	M173	Uni	Atria	Cardiac
T574	610	31.9832	Hom	Mig	M173	Uni	Atria	Cardiac
T574	610	7.31098	Hom	Mig	M173	Uni	Atria	Cardiac
T1059	620	23.8666	Hom	Mig	M176	Uni	Pericardium	Cardiac
T1059	620	41.4489	Hom	Mig	M176	Uni	Pericardium	Cardiac
T1059	620	41.1972	Hom	Mig	M176	Uni	Pericardium	Cardiac
T1059	620	62.3979	Hom	Mig	M176	Uni	Pericardium	Cardiac
T1059	620	57.8439	Hom	Mig	M176	Uni	Pericardium	Cardiac
T1059	620	16.1558	Hom	Mig	M176	Uni	Pericardium	Cardiac
T1099	515	40.4772	Hom	Mig	M176	Uni	Pericardium	Cardiac
T1099	515	29.9721	Hom	Mig	M176	Uni	Pericardium	Cardiac
T1099	515	18.41	Hom	Mig	M176	Uni	Pericardium	Cardiac
T1183	620	15.937	Hom	Mig	M176	Uni	LV	Cardiac
T1183	620	38.2266	Hom	Mig	M176	Uni	LV	Cardiac
T1183	620	26.9858	Hom	Mig	M176	Uni	LV	Cardiac
T1183	620	58.7426	Hom	Mig	M176	Uni	LV	Cardiac
T1183	620	50.4072	Hom	Mig	M176	Uni	LV	Cardiac
T1183	620	45.3284	Hom	Mig	M176	Uni	LV	Cardiac
T1183	620	49.6769	Hom	Mig	M176	Uni	LV	Cardiac
T1183	620	40.601	Hom	Mig	M176	Uni	LV	Cardiac
T1183	620	36.3197	Hom	Mig	M176	Uni	LV	Cardiac
T1183	620	59.6144	Hom	Mig	M176	Uni	LV	Cardiac
T1183	620	48.1834	Hom	Mig	M176	Uni	LV	Cardiac
T1183	620	39.8103	Hom	Mig	M176	Uni	LV	Cardiac
T1183	620	45.5502	Hom	Mig	M176	Uni	LV	Cardiac
T1183	620	18.4433	Hom	Mig	M176	Uni	LV	Cardiac
T1183	620	62.0838	Hom	Mig	M176	Uni	LV	Cardiac
T1183	620	62.2799	Hom	Mig	M176	Uni	LV	Cardiac
T1183	620	58.1414	Hom	Mig	M176	Uni	LV	Cardiac
T1183	620	58.312	Hom	Mig	M176	Uni	LV	Cardiac
T1183	620	61.0524	Hom	Mig	M176	Uni	LV	Cardiac
T1183	620	60.3919	Hom	Mig	M176	Uni	LV	Cardiac
T1183	620	57.6314	Hom	Mig	M176	Uni	LV	Cardiac
T1183	620	58.5985	Hom	Mig	M176	Uni	LV	Cardiac
T1183	620	18.526	Hom	Mig	M176	Uni	LV	Cardiac
T1183	620	28.4265	Hom	Mig	M176	Uni	LV	Cardiac
T1183	620	21.1308	Hom	Mig	M176	Uni	LV	Cardiac
T1183	620	11.906	Hom	Mig	M176	Uni	LV	Cardiac
T1183	620	8.06526	Hom	Mig	M176	Uni	LV	Cardiac
T1183	620	8.16584	Hom	Mig	M176	Uni	LV	Cardiac
T1198	620	40.8482	Hom	Mig	M176	Uni	LV	Cardiac
T1301	620	25.5833	Hom	Mig	M176	Uni	Pericardium	Cardiac
T1301	620	28.406	Hom	Mig	M176	Uni	Pericardium	Cardiac
T1301	620	42.1786	Hom	Mig	M176	Uni	Pericardium	Cardiac
T1301	620	22.2109	Hom	Mig	M176	Uni	Pericardium	Cardiac
T1301	620	41.9387	Hom	Mig	M176	Uni	Pericardium	Cardiac
T1301	620	19.7486	Hom	Mig	M176	Uni	Pericardium	Cardiac
T1373	550	24.7661	Hom	Mig	M176	Uni	ExEMeso	Non
T1373	550	23.9171	Hom	Mig	M176	Uni	ExEMeso	Non
T1373	550	21.9841	Hom	Mig	M176	Uni	ExEMeso	Non
T1589	620	25.8324	Hom	Mig	M176	Uni	ExEMeso	Non
T1589	620	34.3658	Hom	Mig	M176	Uni	Endocardium	Cardiac
T1589	620	158.955	Het	Mig	M176	Bi	Endocardium/ExeMeso	Cardiac
T1589	620	135.424	Het	Mig	M176	Bi	Endocardium/ExeMeso	Cardiac
T1589	620	133.274	Het	Mig	M176	Bi	Endocardium/ExeMeso	Cardiac
T1589	620	110.661	Het	Mig	M176	Bi	Endocardium/ExeMeso	Cardiac
T1589	620	25.7835	Hom	Mig	M176	Uni	ExEMeso	Non
T1589	620	320.705	Hom	Mig	M176	Uni	ExEMeso	Non
T1589	620	323.28	Hom	Mig	M176	Uni	ExEMeso	Non
T1589	620	126.441	Hom	Mig	M176	Uni	ExEMeso	Non
T1589	620	146.427	Hom	Mig	M176	Uni	ExEMeso	Non
T1589	620	407.969	Hom	Mig	M176	Uni	ExEMeso	Non
T1589	620	101.13	Hom	Mig	M176	Uni	ExEMeso	Non
T1589	620	123.901	Hom	Mig	M176	Uni	ExEMeso	Non
T1589	620	376.639	Hom	Mig	M176	Uni	ExEMeso	Non
T1589	620	36.2769	Het	Mig	M176	Bi	Endocardium/ExeMeso	Cardiac
T1589	620	15.5557	Het	Mig	M176	Bi	Endocardium/ExeMeso	Cardiac
T1589	620	318.826	Het	Mig	M176	Bi	Endocardium/ExeMeso	Cardiac
T1589	620	17.2322	Het	Mig	M176	Bi	Endocardium/ExeMeso	Cardiac
T1589	620	14.5803	Het	Mig	M176	Bi	Endocardium/ExeMeso	Cardiac
T1589	620	330.656	Het	Mig	M176	Bi	Endocardium/ExeMeso	Cardiac
T1629	620	13.1627	Hom	Mig	M176	Uni	LV	Cardiac
T1629	620	41.9706	Hom	Mig	M176	Uni	Endocardium	Cardiac
T1629	620	42.0519	Het	Mig	M176	Bi	LV/Endocardium	Cardiac
T1629	620	45.0001	Het	Mig	M176	Bi	LV/Endocardium	Cardiac
T1629	620	48.8687	Het	Mig	M176	Bi	LV/Endocardium	Cardiac
T1629	620	42.1891	Het	Mig	M176	Bi	LV/Endocardium	Cardiac
T199	535	21.7298	Hom	Mig	M176	Uni	LV	Cardiac
T199	535	13.4065	Hom	Mig	M176	Uni	LV	Cardiac
T199	535	34.1587	Hom	Mig	M176	Uni	LV	Cardiac
T199	535	21.9784	Hom	Mig	M176	Uni	LV	Cardiac
T199	535	51.6653	Hom	Mig	M176	Uni	LV	Cardiac
T199	535	30.5482	Hom	Mig	M176	Uni	LV	Cardiac
T2014	620	7.14377	Hom	Mig	M176	Uni	LV	Cardiac
T2014	620	11.5274	Hom	Mig	M176	Uni	LV	Cardiac
T2014	620	40.3155	Hom	Mig	M176	Uni	LV	Cardiac
T2014	620	5.23427	Hom	Mig	M176	Uni	LV	Cardiac
T2014	620	35.3722	Hom	Mig	M176	Uni	LV	Cardiac
T2014	620	31.1548	Hom	Mig	M176	Uni	LV	Cardiac
T2177	620	31.0547	Hom	Mig	M176	Uni	ExEMeso	Non
T2177	620	16.34	Hom	Mig	M176	Uni	ExEMeso	Non
T2177	620	35.2364	Hom	Mig	M176	Uni	ExEMeso	Non
T2177	620	26.1179	Hom	Mig	M176	Uni	ExEMeso	Non
T2177	620	31.1196	Hom	Mig	M176	Uni	ExEMeso	Non
T2177	620	28.7105	Hom	Mig	M176	Uni	ExEMeso	Non
T2303	620	7.89915	Hom	Mig	M176	Uni	LV	Cardiac
T2303	620	58.9188	Hom	Mig	M176	Uni	LV	Cardiac
T2303	620	60.1538	Hom	Mig	M176	Uni	LV	Cardiac
T2303	620	25.1684	Hom	Mig	M176	Uni	LV	Cardiac
T2303	620	26.1201	Hom	Mig	M176	Uni	LV	Cardiac
T2303	620	46.5423	Hom	Mig	M176	Uni	LV	Cardiac
T2303	620	18.1368	Hom	Mig	M176	Uni	LV	Cardiac
T2303	620	41.26	Hom	Mig	M176	Uni	LV	Cardiac
T2303	620	23.9895	Hom	Mig	M176	Uni	LV	Cardiac
T2303	620	53.6531	Hom	Mig	M176	Uni	LV	Cardiac
T2303	620	44.5052	Hom	Mig	M176	Uni	LV	Cardiac
T2303	620	29.0449	Hom	Mig	M176	Uni	LV	Cardiac
T2303	620	9.82655	Hom	Mig	M176	Uni	LV	Cardiac
T2303	620	56.4016	Hom	Mig	M176	Uni	LV	Cardiac
T2303	620	44.8821	Hom	Mig	M176	Uni	LV	Cardiac
T2303	620	31.0153	Hom	Mig	M176	Uni	LV	Cardiac
T2303	620	14.3319	Hom	Mig	M176	Uni	LV	Cardiac
T2303	620	110.39	Hom	Mig	M176	Uni	LV	Cardiac
T2303	620	100.552	Hom	Mig	M176	Uni	LV	Cardiac
T2303	620	86.8347	Hom	Mig	M176	Uni	LV	Cardiac
T2303	620	66.5996	Hom	Mig	M176	Uni	LV	Cardiac
T238	620	29.9658	Hom	Mig	M176	Uni	LV	Cardiac
T238	620	32.8617	Hom	Mig	M176	Uni	LV	Cardiac
T238	620	18.2268	Hom	Mig	M176	Uni	LV	Cardiac
T238	620	92.4969	Het	Mig	M176	Bi	LV/ExEMeso	Cardiac
T238	620	104.964	Het	Mig	M176	Bi	LV/ExEMeso	Cardiac
T238	620	66.3856	Het	Mig	M176	Bi	LV/ExEMeso	Cardiac
T238	620	76.952	Het	Mig	M176	Bi	LV/ExEMeso	Cardiac
T238	620	60.3545	Het	Mig	M176	Bi	LV/ExEMeso	Cardiac
T238	620	19.6397	Hom	Mig	M176	Uni	ExEMeso	Non
T2460	570	24.0711	Hom	Mig	M176	Uni	LV	Cardiac
T2460	570	25.2707	Hom	Mig	M176	Uni	ExEMeso	Non
T2460	570	77.3011	Het	Mig	M176	Bi	LV/ExEMeso	Cardiac
T2460	570	100.384	Het	Mig	M176	Bi	LV/ExEMeso	Cardiac
T2460	570	58.4852	Het	Mig	M176	Bi	LV/ExEMeso	Cardiac
T2460	570	81.5182	Het	Mig	M176	Bi	LV/ExEMeso	Cardiac
T2516	600	23.4349	Hom	Mig	M176	Uni	LV	Cardiac
T2642	620	38.2155	Hom	Mig	M176	Uni	ExEMeso	Non
T2642	620	66.8767	Hom	Mig	M176	Uni	ExEMeso	Non
T2642	620	78.5408	Hom	Mig	M176	Uni	ExEMeso	Non
T2642	620	28.7991	Hom	Mig	M176	Uni	ExEMeso	Non
T2642	620	40.4435	Hom	Mig	M176	Uni	ExEMeso	Non
T2642	620	13.784	Hom	Mig	M176	Uni	ExEMeso	Non
T2672	565	93.8824	Hom	Mig	M176	Uni	ExEMeso	Non
T2672	565	52.6413	Hom	Mig	M176	Uni	ExEMeso	Non
T2672	565	56.9782	Hom	Mig	M176	Uni	ExEMeso	Non
T2757	570	17.072	Hom	Mig	M176	Uni	LV	Cardiac
T2757	570	39.2724	Hom	Mig	M176	Uni	LV	Cardiac
T2757	570	14.9686	Hom	Mig	M176	Uni	LV	Cardiac
T2757	570	51.2952	Hom	Mig	M176	Uni	LV	Cardiac
T2757	570	26.2149	Hom	Mig	M176	Uni	LV	Cardiac
T2757	570	39.3002	Hom	Mig	M176	Uni	LV	Cardiac
T3029	620	75.6368	Hom	Mig	M176	Uni	ExEMeso	Non
T3029	620	79.8691	Hom	Mig	M176	Uni	ExEMeso	Non
T3029	620	66.1327	Hom	Mig	M176	Uni	ExEMeso	Non
T3029	620	60.2146	Hom	Mig	M176	Uni	ExEMeso	Non
T3029	620	70.4501	Hom	Mig	M176	Uni	ExEMeso	Non
T3029	620	117.918	Hom	Mig	M176	Uni	ExEMeso	Non
T3029	620	33.7457	Hom	Mig	M176	Uni	ExEMeso	Non
T3029	620	72.9795	Hom	Mig	M176	Uni	ExEMeso	Non
T3029	620	44.0777	Hom	Mig	M176	Uni	ExEMeso	Non
T3029	620	90.4803	Hom	Mig	M176	Uni	ExEMeso	Non
T3033	620	43.2897	Hom	Mig	M176	Uni	ExEMeso	Non
T3033	620	25.8244	Hom	Mig	M176	Uni	ExEMeso	Non
T3033	620	30.2321	Hom	Mig	M176	Uni	ExEMeso	Non
T3033	620	38.8286	Hom	Mig	M176	Uni	ExEMeso	Non
T3033	620	70.9426	Hom	Mig	M176	Uni	ExEMeso	Non
T3033	620	47.3279	Hom	Mig	M176	Uni	ExEMeso	Non
T3094	440	32.2679	Hom	Mig	M176	Uni	ExEMeso	Non
T3094	440	17.6773	Hom	Mig	M176	Uni	ExEMeso	Non
T3094	440	16.8615	Hom	Mig	M176	Uni	ExEMeso	Non
T3276	620	3.62597	Hom	Mig	M176	Uni	Pericardium	Cardiac
T3276	620	52.9777	Hom	Mig	M176	Uni	Pericardium	Cardiac
T3276	620	53.2024	Hom	Mig	M176	Uni	Pericardium	Cardiac
T3318	620	53.9734	Hom	Mig	M176	Uni	ExEMeso	Non
T3318	620	192.091	Het	Mig	M176	Bi	Endocardium/ExeMeso	Cardiac
T3318	620	181.561	Het	Mig	M176	Bi	Endocardium/ExeMeso	Cardiac
T355	560	21.7856	Hom	Mig	M176	Uni	LV	Cardiac
T357	620	44.9688	Hom	Mig	M176	Uni	Pericardium	Cardiac
T357	620	30.1392	Hom	Mig	M176	Uni	Pericardium	Cardiac
T357	620	47.1111	Hom	Mig	M176	Uni	Pericardium	Cardiac
T357	620	43.1849	Hom	Mig	M176	Uni	Pericardium	Cardiac
T357	620	61.771	Hom	Mig	M176	Uni	Pericardium	Cardiac
T357	620	21.2919	Hom	Mig	M176	Uni	Pericardium	Cardiac
T3578	620	149.232	Het	Mig	M176	Bi	Pericardium/ExEMeso	Cardiac
T3595	620	21.2907	Hom	Mig	M176	Uni	LV	Cardiac
T3595	620	19.7975	Hom	Mig	M176	Uni	LV	Cardiac
T3663	575	31.9265	Hom	Mig	M176	Uni	LV	Cardiac
T3663	575	42.4121	Hom	Mig	M176	Uni	LV	Cardiac
T3663	575	30.5062	Hom	Mig	M176	Uni	LV	Cardiac
T3663	575	29.7959	Hom	Mig	M176	Uni	LV	Cardiac
T3663	575	30.0004	Hom	Mig	M176	Uni	LV	Cardiac
T3663	575	45.9482	Hom	Mig	M176	Uni	LV	Cardiac
T3944	620	30.6482	Hom	Mig	M176	Uni	LV	Cardiac
T3944	620	85.469	Hom	Mig	M176	Uni	LV	Cardiac
T3944	620	101.292	Hom	Mig	M176	Uni	LV	Cardiac
T3944	620	88.5083	Hom	Mig	M176	Uni	LV	Cardiac
T3944	620	99.001	Hom	Mig	M176	Uni	LV	Cardiac
T3944	620	21.2557	Hom	Mig	M176	Uni	LV	Cardiac
T3945	540	9.38578	Hom	Mig	M176	Uni	LV	Cardiac
T3949	620	17.3075	Hom	Mig	M176	Uni	LV	Cardiac
T3949	620	32.3611	Hom	Mig	M176	Uni	LV	Cardiac
T3949	620	46.0765	Hom	Mig	M176	Uni	LV	Cardiac
T3951	610	39.5343	Hom	Mig	M176	Uni	LV	Cardiac
T3952	520	30.6291	Hom	Mig	M176	Uni	LV	Cardiac
T430	620	47.4897	Hom	Mig	M176	Uni	LV	Cardiac
T430	620	31.5467	Hom	Mig	M176	Uni	LV	Cardiac
T430	620	31.7466	Hom	Mig	M176	Uni	LV	Cardiac
T430	620	30.6135	Hom	Mig	M176	Uni	LV	Cardiac
T430	620	32.0259	Hom	Mig	M176	Uni	LV	Cardiac
T430	620	39.9179	Hom	Mig	M176	Uni	LV	Cardiac
T430	620	32.4432	Hom	Mig	M176	Uni	LV	Cardiac
T430	620	26.0689	Hom	Mig	M176	Uni	LV	Cardiac
T430	620	20.5141	Hom	Mig	M176	Uni	LV	Cardiac
T430	620	76.6248	Hom	Mig	M176	Uni	LV	Cardiac
T430	620	78.8059	Hom	Mig	M176	Uni	LV	Cardiac
T430	620	82.8263	Hom	Mig	M176	Uni	LV	Cardiac
T430	620	76.5515	Hom	Mig	M176	Uni	LV	Cardiac
T430	620	7.05309	Hom	Mig	M176	Uni	LV	Cardiac
T430	620	61.7027	Hom	Mig	M176	Uni	LV	Cardiac
T430	620	62.1889	Hom	Mig	M176	Uni	LV	Cardiac
T430	620	59.463	Hom	Mig	M176	Uni	LV	Cardiac
T430	620	55.466	Hom	Mig	M176	Uni	LV	Cardiac
T430	620	61.8683	Hom	Mig	M176	Uni	LV	Cardiac
T430	620	62.9093	Hom	Mig	M176	Uni	LV	Cardiac
T430	620	63.1291	Hom	Mig	M176	Uni	LV	Cardiac
T430	620	57.7412	Hom	Mig	M176	Uni	LV	Cardiac
T430	620	6.09814	Hom	Mig	M176	Uni	LV	Cardiac
T430	620	34.653	Hom	Mig	M176	Uni	LV	Cardiac
T430	620	25.0449	Hom	Mig	M176	Uni	LV	Cardiac
T430	620	29.2602	Hom	Mig	M176	Uni	LV	Cardiac
T430	620	19.9123	Hom	Mig	M176	Uni	LV	Cardiac
T430	620	13.8989	Hom	Mig	M176	Uni	LV	Cardiac
T466	620	12.8901	Hom	Mig	M176	Uni	Endocardium	Cardiac
T466	620	43.2302	Hom	Mig	M176	Uni	Endocardium	Cardiac
T466	620	65.8943	Hom	Mig	M176	Uni	Endocardium	Cardiac
T466	620	48.4682	Hom	Mig	M176	Uni	Endocardium	Cardiac
T466	620	71.2145	Hom	Mig	M176	Uni	Endocardium	Cardiac
T466	620	23.4427	Hom	Mig	M176	Uni	Endocardium	Cardiac
T486	620	15.0689	Hom	Mig	M176	Uni	ExEMeso	Non
T486	620	76.4139	Hom	Mig	M176	Uni	ExEMeso	Non
T486	620	63.369	Hom	Mig	M176	Uni	ExEMeso	Non
T486	620	76.8255	Hom	Mig	M176	Uni	ExEMeso	Non
T486	620	58.8984	Hom	Mig	M176	Uni	ExEMeso	Non
T486	620	27.4432	Hom	Mig	M176	Uni	ExEMeso	Non
T798	620	56.3473	Hom	Mig	M176	Uni	LV	Cardiac
T798	620	55.3416	Hom	Mig	M176	Uni	LV	Cardiac
T798	620	45.3969	Hom	Mig	M176	Uni	LV	Cardiac
T798	620	18.5161	Hom	Mig	M176	Uni	LV	Cardiac
T798	620	21.2863	Hom	Mig	M176	Uni	LV	Cardiac
T798	620	18.6764	Hom	Mig	M176	Uni	LV	Cardiac
T798	620	13.4219	Hom	Mig	M176	Uni	LV	Cardiac
T798	620	44.3736	Hom	Mig	M176	Uni	LV	Cardiac
T798	620	31.017	Hom	Mig	M176	Uni	LV	Cardiac
T798	620	67.5455	Hom	Mig	M176	Uni	LV	Cardiac
T798	620	67.7558	Hom	Mig	M176	Uni	LV	Cardiac
T798	620	69.5295	Hom	Mig	M176	Uni	LV	Cardiac
T798	620	64.2818	Hom	Mig	M176	Uni	LV	Cardiac
T798	620	20.024	Hom	Mig	M176	Uni	LV	Cardiac
T798	620	70.6005	Hom	Mig	M176	Uni	LV	Cardiac
T798	620	65.8765	Hom	Mig	M176	Uni	LV	Cardiac
T798	620	64.6554	Hom	Mig	M176	Uni	LV	Cardiac
T798	620	65.7082	Hom	Mig	M176	Uni	LV	Cardiac
T798	620	61.9457	Hom	Mig	M176	Uni	LV	Cardiac
T798	620	60.3696	Hom	Mig	M176	Uni	LV	Cardiac
T798	620	59.2872	Hom	Mig	M176	Uni	LV	Cardiac
T798	620	57.1003	Hom	Mig	M176	Uni	LV	Cardiac
T798	620	11.5478	Hom	Mig	M176	Uni	LV	Cardiac
T798	620	12.7821	Hom	Mig	M176	Uni	LV	Cardiac
T798	620	5.30716	Hom	Mig	M176	Uni	LV	Cardiac
T798	620	6.75486	Hom	Mig	M176	Uni	LV	Cardiac
T798	620	11.2548	Hom	Mig	M176	Uni	LV	Cardiac
T798	620	10.8722	Hom	Mig	M176	Uni	LV	Cardiac
T1	500	17.7306	Hom	Mig	M194	Uni	LV	Cardiac
T1	500	15.8185	Hom	Mig	M194	Uni	LV	Cardiac
T1	500	63.5788	Het	Mig	M194	Bi	Endocardium/ExeMeso	Cardiac
T1	500	44.2332	Het	Mig	M194	Bi	Endocardium/ExeMeso	Cardiac
T1	500	86.2552	Het	Mig	M194	Bi	LV/ExEMeso	Cardiac
T1	500	89.6179	Het	Mig	M194	Bi	LV/ExEMeso	Cardiac
T1	500	88.5861	Het	Mig	M194	Bi	LV/ExEMeso	Cardiac
T1	500	86.2816	Het	Mig	M194	Bi	LV/ExEMeso	Cardiac
T1	500	95.1557	Het	Mig	M194	Bi	LV/ExEMeso	Cardiac
T1	500	94.0568	Het	Mig	M194	Bi	LV/ExEMeso	Cardiac
T1	500	77.787	Het	Mig	M194	Bi	LV/Endocardium	Cardiac
T1	500	69.8329	Het	Mig	M194	Bi	LV/Endocardium	Cardiac
T1	500	76.7259	Het	Mig	M194	Bi	LV/Endocardium	Cardiac
T25	520	13.9248	Hom	Mig	M194	Uni	Endocardium	Cardiac
T25	520	11.0594	Hom	Mig	M194	Uni	LV	Cardiac
T25	520	14.8639	Hom	Mig	M194	Uni	LV	Cardiac
T25	520	13.6904	Hom	Mig	M194	Uni	LV	Cardiac
T25	520	11.3663	Hom	Mig	M194	Uni	LV	Cardiac
T25	520	14.6617	Hom	Mig	M194	Uni	LV	Cardiac
T25	520	9.89629	Hom	Mig	M194	Uni	LV	Cardiac
T25	520	30.6443	Het	Mig	M194	Bi	LV/Endocardium	Cardiac
T25	520	36.5748	Het	Mig	M194	Bi	LV/Endocardium	Cardiac
T25	520	38.545	Het	Mig	M194	Bi	LV/Endocardium	Cardiac
T25	520	29.2081	Het	Mig	M194	Bi	LV/Endocardium	Cardiac
T25	520	40.0693	Het	Mig	M194	Bi	LV/Endocardium	Cardiac
T25	520	47.6519	Het	Mig	M194	Bi	LV/Endocardium	Cardiac
T25	520	47.4798	Het	Mig	M194	Bi	LV/Endocardium	Cardiac
T25	520	37.9755	Het	Mig	M194	Bi	LV/Endocardium	Cardiac
T48	805	13.9142	Hom	Mig	M194	Uni	Atria	Cardiac
T54	770	26.7632	Hom	Mig	M194	Uni	Atria	Cardiac
T92	500	50.5337	Hom	Mig	M194	Uni	LV	Cardiac
T109	345	112.612	Hom	Mig	M305	Uni	Pericardium	Cardiac
T174	325	14.3661	Hom	Mig	M305	Uni	LV	Cardiac
T213	445	19.6156	Hom	Mig	M305	Uni	Atria	Cardiac
T237	255	38.0715	Het	Mig	M305	Bi	LV/Endocardium	Cardiac
T254	345	13.7343	Hom	Mig	M305	Uni	LV	Cardiac
T256	345	78.9518	Hom	Mig	M305	Uni	Endocardium	Cardiac
T256	345	7.27692	Hom	Mig	M305	Uni	Endocardium	Cardiac
T31	355	25.3806	Hom	Mig	M305	Uni	Pericardium	Cardiac
T364	595	24.7157	Hom	Mig	M305	Uni	Atria	Cardiac
T393	325	7.67329	Hom	Mig	M305	Uni	LV	Cardiac
T424	325	18.5863	Hom	Mig	M305	Uni	ExEMeso	Non
T43	325	20.755	Hom	Mig	M305	Uni	LV	Cardiac
T506	325	50.1729	Hom	Mig	M305	Uni	LV	Cardiac
T508	325	15.1484	Hom	Mig	M305	Uni	LV	Cardiac
T664	325	14.7737	Hom	Mig	M305	Uni	LV	Cardiac
T7	325	24.0852	Hom	Mig	M305	Uni	LV	Cardiac
T8	605	21.9156	Hom	Mig	M305	Uni	Atria	Cardiac
T8	605	26.8061	Hom	Mig	M305	Uni	Atria	Cardiac
T8	605	25.3928	Hom	Mig	M305	Uni	Atria	Cardiac
T1067	625	28.9499	Hom	Mig	M317	Uni	ExEMeso	Non
T1171	625	17.7146	Hom	Mig	M317	Uni	ExEMeso	Non
T1171	625	44.8108	Hom	Mig	M317	Uni	ExEMeso	Non
T1171	625	206.105	Hom	Mig	M317	Uni	ExEMeso	Non
T1171	625	27.3836	Hom	Mig	M317	Uni	ExEMeso	Non
T1171	625	193.858	Hom	Mig	M317	Uni	ExEMeso	Non
T1171	625	174.461	Hom	Mig	M317	Uni	ExEMeso	Non
T1171	625	239.934	Het	Mig	M317	Bi	Endocardium/ExeMeso	Cardiac
T1171	625	258.037	Het	Mig	M317	Bi	Endocardium/ExeMeso	Cardiac
T1171	625	274.672	Het	Mig	M317	Bi	Endocardium/ExeMeso	Cardiac
T1171	625	415.766	Hom	Mig	M317	Uni	ExEMeso	Non
T1171	625	334.663	Hom	Mig	M317	Uni	ExEMeso	Non
T1171	625	173.855	Hom	Mig	M317	Uni	ExEMeso	Non
T1171	625	93.0803	Het	Mig	M317	Bi	Endocardium/ExeMeso	Cardiac
T1171	625	94.3553	Het	Mig	M317	Bi	Endocardium/ExeMeso	Cardiac
T1171	625	100.691	Het	Mig	M317	Bi	Endocardium/ExeMeso	Cardiac
T1171	625	259.973	Het	Mig	M317	Bi	Endocardium/ExeMeso	Cardiac
T1171	625	294.7	Hom	Mig	M317	Uni	ExEMeso	Non
T1171	625	179.153	Hom	Mig	M317	Uni	ExEMeso	Non
T1171	625	241.568	Hom	Mig	M317	Uni	ExEMeso	Non
T1171	625	304.779	Hom	Mig	M317	Uni	ExEMeso	Non
T1171	625	187.599	Hom	Mig	M317	Uni	ExEMeso	Non
T1171	625	258.012	Hom	Mig	M317	Uni	ExEMeso	Non
T1171	625	317.553	Hom	Mig	M317	Uni	ExEMeso	Non
T1171	625	206.399	Hom	Mig	M317	Uni	ExEMeso	Non
T1171	625	285.142	Hom	Mig	M317	Uni	ExEMeso	Non
T1171	625	430.519	Hom	Mig	M317	Uni	ExEMeso	Non
T1171	625	302.403	Hom	Mig	M317	Uni	ExEMeso	Non
T1171	625	421.587	Hom	Mig	M317	Uni	ExEMeso	Non
T1249	625	36.1755	Hom	Mig	M317	Uni	LV	Cardiac
T1249	625	48.2208	Hom	Mig	M317	Uni	LV	Cardiac
T1249	625	54.2939	Hom	Mig	M317	Uni	LV	Cardiac
T1249	625	78.4429	Hom	Mig	M317	Uni	LV	Cardiac
T1249	625	30.5742	Hom	Mig	M317	Uni	LV	Cardiac
T1249	625	48.8395	Hom	Mig	M317	Uni	Endothelial	Non
T1249	625	174.45	Het	Mig	M317	Bi	LV/Endothelial	Cardiac
T1249	625	149.661	Het	Mig	M317	Bi	LV/Endothelial	Cardiac
T1249	625	182.183	Het	Mig	M317	Bi	LV/Endothelial	Cardiac
T1249	625	114.228	Het	Mig	M317	Bi	LV/Endothelial	Cardiac
T1249	625	147.759	Het	Mig	M317	Bi	LV/Endothelial	Cardiac
T1249	625	158.845	Het	Mig	M317	Bi	LV/Endothelial	Cardiac
T1249	625	187.856	Het	Mig	M317	Bi	LV/Endothelial	Cardiac
T1249	625	182.889	Het	Mig	M317	Bi	LV/Endothelial	Cardiac
T1249	625	213.186	Het	Mig	M317	Bi	LV/Endothelial	Cardiac
T1391	545	99.5814	Hom	Mig	M317	Uni	ExEMeso	Non
T1391	545	107.142	Hom	Mig	M317	Uni	ExEMeso	Non
T1420	515	38.9526	Hom	Mig	M317	Uni	ExEMeso	Non
T1455	625	40.1533	Hom	Mig	M317	Uni	ExEMeso	Non
T15	545	25.7835	Hom	Mig	M317	Uni	LV	Cardiac
T15	545	88.0304	Het	Mig	M317	Bi	LV/Endocardium/Meso	Cardiac
T15	545	43.9647	Hom	Mig	M317	Uni	LV	Cardiac
T15	545	109.865	Het	Mig	M317	Bi	LV/Endocardium/Meso	Cardiac
T15	545	52.9334	Het	Mig	M317	Bi	LV/Endocardium/Meso	Cardiac
T1526	625	87.9453	Hom	Mig	M317	Uni	ExEMeso	Non
T1526	625	58.8633	Hom	Mig	M317	Uni	ExEMeso	Non
T236	585	17.4797	Hom	Mig	M317	Uni	LV	Cardiac
T236	585	46.8229	Hom	Mig	M317	Uni	LV	Cardiac
T236	585	62.5412	Hom	Mig	M317	Uni	LV	Cardiac
T236	585	38.2002	Hom	Mig	M317	Uni	LV	Cardiac
T236	585	54.6619	Hom	Mig	M317	Uni	LV	Cardiac
T236	585	17.2288	Hom	Mig	M317	Uni	LV	Cardiac
T319	545	28.3075	Hom	Mig	M317	Uni	LV	Cardiac
T319	545	23.167	Hom	Mig	M317	Uni	LV	Cardiac
T319	545	46.3735	Hom	Mig	M317	Uni	LV	Cardiac
T319	545	49.0509	Hom	Mig	M317	Uni	LV	Cardiac
T319	545	72.4187	Hom	Mig	M317	Uni	LV	Cardiac
T319	545	24.7739	Hom	Mig	M317	Uni	LV	Cardiac
T385	520	19.0761	Hom	Mig	M317	Uni	LV	Cardiac
T392	595	62.1963	Hom	Mig	M317	Uni	ExEMeso	Non
T395	555	190.481	Hom	Mig	M317	Uni	ExEMeso	Non
T395	555	129.138	Hom	Mig	M317	Uni	ExEMeso	Non
T395	555	12.3453	Hom	Mig	M317	Uni	LV	Cardiac
T395	555	308.927	Het	Mig	M317	Bi	LV/ExEMeso	Cardiac
T395	555	306.369	Het	Mig	M317	Bi	LV/ExEMeso	Cardiac
T395	555	131.843	Het	Mig	M317	Bi	LV/ExEMeso	Cardiac
T395	555	130.418	Het	Mig	M317	Bi	LV/ExEMeso	Cardiac
T395	555	193.256	Het	Mig	M317	Bi	LV/ExEMeso	Cardiac
T395	555	191.956	Het	Mig	M317	Bi	LV/ExEMeso	Cardiac
T453	620	67.8867	Het	Mig	M317	Bi	LV/Pericardium	Cardiac
T453	620	52.8909	Het	Mig	M317	Bi	LV/Pericardium	Cardiac
T453	620	18.8907	Hom	Mig	M317	Uni	Pericardium	Cardiac
T605	540	30.4537	Hom	Mig	M317	Uni	ExEMeso	Non
T605	540	65.4931	Hom	Mig	M317	Uni	ExEMeso	Non
T605	540	46.9531	Hom	Mig	M317	Uni	ExEMeso	Non
T605	540	88.3845	Hom	Mig	M317	Uni	ExEMeso	Non
T605	540	63.1448	Hom	Mig	M317	Uni	ExEMeso	Non
T605	540	35.5889	Hom	Mig	M317	Uni	ExEMeso	Non
T678	545	17.4211	Hom	Mig	M317	Uni	Pericardium	Cardiac
T720	635	44.6923	Hom	Mig	M317	Uni	ExEMeso	Non
T814	550	59.433	Hom	Mig	M317	Uni	ExEMeso	Non
T867	590	25.236	Hom	Mig	M317	Uni	ExEMeso	Non
T867	590	99.267	Hom	Mig	M317	Uni	ExEMeso	Non
T867	590	94.4406	Hom	Mig	M317	Uni	ExEMeso	Non
T374	560	15.5277	Hom	Mig	M305	Uni	Atria	Cardiac
T374	560	17.4387	Hom	Mig	M305	Uni	Atria	Cardiac
T374	560	3.84473	Hom	Mig	M305	Uni	Atria	Cardiac
