# Supplementary material for: Early coordination of cell migration and cardiac fate determination during mammalian gastrulation
Source: EMBO J. 2025 May 13;44(12):3327–59. doi: 10.1038/s44318-025-00441-0 (PMC12170898; doi:10.1038/s44318-025-00441-0)
Supplement: Supplementary file 27 — Source data Fig. 11 [file 44318_2025_441_MOESM27_ESM.zip]

Archive with 20 entries (15 files):
- Source Data Fig. 11/
- __MACOSX/._Source Data Fig. 11
- Source Data Fig. 11/.DS_Store
- __MACOSX/Source Data Fig. 11/._.DS_Store
- Source Data Fig. 11/11A/
- Source Data Fig. 11/11B/
- Source Data Fig. 11/11C/
- Source Data Fig. 11/11D/
- Source Data Fig. 11/11A/.DS_Store
- __MACOSX/Source Data Fig. 11/11A/._.DS_Store
- Source Data Fig. 11/11A/Fig.11A'.xlsx
- Source Data Fig. 11/11A/Fig.11A''.xlsx
- Source Data Fig. 11/11B/Fig.11B''.xlsx
- Source Data Fig. 11/11B/Fig.11B'.xlsx
- Source Data Fig. 11/11C/Fig.11C'.xlsx
- Source Data Fig. 11/11C/Fig.11C''.xlsx
- Source Data Fig. 11/11D/.DS_Store
- __MACOSX/Source Data Fig. 11/11D/._.DS_Store
- Source Data Fig. 11/11D/Fig.11D.xlsx
- __MACOSX/Source Data Fig. 11/11D/._Fig.11D.xlsx
