# Supplementary material for: Early coordination of cell migration and cardiac fate determination during mammalian gastrulation
Source: EMBO J. 2025 May 13;44(12):3327–59. doi: 10.1038/s44318-025-00441-0 (PMC12170898; doi:10.1038/s44318-025-00441-0)
Supplement: Supplementary file 27 — Source data Fig. 11 [file 44318_2025_441_MOESM27_ESM.zip › Source Data Fig. 11/11A/Fig.11A'.xlsx]

## Sheet: Sheet1
LABEL	ID	TRACK_ID	POSITION_X	POSITION_Y	POSITION_Z	POSITION_T	FRAME	CELL_DIVISION_TIME	MEAN_INTENSITY_CH1	MEDIAN_INTENSITY_CH1	MIN_INTENSITY_CH1	MAX_INTENSITY_CH1	TOTAL_INTENSITY_CH1	STD_INTENSITY_CH1	MEAN_INTENSITY_CH2	MEDIAN_INTENSITY_CH2	MIN_INTENSITY_CH2	MAX_INTENSITY_CH2	TOTAL_INTENSITY_CH2	STD_INTENSITY_CH2	CONTRAST_CH1	SNR_CH1	CONTRAST_CH2	SNR_CH2
D1	299014	139	2109.19	1158.15	1473.95	325	325	227	148.342	148	123	180	71056	8.98509	2031.05	2033	1665	2450	972872	142.642	0.0144846	0.471448	0.073946	1.96081
D1	299009	139	2097.46	1155.37	1480.13	320	320	227	144.472	144	124	174	69202	7.66334	1778.81	1766	1380	2183	852051	155.645	0.00919672	0.343599	0.093399	1.95249
D1	299019	139	2114.45	1161.54	1473.95	330	330	227	143.013	142	114	184	68503	9.9956	1794.7	1827	1196	2125	859662	163.755	0.00826043	0.234437	0.104071	2.06614
D1	299029	139	2123.41	1170.81	1473.95	340	340	227	146.213	146	116	184	70036	9.53679	2120.45	2114	1788	2513	1015696	153.978	0.0163049	0.491935	0.121126	2.97565
D1	299024	139	2120.01	1164.32	1473.95	335	335	227	141.724	142	122	165	67886	7.31474	1570.24	1586	1250	1858	752143	110.623	0.0075219	0.2893	0.087594	2.28642
D1	293864	139	1924.61	1061.98	1510.25	113	113	227	150.027	150	129	175	71863	7.3	1782.37	1784	1267	2268	853755	201.065	0.00694904	0.283657	0.100452	1.61837
D1	293911	139	1919.84	1061.98	1511.62	114	114	227	151.061	151	130	182	72358	8.55761	1686.47	1695	1378	2001	807818	136.307	0.0120273	0.419571	0.0977907	2.20428
D1	298247	139	1912.88	1072.96	1506.27	115	115	227	150.538	150	127	191	137441	8.75613	1353.69	1371	880	1741	1235915	176.863	0.0135105	0.458359	0.136454	1.838
D1	298252	139	1906.31	1079.98	1492.2	120	120	227	146.438	146	116	189	133698	9.57179	1253.44	1228	840	1799	1144391	185.953	0.00858995	0.260595	0.105536	1.28694
D1	298262	139	1917.66	1056.91	1459.94	130	130	227	149.853	150	122	174	136816	7.77947	1531.55	1538	1079	1987	1398303	199.583	0.0109929	0.418899	0.143983	1.93165
D1	298257	139	1913.92	1070.54	1478.02	125	125	227	148.131	147	125	180	135244	9.67556	1349.71	1380	821	1775	1232283	216.635	0.0079541	0.24163	0.121394	1.3489
D1	298383	139	1960.91	1096.36	1461.9	165	165	227	149.196	149	127	176	136216	8.00369	1403.06	1393	1049	1808	1280990	142.579	0.0125972	0.463802	0.114781	2.02642
D1	298378	139	1956.51	1103.97	1448.9	164	164	227	145.939	146	128	170	133242	6.93315	1362.88	1352	1098	1634	1244309	104.209	0.00774003	0.323343	0.101676	2.41404
D1	298388	139	1948.43	1094.35	1451.5	160	160	227	142.974	142	118	174	130535	7.60218	1134.7	1125	865	1465	1035978	118.688	-0.00031	-0.0116791	0.108874	1.87734
D1	298393	139	1946.68	1088.69	1453.95	155	155	227	145.497	145	119	180	132839	8.93386	1423.3	1432	1001	1890	1299471	166.469	0.00739653	0.239152	0.113842	1.74772
D1	298519	139	1912.69	1066.21	1478.02	126	126	227	148.04	147	119	178	70911	10.2341	1518.73	1541	1168	1807	727474	136.251	7.44E-04	0.0215184	0.0948995	1.93224
D1	298524	139	1914.23	1065.29	1478.02	127	127	227	147.916	148	127	176	70852	7.78431	1352.59	1343	908	1930	647893	226.11	0.0033976	0.128684	0.100713	1.09469
D1	298534	139	1917.32	1056.33	1472.15	129	129	227	148.119	148	121	172	70949	8.6293	1433.03	1439	1012	1783	686419	170.552	0.00443736	0.151659	0.118463	1.77987
D1	298529	139	1914.54	1060.34	1478.02	128	128	227	145.434	145	124	176	69663	7.83962	1246.41	1219	849	1696	597028	226.688	9.85E-04	0.0365063	0.0840887	0.852971
D1	298556	139	1919.83	1056.91	1456.23	131	131	227	149.528	149	132	174	71624	7.90204	1620.86	1619	1264	1978	776394	162.592	0.0108632	0.406704	0.128502	2.27031
D1	298566	139	1919.83	1060.62	1452.22	133	133	227	149.944	149	123	188	71823	9.25685	1571.41	1576	1020	2184	752705	235.711	0.0104233	0.334192	0.120119	1.42985
D1	298561	139	1919.83	1056.91	1455.31	132	132	227	148.361	148	127	172	71065	7.62929	1541.84	1557	982	2015	738542	243.928	0.00787435	0.30386	0.128791	1.44238
D1	298571	139	1921.37	1066.49	1452.53	134	134	227	150.397	149	132	186	72040	8.33687	1475.75	1471	1113	1955	706885	172.1	0.0107186	0.382626	0.100629	1.568
D1	298581	139	1932.18	1083.79	1471.99	136	136	227	145.516	145	123	176	69702	7.86785	1320.32	1305	1044	1698	632432	137.501	0.00896879	0.328806	0.100015	1.74609
D1	298576	139	1919.52	1079.15	1467.05	135	135	227	145.768	146	122	169	69823	7.58319	1024.8	1043	612	1363	490877	155.671	0.00378203	0.144853	0.0707722	0.870209
D1	298591	139	1933.73	1083.79	1473.23	138	138	227	147.856	147	124	195	70823	9.6177	1404.51	1385	1070	1843	672760	170.733	0.0144275	0.437287	0.144983	2.08331
D1	298586	139	1930.64	1083.79	1473.84	137	137	227	147.453	147	123	177	70630	7.97783	1250.88	1253	892	1663	599173	168.141	0.0125692	0.458863	0.132648	1.74252
D1	298596	139	1936.2	1091.82	1472.92	139	139	227	143.2	142	114	179	68593	10.2045	1205.48	1221	530	1735	577427	297.755	0.00633751	0.17675	0.136054	0.969715
D1	298606	139	1932.18	1088.11	1473.23	141	141	227	148.916	148	108	191	71331	9.67621	1428.52	1473	884	1900	684261	251.64	0.016016	0.485201	0.159333	1.56039
D1	298601	139	1933.42	1088.73	1473.23	140	140	227	146.244	146	127	168	70051	7.54407	1236.91	1232	709	1651	592479	205.989	0.0124483	0.476694	0.141206	1.48598
D1	298611	139	1932.8	1091.2	1469.83	142	142	227	146.276	146	118	174	70066	8.70719	1329.84	1342	862	1780	636992	201.856	0.0101186	0.336568	0.133609	1.55295
D1	298621	139	1926.31	1091.2	1464.58	144	144	227	143.267	143	118	187	68625	9.05259	1247.02	1267	736	1740	597324	250.006	5.68E-04	0.0179773	0.10888	0.979534
D1	298616	139	1931.57	1091.2	1467.05	143	143	227	144.681	145	124	172	69302	7.62869	1277.12	1284	762	1806	611741	237.225	0.00684054	0.257703	0.102092	0.997417
D1	298631	139	1930.95	1096.14	1461.49	146	146	227	143.522	143	118	173	68747	8.65125	1115.45	1124	566	1549	534299	247.513	0.00471495	0.155705	0.0825633	0.687407
D1	298626	139	1930.33	1096.14	1463.65	145	145	227	144.839	145	123	180	69378	7.72035	1144.64	1168	583	1654	548284	268.573	0.0100762	0.374303	0.0943066	0.734583
D1	298636	139	1932.8	1098	1459.32	147	147	227	142.069	141	120	172	68051	8.8086	1137.24	1116	627	1781	544736	249.842	4.92E-05	0.00158587	0.0741651	0.628556
D1	298646	139	1929.4	1090.89	1457.47	149	149	227	146.48	146	123	186	70164	8.09199	1151.52	1134	757	1607	551576	202.127	0.00812078	0.291634	0.0953983	0.992302
D1	298641	139	1930.64	1090.89	1455	148	148	227	146.82	147	117	178	70327	9.78071	1370.81	1358	927	1912	656619	209.031	0.0102443	0.304442	0.122348	1.42978
D1	298651	139	1934.04	1087.49	1459.32	150	150	227	148.046	147	128	176	70914	8.17551	1147.9	1140	628	1720	549842	242.073	0.00943827	0.338629	0.109097	0.932885
D1	298661	139	1943.92	1092.44	1459.01	152	152	227	147.979	147	120	179	70882	9.34215	1367.02	1353	906	1804	654804	201.982	0.00729352	0.229385	0.114126	1.38658
D1	298656	139	1935.27	1087.49	1456.85	151	151	227	148.052	148	128	188	70917	8.22585	1150.14	1130	649	1878	550918	277.652	0.00661917	0.236702	0.0925841	0.702039
D1	298671	139	1941.14	1092.44	1454.38	154	154	227	144.372	143	121	169	69154	7.70125	1279.95	1276	948	1753	613096	156.278	8.46E-04	0.0316938	0.0821386	1.24334
D1	298666	139	1944.23	1092.44	1456.23	153	153	227	146.624	147	126	169	70233	7.07822	1307.46	1312	853	1767	626275	196.187	0.0064585	0.265857	0.0860152	1.05567
D1	298677	139	1946.68	1088.69	1459.82	156	156	227	145.921	146	119	173	69896	7.59996	1519.06	1524	1107	1861	727632	153.153	0.00778349	0.296581	0.132447	2.32009
D1	298687	139	1945.13	1088.69	1460.13	158	158	227	144.777	144	116	170	69348	8.6265	1185.8	1187	931	1463	568000	108.865	0.00712032	0.237308	0.0684986	1.39657
D1	298682	139	1946.37	1088.69	1462.6	157	157	227	143.643	144	117	168	68805	7.99267	1187.96	1184	830	1595	569032	160.17	0.00399453	0.143007	0.0818767	1.12262
D1	298692	139	1948.53	1088.69	1465.38	159	159	227	141.672	142	119	167	67861	7.02708	1130.09	1143	906	1322	541312	86.7892	-0.00137324	-0.0554477	0.0742915	1.80092
D1	298703	139	1950.6	1094.35	1462.93	162	162	227	145.288	145	123	171	69593	7.54377	1229.95	1245	904	1527	589144	146.754	0.00900408	0.343731	0.12633	1.88004
D1	298698	139	1945.35	1094.35	1462.31	161	161	227	142.95	143	125	173	68473	6.74751	1149.29	1157	804	1456	550508	131.876	0.00521097	0.21965	0.144251	2.19731
D1	298708	139	1954	1094.35	1464.16	163	163	227	147.522	147	122	172	70663	8.45633	1249.54	1249	771	1618	598529	175.801	0.00889783	0.30771	0.110614	1.41582
D1	298715	139	1959.98	1097.6	1467.77	166	166	227	150.835	150	128	179	72250	8.31644	1475.61	1444	978	2012	706815	245.384	0.0133136	0.476592	0.121459	1.30256
D1	298725	139	1967.7	1088.95	1469.32	168	168	227	151.71	151	122	194	72669	10.0736	1648.89	1627	1183	2131	789817	211.958	0.0196483	0.580406	0.169852	2.25897
D1	298720	139	1957.82	1097.6	1473.64	167	167	227	147.15	146	117	176	70485	8.81435	1363.63	1326	740	2052	653180	330.299	0.00639471	0.212155	0.142462	1.02962
D1	298735	139	1970.79	1088.64	1465.61	170	170	227	146.361	146	121	185	70107	8.80169	1482.98	1489	1137	1833	710348	126.565	0.0093608	0.30843	0.14851	3.03022
D1	298730	139	1969.87	1088.95	1471.48	169	169	227	148.662	148	128	180	71209	7.67395	1605.57	1609	1319	1845	769070	114.623	0.00984041	0.377547	0.154114	3.74094
D1	298778	139	1980.06	1093.58	1457.58	175	175	227	145.217	145	124	181	69559	8.2136	1208.22	1205	858	1613	578739	177.678	0.00659672	0.231732	0.0973173	1.20615
D1	298789	139	1981.3	1094.82	1457.58	177	177	227	143.768	144	120	170	68865	7.63104	1332.87	1341	1088	1520	638445	88.0318	0.00676159	0.253065	0.119724	3.2378
D1	298784	139	1979.44	1094.2	1457.58	176	176	227	141.357	141	122	167	67710	7.07372	1167.87	1172	890	1364	559410	81.8498	6.37E-04	0.0254336	0.0819089	2.16046
D1	298799	139	1979.75	1106.25	1449.85	179	179	227	144.407	144	122	173	69171	8.05494	1291.81	1316	832	1695	618775	193.93	0.0108153	0.383638	0.105371	1.26997
D1	298794	139	1982.84	1100.69	1457.58	178	178	227	144.338	144	123	172	69138	7.62637	1403.73	1417	974	1825	672388	179.886	0.00898453	0.337058	0.161957	2.17534
D1	298804	139	1977.59	1106.55	1449.85	180	180	227	145.033	145	123	170	69471	7.58073	1253.63	1236	904	1709	600488	155.152	0.00986735	0.373872	0.0464005	0.716581
D1	298814	139	1984.08	1102.54	1463.45	182	182	227	140.653	140	122	177	67373	6.84993	1212.49	1227	905	1437	580784	93.4549	0.00317226	0.129864	0.132143	3.02865
D1	298809	139	1980.99	1101.3	1463.45	181	181	227	144.971	145	123	168	69441	8.13094	1485.19	1484	1204	1777	711405	126.671	0.014164	0.49802	0.176685	3.52106
D1	298819	139	1987.17	1096.05	1463.45	183	183	227	141.38	141	119	169	67721	8.16806	1188.81	1193	862	1494	569439	111.422	0.00339254	0.117045	0.113278	2.17125
D1	298829	139	1998.91	1082.46	1463.45	185	185	227	143.76	144	122	171	68861	7.50584	1342.13	1334	1047	1729	642878	132.365	0.00667135	0.25386	0.1241	2.23881
D1	298824	139	1993.96	1085.24	1463.45	184	184	227	146.09	145	124	173	69977	8.39968	1631.81	1625	1222	1946	781637	141.72	0.0146976	0.503844	0.180416	3.51972
D1	298839	139	2000.14	1088.33	1463.45	187	187	227	145.797	145	115	173	69837	9.43391	1474.9	1477	1163	1759	706479	130.23	0.015071	0.458916	0.125795	2.53096
D1	298834	139	2002.3	1086.17	1463.45	186	186	227	143.747	143	123	174	68855	7.06107	1371.82	1377	1024	1686	657103	142.246	0.00820006	0.331154	0.112051	1.94348
D1	298844	139	2003.54	1088.95	1463.45	188	188	227	142.856	143	125	167	68428	6.75096	1456.36	1474	1071	1731	697596	141.279	0.00888089	0.372546	0.1221	2.24339
D1	298854	139	2000.45	1091.11	1463.45	190	190	227	141.628	141	123	179	67840	8.32673	1268.85	1274	959	1532	607781	92.8871	-0.000267	-0.00906979	0.0475797	1.24086
D1	298849	139	2002.92	1091.11	1463.45	189	189	227	144.537	144	120	166	69233	7.63677	1457.63	1477	1157	1728	698204	124.357	0.0076114	0.285936	0.0852736	1.84196
D1	298859	139	2000.76	1091.42	1463.45	191	191	227	141.154	141	120	164	67613	6.88163	1156.21	1158	916	1363	553825	72.4214	-0.00220296	-0.0905729	0.0152686	0.480197
D1	298869	139	2002.92	1092.03	1455.11	193	193	227	144.992	144	126	174	69451	7.11001	1208.72	1238	877	1649	578978	172.912	0.0109646	0.442342	0.0691959	0.904806
D1	298864	139	2003.85	1093.27	1455.11	192	192	227	145.507	146	120	170	69698	7.692	1126.73	1165	879	1354	539703	112.994	0.0131167	0.489824	0.0643908	1.20647
D1	298879	139	2000.76	1094.51	1455.11	195	195	227	143.418	143	123	170	68697	7.3183	1152.19	1140	746	1692	551899	219.096	0.00901284	0.350096	0.0642132	0.634623
D1	298874	139	2001.69	1093.27	1455.11	194	194	227	144.182	144	123	180	69063	8.37675	1218.22	1253	874	1590	583527	160.687	0.00999163	0.340552	0.0719885	1.01823
D1	298884	139	1998.6	1098.83	1452.33	196	196	227	140.29	140	107	173	67199	9.96171	1054.03	1049	764	1510	504878	156.895	-0.000852	-0.0240087	0.0317558	0.413539
D1	298894	139	2009.41	1099.76	1461.59	205	205	227	141.056	141	118	186	67566	9.55752	1232.25	1221	837	1853	590246	235.355	-0.000377	-0.0111442	0.054382	0.540085
D1	298889	139	2000.76	1099.76	1452.33	200	200	227	138.927	138	114	167	66546	8.7056	990.09	952	679	1435	474253	187.79	-0.00144012	-0.0460302	0.0507387	0.509185
D1	298899	139	2018.68	1101.3	1477.04	210	210	227	149.031	148	126	189	71386	9.65347	1838.24	1849	1359	2271	880517	195.172	0.0230072	0.694398	0.176847	2.8307
D1	298909	139	2027.95	1106.86	1477.04	220	220	227	145.783	145	116	185	69830	10.1735	1586.56	1580	1108	2131	759962	218.742	0.0133528	0.377637	0.15758	1.97472
D1	298904	139	2026.09	1102.23	1477.04	215	215	227	143.129	143	121	179	68559	8.97719	1465.81	1446	905	2166	702125	303.598	0.0152046	0.477573	0.172786	1.42265
D1	298919	139	2021.77	1116.44	1486.31	230	230	227	145.363	145	124	175	69629	8.33815	1542.12	1579	917	2064	738674	253.97	0.0194519	0.66529	0.192504	1.9604
D1	298914	139	2021.15	1110.57	1486.31	225	225	227	142.76	142	110	179	68382	9.55379	1554.33	1563	911	2178	744522	237.263	0.014407	0.424445	0.198	2.16546
D1	298924	139	2028.87	1114.59	1486.31	235	235	227	146.509	146	126	175	70178	8.37756	1789.67	1801	1150	2308	857250	239.699	0.0208448	0.714193	0.205994	2.55062
D1	298934	139	2030.42	1120.77	1486.31	245	245	227	145.161	145	125	178	69532	7.91041	1524.57	1535	952	2140	730267	281.002	0.0077192	0.281134	0.127418	1.22634
D1	298929	139	2032.89	1113.97	1486.31	240	240	227	143.169	143	122	167	68578	7.98944	1453.7	1487	945	1741	696320	159.857	0.00910603	0.323411	0.1378	2.20269
D1	298939	139	2035.98	1121.07	1486.31	250	250	227	149.639	149	117	186	71677	11.2951	1807.38	1823	1202	2333	865737	259.102	0.0187849	0.488554	0.142413	1.73915
D1	298949	139	2039.07	1124.78	1470.86	260	260	227	145.173	145	120	180	69538	9.27572	1497.63	1463	1123	2262	717366	217.139	0.0062883	0.195605	0.106441	1.32702
D1	298944	139	2037.52	1122.62	1486.31	255	255	227	143.129	143	123	178	68559	8.45886	1497.66	1492	997	1865	717378	174.901	0.00358561	0.120908	0.0956616	1.49524
D1	298959	139	2054.51	1138.37	1470.86	270	270	227	151.138	151	128	187	72395	8.43123	1858.54	1877	1356	2241	890241	186.235	0.0193278	0.679799	0.135365	2.37964
D1	298954	139	2048.03	1131.27	1470.86	265	265	227	148.704	148	127	183	71229	8.5386	1709.66	1697	1203	2141	818926	192.844	0.0158864	0.544683	0.15275	2.34951
D1	298964	139	2051.12	1149.19	1470.86	275	275	227	150.372	150	120	182	72028	9.06276	2002.12	1995	1428	2527	959016	208.814	0.0156645	0.511802	0.129538	2.19916
D1	298974	139	2060.07	1149.81	1480.13	285	285	227	147.952	147	121	189	70869	11.5228	1788.44	1928	774	2455	856661	395.228	0.0108413	0.275418	0.10822	0.883762
D1	298969	139	2054.51	1151.97	1470.86	280	280	227	148.407	148	127	180	71087	7.78659	1889.62	1870	1310	2470	905129	242.315	0.0115937	0.436871	0.117897	1.64484
D1	298979	139	2062.24	1145.79	1480.13	290	290	227	145.541	145	119	171	69714	7.72798	1725.13	1787	1287	2060	826337	180.324	0.00629761	0.235721	0.109792	1.8929
D1	298989	139	2071.2	1149.81	1480.13	300	300	227	150.451	150	126	182	72066	8.73848	1858.96	1855	1378	2407	890444	204.249	0.0150206	0.509566	0.0793345	1.33797
D1	298984	139	2064.71	1148.26	1480.13	295	295	227	150.342	150	125	189	72014	9.70871	1801.96	1840	1321	2158	863141	180.453	0.0209378	0.635157	0.117868	2.1058
D1	298999	139	2083.24	1153.82	1480.13	310	310	227	141.944	142	120	170	67991	7.3233	1608.66	1594	1170	2096	770548	192.165	0.00473057	0.182517	0.0454653	0.728099
D1	298994	139	2077.68	1151.66	1480.13	305	305	227	147.603	147	121	175	70702	8.05611	1944.55	1952	1316	2392	931441	205.651	0.0146735	0.529916	0.115711	1.96129
D1	299004	139	2088.81	1155.98	1480.13	315	315	227	149.004	148	121	187	71373	8.74344	1971.91	1984	1521	2326	944547	140.172	0.0146565	0.492333	0.0790305	2.06071
D11	299034	139	2133.29	1165.56	1473.95	341	341	245	142.881	143	120	172	68440	8.69668	1761.02	1848	1053	2321	843528	332.903	0.0188545	0.608071	0.166173	1.50755
D11	299045	139	2142.87	1164.94	1473.95	345	345	245	137.255	137	117	165	65745	7.6362	1109.53	1151	549	1605	531466	281.442	0.00754796	0.269305	0.101373	0.725722
D11	299050	139	2150.9	1172.67	1473.95	350	350	245	144.14	144	122	169	69043	7.45582	1706.17	1706	1398	2017	817256	104.074	0.0174272	0.662282	0.127967	3.71973
D11	344276	139	2268.55	1334.84	1470.86	465	465	245	144.388	144	112	184	69162	10.7913	2275.48	2307	1547	2812	1089954	258.869	0.0232696	0.60854	0.168093	2.52985
D11	344286	139	2272.11	1345.13	1476	467	467	245	142.194	142	120	164	68111	7.61453	2010.68	2019	1618	2306	963114	129.943	0.0270862	0.984939	0.179895	4.71841
D11	344281	139	2270.53	1337.61	1470.86	466	466	245	144.948	144	117	174	69430	8.9018	2120.42	2124	1528	2583	1015682	204.326	0.027496	0.871472	0.170983	3.03062
D11	344291	139	2272.9	1346.31	1476	468	468	245	140.829	140	115	186	67457	9.36073	1874.43	1934	1232	2310	897853	217.15	0.0228333	0.671699	0.157534	2.34952
D11	344301	139	2268.16	1344.34	1476	470	470	245	143.073	143	122	168	68532	7.61061	2103.17	2121	1644	2426	1007417	150.9	0.0275427	1.0078	0.184349	4.33887
D11	344296	139	2271.72	1343.55	1476	469	469	245	142.351	143	116	180	68186	9.35907	2063.76	2088	1446	2506	988541	205.016	0.025753	0.763733	0.192684	3.25253
D11	344311	139	2268.16	1346.71	1476	472	472	245	143.935	144	124	169	68945	7.2185	2209.83	2229	1783	2516	1058507	148.804	0.0245012	0.95373	0.170316	4.3224
D11	344306	139	2267.76	1345.52	1476	471	471	245	143.678	144	122	167	68822	7.24302	2065.19	2102	1610	2316	989227	146.054	0.0282151	1.08868	0.165434	4.01436
D11	344316	139	2266.57	1347.9	1469.68	473	473	245	144.516	144	124	176	69223	8.54837	2173.85	2177	1482	2609	1041272	222.227	0.0207185	0.686299	0.145034	2.47807
D11	344326	139	2264.99	1358.58	1477.19	475	475	245	145.562	145	125	175	69724	8.31769	2175.68	2181	1678	2532	1042150	164.058	0.0294141	1.00009	0.175668	3.9631
D11	344321	139	2264.99	1356.2	1477.19	474	474	245	145.894	146	123	181	69883	8.62122	2264.08	2268	1810	2694	1084492	187.405	0.0255065	0.841802	0.174297	3.58633
D11	344331	139	2264.2	1358.58	1477.19	476	476	245	144.493	144	118	172	69212	9.03014	2161.09	2199	1568	2523	1035160	179.607	0.0289395	0.900083	0.173293	3.55429
D11	344341	139	2255.5	1361.74	1474.82	478	478	245	141.706	141	120	166	67877	8.52629	1899.53	1908	1415	2253	909876	182.368	0.0266506	0.862861	0.178346	3.15296
D11	344336	139	2252.34	1360.55	1477.19	477	477	245	141.643	141	114	177	67847	9.87664	1845.59	1875	1106	2403	884039	288.346	0.0210736	0.591966	0.138218	1.5545
D11	344351	139	2266.57	1356.6	1475.21	480	480	245	140.503	140	117	164	67301	8.51896	1936.51	1976	1288	2396	927586	234.174	0.0172708	0.560021	0.118545	1.75283
D11	344346	139	2256.29	1358.97	1474.82	479	479	245	142.374	142	116	169	68197	8.82087	1889.19	1874	1415	2464	904921	214.284	0.0256686	0.807874	0.123796	1.94238
D11	344356	139	2264.99	1353.83	1475.21	481	481	245	141.81	142	117	173	67927	8.72856	1888.55	1924	1276	2382	904614	266.072	0.015986	0.511267	0.110444	1.4119
D11	344366	139	2266.57	1353.83	1475.21	483	483	245	140.514	140	119	182	67306	8.09019	1623.08	1652	888	2219	777455	308.217	0.0151099	0.517058	0.0814135	0.792899
D11	344361	139	2267.76	1356.99	1475.21	482	482	245	138.875	139	113	168	66521	9.6993	1792.78	1808	1024	2663	858742	346.037	0.0139081	0.392809	0.120879	1.11744
D11	344371	139	2267.76	1354.62	1475.21	484	484	245	139.883	140	119	173	67004	7.88217	1756.77	1773	1167	2310	841495	237.421	0.0160123	0.559376	0.114439	1.51965
D11	344381	139	2262.62	1358.18	1486.68	486	486	245	144.791	145	119	173	69355	8.06007	2095.56	2130	1427	2544	1003775	218.291	0.0257548	0.902085	0.163661	2.70031
D11	344376	139	2267.37	1355.41	1475.21	485	485	245	139.656	139	117	173	66895	8.78356	1739.69	1722	1223	2344	833312	260.449	0.0199525	0.622062	0.126971	1.50512
D11	344391	139	2259.06	1360.55	1496.97	488	488	245	141.95	141	119	171	67994	8.92798	1926.16	1953	1270	2533	922629	306.03	0.0239678	0.74431	0.158394	1.72123
D11	344386	139	2261.83	1358.58	1486.68	487	487	245	144.998	144	118	180	69454	9.78418	2251.46	2261	1786	2606	1078451	161.679	0.0281773	0.812268	0.182352	4.29541
D11	344396	139	2260.25	1359.76	1496.97	489	489	245	142.99	142	117	175	68492	9.66434	2036	2071	1281	2634	975243	284.449	0.0264134	0.761489	0.175668	2.139
D11	344406	139	2263.81	1358.58	1496.97	491	491	245	146.712	146	123	174	70275	8.82112	2275.37	2303	1703	2666	1089901	169.781	0.0303131	0.978662	0.171511	3.92407
D11	344401	139	2261.83	1358.97	1496.97	490	490	245	146.587	146	121	178	70215	8.78547	2200.74	2219	1718	2615	1054153	184.088	0.0302496	0.979798	0.177391	3.60233
D11	344411	139	2261.43	1367.28	1496.97	492	492	245	144.134	144	126	166	69040	7.09167	2210.89	2262	1612	2651	1059018	253.796	0.0219996	0.875006	0.153051	2.3126
D11	344421	139	2261.43	1367.67	1496.97	494	494	245	147.048	147	128	177	70436	7.60311	2356.69	2363	1965	2756	1128854	152.438	0.0306297	1.14958	0.17474	4.59927
D11	344416	139	2263.81	1368.07	1496.97	493	493	245	146.296	146	127	176	70076	8.1065	2286.93	2300	1674	2780	1095439	237.918	0.0283979	0.996679	0.166005	2.73701
D11	344426	139	2259.06	1368.86	1496.97	495	495	245	144.992	144	121	176	69451	8.56943	2189.02	2217	1532	2642	1048539	209.359	0.0241646	0.798419	0.173628	3.0937
D11	299679	139	2153.37	1175.14	1473.95	355	355	245	147.864	148	124	182	70827	8.00055	1890.26	1963	1254	2326	905434	247.81	0.0222996	0.806294	0.144434	1.92536
D11	299684	139	2151.52	1184.71	1473.95	360	360	245	143.812	143	119	179	68886	9.45891	1492.88	1509	809	2215	715090	363.486	0.0145771	0.43689	0.130695	0.949467
D11	311982	139	2031.8	1535.85	1475.95	560	560	245	137.221	137	115	161	65729	8.30417	1434.1	1509	629	2050	686932	310.819	0.013844	0.451278	0.08932	0.756647
D11	299694	139	2156.15	1196.45	1477.04	370	370	245	144.129	144	127	177	69038	8.17666	1693.22	1748	1262	2107	811051	219.573	0.0156021	0.541586	0.113081	1.56684
D11	299689	139	2154.3	1193.67	1473.95	365	365	245	139.658	139	117	162	66896	8.09513	1375.06	1337	949	1981	658652	206.8	9.12E-04	0.031442	0.0371767	0.47667
D11	311990	139	2028.42	1553.44	1475.27	565	565	245	141.422	141	122	162	67741	6.48539	2003.23	2075	1312	2438	959548	247.767	0.0182849	0.783131	0.118081	1.70774
D11	299699	139	2163.26	1208.19	1477.04	375	375	245	142.969	142	124	170	68482	7.89477	1375.9	1392	934	1685	659058	134.502	0.017771	0.632402	0.132254	2.38975
D11	311997	139	2020.3	1550.74	1466.47	566	566	245	138.232	138	106	161	66213	7.26879	1701.58	1797	930	2225	815058	331.433	0.0108434	0.407996	0.103756	0.965225
D11	299709	139	2182.72	1199.23	1480.13	385	385	245	137.514	137	118	162	65869	7.52008	1128.4	1116	692	1591	540503	198.483	-0.00179184	-0.0656496	-0.0165337	-0.191152
D11	299704	139	2174.07	1191.82	1480.13	380	380	245	142.194	142	122	168	68111	8.39218	1384.44	1311	947	2264	663147	275.091	0.00476102	0.160574	0.0461296	0.443836
D11	312004	139	2016.24	1555.47	1466.47	567	567	245	139.234	139	114	169	66693	8.13276	1875.61	1898	1218	2294	898417	257.918	0.0180543	0.607219	0.151435	1.91283
D11	299719	139	2194.77	1210.36	1480.13	395	395	245	143.336	143	115	197	68658	11.4908	1482.71	1527	690	2288	710219	412.368	0.0166367	0.408258	0.116068	0.747867
D11	299714	139	2182.72	1205.41	1480.13	390	390	245	135.797	135	119	161	65047	7.49524	1101.67	1054	735	1724	527700	219.858	-0.0024955	-0.0906525	0.0134285	0.132792
D11	299724	139	2197.86	1208.81	1498.67	400	400	245	139.965	140	117	166	67043	7.35848	1607.92	1616	1007	2110	770196	210.073	0.0142581	0.534778	0.168935	2.21235
D11	312011	139	2023.01	1554.8	1466.47	568	568	245	142.173	142	113	171	68101	8.74782	1850.7	1919	1104	2342	886484	272.282	0.0245733	0.779594	0.148477	1.75745
D11	299734	139	2218.87	1229.82	1498.67	410	410	245	141.568	141	122	165	67811	7.96114	1495.6	1538	756	2102	716394	351.619	0.0225153	0.783118	0.20478	1.44595
D11	299729	139	2204.04	1214.68	1498.67	405	405	245	141.438	141	119	171	67749	7.48247	1445.79	1475	939	1880	692534	188.285	0.0173474	0.644642	0.132032	1.79118
D11	312018	139	2007.45	1562.24	1463.77	569	569	245	137.96	138	117	171	66083	8.27612	1598.59	1611	957	2323	765726	290.188	0.0196547	0.642644	0.141631	1.36685
D11	312025	139	2002.04	1556.82	1463.77	570	570	245	138.693	139	118	168	66434	8.65855	1648.49	1708	1105	2078	789627	222.864	0.0226187	0.708588	0.15563	1.99227
D11	299739	139	2229.68	1240.63	1498.67	415	415	245	138.564	139	117	162	66372	7.38876	1573.39	1568	1069	2063	753653	218.809	0.0141573	0.523579	0.150539	1.88169
D11	299749	139	2238.02	1256.39	1498.67	425	425	245	145.18	145	121	173	69541	8.26908	2093.82	2102	1600	2514	1002942	175.55	0.0185028	0.637903	0.1312	2.76671
D11	312039	139	2004.07	1554.12	1452.27	572	572	245	136.234	136	110	167	65256	8.75609	1331.46	1372	723	1782	637771	236.888	0.0143731	0.440918	0.0984589	1.0076
D11	299744	139	2237.71	1247.12	1498.67	420	420	245	142.808	143	125	169	68405	6.48305	1869	1902	1363	2442	895253	228.529	0.010723	0.467396	0.094556	1.41303
D11	312032	139	2004.74	1552.77	1452.27	571	571	245	138.182	138	115	170	66189	7.79701	1473.67	1497	866	1999	705889	259.137	0.0164066	0.572141	0.109788	1.12517
D11	312046	139	1999.33	1551.41	1445.5	573	573	245	136.86	136	120	159	65556	6.36374	1452.22	1507	884	1814	695615	203.995	0.0126577	0.537634	0.123083	1.56037
D11	299759	139	2239.87	1248.97	1498.67	435	435	245	144.871	145	123	169	69393	7.60477	2083.78	2126	1525	2405	998132	166.811	0.0229794	0.855845	0.169027	3.61235
D11	299754	139	2235.86	1253.61	1498.67	430	430	245	144.839	145	121	172	69378	9.157	1997.2	2027	1243	2532	956659	255.493	0.0202218	0.62703	0.149868	2.03766
D11	299764	139	2246.67	1260.71	1498.67	440	440	245	144.818	144	117	174	69368	9.2821	1947.44	1998	1283	2428	932824	241.021	0.0279924	0.849686	0.175727	2.41531
D11	312053	139	2000.01	1550.74	1442.8	574	574	245	136.937	137	114	163	65593	7.59571	1418.94	1482	751	1820	679672	262.716	0.011689	0.416594	0.104945	1.02596
D11	312060	139	2000.68	1550.06	1447.53	575	575	245	136.687	136	113	176	65473	7.72393	1473	1517	801	1830	705567	207.54	0.0164333	0.572222	0.160567	1.96389
D11	299774	139	2269.53	1293.15	1470.86	450	450	245	139.367	139	118	175	66757	6.85891	1661.1	1697	1202	2147	795668	183.589	0.0210092	0.83621	0.169484	2.6225
D11	299769	139	2256.56	1267.2	1486.31	445	445	245	146.797	146	120	172	70316	9.23783	2028.49	2092	1383	2528	971647	267.273	0.024079	0.747279	0.167606	2.17892
D11	312067	139	2010.83	1565.62	1447.53	580	580	245	138.207	137	118	171	66201	8.63492	1510.48	1549	1037	1966	723522	227.801	0.0120167	0.380099	0.08699	1.06129
D11	299779	139	2275.4	1322.5	1470.86	455	455	245	145.225	146	119	172	69563	9.3741	2318.8	2333	1760	2826	1110706	228.797	0.0195436	0.593939	0.114492	2.08229
D11	299784	139	2277.25	1322.19	1470.86	460	460	245	147.476	148	118	190	70641	8.88437	2418.08	2455	1994	2780	1158259	168.04	0.0215168	0.699288	0.119086	3.06257
D11	312074	139	2003.39	1571.71	1416.42	585	585	245	141.027	141	122	176	67552	7.56238	1837.95	1862	1423	2131	880380	144.539	0.0116535	0.429633	0.0847512	1.98699
D11	312081	139	2000.68	1576.44	1411.01	586	586	245	139.017	139	119	166	66589	7.70642	1728.84	1760	1190	2117	828115	210.503	0.0130039	0.463134	0.122005	1.78612
D11	545577	139	2139.49	1471.39	1504.36	525	525	245	143.389	143	117	178	166475	8.48244	2205.53	2255	1214	2879	2560623	344.515	0.0292641	0.961247	0.221011	2.31755
D11	545592	139	2158.87	1462.22	1514.55	515	515	245	143.911	143	107	212	167081	10.827	2222.75	2271	1177	2872	2580616	369.706	0.0286494	0.740396	0.2049	2.04482
D11	545599	139	2171.1	1451	1514.55	510	510	245	149.638	149	123	183	173730	9.31258	2610.44	2636	1669	3469	3030724	350.568	0.0365181	1.13223	0.20861	2.57051
D11	545585	139	2149.69	1472.41	1494.16	520	520	245	146.855	147	122	180	170499	8.48008	2467.09	2569	1296	3184	2864290	384.953	0.0356245	1.19142	0.209502	2.22019
D11	545613	139	2203.73	1411.24	1515.57	500	500	245	139.655	140	105	170	162140	9.48212	1882.83	1956	725	2907	2185969	534.557	0.0200218	0.578198	0.196852	1.15864
D11	545606	139	2177.22	1443.86	1515.57	505	505	245	145.37	145	118	187	168774	8.94825	2531.81	2580	1635	3089	2939427	283.817	0.0342205	1.07508	0.227283	3.30403
D11	545675	139	2199.65	1415.31	1495.18	499	499	245	134.46	134	110	166	156108	8.67211	1376.48	1320	574	2536	1598097	488.386	0.0106456	0.326641	0.118925	0.599114
D11	545689	139	2208.83	1413.28	1484.98	497	497	245	131.537	131	107	166	152715	8.01177	1062.89	984	371	2233	1234017	458.59	0.0105667	0.343342	0.119828	0.496021
D11	545682	139	2191.5	1416.33	1484.98	498	498	245	127.37	127	103	162	147876	7.25737	777.202	680	329	1767	902331	338.471	0.0017209	0.0603011	0.0702279	0.301353
D11	545696	139	2205.77	1412.26	1484.98	496	496	245	128.227	128	105	157	148871	7.95296	978.736	887	350	1931	1136312	389.799	0.00372651	0.11972	0.157856	0.684639
D11	312679	139	2067.65	1539.24	1448.21	550	550	245	141.904	141	121	168	67972	7.4975	1931.04	1941	1227	2372	924966	224.231	0.0253956	0.937508	0.160036	2.37613
D11	312672	139	2037.89	1527.74	1474.59	555	555	245	133.445	133	113	156	63920	6.69139	1297.33	1313	830	1614	621423	152.668	0.0154334	0.606215	0.142239	2.11639
D11	312695	139	2085.24	1534.5	1468.5	540	540	245	139.436	139	119	180	66790	8.20039	1763.32	1808	766	2581	844632	417.966	0.0185129	0.618129	0.126198	0.945492
D11	312688	139	2080.5	1530.44	1452.95	545	545	245	138.549	139	116	178	66365	7.75091	1925.95	1996	1195	2589	922530	340.415	0.0178815	0.628039	0.137442	1.36728
D11	312702	139	2100.8	1533.15	1484.06	535	535	245	142.57	142	119	168	68291	8.09042	2092.54	2107	1571	2478	1002326	192.766	0.0205916	0.711091	0.159383	2.98462
D11	312709	139	2110.95	1512.18	1504.36	530	530	245	143.493	143	119	169	68733	8.28313	2441.25	2477	1691	2907	1169360	233.197	0.0194167	0.659917	0.127482	2.36732
D11	312716	139	2104.18	1533.15	1479.33	534	534	245	143.716	143	121	182	68840	9.15046	2159.67	2157	1614	2638	1034484	192.938	0.0228551	0.701879	0.137678	2.70922
D11	312723	139	2109.59	1514.88	1504.36	531	531	245	145.743	145	125	169	69811	7.50779	2449.42	2472	1897	2808	1173271	161.712	0.0268406	1.01483	0.143169	3.79393
D11	312730	139	2109.59	1517.59	1497.59	532	532	245	145.292	145	122	177	69595	8.69823	2469.59	2504	1718	2863	1182935	198.928	0.0271959	0.884488	0.153831	3.31027
D11	312737	139	2105.53	1522.33	1491.5	533	533	245	142.593	142	120	166	68302	7.20205	2306.4	2341	1573	2714	1104764	227.436	0.0242429	0.937247	0.152211	2.67929
D11	312751	139	2126.5	1494.59	1509.77	528	528	245	145.724	146	120	184	69802	8.16381	2362.94	2399	1643	2747	1131847	235.665	0.0241157	0.840662	0.128564	2.28444
D11	312771	139	2115.68	1507.44	1505.71	529	529	245	139.693	139	118	171	66913	9.75043	2070.62	2129	976	2941	991827	504.157	0.0128437	0.363354	0.105217	0.781995
D11	312779	139	2123.12	1495.94	1519.91	527	527	245	139.509	140	117	166	66825	7.10673	2118.19	2130	1539	2506	1014612	202.984	0.0256773	0.982883	0.17422	3.09657
D111	312088	139	1977.01	1590.65	1411.01	587	587		136.944	136	109	172	65596	8.75342	1364.86	1403	885	1754	653768	215.238	0.0145782	0.449587	0.108267	1.23894
D111	312109	139	1963.48	1599.44	1408.98	590	590		133.737	134	105	157	64060	7.00013	1201.76	1237	798	1563	575642	188.304	0.00891647	0.337686	0.108854	1.25301
D111	312124	139	1956.04	1609.59	1405.59	591	591		134.693	134	117	160	64518	6.86113	1367.08	1394	995	1667	654830	153.544	0.016483	0.636674	0.173523	2.63302
D111	312131	139	1954.68	1604.85	1396.12	592	592		133.871	134	112	171	64124	8.40676	1287.58	1317	808	1717	616753	201.632	0.0128328	0.403526	0.146544	1.63239
D111	312159	139	1950.63	1606.21	1386.65	594	594		133.624	134	112	160	64006	7.24791	1153.36	1209	701	1434	552461	170.34	0.0132563	0.482398	0.132015	1.57925
D111	312152	139	1958.07	1609.59	1393.42	593	593		135.305	135	110	160	64811	6.56214	1329.48	1336	1067	1645	636820	120.255	0.0153454	0.623248	0.15081	2.89757
D111	312173	139	1947.24	1607.56	1386.65	595	595		133.486	133	106	157	63940	8.16125	1120.84	1169	740	1462	536881	172.23	0.0130547	0.421546	0.133436	1.53229
D111	312194	139	1941.16	1613.65	1386.65	596	596		132.065	131	110	161	63259	7.15971	1038.21	1021	763	1390	497302	115.073	0.0122472	0.446347	0.147053	2.31329
D111	312201	139	1930.33	1612.97	1381.24	597	597		132.311	132	109	156	63377	7.02694	1044.75	1058	605	1406	500433	155.151	0.0121758	0.453003	0.141849	1.67303
D111	312222	139	1916.13	1618.38	1375.83	598	598		134.322	134	114	161	64340	6.68078	1246.19	1296	684	1603	596925	205.033	0.0136307	0.540736	0.155788	1.6385
D111	312229	139	1913.42	1619.73	1375.15	599	599		132.562	132	118	159	63497	6.24499	1156.68	1179	703	1547	554052	187.393	0.00924654	0.388954	0.130688	1.42688
D111	312250	139	1906.66	1617.03	1372.45	600	600		133.418	134	115	154	63907	6.26281	1109.8	1154	672	1394	531592	171.73	0.0135483	0.569527	0.134656	1.53386
D111	312257	139	1906.66	1611.62	1366.36	601	601		131.37	131	111	152	62926	6.73926	1018.23	1037	541	1336	487734	188.661	0.0104309	0.402466	0.150426	1.41143
D111	312278	139	1872.16	1621.09	1358.24	605	605		131.142	131	112	151	62817	5.53656	870.42	898	479	1186	416931	164.139	0.0109866	0.514814	0.158452	1.45066
D111	312285	139	1854.57	1621.76	1357.57	610	610		132.334	132	104	167	63388	8.98867	900.077	908	462	1362	431137	191.882	0.0159409	0.462009	0.181347	1.44016
D111	312311	139	1854.57	1623.12	1358.92	611	611		130.217	130	111	159	62374	7.33927	763.639	787	398	1067	365783	138.038	0.0105319	0.369829	0.186466	1.73885
D111	312318	139	1836.3	1621.09	1350.8	612	612		129.173	129	111	150	61874	5.90699	605.979	625	313	863	290264	138.181	0.0109751	0.474792	0.180419	1.34056
D111	312325	139	1800.45	1635.29	1346.07	613	613		133.614	134	113	154	64001	6.31322	918.622	937	578	1181	440020	110.963	0.0165155	0.687712	0.198357	2.74065
D111	312332	139	1796.39	1634.62	1349.45	614	614		133.603	133	114	156	63996	6.36456	884.132	908	598	1102	423499	105.397	0.0145978	0.604048	0.180618	2.56668
D111	312340	139	1798.42	1634.62	1340.65	615	615		132.048	131	113	153	63251	6.62376	773.787	796	334	1115	370644	184.601	0.0145074	0.570152	0.154519	1.12201
D111	545819	139	1604.53	1574.7	1262.14	685	685		133.568	133	114	164	155073	7.46248	376.7	385	222	507	437349	52.2105	0.00526547	0.187502	0.0875604	1.16178
D111	312347	139	1784.22	1620.41	1354.18	620	620		131.296	131	112	152	62891	6.71505	748.413	740	550	944	358490	82.2454	0.00755783	0.293333	0.114806	1.87424
D111	545833	139	1580.05	1566.54	1251.94	695	695		132.879	133	109	159	154273	6.73981	285.755	299	162	422	331761	59.2878	-0.000288	-0.0113534	0.0498943	0.458103
D111	312354	139	1770.01	1623.12	1337.95	625	625		132.219	132	111	153	63333	6.07863	793.359	804	498	967	380019	92.9048	0.00558578	0.241648	0.172927	2.51798
D111	545826	139	1578.02	1563.48	1262.14	690	690		132.354	132	112	170	153663	6.85059	319.975	328	176	466	371491	68.7852	1.16E-04	0.00446974	0.0537136	0.474256
D111	312361	139	1768.66	1625.82	1335.24	626	626		133.48	134	114	152	63937	6.3578	767.95	771	471	955	367848	95.8997	0.00877192	0.365125	0.16215	2.2346
D111	312375	139	1762.57	1627.85	1338.62	628	628		134.424	134	109	175	64389	8.83045	695.852	708	419	895	333313	107.708	0.00825655	0.249316	0.150504	1.69027
D111	312368	139	1761.9	1623.12	1333.21	627	627		131.856	131	109	156	63159	7.69326	750.971	764	482	972	359715	98.9955	0.00222972	0.0762608	0.153221	2.01578
D111	545840	139	1563.74	1560.42	1251.94	700	700		132.929	133	109	157	154330	7.00622	281.114	293	156	410	326373	51.4091	3.57E-04	0.0135261	0.051077	0.53145
D111	312382	139	1759.19	1622.44	1336.6	629	629		132.132	132	108	153	63291	7.91491	653.054	660	415	826	312813	69.7183	0.00361397	0.120229	0.132167	2.18698
D111	312389	139	1758.51	1619.06	1342.01	630	630		133.624	134	107	155	64006	7.28131	690.969	697	432	914	330974	108.005	0.0108694	0.394652	0.17612	1.91603
D111	312396	139	1748.37	1617.03	1339.3	635	635		135.929	136	110	162	65110	7.49192	814.714	827	503	1012	390248	103.41	0.0159667	0.570275	0.184191	2.45087
D111	312403	139	1739.57	1617.03	1338.62	640	640		133.284	133	109	156	63843	7.8032	726.666	732	477	916	348073	93.3249	0.00391524	0.133228	0.17467	2.31563
D111	312410	139	1719.28	1617.03	1325.77	645	645		136.313	136	116	162	65294	7.73584	793.046	842	489	984	379869	129.131	0.00577143	0.20223	0.142507	1.53205
D111	312417	139	1717.25	1615.68	1329.83	646	646		134.332	134	113	156	64345	7.23922	782.441	777	610	955	374789	80.4135	0.00387524	0.143264	0.137666	2.35486
D111	312431	139	1712.51	1615.68	1323.74	648	648		136.075	136	118	165	65180	6.51797	733.516	733	593	888	351354	63.8065	0.00760472	0.31513	0.157402	3.1268
D111	312424	139	1719.28	1616.35	1323.74	647	647		136.098	136	118	154	65191	6.02443	758.144	764	573	910	363151	78.0374	0.0087394	0.391443	0.152108	2.56529
D111	312438	139	1697.63	1612.29	1324.42	649	649		134.777	135	116	156	64558	6.70682	702.188	704	534	858	336348	64.4805	0.00543527	0.217268	0.146	2.77475
D111	312445	139	1684.1	1614.32	1330.51	650	650		136.848	137	119	168	65550	6.9303	721.253	725	505	958	345480	88.1755	0.0139394	0.542933	0.180779	2.50466
D111	312452	139	1679.37	1614.32	1328.48	651	651		136.04	135	118	160	65163	7.17741	704.587	735	387	930	337497	128.139	0.0105963	0.397469	0.156924	1.49165
D111	312459	139	1674.63	1614.32	1333.89	652	652		136.472	136	112	158	65370	7.08103	710.754	722	472	904	340451	88.2069	0.0114596	0.436716	0.180126	2.45977
D111	312466	139	1671.93	1614.32	1325.1	653	653		136.077	136	116	171	65181	7.15959	723.334	753	445	888	346477	101.929	0.0107462	0.404148	0.165801	2.01853
D111	312473	139	1669.22	1614.32	1323.74	654	654		135.386	135	109	161	64850	8.61903	691.593	705	421	897	331273	99.7398	0.00865374	0.26953	0.166607	1.98052
D111	312487	139	1663.81	1608.91	1324.42	656	656		134.557	134	114	159	64453	7.18177	697.712	698	512	862	334204	65.0687	0.0070303	0.2616	0.169031	3.1008
D111	312480	139	1666.51	1611.62	1327.8	655	655		134.979	135	117	166	64655	6.9327	712.486	743	484	873	341281	92.3897	0.00860906	0.332374	0.158525	2.11045
D111	312494	139	1662.46	1607.56	1320.36	660	660		133.115	133	116	150	63762	5.93949	566.979	558	456	705	271583	58.2935	0.00603534	0.268903	0.159051	2.66938
D111	312501	139	1659.07	1612.97	1313.6	665	665		134.102	133	111	162	64235	8.03002	572.568	584	388	746	274260	70.5776	0.00482749	0.160465	0.158781	2.22325
D111	312508	139	1655.02	1604.18	1302.77	670	670		134.1	134	110	167	64234	8.04527	519.929	537	367	643	249046	61.7859	0.00675086	0.22354	0.124426	1.86236
D111	312517	139	1657.04	1600.12	1299.39	671	671		134.282	134	111	167	64321	8.55538	548.017	561	375	700	262500	69.7754	0.00598983	0.186908	0.134323	1.8601
D111	312524	139	1650.28	1602.82	1298.04	672	672		133.99	133	108	173	64181	8.43247	500.18	497	391	626	239586	47.5007	0.00771304	0.24324	0.111984	2.12087
D111	312531	139	1649.6	1600.12	1292.63	673	673		133.971	134	116	154	64172	5.88481	479.593	479	371	594	229725	39.8823	0.00476366	0.215866	0.107963	2.34355
D111	312538	139	1648.93	1598.09	1292.63	674	674		133.361	132	112	157	63880	6.39634	473.545	477	374	570	226828	37.2043	8.07E-04	0.0336161	0.108106	2.48351
D111	312545	139	1647.57	1597.41	1283.16	675	675		133.159	133	116	156	63783	6.4975	461.722	461	350	593	221165	43.3998	0.00304667	0.124497	0.119212	2.26637
D111	312559	139	1638.78	1583.88	1273.01	677	677		134.221	134	117	157	64292	6.66103	463.115	461	364	572	221832	42.8012	0.00570726	0.2287	0.115277	2.23679
D111	312552	139	1641.49	1581.85	1273.69	676	676		133.269	133	116	158	63836	6.56003	468.789	480	325	584	224550	55.0162	0.00400007	0.161878	0.11315	1.73228
D111	312566	139	1623.9	1585.91	1272.33	680	680		133.956	133	113	163	64165	7.63252	467.53	466	373	588	223947	39.8114	0.00624928	0.217996	0.114548	2.41391
D112	312095	139	2012.86	1579.82	1411.01	587	587		138.455	138	113	169	66320	7.43912	1572.16	1573	1273	1826	753066	108.356	0.0131683	0.483801	0.0971015	2.56834
D112	312102	139	2008.12	1587.94	1408.98	590	590		139.146	139	119	165	66651	7.33618	1536.49	1569	1019	1813	735981	154.419	0.0145514	0.544079	0.124734	2.20696
D112	312117	139	2004.74	1583.21	1400.86	591	591		140.01	139	120	165	67065	7.33664	1581.94	1588	1337	1802	757751	91.8747	0.0161616	0.607038	0.111898	3.46564
D112	312138	139	2004.07	1585.24	1396.12	592	592		137.754	138	117	181	65984	8.59271	1447.52	1453	1158	1730	693363	94.4638	0.0131196	0.415205	0.125735	3.42303
D112	312145	139	2010.15	1579.82	1384.62	593	593		135.781	136	116	166	65039	6.63861	1294.57	1328	793	1641	620099	176.324	0.0112866	0.456541	0.119998	1.57326
D112	312166	139	2007.45	1583.88	1386.65	594	594		135.242	135	116	161	64781	7.03487	1155.32	1147	845	1513	553397	137.07	0.0120638	0.458314	0.0944769	1.45515
D112	312180	139	2007.45	1585.91	1386.65	595	595		134.656	134	109	159	64500	8.6356	1232.99	1263	817	1677	590600	197.109	0.00810895	0.250853	0.103969	1.17823
D112	312187	139	2009.48	1586.59	1375.15	596	596		135.925	135	114	176	65108	8.01845	1384.23	1383	1062	1750	663045	143.314	0.0126304	0.422869	0.137283	2.33183
D112	312215	139	2013.54	1592	1375.83	598	598		133.914	134	117	154	64145	6.61359	1102.51	1104	744	1366	528102	147.381	0.00829929	0.333328	0.0958561	1.30869
D112	312208	139	2014.21	1591.32	1372.45	597	597		137.509	137	118	166	65867	7.17966	1252.67	1264	912	1498	600031	113.44	0.0183027	0.688488	0.128113	2.50809
D112	312236	139	2010.83	1596.74	1369.74	599	599		133.299	133	117	163	63850	6.86455	998.315	1006	674	1261	478193	127.372	0.00700337	0.270097	0.0795394	1.15496
D112	312243	139	2014.89	1590.65	1363.65	600	600		134.777	134	120	156	64558	6.10492	1142.98	1131	836	1508	547487	130.673	0.00861313	0.377052	0.0955121	1.52519
D112	312271	139	1997.3	1598.76	1353.51	605	605		134.34	134	115	154	64349	6.3301	1041.66	1051	789	1229	498956	81.6563	0.0113759	0.477419	0.13262	2.98738
D112	312264	139	2012.86	1592.68	1366.36	601	601		133.766	133	113	162	64074	6.44673	1079.46	1076	766	1456	517062	129.496	0.00757307	0.311912	0.102235	1.54635
D112	545754	139	1859.29	1546.97	1172.74	670	670		134.883	135	116	158	156599	7.21601	420.002	435	216	547	487622	67.4971	0.00435234	0.162004	0.103089	1.16305
D112	312292	139	1986.48	1614.32	1333.21	610	610		133.213	133	111	163	63809	7.59656	857.486	858	677	1091	410736	71.3699	0.00843826	0.293469	0.108135	2.34486
D112	545768	139	1854.19	1536.77	1121.76	680	680		139.206	139	107	177	161618	7.78957	541.694	545	394	696	628907	55.6305	0.00517763	0.184104	0.133906	2.29982
D112	545775	139	1844	1516.38	1111.56	685	685		139.615	139	119	169	162093	7.35345	445.214	449	290	609	516894	58.5002	0.00483877	0.182856	0.0987854	1.36843
D112	545761	139	1851.13	1546.97	1162.55	675	675		136.539	137	116	167	158522	6.37428	353.904	352	186	547	410883	74.8072	0.00368592	0.157327	0.0973987	0.839772
D112	545789	139	1836.86	1498.02	1100.35	695	695		141.178	141	116	167	163908	7.04885	375.495	378	220	525	435950	63.5512	-0.00162976	-0.0653902	0.0302936	0.347456
D112	545782	139	1832.78	1494.96	1101.37	690	690		140.64	140	121	164	163283	6.82866	415.846	416	258	568	482797	64.4821	0.00281299	0.115545	0.0673195	0.813522
D112	312577	139	1987.83	1617.71	1329.83	611	611		133.998	133	113	167	64185	7.46134	918.342	930	640	1142	439886	101.681	0.00776215	0.276653	0.142925	2.25884
D112	312585	139	1977.01	1616.35	1319.01	612	612		132.38	132	115	154	63410	6.58813	842.733	844	689	997	403669	53.9326	0.007972	0.31784	0.126721	3.51481
D112	312595	139	1961.12	1628.55	1282.77	615	615		133.397	133	113	152	63897	6.55467	1034.41	1028	760	1313	495482	118.341	0.0120333	0.483965	0.152458	2.31266
D112	312602	139	1957.74	1627.88	1269.92	620	620		134.608	134	117	165	64477	7.52572	1077.56	1075	872	1291	516153	82.0401	0.0134424	0.474493	0.125906	2.9376
D112	312609	139	1955.71	1619.08	1257.06	625	625		137.374	137	117	158	65802	6.59309	1071.8	1079	777	1283	513393	86.2799	0.0162489	0.666296	0.169082	3.59325
D112	312623	139	1930	1614.35	1232.04	635	635		135.716	136	119	174	65008	6.70624	916.495	929	664	1119	439001	84.823	0.0131006	0.523386	0.150193	2.82179
D112	312616	139	1940.15	1615.7	1244.89	630	630		136.551	136	116	160	65408	7.58612	986.614	988	765	1206	472588	75.3473	0.0121633	0.432618	0.144104	3.29852
D112	312630	139	1901.59	1610.29	1232.04	640	640		135.91	136	108	166	65101	8.30828	838.478	834	671	1072	401631	71.0701	0.0089144	0.289074	0.132246	2.75599
D112	312636	139	1877.92	1588.64	1225.27	645	645		137.017	137	120	163	65631	7.16422	824.451	828	619	1039	394912	80.3848	0.0076957	0.292115	0.135503	2.44782
D112	312643	139	1874.53	1581.88	1221.21	650	650		137.507	137	121	161	65866	6.89517	754.432	752	618	887	361373	44.4202	0.00736422	0.291576	0.127179	3.83258
D112	312650	139	1871.15	1570.38	1208.36	655	655		138.831	139	118	160	66500	6.52791	753.484	759	517	893	360919	68.9278	0.00946341	0.398748	0.145612	2.77888
D112	312657	139	1871.15	1566.99	1200.92	660	660		137.455	138	118	156	65841	6.56617	558.15	564	383	691	267354	54.6913	0.00726877	0.30213	0.138134	2.47725
D112	312664	139	1864.39	1562.26	1194.15	665	665		137.225	137	118	170	65731	8.07414	541.676	544	396	699	259463	49.1492	0.00752554	0.253893	0.125563	2.45892
D12	299039	139	2118.77	1177.92	1473.95	341	341	249	141.409	141	117	165	67735	8.04119	1537.83	1577	1097	1907	736619	170.46	0.00899263	0.313463	0.118035	1.90489
D12	309294	139	2047.58	1469.27	1684.79	590	590	249	191.234	191	156	228	91601	11.7154	3931.15	3972	3131	4387	1883023	258.839	0.00846261	0.273957	0.0948413	2.63128
D12	309379	139	2059.27	1467.43	1687.25	585	585	249	178.795	178	150	232	85643	11.7847	3180.99	3170	2733	3843	1523694	203.159	0.0102103	0.306688	0.103192	2.9292
D12	309386	139	2063.57	1457.59	1690.32	580	580	249	166.741	165	137	209	79869	12.7666	2671.78	2784	1521	3362	1279782	419.84	0.0154371	0.397107	0.137383	1.53735
D12	299159	139	2117.23	1180.39	1473.95	342	342	249	137.436	137	119	159	65832	6.80324	1118	1110	810	1455	535524	151.61	0.00133882	0.0540202	0.0944547	1.27283
D12	309393	139	2062.34	1455.13	1681.1	579	579	249	171.401	171	139	227	82101	12.6964	2812.23	2851	1822	3326	1347060	275.193	0.0136752	0.364247	0.147556	2.62802
D12	299164	139	2116.61	1183.17	1473.95	343	343	249	137.946	137	123	159	66076	6.62608	1159.62	1161	743	1613	555457	176.492	0.00167787	0.0697447	0.0936511	1.12527
D12	309407	139	2061.11	1459.43	1689.09	577	577	249	164.804	164	136	196	78941	12.2115	2309.67	2323	1442	3080	1106333	300.675	0.0150344	0.399791	0.106749	1.48182
D12	309400	139	2061.11	1452.67	1681.1	578	578	249	175.008	174	140	223	83829	14.4067	2453.73	2529	1375	3289	1175336	431.874	0.0111021	0.26677	0.0914102	0.951713
D12	299174	139	2106.41	1182.24	1473.33	345	345	249	136.939	137	119	163	65594	6.9305	860.14	877	427	1164	412007	166.922	0.0020363	0.0803067	0.0842906	0.80116
D12	309414	139	2056.81	1460.66	1689.09	576	576	249	158.992	159	122	197	76157	10.6647	2372.2	2327	1703	3248	1136283	368.209	0.00789868	0.233664	0.102169	1.19443
D12	299169	139	2112.59	1179.46	1470.86	344	344	249	137.461	137	110	170	65844	8.6524	1222.89	1220	833	1593	585762	180.432	-0.000696	-0.022121	0.0918605	1.14042
D12	309421	139	2054.96	1461.28	1689.09	575	575	249	160.783	160	134	190	77015	9.57151	2415.27	2372	1675	3204	1156916	324.404	0.0136872	0.453628	0.109254	1.46661
D12	309428	139	2037.75	1444.68	1692.17	570	570	249	166.708	166	133	202	79853	11.5861	2850.49	2811	2085	3578	1365385	301.968	0.0171683	0.485718	0.138139	2.29145
D12	309435	139	2053.73	1461.89	1692.78	574	574	249	160.919	161	129	192	77080	10.2537	2692.79	2728	2033	3271	1289846	258.203	0.0232207	0.712299	0.143619	2.61939
D12	309442	139	2054.96	1455.74	1699.55	573	573	249	160.747	160	126	195	76998	12.1876	2602.29	2680	1488	3345	1246495	424.021	0.0115424	0.301002	0.13439	1.45413
D12	309449	139	2049.43	1450.83	1692.17	572	572	249	166.315	166	132	217	79665	13.5147	2663.63	2669	1838	3551	1275879	379.216	0.011075	0.269597	0.134088	1.66096
D12	309463	139	2022.99	1453.29	1704.47	565	565	249	152.401	152	121	178	73000	7.21386	2045.1	2159	1269	2679	979601	360.087	0.0202816	0.839908	0.150685	1.48747
D12	309456	139	2041.43	1450.83	1688.48	571	571	249	161.211	162	125	197	77220	11.6981	2536.34	2606	1222	3635	1214905	526.04	0.0158347	0.429634	0.130328	1.11186
D12	299228	139	2111.05	1177.92	1474.88	346	346	249	137.622	137	117	178	65921	8.58341	1176.64	1154	892	1574	563611	149.795	2.05E-04	0.00657931	0.139424	1.92234
D12	309470	139	2037.75	1438.53	1708.16	560	560	249	155.628	155	125	194	74546	12.1774	2576.04	2679	1428	3126	1233921	358.989	0.0229737	0.574027	0.180956	2.19907
D12	309477	139	2058.04	1432.38	1713.08	555	555	249	158.787	159	133	204	76059	10.2537	2898.81	2939	1715	3613	1388528	372.348	0.0324218	0.972621	0.168504	2.24533
D12	309484	139	2054.96	1422.54	1717.38	550	550	249	155.706	155	132	186	74583	9.24034	2522.67	2598	1297	3271	1208357	426.421	0.0262979	0.863564	0.136325	1.41946
D12	309491	139	2058.04	1421.31	1703.24	545	545	249	156.123	155	133	186	74783	9.09362	2591.85	2589	1718	3328	1241495	265.957	0.019065	0.642385	0.0777366	1.40586
D12	309498	139	2054.35	1405.32	1686.02	540	540	249	159.931	159	129	202	76607	11.3686	2785.04	2795	1838	3552	1334035	390.347	0.033349	0.908016	0.169816	2.07144
D12	309505	139	2070.24	1396	1680.13	535	535	249	150.04	150	125	175	71869	9.31282	1842.55	1806	1124	2546	882582	353.816	0.0225447	0.710425	0.1964	1.70977
D12	309519	139	2080.79	1376.42	1700.16	525	525	249	152.914	153	125	180	73246	9.0271	2640.45	2727	1914	3059	1264776	249.227	0.0216149	0.716797	0.163918	2.98412
D12	309512	139	2076.49	1393.63	1681.1	530	530	249	157.522	157	132	199	75453	10.1659	2682.37	2786	1502	3451	1284857	558.103	0.0247953	0.749819	0.190776	1.54003
D12	309526	139	2099.86	1361.66	1692.17	520	520	249	151.783	151	128	179	72704	8.274	2379.01	2374	1794	3062	1139548	281.606	0.0373814	1.32207	0.270667	3.59906
D12	299291	139	2111.98	1180.08	1471.17	347	347	249	138.871	139	118	163	66519	6.65717	1278.41	1286	1020	1490	612356	90.9444	0.00758185	0.313939	0.107046	2.71848
D12	299301	139	2119.08	1181.62	1479.2	349	349	249	142.883	143	116	170	68441	7.38276	1374.34	1416	763	1669	658308	178.595	0.012611	0.482057	0.143081	1.92646
D12	299296	139	2116.3	1179.46	1479.2	348	348	249	138.82	139	113	167	66495	7.11216	1164.96	1169	836	1450	558015	112.079	0.00308511	0.120065	0.116244	2.16485
D12	299311	139	2132.06	1182.24	1485.69	351	351	249	144.069	143	113	170	69009	8.50729	1457.99	1517	741	1862	698376	220.01	0.0120587	0.403555	0.135888	1.58558
D12	299306	139	2128.35	1181.01	1485.69	350	350	249	143.752	144	122	170	68857	7.19853	1491.35	1548	804	1861	714355	219.398	0.0162091	0.637053	0.171609	1.99129
D12	299316	139	2133.91	1180.08	1487.23	352	352	249	141.965	142	116	179	68001	7.49343	1585.72	1602	889	2116	759561	210.748	0.00743188	0.27952	0.120118	1.61376
D12	299326	139	2129.89	1180.39	1486.31	354	354	249	140.758	141	119	165	67423	7.2778	1286.12	1275	706	1801	616050	220.965	0.00289655	0.111719	0.11266	1.17868
D12	299321	139	2130.2	1181.32	1491.87	353	353	249	142.111	142	120	172	68071	8.65193	1257.44	1361	496	1774	602316	328.553	0.00803881	0.261974	0.115985	0.795532
D12	299331	139	2131.44	1178.23	1486.31	355	355	249	140.211	140	119	173	67161	6.84309	1191.43	1141	725	1760	570696	204.791	0.00311533	0.127266	0.0672972	0.733669
D12	299341	139	2132.06	1182.24	1486.31	357	357	249	139.749	140	120	167	66940	7.34789	1211.97	1172	699	1957	580536	276.889	-0.00183597	-0.069965	0.0427593	0.358976
D12	299336	139	2130.2	1181.01	1486.31	356	356	249	136.678	136	112	167	65469	8.94269	1069.48	1044	636	1523	512280	167.534	-0.0069292	-0.213287	0.0392091	0.481705
D12	299351	139	2128.35	1182.55	1486.31	358	358	249	137.881	138	120	161	66045	7.40635	1198.79	1154	677	2021	574219	267.268	-4.58e-05	-0.00170417	0.0668858	0.562395
D12	299346	139	2126.8	1183.79	1486.31	359	359	249	139.05	139	119	162	66605	7.81464	1211.01	1182	771	1756	580074	206.638	0.00572109	0.202439	0.0871444	0.93955
D12	299356	139	2126.5	1185.33	1486.31	360	360	249	138.322	138	114	174	66256	8.5166	1121.11	1119	653	1742	537013	220.287	0.00118181	0.0383432	0.0571301	0.550081
D12	299366	139	2126.5	1187.49	1489.4	362	362	249	137.722	138	116	156	65969	6.96075	1048.14	1064	562	1454	502058	171.317	4.17E-04	0.016478	0.078789	0.893669
D12	299361	139	2121.86	1187.8	1489.4	361	361	249	137.722	137	117	169	65969	7.33109	1078.89	1106	630	1361	516790	148.428	0.00149243	0.0559902	0.108551	1.42355
D12	299371	139	2132.67	1187.19	1491.56	363	363	249	138.887	138	116	171	66527	8.69592	1290.48	1243	898	1805	618141	201.562	-0.000441	-0.0140894	0.0869739	1.02457
D12	299381	139	2136.38	1189.35	1491.56	365	365	249	136.837	136	115	171	65545	7.95691	1200.94	1174	778	1758	575248	219.106	-0.00657229	-0.227547	0.0447515	0.469558
D12	299376	139	2132.06	1187.49	1491.56	364	364	249	138.079	138	119	165	66140	7.18421	1160.81	1173	804	1651	556026	164.608	-0.00129415	-0.0498109	0.0773806	1.01298
D12	299391	139	2135.76	1193.36	1491.56	367	367	249	140.985	141	122	165	67532	6.98008	1472.3	1472	1042	1901	705234	180.16	0.00162665	0.0656044	0.102	1.51283
D12	299386	139	2136.07	1191.2	1491.56	366	366	249	141.511	141	117	183	67784	8.86459	1455.55	1433	892	2100	697208	236.795	0.00437024	0.138923	0.103087	1.14889
D12	299396	139	2137	1196.76	1491.56	368	368	249	139.424	139	121	160	66784	7.0258	1331.57	1357	800	1681	637822	150.594	5.55E-04	0.0219967	0.0934767	1.51176
D12	299406	139	2140.4	1196.14	1491.56	370	370	249	137.681	138	116	161	65949	6.97667	1346.85	1344	921	1765	645142	151.124	8.26E-04	0.0325803	0.0765645	1.26766
D12	299401	139	2138.54	1199.54	1491.56	369	369	249	138.509	138	116	164	66346	7.81503	1169.2	1190	646	1652	560047	202.224	-0.00302439	-0.10753	0.0522859	0.574564
D12	299411	139	2147.19	1197.69	1491.56	371	371	249	138.307	138	117	163	66249	7.27032	1306.05	1352	668	1747	625598	226.255	-0.0043581	-0.166538	0.0833197	0.88794
D12	299421	139	2152.45	1197.38	1491.56	373	373	249	143.489	143	125	171	68731	8.23398	1611.71	1607	1185	1985	772010	163.403	0.00804158	0.278035	0.066938	1.23763
D12	299416	139	2150.59	1196.76	1491.56	372	372	249	142.019	142	121	168	68027	7.71957	1532.31	1545	857	1999	733977	246.318	0.002332	0.0856052	0.0408117	0.487858
D12	299431	139	2153.99	1201.09	1491.56	375	375	249	140.622	140	117	171	67358	8.74973	1345.85	1333	635	2200	644664	351.097	0.00374232	0.119842	0.0382242	0.282259
D12	299426	139	2153.68	1199.85	1491.56	374	374	249	140.61	140	124	172	67352	7.03161	1441.46	1445	839	2013	690457	240.09	0.00151449	0.0604783	0.0577053	0.655101
D12	299436	139	2157.39	1199.54	1491.56	376	376	249	143.167	143	122	174	68577	9.00774	1422.9	1402	652	2316	681569	416.511	0.00787551	0.248387	0.0507235	0.329836
D12	299446	139	2165.11	1200.78	1491.56	378	378	249	141.555	141	121	169	67805	8.30389	1545.49	1575	690	2145	740289	357.207	0.00480758	0.163124	0.0868637	0.691575
D12	299441	139	2159.24	1199.54	1491.56	377	377	249	143.445	142	115	177	68710	9.41626	1375.28	1406	625	2071	658758	351.84	0.0114658	0.345374	0.0548054	0.406187
D12	299451	139	2164.49	1194.29	1495.88	379	379	249	145.167	146	117	174	69535	9.03858	1591.16	1563	715	2432	762167	433.946	0.0109562	0.348119	0.0826081	0.559577
D12	299461	139	2163.57	1188.73	1508.24	381	381	249	142.831	143	124	169	68416	8.24359	1838.16	1935	862	2357	880478	338.167	0.00822452	0.282676	0.134847	1.29177
D12	299456	139	2163.88	1189.35	1508.24	380	380	249	142.182	142	119	170	68105	7.09605	1623.87	1674	794	2231	777836	331.709	0.00768733	0.305708	0.115716	1.01547
D12	299471	139	2169.75	1185.95	1513.8	385	385	249	145.344	145	118	180	69620	9.10839	1823.87	1884	1163	2196	873636	226.807	0.0188505	0.590472	0.16321	2.25662
D12	299466	139	2163.57	1188.73	1513.8	382	382	249	145.405	145	120	182	69649	8.99017	1701.24	1866	632	2265	814892	395.397	0.0149508	0.476498	0.131307	0.998778
D12	299476	139	2175.62	1190.28	1513.8	390	390	249	143.282	143	124	175	68632	8.28	1766.03	1779	1130	2205	845927	224.309	0.0122291	0.418125	0.154769	2.11042
D12	299486	139	2173.76	1193.36	1523.07	400	400	249	142.01	141	122	169	68023	8.40663	1617.29	1640	724	2251	774681	319.094	0.010571	0.353409	0.106083	0.972203
D12	299481	139	2181.48	1194.6	1513.8	395	395	249	139.347	138	117	175	66747	10.0769	1433.44	1522	693	1920	686619	296.485	0.0143459	0.391147	0.141135	1.19593
D12	299491	139	2177.78	1193.98	1523.07	405	405	249	143.587	143	125	174	68778	8.25536	1718.95	1763	1216	2189	823376	255.755	0.0108011	0.371716	0.119535	1.43525
D12	299501	139	2197.24	1192.13	1526.16	415	415	249	140.649	141	116	168	67371	8.28583	1567.34	1565	665	2403	750758	418.388	0.0237182	0.786563	0.180995	1.14824
D12	299496	139	2186.43	1196.76	1523.07	410	410	249	141.225	141	120	180	67647	7.42038	1634.84	1605	1016	2233	783086	222.218	0.0119027	0.447737	0.1234	1.61624
D12	299511	139	2195.39	1200.78	1526.16	425	425	249	138.841	139	116	160	66505	7.93646	1375.04	1408	611	2001	658645	318.016	0.0060364	0.209936	0.147858	1.11392
D12	299506	139	2200.33	1194.29	1526.16	420	420	249	140.228	140	117	163	67169	6.96167	1483.49	1545	702	1977	710592	300.239	0.0162023	0.642311	0.156827	1.33968
D12	299516	139	2197.55	1195.53	1526.16	430	430	249	140.497	140	115	172	67298	8.93277	1620.11	1699	920	2147	776031	289.612	0.0116394	0.361923	0.159021	1.53504
D12	299526	139	2204.96	1203.56	1526.16	440	440	249	144.768	145	112	173	69344	10.2334	1928.83	2020	871	2567	923908	399.275	0.0189174	0.525299	0.165684	1.37325
D12	299521	139	2207.13	1198.93	1526.16	435	435	249	145.843	146	117	175	69859	8.71243	2017.64	2059	1105	2647	966451	319.232	0.0243192	0.794862	0.203041	2.13339
D12	299531	139	2220.72	1207.58	1535.43	445	445	249	145.651	146	113	182	69767	10.2603	1837.89	1981	695	2515	880347	470.432	0.0309372	0.851987	0.166953	1.11787
D12	299541	139	2252.23	1233.83	1532.34	455	455	249	132.756	132	110	177	63590	8.5536	1293.44	1283	656	1946	619556	357.63	0.00755623	0.232793	0.133229	0.850399
D12	299536	139	2243.27	1220.55	1532.34	450	450	249	146.998	147	127	173	70412	7.88184	2249.44	2321	1555	2670	1077481	248.977	0.0309039	1.11817	0.178174	2.73262
D12	299551	139	2230.91	1271.52	1584.86	465	465	249	144.503	144	118	172	69217	9.33094	2206.38	2190	1560	2849	1056855	282.316	0.0262073	0.790988	0.19559	2.55704
D12	299546	139	2249.14	1250.83	1569.41	460	460	249	138.973	138	119	168	66568	8.29183	1779.77	1822	1133	2243	852511	239.118	0.0273615	0.892742	0.212806	2.61201
D12	299556	139	2225.35	1279.25	1594.13	470	470	249	140.996	141	117	173	67537	8.19455	1751.42	1738	1169	2293	838930	224.306	0.0193996	0.654875	0.210393	2.71447
D12	299567	139	2189.83	1294.38	1665.18	480	480	249	152.912	153	128	195	73245	9.89128	2768.82	2789	2027	3483	1326265	335.017	0.0347337	1.03787	0.165417	2.34615
D12	299561	139	2191.37	1292.84	1665.18	475	475	249	153.236	153	129	183	73400	8.75257	2951.94	3005	1925	3539	1413980	304.11	0.0356734	1.20608	0.166364	2.76906
D12	299572	139	2167.89	1303.34	1671.36	485	485	249	152.271	152	128	189	72938	9.87291	2678.03	2726	1871	3118	1282776	276.374	0.0304379	0.911163	0.179245	2.94571
D12	299583	139	2178.7	1323.42	1671.36	495	495	249	144.497	144	115	180	69214	10.5054	2199.82	2237	1418	2936	1053714	325.827	0.0216589	0.583186	0.116485	1.40879
D12	299577	139	2165.73	1311.69	1671.36	490	490	249	154.152	154	127	193	73839	10.6747	2471.18	2546	1725	3023	1183693	278.163	0.0327718	0.916473	0.143344	2.2276
D12	299588	139	2168.2	1326.2	1671.36	500	500	249	147.413	147	127	170	70611	8.05241	2318.82	2356	1293	2825	1110716	317.256	0.0265792	0.947961	0.189407	2.32784
D12	299598	139	2125.88	1323.73	1705.34	510	510	249	153.564	153	128	185	73557	9.96624	2519.55	2531	1676	3315	1206864	365.863	0.0296463	0.887298	0.195924	2.25641
D12	299593	139	2133.29	1327.44	1692.98	505	505	249	152.497	152	128	188	73046	9.10834	2216.95	2233	1095	3391	1061921	550.959	0.033365	1.08116	0.234678	1.52963
D12	299603	139	2129.89	1325.28	1705.34	515	515	249	148.983	148	113	182	71363	11.3497	2181.76	2269	1069	3311	1045062	509.887	0.0194747	0.501507	0.159999	1.18038
D121	309251	139	2037.75	1394.86	1683.56	620	620	252	212.691	212	169	268	101879	17.9056	2435.95	2515	1415	3245	1166819	399.781	-0.00156169	-0.0371589	0.203553	2.06105
D121	309258	139	2046.35	1391.79	1687.25	615	615	252	193.701	194	158	229	92783	14.164	2315.78	2383	1140	3021	1109260	396.663	0.0103915	0.281296	0.200912	1.95345
D121	309265	139	2054.35	1401.63	1695.86	610	610	252	196.72	196	161	262	94229	15.0996	1934.61	2065	884	2799	926678	476.024	0.00293033	0.0761309	0.147962	1.04765
D121	309279	139	2059.27	1427.46	1712.46	600	600	252	191.102	190	150	255	91538	15.8613	2698.65	2746	1642	3507	1292652	429.607	0.0142536	0.338637	0.195551	2.05493
D121	309272	139	2064.19	1389.94	1695.24	605	605	252	180.514	180	153	222	86466	12.1923	1644.54	1708	777	2305	787734	301.416	0.00980372	0.287481	0.249542	2.17922
D121	309286	139	2046.35	1452.06	1699.55	595	595	252	198.493	197	146	261	95078	22.1471	3171.45	3266	2229	4114	1519123	405.35	-0.0141624	-0.257506	0.123728	1.72292
D121	309301	139	2045.12	1460.66	1692.17	593	593	252	207.265	206	170	274	99280	16.1674	3512.69	3467	2932	4146	1682579	264.732	-0.00195322	-0.0501785	0.125417	2.95737
D121	309315	139	2042.05	1457.59	1695.24	594	594	252	223.994	224	181	289	107293	20.4588	3470.5	3503	2672	4148	1662370	280.184	-0.0123234	-0.273212	0.124425	2.7413
D121	309336	139	2046.97	1453.9	1701.39	596	596	252	197.173	196	153	254	94446	19.3048	3130.12	3159	2213	3824	1499328	377.178	-0.00820408	-0.168974	0.135831	1.98486
D121	309350	139	2042.05	1485.26	1660.8	597	597	252	182.626	182	147	248	87478	13.3126	3005.56	3004	2385	3592	1439661	277.28	0.005119	0.139732	0.152836	2.87405
D121	309357	139	2043.28	1487.11	1655.89	598	598	252	179.967	179	153	227	86204	11.2352	2559.31	2638	1630	3286	1225908	444.327	0.00424695	0.135481	0.13877	1.40381
D121	309364	139	2043.89	1490.18	1660.19	599	599	252	178.1	178	144	211	85310	10.8498	2644.73	2716	1726	3025	1266826	232.563	0.00619572	0.202154	0.155841	3.06658
D121	308933	139	1970.2	1522.16	1570.96	845	845	252	405.259	405	337	497	194119	27.8602	3131.97	3160	2165	3905	1500216	318.754	0.00176464	0.0512469	0.157481	2.67367
D121	308940	139	1976.25	1516.01	1589.47	840	840	252	405.415	401	314	562	194194	35.7998	2950.37	3083	1259	3764	1413229	502.7	-0.00291468	-0.0662077	0.180244	1.79262
D121	308947	139	1978.09	1518.47	1601.77	835	835	252	377.866	375	305	467	180998	30.2231	2879.41	2862	2108	3530	1379236	288.173	-0.0109071	-0.275741	0.14786	2.5742
D121	308954	139	1976.86	1509.25	1606.07	830	830	252	410.879	407	324	528	196811	36.8475	2327.47	2376	1504	3341	1114860	407.017	-0.0201761	-0.459224	0.121956	1.24317
D121	308961	139	1980.55	1504.94	1615.3	825	825	252	425.305	422	342	550	203721	38.1544	2462.77	2458	1799	3093	1179665	317.309	-0.0231408	-0.528118	0.158822	2.12748
D121	308975	139	2002.69	1493.87	1623.91	815	815	252	345.175	343	253	422	165339	29.1867	2061.28	2240	588	3356	987354	762.983	-0.000798	-0.0188987	0.125459	0.602317
D121	308968	139	1991.01	1499.41	1619.6	820	820	252	376.733	376	301	460	180455	29.3787	2198.84	2293	1523	3267	1053246	398.611	-0.0168875	-0.440548	0.125516	1.23033
D121	308982	139	2012.53	1475.42	1630.06	810	810	252	348.572	349	286	432	166966	23.9447	2489.59	2533	1045	3589	1192516	620.697	-0.00113557	-0.0330995	0.137839	0.971785
D121	308989	139	1996.54	1470.5	1633.13	805	805	252	412.013	410	329	522	197354	36.813	2878.89	2966	1459	3875	1378986	517.03	-0.020154	-0.460407	0.241949	2.16949
D121	308996	139	2001.46	1469.89	1636.82	800	800	252	339.002	337	260	417	162382	29.696	2404.09	2426	860	3860	1151561	753.902	0.0061145	0.138755	0.226007	1.1757
D121	309003	139	2007.61	1456.36	1636.82	795	795	252	367.967	369	283	448	176256	29.4367	3067.95	3196	1473	4077	1469547	684.761	-0.00509131	-0.127937	0.185093	1.39951
D121	309010	139	2014.38	1455.74	1642.97	790	790	252	347.743	347	280	429	166569	28.1263	2740.33	2794	1573	3715	1312620	513.221	-0.00240716	-0.0596662	0.13889	1.30232
D121	309017	139	2014.38	1453.29	1646.66	785	785	252	338.292	338	230	409	162042	29.401	2217.19	2261	981	3568	1062032	666.496	-0.00446998	-0.103326	0.139679	0.815424
D121	309031	139	2009.46	1450.83	1645.43	775	775	252	334.144	333	266	417	160055	24.57	2452.67	2507	1391	3588	1174827	563.183	5.81E-04	0.0157809	0.180442	1.33141
D121	309024	139	2010.69	1452.06	1649.12	780	780	252	339.134	336	263	432	162445	28.6988	2500.73	2492	1234	3727	1197851	635.25	-0.00345179	-0.081862	0.18466	1.22724
D121	309038	139	2019.3	1439.14	1645.43	770	770	252	346.484	345	287	416	165966	25.2093	2756.84	2775	2049	3436	1320528	300.76	-0.00448555	-0.123857	0.136211	2.19773
D121	309045	139	2024.22	1415.77	1645.43	765	765	252	407.219	406	320	507	195058	39.4768	2832.79	2858	2284	3212	1356907	187.508	-0.013397	-0.280144	0.119411	3.22314
D121	309052	139	2019.91	1414.54	1645.43	760	760	252	393.706	392	306	507	188585	35.7003	2825.22	2853	2161	3218	1353278	206.257	-0.0157489	-0.352919	0.111141	2.74018
D121	309059	139	2029.75	1405.32	1645.43	755	755	252	413.24	411	332	547	197942	39.5763	2349.75	2334	1518	3144	1125529	365.151	-0.014894	-0.315737	0.161781	1.79218
D121	309066	139	2029.75	1420.69	1645.43	750	750	252	314.102	312	233	422	150455	28.4937	2228.38	2313	1074	3143	1067394	510.206	7.16E-04	0.0157761	0.107379	0.847027
D121	309073	139	2031.6	1413.93	1648.51	745	745	252	313.441	314	243	386	150138	26.9739	1944.96	1971	944	2933	931638	567.624	0.00196487	0.0455747	0.0945264	0.591844
D121	309087	139	2024.22	1410.85	1648.51	735	735	252	341.436	342	237	426	163548	33.0381	1928.03	1891	1149	2724	923526	354.582	-0.0280918	-0.597419	0.149508	1.41443
D121	309080	139	2027.91	1408.39	1648.51	740	740	252	330.758	328	260	440	158433	30.8543	2355.45	2445	1264	3126	1128260	448.403	-0.00150997	-0.0324227	0.144481	1.32629
D121	309103	139	2020.53	1416.39	1648.51	725	725	252	315.436	312	251	420	151094	26.6148	1840.92	1854	890	2563	881802	365.546	-0.0217781	-0.527716	0.129042	1.15119
D121	309096	139	2024.22	1423.15	1648.51	730	730	252	310.123	308	237	406	148549	26.5264	2083.39	2132	1198	2887	997944	413.2	-0.00526229	-0.123695	0.140382	1.24137
D121	309111	139	2022.99	1417	1655.27	720	720	252	271.132	271	215	344	129872	22.7151	1553.95	1486	772	2489	744342	451.171	-0.0079246	-0.19069	0.0984091	0.617159
D121	309118	139	2021.76	1420.08	1630.67	715	715	252	315.72	315	251	423	151230	27.7567	1909.83	1989	795	2734	914809	424.696	-0.00977906	-0.224662	0.157199	1.22177
D121	309125	139	2013.76	1427.46	1627.6	710	710	252	336.81	336	269	422	161332	29.1093	2378.7	2471	1235	3060	1139398	393.777	-0.0103232	-0.241382	0.192916	1.95379
D121	309132	139	2014.38	1423.15	1627.6	705	705	252	334.443	334	249	426	160198	28.6657	2452.67	2449	1642	3080	1174829	297.804	-0.00255307	-0.0597258	0.169704	2.38976
D121	309139	139	2021.76	1417.62	1631.9	700	700	252	309.449	307	235	384	148226	28.1391	2181.12	2194	1222	2846	1044758	337.23	-0.00185512	-0.0408778	0.152008	1.70685
D121	309146	139	2025.45	1412.7	1626.37	695	695	252	307.443	306	242	388	147265	29.4411	2267.76	2263	1384	2844	1086258	307.358	-0.0121811	-0.257543	0.144918	1.86781
D121	309153	139	2023.6	1397.94	1626.37	690	690	252	310.132	309	237	400	148553	27.6105	2091.59	2109	1158	2679	1001872	306.649	-0.0169128	-0.386479	0.177398	2.05537
D121	309167	139	2036.52	1396.71	1609.15	680	680	252	307.111	308	247	407	147106	24.609	2542.62	2618	1340	3414	1217913	436.988	-0.0039122	-0.0980292	0.162718	1.62855
D121	309160	139	2027.29	1390.56	1626.37	685	685	252	312.57	312	242	376	149721	25.1751	2168.74	2233	1285	2758	1038826	368.97	-0.0230727	-0.586466	0.140161	1.44513
D121	309174	139	2042.66	1397.94	1609.15	675	675	252	284.81	286	232	340	136424	21.6631	2892.79	2913	2172	3364	1385648	237.264	-0.00273161	-0.0720233	0.149263	3.167
D121	309181	139	2050.66	1399.78	1609.15	670	670	252	279.449	278	231	341	133856	19.4476	2348.23	2343	1598	3108	1124804	351.115	-0.00761141	-0.220419	0.170055	1.94404
D121	309188	139	2048.81	1391.79	1639.28	665	665	252	274.841	275	204	347	131649	24.2484	2612.68	2691	1565	3230	1251473	349.315	0.0013544	0.030661	0.150438	1.9561
D121	309195	139	2048.2	1395.48	1643.59	660	660	252	252.66	253	186	310	121024	21.2305	2676.5	2763	1555	3283	1282042	373.359	-0.00446883	-0.106842	0.158337	1.95982
D121	309202	139	2050.66	1391.17	1642.97	655	655	252	241.727	243	179	324	115787	24.1421	2267.07	2390	889	3333	1085927	654.445	-0.00171971	-0.034497	0.16659	0.989356
D121	309209	139	2045.74	1387.48	1647.89	650	650	252	242.664	241	177	306	116236	21.4732	2046.65	2067	785	3098	980345	590.366	0.00489611	0.110121	0.174483	1.03005
D121	309223	139	2053.12	1393.63	1645.43	640	640	252	246.336	246	189	302	117995	18.2814	2739.34	2817	1573	3597	1312142	482.885	0.00300159	0.0806487	0.132089	1.32379
D121	309216	139	2046.97	1390.56	1646.05	645	645	252	238.662	239	178	282	114319	18.6957	3185.43	3306	1438	3911	1525822	475.955	0.0240557	0.599743	0.199061	2.22217
D121	309230	139	2053.12	1388.1	1649.12	635	635	252	232.549	232	188	294	111391	16.8001	2876.94	2946	1581	4010	1378056	483.438	0.0104495	0.286295	0.188419	1.88701
D121	309237	139	2053.12	1381.95	1644.82	630	630	252	235.647	236	195	284	112875	17.2423	2439.66	2500	1574	3013	1168596	323.323	-0.00108433	-0.0296709	0.237602	2.89729
D121	309244	139	2051.89	1381.95	1653.43	625	625	252	233.163	233	188	280	111685	17.4557	1737.91	1781	903	2445	832461	362.935	-0.00208263	-0.0557531	0.233316	1.81176
D1211	438645	139	1958.39	1520.22	1457.63	895	895		435.038	430	338	606	505079	46.1957	1585.94	1550	711	2775	1841271	469.442	-0.0201192	-0.386717	0.206726	1.1575
D1211	438652	139	1953.15	1514.98	1457.63	900	900		411.829	408	317	531	478133	37.4141	1252.2	1244	449	2303	1453805	387.033	-0.020305	-0.456272	0.187901	1.02354
D1211	438659	139	1946.17	1511.49	1457.63	905	905		394.295	391	293	534	457776	41.735	919.262	906	305	1772	1067263	383.655	-0.0117787	-0.225212	0.241919	0.93348
D1211	438666	139	1946.17	1514.98	1422.7	910	910		409.083	407	327	536	474945	32.4644	1421.91	1406	678	2356	1650840	359.469	-0.0132208	-0.337654	0.190684	1.26695
D1211	438673	139	1953.15	1523.71	1422.7	915	915		352.317	350	277	437	409040	27.6858	1482.18	1542	618	2444	1720808	407.015	-0.00493481	-0.126219	0.191015	1.16807
D1211	438687	139	1925.21	1514.98	1352.85	925	925		379.689	379	294	515	440819	30.3366	1010.71	1018	357	1764	1173438	297.388	-0.005753	-0.144841	0.153114	0.902562
D1211	438680	139	1932.2	1511.49	1387.78	920	920		405.928	405	297	512	471282	35.1172	1101.58	1070	436	1994	1278937	329.658	-0.0206681	-0.487898	0.186069	1.04845
D1211	438694	139	1932.17	1510.99	1335.39	930	930		367.922	369	295	449	427158	26.7855	1298.12	1307	471	2009	1507119	324.713	-0.00283102	-0.077994	0.241484	1.55523
D1211	438701	139	1918.23	1509.74	1317.93	935	935		421.767	421	321	518	489672	33.3336	881.628	891	453	1305	1023570	176.563	-0.00941944	-0.240634	0.143983	1.25692
D1211	438708	139	1916.48	1509.74	1300.47	940	940		406.577	405	297	557	472036	35.4831	770.339	776	311	1397	894364	235.849	0.00261841	0.0598485	0.113547	0.666106
D1211	438715	139	1904.26	1504.5	1300.47	945	945		416.984	416	330	537	484119	33.4483	810.459	823	428	1229	940943	161.299	-0.011987	-0.302498	0.142614	1.25427
D1211	438722	139	1895.53	1501.01	1265.54	950	950		406.015	407	310	515	471383	34.1648	750.389	759	329	1239	871202	209.996	-0.00689769	-0.165083	0.14274	0.892699
D1211	438729	139	1876.32	1495.77	1246.33	955	955		441.476	439	355	555	512554	38.1186	730.977	723	318	1139	848664	187.705	-0.0171904	-0.405152	0.155169	1.04621
D1211	438743	139	1858.86	1494.02	1211.41	965	965		511.549	501	377	740	593908	63.1101	629.661	665	258	907	731037	151.09	0.00415152	0.0670232	0.127108	0.939958
D1211	438736	139	1874.57	1494.02	1228.87	960	960		445.97	439	341	573	517771	41.0121	670.213	687	356	941	778117	125.035	-0.000755	-0.0164411	0.129889	1.23239
D1211	438750	139	1853.62	1506.25	1193.95	970	970		434.223	432	346	536	504133	31.2346	509.326	523	273	723	591328	102.925	-0.00100539	-0.0279818	0.0759637	0.698736
D1211	438757	139	1851.87	1501.01	1176.49	975	975		452.228	449	367	554	525037	31.1463	353.656	341	229	570	410595	67.2176	-0.00126009	-0.0366378	0.056565	0.563352
D1211	438764	139	1860.61	1480.05	1159.02	980	980		502.296	495	371	669	583166	47.9438	385.174	380	260	563	447187	56.0383	-0.00149741	-0.0314232	0.0475883	0.624469
D1211	438772	139	1872.83	1480.05	1159.02	985	985		461.678	461	366	564	536008	34.7336	366.502	367	249	481	425509	40.6214	-0.00919567	-0.246726	0.0654289	1.10815
D1211	438779	139	1871.08	1480.05	1124.1	990	990		463.507	460	382	589	538132	34.1485	459.27	464	316	607	533212	62.6366	0.00109578	0.0297142	0.0901305	1.21245
D1211	438804	139	1869.34	1485.29	1106.64	995	995		434.399	432	346	528	504337	29.4553	436.782	427	311	651	507104	58.0838	-0.00363589	-0.107634	0.0604845	0.857786
D1211	438811	139	1860.61	1483.55	1089.18	1000	1000		420.476	419	319	531	488173	33.7408	398.687	393	272	552	462876	55.6011	-0.00112417	-0.0280503	0.0543124	0.73877
D1211	438818	139	1857.11	1478.31	1071.71	1005	1005		417.907	416	345	499	485190	23.4771	372.381	372	266	538	432334	41.6812	-0.00187554	-0.0668972	0.0361044	0.622635
D1211	438825	139	1864.1	1469.58	1071.71	1010	1010		426.419	425	316	544	495072	29.0876	357.636	359	226	527	415215	52.9546	-0.00569851	-0.168036	0.0615689	0.783394
D1211	438839	139	1862.35	1450.37	1054.25	1020	1020		445.773	443	360	558	517542	30.3075	282.181	281	213	366	327612	24.8482	0.00198904	0.0583948	0.0307553	0.677685
D1211	438832	139	1862.35	1457.35	1054.25	1015	1015		450.714	451	367	552	523279	27.7715	352.605	353	261	452	409374	36.4473	-0.000608	-0.0197604	0.0497485	0.916953
D1211	438846	139	1855.37	1445.13	1054.25	1025	1025		454.865	453	362	550	528098	27.688	296.131	297	203	413	343808	37.199	0.00141206	0.04633	0.0438829	0.669308
D1211	438854	139	1851.87	1441.64	1036.79	1030	1030		442.942	442	343	544	514256	30.652	263.366	262	199	334	305768	21.7284	-0.000821	-0.0237392	0.0176817	0.421186
D1211	438861	139	1864.1	1438.15	1017.58	1035	1035		424.972	425	346	499	493393	25.8341	257.628	256	197	329	299106	21.1113	-0.000554	-0.0182329	0.0110853	0.267589
D1211	438868	139	1858.86	1427.67	1015.84	1040	1040		457.64	458	365	541	531320	29.2032	294.342	296	209	377	341731	29.1952	-0.00169672	-0.0532685	0.0370837	0.721009
D1211	438875	139	1858.86	1429.41	1015.84	1045	1045		454.696	454	380	547	527902	27.2835	267.669	269	178	347	310764	25.3373	-0.00577141	-0.193485	0.0231418	0.477892
D1211	438882	139	1846.64	1431.16	998.374	1050	1050		460.341	459	394	534	534456	24.0012	269.806	268	210	334	313245	25.4397	9.47E-04	0.036309	0.0317671	0.65308
D1211	438889	139	1858.86	1431.16	980.912	1055	1055		446.145	445	379	543	517974	24.7263	277.792	278	214	334	322516	18.1918	-4.74e-05	-0.00170954	0.033089	0.978183
D1211	438903	139	1872.83	1422.43	945.988	1065	1065		446.586	445	368	538	518486	24.6968	331.031	330	260	422	384327	27.3187	-0.00490843	-0.178391	0.0387276	0.903561
D1211	438896	139	1867.59	1425.92	963.45	1060	1060		444.987	444	365	538	516630	24.7831	279.825	281	214	364	324877	22.9822	-0.000999	-0.0359055	0.0260424	0.618074
D1211	438910	139	1874.57	1429.41	944.242	1070	1070		440.904	440	369	551	511889	23.7925	280.195	281	215	343	325306	23.2223	-0.00254043	-0.094394	0.027893	0.654835
D1211	438917	139	1872.83	1434.65	942.495	1075	1075		429.064	429	358	501	498143	22.4774	263.788	262	212	346	306258	21.6968	-0.00110987	-0.042419	0.0182191	0.435087
D1211	438924	139	1858.86	1424.18	925.033	1080	1080		435.767	437	369	525	505926	24.4864	297.711	296	221	405	345643	30.5064	-0.00385587	-0.137772	0.0385294	0.724115
D1211	438931	139	1862.35	1425.92	907.571	1085	1085		427.428	427	350	497	496244	22.1261	289.135	288	228	355	335686	20.0234	2.90E-04	0.0112143	0.0235727	0.665095
D1211	438938	139	1837.9	1429.41	925.033	1090	1090		427.52	428	358	508	496351	21.6924	239.997	238	190	309	278637	18.1688	6.19E-04	0.0243712	0.00414257	0.10899
D1211	438945	139	1815.2	1427.67	923.287	1095	1095		418.44	419	335	490	485809	22.5618	229.908	230	175	287	266923	21.2611	-0.00279922	-0.104123	0.00763758	0.163926
D1211	438952	139	1820.44	1425.92	905.825	1100	1100		411.997	411	335	494	478328	23.8974	271.252	269	189	377	314924	30.4106	-0.0025122	-0.08684	0.0221476	0.386538
D1211	308869	139	1968.87	1518.47	1475.09	890	890		444.557	439	354	566	212943	41.462	1490.7	1488	985	2100	714044	204.442	-0.0115541	-0.250664	0.128208	1.65721
D1211	308876	139	1994.94	1524.08	1485.54	885	885		383.534	381	286	485	183713	37.4573	1099.43	1102	430	1861	526629	294.171	-0.00360204	-0.0740309	0.208798	1.29113
D1211	308883	139	1994.99	1517.91	1493.54	880	880		391.852	388	285	514	187697	37.6027	1001.52	982	362	1850	479730	332.891	-0.0100809	-0.212243	0.211815	1.05174
D1211	308890	139	1997.48	1516.66	1499.76	875	875		402.797	401	298	511	192940	37.7566	1063.06	1123	414	1531	509206	254.426	-0.0158264	-0.343111	0.216403	1.48667
D1211	308897	139	1973.79	1519.09	1518.13	870	870		472.132	462	332	644	226151	54.3802	884.096	807	483	1571	423482	260.016	-0.0117373	-0.206229	0.0110366	0.0742334
D1211	308911	139	1973.79	1508.02	1534.74	860	860		462.944	454	340	622	221750	53.3043	1073.04	982	515	2224	513986	396.955	-0.0201569	-0.357324	0.0401216	0.208544
D1211	308904	139	1971.94	1509.25	1550.6	865	865		401.006	402	321	492	192082	33.4723	2206.49	2324	1131	2953	1056909	429.933	1.37E-05	3.29E-04	0.194562	1.67179
D1211	308918	139	1977.55	1509.84	1556.22	855	855		420.887	419	331	549	201605	38.0057	2116.83	2177	983	2707	1013960	384.608	-0.0249452	-0.566637	0.157357	1.49664
D1211	308925	139	1980.55	1528.93	1557.48	850	850		404.858	403	328	495	193927	34.6613	2925.75	2950	2144	3473	1401433	270.9	-0.00353525	-0.0828795	0.205254	3.67849
D1212	831883	139	1953.24	1504.76	1605.77	850	850		413.096	408	306	577	479605	48.1337	2143.7	2253	797	2937	2488832	493.778	-0.0177419	-0.310033	0.269796	1.84486
D1212	831894	139	1938.88	1496.06	1588.8	860	860		378.882	378	288	492	345919	35.7227	1925.04	1953	594	3331	1757563	656.838	-0.00738673	-0.157856	0.266022	1.23165
D1212	831889	139	1951.93	1504.76	1589.67	855	855		392.829	390	298	506	456074	38.1189	2272.36	2294	1151	3337	2638214	482.293	-0.00945069	-0.196643	0.317923	2.27315
D1212	831919	139	1929.31	1509.11	1573.14	870	870		385.239	385	285	486	351723	30.192	2177.07	2211	773	3202	1987663	476.987	0.0137929	0.347195	0.282912	2.01303
D1212	831914	139	1930.18	1496.06	1582.71	865	865		395.617	393	302	519	361198	34.8574	2025.53	2135	519	3414	1849312	729.408	-0.00736828	-0.168496	0.263126	1.15695
D1212	831935	139	1962.81	1513.46	1522.24	885	885		420.074	418	313	550	383528	40.5711	1957.96	2042	828	2682	1787614	450.448	-0.00180322	-0.0374086	0.28376	1.92157
D1212	831930	139	1945.84	1517.81	1502.66	890	890		419.419	420	317	538	382930	45.4847	1182.42	1206	366	2078	1079545	483.095	0.00126299	0.023263	0.171786	0.717639
D1212	831945	139	1964.55	1513.46	1538.33	875	875		390.791	387	304	534	356792	34.6463	1983.96	2029	773	3012	1811353	473.277	-0.0111694	-0.254815	0.290553	1.88754
D1212	831940	139	1955.41	1513.46	1527.02	880	880		412.455	411	293	530	376571	40.7616	1946.48	2002	695	2981	1777138	531.312	-0.00521342	-0.106059	0.26359	1.52846
D122	309308	139	2050.04	1481.57	1664.49	593	593	262	179.278	179	134	212	85874	10.9482	2990.27	2993	2317	3577	1432338	234.676	0.0185677	0.597012	0.132613	2.98384
D122	309322	139	2046.97	1483.42	1671.26	594	594	262	176.534	176	148	223	84560	11.9438	3028.29	3089	2067	3755	1450553	328.814	0.0160218	0.466148	0.123759	2.02853
D122	309329	139	2046.97	1484.03	1671.26	595	595	262	173.91	174	134	218	83303	13.6465	3045.54	3129	1911	3862	1458815	455.578	0.0118361	0.298148	0.144387	1.68689
D122	309343	139	2046.35	1484.03	1660.8	596	596	262	184.161	183	144	223	88213	12.7859	3171.9	3191	2471	3938	1519342	326.639	0.0165929	0.470188	0.161115	2.6949
D122	309371	139	2045.12	1492.64	1660.19	600	600	262	180.34	179	147	224	86383	12.3789	2613.16	2696	1378	3149	1251702	321.208	0.00461059	0.133721	0.154054	2.17199
D122	309564	139	2027.29	1524.62	1663.88	605	605	262	164.428	163	137	205	78761	12.0452	2552.08	2534	1034	3629	1222448	573.401	0.0210447	0.562718	0.258357	1.82761
D122	309604	139	2052.48	1467.69	1584.62	655	655	262	284.424	282	219	362	136239	27.3812	2331.73	2331	1711	2888	1116899	305.687	-0.00106229	-0.0220927	0.144481	1.92591
D122	309612	139	2046.75	1462.3	1590.74	654	654	262	284.595	282	212	375	136321	33.0641	2414.52	2428	1698	3011	1156555	298.493	-0.00525787	-0.0909912	0.159087	2.22047
D122	309619	139	2038.92	1463.97	1590.26	653	653	262	306.889	306	227	404	147000	33.3533	2157.33	2162	1385	2818	1033360	300.761	-0.00530917	-0.0982227	0.142364	1.78781
D122	309626	139	2036.54	1462.95	1584.08	652	652	262	334.879	334	239	436	160407	35.9078	1972.93	2015	1055	2638	945034	384.346	0.00297158	0.0552622	0.141228	1.27048
D122	309633	139	2040.64	1468.33	1579.65	651	651	262	317.411	314	221	436	152040	36.3932	1889.69	1912	1194	2594	905161	292.75	-0.00189786	-0.0331682	0.148985	1.67399
D122	309647	139	2046.5	1471.81	1572.43	649	649	262	288.501	285	220	381	138192	32.6133	1584.11	1643	854	2024	758788	286.495	-0.00838166	-0.149544	0.123208	1.21304
D122	309640	139	2045.09	1468.48	1574.59	650	650	262	296.965	296	231	393	142246	30.7059	1715.86	1741	1057	2174	821896	227.202	-0.0103862	-0.203003	0.153176	2.00629
D122	309654	139	2050.44	1479.33	1571.2	648	648	262	282.136	283	219	359	135143	26.7998	1508.83	1548	775	2203	722728	347.141	0.00437058	0.0916222	0.0893882	0.713282
D122	309661	139	2052.99	1481.8	1552.06	647	647	262	278.031	278	226	330	133177	17.4718	2258.73	2292	1639	2843	1081931	260.094	-0.00715817	-0.22946	0.165292	2.46366
D122	309668	139	2047.99	1487.6	1556.71	645	645	262	270.217	270	221	328	129434	18.5708	2370	2454	1608	2822	1135228	272.792	-0.0118714	-0.349624	0.152876	2.30411
D122	309675	139	2055.16	1496.16	1566.35	642	642	262	238.67	238	183	293	114323	20.5302	1995.7	2042	1262	2477	955941	258.773	-0.00803169	-0.188254	0.139358	1.8866
D122	309682	139	2065.04	1500.21	1564.66	639	639	262	243.246	243	188	309	116515	21.2602	2166.92	2181	1477	2788	1037957	277.931	0.00226401	0.0516897	0.150658	2.04166
D122	309689	139	2056.1	1514.31	1572.34	634	634	262	222.384	223	175	271	106522	19.3758	1577.91	1587	1201	2108	755819	197.055	-0.0106037	-0.246016	0.0893959	1.31418
D122	309698	139	2052.92	1517.82	1590.02	630	630	262	200.388	201	156	259	95986	17.569	1329.39	1320	873	1824	636776	190.542	-0.00498724	-0.114337	0.166215	1.98876
D122	309705	139	2043.54	1515.8	1604.37	626	626	262	210.196	212	159	272	100684	18.9352	1548.11	1583	681	2151	741545	307.478	-0.00587776	-0.131267	0.22256	1.83313
D122	309714	139	2030.89	1520.26	1604.37	625	625	262	229.62	228	172	287	109988	21.7484	1378.43	1368	687	2222	660270	368.516	0.0102403	0.214042	0.13498	0.889696
D122	309721	139	2013.78	1529.94	1621.48	620	620	262	185.161	185	135	230	88692	15.1213	2037.71	2066	1039	2712	976064	382.516	0.00813107	0.197524	0.170156	1.54926
D122	309735	139	2009.31	1526.96	1688.45	610	610	262	166.18	165	135	218	79600	13.3318	2436.09	2411	1627	3415	1166886	378.255	0.0182988	0.447986	0.137739	1.55938
D122	309728	139	2007.82	1517.29	1638.59	615	615	262	193.374	192	157	251	92626	17.244	2645.12	2637	1870	3475	1267013	328.342	-0.00350309	-0.0788433	0.174648	2.39555
D122	309751	139	2054.71	1451.32	1583.88	665	665	262	307.244	304	231	420	147170	32.4228	2481.05	2544	1486	3297	1188423	404.386	-0.000741	-0.0140601	0.148097	1.58284
D122	309744	139	2056.2	1465.46	1584.62	660	660	262	274.829	274	208	343	131643	26.7533	2673.71	2750	1538	3355	1280707	381.478	0.00221741	0.0454568	0.180842	2.14676
D122	309758	139	2049.5	1455.04	1583.88	670	670	262	298.447	297	230	375	142956	29.3307	2052.85	2071	1168	2811	983313	374.552	-0.00768088	-0.157519	0.1168	1.14641
D122	309765	139	2043.55	1453.55	1569	675	675	262	309.699	310	227	384	148346	28.7849	2031.95	2125	1064	2602	973306	338.66	0.00302331	0.06486	0.171505	1.75676
D122	309772	139	2038.34	1440.16	1583.88	680	680	262	269.493	269	211	328	129087	21.8354	2478.48	2518	1529	3197	1187191	299.622	0.00452689	0.111238	0.165996	2.35528
D122	309779	139	2046.52	1439.42	1583.88	685	685	262	248.595	249	196	308	119077	19.9418	2217.32	2331	1063	3006	1062096	464.225	0.00333783	0.0829421	0.153699	1.27265
D122	309786	139	2043.55	1442.39	1578.67	690	690	262	249.919	250	189	305	119711	20.7666	2561.09	2525	1732	3401	1226761	338.168	0.00160477	0.0385639	0.156943	2.05472
D122	309793	139	2042.8	1436.44	1574.95	695	695	262	283.693	284	228	340	135889	19.8438	2783.55	2827	1803	3352	1333321	269.135	0.00661646	0.187938	0.162305	2.88848
D122	309807	139	2034.62	1426.02	1554.11	705	705	262	360.641	357	288	461	172747	32.3237	2406.97	2421	1764	2931	1152937	295.014	-0.00608201	-0.136547	0.1675	2.34108
D122	309800	139	2043.55	1433.46	1568.25	700	700	262	294.104	295	220	360	140876	22.8032	2410.96	2546	1155	3143	1154848	449.749	0.00189292	0.0487357	0.155104	1.43963
D122	309814	139	2034.62	1438.67	1573.46	710	710	262	320.812	320	241	426	153669	27.7938	2211.8	2292	1224	2765	1059452	333.747	-0.00364552	-0.0844653	0.16896	1.91577
D122	309821	139	2030.9	1463.97	1577.93	715	715	262	323.215	322	256	429	154820	29.6815	1685.59	1699	879	2346	807399	321.86	-0.00999427	-0.219861	0.147578	1.34696
D122	309828	139	2032.39	1469.92	1577.93	720	720	262	328.355	325	229	422	157282	33.0047	1918.72	1905	1188	2696	919067	328.096	-0.00770039	-0.154407	0.172661	1.72212
D122	309835	139	2033.13	1466.95	1577.93	725	725	262	342.883	340	264	465	164241	35.4416	1785.11	1811	1125	2458	855068	317.855	-0.0123147	-0.241251	0.159659	1.54642
D122	309842	139	2027.92	1468.44	1595.04	730	730	262	339.338	337	267	436	162543	31.7149	2052.07	2091	1410	2440	982940	197.658	-0.00360713	-0.0774694	0.130813	2.40197
D122	309851	139	2024.2	1476.62	1589.83	735	735	262	315.167	314	208	421	150965	32.2736	1939.34	2046	780	2909	928943	558.926	-0.00553775	-0.10876	0.1607	0.960782
D122	309858	139	2024.94	1484.06	1585.37	740	740	262	302.994	302	239	384	145134	24.1748	2186.87	2197	1256	2709	1047509	255.336	0.00673343	0.167657	0.155262	2.3021
D122	309865	139	2027.18	1493.73	1577.18	745	745	262	298.251	298	252	357	142862	22.3619	1893.6	1920	1167	2416	907036	251.179	0.00908131	0.240063	0.130883	1.74502
D122	309879	139	2032.39	1495.22	1553.37	755	755	262	303.612	303	255	363	145430	18.0244	2507.14	2519	1854	2912	1200922	187.641	0.00560011	0.187611	0.142765	3.33846
D122	309872	139	2029.41	1500.43	1560.07	750	750	262	291.962	292	222	364	139850	24.017	2100.47	2128	1128	2750	1006123	350.968	0.0031615	0.0766235	0.134832	1.42213
D122	309886	139	2029.41	1496.71	1549.65	760	760	262	310.639	311	252	376	148796	20.5817	2167.96	2187	1195	2866	1038454	381.681	-0.00555436	-0.1686	0.123766	1.25114
D122	309893	139	2033.87	1507.87	1545.93	765	765	262	302.61	303	246	351	144950	17.131	2188.11	2244	1592	2538	1048103	197.799	0.00704505	0.247152	0.130279	2.55013
D122	309900	139	2030.15	1525.73	1545.93	770	770	262	270.639	272	204	318	129636	17.2628	1839.8	1917	997	2336	881263	312.823	0.00778528	0.242222	0.116771	1.22991
D122	309907	139	2024.94	1526.48	1539.98	775	775	262	278.079	278	226	318	133200	14.4484	1922.72	2001	981	2359	920985	274.814	0.00435813	0.167029	0.115816	1.45239
D122	309914	139	2027.92	1532.43	1534.02	780	780	262	280.628	280	224	329	134421	17.1634	2092.27	2159	1274	2648	1002197	266.52	0.00988767	0.320169	0.164341	2.21607
D122	309921	139	2033.13	1529.45	1534.02	785	785	262	282.1	282	223	330	135126	15.2231	2091.59	2168	1117	2647	1001870	353.961	0.00780554	0.287049	0.17662	1.774
D122	309935	139	2023.46	1545.08	1531.79	795	795	262	277.048	277	224	327	132706	18.4588	2291.95	2394	1069	3099	1097844	461.276	0.0139714	0.413614	0.16623	1.41644
D122	309928	139	2022.71	1550.29	1534.02	790	790	262	265.564	265	225	334	127205	16.5303	1999.89	2039	1212	2668	957949	284.614	0.00744877	0.237564	0.180802	2.15183
D122	309942	139	2016.76	1553.26	1531.79	800	800	262	283.311	282	231	335	135706	15.9562	2496.09	2583	1249	3162	1195629	378.98	0.0150841	0.527693	0.176513	1.97631
D122	309949	139	2020.48	1553.26	1531.79	805	805	262	289.779	290	239	345	138804	17.5928	2341.73	2383	1294	3034	1121688	296.673	0.00710882	0.232532	0.131098	1.82971
D122	309956	139	2013.78	1571.12	1531.79	810	810	262	282.843	283	215	331	135482	17.7352	2135.06	2241	1023	2959	1022692	497.064	0.0157501	0.494578	0.118452	0.909811
D122	309963	139	2016.02	1582.28	1531.79	815	815	262	273.779	274	216	335	131140	18.2048	2321.46	2404	1365	2917	1111981	322.321	0.017517	0.517799	0.148602	1.86362
D122	309970	139	2028.66	1579.31	1531.79	820	820	262	258.052	260	193	302	123607	16.4294	2429.56	2469	1605	3001	1163759	315.533	0.0129278	0.400923	0.141175	1.9051
D122	309977	139	2021.22	1590.47	1531.79	825	825	262	265.058	265	226	317	126963	14.072	2694.38	2742	1783	3558	1290610	327.694	0.0143436	0.532708	0.127612	1.86103
D122	309991	139	2018.99	1601.63	1527.33	835	835	262	240.23	240	201	279	115070	15.0525	2016.94	2070	970	2824	966114	436.178	0.00140103	0.0446566	0.112447	0.93482
D122	309984	139	2010.06	1593.44	1528.07	830	830	262	258.146	258	220	291	123652	13.0316	2041.31	2188	893	3033	977788	552.009	0.0026236	0.103671	0.114933	0.762412
D122	309998	139	2018.25	1608.33	1514.68	840	840	262	245.612	245	190	294	117648	16.9818	2358.51	2432	1512	2972	1129726	295.596	0.0117263	0.335268	0.156778	2.16273
D122	310005	139	2013.04	1606.84	1508.72	845	845	262	240.436	239	202	284	115169	14.8627	2120.03	2263	809	2954	1015494	542.378	0.00790715	0.253824	0.131322	0.907449
D122	310012	139	2000.39	1612.05	1507.24	850	850	262	244.628	245	196	287	117177	15.4638	2470.66	2478	1814	3134	1183445	266.703	0.0156171	0.486509	0.128166	2.10482
D122	310019	139	2009.32	1625.44	1487.15	855	855	262	232.816	234	188	267	111519	14.6504	2543.2	2619	1779	2977	1218192	257.639	0.0132912	0.416891	0.121004	2.13103
D1221	438965	139	1863.35	1657.47	1353.95	940	940		209.698	210	167	274	243459	14.2649	631.761	594	203	1307	733474	261.086	9.32E-04	0.0273831	0.0863511	0.384678
D1221	438972	139	1837.16	1657.47	1301.57	945	945		238.419	238	197	294	276804	12.4005	1149.81	1137	564	2432	1334926	333.794	-0.00147813	-0.0569225	0.199494	1.1458
D1221	438979	139	1830.18	1650.48	1301.57	950	950		234.944	235	186	284	272770	15.8855	1237.7	1136	382	2761	1436968	567.693	-0.00171345	-0.0507703	0.211754	0.761988
D1221	438986	139	1816.21	1641.75	1264.9	955	955		242.826	242	196	303	281921	14.7068	1244.87	1125	482	2511	1445297	535.389	0.00235562	0.0776052	0.211547	0.811993
D1221	438993	139	1831.92	1638.26	1264.9	960	960		226.809	227	171	273	263325	14.214	871.907	811	370	2018	1012284	315.542	0.00660531	0.209415	0.160732	0.765265
D1221	439007	139	1824.94	1636.51	1264.9	970	970		233.053	232	195	286	270575	14.0721	846.468	832	418	1443	982749	225.416	0.00373115	0.123126	0.195527	1.2283
D1221	439000	139	1830.18	1638.26	1282.36	965	965		231.99	231	180	322	269340	17.2443	1307.03	1297	529	2132	1517463	367.875	0.00869956	0.232054	0.27106	1.51536
D1221	439014	139	1809.22	1640	1247.43	975	975		248.811	248	203	303	288870	14.7075	793.363	784	352	1253	921094	188.516	0.00769964	0.258524	0.151384	1.10665
D1221	439021	139	1817.95	1641.75	1212.51	980	980		231.888	232	177	286	269222	16.1664	379.594	337	163	846	440709	150.84	-0.00535294	-0.15439	0.0149097	0.0739388
D1221	439028	139	1821.45	1624.29	1212.51	985	985		237.719	238	183	279	275992	12.9118	760.156	720	374	1633	882541	254.646	-0.00223398	-0.0824441	0.12099	0.644382
D1221	439035	139	1828.43	1619.05	1212.51	990	990		233.414	233	187	274	270994	13.2753	920.455	900	420	1564	1068648	259.533	0.00395148	0.138407	0.140074	0.871492
D1221	439042	139	1837.16	1620.8	1195.05	995	995		219.658	220	169	265	255023	11.8971	442.293	431	193	830	513502	126.503	0.00327534	0.120552	0.0612374	0.403501
D1221	310026	139	2003.37	1626.18	1481.19	860	860		234.921	235	191	280	112527	13.7626	2588.22	2639	1763	3130	1239755	254.711	0.0152345	0.512289	0.126675	2.28494
D1221	439049	139	1824.94	1612.07	1195.05	1000	1000		222.474	222	170	282	258292	16.1919	694.289	666	416	1132	806070	156.658	0.00451496	0.123511	0.182144	1.36572
D1221	310033	139	1993.69	1631.39	1490.12	865	865		215.601	215	177	257	103273	11.9582	1142.48	1169	753	1468	547250	158.291	0.00598396	0.214494	0.107	1.39528
D1221	439056	139	1823.19	1615.56	1195.05	1005	1005		215.994	217	167	261	250769	12.9385	723.418	703	412	1199	839888	163.206	0.00191892	0.0639456	0.175113	1.32106
D1221	439071	139	1812.72	1598.1	1160.12	1015	1015		247.455	247	210	292	287295	13.8205	952.293	943	473	1412	1105612	203.794	-0.00112416	-0.0403013	0.205695	1.59439
D1221	310047	139	1983.27	1632.88	1478.96	875	875		221.353	223	174	278	106028	14.2442	1207.61	1214	714	1726	578446	217.509	0.00887145	0.273297	0.149369	1.44305
D1221	310040	139	1987.74	1637.35	1482.68	870	870		218.405	218	172	261	104616	14.5596	1100.72	1070	458	1772	527245	269.518	-0.000376	-0.0112939	0.129785	0.938311
D1221	439064	139	1828.43	1608.57	1177.59	1010	1010		223.303	223	176	290	259255	16.6525	521.129	520	260	822	605031	113	0.00337155	0.0901182	0.1588	1.26397
D1221	439078	139	1824.94	1578.89	1160.12	1020	1020		231.838	231	183	298	269164	14.8324	638.511	627	460	920	741311	89.266	-0.00191385	-0.0599436	0.0687578	0.920354
D1221	310054	139	1983.27	1647.76	1478.22	880	880		210.24	210	164	272	100705	15.6822	1197.33	1209	491	1889	573523	352.741	-0.000628	-0.0168356	0.0942531	0.584747
D1221	310062	139	1991.46	1631.39	1478.22	885	885		220.415	221	170	268	105579	15.2649	2030.92	2043	1262	2692	972811	294.046	0.014976	0.426106	0.189308	2.19878
D1221	439085	139	1824.94	1559.68	1177.59	1025	1025		241.948	242	188	293	280902	15.1869	495.674	493	363	641	575477	54.3447	0.00263716	0.0838066	0.0522359	0.905575
D1221	310069	139	1979.55	1626.18	1478.22	890	890		224.749	225	178	269	107655	13.1795	2034.21	2099	1145	2604	974386	308.289	0.01743	0.584284	0.181871	2.03077
D1221	439092	139	1810.97	1568.41	1158.38	1030	1030		242.88	243	188	329	281984	17.6455	568.047	540	285	969	659503	160.623	-0.00199931	-0.055149	0.0655668	0.43522
D1221	310077	139	1969.14	1626.93	1452.92	895	895		224.42	225	180	260	107497	13.7978	2081.94	2162	1106	2688	997247	371.665	0.0174022	0.55641	0.170113	1.62875
D1221	439099	139	1793.51	1568.41	1158.38	1035	1035		257.229	257	206	306	298643	14.4741	576.015	577	385	776	668753	74.9547	-0.00442349	-0.157924	0.133985	1.81599
D1221	310084	139	1974.35	1620.23	1439.52	900	900		221.067	221	181	264	105891	11.8747	1866.22	1878	1155	2518	893917	266.238	0.0134717	0.494927	0.182516	2.16379
D1221	439106	139	1784.78	1573.65	1140.92	1040	1040		269.339	269	204	335	312702	19.4973	557.745	555	315	864	647542	110.278	-0.00273048	-0.0756452	0.113418	1.03039
D1221	439113	139	1774.3	1575.39	1123.45	1045	1045		279.339	277	212	351	324312	20.0764	456.092	463	293	599	529523	57.5297	-0.00871191	-0.244562	0.102183	1.46999
D1221	310091	139	1969.14	1618.74	1433.57	905	905		221.211	221	176	267	105960	14.9807	1831.31	1898	892	2570	877198	390.49	0.0209211	0.605197	0.208763	1.61992
D1221	439127	139	1795.25	1573.65	1071.07	1055	1055		326.454	325	241	418	379013	28.6541	465.209	464	309	645	540108	73.6569	-0.00496172	-0.113621	0.107993	1.23119
D1221	439120	139	1797	1589.36	1123.45	1050	1050		250.695	249	204	310	291057	16.393	427.841	423	261	605	496723	62.9812	-0.00728663	-0.224502	0.0747394	0.944816
D1221	310098	139	1959.46	1621.72	1426.13	910	910		220.449	221	173	254	105595	11.7479	1760.01	1741	1119	2473	843045	263.622	0.0116009	0.430389	0.161789	1.85946
D1221	439134	139	1779.54	1580.63	1071.07	1060	1060		318.517	316	264	412	369798	22.9624	406.838	391	229	636	472339	86.1835	-0.0141574	-0.398401	0.0528278	0.473732
D1221	310105	139	1948.3	1640.32	1426.13	915	915		211.749	212	157	262	101428	14.2202	1877.76	1935	841	2560	899449	383.175	0.00303108	0.0899976	0.196447	1.60926
D1221	310119	139	1910.35	1632.14	1389.67	925	925		214.578	215	180	248	102783	11.8615	1310.42	1311	740	1849	627689	259.187	0.00970967	0.347923	0.157667	1.37716
D1221	439141	139	1781.28	1582.38	1071.07	1065	1065		305.372	306	250	368	354537	21.9361	397.581	391	288	593	461591	54.4802	8.33E-04	0.0231732	0.055947	0.773306
D1221	310112	139	1926.72	1635.86	1396.37	920	920		217.056	217	174	257	103970	13.2478	1802.11	1839	1162	2356	863213	252.713	0.0150842	0.486943	0.188139	2.25838
D1221	439148	139	1770.81	1563.17	1051.86	1070	1070		323.657	324	268	384	375766	20.1913	466.534	468	265	660	541646	90.8415	-0.00106735	-0.0342549	0.0875053	0.826479
D1221	310126	139	1887.29	1633.63	1359.16	930	930		218.601	219	184	255	104710	12.5394	1164.86	1180	548	1601	557966	225.194	0.00746788	0.258448	0.118808	1.09859
D1221	310133	139	1884.31	1652.23	1353.95	935	935		207.451	207	173	247	99369	11.7495	1036.94	1041	416	1727	496693	331.616	-0.00394767	-0.139954	0.108138	0.610283
D1221	439155	139	1748.11	1556.19	1034.4	1075	1075		358.365	356	300	435	416062	24.3555	238.909	232	172	367	277373	35.2428	-0.00519197	-0.153586	0.00519391	0.0700546
D1221	439162	139	1749.85	1543.96	1034.4	1080	1080		350.613	350	289	427	407062	20.03	373.013	372	233	530	433068	59.8509	-0.00418771	-0.147224	0.0536577	0.634769
D1221	439169	139	1753.34	1542.22	1034.4	1085	1085		338.907	339	286	406	393471	16.7422	361.315	360	246	479	419487	45.0245	-0.00368965	-0.14993	0.0512209	0.782024
D1222	327839	139	1874.08	1563.58	1034.32	985	985		336.091	334	249	438	390202	30.8295	876.53	892	495	1159	1017651	134.1	-3.89e-05	-0.000848	0.139222	1.59759
D1222	327846	139	1866.11	1568.36	1045.48	980	980		362.485	358	257	506	420845	42.3475	851.847	852	593	1145	988994	109.381	-0.00388055	-0.066692	0.105885	1.49133
D1222	327853	139	1874.08	1566.76	1045.48	975	975		431.201	428	321	580	500624	50.1089	842.152	886	442	1098	977739	142.859	0.00649212	0.111012	0.0806851	0.880252
D1222	327861	139	1861.33	1573.14	1082.13	970	970		443.353	436	326	620	514733	61.5413	738.708	780	373	1027	857640	149.568	0.00380271	0.0545831	0.0697545	0.644098
D1222	327868	139	1878.86	1568.36	1082.13	965	965		401.464	398	287	571	466100	49.8222	873.267	897	472	1143	1013863	137.47	-0.00319815	-0.0517064	0.1302	1.46361
D1222	327875	139	1872.48	1565.17	1077.35	960	960		466.911	464	332	624	542084	58.5797	621.301	603	287	1095	721331	186.837	0.0221254	0.345067	0.0611398	0.383195
D1222	327882	139	1885.23	1574.73	1098.07	955	955		334.703	331	254	443	388590	29.757	1071.14	1077	730	1353	1243593	141.262	-0.00890767	-0.202185	0.157448	2.06293
D1222	327890	139	1896.39	1589.08	1121.98	950	950		323.137	319	254	474	375162	33.2321	835.442	877	271	1341	969948	295.925	-0.00937961	-0.184135	0.0960246	0.494684
D1222	327897	139	1913.92	1592.26	1153.85	945	945		334.825	328	254	492	388732	40.7054	1015.95	1038	430	1465	1179520	222.614	3.68E-04	0.00604706	0.146942	1.16938
D1222	327911	139	1925.08	1606.61	1192.1	935	935		307.208	300	232	434	356668	38.0366	1084.16	1144	555	1450	1258710	207.805	-0.010435	-0.170337	0.151398	1.37203
D1222	327904	139	1917.11	1597.04	1172.98	940	940		326.932	320	236	493	379568	45.773	1023.36	1027	546	1432	1188116	184.81	-0.0131811	-0.190806	0.141825	1.37558
D1222	327918	139	1913.92	1598.64	1201.67	930	930		310.853	305	229	425	360900	33.1787	1115.18	1181	516	1535	1294725	243.131	-0.0264159	-0.508414	0.154267	1.22604
D1222	327925	139	1923.48	1614.58	1220.79	925	925		337.239	328	247	495	391535	46.5239	1192.38	1261	608	1586	1384354	225.919	-0.0157881	-0.232559	0.166787	1.50891
D1222	327932	139	1937.83	1619.36	1243.1	920	920		281.204	278	213	368	326478	24.7684	1231.45	1230	768	1635	1429711	174.237	-0.0209034	-0.484781	0.176145	2.11698
D1222	327939	139	1948.99	1630.51	1274.98	915	915		320.717	311	238	467	372353	42.173	1379.28	1420	660	1771	1601343	211.77	-0.00740995	-0.113544	0.199598	2.1674
D1222	327946	139	1960.14	1644.86	1268.6	910	910		315.147	305	232	439	365886	43.3121	1244.82	1250	620	1915	1445239	324.877	0.0103629	0.149259	0.153932	1.02227
D1222	327953	139	1964.92	1643.26	1271.79	905	905		263.799	260	189	372	306271	27.2743	1281.77	1302	788	1635	1488131	156.807	-0.00882111	-0.172155	0.16708	2.34044
D1222	327960	139	1972.89	1649.64	1282.95	900	900		233.045	233	181	298	270565	14.5586	1184.56	1215	713	1477	1375278	148.691	-0.000754	-0.0241528	0.15578	2.14753
D1222	327975	139	1990.42	1665.58	1316.42	890	890		226.682	225	169	304	263178	17.4485	1035	1016	558	1615	1201632	211.75	0.00839586	0.216333	0.138288	1.18762
D1222	327968	139	1974.49	1663.98	1308.45	895	895		218.85	218	174	265	254085	14.3099	935.021	897	454	1574	1085559	281.611	-0.00600179	-0.184687	0.106844	0.641012
D1222	327982	139	2003.17	1659.2	1333.95	885	885		209.978	210	154	268	243785	16.332	1140.6	1139	590	1764	1324236	244.378	0.00420744	0.107736	0.131236	1.08293
D1222	327989	139	2004.77	1662.39	1351.48	880	880		211.825	212	154	255	245929	14.9721	1142.79	1166	541	1641	1326782	215.145	0.00929109	0.26048	0.1436	1.33397
D1222	327996	139	2006.36	1659.2	1357.86	875	875		216.976	217	165	283	251909	15.4105	1283.3	1325	644	1846	1489916	257.971	0.00973242	0.271418	0.185868	1.5594
D1222	328003	139	2017.52	1659.2	1367.42	870	870		211.152	212	149	264	245148	17.0309	1093.79	1123	445	1742	1269894	287.206	0.00738473	0.181772	0.127466	0.861118
D1222	328010	139	2027.08	1651.23	1388.14	865	865		208.433	209	165	246	241991	11.9995	1150.72	1220	531	1654	1335982	249.321	0.0110326	0.379095	0.132782	1.08201
D1222	328017	139	2023.89	1643.26	1405.67	860	860		218.857	218	175	258	254093	13.1404	1932.58	1954	1039	2748	2243731	400.519	0.0169359	0.554746	0.228325	1.79385
D2	293859	139	1926.65	1061.98	1484.03	113	113	216	146.248	146	125	168	70053	6.64891	1767.84	1771	1121	2157	846795	218.834	0.00415263	0.181926	0.114215	1.6562
D2	293875	139	1925.97	1054.48	1483.69	114	114	216	146.081	146	120	170	69973	7.52455	1497.13	1501	1194	1745	717125	87.3247	0.00477646	0.184578	0.0865704	2.7319
D2	293887	139	1913.71	1056.87	1471.43	116	116	216	148.977	148	124	183	71360	9.96361	1594.85	1599	1211	1948	763932	141.189	0.00838748	0.248735	0.0918526	1.90054
D2	293882	139	1917.11	1056.19	1471.43	115	115	216	147.854	147	123	179	70822	8.59889	1513.08	1514	1214	1744	724766	110.537	0.00795456	0.271391	0.0895172	2.24935
D2	293894	139	1904.51	1061.64	1453.03	120	120	216	146.593	147	122	177	70218	9.222	1138.57	1153	796	1356	545375	99.8056	-0.00036	-0.0114559	0.043332	0.947592
D2	293899	139	1907.71	1055.22	1450.65	121	121	216	146.825	146	120	177	70329	8.6488	1201.78	1204	1050	1338	575654	51.924	0.0029448	0.0996898	0.0341874	1.53022
D2	293904	139	1912.69	1054.48	1444.52	122	122	216	144.476	144	118	174	69204	8.72229	1165.33	1173	916	1361	558191	89.4037	0.00314943	0.104007	0.0730606	1.77493
D2	294068	139	1915.73	1051.01	1436.69	125	125	216	142.228	142	121	162	61869	8.00439	1122.3	1124	958	1354	488201	64.7036	-0.000645	-0.0229228	0.0710787	2.30213
D2	294076	139	1910.51	1049.7	1434.09	123	123	216	147.517	148	126	175	64170	8.04404	1234.06	1245	976	1429	536814	87.7123	0.00462031	0.168682	0.101362	2.58971
D2	294086	139	1922.68	1050.14	1429.74	126	126	216	140.529	140	114	183	61130	9.34495	1198.49	1199	1020	1397	521341	68.5403	1.24E-04	0.00373304	0.0620542	2.04334
D2	294081	139	1913.99	1051.01	1434.09	124	124	216	144.92	145	122	180	63040	9.17472	1180.43	1184	965	1360	513488	74.2123	0.00380393	0.119715	0.0904655	2.63916
D2	294091	139	1925.29	1048.83	1429.74	130	130	216	142.103	142	127	165	61815	6.99676	1368.7	1380	1107	1622	595384	99.9806	0.00198406	0.0804325	0.0558151	1.44739
D2	294102	139	1940.51	1041.88	1423.65	140	140	216	140.193	140	117	160	60984	6.87709	1107.8	1106	944	1299	481893	65.2597	8.95E-04	0.0364709	0.0810351	2.54495
D2	294097	139	1932.68	1047.09	1416.7	135	135	216	138.823	138	120	165	60388	6.58748	1168.7	1166	1040	1320	508386	49.2055	0.00173708	0.0730865	0.0566805	2.54807
D2	294107	139	1946.59	1047.96	1424.52	145	145	216	140.791	141	119	162	61244	7.25982	1044.26	1046	825	1250	454254	79.8049	0.00358223	0.138446	0.0655298	1.60947
D2	294117	139	1953.11	1058.4	1414.09	155	155	216	142.416	142	114	171	61951	8.67324	1102.66	1098	890	1361	479658	88.671	0.00820214	0.26717	0.102389	2.30998
D2	294112	139	1948.33	1057.96	1424.52	150	150	216	142.802	143	118	166	62119	7.47885	1019.8	1033	739	1235	443613	109.357	0.00934683	0.353634	0.0880317	1.50902
D2	294122	139	1957.9	1061.44	1410.61	160	160	216	138.179	138	118	174	60108	7.46729	868.848	877	701	1039	377949	68.0621	0.00333183	0.122899	0.0519078	1.25986
D2	294133	139	1963.55	1057.53	1410.52	162	162	216	137.262	137	117	159	59709	6.71235	704.474	704	556	907	306446	61.8861	0.00221568	0.0904174	0.0276624	0.612832
D2	294128	139	1960.07	1059.26	1410.52	161	161	216	137.63	137	118	159	59869	6.48526	804.257	808	628	982	349852	78.9302	0.00241962	0.10245	0.0413197	0.808639
D2	294143	139	1967.46	1056.22	1410.52	164	164	216	136.069	136	119	157	59190	6.37209	693.674	697	541	864	301748	73.973	7.15E-04	0.0304955	0.0462249	0.828634
D2	294138	139	1967.03	1057.09	1410.52	163	163	216	137.067	137	116	166	59624	7.43653	736.598	741	570	923	320420	71.402	-0.000742	-0.0273565	0.045644	0.900636
D2	294148	139	1965.29	1056.66	1410.52	165	165	216	136.333	137	113	158	59305	6.28117	721.699	729	559	844	313939	60.0718	0.00193579	0.0838705	0.0516641	1.18039
D2	294158	139	1966.16	1055.79	1410.52	167	167	216	136.703	137	118	159	59466	6.48585	824.991	841	636	989	358871	76.9257	0.00376875	0.158273	0.0584811	1.18506
D2	294153	139	1964.42	1057.96	1410.52	166	166	216	137.754	137	119	164	59923	6.22665	793.464	803	596	1018	345157	96.078	0.00448066	0.19737	0.0583197	0.91019
D2	294163	139	1970.07	1054.92	1410.52	170	170	216	135.464	135	111	172	58927	8.22442	795.464	801	526	1075	346027	123.196	0.0039821	0.130658	0.0637602	0.774034
D2	294173	139	1980.5	1053.18	1400.96	172	172	216	133.308	133	114	152	57989	6.36825	700.264	719	486	923	304615	100.724	0.00110871	0.0463666	0.0564292	0.742717
D2	294168	139	1975.72	1057.09	1400.96	171	171	216	135.32	135	112	162	58864	8.0021	791.984	783	606	1016	344513	98.0436	0.00581642	0.195579	0.0826561	1.23342
D2	294183	139	1979.2	1049.7	1400.96	174	174	216	133.989	133	111	158	58285	6.20371	702.283	711	558	837	305493	56.4579	0.00267029	0.115039	0.0761282	1.75994
D2	294178	139	1979.2	1051.44	1400.96	173	173	216	134.041	134	108	163	58308	6.73208	723.531	733	550	905	314736	76.1256	0.00109427	0.0435282	0.0742721	1.31422
D2	294188	139	1981.81	1048.4	1394	175	175	216	130.828	131	114	149	56910	6.1115	618.846	623	497	734	269198	43.4057	2.94E-04	0.012579	0.0561716	1.51652
D2	294198	139	1980.94	1040.14	1394	177	177	216	130.678	131	114	153	56845	5.50805	727.699	727	623	842	316549	43.9979	4.46E-05	0.00211544	0.0758609	2.33245
D2	294193	139	1980.94	1044.05	1394	176	176	216	132.517	132	113	156	57645	6.45163	658.977	653	517	830	286655	50.9243	0.00329927	0.135089	0.0517703	1.2739
D2	294207	139	1978.33	1046.22	1394	180	180	216	132.584	132	116	152	57674	6.31757	809.154	822	637	988	351982	70.9284	0.00368371	0.154049	0.0925007	1.93181
D2	294219	139	1983.11	1042.31	1394	181	181	216	133.798	134	117	151	58202	6.38225	876.697	907	663	1046	381363	91.4289	0.00743038	0.309244	0.0812754	1.44151
D2	294229	139	1986.59	1046.66	1394	183	183	216	132.807	132	112	162	57771	7.14559	909.554	916	734	1080	395656	76.3068	0.00309908	0.114842	0.0609317	1.36915
D2	294224	139	1986.59	1044.92	1394	182	182	216	132.554	132	118	160	57661	6.00758	902.805	926	667	1128	392720	104.457	0.00279706	0.123087	0.0697142	1.12652
D2	294239	139	1991.37	1044.49	1394	185	185	216	132.483	132	113	160	57630	7.13766	869.646	878	632	1061	378296	97.2048	0.00100174	0.0371497	0.0622552	1.04865
D2	294234	139	1992.24	1048.4	1394	184	184	216	133.554	133	112	158	58096	6.83975	857.545	862	643	1113	373032	102.176	0.00295951	0.115235	0.0478038	0.765809
D2	294244	139	1995.72	1045.79	1394	186	186	216	132.715	133	112	155	57731	6.45771	847.653	859	661	1040	368729	83.8105	0.0031346	0.128438	0.0744744	1.40204
D2	294254	139	1998.33	1047.53	1394	188	188	216	132.267	132	112	150	57536	6.30103	799.786	804	626	943	347907	54.6274	0.0050136	0.209434	0.0691392	1.89358
D2	294249	139	1998.33	1044.92	1394	187	187	216	131.897	132	108	153	57375	7.32214	848.395	877	631	1007	369052	82.5853	1.83E-04	0.00660962	0.0690316	1.32673
D2	294259	139	1998.33	1050.14	1394	189	189	216	133.621	133	109	153	58125	6.43515	898.837	913	721	1040	390994	67.8295	0.00228531	0.0946889	0.0736716	1.81853
D2	294269	139	1993.98	1053.61	1395.74	191	191	216	133.789	134	114	158	58198	6.41185	901.664	903	759	1071	392224	54.0513	0.00285064	0.118624	0.0700486	2.18406
D2	294264	139	1995.72	1051.44	1395.74	190	190	216	134.533	134	110	153	58522	7.34443	915.828	924	689	1104	398385	76.4812	0.00812349	0.29521	0.0754603	1.6804
D2	294279	139	1996.15	1076.22	1395.74	200	200	216	132.402	132	112	164	57595	7.2938	894.264	893	688	1058	389005	73.0119	-0.00355742	-0.129615	0.0576666	1.3356
D2	294274	139	1991.37	1073.18	1395.74	195	195	216	133.789	133	116	165	58198	6.7586	762.382	769	556	897	331636	69.4124	0.00287197	0.113377	0.0542543	1.13046
D2	294284	139	2000.06	1080.57	1395.74	205	205	216	134.159	133	101	175	58359	9.39066	957.611	963	713	1183	416561	89.8675	0.00460542	0.130986	0.0823779	1.62199
D2	294294	139	2003.98	1074.91	1391.39	210	210	216	133.248	133	111	160	57963	8.01456	893.356	887	700	1089	388610	81.0166	0.00498387	0.164899	0.0967709	1.94585
D2	294289	139	2000.06	1081.43	1395.74	206	206	216	134.559	135	118	152	58533	6.36871	875.977	889	681	1028	381050	69.4827	0.00381104	0.160429	0.074235	1.74243
D2	294299	139	2013.11	1071	1391.39	215	215	216	133.108	133	115	152	57902	6.51265	731.568	756	510	876	318232	90.0466	0.0048735	0.198247	0.0840388	1.25966
D2	294309	139	2014.41	1068.83	1414	225	225	216	135.864	136	111	167	59101	8.9462	951.949	965	639	1210	414098	130.791	0.0050974	0.154041	0.0656247	0.896453
D2	294304	139	2012.67	1070.57	1414	220	220	216	136.306	137	112	174	59293	8.61388	924.462	941	637	1230	402141	129.973	0.00605298	0.190412	0.0689607	0.917713
D2	294319	139	2028.32	1065.35	1414	235	235	216	138.864	139	114	167	60406	7.3599	1186.75	1177	923	1515	516236	132.53	0.0105115	0.392528	0.073294	1.22299
D2	294314	139	2021.36	1067.09	1414	230	230	216	135.087	135	114	160	58763	7.1173	962.393	953	682	1278	418641	130.416	0.00204158	0.0773411	0.0484906	0.682567
D2	294324	139	2027.88	1070.57	1414	240	240	216	139.611	139	121	172	60731	7.1038	1294.4	1298	1099	1504	563065	75.8578	0.00890616	0.346977	0.0777347	2.46151
D2	294334	139	2032.67	1072.74	1401.39	250	250	216	134.54	134	112	164	58525	7.84675	1079.21	1090	850	1339	469458	95.1628	0.00182114	0.0623369	0.0770109	1.62182
D2	294329	139	2027.02	1074.48	1414	245	245	216	137.432	137	119	160	59783	6.62399	1140.32	1170	820	1405	496039	146.527	0.00598267	0.246776	0.0877466	1.25557
D2	294339	139	2035.27	1070.57	1401.39	251	251	216	134.048	134	111	161	58311	8.07539	942.124	942	769	1137	409824	63.1055	0.00474232	0.156698	0.0515557	1.46391
D2	294355	139	2025.71	1073.18	1409.22	247	247	216	137.841	138	118	163	59961	6.62492	1126.3	1125	904	1313	489942	70.9873	0.00941649	0.388193	0.0984452	2.84394
D2	294365	139	2033.1	1070.57	1399.22	249	249	216	135.292	135	113	174	58852	8.33707	1071.39	1076	880	1304	466055	83.2497	0.00582589	0.187987	0.0635292	1.53752
D2	294360	139	2028.75	1073.18	1409.22	248	248	216	135.853	135	116	164	59096	8.7287	1106.43	1103	827	1330	481299	95.3492	0.00172651	0.05365	0.076794	1.65513
D2	294375	139	2049.19	1062.74	1392.7	253	253	216	134.149	134	117	168	58355	6.3792	940.115	950	748	1117	408950	60.9685	0.00570938	0.238764	0.0305309	0.913657
D2	294370	139	2043.53	1063.18	1392.7	252	252	216	132.375	132	114	162	57583	6.91887	922.083	924	747	1102	401106	62.5121	0.00223688	0.0854027	0.0304406	0.871497
D2	294380	139	2053.97	1063.61	1392.7	254	254	216	133.06	133	112	163	57881	7.84945	940.469	947	722	1113	409104	83.3635	0.00199366	0.0674564	0.0339112	0.740045
D2	294390	139	2063.53	1065.35	1392.7	256	256	216	134.943	135	111	159	58700	6.16134	1179.62	1193	926	1351	513134	82.3748	0.00452404	0.197274	0.0745385	1.98671
D2	294385	139	2058.75	1064.48	1392.7	255	255	216	133.726	134	111	156	58171	6.58837	1076.58	1088	824	1260	468313	81.1179	7.66E-04	0.0310664	0.0460936	1.16958
D2	294395	139	2062.23	1068.83	1392.7	257	257	216	137.386	137	112	161	59763	7.47024	1273.29	1266	1049	1523	553883	90.2022	0.00952477	0.347037	0.100565	2.57973
D2	294405	139	2067.88	1064.48	1416.17	265	265	216	136.136	136	114	159	59219	6.80319	1101.76	1127	793	1327	479265	118.751	0.00770638	0.306059	0.0996458	1.68145
D2	294400	139	2062.23	1072.74	1392.7	260	260	216	137.372	137	116	161	59757	7.41459	1233.66	1239	969	1425	536642	87.6196	0.00637338	0.234667	0.0798759	2.08289
D2	294415	139	2072.22	1056.22	1416.17	275	275	216	133.106	133	115	163	57901	7.12223	892.602	900	635	1069	388282	64.0644	0.00458862	0.170728	0.0342814	0.923616
D2	294410	139	2072.66	1047.96	1416.17	270	270	216	132.708	132	118	153	57728	6.26966	972.623	982	741	1213	423091	79.8582	0.00159911	0.0675876	0.0373541	0.877134
D2	294420	139	2093.09	1079.7	1421.82	280	280	216	137.147	137	116	157	59659	6.79363	1393.69	1397	1051	1735	606257	123.122	0.0052442	0.210631	0.0721672	1.52384
D2	294430	139	2099.61	1088.39	1434.43	286	286	216	138.837	138	115	168	60394	8.08728	1319.8	1345	868	1694	574114	183.288	0.0103495	0.351706	0.0887507	1.17395
D2	294425	139	2100.04	1088.39	1434.43	285	285	216	137.747	137	115	169	59920	8.51404	1218.43	1235	717	1581	530019	189.766	0.0058174	0.187148	0.0812826	0.965323
D2	294435	139	2103.09	1087.95	1434.43	290	290	216	138.002	138	120	159	60031	6.48554	1328.88	1338	851	1678	578062	170.786	0.0042009	0.178029	0.0867109	1.24172
D2	294445	139	2109.61	1093.17	1434.43	300	300	216	134.922	135	117	155	58691	5.99949	1175.71	1158	848	1662	511433	140.333	0.00569049	0.254497	0.0830509	1.28488
D2	294440	139	2107.43	1092.74	1434.43	295	295	216	136.31	136	115	166	59295	7.28313	1259.9	1260	717	1746	548058	177.031	0.00400695	0.149389	0.0799579	1.05384
D2	294450	139	2108.74	1089.69	1434.43	305	305	216	138.299	138	120	162	60160	6.96587	1209.26	1209	908	1563	526029	130.286	0.00786114	0.309712	0.0681373	1.18416
D2	294456	139	2111.35	1094.04	1420.52	310	310	216	137.056	137	116	160	65650	7.4102	1331.46	1321	946	1628	637771	135.917	0.00559729	0.205898	0.0666557	1.22433
D2	294476	139	2111.35	1093.61	1420.52	315	315	216	134.157	134	116	166	64261	7.75046	1210.61	1229	872	1555	579882	143.895	0.00255592	0.0882578	0.0837127	1.29977
D2	294486	139	2124.39	1099.26	1414.43	325	325	216	136.023	135	117	163	65155	8.11821	1271.99	1284	893	1671	609284	186.174	0.00630839	0.210073	0.0687557	0.879075
D2	294481	139	2118.74	1097.08	1414.43	320	320	216	132.898	133	118	165	63658	6.28074	1148.12	1160	880	1342	549948	82.2129	0.00429959	0.181176	0.063752	1.6739
D2	294491	139	2125.69	1099.69	1414.43	326	326	216	134.503	134	117	156	64427	6.42884	1195.32	1193	789	1621	572560	197.626	0.00334119	0.139342	0.0586793	0.670489
D2	294501	139	2128.3	1096.21	1425.3	328	328	216	140.305	140	110	172	67206	9.41372	1555.76	1555	1282	1945	745211	114.927	0.0100492	0.296573	0.0843777	2.10668
D2	294496	139	2125.69	1098.39	1425.3	327	327	216	138.265	138	112	173	66229	8.35476	1562.32	1568	1242	1863	748353	117.561	0.00592724	0.195027	0.0878192	2.14572
D2	294506	139	2129.6	1099.69	1425.3	329	329	216	139.278	139	117	161	66714	6.99313	1615.25	1592	1376	1946	773707	130.998	0.00816693	0.322676	0.0857287	1.94721
D21	296511	139	2148.1	1107.43	1425.3	340	340	216	140.289	140	115	177	128084	8.24792	1263.01	1280	837	1514	1153129	121.785	0.0120728	0.405796	0.104772	1.96705
D21	296506	139	2146.68	1098.93	1425.3	335	335	216	138.407	138	120	164	126366	6.65441	1341.94	1351	873	1699	1225190	164.815	0.0102977	0.424006	0.10776	1.58408
D21	296516	139	2153.06	1103.89	1425.3	345	345	216	138.805	138	106	178	126729	8.17136	1216.75	1223	829	1638	1110895	143.435	0.0089232	0.300472	0.0909822	1.41487
D21	296526	139	2161.55	1110.97	1425.3	355	355	216	137.093	137	113	161	125166	7.02307	1303.65	1319	885	1629	1190232	131.603	0.00721252	0.279566	0.112164	1.99805
D21	296521	139	2157.3	1107.43	1425.3	350	350	216	140.634	140	117	166	128399	6.79798	1353.99	1346	964	1682	1236190	127.011	0.0151383	0.617013	0.122988	2.33502
D21	296531	139	2158.72	1116.64	1425.3	360	360	216	138.051	137	115	175	126041	8.55802	1332.48	1331	911	1719	1216553	154.942	0.0110019	0.351086	0.131507	1.999
D21	296541	139	2169.34	1119.47	1447.96	370	370	216	139.197	138	114	180	127087	9.57235	1247.53	1292	522	1856	1138994	328.776	0.00961791	0.277054	0.131459	0.881722
D21	296536	139	2165.09	1115.22	1447.96	365	365	216	138.182	138	109	172	126160	9.74791	1186.66	1266	428	1791	1083425	373.75	0.00803634	0.226022	0.121071	0.685779
D21	296547	139	2181.38	1115.93	1447.96	375	375	216	141.908	141	117	168	129562	8.328	1368.75	1414	543	2061	1249666	325.49	0.0223986	0.746616	0.180152	1.28386
D21	296557	139	2183.5	1109.56	1436.63	385	385	216	137.482	137	115	165	125521	7.37409	1379.18	1388	873	1776	1259195	179.746	0.00961393	0.355069	0.15066	2.00929
D21	294511	139	2142.64	1093.17	1425.3	330	330	216	138.939	138	118	172	66552	9.11287	1444.15	1470	1074	1754	691746	131.766	0.00513712	0.155846	0.0888753	1.78913
D21	296552	139	2186.34	1112.39	1436.63	380	380	216	140.667	141	118	178	128429	7.81129	1364.68	1408	741	1819	1245956	194.928	0.0182251	0.644652	0.157063	1.90067
D21	296567	139	2197.66	1116.64	1436.63	395	395	216	142.058	141	117	184	129699	9.85553	1442.76	1446	926	1864	1317243	160.002	0.0210993	0.595683	0.144773	2.28071
D21	296562	139	2190.58	1112.39	1436.63	390	390	216	140.486	140	118	172	128264	8.02286	1426.95	1431	756	1990	1302807	244.537	0.0141825	0.489746	0.140477	1.43752
D21	296572	139	2197.66	1120.88	1436.63	400	400	216	136.187	136	118	156	124339	6.35439	1250.29	1224	969	1657	1141514	125.861	6.54E-04	0.0279995	0.0587951	1.10327
D21	294523	139	2141.78	1093.61	1425.3	331	331	216	139.81	139	114	171	66969	9.62647	1509.13	1523	1065	1860	722874	145.182	0.00884341	0.254623	0.109751	2.05601
D21	294533	139	2139.6	1097.52	1425.3	333	333	216	141.524	141	112	175	67790	9.38568	1570.6	1584	1158	1893	752317	140.979	0.0102001	0.304504	0.101899	2.06048
D21	296582	139	2208.99	1120.18	1456.46	410	410	216	139.957	140	117	165	127781	8.07987	1459.75	1512	738	1875	1332751	214.69	0.0180334	0.613673	0.1375	1.64379
D21	294528	139	2141.34	1095.78	1425.3	332	332	216	141.225	140	112	173	67647	9.84627	1485.51	1513	1054	1778	711558	151.793	0.0100477	0.285362	0.0903474	1.62182
D21	296577	139	2206.87	1115.22	1456.46	405	405	216	138.601	138	118	164	126543	7.13996	1271.44	1363	491	1706	1160825	298.625	0.017145	0.654418	0.14609	1.08543
D21	296587	139	2209.7	1112.39	1456.46	415	415	216	139.012	139	115	165	126918	7.47664	1397.37	1500	572	1808	1275801	308.816	0.0143601	0.526431	0.128978	1.03389
D21	296597	139	2213.95	1118.76	1456.46	425	425	216	136.156	136	106	181	124310	9.39916	1264.95	1317	519	1886	1154902	328.075	0.00763418	0.219501	0.124989	0.856752
D21	296592	139	2215.37	1113.8	1456.46	420	420	216	137.926	138	114	165	125926	7.26797	1370.48	1476	545	2026	1251249	366.709	0.0120517	0.451969	0.11991	0.8003
D21	296604	139	2206.87	1115.22	1456.46	430	430	216	135.371	135	111	160	123594	8.32331	1075.28	1138	497	1817	981729	316.668	0.00564408	0.182562	0.0794167	0.499654
D21	296614	139	2205.45	1120.18	1456.46	440	440	216	135.281	135	111	169	123512	8.819	1034.19	1021	644	1442	944211	172.972	0.00445835	0.136173	0.0769888	0.85481
D21	296609	139	2203.33	1118.76	1456.46	435	435	216	135.071	135	112	160	123320	6.6346	1011.34	1014	596	1494	923357	220.111	0.00305578	0.124044	0.0698109	0.599657
D21	296619	139	2220.32	1125.13	1452.21	445	445	216	136.737	137	115	176	124841	7.30934	1117.41	1125	696	1537	1020194	198.051	0.00344512	0.128454	0.0665466	0.704063
D21	296629	139	2238.73	1135.75	1438.75	455	455	216	137.934	138	113	166	125934	7.84318	1334.45	1342	816	1669	1218350	150.394	0.01196	0.415699	0.146481	2.26733
D21	296624	139	2232.36	1130.09	1445.13	450	450	216	137.119	137	117	163	125190	6.36034	1274.73	1307	847	1531	1163830	133.921	0.00644112	0.275944	0.114478	1.95547
D21	296639	139	2225.99	1152.04	1446.54	465	465	216	139.951	140	112	178	127775	9.22078	1332.13	1379	649	1873	1216237	271.61	0.0116702	0.35017	0.142483	1.22333
D21	296634	139	2241.56	1142.84	1438.75	460	460	216	137.395	137	116	173	125442	7.65972	1263.2	1289	808	1651	1153303	170.445	0.00922222	0.327822	0.128201	1.68431
D21	296644	139	2227.4	1154.16	1456.46	470	470	216	140.104	140	118	168	127915	7.75779	1355.34	1351	880	1928	1237427	238.418	0.00658812	0.236403	0.118617	1.20561
D21	296655	139	2231.65	1167.62	1456.46	480	480	216	143.599	143	122	174	131106	7.94535	1329.51	1350	735	1819	1213841	221.362	0.00681809	0.244782	0.130424	1.3859
D21	296650	139	2230.24	1160.54	1456.46	475	475	216	138.654	139	116	165	126591	7.91752	1347.83	1336	786	1996	1230568	258.354	0.00458524	0.159863	0.129898	1.19953
D21	296660	139	2225.28	1166.91	1472.03	485	485	216	145.877	146	121	180	133186	8.93362	1363.15	1369	882	1849	1244559	215.91	0.00898661	0.290871	0.132671	1.47902
D21	296667	139	2235.19	1178.95	1475.57	490	490	216	145.8	146	120	186	133115	9.59774	1242.23	1255	687	1759	1134160	228.993	0.00951979	0.286503	0.168106	1.56139
D21	296677	139	2256.43	1187.44	1475.57	500	500	216	157.284	157	134	189	143600	8.64806	1417.85	1420	819	1966	1294498	280.16	0.0120649	0.43362	0.122961	1.1083
D21	296672	139	2246.52	1183.2	1475.57	495	495	216	150.889	151	128	184	137762	8.2458	1355.7	1362	825	1871	1237752	237.068	0.0150248	0.541737	0.186324	1.79633
D21	296687	139	2242.27	1198.06	1475.57	510	510	216	166.371	165	127	207	151897	11.3749	1644.85	1651	970	2205	1501750	269.442	0.0136876	0.394987	0.140659	1.50558
D21	296682	139	2247.23	1191.69	1475.57	505	505	216	164.275	164	126	200	149983	10.6734	1698	1756	938	2255	1550272	296.352	0.0122688	0.373083	0.119886	1.22674
D21	296692	139	2236.61	1208.69	1475.57	515	515	216	169.571	169	132	214	154818	12.8439	1735.8	1749	1341	2099	1584789	156.611	0.0134313	0.349951	0.13496	2.63593
D21	296702	139	2226.7	1230.64	1475.57	525	525	216	178.401	178	147	222	162880	11.0343	1537.58	1561	1054	1946	1403809	176.662	0.00752961	0.241656	0.121665	1.88811
D21	296697	139	2230.94	1219.31	1475.57	520	520	216	171.694	171	141	206	156757	9.96209	1557.4	1599	992	1909	1421903	191.612	0.00814968	0.278645	0.133918	1.91983
D21	296707	139	2236.61	1236.3	1475.57	530	530	216	185.835	186	149	226	169667	12.8977	1645.99	1636	818	2310	1502790	356.486	2.01E-04	0.00579868	0.0913545	0.772999
D21	296718	139	2240.89	1225.58	1475.57	540	540	216	202.174	202	156	247	184585	15.5081	1863.74	1930	1026	2403	1701595	334.826	0.0167579	0.429732	0.129743	1.2785
D21	296713	139	2236.61	1231.34	1475.57	535	535	216	193.145	193	150	247	176341	16.3086	1644.49	1724	753	2351	1501419	411.802	0.0164395	0.383093	0.145313	1.01333
D21	296724	139	2243.69	1226.39	1475.57	545	545	216	208.572	208	149	262	190426	17.1514	1974.58	2075	922	2850	1802794	485.829	0.0183349	0.437899	0.124811	0.901977
D21	296729	139	2242.27	1230.64	1475.57	546	546	216	206.352	206	162	259	188399	16.0548	1759.69	1823	851	2565	1606601	443.92	0.0135941	0.344761	0.113779	0.809886
D211	439355	139	2295.49	1249.84	1263.35	620	620	243	203.035	204	143	273	235724	23.2735	965.033	921	395	1900	1120403	313.645	0.0143889	0.247493	0.177488	0.92757
D211	439362	139	2298.18	1251.74	1269.75	625	625	243	188.887	185	144	273	219298	22.8528	612.81	596	293	1087	711472	176.992	-0.00460814	-0.0765288	0.139503	0.847753
D211	439369	139	2292.95	1242.7	1257.01	630	630	243	171.751	171	139	211	199403	11.978	720.648	723	386	1045	836672	146.504	0.0136754	0.38689	0.188541	1.56061
D211	439376	139	2290.27	1240.8	1250.61	635	635	243	172.309	172	138	217	200051	11.5529	728.866	742	335	1097	846214	141.097	0.016325	0.479146	0.184229	1.60725
D211	439401	139	2286.52	1244.14	1246.43	639	639	243	163.543	163	127	224	189873	11.5354	405.314	372	193	908	470570	125.192	0.00229763	0.0649997	0.0933415	0.552797
D211	439409	139	2291.04	1227.17	1236.78	640	640	243	155.037	154	124	199	179998	11.7585	468.765	426	206	1018	544236	171.475	-3.4e-05	-0.000896	0.0631418	0.32472
D211	439417	139	2285.8	1197.48	1219.32	645	645	243	156.514	156	127	196	181713	9.61536	868.107	852	375	1548	1007872	267.702	0.00849778	0.274314	0.173784	0.960224
D211	439431	139	2298.02	1162.56	1236.78	655	655	243	155.437	155	128	188	180462	9.18261	883.98	893	371	1409	1026301	264.067	0.00509171	0.171505	0.129032	0.765154
D211	439424	139	2289.29	1193.99	1219.32	650	650	243	156.469	156	129	194	181660	8.91952	662.749	644	320	1076	769452	192.868	0.00474611	0.165728	0.185572	1.07573
D211	439438	139	2294.53	1162.56	1254.24	660	660	243	160.6	160	134	195	186457	9.02327	957.37	995	368	1362	1111506	251.056	9.05E-06	3.22E-04	0.155717	1.0276
D211	439445	139	2296.28	1145.09	1271.71	665	665	243	157.663	157	120	212	183047	11.347	1132.67	1149	626	1626	1315027	232.264	0.0023426	0.0649473	0.161923	1.3592
D211	439452	139	2294.53	1127.63	1271.71	670	670	243	153.933	154	119	190	178716	10.4251	1076.44	1089	546	1571	1249748	229.15	0.00461133	0.135553	0.155816	1.26655
D211	439459	139	2289.29	1148.59	1236.78	675	675	243	175.985	174	142	239	204319	15.7177	765.488	806	276	1128	888731	204.845	0.00421989	0.0941002	0.127894	0.84747
D211	439466	139	2299.77	1138.11	1236.78	680	680	243	155.425	155	125	192	180449	10.8082	996.294	992	556	1575	1156697	199.605	0.00286234	0.082088	0.115355	1.03245
D211	439473	139	2299.77	1143.35	1236.78	685	685	243	154.883	154	128	198	179819	9.97221	925.724	927	507	1404	1074766	210.429	0.00159215	0.0493783	0.105227	0.83769
D211	439487	139	2301.52	1136.36	1236.78	695	695	243	150.111	150	126	186	174279	8.24133	921.742	932	497	1357	1070143	198.322	0.00248906	0.0904485	0.110095	0.921882
D211	439480	139	2296.28	1138.11	1236.78	690	690	243	151.139	151	129	178	175472	8.30822	842.598	835	449	1281	978256	204.908	-0.000124	-0.0045245	0.100723	0.752561
D211	439494	139	2310.25	1153.82	1219.32	700	700	243	155.021	155	117	195	179979	10.2331	810.105	809	456	1309	940532	176.603	-0.000985	-0.0298733	0.0670712	0.576654
D211	439501	139	2306.76	1146.84	1219.32	705	705	243	156.606	156	123	199	181819	10.9399	953.268	959	584	1323	1106744	147.608	0.00125827	0.0359791	0.106031	1.23823
D211	439508	139	2310.25	1143.35	1219.32	710	710	243	155.782	155	127	200	180863	9.34196	974.732	953	648	1402	1131664	148.686	0.00283998	0.094448	0.110717	1.30695
D211	439515	139	2320.72	1143.35	1219.32	715	715	243	152.119	152	126	190	176610	8.45289	1036.08	1031	723	1457	1202887	133.205	0.00460526	0.164993	0.14703	1.99404
D211	439522	139	2318.98	1129.38	1219.32	720	720	243	154.27	154	129	189	179108	8.00275	1178.84	1189	755	1585	1368629	146.522	0.012983	0.494136	0.17579	2.40572
D211	439529	139	2320.72	1125.89	1236.78	725	725	243	153.127	153	121	189	177781	8.68179	1103.22	1122	561	1477	1280835	173.654	0.00897332	0.313724	0.169147	1.83823
D211	439543	139	2320.72	1136.36	1236.78	735	735	243	157.146	156	128	208	182447	10.82	1276.11	1322	515	1766	1481567	259.009	0.00529319	0.152944	0.163272	1.38304
D211	439536	139	2331.2	1146.84	1236.78	730	730	243	150.04	150	124	176	174197	8.42794	906.079	875	421	1562	1051958	275.32	0.00397746	0.141058	0.156002	0.888236
D211	439550	139	2327.71	1138.11	1236.78	740	740	243	161.351	161	127	204	187328	11.216	1245.62	1240	691	1680	1446161	208.887	0.0122296	0.347614	0.166386	1.70128
D211	439557	139	2331.2	1132.87	1236.78	745	745	243	158.804	158	133	196	184372	9.23658	697.287	649	310	1345	809550	254.104	-0.000943	-0.0324584	0.0314178	0.167174
D211	439564	139	2332.95	1118.9	1254.24	750	750	243	153.633	153	120	195	178368	10.8354	1102.35	1096	620	1595	1279830	193.657	0.00441032	0.124517	0.131406	1.32226
D211	439571	139	2334.69	1117.15	1271.71	755	755	243	153.72	153	127	193	178469	9.0746	1107.35	1095	552	1735	1285631	257.144	0.00520317	0.175367	0.106022	0.825603
D211	439578	139	2339.93	1106.68	1271.71	760	760	243	151.6	151	121	190	176008	10.1532	988.618	1032	354	1543	1147786	298.352	0.00492595	0.14638	0.113499	0.675511
D211	439585	139	2338.19	1103.19	1289.17	765	765	243	152.496	152	130	184	177048	8.77674	1139.63	1194	578	1504	1323109	209.133	0.00651097	0.224793	0.13783	1.32019
D211	439599	139	2346.92	1111.92	1289.17	775	775	243	147.468	147	123	177	171210	7.90586	933.75	951	341	1549	1084084	279.418	0.00116091	0.0432588	0.0786494	0.487329
D211	439592	139	2343.43	1108.42	1289.17	770	770	243	151.171	151	128	183	175510	8.41934	954.283	975	425	1467	1107922	246.547	0.00462738	0.165406	0.0946214	0.669164
D211	439606	139	2350.41	1092.71	1308.38	780	780	243	150.471	150	122	181	174697	9.45421	1282.57	1308	791	1764	1489065	229.239	0.0149009	0.467355	0.167297	1.60372
D211	439613	139	2332.95	1103.19	1308.38	785	785	243	153.845	153	126	196	178614	9.10031	1146.06	1134	528	1901	1330575	308.416	-0.000222	-0.00750648	0.0890722	0.607836
D211	439620	139	2339.01	1106.14	1314.86	790	790	243	157.096	157	125	192	182388	10.1887	1230.29	1235	481	1966	1428367	348.749	9.66E-04	0.0297508	0.0653345	0.432695
D211	296734	139	2240.15	1239.84	1451.5	547	547	243	205.745	206	162	269	187845	13.711	1520.48	1552	787	2190	1388202	334.783	0.0171613	0.506351	0.139791	1.11404
D211	296751	139	2238.73	1239.84	1451.5	548	548	243	208.446	208	166	260	190311	13.9577	1574.3	1627	806	2206	1437339	325.906	0.0237606	0.693215	0.159776	1.33095
D211	296757	139	2233.78	1241.97	1451.5	549	549	243	201.195	201	158	251	183691	14.645	1519.46	1558	811	2191	1387263	343.931	0.0130387	0.353643	0.150364	1.15493
D211	296763	139	2233.07	1241.26	1451.5	550	550	243	203.857	203	167	243	186121	13.6135	1258.83	1275	553	1945	1149308	355.109	0.0189345	0.556535	0.131747	0.825324
D211	296773	139	2230.94	1242.67	1464.95	555	555	243	206.415	206	162	247	188457	14.6107	1330.76	1318	727	1952	1214982	282.276	0.0173027	0.48058	0.164819	1.33415
D211	296768	139	2228.82	1240.55	1464.95	551	551	243	207.512	208	151	249	189458	12.976	1543.17	1564	962	1963	1408915	217.094	0.0272163	0.847416	0.172558	2.09216
D211	296783	139	2228.11	1237.01	1473.45	557	557	243	210.066	211	158	252	191790	14.0412	1485.73	1505	919	1949	1356473	186.289	0.0198412	0.582126	0.183964	2.47844
D211	296778	139	2228.11	1239.84	1473.45	556	556	243	205.414	206	162	264	187543	15.9731	1376.93	1449	627	1951	1257135	283.054	0.0174026	0.439939	0.185709	1.5238
D211	296788	139	2228.11	1237.01	1473.45	558	558	243	210.22	211	158	247	191931	13.1054	1360.14	1383	800	1763	1241812	199.145	0.022159	0.695484	0.196363	2.24204
D211	296798	139	2233.07	1236.3	1473.45	560	560	243	209.278	210	170	267	191071	14.5222	1171.44	1202	736	1523	1069528	170.139	0.0130386	0.370959	0.152769	1.8249
D211	296793	139	2229.53	1237.72	1473.45	559	559	243	209.4	209	170	252	191182	12.4046	1213.95	1240	710	1564	1108340	172.248	0.019039	0.630779	0.179595	2.14604
D211	296803	139	2241.56	1236.3	1473.45	561	561	243	201.146	202	159	253	183646	15.1403	1187.59	1213	609	1927	1084269	264.815	0.00904966	0.238301	0.114338	0.920292
D211	296813	139	2252.89	1235.59	1473.45	563	563	243	211.736	212	163	271	193315	16.9609	1584.15	1606	868	2183	1446326	300.475	0.0274521	0.667099	0.183858	1.63757
D211	296808	139	2250.77	1236.3	1473.45	562	562	243	205.263	205	153	255	187405	18.9437	1529.99	1538	697	2174	1396884	331.032	0.0201685	0.428428	0.161784	1.28724
D211	296823	139	2267.76	1231.34	1426.01	570	570	243	224.608	223	165	299	205067	22.4023	1337.02	1366	764	1793	1220695	215.205	0.0134406	0.26594	0.21357	2.18671
D211	296818	139	2252.19	1239.84	1457.87	565	565	243	233.706	233	176	313	213374	22.2902	1342.2	1323	718	2016	1225431	308.986	0.0156134	0.32237	0.189613	1.38475
D211	296828	139	2274.84	1244.8	1394.15	575	575	243	221.336	221	183	271	202080	14.0621	1184.65	1238	584	1656	1081585	245.365	0.00645507	0.201901	0.165049	1.36797
D211	296838	139	2286.17	1254.71	1356.62	585	585	243	286.783	284	218	368	261833	28.7084	1328.76	1324	773	1904	1213158	282.631	0.0360974	0.696064	0.183428	1.45741
D211	296833	139	2281.93	1244.8	1394.15	580	580	243	220.572	220	159	283	201382	17.9893	1254.28	1283	589	1739	1145155	228.258	0.00991941	0.24086	0.184467	1.71157
D211	296843	139	2285.47	1266.75	1356.62	590	590	243	249.484	247	174	349	227779	28.7602	1417.64	1469	717	1861	1294301	239.054	0.0176179	0.300365	0.198157	1.96153
D211	296848	139	2285.47	1263.92	1356.62	595	595	243	238.325	236	165	330	217591	34.4849	1084.43	1090	418	1866	990085	338.855	0.0133132	0.181597	0.20192	1.07528
D211	296885	139	2276.26	1271	1327.59	605	605	243	248.329	247	178	334	226724	26.9724	1169.8	1166	573	1818	1068028	213.593	0.0230819	0.41543	0.190541	1.75306
D211	296880	139	2286.17	1262.5	1342.46	600	600	243	242.227	241	176	316	221153	26.4577	1257.96	1285	576	1776	1148519	266.384	0.0205265	0.368291	0.222812	1.72095
D211	296895	139	2289.71	1248.34	1294.31	615	615	243	193.334	193	142	281	176514	22.6319	1020.94	959	412	1891	932121	339.258	0.0055223	0.0938309	0.105016	0.571989
D211	296890	139	2288.3	1258.25	1294.31	610	610	243	249.065	250	171	321	227396	23.618	1312.97	1260	666	2138	1198739	351.361	0.0330764	0.67528	0.202523	1.25867
D2111	439627	139	2357.4	1096.2	1308.38	795	795		144.984	145	121	190	168327	8.47571	788.382	806	267	1371	915312	276.739	0.00374762	0.127734	0.104919	0.54103
D2111	439634	139	2360.89	1090.96	1308.38	800	800		145.621	145	123	182	169066	8.97224	791.761	802	255	1285	919234	268.752	0.0114906	0.36875	0.166467	0.840868
D2111	439641	139	2367.87	1076.99	1308.38	805	805		143.624	143	115	182	166748	9.70479	870.113	860	482	1323	1010201	178.765	0.00581476	0.171114	0.161982	1.35703
D2111	439655	139	2408.03	1045.56	1275.2	815	815		140.153	140	112	175	162718	8.32283	758.543	757	395	1147	880669	182.176	0.00521885	0.174854	0.129427	0.954306
D2111	439648	139	2385.33	1064.77	1290.91	810	810		143.026	143	122	169	166053	7.00069	887.018	891	568	1204	1029828	150.979	0.0110021	0.444659	0.17745	1.77083
D2111	439663	139	2408.03	1033.34	1275.2	820	820		138.22	138	119	163	160473	6.98008	787.752	772	436	1185	914580	174.917	0.0051984	0.204813	0.164426	1.27188
D2111	439670	139	2409.78	1036.83	1257.74	825	825		145.582	145	121	186	169021	9.02823	808.388	803	434	1179	938539	167.801	0.00650921	0.208567	0.118424	1.02021
D2111	439677	139	2401.05	1033.34	1257.74	830	830		151.494	151	126	187	175884	9.85595	1010.06	1071	375	1498	1172680	270.932	0.00517798	0.158359	0.134155	0.881962
D2111	439684	139	2409.78	1040.32	1257.74	835	835		142.696	143	120	176	165670	7.42942	611.545	620	357	953	710004	104.549	-0.000547	-0.0210279	0.0365331	0.412329
D2111	439691	139	2399.3	1049.05	1257.74	840	840		148.441	148	122	192	172340	10.1567	794.488	799	462	1165	922401	139.494	0.00906462	0.26258	0.178137	1.72234
D2111	439698	139	2413.27	1054.29	1257.74	845	845		140.506	140	118	169	163127	7.39584	520.193	500	292	908	603944	129.245	-0.00142995	-0.0544099	0.0325812	0.253994
D2111	439705	139	2401.05	1049.05	1257.74	850	850		149.054	149	123	179	173052	8.72746	857.413	869	502	1185	995456	144.896	0.00798306	0.270522	0.180264	1.80756
D2111	439719	139	2416.77	1036.83	1257.74	860	860		144.468	144	122	169	167727	7.83862	690.578	702	330	1016	801761	133.93	0.00541079	0.198371	0.091014	0.860285
D2111	439712	139	2420.26	1036.83	1257.74	855	855		139.819	140	116	171	162330	8.21468	483.977	470	297	765	561897	88.8179	-0.00176937	-0.0603384	0.0578888	0.59636
D2111	439726	139	2409.78	1042.07	1257.74	865	865		141.561	141	115	170	164352	7.52868	482.667	463	259	881	560376	136.179	0.00114034	0.0428344	0.0202318	0.140573
D2111	542524	139	2424.61	1060.61	1250.32	930	930		146.042	146	121	179	169555	8.57698	702.346	705	327	1079	815424	180.378	0.00533718	0.18079	0.0921306	0.656943
D2111	542517	139	2418.12	1057.83	1250.32	935	935		153.011	153	128	187	177646	8.52657	862.266	910	428	1162	1001091	170.988	0.0129207	0.457813	0.126474	1.13236
D2111	542538	139	2425.54	1041.14	1268.86	920	920		138.248	138	116	168	160506	8.34093	558.932	551	295	821	648920	115.22	0.00463684	0.152999	0.103481	0.909828
D2111	542531	139	2417.2	1058.75	1250.32	925	925		144.373	144	118	180	167617	8.53126	540.935	521	287	938	628026	121.545	0.00472359	0.159121	0.0977682	0.792728
D2111	542552	139	2418.12	1062.46	1268.86	910	910		144.134	144	120	178	167340	8.10689	657.213	663	318	999	763024	148.575	0.012806	0.449606	0.122813	0.967669
D2111	542559	139	2405.15	1071.73	1268.86	905	905		145.897	145	115	191	169386	10.6792	658.413	656	423	905	764417	96.9928	0.00617565	0.167704	0.155421	1.82624
D2111	542545	139	2420.9	1050.41	1268.86	915	915		141.879	142	116	172	164722	8.7582	638.87	613	398	985	741728	129.729	0.00596759	0.192198	0.133039	1.15649
D2111	542573	139	2405.15	1058.75	1259.59	895	895		151.109	150	122	188	175437	10.4607	803.822	820	466	1044	933237	118.073	0.00849844	0.243457	0.175821	2.03595
D2111	542566	139	2404.22	1067.09	1259.59	900	900		148.955	148	124	182	172937	9.47054	710.443	709	400	982	824824	119.032	0.00692003	0.216184	0.152132	1.57621
D2111	542587	139	2400.51	1055.97	1259.59	885	885		144.762	144	116	178	168069	10.2718	741.052	744	390	1040	860361	137.739	0.00136799	0.0385061	0.162479	1.50394
D2111	542580	139	2399.58	1056.9	1259.59	890	890		144.604	144	117	177	167885	8.57963	752.493	769	381	1074	873644	163.353	-6.3e-05	-0.00212429	0.161605	1.28174
D2111	542601	139	2407	1068.02	1259.59	875	875		146.384	146	118	190	169952	9.99071	717.785	734	345	1132	833348	155.682	0.012333	0.357005	0.159728	1.27002
D2111	542594	139	2404.22	1068.02	1259.59	880	880		147.823	147	117	196	171622	10.8777	718.027	722	373	1143	833629	154.102	0.0099177	0.266905	0.156265	1.25941
D2111	542608	139	2403.29	1065.24	1259.59	870	870		144.403	144	116	188	167652	10.3132	749.424	750	463	1046	870081	107.601	0.00970835	0.269255	0.169704	2.02096
D2112	542239	139	2325.1	1117.26	1326.91	795	795		166.368	166	119	213	193153	11.6177	1122.93	1110	607	1692	1303720	227.73	0.0109606	0.310512	0.115737	1.02299
D2112	542282	139	2321.39	1126.53	1345.45	800	800		159.122	158	122	198	184741	10.9657	1174.71	1209	606	1642	1363834	221.569	0.009392	0.270036	0.178425	1.60548
D2112	542296	139	2313.05	1134.87	1345.45	810	810		160.817	161	135	201	186708	9.58851	1299.97	1326	640	1756	1509261	212.23	0.0169567	0.559303	0.218359	2.19558
D2112	542303	139	2309.34	1139.51	1345.45	815	815		158.579	158	123	209	184110	11.774	1180.33	1249	389	1654	1370365	267.187	0.0132929	0.353374	0.17909	1.34197
D2112	542289	139	2323.25	1126.53	1345.45	805	805		159.188	158	123	209	184817	12.7531	1240.67	1278	545	1845	1440416	303.621	0.0140133	0.345003	0.206209	1.39714
D2112	542317	139	2310.27	1138.58	1355.65	825	825		155.792	155	130	192	180875	9.60132	1153.51	1155	682	1630	1339223	214.89	0.0168972	0.539241	0.201335	1.79924
D2112	542310	139	2307.49	1130.24	1345.45	820	820		159.994	160	127	204	185753	10.0072	1031.9	1041	484	1719	1198034	260.988	0.00883866	0.280147	0.130159	0.910708
D2112	542331	139	2316.76	1146	1364.92	835	835		149.905	149	125	181	174040	8.02676	802.498	814	451	1175	931700	145.409	0.0059811	0.222074	0.13655	1.32614
D2112	542324	139	2316.76	1137.65	1355.65	830	830		154.558	154	125	187	179442	8.56005	1145.16	1175	549	1646	1329526	262.965	0.00895026	0.32034	0.164163	1.22817
D2112	542345	139	2309.34	1163.61	1347.31	845	845		157.439	157	128	214	182787	9.81607	1011.23	1022	526	1444	1174033	212.478	0.00740699	0.235854	0.209295	1.64737
D2112	542338	139	2309.34	1158.97	1375.11	840	840		153.854	153	113	190	178625	10.5683	690.404	662	322	1385	801559	220.821	0.00819219	0.236588	0.166181	0.891063
D2112	542366	139	2301.93	1168.24	1337.11	860	860		164.059	164	136	207	190473	10.0114	997.217	1038	580	1313	1157769	137.46	0.00944899	0.306787	0.180289	2.21628
D2112	542352	139	2309.34	1161.75	1337.11	850	850		160.698	160	131	197	186570	9.53762	1069.81	1107	493	1437	1242047	209.34	0.0111964	0.373115	0.205076	1.73934
D2112	542359	139	2305.64	1160.83	1337.11	855	855		164.316	164	129	206	190771	10.7209	1047.88	1056	666	1329	1216588	121.828	0.0133544	0.403965	0.208066	2.96282
D2112	542380	139	2298.22	1163.61	1337.11	870	870		163.283	163	125	210	189571	12.0982	958.048	973	542	1268	1112294	147.865	0.0122602	0.32693	0.209267	2.24248
D2112	542373	139	2302.86	1170.1	1337.11	865	865		160.888	160	135	197	186791	9.34185	976.476	980	538	1324	1133689	175.22	0.0113734	0.387347	0.191014	1.78754
D2112	542394	139	2302.86	1157.12	1345.45	880	880		162.924	162	131	206	189155	11.4343	918.854	935	548	1228	1066790	149.034	0.00739426	0.20917	0.177766	1.86115
D2112	542387	139	2297.29	1158.05	1336.18	875	875		161.257	161	129	202	187219	10.6041	959.464	957	712	1245	1113938	108.425	0.00553665	0.167465	0.186345	2.77994
D2112	542408	139	2307.49	1153.41	1345.45	890	890		161.96	161	139	201	188035	9.03724	1117.42	1128	770	1438	1297325	122.757	0.0132952	0.470285	0.180722	2.78653
D2112	542415	139	2311.2	1155.27	1345.45	895	895		161.224	161	131	208	187181	9.72039	919.644	934	499	1268	1067707	175.187	0.00616387	0.203217	0.172712	1.54625
D2112	542401	139	2304.71	1154.34	1345.45	885	885		159.618	159	124	209	185317	12.2097	980.354	969	687	1310	1138191	132.59	0.00733832	0.190472	0.173481	2.18614
D2112	542429	139	2309.34	1162.68	1334.33	905	905		169.452	169	129	219	196734	13.035	847.42	875	481	1216	983855	163.407	0.00810164	0.208946	0.147575	1.33379
D2112	542422	139	2314.91	1156.19	1336.18	900	900		166.345	166	140	202	193127	10.3479	857.317	891	415	1273	995345	189.004	0.00835272	0.266322	0.144125	1.14279
D2112	542443	139	2312.13	1175.66	1325.06	915	915		168.926	168	135	218	196123	11.3132	521.564	486	290	976	605536	141.819	0.0156373	0.459795	0.0437177	0.30809
D2112	542436	139	2305.64	1161.75	1315.79	910	910		163.513	163	139	199	189839	8.63364	840.579	848	527	1043	975912	91.2182	0.00802802	0.301665	0.158307	2.51885
D2112	542457	139	2306.56	1157.12	1325.06	925	925		159.867	160	130	186	185606	8.95793	745.405	749	451	1033	865415	105.603	0.00469269	0.166714	0.124821	1.56657
D2112	542450	139	2315.83	1161.75	1325.06	920	920		159.292	159	128	208	184938	10.6724	739.203	743	422	1048	858215	146.343	0.00229781	0.0684352	0.129772	1.16041
D2112	542478	139	2314.91	1146.92	1304.67	940	940		161.298	161	133	201	187267	10.5115	857.51	844	582	1205	995569	125.739	0.0071669	0.218385	0.115706	1.4145
D2112	542464	139	2304.71	1152.49	1315.79	930	930		159.706	159	131	193	185419	8.60778	767.375	768	492	1004	890922	103.35	0.00464838	0.171691	0.135714	1.77452
D2112	542471	139	2312.13	1156.19	1304.67	935	935		162.97	163	136	192	189208	8.67924	792.913	789	527	1056	920572	104.425	0.00487853	0.182319	0.122656	1.65918
D2112	542492	139	2311.2	1151.56	1275.93	950	950		162.349	162	133	207	188487	10.0378	700.129	692	414	984	812850	125.677	0.00162633	0.0525225	0.076788	0.794538
D2112	542485	139	2319.54	1147.85	1303.74	945	945		160.583	160	136	195	186437	8.31058	893.362	880	599	1215	1037193	145.474	0.00558898	0.214788	0.116486	1.28142
D2112	542506	139	2310.27	1167.32	1266.66	960	960		160.7	160	133	204	186573	9.55897	659.432	663	450	904	765601	84.067	8.44E-04	0.0283514	0.09495	1.36043
D2112	542499	139	2313.05	1170.1	1266.66	955	955		160.012	160	132	191	185774	9.18741	743.742	758	494	981	863484	89.0607	0.00367125	0.127413	0.103758	1.57005
D212	296965	139	2246.52	1261.79	1457.16	580	580	292	219.173	218	151	293	200105	23.4144	1193.62	1190	502	1848	1089771	320.645	0.0166961	0.307439	0.16497	1.05429
D212	296960	139	2240.86	1263.21	1457.16	575	575	292	214.118	215	154	270	195490	20.2926	1180.76	1203	508	1884	1078031	291.935	-0.00272026	-0.0575624	0.112208	0.816097
D212	296975	139	2259.97	1278.79	1425.3	590	590	292	242.633	241	180	335	221524	28.0308	1227.88	1297	574	1780	1121055	341.7	0.00352073	0.0607367	0.196362	1.1796
D212	296970	139	2260.68	1272.41	1433.8	585	585	292	250.555	250	191	323	228757	25.2201	1288.65	1335	668	1845	1176538	246.511	0.00263716	0.0522614	0.177687	1.57745
D212	296980	139	2259.97	1249.75	1425.3	595	595	292	226.984	225	156	337	207236	33.3859	1040.91	1036	464	1704	950353	290.186	0.0108278	0.145655	0.126433	0.805237
D212	296990	139	2244.4	1229.93	1371.49	605	605	292	193.459	194	151	246	176628	15.7605	1051.34	1089	466	1451	959876	225.215	0.0237258	0.568966	0.162634	1.30601
D212	296985	139	2253.6	1242.67	1387.77	600	600	292	231.732	231	178	296	211571	16.9732	1419.96	1463	689	1979	1296427	289.136	0.0111491	0.301076	0.201274	1.6457
D212	296995	139	2245.11	1237.72	1371.49	610	610	292	201.197	202	147	253	183693	18.7637	1073.26	1121	491	1444	979884	221.189	0.0238545	0.499649	0.196607	1.59447
D212	297005	139	2234.48	1239.13	1371.49	620	620	292	207.965	208	159	258	189872	13.8037	1223.56	1240	825	1599	1117114	148.833	0.0205387	0.606413	0.155175	2.20866
D212	297000	139	2240.86	1242.67	1371.49	615	615	292	206.427	206	161	255	188468	15.9115	1254.5	1254	887	1649	1145362	145.629	0.0290099	0.731499	0.204922	2.93012
D212	297015	139	2220.32	1239.84	1371.49	630	630	292	220.513	220	182	266	201328	14.4888	1235.22	1239	711	1622	1127753	174.034	0.023267	0.69212	0.17582	2.12259
D212	297010	139	2224.57	1234.18	1371.49	625	625	292	207.647	208	164	251	189582	13.2416	1098.26	1135	643	1410	1002710	182.176	0.0133231	0.412356	0.144654	1.5237
D212	297020	139	2227.4	1244.09	1350.95	635	635	292	216.651	216	168	276	197802	14.5344	1110.95	1119	670	1583	1014298	199.279	0.0224693	0.655136	0.14309	1.3957
D212	297030	139	2249.35	1271	1321.21	645	645	292	247.037	247	197	313	225545	18.3862	911.965	926	487	1455	832624	206.308	0.00616477	0.164645	0.135783	1.05692
D212	297025	139	2245.81	1259.67	1350.95	640	640	292	223.745	224	163	291	204279	22.5828	1251.64	1233	726	1834	1142751	277.046	0.0264255	0.510154	0.152908	1.19838
D212	831693	139	2182.3	1339.82	1315.46	836	836	292	382.506	380	287	520	444090	39.1347	1323.73	1326	957	1646	1536846	136.457	0.00321276	0.0626026	0.114977	2.00068
D212	831708	139	2184.47	1331.99	1315.46	839	839	292	365.147	363	257	495	423936	35.0354	1350.76	1382	849	1679	1568233	155.265	0.00396079	0.082235	0.12916	1.99024
D212	831703	139	2188.39	1337.64	1315.46	838	838	292	349.042	346	254	469	405238	35.7236	1271.06	1309	763	1662	1475704	190.878	0.00795517	0.154227	0.106856	1.28573
D212	831698	139	2181.43	1337.21	1315.46	837	837	292	374.247	371	276	497	434501	39.0325	1387.82	1399	985	1664	1611258	131.562	0.00371005	0.0708817	0.133964	2.49242
D212	439185	139	2195.87	1316.53	1317.94	815	815	292	329.51	327	234	454	382561	40.1873	989.298	992	448	1555	1148575	259.757	-0.0130825	-0.217379	0.0828704	0.582924
D212	439199	139	2182.37	1343.9	1321.87	825	825	292	422.521	414	288	600	490547	63.1016	973.944	964	616	1446	1130749	170.112	0.00831482	0.110432	0.0783243	0.831718
D212	439192	139	2193.07	1340.44	1302.22	820	820	292	461.548	448	305	710	535857	84.6084	872.853	889	455	1340	1013382	186.698	0.0065623	0.0711293	0.108426	0.914653
D212	439206	139	2178.77	1350.68	1313.74	830	830	292	420.085	410	304	592	487719	58.8735	899.391	909	616	1248	1044193	106.894	0.00200411	0.028543	0.0789083	1.23073
D212	439214	139	2179.69	1341.99	1315.46	835	835	292	390.903	386	287	546	453838	41.1989	1283.47	1284	874	1684	1490112	178.569	0.00356737	0.0674551	0.108658	1.40889
D212	420911	139	2283.65	1240.88	1194	675	675	292	198.469	198	145	251	230423	15.2991	1143.57	1154	586	1696	1327688	222.999	0.0348238	0.87311	0.205254	1.74664
D212	420918	139	2292	1242.07	1217.85	670	670	292	189.675	189	143	256	220213	17.1512	866.883	871	430	1341	1006451	208.343	0.0170183	0.370112	0.179288	1.26515
D212	420925	139	2288.42	1245.65	1229.78	665	665	292	190.858	190	143	249	221586	16.175	754.071	752	336	1259	875476	176.288	0.00757563	0.177434	0.227448	1.58525
D212	420932	139	2277.69	1264.73	1253.63	660	660	292	251.282	253	184	318	291738	24.9752	1028.86	1025	573	1518	1194503	211.705	0.0267724	0.52468	0.167937	1.3976
D212	420939	139	2283.65	1285.01	1254.82	655	655	292	253.335	254	183	338	294122	23.7051	770.189	740	307	1367	894189	278.85	0.0201238	0.42164	0.0916507	0.463776
D212	420946	139	2278.88	1296.94	1278.68	650	650	292	261.969	264	186	341	304146	27.2492	1311.17	1353	691	1721	1522265	205.624	0.0245289	0.460341	0.168551	1.8395
D212	420955	139	2275.31	1250.42	1194	680	680	292	207.91	208	153	262	241383	15.5038	1111.45	1127	614	1613	1290392	212.137	0.0189668	0.499231	0.202119	1.76183
D212	420962	139	2269.34	1256.39	1194	685	685	292	199.537	199	155	251	231663	17.2359	887.73	871	346	1511	1030654	271.86	0.0155602	0.354756	0.16366	0.918505
D212	420969	139	2264.57	1271.89	1217.85	690	690	292	228.756	228	159	295	265586	21.1922	893.039	915	438	1411	1036818	195.512	0.0201277	0.425956	0.179836	1.39246
D212	420976	139	2256.22	1280.24	1217.85	695	695	292	269.724	269	199	358	313149	24.6769	942.543	927	550	1440	1094292	214.278	0.0216334	0.462901	0.179653	1.33978
D212	420991	139	2246.68	1275.47	1241.71	705	705	292	308.167	309	221	387	357782	30.6653	791.773	767	398	1373	919248	218.7	0.0229766	0.451429	0.132674	0.848133
D212	420984	139	2247.87	1281.43	1241.71	700	700	292	312.621	314	235	387	362953	26.9481	897.271	902	458	1373	1041732	210.664	0.0266341	0.601926	0.124379	0.942322
D212	420998	139	2253.84	1275.47	1253.63	710	710	292	294.643	293	222	386	342081	23.9171	1247.25	1271	680	1672	1448061	201.516	0.0265392	0.636986	0.216925	2.20659
D212	421005	139	2258.61	1274.28	1265.56	715	715	292	265.402	266	200	328	308132	22.937	1163.33	1182	743	1444	1350628	144.96	0.0251697	0.568173	0.233737	3.04081
D212	421012	139	2252.64	1269.51	1265.56	720	720	292	275.449	274	202	345	319796	22.2677	956.376	959	583	1299	1110353	133.322	0.013312	0.325009	0.187802	2.26836
D212	421019	139	2250.26	1274.28	1265.56	725	725	292	304.89	304	236	387	353977	28.5288	1124.55	1146	661	1672	1305605	209.414	0.0110531	0.233668	0.173361	1.58681
D212	421026	139	2257.42	1279.05	1265.56	730	730	292	283.553	283	211	374	329205	26.1216	1143.25	1153	677	1546	1327318	167.376	0.0124458	0.26688	0.191516	2.19576
D212	421033	139	2252.64	1276.66	1265.56	735	735	292	282.185	279	201	412	327617	28.3196	834.746	881	317	1325	969140	227.599	0.00419396	0.0832306	0.137179	0.884856
D212	421041	139	2262.19	1273.08	1265.56	740	740	292	256.444	255	188	349	297731	24.4342	818.73	828	437	1192	950545	166.559	-0.00128791	-0.0270687	0.157434	1.33722
D212	421049	139	2269.34	1274.28	1253.63	745	745	292	260.214	259	202	337	302108	20.9362	998.054	998	516	1477	1158741	205.111	0.00341089	0.0844989	0.179373	1.48014
D212	421063	139	2258.61	1268.31	1253.63	755	755	292	263.267	262	204	335	305653	21.0918	975.526	983	625	1286	1132586	125.778	-0.00135359	-0.0338367	0.161982	2.16238
D212	421056	139	2260.99	1270.7	1253.63	750	750	292	246.585	245	171	353	286285	23.8768	922.439	929	556	1382	1070952	164.766	0.0022314	0.0459865	0.164948	1.58541
D212	421070	139	2269.34	1274.28	1253.63	760	760	292	263.262	263	193	341	305647	26.282	1007.13	1033	494	1400	1169283	201.857	-0.00359929	-0.0723672	0.174298	1.48111
D212	421077	139	2264.57	1279.05	1253.63	765	765	292	275.377	274	207	359	319713	26.5846	987.271	1027	433	1313	1146222	206.373	0.00738832	0.151942	0.17963	1.45696
D212	421084	139	2256.22	1283.82	1253.63	770	770	292	283.003	282	213	381	328566	25.1351	957.445	971	541	1231	1111594	127.318	0.00826061	0.184493	0.178579	2.27891
D212	421091	139	2247.87	1285.01	1253.63	775	775	292	306.709	303	223	392	356089	30.0186	967.693	977	647	1235	1123492	123.9	0.012269	0.247673	0.196058	2.56053
D212	421098	139	2245.49	1281.43	1265.56	780	780	292	297.89	297	221	402	345850	30.9425	846.739	859	475	1114	983064	130.903	-0.000793	-0.0152738	0.183851	2.0091
D212	421105	139	2239.52	1288.59	1265.56	785	785	292	304.051	301	219	400	353003	33.8495	655.439	646	360	1054	760965	149.755	5.70E-04	0.0102406	0.1597	1.20543
D212	421119	139	2196.59	1292.17	1325.19	795	795	292	356.565	356	259	506	413972	41.0525	1125.36	1130	473	1855	1306543	317.252	-0.00829271	-0.145259	0.0816917	0.535787
D212	421112	139	2197.78	1287.4	1325.19	790	790	292	331.315	327	235	484	384657	39.9221	975.072	978	479	1508	1132059	216.021	-0.0185992	-0.314562	0.0950589	0.783656
D212	421127	139	2202.55	1295.74	1314.46	800	800	292	363.815	358	264	528	422389	46.3578	1364.24	1385	892	1818	1583880	183.021	-0.00781424	-0.123618	0.172909	2.19772
D212	421134	139	2200.17	1300.52	1314.46	805	805	292	387.397	382	250	590	449768	58.6046	1302.65	1322	769	1823	1512379	215.314	-0.0158103	-0.212381	0.164431	1.70866
D212	421142	139	2195.4	1301.71	1314.46	810	810	292	351.23	347	222	487	407778	46.6876	1061.05	1088	468	1583	1231884	234.141	-0.0126323	-0.192497	0.11541	0.937774
D212	296739	139	2261.39	1217.18	1451.5	547	547	292	221.563	220	178	290	202287	18.0039	1195.09	1232	538	2017	1091118	353.043	0.00320292	0.0785812	0.0891466	0.554142
D212	296745	139	2264.93	1217.18	1451.5	548	548	292	228.801	228	173	288	208895	19.9115	1287.33	1310	592	2137	1175332	339.288	0.0125203	0.284181	0.107405	0.735984
D212	296935	139	2273.43	1216.47	1450.08	550	550	292	224.393	224	182	279	204871	16.9282	1485.42	1500	674	2107	1356185	342.582	0.0244623	0.633039	0.15452	1.16064
D212	296940	139	2266.35	1217.89	1450.08	555	555	292	242.572	241	186	323	221468	23.5714	1389.42	1430	632	2050	1268541	356.544	0.0248911	0.499862	0.178102	1.17825
D212	296950	139	2258.56	1235.59	1450.08	565	565	292	235.091	235	163	326	214638	26.8231	1258.56	1256	724	1960	1149063	216.462	0.0145522	0.251426	0.163657	1.63543
D212	296945	139	2258.56	1220.02	1450.08	560	560	292	236.818	234	177	320	216215	25.2067	1519.73	1533	997	1974	1387513	204.434	0.0219083	0.402834	0.153509	1.97859
D212	296955	139	2238.73	1257.54	1457.16	570	570	292	228.952	230	163	293	209033	19.951	1314.26	1339	705	1853	1199919	252.099	0.00651139	0.148478	0.165925	1.48382
D2121	439222	139	2180.91	1347.31	1318.61	840	840		359.859	358	260	483	417796	34.8551	1002.52	998	550	1505	1163923	196.097	-0.00106305	-0.021974	0.0827699	0.781606
D2121	439229	139	2176.67	1352.31	1308.9	845	845		358.599	357	273	482	416334	36.0742	758.333	749	532	1112	880425	113.212	-0.00175165	-0.0348861	0.0761179	0.947596
D2121	439236	139	2175.1	1359.48	1319.27	850	850		316.468	315	242	407	367419	26.2671	668.605	665	369	1018	776250	157.656	-0.00366756	-0.0886994	0.0566984	0.455102
D2121	439243	139	2173.86	1359.25	1309.93	855	855		331.829	329	252	447	385253	31.037	855.109	848	469	1365	992782	199.318	0.00188989	0.0403349	0.109205	0.844765
D2121	439251	139	2161.32	1361.06	1316.4	860	860		331.391	330	264	420	384745	25.162	836.992	850	497	1127	971748	130.966	0.00333018	0.0874276	0.116923	1.33805
D2121	439260	139	2166.15	1362.19	1284.66	865	865		361.467	359	289	462	419663	29.3344	956.354	961	590	1251	1110327	111.476	0.00579249	0.141931	0.129249	1.96383
D2121	439267	139	2162.1	1360.21	1275.04	870	870		374.741	373	284	496	435074	33.0649	988	1004	591	1296	1147068	129.597	5.01E-04	0.0113533	0.13994	1.87177
D2121	439274	139	2146.67	1361.65	1283.46	875	875		345.041	342	267	430	400593	25.9356	860.097	903	311	1294	998573	201.346	0.00298071	0.0790738	0.149711	1.1125
D2121	439281	139	2155.13	1365.05	1258.91	880	880		362.844	362	279	461	421262	29.2373	1004.75	1000	669	1311	1166515	110.463	-6.78e-06	-0.000168	0.0978191	1.62093
D2121	439295	139	2149.93	1380.49	1247.46	890	890		371.478	370	300	457	431286	26.811	1066.96	1088	586	1445	1238744	182.842	-0.00151832	-0.0421379	0.100787	1.06857
D2121	439288	139	2152.61	1382.39	1253.86	885	885		357.22	357	251	474	414733	29.0512	934.144	970	445	1271	1084541	161.153	-0.00282531	-0.0696782	0.0900958	0.958178
D2121	439302	139	2145.98	1375.01	1237.88	895	895		372.027	372	288	469	431923	22.9527	1215.82	1226	783	1597	1411566	156.988	0.00139054	0.0450142	0.116444	1.61552
D2121	439309	139	2142.07	1367.8	1228.33	900	900		400.398	398	322	508	464862	28.9976	1074.58	1094	763	1394	1247584	120.695	-0.00683091	-0.189939	0.115839	1.84855
D2121	439316	139	2134.14	1383.07	1210.46	905	905		375.667	376	283	494	436149	27.4345	1078.27	1097	687	1404	1251871	134.246	0.00131525	0.0359726	0.136752	1.93252
D2121	439324	139	2127.26	1384.43	1194.36	910	910		396.489	395	322	485	460324	25.6134	1040.1	1043	734	1258	1207557	91.6164	5.51E-05	0.00170448	0.111783	2.28291
D2121	439331	139	2141.14	1389.89	1182.64	915	915		365.184	365	287	454	423979	25.2464	796.036	791	410	1239	924198	199.083	-0.00407452	-0.118357	0.0922637	0.675512
D2121	439338	139	2114.93	1385.46	1165.42	920	920		373.578	372	309	454	433724	25.1692	819.697	830	520	1081	951668	112.639	-0.00256402	-0.0763092	0.0956316	1.27037
D2121	439345	139	2092.72	1384.76	1157.79	925	925		355.097	355	293	423	412268	21.7513	542.314	540	315	773	629626	98.2114	-0.00279043	-0.0913642	0.0286712	0.307814
D2122	831727	139	2172	1381.29	1239.23	885	885		373.397	372	278	501	433514	36.0293	1107.2	1130	574	1616	1285463	227.882	-0.00187442	-0.0389249	0.118578	1.03011
D2122	831718	139	2197.96	1345.04	1285.44	845	845		368.34	360	257	558	427643	55.4532	818.676	832	447	1177	950483	171.958	0.00219466	0.0290916	0.112703	0.964446
D2122	831713	139	2185.78	1331.99	1311.11	840	840		379.448	376	282	511	440539	38.3491	1395.88	1417	906	1763	1620621	149.304	0.00493209	0.0971229	0.136538	2.24634
D2122	831742	139	2178.22	1363.78	1268.81	870	870		339.634	339	254	435	394315	32.4038	767.005	760	437	1112	890493	152.182	-0.000735	-0.0154254	0.0980043	0.899717
D2122	831737	139	2174.74	1363.84	1255.32	875	875		340.999	341	261	425	395900	27.8883	888.898	884	554	1325	1032011	171.972	1.11E-04	0.00270751	0.123449	1.13595
D2122	831732	139	2170.39	1363.91	1244.45	880	880		369.361	368	290	492	428828	27.9811	944.694	946	506	1408	1096790	205.507	0.00393908	0.103587	0.101384	0.846302
D2122	831747	139	2183.87	1363.68	1264.46	865	865		380.885	374	294	506	442208	42.9765	894.638	912	481	1297	1038675	194.183	0.00407445	0.0719277	0.138111	1.11818
D2122	831762	139	2189.16	1360.57	1274.2	860	860		367.833	362	285	484	427054	41.0043	796.414	796	457	1116	924637	156.902	0.00141458	0.0253434	0.112694	1.02817
D2122	831786	139	2191.26	1358.94	1277.74	855	855		376.05	369	264	536	436594	47.3868	848.128	858	471	1224	984677	149.631	0.00377251	0.0596504	0.111439	1.13663
D2122	831823	139	2192.49	1359.18	1286.65	850	850		377.228	370	269	527	437962	48.9636	774.639	787	483	1083	899356	114.771	0.00315559	0.04847	0.0957752	1.17986
D22	294516	139	2110.48	1108.82	1425.3	330	330	223	139.136	138	114	175	66646	9.39266	1316.86	1311	868	1710	630774	169.829	0.0159672	0.465618	0.142141	1.92999
D22	294539	139	2111.35	1111.86	1425.3	333	333	223	138.505	138	115	174	66344	9.26637	1315.34	1292	946	1696	630046	137.589	0.0161865	0.476175	0.147757	2.46139
D22	294550	139	2107.43	1112.73	1433.56	340	340	223	135.931	136	117	165	65111	7.77894	1004.82	988	743	1259	481308	113.366	0.00809716	0.280711	0.124483	1.96242
D22	294545	139	2109.61	1108.39	1433.56	335	335	223	139.286	139	121	162	66718	7.25014	1168.29	1175	824	1427	559609	112.471	0.0172803	0.652682	0.150705	2.72084
D22	294555	139	2112.65	1111.86	1433.56	345	345	223	135.919	136	118	161	65105	7.3964	962.557	966	679	1293	461065	116.463	0.0120017	0.435863	0.117906	1.7434
D22	294565	139	2120.04	1120.99	1433.56	355	355	223	136.614	136	117	167	65438	6.36142	1043.22	1056	805	1240	499701	90.8122	0.0111566	0.473898	0.127281	2.59414
D22	294560	139	2117.43	1120.12	1433.56	350	350	223	136.171	136	117	160	65226	6.60765	943.716	945	724	1187	452040	78.0166	0.00917062	0.374544	0.116482	2.52402
D22	294575	139	2122.65	1119.69	1448.77	365	365	223	134.165	134	116	157	64265	6.84557	924.804	921	674	1200	442981	102.141	0.00668919	0.260458	0.102413	1.68224
D22	294570	139	2117.87	1125.77	1433.56	360	360	223	132.931	133	106	166	63674	7.67907	906.459	941	604	1162	434194	136.572	0.00538202	0.185337	0.116067	1.3805
D22	294580	139	2127.87	1128.82	1448.77	370	370	223	133.597	133	113	155	63993	6.65234	920.691	931	683	1131	441011	95.2418	0.00865283	0.344563	0.141537	2.39716
D22	294591	139	2146.99	1124.03	1448.77	380	380	223	133.061	133	115	153	63736	6.74417	942.852	943	619	1317	451626	169.605	0.0109417	0.427081	0.157132	1.50979
D22	294585	139	2137.86	1131.86	1448.77	375	375	223	132.948	133	112	159	63682	6.88089	948.443	956	682	1163	454304	86.4327	0.00518567	0.199354	0.100486	2.00394
D22	294596	139	2149.6	1123.17	1453.56	385	385	223	135.081	135	114	159	64704	6.7035	1102.71	1105	815	1380	528197	105.186	0.0104948	0.418565	0.148826	2.71617
D22	294607	139	2161.34	1129.69	1453.56	395	395	223	138.727	138	116	173	66450	9.00525	1153.86	1167	725	1547	552700	169.5	0.0139098	0.422684	0.15469	1.82394
D22	294601	139	2156.99	1127.08	1453.56	390	390	223	133.622	133	117	161	64005	6.27084	986.779	990	680	1257	472667	132.584	0.00635805	0.269249	0.109383	1.46766
D22	294612	139	2154.38	1134.03	1475.29	400	400	223	139.582	139	119	166	66860	7.14004	1088.2	1117	694	1399	521247	153.793	0.0160861	0.618986	0.149712	1.84276
D22	294622	139	2167.86	1141.42	1475.29	410	410	223	136.912	137	109	165	65581	7.67765	1242.9	1220	877	1680	595351	154.519	0.0109043	0.38471	0.157113	2.18435
D22	294617	139	2164.38	1140.12	1475.29	405	405	223	139.889	140	118	163	67007	6.46703	1131.35	1137	806	1378	541917	100.031	0.0120549	0.515312	0.14094	2.79423
D22	294627	139	2163.08	1131.86	1485.72	415	415	223	135.789	135	114	158	65043	6.32583	1023.01	1026	691	1242	490021	92.5649	0.0101205	0.430135	0.103199	2.06768
D22	294637	139	2167.86	1138.81	1485.72	425	425	223	135.033	135	110	168	64681	7.87314	925.935	971	550	1257	443523	163.413	0.0125973	0.426741	0.12778	1.28399
D22	294632	139	2166.99	1131.42	1485.72	420	420	223	134.624	134	116	155	64485	6.34575	927.637	908	629	1273	444338	145.663	0.0112959	0.473927	0.124656	1.41173
D22	294647	139	2176.55	1130.99	1482.25	435	435	223	140.852	141	120	172	67468	6.74529	1319.85	1332	1003	1529	632208	106.952	0.0148127	0.609592	0.0995158	2.23387
D22	294642	139	2175.68	1130.56	1482.25	430	430	223	138.881	139	118	167	66524	7.81804	1168.03	1192	751	1455	559485	119.247	0.0110754	0.389179	0.106813	1.89054
D22	294652	139	2182.64	1136.64	1482.25	440	440	223	139.071	139	110	171	66615	8.68674	1370.27	1366	1118	1574	656359	97.1072	0.0104524	0.331214	0.115214	2.91564
D22	294662	139	2204.81	1138.81	1482.25	450	450	223	137.77	138	116	159	65992	6.97196	1243.56	1241	925	1537	595664	116.816	0.00870658	0.341125	0.119553	2.27358
D22	294657	139	2196.98	1138.81	1482.25	445	445	223	139.77	140	114	160	66950	7.3954	1308.05	1306	1091	1493	626556	75.2076	0.0104832	0.392148	0.116773	3.63723
D22	294667	139	2210.02	1141.86	1482.25	455	455	223	135.833	136	116	160	65064	7.26409	1085.25	1104	767	1415	519835	155.503	0.00401881	0.149696	0.0820107	1.05794
D22	294677	139	2203.07	1147.07	1480.94	461	461	223	135.261	135	117	157	64790	6.41559	965.749	982	642	1271	462594	141.074	0.00755208	0.316057	0.0779718	0.990322
D22	294672	139	2208.72	1144.47	1482.25	460	460	223	135.236	135	115	166	64778	7.77244	1084.01	1067	733	1444	519243	170.327	0.00785526	0.271223	0.129166	1.45604
D22	294687	139	2195.68	1152.72	1498.33	463	463	223	136.033	136	114	160	65160	6.37947	1059.84	1053	902	1306	507664	80.2801	0.00529038	0.224433	0.117591	2.77814
D22	294682	139	2194.37	1152.29	1498.33	462	462	223	135.28	135	112	154	64799	6.60298	1052.99	1057	850	1242	504384	80.5357	0.00750901	0.305391	0.112641	2.64733
D22	294692	139	2194.81	1157.94	1493.98	464	464	223	136.015	135	115	171	65151	6.99894	1087.71	1091	885	1315	521013	92.4366	0.00980442	0.37737	0.119465	2.51147
D22	294702	139	2190.03	1163.16	1493.98	466	466	223	135.981	135	115	167	65135	7.94053	1081.77	1084	742	1384	518166	131.384	0.00894854	0.303769	0.110295	1.63584
D22	294697	139	2192.2	1160.55	1493.98	465	465	223	134.568	134	114	179	64458	8.43875	1078.9	1079	842	1342	516795	84.0889	0.00331954	0.105519	0.0984013	2.29887
D22	294707	139	2193.07	1159.68	1493.98	467	467	223	137.854	138	119	156	66032	6.07722	1176.88	1196	922	1383	563727	82.5867	0.0124317	0.557069	0.113406	2.90293
D22	294717	139	2194.81	1154.46	1493.98	469	469	223	140.741	140	112	165	67415	8.55574	1182.2	1189	888	1404	566274	95.0666	0.0148897	0.482682	0.110006	2.46482
D22	294712	139	2193.94	1154.03	1493.98	468	468	223	136.175	136	110	175	65228	8.55321	1183.46	1195	955	1442	566876	80.4993	0.0065288	0.206541	0.122498	3.20874
D22	294727	139	2198.72	1157.51	1493.98	471	471	223	138.029	138	122	160	66116	6.44117	1157.74	1161	960	1279	554556	59.654	0.0112024	0.4748	0.103391	3.6371
D22	294722	139	2195.68	1157.07	1493.98	470	470	223	137.217	137	118	156	65727	6.36074	1162.3	1156	1002	1346	556743	77.8133	0.00669367	0.286878	0.110849	2.98108
D22	294732	139	2199.16	1163.16	1493.98	472	472	223	135.841	136	115	156	65068	6.52897	1026.65	1032	810	1167	491764	59.2592	0.0104953	0.432191	0.0936086	2.96585
D22	294742	139	2202.63	1164.9	1506.15	475	475	223	137.749	138	113	165	65982	7.69257	1104.02	1107	962	1253	528826	52.0869	0.00927581	0.329148	0.0992178	3.82635
D22	294737	139	2200.46	1162.72	1506.15	473	473	223	136.956	137	113	169	65602	7.26199	1143.78	1140	920	1364	547873	80.0707	0.0123773	0.461145	0.139987	3.50824
D22	294748	139	2195.68	1170.98	1506.15	480	480	223	140.453	140	114	175	67277	7.73092	1158.39	1166	857	1464	554870	123.666	0.0123833	0.444447	0.118983	1.99204
D22	294758	139	2180.03	1172.29	1531.37	490	490	223	136.585	137	118	165	65424	7.46545	1018.53	1022	825	1227	487878	79.1269	0.00541145	0.196945	0.135502	3.07212
D22	294753	139	2177.42	1164.9	1530.06	485	485	223	140.95	140	118	169	67515	8.19031	1153.8	1164	895	1335	552671	81.8305	0.00809615	0.276421	0.112094	2.84241
D22	294763	139	2178.72	1186.63	1538.32	495	495	223	136.896	137	117	166	65573	6.97377	1114.17	1115	955	1289	533687	62.827	0.00672641	0.262316	0.117884	3.74019
D22	294773	139	2159.16	1208.8	1548.32	505	505	223	136.942	137	114	157	65595	6.9728	1163.28	1154	874	1543	557213	141.28	0.00516892	0.201985	0.0645982	0.999236
D22	294768	139	2160.03	1203.58	1548.32	500	500	223	140.347	140	123	160	67226	6.66636	1389.44	1398	1127	1669	665542	125.428	0.0108124	0.450394	0.0985766	1.98801
D22	294781	139	2157.42	1211.41	1548.32	510	510	223	137.553	137	110	165	65888	7.21319	1126.58	1115	957	1374	539631	79.7159	0.00821186	0.310644	0.0866704	2.25434
D22	294791	139	2134.39	1250.53	1533.11	520	520	223	140.482	140	122	163	67291	6.65208	1484.25	1478	1243	1798	710955	100.019	0.0105274	0.440015	0.0908402	2.47155
D22	294786	139	2146.12	1229.23	1548.32	515	515	223	136.382	136	113	167	65327	9.49951	1106.72	1114	776	1446	530120	141.51	0.00223538	0.0640424	0.0577546	0.854051
D22	294796	139	2140.47	1266.18	1533.11	525	525	223	141.576	141	122	170	67815	7.71281	1314.43	1316	1089	1548	629612	79.8465	0.0112866	0.40973	0.0906391	2.73619
D22	294806	139	2151.34	1276.61	1511.37	535	535	223	143.002	142	118	199	68498	9.78525	1130.21	1147	803	1411	541369	125.399	0.00372618	0.108505	0.0732869	1.23084
D22	294801	139	2143.51	1274.44	1533.11	530	530	223	143.096	142	115	190	68543	8.53807	1233.87	1236	878	1529	591024	147.298	0.0077306	0.257138	0.0677328	1.06277
D22	294812	139	2149.6	1271.4	1511.37	540	540	223	145.86	145	117	186	69867	8.83858	1248.62	1249	1087	1403	598090	53.4115	0.0105054	0.343131	0.0658456	2.88841
D22	294822	139	2157.86	1280.09	1497.9	550	550	223	155.727	155	127	193	74593	9.61902	1486.42	1499	1161	1689	711996	102.295	0.00944662	0.303009	0.0762659	2.05935
D22	294817	139	2155.25	1264.01	1497.9	545	545	223	150.708	150	128	182	72189	8.68884	1357.06	1367	1078	1553	650033	81.2657	0.00697913	0.240428	0.0907432	2.77852
D22	294827	139	2153.08	1280.96	1497.9	551	551	223	157.115	157	128	191	75258	8.77934	1702.84	1699	1514	1924	815660	81.0784	0.0108138	0.382907	0.092377	3.55214
D22	294837	139	2150.47	1287.05	1497.9	553	553	223	156.322	156	123	185	74878	9.51001	1589.7	1608	1231	1996	761464	178.217	0.0110094	0.357993	0.097222	1.58076
D22	294832	139	2151.77	1284	1497.9	552	552	223	156.749	156	129	189	75083	10.1067	1722.19	1720	1500	1962	824927	84.0172	0.00775053	0.238563	0.0936226	3.50958
D221	295559	139	2154.46	1321.52	1478.3	567	567	242	155.827	155	127	194	74641	10.3393	842.992	846	676	969	403793	52.7482	0.00346991	0.104231	0.0899601	2.63806
D221	295554	139	2154.07	1317.58	1478.3	566	566	242	152.724	152	129	186	73155	8.00309	842.269	851	601	1054	403447	88.1345	-0.0011922	-0.0455561	0.0757847	1.34645
D221	295564	139	2160.38	1326.25	1478.3	568	568	242	161.144	161	128	208	77188	12.3618	819.532	816	664	993	392556	59.9528	0.00196304	0.0510787	0.108394	2.67361
D221	295574	139	2189.95	1357	1446.37	570	570	242	178.843	177	134	236	85666	14.8322	1128.66	1139	799	1393	540626	124.28	-0.00169067	-0.0408406	0.0696851	1.18324
D221	295569	139	2165.9	1334.92	1468.84	569	569	242	165.837	166	126	207	79436	12.3099	800.868	795	544	1059	383616	90.1688	-0.00113493	-0.0306139	0.0740712	1.22504
D221	295932	139	2156.31	1451.83	1295.48	795	795	242	334.737	334	254	406	305615	22.9812	1926.61	1943	1520	2245	1758998	138.77	0.00343574	0.0997451	0.0996201	2.51555
D221	295940	139	2154.89	1456.07	1288.4	796	796	242	344.48	343	280	418	314510	23.1503	1962.15	1968	1632	2323	1791440	152.586	0.00519746	0.153878	0.137814	3.11508
D221	295982	139	2159.85	1451.83	1318.13	785	785	242	321.558	322	265	381	293582	22.3046	1166.73	1167	796	1506	1065220	142.091	-0.00237858	-0.0687456	0.119895	1.75814
D221	295977	139	2158.43	1451.83	1306.81	790	790	242	325.857	326	232	417	297507	24.2076	1510.81	1507	1070	1963	1379374	171.115	0.00386331	0.103607	0.119218	1.88096
D221	295987	139	2161.26	1421.38	1350	780	780	242	337.871	338	268	414	308476	23.1668	1156.85	1167	695	1524	1056203	155.518	1.42E-04	0.00413332	0.133279	1.74965
D221	295997	139	2164.8	1392.35	1364.16	770	770	242	360.614	360	277	449	329241	27.6065	1071.33	1077	708	1314	978121	106.237	9.65E-05	0.00252085	0.11765	2.12305
D221	295992	139	2159.85	1421.38	1354.95	775	775	242	336.923	336	270	413	307611	23.8514	1178.02	1172	810	1555	1075530	151.546	-0.00205071	-0.0580555	0.133224	1.8277
D221	296007	139	2178.96	1373.94	1360.62	760	760	242	327.613	326	258	411	299111	26.7593	986.558	978	766	1230	900727	85.089	-0.00154361	-0.0378551	0.0950984	2.01372
D221	296002	139	2176.13	1373.94	1361.33	765	765	242	341.792	341	276	409	312056	24.1553	968.042	974	473	1270	883822	136.526	-0.00403184	-0.114561	0.112457	1.43355
D221	296012	139	2173.3	1398.01	1352.83	755	755	242	336.647	336	262	418	307359	24.6554	714.673	718	445	1001	652496	107.647	-0.00606473	-0.166627	0.0652335	0.813131
D221	296023	139	2174.01	1390.22	1359.91	745	745	242	349.344	349	283	473	318951	27.8571	1011.79	1020	753	1240	923768	88.7612	-0.00334622	-0.0842089	0.0884617	1.85285
D221	296017	139	2173.3	1390.22	1352.12	750	750	242	341.338	340	249	446	311642	31.2827	994.412	992	785	1277	907898	67.6882	-0.00265569	-0.0581089	0.100048	2.67227
D221	296028	139	2174.01	1390.22	1365.58	740	740	242	333.315	333	221	423	304317	27.1661	876.923	886	482	1303	800631	185.5	-0.00281402	-0.0692483	0.0676269	0.59889
D221	296038	139	2174.01	1373.23	1381.86	730	730	242	310.666	309	241	394	283638	26.9696	1053.96	1064	790	1323	962261	102.862	-0.00511694	-0.118492	0.134221	2.42506
D221	296033	139	2174.72	1390.22	1369.12	735	735	242	328.867	328	243	415	300256	28.876	783.378	773	425	1246	715224	170.389	-0.00494135	-0.113112	0.0664763	0.573161
D221	296043	139	2168.34	1373.23	1383.99	725	725	242	302.679	301	238	378	276346	26.2172	1128.94	1139	745	1497	1030722	164.216	-0.00537461	-0.124771	0.146995	1.76208
D221	296053	139	2152.06	1373.23	1387.53	715	715	242	306.192	305	228	382	279553	24.6721	976.92	1006	518	1233	891928	136.746	-0.00505051	-0.125994	0.199584	2.37722
D221	296048	139	2157.72	1373.23	1385.4	720	720	242	309.65	307	246	395	282710	25.2014	1101.05	1104	835	1363	1005263	101.303	-0.00302214	-0.074491	0.157031	2.95023
D221	296063	139	2099.66	1362.61	1317.43	705	705	242	386.862	386	307	493	353205	32.0531	815.297	830	509	1034	744366	116.486	-0.0196685	-0.484299	0.120001	1.49982
D221	296058	139	2106.03	1362.61	1328.05	710	710	242	386.188	383	312	483	352590	28.1487	924.841	933	699	1170	844380	89.6443	-0.0211025	-0.591517	0.141225	2.55338
D221	296068	139	2094.7	1362.61	1314.59	700	700	242	369.631	368	291	452	337473	28.7474	903.589	919	609	1123	824977	97.673	-0.014917	-0.389412	0.126264	2.07428
D221	296078	139	2081.96	1353.4	1299.02	690	690	242	295.717	294	224	366	269990	18.6577	865.415	866	681	1023	790124	58.5458	-0.00444605	-0.141565	0.11024	2.93548
D221	296073	139	2093.99	1362.61	1310.35	695	695	242	383.453	382	290	484	350093	32.9259	735.028	732	447	1013	671081	139.387	-0.00104571	-0.024382	0.076689	0.751196
D221	296083	139	2086.91	1347.74	1294.06	685	685	242	290.852	291	228	357	265548	20.8909	821.304	830	576	978	749851	73.3195	-0.00455676	-0.127463	0.114757	2.30628
D221	296093	139	2089.04	1334.28	1298.31	675	675	242	239.221	239	192	295	218409	16.0129	657.943	664	471	854	600702	72.6805	0.00189832	0.0566118	0.0739125	1.24609
D221	296088	139	2086.91	1334.28	1295.48	680	680	242	257.993	258	185	317	235548	18.6137	719.565	717	517	947	656963	83.2476	-0.00174785	-0.0485365	0.0755477	1.21428
D221	296103	139	2115.24	1334.28	1330.17	665	665	242	254.245	254	199	324	232126	18.8751	644.495	655	393	877	588424	97.4216	-0.00262512	-0.070906	0.0798102	0.977924
D221	296098	139	2106.03	1334.28	1314.59	670	670	242	246.645	246	196	304	225187	16.5411	697.959	707	454	877	637237	73.0121	-0.000762	-0.0227361	0.089938	1.57763
D221	296108	139	2116.65	1334.28	1334.42	660	660	242	257.435	257	210	322	235038	15.2687	635.967	646	424	828	580638	79.317	-0.000588	-0.0198228	0.0922066	1.3538
D221	296118	139	2115.95	1310.92	1348.58	650	650	242	223.811	224	177	272	204339	15.8174	578.273	581	432	722	527963	53.7668	-0.0020125	-0.0570671	0.0656338	1.32485
D221	296113	139	2118.07	1334.28	1339.38	655	655	242	241.263	241	190	310	220273	16.1775	601.116	598	446	764	548819	63.1276	-0.00100852	-0.0301116	0.10141	1.75347
D221	296123	139	2115.24	1310.92	1363.45	645	645	242	217.496	217	162	279	198574	16.0439	488.353	501	330	676	445866	62.6565	0.00307332	0.0830702	0.0502859	0.746339
D221	296133	139	2117.36	1352.69	1357.79	635	635	242	219.867	220	169	272	200739	15.3443	654.594	677	386	860	597644	109.035	-0.00134728	-0.0386623	0.105124	1.14216
D221	296128	139	2115.24	1352.69	1363.45	640	640	242	233.566	233	171	300	213246	18.9177	608.762	628	346	831	555800	102.973	2.05E-04	0.0050603	0.0866734	0.943062
D221	296143	139	2127.27	1352.69	1366.99	625	625	242	202.952	202	164	242	185295	13.5311	911.864	915	613	1187	832532	121.648	-0.000284	-0.00851052	0.135416	1.78802
D221	296138	139	2123.73	1352.69	1355.66	630	630	242	210.798	210	162	269	192459	15.4717	839.417	846	570	1110	766388	103.639	-0.000205	-0.00559589	0.14688	2.07458
D221	296148	139	2131.52	1352.69	1372.66	620	620	242	196.572	196	150	247	179470	14.9537	979.048	987	698	1213	893871	98.587	0.00377875	0.0989721	0.136127	2.37976
D221	296158	139	2135.06	1385.27	1391.07	610	610	242	202.117	201	145	269	184533	18.7379	781.573	784	541	990	713576	76.3506	-0.000626	-0.0135083	0.12197	2.22566
D221	296153	139	2128.69	1352.69	1379.03	615	615	242	187.803	188	155	233	171464	13.4503	843.314	848	614	1021	769946	77.4865	0.00377584	0.105045	0.109763	2.15287
D221	296163	139	2142.14	1385.27	1388.94	605	605	242	226.837	225	172	301	207102	22.2931	846.499	848	692	1012	772854	61.1293	0.00386484	0.0783481	0.129178	3.16835
D221	296173	139	2135.77	1378.19	1433.55	595	595	242	199.243	198	154	263	181909	18.4386	945.327	945	666	1251	863084	100.36	0.00146377	0.0315882	0.0660452	1.16712
D221	296168	139	2149.93	1385.27	1402.4	600	600	242	214.23	212	168	287	195592	19.7369	827.831	833	638	984	755810	72.099	-0.00768395	-0.168099	0.0642502	1.38635
D221	296181	139	2142.14	1370.4	1439.22	590	590	242	188.143	187	150	231	171775	14.7448	755.163	760	564	919	689464	65.8803	-0.000519	-0.0132492	0.0824674	1.74656
D221	296191	139	2172.59	1362.61	1437.09	580	580	242	186.234	184	138	249	170032	16.9345	1062.71	1061	758	1333	970258	116.501	-0.000711	-0.0156581	0.103065	1.70463
D221	296186	139	2168.34	1370.4	1433.55	585	585	242	191.59	191	151	241	174922	14.9144	854.691	869	563	1083	780333	110.733	-0.00361614	-0.0932431	0.0638297	0.926218
D221	296198	139	2176.13	1362.61	1437.09	575	575	242	177.734	177	141	223	162271	14.5017	1079.37	1081	712	1467	985467	143.463	-0.000721	-0.0176762	0.113442	1.53309
D221	294842	139	2176.12	1287.05	1497.9	554	554	242	164.004	164	136	205	78558	11.1352	1158.25	1158	794	1518	554800	171.601	0.00380919	0.111782	0.113483	1.37581
D221	294853	139	2164.38	1281.83	1484.85	555	555	242	158.923	159	133	189	76124	9.49192	1234.14	1240	1027	1437	591155	69.4102	0.0192076	0.631062	0.109645	3.51379
D221	294858	139	2164.81	1293.13	1484.85	560	560	242	161.459	161	129	205	77339	12.4416	1181.46	1194	862	1464	565921	100.804	0.00920416	0.236713	0.124861	2.60196
D221	294886	139	2155.25	1310.09	1482.25	565	565	242	151.603	151	128	178	72618	8.89462	879.933	893	686	996	421488	64.3746	0.00186842	0.0635734	0.0954736	2.38258
D2211	543035	139	2138.29	1530.29	1202.93	840	840		296.885	296	218	372	344683	20.6602	777.335	782	381	1263	902486	199.825	0.00402326	0.115164	0.0775892	0.560192
D2211	543049	139	2125.31	1534.93	1175.12	850	850		271.752	271	216	319	315504	17.0219	625.275	607	261	1136	725944	216.96	-0.00125399	-0.0400896	0.0324628	0.181231
D2211	543042	139	2125.31	1527.51	1184.39	845	845		291.738	291	228	363	338708	17.702	823.911	840	475	1213	956561	151.472	2.55E-04	0.00839568	0.0551204	0.568315
D2211	543070	139	2116.97	1549.76	1147.31	865	865		251.207	251	207	302	291651	14.0694	808.926	835	471	1104	939163	129.408	0.00220402	0.0785318	0.108926	1.22802
D2211	543056	139	2111.41	1539.56	1156.58	855	855		269.731	269	211	341	313158	16.6057	888.839	856	509	1509	1031942	207.69	-0.0011818	-0.0384382	0.0962779	0.751696
D2211	543063	139	2116.04	1542.34	1156.58	860	860		257.575	257	207	310	299044	16.1076	839.598	836	374	1428	974773	241.159	-0.0016208	-0.0519202	0.0825194	0.530784
D2211	543084	139	2108.63	1518.24	1119.51	875	875		319.736	319	241	422	371213	25.0199	758.717	774	330	1090	880871	175.768	-0.00633155	-0.162856	0.116601	0.901517
D2211	543077	139	2113.26	1527.51	1119.51	870	870		294.125	293	235	370	341479	21.4018	677.242	669	313	1189	786278	169.64	-0.00281555	-0.0776067	0.104612	0.756166
D2211	543098	139	2101.21	1543.27	1100.97	885	885		271.361	272	185	342	315050	19.8702	585.339	568	318	965	679579	127.067	-0.00536462	-0.147316	0.0921848	0.777619
D2211	543091	139	2103.99	1527.51	1119.51	880	880		291.948	291	235	363	338952	20.8432	609.818	581	350	1079	707999	161.473	-0.00664829	-0.18749	0.0516953	0.371272
D2211	543112	139	2086.38	1531.22	1091.7	895	895		259.703	259	209	310	301515	15.4386	712.196	723	442	919	826860	97.985	-0.00100948	-0.0339967	0.103551	1.36406
D2211	543119	139	2069.7	1516.39	1073.16	900	900		284.494	284	221	344	330297	16.697	672.024	678	487	849	780220	65.1688	0.00360828	0.122518	0.0801202	1.52984
D2211	543105	139	2099.36	1540.49	1100.97	890	890		263.551	263	213	321	305983	14.9153	599.816	583	399	1031	696386	101.152	-0.00454169	-0.161235	0.0529007	0.595862
D2211	543133	139	2045.6	1507.12	1045.35	910	910		282.024	281	233	335	327430	14.8466	513.112	507	268	825	595723	116.052	-0.00373122	-0.142286	0.0718725	0.592938
D2211	543126	139	2047.45	1508.98	1045.35	905	905		288.21	288	225	381	334612	19.7905	543.305	563	246	888	630777	157.231	0.00664644	0.192307	0.0820902	0.524281
D2211	543147	139	2019.64	1484.88	1026.81	920	920		301.325	302	246	362	349838	17.9364	672.677	662	356	1125	780978	161.547	-0.00611826	-0.206835	0.14484	1.05361
D2211	543140	139	2028.91	1499.71	1045.35	915	915		303.492	303	243	362	352354	19.2696	694.65	700	402	1016	806489	128.081	-0.0010083	-0.0317931	0.135889	1.29766
D2211	543161	139	1985.35	1454.29	999.005	930	930		326.974	326	265	384	379617	18.7143	487.645	462	253	776	566156	125.268	-0.00485038	-0.170317	0.112525	0.78747
D2211	543154	139	1994.62	1469.12	999.005	925	925		318.805	319	268	378	370133	18.0906	598.201	619	246	919	694511	149.117	0.00752551	0.263259	0.140896	0.990836
D2211	543176	139	2006.67	1417.21	1008.27	940	940		396.984	396	316	491	460898	27.0963	636.513	639	382	888	738992	109.778	-0.00976806	-0.289044	0.130111	1.33511
D2211	543183	139	1997.4	1420.92	1008.27	945	945		397.057	397	324	470	460983	26.3472	494.394	498	300	757	573991	86.2751	0.00392018	0.117694	0.0611144	0.660084
D2211	543169	139	1992.76	1433.89	999.005	935	935		379.497	380	301	461	440596	22.7488	564.102	571	280	826	654922	118.205	0.00602579	0.199841	0.142777	1.19248
D2211	543197	139	1964.03	1390.33	961.928	955	955		411.843	411	341	509	478150	27.591	440.399	436	241	692	511303	107.761	0.00673948	0.19985	0.0726159	0.553351
D2211	543190	139	1985.35	1403.31	980.467	950	950		409.57	408	320	490	475511	29.8805	499.464	508	281	729	579878	89.1607	0.00123235	0.0337419	0.0910688	0.935143
D2211	543211	139	1954.76	1381.06	943.39	965	965		419.469	417	334	520	487004	31.1975	367.555	361	246	544	426731	61.6923	-8.72e-07	-2.35e-05	0.0504609	0.572396
D2211	543204	139	1952.9	1385.69	952.659	960	960		398.714	397	330	495	462907	27.4307	334.525	326	229	487	388383	53.632	-0.00722282	-0.2115	0.0334671	0.403976
D2211	543225	139	1984.42	1369.01	923.924	975	975		409.762	410	343	501	475734	22.6022	346.709	346	221	494	402529	56.843	0.0022232	0.0804316	0.0266957	0.317189
D2211	543218	139	1962.17	1364.37	943.39	970	970		446.599	446	370	550	518501	26.608	423.487	426	316	536	491668	36.2745	-0.0123688	-0.420405	0.0543459	1.20352
D2211	543232	139	1982.57	1348.62	914.655	980	980		420.23	418	331	527	487887	30.0594	388.372	408	240	528	450900	67.4904	-0.0121122	-0.342808	0.0510404	0.558895
D2211	543239	139	1980.71	1338.42	905.386	985	985		427.172	425	347	526	495947	29.2918	346.944	348	246	475	402802	48.1929	-0.00433303	-0.12693	0.0231706	0.326058
D2211	295946	139	2157.01	1451.83	1277.07	797	797		353.838	353	296	425	323054	23.4383	1391.21	1404	968	1704	1270173	140.293	8.61E-04	0.0259685	0.122584	2.16571
D2211	325395	139	2157.21	1466.35	1267.64	800	800		347.96	347	271	430	403982	28.1089	1027.05	1047	599	1391	1192405	154.013	-0.00242844	-0.0602696	0.123664	1.46781
D2211	325402	139	2176.57	1465.56	1269.29	805	805		310.895	311	233	403	360949	26.7888	827.778	819	388	1296	961050	228.356	-0.000237	-0.00550857	0.109725	0.716838
D2211	325409	139	2166.85	1482.85	1253.82	810	810		296.89	296	229	371	344689	22.7802	823.065	794	370	1469	955578	262.547	-0.00492101	-0.128904	0.0795944	0.462251
D2211	325423	139	2135.37	1513.19	1231.63	820	820		317.768	316	246	389	368929	23.3538	766.569	762	433	1170	889987	169.982	-0.00207434	-0.0565671	0.0869595	0.721576
D2211	325416	139	2152.01	1497.97	1248.86	815	815		313.675	311	242	397	364177	26.8423	926.481	927	391	1607	1075645	274.149	2.14E-04	0.00499297	0.0994454	0.611351
D2211	325430	139	2130.96	1530.57	1228.41	825	825		296.853	296	240	360	344646	18.9506	458.692	436	286	785	532541	98.0828	7.90E-04	0.0247359	0.0116554	0.107759
D2211	325437	139	2129.35	1527.11	1219.59	830	830		320.582	320	259	403	372196	22.8858	561.407	541	256	931	651793	162.011	0.00104695	0.0293005	0.0843705	0.539234
D2211	325444	139	2140.14	1554.39	1193.66	835	835		257.181	257	196	309	298587	15.5257	664.208	661	402	955	771146	104.039	-0.000175	-0.00579769	0.114428	1.31105
D2212	543259	139	2168.81	1477.66	1261.11	820	820		303.144	302	228	381	351950	24.7822	1054.76	1072	551	1485	1224578	222.049	-0.00284145	-0.0697132	0.122648	1.03789
D2212	543252	139	2169.74	1469.32	1279.65	815	815		304.894	305	230	390	353982	24.6395	1081.89	1109	566	1526	1256079	221.535	0.00498028	0.122643	0.167327	1.40005
D2212	543273	139	2166.96	1494.35	1242.57	830	830		307.936	309	245	373	357514	20.3827	1194.57	1215	585	1663	1386895	252.551	-0.000206	-0.00621922	0.163911	1.33224
D2212	543266	139	2167.88	1486	1261.11	825	825		309.501	309	240	385	359331	22.5876	1221.97	1205	692	1829	1418708	192.926	9.91E-04	0.0271288	0.162041	1.76645
D2212	543280	139	2166.03	1502.69	1224.03	835	835		315.571	314	238	391	366378	24.5322	1364.49	1381	748	1833	1584169	201.35	-0.00270097	-0.0696763	0.16134	1.88291
D2212	543287	139	2165.1	1511.03	1205.49	840	840		301.29	300	224	405	349798	23.6307	999.244	1020	456	1512	1160122	215.471	0.00227049	0.0577663	0.117879	0.978033
D2212	543310	139	2130.81	1497.13	1159.15	860	860		352.002	348	278	497	408674	35.6385	610.688	570	379	992	709009	139.509	-0.0237373	-0.480309	0.0745712	0.60755
D2212	543296	139	2141.93	1503.62	1177.68	855	855		306.861	305	245	384	356266	23.9401	700.734	702	342	1145	813552	174.326	6.82E-04	0.0174763	0.111877	0.808919
D2212	543303	139	2142.86	1499.91	1177.68	850	850		343.178	338	265	445	398430	33.126	878.18	887	504	1242	1019567	154.247	-0.0152702	-0.321298	0.17845	1.72425
D2212	543324	139	2116.9	1498.98	1131.34	870	870		382.932	378	289	496	444584	38.1166	708.77	717	367	1064	822882	157.42	-0.0291458	-0.603198	0.121235	0.973655
D2212	543317	139	2115.05	1507.32	1140.61	865	865		344.349	342	269	433	399789	27.127	847.222	857	494	1125	983625	125.844	-0.000862	-0.0219074	0.142306	1.67739
D2212	543332	139	2142.86	1497.13	1168.42	845	845		389.498	384	305	548	452207	42.6934	845.67	854	350	1340	981823	241.037	-0.0194969	-0.362821	0.113932	0.717689
D2212	295951	139	2157.72	1451.83	1316.01	797	797		303.332	302	236	378	276942	21.4878	1471.98	1509	755	2114	1343921	296.592	0.00787684	0.220648	0.200865	1.66029
D2212	325370	139	2164.26	1449.9	1312.07	800	800		301.37	301	197	382	349890	23.878	1465.02	1504	774	2008	1700893	292.608	0.012378	0.308631	0.23866	1.92938
D2212	325377	139	2175.02	1445.24	1308.45	805	805		296.9	297	214	379	344701	23.9914	1163.68	1200	601	1640	1351028	220.214	0.00477208	0.117551	0.172554	1.55528
D2212	325384	139	2170.67	1460.98	1298.18	810	810		286.576	286	216	350	332715	21.0869	984.917	992	517	1445	1143489	218.065	0.00325319	0.0881367	0.163557	1.26977
D222	294971	139	2138.3	1287.05	1515.28	555	555	252	145.086	145	121	177	69496	8.73236	1206.85	1211	939	1398	578080	79.0518	0.00892758	0.294033	0.114782	3.1438
D222	294981	139	2120.04	1311.82	1511.37	565	565	252	143.18	143	117	166	68583	6.93402	653.557	651	540	776	313054	41.1687	0.00518198	0.212901	0.00329288	0.104207
D222	294976	139	2121.34	1287.05	1528.76	560	560	252	142.76	143	116	177	68382	9.93887	842.432	855	606	1011	403525	67.3405	0.00309004	0.088496	0.0917985	2.10369
D222	295004	139	2126.56	1314	1500.5	570	570	252	149.357	149	124	202	71542	9.49322	960.678	968	753	1111	460165	59.3956	0.0121122	0.376563	0.132949	3.79602
D222	295014	139	2136.99	1322.69	1493.55	580	580	252	170.685	170	134	212	81758	12.3505	1050.96	1071	699	1243	503411	100.947	0.00562794	0.154687	0.103581	1.95434
D222	295009	139	2137.43	1321.39	1493.55	575	575	252	160.887	160	137	210	77065	10.4447	1020.5	1021	770	1236	488820	94.1526	0.00537696	0.164764	0.102133	2.00883
D222	295019	139	2121.78	1328.34	1493.55	585	585	252	159.518	159	129	192	76409	9.32689	839.405	850	653	980	402075	67.8058	0.00613135	0.208451	0.0859987	1.96064
D222	295029	139	2128.3	1324.86	1484.85	595	595	252	188.023	188	141	244	90063	15.9089	967.67	965	736	1251	463514	76.6196	-6.23e-05	-0.0014732	0.0857782	1.99551
D222	295024	139	2117.43	1330.08	1493.55	590	590	252	167.294	167	141	198	80134	9.46293	936.735	941	758	1099	448696	63.6636	0.00333431	0.117502	0.085052	2.30669
D222	295039	139	2139.17	1332.25	1467.47	605	605	252	222.81	222	190	265	106726	13.3964	1031.01	1038	723	1267	493855	115.331	-0.00761924	-0.255393	0.128379	2.03417
D222	295034	139	2138.3	1325.3	1467.47	600	600	252	195.973	195	161	234	93871	11.2271	996.213	996	777	1174	477186	73.7367	-0.0019243	-0.0673082	0.101908	2.49897
D222	295044	139	2145.69	1330.95	1472.25	610	610	252	226.641	227	169	284	108561	17.6301	1088.01	1096	719	1409	521156	137.943	-0.0107192	-0.278585	0.1796	2.40178
D222	295054	139	2157.42	1321.39	1463.12	620	620	252	255.762	255	203	312	122510	19.8976	868.551	879	598	1133	416036	105.933	-0.00158032	-0.0406909	0.103572	1.53899
D222	295049	139	2153.51	1324.86	1463.12	615	615	252	233.347	233	193	276	111773	15.1014	834.39	836	659	979	399673	57.471	-0.016174	-0.508059	0.101418	2.67371
D222	295059	139	2158.73	1317.91	1463.12	625	625	252	265.71	264	222	316	127275	17.9358	989.785	1003	720	1190	474107	91.1375	-0.00468607	-0.139497	0.154021	2.89895
D222	295069	139	2160.9	1319.65	1463.12	635	635	252	272.793	272	229	327	130668	16.432	1004.94	999	707	1264	481367	101.129	-0.016003	-0.539986	0.0930006	1.69107
D222	295064	139	2153.95	1318.78	1463.12	630	630	252	287.017	287	241	344	137481	19.3624	1357.34	1356	1033	1638	650168	122.944	-0.00212416	-0.0631086	0.193008	3.57227
D222	295074	139	2159.16	1331.82	1456.6	640	640	252	277.129	276	231	337	132745	19.5845	1166.14	1174	789	1526	558579	140.943	-0.0193506	-0.558445	0.172966	2.44012
D222	295284	139	2160.47	1320.08	1463.12	636	636	252	273.817	274	225	321	88443	17.9475	1010	996	723	1267	326230	108.683	-0.0110155	-0.339861	0.0441132	0.785259
D222	295294	139	2176.12	1324.43	1463.12	638	638	252	253.864	254	208	319	81998	18.4106	1039.62	1018	789	1308	335796	104.549	-0.00823381	-0.228957	0.062772	1.17466
D222	295289	139	2168.29	1322.26	1463.12	637	637	252	265.594	266	193	326	85787	19.3708	996.396	999	711	1336	321836	115.066	-0.00950268	-0.263083	0.0328869	0.551422
D222	295299	139	2170.03	1320.95	1463.12	639	639	252	269.149	268	215	328	86935	19.0264	1093.21	1083	817	1364	353106	101.029	-0.00151274	-0.0428635	0.0490316	1.01152
D222	295309	139	2172.64	1329.65	1463.12	642	642	252	251.765	251	193	307	81320	18.3118	1001.77	1003	728	1240	323572	111.711	-0.00494219	-0.136573	0.0504713	0.861715
D222	295304	139	2169.16	1327.04	1463.12	641	641	252	266.251	265	208	324	85999	19.5879	1045.45	1070	669	1305	337679	135.671	-0.00438044	-0.119607	0.055914	0.816088
D222	295319	139	2170.47	1331.39	1463.12	644	644	252	247.006	246	203	305	79783	17.2234	984.635	1002	571	1368	318037	183.414	-0.00627328	-0.18107	0.0596875	0.604754
D222	295314	139	2171.33	1333.12	1463.12	643	643	252	250.87	252	203	296	81031	17.492	1038.97	1075	706	1278	335586	137.506	-0.00450677	-0.129857	0.0643663	0.913856
D222	295324	139	2169.6	1329.65	1463.12	645	645	252	247.322	247	201	302	79885	17.8066	998.854	1006	609	1338	322630	179.296	-0.00996252	-0.27953	0.0649233	0.679274
D222	295334	139	2167.86	1312.26	1463.12	647	647	252	235.09	234	175	283	75934	19.0749	862.545	870	498	1193	278602	145.095	-0.00796161	-0.197822	0.0536042	0.604896
D222	295329	139	2168.73	1320.95	1463.12	646	646	252	233.734	233	177	310	75496	18.6703	1038.9	1010	762	1406	335565	138.686	-0.00703949	-0.177504	0.0877886	1.20911
D222	295339	139	2168.73	1304.43	1463.12	648	648	252	226.142	224	181	288	73044	19.4415	846.904	868	515	1103	273550	123.804	-0.00926174	-0.217478	0.0637326	0.819704
D222	295349	139	2172.64	1287.48	1463.12	650	650	252	211.768	211	165	258	68401	16.7984	975.248	977	623	1363	315005	179.382	-0.00350995	-0.0888078	0.0741776	0.750868
D222	295344	139	2173.07	1297.04	1463.12	649	649	252	211.957	213	174	257	68462	15.6061	805.344	809	558	1138	260126	132.494	-0.00753239	-0.206157	0.0419771	0.489742
D222	295359	139	2168.29	1286.61	1463.12	652	652	252	213.412	211	165	256	68932	17.5372	932.731	955	533	1352	301272	192.811	-0.00330561	-0.0807194	0.0797413	0.714525
D222	295354	139	2170.47	1283.57	1463.12	651	651	252	212.796	213	172	275	68733	16.3977	1020.89	1025	662	1403	329749	206.595	-0.00157913	-0.0410501	0.0730572	0.672869
D222	295364	139	2168.29	1286.61	1457.9	653	653	252	239.82	238	189	296	77462	22.1318	1151.33	1155	741	1477	371878	161.346	0.00360206	0.0777837	0.0914282	1.19551
D222	295374	139	2169.16	1277.92	1457.9	660	660	252	237.146	236	189	289	76598	20.7408	1043.1	1051	628	1371	336920	197.951	0.00186146	0.042488	0.0520061	0.520995
D222	295369	139	2168.29	1286.61	1457.9	655	655	252	251.291	250	182	315	81167	25.9584	1092.12	1112	676	1468	352756	177.914	0.0129864	0.248208	0.084606	0.95768
D222	295379	139	2170.47	1258.79	1457.9	665	665	252	223.545	224	150	275	72205	18.5847	1384.84	1377	984	1789	447302	179.706	-0.00415807	-0.100448	0.0544719	0.796167
D222	295389	139	2166.99	1236.19	1457.9	675	675	252	201.322	201	149	241	65027	13.1343	1135.73	1144	739	1515	366841	190.936	0.00157724	0.0482755	0.064751	0.723461
D222	295384	139	2169.16	1245.32	1457.9	670	670	252	223.7	223	177	273	72255	16.8228	1416.13	1425	1079	1699	457411	128.63	7.84E-04	0.0208301	0.0595395	1.23732
D222	295399	139	2162.64	1243.14	1438.34	685	685	252	197.226	197	159	233	63704	14.0505	1091.96	1098	821	1419	352702	137.034	-0.000637	-0.0178938	0.0717745	1.06727
D222	295394	139	2164.81	1239.66	1438.34	680	680	252	202.511	201	162	246	65411	15.4563	1195.03	1189	906	1504	385994	136.51	0.0021413	0.0559913	0.0576164	0.95381
D222	295404	139	2164.81	1244.88	1428.34	690	690	252	201.529	201	167	251	65094	13.4816	1184.02	1194	893	1435	382440	107.198	0.00619674	0.184123	0.0852054	1.73445
D222	295414	139	2169.16	1245.75	1428.34	700	700	252	196.195	195	154	243	63371	15.0175	950.622	974	626	1214	307051	128.811	-0.00858852	-0.226353	0.0719947	0.991271
D222	295409	139	2166.99	1246.62	1428.34	695	695	252	199.783	199	166	235	64530	12.9637	1016.07	1014	702	1375	328189	138.147	-0.00219605	-0.0678354	0.0656967	0.906819
D222	295419	139	2169.6	1229.23	1428.34	705	705	252	193.706	194	152	247	62567	14.7352	924.777	930	722	1115	298703	72.6111	0.00121678	0.0319521	0.0574003	1.38274
D222	295429	139	2183.94	1194.46	1459.64	715	715	252	173.477	173	147	206	56033	9.98331	827.861	845	516	1079	267399	131.837	2.74E-04	0.00951329	0.0158138	0.195512
D222	295424	139	2176.55	1212.71	1459.64	710	710	252	181.635	181	152	223	58668	11.6761	1294.08	1309	996	1544	417988	89.967	0.00617002	0.190786	0.0996693	2.6074
D222	295439	139	2189.16	1182.28	1459.64	725	725	252	170.628	171	140	201	55113	10.5518	957.291	972	708	1147	309205	82.7312	0.00402345	0.129602	0.0269485	0.607283
D222	295434	139	2186.55	1190.98	1459.64	720	720	252	174.827	175	143	205	56469	9.96614	1084.33	1096	811	1330	350238	106.754	0.00589676	0.20567	0.0545395	1.05064
D222	295444	139	2193.07	1175.33	1459.64	730	730	252	169.424	169	146	205	81154	9.91986	816.38	827	558	1107	391046	126.069	-0.00156388	-0.0535033	0.029749	0.374158
D222	295459	139	2196.11	1169.24	1459.64	735	735	252	164.733	163	121	227	78907	13.4091	843.977	839	527	1235	404265	164.599	-0.00333502	-0.0822168	0.0162077	0.163558
D222	295469	139	2212.63	1157.07	1459.64	745	745	252	165.213	165	133	196	79137	9.9772	976.779	985	752	1169	467877	88.1617	0.00392695	0.129544	0.0713487	1.47571
D222	295464	139	2207.41	1160.98	1459.64	740	740	252	165.292	165	128	211	79175	11.551	1095.08	1115	759	1347	524543	126.005	0.00149363	0.0426833	0.06245	1.02167
D222	295479	139	2196.11	1158.81	1481.81	755	755	252	173.962	173	148	214	83328	10.1647	1266.06	1289	832	1618	606443	153.974	0.00690801	0.234831	0.0853293	1.29293
D222	295474	139	2204.81	1160.55	1459.64	750	750	252	170.53	171	132	215	81684	13.5012	921.113	925	585	1216	441213	127.662	2.29E-04	0.00577248	0.0821809	1.09585
D222	295484	139	2195.24	1159.25	1481.81	760	760	252	172.384	172	139	206	82572	11.5274	1194.94	1207	843	1573	572376	181.582	-0.00211966	-0.0635306	0.0480026	0.602845
D222	295494	139	2195.68	1169.68	1498.77	770	770	252	172.524	172	140	205	82639	9.52089	1306.92	1306	948	1720	626017	176.287	0.00267296	0.0966129	0.0652723	0.908506
D222	295489	139	2193.5	1159.25	1498.77	765	765	252	174.695	175	146	200	83679	9.91296	1500	1521	1153	1878	718500	175.049	0.0074731	0.261442	0.0906402	1.4243
D222	295499	139	2201.33	1167.94	1498.77	775	775	252	171.353	170	145	211	82078	11.528	1330.73	1350	759	1979	637418	288.652	0.00283175	0.0839452	0.0936388	0.789452
D222	295508	139	2201.72	1165.18	1515.32	780	780	252	168.564	168	135	205	80742	11.2779	1467.29	1473	918	2080	702833	251.215	0.00162782	0.0485808	0.0912067	0.976385
D222	295518	139	2198.17	1172.28	1527.15	790	790	252	170.628	170	139	206	81731	11.2531	1562.66	1565	1015	2190	748515	267.336	0.0125112	0.374722	0.1277	1.32383
D222	295513	139	2200.93	1164	1515.32	785	785	252	167.766	168	141	201	80360	10.0056	1738.68	1787	1175	2198	832826	214.886	0.00874232	0.290627	0.127261	1.82689
D222	295523	139	2198.57	1184.89	1536.22	795	795	252	176.261	176	144	219	84429	11.6409	1939.24	1964	1442	2274	928897	173.653	0.0190747	0.566827	0.137767	2.7044
D222	295533	139	2193.84	1181.34	1536.22	805	805	252	182.518	182	151	225	87426	13.2445	2256.08	2274	1843	2547	1080662	145.491	0.0132889	0.361456	0.0876138	2.4983
D222	295528	139	2196.2	1180.56	1536.22	800	800	252	175.912	176	146	208	84262	11.4163	2006.15	2030	1472	2387	960944	169.633	0.0148656	0.451415	0.10028	2.15572
D222	295538	139	2191.08	1182.92	1536.22	806	806	252	184.434	184	151	233	88344	13.6627	2407.3	2455	1899	2769	1153095	194.653	0.0156661	0.416434	0.103023	2.3102
D222	294847	139	2139.17	1290.96	1497.9	554	554	252	141.242	140	117	173	67655	9.43552	797.543	777	541	1078	382023	134.709	0.00166797	0.0498532	0.0230326	0.266589
D2221	295543	139	2197.78	1178.98	1536.22	807	807		179.62	179	144	224	86038	12.046	1972.22	1974	1591	2343	944693	159.586	0.0175114	0.513244	0.134054	2.92171
D2221	325452	139	2208.23	1179.7	1523.91	810	810		168.225	168	138	203	195309	9.49448	1402.33	1442	768	1817	1628102	215.954	0.0158275	0.55213	0.164073	1.83052
D2221	325459	139	2215.61	1171.55	1507.98	815	815		168.755	168	126	218	195924	12.2113	1176.57	1241	578	1612	1365997	241.455	0.00810688	0.222264	0.127308	1.10059
D2221	325466	139	2215.57	1171.68	1499.21	820	820		168.705	168	134	205	195867	10.2793	1198.03	1225	608	1676	1390911	219.684	0.0130161	0.421756	0.172283	1.60291
D2221	325473	139	2217.55	1168.11	1509.67	825	825		166.047	165	135	201	192781	10.5063	1204.45	1220	709	1635	1398365	199.968	0.0124716	0.389362	0.203914	2.04038
D2221	325487	139	2218.59	1148.67	1521.64	835	835		164.22	164	135	214	190660	10.28	995.894	987	586	1472	1156233	184.802	0.00813544	0.257825	0.217423	1.92486
D2221	325480	139	2218.05	1159.17	1521.8	830	830		162.73	163	127	202	188930	9.81855	1065.35	1064	564	1595	1236872	249.121	0.00953012	0.312918	0.181399	1.31326
D2221	325494	139	2224.51	1138.01	1549.51	840	840		160.284	160	125	220	186090	11.3766	997.901	982	486	1667	1158563	256.117	0.0129175	0.359347	0.221102	1.41098
D2221	325501	139	2231.93	1129.69	1544.09	845	845		160.871	160	128	209	186771	10.6433	843.708	816	319	1477	979545	286.261	0.00408236	0.122906	0.156371	0.79711
D2221	325519	139	2227.57	1146.89	1553.14	855	855		163.479	162	133	206	189799	11.5197	1037.49	1044	417	1658	1204529	334.453	0.0094272	0.265069	0.155784	0.836229
D2221	325512	139	2224.09	1146.65	1556.65	850	850		161.499	161	130	208	187500	10.1222	956.971	955	493	1409	1111043	203.927	0.0119359	0.376381	0.225992	1.73006
D2221	325526	139	2220.76	1143	1554.86	860	860		168.958	169	129	208	196160	10.0091	1324.87	1352	718	1764	1538175	212.334	0.0154791	0.514624	0.218873	2.24087
D2221	325533	139	2222.47	1144.65	1567.15	865	865		159.557	159	128	194	185246	9.55404	1035.58	1061	479	1479	1202306	237.304	0.00791518	0.262299	0.189478	1.3903
D2221	325540	139	2215.45	1144.35	1563.67	870	870		172.625	171	137	234	200418	13.3478	1369.26	1354	915	1907	1589709	185.939	0.0211547	0.535846	0.244773	2.89614
D2221	325547	139	2214.92	1154.85	1563.83	875	875		162.436	162	123	208	188588	11.703	1258.27	1231	610	2028	1460853	316.956	0.00815499	0.224549	0.162743	1.11128
D2221	325554	139	2209.8	1186.18	1564.33	880	880		160.198	159	121	205	185990	11.6707	1086.11	1095	555	1672	1260976	246.253	0.0124482	0.33754	0.170237	1.28323
D2221	325561	139	2209.34	1194.99	1560.96	885	885		161.264	161	129	210	187227	12.1677	1085.98	1065	658	1618	1260821	190.308	0.0136094	0.355898	0.156237	1.54217
D2221	325575	139	2185.48	1214.91	1556.11	895	895		166.17	166	126	203	192923	9.57608	1018.34	995	636	1560	1182289	191.647	0.0102614	0.352505	0.156826	1.44069
D2221	325568	139	2209.68	1189.5	1576.66	890	890		155.213	155	122	190	180202	9.3549	743.349	687	303	1492	863028	286.815	0.00836998	0.275437	0.144824	0.655726
D2221	325583	139	2196.13	1212.05	1549.01	900	900		169.337	169	144	201	196600	8.7922	1183.7	1195	750	1598	1374273	171.654	0.0149614	0.567813	0.180078	2.10458
D2221	325591	139	2187.45	1209.91	1545.5	905	905		167.198	167	135	218	194117	12.0473	1069.54	1082	370	1705	1241737	308.793	0.00635146	0.175184	0.145225	0.878435
D2221	325598	139	2195.55	1222.72	1538.65	910	910		170.367	170	142	205	197796	9.03831	1259.39	1287	711	1657	1462151	234.505	0.010277	0.383492	0.124834	1.19201
D2221	325606	139	2198.96	1224.65	1538.66	915	915		165.6	165	139	211	192262	9.56784	1017.51	1055	571	1350	1181325	152.375	0.0120227	0.411233	0.146741	1.70899
D2221	325613	139	2186.25	1232.8	1537.09	920	920		167.447	167	139	203	194406	9.59144	947.547	972	517	1240	1100102	155.867	0.00724736	0.251228	0.0972865	1.07798
D2222	325637	139	2177.74	1204.08	1513	820	820		190.947	190	153	244	221690	14.1304	1324.07	1334	609	1917	1537240	286.813	0.0187677	0.497879	0.252706	1.86255
D2222	325645	139	2177.69	1205.68	1523.54	825	825		191.329	191	143	234	222133	14.6017	1299.56	1359	511	1933	1508788	352.865	0.0127843	0.330801	0.195319	1.20359
D2222	325652	139	2177.64	1207.29	1532.33	830	830		173.08	173	139	214	200946	11.487	992.768	928	412	1871	1152604	331.665	0.00495476	0.148575	0.146263	0.763889
D2222	325659	139	2175.9	1205.75	1513.03	835	835		187.523	186	144	236	217714	13.1023	1371.21	1413	694	1901	1591979	252.225	0.0173321	0.487668	0.23096	2.04005
D2222	325666	139	2175.55	1212.72	1514.89	840	840		193.487	193	140	252	224638	17.2749	1159.54	1195	437	1668	1346229	264.643	0.0172473	0.379806	0.230419	1.64105
D2222	325673	139	2165.76	1233.15	1524.01	845	845		188.809	188	146	239	219207	13.0788	1022.91	1039	315	1652	1187600	292.341	0.0137997	0.393008	0.214996	1.23832
D2222	325687	139	2170.42	1244.08	1513.64	855	855		183.273	183	149	234	212780	13.6131	796.152	781	357	1471	924332	247.111	0.00473059	0.126776	0.146059	0.821211
D2222	325680	139	2170.62	1240.53	1517.09	850	850		182.647	182	147	216	212053	11.7805	726.348	725	333	1191	843290	211.759	0.00384103	0.118648	0.145852	0.873205
D2222	325694	139	2161.63	1245.22	1524.22	860	860		185.469	185	151	220	215330	10.8013	713.842	696	348	1227	828771	181.788	0.00675317	0.230362	0.142152	0.977452
D2222	325701	139	2166.32	1256.07	1519.1	865	865		188.185	188	144	236	218483	11.0876	529.643	516	283	1021	614916	144.467	0.002385	0.0807664	0.0593802	0.410993
D2222	325708	139	2144.91	1262.13	1510.52	870	870		219.554	219	149	295	254902	20.591	791.511	786	411	1255	918944	191.722	0.00656971	0.139186	0.168293	1.1894
D2222	325715	139	2145.34	1253.43	1506.88	875	875		209.463	209	160	279	243186	18.3961	855.975	882	378	1327	993787	201.411	0.00882227	0.199148	0.216838	1.51464
D2222	325722	139	2144.89	1262.21	1505.26	880	880		202.019	201	155	275	234544	17.6199	787.953	819	299	1197	914814	201.565	0.00822515	0.18707	0.188801	1.24168
D2222	325729	139	2144.42	1272.48	1521.2	885	885		194.537	194	155	252	225857	15.2129	963.387	1000	412	1433	1118492	230.74	0.00847655	0.214967	0.172004	1.22551
D2222	325743	139	2144.95	1260.57	1498.22	895	895		201.381	201	149	259	233803	14.4796	1075.31	1118	442	1529	1248436	235.316	0.00868746	0.239568	0.214747	1.61568
D2222	325736	139	2144.76	1265.53	1517.59	890	890		194.885	194	161	237	226262	12.6201	1076.42	1090	509	1523	1249725	221.237	0.00666557	0.204503	0.210384	1.69139
D2222	325750	139	2143.92	1281.42	1509.06	900	900		192.248	192	158	229	223200	10.2985	647.436	637	280	1205	751673	194.702	0.0019026	0.0708991	0.134577	0.788848
D2222	325757	139	2144.13	1276.35	1496.71	905	905		197.594	197	154	247	229407	14.6491	777.72	771	326	1476	902933	237.758	0.00412724	0.110883	0.156729	0.886411
D2222	325764	139	2143.59	1286.86	1496.87	910	910		195.907	195	162	242	227448	11.6513	749.292	728	318	1400	869928	252.78	0.00355288	0.119054	0.122287	0.645975
D2222	325771	139	2144.21	1274.63	1494.93	915	915		193.852	193	150	252	225062	13.089	1011.79	1038	464	1446	1174692	212.931	0.00812768	0.238806	0.184656	1.48134
D2222	325778	139	2136.89	1279.68	1484.52	920	920		195.245	195	155	246	226680	13.7206	1055.9	1083	518	1487	1225904	214.523	0.0127492	0.358277	0.212877	1.72779
D2222	325785	139	2131.41	1283.1	1472.33	925	925		200.649	200	160	253	232953	13.3821	930.812	962	398	1359	1080673	219.576	0.011906	0.35283	0.187317	1.33758
D2222	325792	139	2130.94	1291.91	1468.95	930	930		195.106	194	164	255	226518	12.5803	875.778	883	396	1319	1016778	208.624	0.00813094	0.250169	0.178108	1.26928
D2222	325807	139	2131.76	1309.63	1460.45	940	940		198.206	197	148	259	230117	15.6164	676.123	634	260	1213	784979	255.903	0.00305522	0.0773185	0.109429	0.521212
D2222	325800	139	2130.66	1297.21	1465.53	935	935		205.565	205	170	249	238661	13.4887	932.194	943	405	1401	1082277	216.696	0.0147447	0.442884	0.176754	1.29232
D2222	325815	139	2132.24	1299.32	1448.02	945	945		204.09	204	160	253	236948	12.413	642.904	659	319	991	746412	150.274	0.00908933	0.296193	0.0975222	0.760296
D2222	325822	139	2145.15	1286.18	1431.98	950	950		196.009	196	158	243	227566	13.0204	840.674	852	569	1106	976022	98.7041	0.00829058	0.24756	0.128447	1.93895
D2222	325829	139	2140.8	1303.32	1444.54	955	955		182.479	182	147	230	211858	12.1272	598.603	582	333	958	694978	141.838	0.00398629	0.119488	0.140962	1.04281
D2222	295548	139	2169.39	1197.9	1544.5	807	807		180.749	181	149	218	86579	11.1973	1485.05	1516	949	2038	711341	268.762	0.0124067	0.395632	0.103838	1.03957
D2222	325623	139	2190.34	1200.65	1549.71	810	810		172.461	173	137	208	200227	10.6869	1312.19	1401	522	1798	1523453	330.058	0.0158099	0.502326	0.169003	1.14952
D2222	325630	139	2189.99	1206.17	1532.26	815	815		172.501	172	136	224	200274	11.9898	1197.3	1234	666	1635	1390060	184.413	0.0103716	0.295376	0.161017	1.80084
Mother	297037	139	1816.04	1093.08	1594.97	30	30		156.939	157	123	196	143285	10.3128	2302.95	2368	1285	3200	2102593	408.862	0.0125569	0.37744	0.114366	1.15613
Mother	297047	139	1825.25	1094.5	1594.97	20	20		147.84	148	121	175	134978	8.65916	1579.91	1534	566	2480	1442461	469.319	0.00106526	0.0363362	0.12208	0.732511
Mother	297042	139	1822.41	1095.91	1594.97	25	25		156.158	156	122	191	142572	9.71757	2404.05	2428	1348	2978	2194900	239.453	0.0123548	0.392229	0.191445	3.22645
Mother	297052	139	1805.42	1081.04	1610.55	15	15		155.021	154	122	195	141534	10.9173	1571.81	1604	612	2840	1435062	519.102	0.0113737	0.319371	0.116524	0.632012
Mother	297062	139	1778.51	1078.92	1613.38	9	9		153.376	153	130	211	140032	8.53901	1875.25	2002	708	2664	1712103	491.65	0.0111948	0.397704	0.130092	0.878152
Mother	297057	139	1786.3	1080.34	1610.55	10	10		155.276	155	130	197	141767	8.93706	1592.53	1549	556	2665	1453983	603.641	0.0161534	0.552388	0.186514	0.829428
Mother	297067	139	1774.97	1079.63	1613.38	8	8		149.555	149	123	186	136544	9.5115	1613.7	1696	569	2645	1473309	557.769	5.14E-04	0.0161646	0.0989265	0.520886
Mother	297077	139	1765.06	1088.13	1633.92	6	6		152.813	152	116	203	139518	10.7818	1940.54	2004	872	2780	1771716	444.502	0.0151486	0.423001	0.116248	0.909292
Mother	297072	139	1774.26	1084.59	1613.38	7	7		148.89	149	124	181	135937	8.51064	1220.26	1163	385	2713	1114098	547.335	7.29E-04	0.0255014	0.0434194	0.185547
Mother	297087	139	1762.23	1087.42	1633.92	4	4		152.508	152	120	186	139240	10.5024	1784.48	1848	657	2847	1629233	502.648	0.00771141	0.222245	0.0934984	0.607105
Mother	297082	139	1759.39	1087.42	1633.92	5	5		153.577	153	119	189	140216	10.1273	1873.03	1920	750	2693	1710072	417.668	0.0140838	0.421221	0.13948	1.09786
Mother	297092	139	1759.39	1090.96	1633.92	3	3		149.78	149	122	186	136749	8.4843	1470.78	1570	646	2355	1342818	428.969	2.02E-06	7.14E-05	0.0291378	0.194149
Mother	297102	139	1753.73	1098.04	1633.92	1	1		154.315	154	131	180	140890	9.08205	1385.57	1418	576	2221	1265029	411.605	0.00938685	0.316022	0.0746279	0.467544
Mother	297097	139	1756.56	1094.5	1633.92	2	2		150.721	151	125	180	137608	9.1091	1422.67	1554	534	2228	1298897	409.725	0.00475777	0.1567	0.0395331	0.264097
Mother	297107	139	1750.9	1101.58	1633.92	0	0		159.875	159	126	211	145966	12.9294	1481.18	1615	515	2174	1352321	437.752	0.023476	0.567258	0.146033	0.862311
Mother	297112	139	1798.34	1081.04	1633.92	14	14		148.806	148	121	178	135860	9.0778	2178.05	2199	1053	2944	1988562	342.446	0.0173199	0.558158	0.170329	1.85134
Mother	293593	139	1821.71	1079.63	1594.97	35	35		160.094	160	114	192	185869	8.96049	2268.73	2358	1086	3102	2633993	482.244	0.0202186	0.708161	0.171043	1.37429
Mother	293637	139	1864.09	1075.13	1594.97	45	45		153.406	153	120	203	178104	10.4973	1839.78	1920	778	2573	2135986	459.092	0.00106705	0.0311541	0.152792	1.0623
Mother	293632	139	1844.18	1072.56	1594.97	40	40		157.549	157	123	201	182914	9.66631	2124.15	2124	1156	3022	2466142	512.649	0.0147705	0.474474	0.149529	1.07796
Mother	293642	139	1878.87	1077.7	1577.63	50	50		154.315	154	128	185	179160	7.60403	2064.5	2017	1280	2919	2396889	353.123	0.0122496	0.491166	0.135186	1.39247
Mother	293653	139	1900.06	1059.72	1590.48	60	60		155.519	155	129	188	180557	9.79074	2099.63	2177	1039	2995	2437665	524.5	0.0109995	0.345637	0.14345	1.00441
Mother	293648	139	1892.99	1067.43	1590.48	55	55		154.444	154	128	186	179310	8.48471	2290.4	2314	1701	2778	2659150	213.637	0.0101586	0.366107	0.136435	2.57422
Mother	293658	139	1901.99	1059.08	1573.78	65	65		157.996	158	135	183	75680	8.11399	2173.11	2170	1288	3051	1040918	413.909	0.0156425	0.599801	0.176874	1.57812
Mother	293678	139	1928.35	1043.66	1536.48	75	75		146.119	146	124	177	69991	7.89235	2009.62	2038	1548	2380	962606	163.901	0.00415774	0.153315	0.0852801	1.92694
Mother	293673	139	1925.75	1054.58	1542.95	70	70		148.117	148	126	174	70948	7.636	1829.92	1863	1345	2143	876532	160.455	0.00993291	0.381551	0.109744	2.25564
Mother	293695	139	1929.72	1042.9	1542.95	77	77		144.415	144	119	174	69175	8.10913	1880.3	1895	1361	2273	900666	169.066	0.00409165	0.145143	0.137531	2.6893
Mother	293690	139	1934.83	1043.92	1542.95	76	76		146.762	147	121	169	70299	7.49405	2049.27	2036	1745	2504	981599	117.964	0.00473555	0.184606	0.0890722	2.84162
Mother	293700	139	1934.14	1045.97	1542.95	78	78		145.99	145	121	172	69929	7.15912	1957.98	1972	1588	2216	937871	118.078	0.00619852	0.251244	0.126402	3.72159
Mother	293710	139	1929.72	1045.97	1524.9	80	80		145.743	146	124	169	69811	7.63271	1737.4	1757	1212	2071	832215	144.236	0.00938389	0.355031	0.134323	2.85279
Mother	293705	139	1933.46	1044.95	1535.12	79	79		144.729	144	120	170	69325	7.0332	1673.17	1653	1345	2094	801450	156.026	0.00511301	0.20936	0.099832	1.94679
Mother	293715	139	1930.4	1048.01	1528.65	81	81		145.482	144	121	186	69686	9.906	1741.1	1744	1336	2169	833985	158.589	0.00805192	0.234616	0.109686	2.17036
Mother	293789	139	1934.14	1048.01	1511.62	82	82		143.167	143	124	162	68577	6.70487	1563.75	1580	1248	1769	749034	118.701	0.00778257	0.329791	0.0794715	1.93973
Mother	293795	139	1935.17	1048.01	1510.59	85	85		145.651	146	121	177	69767	8.64221	1633.52	1645	1273	1960	782454	141.548	0.0102658	0.342513	0.129672	2.64938
Mother	293805	139	1929.72	1042.9	1487.43	95	95		142.624	142	120	163	68317	7.10212	1349.83	1366	1046	1529	646569	97.0256	0.00189868	0.0761136	0.089595	2.28792
Mother	293800	139	1938.57	1044.61	1509.57	90	90		148.246	148	118	174	71010	8.8482	1542.47	1522	1191	1913	738841	146.655	0.0108952	0.36115	0.152919	2.79004
Mother	293815	139	1915.75	1057.89	1486.41	99	99		143.257	143	121	178	68620	7.58155	1256.75	1268	965	1509	601982	111.04	-0.00163942	-0.0620569	0.082939	1.73362
Mother	293810	139	1920.86	1057.89	1487.77	100	100		145.267	146	125	169	69583	7.25042	1409.1	1414	1229	1573	674958	73.9509	0.00719004	0.286058	0.109936	3.77458
Mother	293820	139	1919.16	1057.89	1485.39	98	98		144.301	144	126	163	69120	6.95002	1305.22	1318	880	1604	625199	140.578	0.00462861	0.191318	0.0774176	1.33429
Mother	293830	139	1926.99	1042.9	1480.28	96	96		142.388	142	122	169	68204	7.59814	1352.63	1355	1072	1592	647911	101.5	0.00705829	0.262689	0.089196	2.18265
Mother	293825	139	1922.9	1052.78	1479.94	97	97		140.962	141	121	163	67521	6.96244	1315.85	1315	1116	1511	630290	79.688	0.00381453	0.153872	0.0887938	2.69326
Mother	293839	139	1932.78	1059.93	1493.22	105	105		144.716	144	123	171	69319	7.30527	1430.61	1437	1150	1672	685260	93.3835	0.00337536	0.133281	0.0603156	1.74291
Mother	293844	139	1928.01	1059.93	1493.91	110	110		147.125	147	115	184	70473	9.83935	1639.64	1640	1268	1958	785389	136.242	0.00718811	0.21343	0.0594822	1.35133
Mother	293854	139	1924.95	1059.93	1493.91	112	112		150.528	150	129	173	72103	7.3819	1902.4	1913	1541	2248	911250	175.072	0.00906312	0.366302	0.0791804	1.59455
Mother	293849	139	1928.01	1059.93	1492.54	111	111		149.463	149	130	176	71593	8.04734	1803.25	1818	1459	2068	863758	136.199	0.00694361	0.256149	0.0659178	1.63754
