# Supplementary material for: Early coordination of cell migration and cardiac fate determination during mammalian gastrulation
Source: EMBO J. 2025 May 13;44(12):3327–59. doi: 10.1038/s44318-025-00441-0 (PMC12170898; doi:10.1038/s44318-025-00441-0)
Supplement: Supplementary file 27 — Source data Fig. 11 [file 44318_2025_441_MOESM27_ESM.zip › Source Data Fig. 11/11A/Fig.11A''.xlsx]

## Sheet: D1
POSITION_T	POSITION_X	POSITION_Y	POSITION_Z	MEAN_INTENSITY_CH1	TRACK_ID	Speed
115	1912.88	1072.96	1506.27	9.2429	139	0.374668
116	1911.57	1074.36	1503.46	9.19256	139	0.374668
117	1910.25	1075.76	1500.65	9.14221	139	0.374668
118	1908.94	1077.17	1497.83	9.09187	139	0.374668
119	1907.62	1078.57	1495.02	9.04153	139	0.374668
120	1906.31	1079.98	1492.2	8.99118	139	0.374668
121	1907.83	1078.09	1489.36	9.01198	139	0.374668
122	1909.35	1076.2	1486.53	9.03277	139	0.374668
123	1910.88	1074.31	1483.69	9.05356	139	0.374668
124	1912.4	1072.43	1480.85	9.07436	139	0.374668
125	1913.92	1070.54	1478.02	9.09515	139	0.374668
126	1914.67	1067.81	1474.4	9.1163	139	0.374668
127	1915.42	1065.09	1470.79	9.13744	139	0.374668
128	1916.17	1062.36	1467.17	9.15858	139	0.374668
129	1916.92	1059.63	1463.56	9.17973	139	0.374668
130	1917.66	1056.91	1459.94	9.20087	139	0.374668
131	1918.04	1061.36	1461.36	9.15071	139	0.374668
132	1918.41	1065.81	1462.78	9.10054	139	0.374668
133	1918.78	1070.25	1464.21	9.05038	139	0.374668
134	1919.15	1074.7	1465.63	9.00022	139	0.374668
135	1919.52	1079.15	1467.05	8.95006	139	0.374668
136	1922.3	1081.07	1468.28	8.9559	139	0.374668
137	1925.08	1082.98	1469.52	8.96175	139	0.374668
138	1927.86	1084.9	1470.75	8.96759	139	0.374668
139	1930.64	1086.81	1471.99	8.97344	139	0.374668
140	1933.42	1088.73	1473.23	8.97928	139	0.374668
141	1932.8	1090.21	1471.31	8.96203	139	0.374668
142	1932.18	1091.69	1469.4	8.94477	139	0.374668
143	1931.57	1093.18	1467.48	8.92752	139	0.374668
144	1930.95	1094.66	1465.56	8.91027	139	0.374668
145	1930.33	1096.14	1463.65	8.89301	139	0.374668
146	1931.07	1094.41	1462.78	8.93239	139	0.374668
147	1931.81	1092.68	1461.92	8.97177	139	0.374668
148	1932.55	1090.95	1461.05	9.01115	139	0.374668
149	1933.3	1089.22	1460.19	9.05052	139	0.374668
150	1934.04	1087.49	1459.32	9.0899	139	0.374668
151	1936.57	1087.73	1458.25	9.0586	139	0.374668
152	1939.09	1087.97	1457.17	9.02731	139	0.374668
153	1941.62	1088.21	1456.1	8.99601	139	0.374668
154	1944.15	1088.45	1455.02	8.96471	139	0.374668
155	1946.68	1088.69	1453.95	8.93342	139	0.374668
156	1947.03	1089.82	1453.46	8.90243	139	0.374668
157	1947.38	1090.95	1452.97	8.87144	139	0.374668
158	1947.73	1092.08	1452.48	8.84045	139	0.374668
159	1948.08	1093.22	1451.99	8.80946	139	0.374668
160	1948.43	1094.35	1451.5	8.77847	139	0.374668
161	1950.93	1094.75	1453.58	8.85488	139	0.374668
162	1953.42	1095.15	1455.66	8.93129	139	0.374668
163	1955.92	1095.56	1457.74	9.0077	139	0.374668
164	1958.41	1095.96	1459.82	9.08411	139	0.374668
165	1960.91	1096.36	1461.9	9.16052	139	0.374668
166	1962.89	1094.82	1462.64	9.12571	139	0.374668
167	1964.86	1093.27	1463.39	9.0909	139	0.374668
168	1966.84	1091.73	1464.13	9.05608	139	0.374668
169	1968.82	1090.18	1464.87	9.02127	139	0.374668
170	1970.79	1088.64	1465.61	8.98646	139	0.374668
171	1972.65	1089.63	1464	8.97241	139	0.374668
172	1974.5	1090.61	1462.4	8.95836	139	0.374668
173	1976.35	1091.6	1460.79	8.94431	139	0.374668
174	1978.21	1092.59	1459.18	8.93026	139	0.374668
175	1980.06	1093.58	1457.58	8.91622	139	0.374668
176	1979.57	1096.17	1456.03	8.91396	139	0.374668
177	1979.07	1098.77	1454.49	8.9117	139	0.374668
178	1978.58	1101.36	1452.94	8.90945	139	0.374668
179	1978.08	1103.96	1451.4	8.90719	139	0.374668
180	1977.59	1106.55	1449.85	8.90494	139	0.374668
181	1981.85	1101.74	1452.57	8.8893	139	0.374668
182	1986.12	1096.92	1455.29	8.87366	139	0.374668
183	1990.38	1092.1	1458.01	8.85802	139	0.374668
184	1994.64	1087.28	1460.73	8.84238	139	0.374668
185	1998.91	1082.46	1463.45	8.82674	139	0.374668
186	1999.22	1084.19	1463.45	8.80057	139	0.374668
187	1999.52	1085.92	1463.45	8.77439	139	0.374668
188	1999.83	1087.65	1463.45	8.74822	139	0.374668
189	2000.14	1089.38	1463.45	8.72205	139	0.374668
190	2000.45	1091.11	1463.45	8.69587	139	0.374668
191	2000.51	1091.79	1461.78	8.71784	139	0.374668
192	2000.57	1092.47	1460.11	8.73981	139	0.374668
193	2000.64	1093.15	1458.44	8.76178	139	0.374668
194	2000.7	1093.83	1456.77	8.78375	139	0.374668
195	2000.76	1094.51	1455.11	8.80572	139	0.374668
196	2000.76	1095.56	1454.55	8.75058	139	0.374668
197	2000.76	1096.61	1453.99	8.69543	139	0.374668
198	2000.76	1097.66	1453.44	8.64029	139	0.374668
199	2000.76	1098.71	1452.88	8.58515	139	0.374668
200	2000.76	1099.76	1452.33	8.53	139	0.374668
201	2002.49	1099.76	1454.18	8.55615	139	0.374668
202	2004.22	1099.76	1456.03	8.5823	139	0.374668
203	2005.95	1099.76	1457.89	8.60845	139	0.374668
204	2007.68	1099.76	1459.74	8.6346	139	0.374668
205	2009.41	1099.76	1461.59	8.66075	139	0.374668
206	2011.26	1100.07	1464.68	8.75868	139	0.374668
207	2013.12	1100.38	1467.77	8.85661	139	0.374668
208	2014.97	1100.69	1470.86	8.95454	139	0.374668
209	2016.82	1100.99	1473.95	9.05247	139	0.374668
210	2018.68	1101.3	1477.04	9.1504	139	0.374668
211	2020.16	1101.49	1477.04	9.07793	139	0.374668
212	2021.64	1101.67	1477.04	9.00546	139	0.374668
213	2023.13	1101.86	1477.04	8.93298	139	0.374668
214	2024.61	1102.04	1477.04	8.86051	139	0.374668
215	2026.09	1102.23	1477.04	8.78803	139	0.374668
216	2026.46	1103.16	1477.04	8.82062	139	0.374668
217	2026.83	1104.08	1477.04	8.8532	139	0.374668
218	2027.2	1105.01	1477.04	8.88579	139	0.374668
219	2027.58	1105.94	1477.04	8.91837	139	0.374668
220	2027.95	1106.86	1477.04	8.95095	139	0.374668
221	2026.59	1107.61	1478.89	8.91383	139	0.374668
222	2025.23	1108.35	1480.75	8.87671	139	0.374668
223	2023.87	1109.09	1482.6	8.83959	139	0.374668
224	2022.51	1109.83	1484.45	8.80247	139	0.374668
225	2021.15	1110.57	1486.31	8.76535	139	0.374668
226	2021.27	1111.74	1486.31	8.79731	139	0.374668
227	2021.4	1112.92	1486.31	8.82928	139	0.374668
228	2021.52	1114.09	1486.31	8.86125	139	0.374668
229	2021.64	1115.27	1486.31	8.89322	139	0.374668
230	2021.77	1116.44	1486.31	8.92519	139	0.374668
231	2023.19	1116.07	1486.31	8.93926	139	0.374668
232	2024.61	1115.7	1486.31	8.95334	139	0.374668
233	2026.03	1115.33	1486.31	8.96741	139	0.374668
234	2027.45	1114.96	1486.31	8.98149	139	0.374668
235	2028.87	1114.59	1486.31	8.99556	139	0.374668
236	2029.68	1114.46	1486.31	8.95454	139	0.374668
237	2030.48	1114.34	1486.31	8.91352	139	0.374668
238	2031.28	1114.22	1486.31	8.87251	139	0.374668
239	2032.09	1114.09	1486.31	8.83149	139	0.374668
240	2032.89	1113.97	1486.31	8.79047	139	0.374668
241	2032.39	1115.33	1486.31	8.81493	139	0.374668
242	2031.9	1116.69	1486.31	8.83938	139	0.374668
243	2031.41	1118.05	1486.31	8.86384	139	0.374668
244	2030.91	1119.41	1486.31	8.8883	139	0.374668
245	2030.42	1120.77	1486.31	8.91275	139	0.374668
246	2031.53	1120.83	1486.31	8.96774	139	0.374668
247	2032.64	1120.89	1486.31	9.02273	139	0.374668
248	2033.75	1120.95	1486.31	9.07772	139	0.374668
249	2034.87	1121.01	1486.31	9.13271	139	0.374668
250	2035.98	1121.07	1486.31	9.18771	139	0.374668
251	2036.29	1121.38	1486.31	9.10777	139	0.374668
252	2036.6	1121.69	1486.31	9.02784	139	0.374668
253	2036.91	1122	1486.31	8.9479	139	0.374668
254	2037.21	1122.31	1486.31	8.86797	139	0.374668
255	2037.52	1122.62	1486.31	8.78803	139	0.374668
256	2037.83	1123.05	1483.22	8.81313	139	0.374668
257	2038.14	1123.48	1480.13	8.83823	139	0.374668
258	2038.45	1123.92	1477.04	8.86333	139	0.374668
259	2038.76	1124.35	1473.95	8.88843	139	0.374668
260	2039.07	1124.78	1470.86	8.91352	139	0.374668
261	2040.86	1126.08	1470.86	8.95687	139	0.374668
262	2042.65	1127.38	1470.86	9.00023	139	0.374668
263	2044.44	1128.67	1470.86	9.04358	139	0.374668
264	2046.23	1129.97	1470.86	9.08693	139	0.374668
265	2048.03	1131.27	1470.86	9.13028	139	0.374668
266	2049.32	1132.69	1470.86	9.16017	139	0.374668
267	2050.62	1134.11	1470.86	9.19006	139	0.374668
268	2051.92	1135.53	1470.86	9.21996	139	0.374668
269	2053.22	1136.95	1470.86	9.24985	139	0.374668
270	2054.51	1138.37	1470.86	9.27974	139	0.374668
271	2053.83	1140.54	1470.86	9.27033	139	0.374668
272	2053.15	1142.7	1470.86	9.26092	139	0.374668
273	2052.48	1144.86	1470.86	9.25151	139	0.374668
274	2051.8	1147.02	1470.86	9.24211	139	0.374668
275	2051.12	1149.19	1470.86	9.2327	139	0.374668
276	2051.8	1149.74	1470.86	9.20857	139	0.374668
277	2052.48	1150.3	1470.86	9.18445	139	0.374668
278	2053.15	1150.86	1470.86	9.16033	139	0.374668
279	2053.83	1151.41	1470.86	9.1362	139	0.374668
280	2054.51	1151.97	1470.86	9.11208	139	0.374668
281	2055.63	1151.54	1472.72	9.10649	139	0.374668
282	2056.74	1151.1	1474.57	9.1009	139	0.374668
283	2057.85	1150.67	1476.42	9.09531	139	0.374668
284	2058.96	1150.24	1478.28	9.08972	139	0.374668
285	2060.07	1149.81	1480.13	9.08413	139	0.374668
286	2060.51	1149	1480.13	9.05452	139	0.374668
287	2060.94	1148.2	1480.13	9.02491	139	0.374668
288	2061.37	1147.4	1480.13	8.9953	139	0.374668
289	2061.8	1146.59	1480.13	8.96569	139	0.374668
290	2062.24	1145.79	1480.13	8.93608	139	0.374668
291	2062.73	1146.28	1480.13	8.99505	139	0.374668
292	2063.23	1146.78	1480.13	9.05401	139	0.374668
293	2063.72	1147.27	1480.13	9.11297	139	0.374668
294	2064.21	1147.77	1480.13	9.17194	139	0.374668
295	2064.71	1148.26	1480.13	9.2309	139	0.374668
296	2066.01	1148.57	1480.13	9.23224	139	0.374668
297	2067.3	1148.88	1480.13	9.23357	139	0.374668
298	2068.6	1149.19	1480.13	9.2349	139	0.374668
299	2069.9	1149.5	1480.13	9.23623	139	0.374668
300	2071.2	1149.81	1480.13	9.23757	139	0.374668
301	2072.49	1150.18	1480.13	9.2026	139	0.374668
302	2073.79	1150.55	1480.13	9.16763	139	0.374668
303	2075.09	1150.92	1480.13	9.13266	139	0.374668
304	2076.39	1151.29	1480.13	9.0977	139	0.374668
305	2077.68	1151.66	1480.13	9.06273	139	0.374668
306	2078.8	1152.09	1480.13	8.99323	139	0.374668
307	2079.91	1152.52	1480.13	8.92373	139	0.374668
308	2081.02	1152.96	1480.13	8.85423	139	0.374668
309	2082.13	1153.39	1480.13	8.78473	139	0.374668
310	2083.24	1153.82	1480.13	8.71523	139	0.374668
311	2084.36	1154.25	1480.13	8.80193	139	0.374668
312	2085.47	1154.69	1480.13	8.88863	139	0.374668
313	2086.58	1155.12	1480.13	8.97533	139	0.374668
314	2087.69	1155.55	1480.13	9.06204	139	0.374668
315	2088.81	1155.98	1480.13	9.14874	139	0.374668
316	2090.54	1155.86	1480.13	9.09308	139	0.374668
317	2092.27	1155.74	1480.13	9.03742	139	0.374668
318	2094	1155.61	1480.13	8.98177	139	0.374668
319	2095.73	1155.49	1480.13	8.92611	139	0.374668
320	2097.46	1155.37	1480.13	8.87045	139	0.374668
321	2099.8	1155.92	1478.89	8.91798	139	0.374668
322	2102.15	1156.48	1477.66	8.96551	139	0.374668
323	2104.5	1157.03	1476.42	9.01304	139	0.374668
324	2106.85	1157.59	1475.19	9.06057	139	0.374668
325	2109.19	1158.15	1473.95	9.1081	139	0.374668
326	2110.25	1158.83	1473.95	9.04265	139	0.374668
327	2111.3	1159.51	1473.95	8.9772	139	0.374668
328	2112.35	1160.19	1473.95	8.91175	139	0.374668
329	2113.4	1160.86	1473.95	8.8463	139	0.374668
330	2114.45	1161.54	1473.95	8.78086	139	0.374668
331	2115.56	1162.1	1473.95	8.76504	139	0.374668
332	2116.67	1162.66	1473.95	8.74922	139	0.374668
333	2117.78	1163.21	1473.95	8.7334	139	0.374668
334	2118.9	1163.77	1473.95	8.71758	139	0.374668
335	2120.01	1164.32	1473.95	8.70177	139	0.374668
336	2120.69	1165.62	1473.95	8.75689	139	0.374668
337	2121.37	1166.92	1473.95	8.812	139	0.374668
338	2122.05	1168.22	1473.95	8.86712	139	0.374668
339	2122.73	1169.51	1473.95	8.92224	139	0.374668
340	2123.41	1170.81	1473.95	8.97736	139	0.374668

## Sheet: D11
POSITION_T	POSITION_X	POSITION_Y	POSITION_Z	MEAN_INTENSITY_CH1	TRACK_ID	Speed
345	2142.87	1164.94	1473.95	8.42733	139	0.615734
346	2144.47	1166.49	1473.95	8.51188	139	0.615734
347	2146.08	1168.03	1473.95	8.59643	139	0.615734
348	2147.69	1169.58	1473.95	8.68098	139	0.615734
349	2149.29	1171.12	1473.95	8.76552	139	0.615734
350	2150.9	1172.67	1473.95	8.85007	139	0.615734
351	2151.39	1173.16	1473.95	8.89581	139	0.615734
352	2151.89	1173.65	1473.95	8.94154	139	0.615734
353	2152.38	1174.15	1473.95	8.98728	139	0.615734
354	2152.88	1174.64	1473.95	9.03301	139	0.615734
355	2153.37	1175.14	1473.95	9.07875	139	0.615734
356	2153	1177.05	1473.95	9.02899	139	0.615734
357	2152.63	1178.97	1473.95	8.97923	139	0.615734
358	2152.26	1180.88	1473.95	8.92947	139	0.615734
359	2151.89	1182.8	1473.95	8.87971	139	0.615734
360	2151.52	1184.71	1473.95	8.82995	139	0.615734
361	2152.07	1186.51	1473.95	8.77893	139	0.615734
362	2152.63	1188.3	1473.95	8.72792	139	0.615734
363	2153.19	1190.09	1473.95	8.6769	139	0.615734
364	2153.74	1191.88	1473.95	8.62588	139	0.615734
365	2154.3	1193.67	1473.95	8.57487	139	0.615734
366	2154.67	1194.23	1474.57	8.62978	139	0.615734
367	2155.04	1194.79	1475.19	8.68469	139	0.615734
368	2155.41	1195.34	1475.8	8.73961	139	0.615734
369	2155.78	1195.9	1476.42	8.79452	139	0.615734
370	2156.15	1196.45	1477.04	8.84943	139	0.615734
371	2157.57	1198.8	1477.04	8.83518	139	0.615734
372	2158.99	1201.15	1477.04	8.82092	139	0.615734
373	2160.42	1203.5	1477.04	8.80667	139	0.615734
374	2161.84	1205.85	1477.04	8.79242	139	0.615734
375	2163.26	1208.19	1477.04	8.77816	139	0.615734
376	2165.42	1204.92	1477.66	8.76865	139	0.615734
377	2167.58	1201.64	1478.28	8.75914	139	0.615734
378	2169.75	1198.37	1478.89	8.74963	139	0.615734
379	2171.91	1195.09	1479.51	8.74012	139	0.615734
380	2174.07	1191.82	1480.13	8.73061	139	0.615734
381	2175.8	1193.3	1480.13	8.67313	139	0.615734
382	2177.53	1194.79	1480.13	8.61565	139	0.615734
383	2179.26	1196.27	1480.13	8.55818	139	0.615734
384	2180.99	1197.75	1480.13	8.5007	139	0.615734
385	2182.72	1199.23	1480.13	8.44322	139	0.615734
386	2182.72	1200.47	1480.13	8.42215	139	0.615734
387	2182.72	1201.71	1480.13	8.40108	139	0.615734
388	2182.72	1202.94	1480.13	8.38	139	0.615734
389	2182.72	1204.18	1480.13	8.35893	139	0.615734
390	2182.72	1205.41	1480.13	8.33786	139	0.615734
391	2185.13	1206.4	1480.13	8.43043	139	0.615734
392	2187.54	1207.39	1480.13	8.523	139	0.615734
393	2189.95	1208.38	1480.13	8.61558	139	0.615734
394	2192.36	1209.37	1480.13	8.70815	139	0.615734
395	2194.77	1210.36	1480.13	8.80072	139	0.615734
396	2195.39	1210.05	1483.84	8.75932	139	0.615734
397	2196	1209.74	1487.54	8.71792	139	0.615734
398	2196.62	1209.43	1491.25	8.67652	139	0.615734
399	2197.24	1209.12	1494.96	8.63511	139	0.615734
400	2197.86	1208.81	1498.67	8.59371	139	0.615734
401	2199.09	1209.98	1498.67	8.61181	139	0.615734
402	2200.33	1211.16	1498.67	8.62991	139	0.615734
403	2201.57	1212.33	1498.67	8.64801	139	0.615734
404	2202.8	1213.51	1498.67	8.66611	139	0.615734
405	2204.04	1214.68	1498.67	8.68421	139	0.615734
406	2207	1217.71	1498.67	8.6858	139	0.615734
407	2209.97	1220.74	1498.67	8.68738	139	0.615734
408	2212.93	1223.76	1498.67	8.68897	139	0.615734
409	2215.9	1226.79	1498.67	8.69056	139	0.615734
410	2218.87	1229.82	1498.67	8.69215	139	0.615734
411	2221.03	1231.98	1498.67	8.65526	139	0.615734
412	2223.19	1234.14	1498.67	8.61837	139	0.615734
413	2225.35	1236.31	1498.67	8.58148	139	0.615734
414	2227.52	1238.47	1498.67	8.54459	139	0.615734
415	2229.68	1240.63	1498.67	8.5077	139	0.615734
416	2231.28	1241.93	1498.67	8.55982	139	0.615734
417	2232.89	1243.23	1498.67	8.61194	139	0.615734
418	2234.5	1244.52	1498.67	8.66406	139	0.615734
419	2236.1	1245.82	1498.67	8.71617	139	0.615734
420	2237.71	1247.12	1498.67	8.76829	139	0.615734
421	2237.77	1248.97	1498.67	8.79742	139	0.615734
422	2237.83	1250.83	1498.67	8.82654	139	0.615734
423	2237.9	1252.68	1498.67	8.85566	139	0.615734
424	2237.96	1254.53	1498.67	8.88479	139	0.615734
425	2238.02	1256.39	1498.67	8.91391	139	0.615734
426	2237.59	1255.83	1498.67	8.90973	139	0.615734
427	2237.15	1255.27	1498.67	8.90555	139	0.615734
428	2236.72	1254.72	1498.67	8.90137	139	0.615734
429	2236.29	1254.16	1498.67	8.89719	139	0.615734
430	2235.86	1253.61	1498.67	8.89301	139	0.615734
431	2236.66	1252.68	1498.67	8.8934	139	0.615734
432	2237.46	1251.75	1498.67	8.89378	139	0.615734
433	2238.27	1250.83	1498.67	8.89417	139	0.615734
434	2239.07	1249.9	1498.67	8.89455	139	0.615734
435	2239.87	1248.97	1498.67	8.89494	139	0.615734
436	2241.23	1251.32	1498.67	8.8943	139	0.615734
437	2242.59	1253.67	1498.67	8.89366	139	0.615734
438	2243.95	1256.02	1498.67	8.89301	139	0.615734
439	2245.31	1258.36	1498.67	8.89237	139	0.615734
440	2246.67	1260.71	1498.67	8.89173	139	0.615734
441	2248.65	1262.01	1496.19	8.91604	139	0.615734
442	2250.62	1263.31	1493.72	8.94034	139	0.615734
443	2252.6	1264.6	1491.25	8.96464	139	0.615734
444	2254.58	1265.9	1488.78	8.98895	139	0.615734
445	2256.56	1267.2	1486.31	9.01325	139	0.615734
446	2259.15	1272.39	1483.22	8.92201	139	0.615734
447	2261.75	1277.58	1480.13	8.83077	139	0.615734
448	2264.34	1282.77	1477.04	8.73953	139	0.615734
449	2266.94	1287.96	1473.95	8.64829	139	0.615734
450	2269.53	1293.15	1470.86	8.55705	139	0.615734
451	2270.7	1299.02	1470.86	8.62899	139	0.615734
452	2271.88	1304.89	1470.86	8.70092	139	0.615734
453	2273.05	1310.76	1470.86	8.77286	139	0.615734
454	2274.23	1316.63	1470.86	8.84479	139	0.615734
455	2275.4	1322.5	1470.86	8.91673	139	0.615734
456	2275.77	1322.44	1470.86	8.94436	139	0.615734
457	2276.14	1322.37	1470.86	8.972	139	0.615734
458	2276.51	1322.31	1470.86	8.99964	139	0.615734
459	2276.88	1322.25	1470.86	9.02727	139	0.615734
460	2277.25	1322.19	1470.86	9.05491	139	0.615734
461	2275.51	1324.72	1470.86	9.01699	139	0.615734
462	2273.77	1327.25	1470.86	8.97908	139	0.615734
463	2272.03	1329.78	1470.86	8.94116	139	0.615734
464	2270.29	1332.31	1470.86	8.90324	139	0.615734
465	2268.55	1334.84	1470.86	8.86533	139	0.615734
466	2268.47	1336.74	1471.89	8.84918	139	0.615734
467	2268.39	1338.64	1472.92	8.83303	139	0.615734
468	2268.32	1340.54	1473.95	8.81687	139	0.615734
469	2268.24	1342.44	1474.97	8.80072	139	0.615734
470	2268.16	1344.34	1476	8.78457	139	0.615734
471	2267.52	1347.18	1476.24	8.81513	139	0.615734
472	2266.89	1350.03	1476.48	8.84569	139	0.615734
473	2266.26	1352.88	1476.72	8.87625	139	0.615734
474	2265.63	1355.73	1476.95	8.90681	139	0.615734
475	2264.99	1358.58	1477.19	8.93737	139	0.615734
476	2265.31	1358.18	1476.79	8.87525	139	0.615734
477	2265.63	1357.78	1476.4	8.81313	139	0.615734
478	2265.94	1357.39	1476	8.75101	139	0.615734
479	2266.26	1356.99	1475.61	8.6889	139	0.615734
480	2266.57	1356.6	1475.21	8.62678	139	0.615734
481	2266.73	1356.36	1475.21	8.61637	139	0.615734
482	2266.89	1356.12	1475.21	8.60596	139	0.615734
483	2267.05	1355.89	1475.21	8.59556	139	0.615734
484	2267.21	1355.65	1475.21	8.58515	139	0.615734
485	2267.37	1355.41	1475.21	8.57474	139	0.615734
486	2266.26	1356.12	1479.56	8.65985	139	0.615734
487	2265.15	1356.84	1483.91	8.74496	139	0.615734
488	2264.04	1357.55	1488.26	8.83008	139	0.615734
489	2262.94	1358.26	1492.61	8.91519	139	0.615734
490	2261.83	1358.97	1496.97	9.0003	139	0.615734
491	2261.27	1360.95	1496.97	8.98072	139	0.615734
492	2260.72	1362.93	1496.97	8.96113	139	0.615734
493	2260.17	1364.9	1496.97	8.94154	139	0.615734
494	2259.61	1366.88	1496.97	8.92196	139	0.615734
495	2259.06	1368.86	1496.97	8.90237	139	0.615734
496	2247.99	1377.33	1500.69	8.83684	139	0.615734
497	2236.93	1385.81	1504.41	8.77132	139	0.615734
498	2225.86	1394.29	1508.13	8.70579	139	0.615734
499	2214.8	1402.76	1511.85	8.64026	139	0.615734
500	2203.73	1411.24	1515.57	8.57473	139	0.615734
501	2198.43	1417.76	1515.57	8.6449	139	0.615734
502	2193.13	1424.29	1515.57	8.71507	139	0.615734
503	2187.82	1430.81	1515.57	8.78524	139	0.615734
504	2182.52	1437.34	1515.57	8.8554	139	0.615734
505	2177.22	1443.86	1515.57	8.92557	139	0.615734
506	2176	1445.29	1515.37	8.97799	139	0.615734
507	2174.77	1446.72	1515.16	9.03041	139	0.615734
508	2173.55	1448.15	1514.96	9.08283	139	0.615734
509	2172.33	1449.57	1514.76	9.13525	139	0.615734
510	2171.1	1451	1514.55	9.18767	139	0.615734
511	2168.66	1453.24	1514.55	9.11734	139	0.615734
512	2166.21	1455.49	1514.55	9.04702	139	0.615734
513	2163.76	1457.73	1514.55	8.97669	139	0.615734
514	2161.31	1459.97	1514.55	8.90636	139	0.615734
515	2158.87	1462.22	1514.55	8.83604	139	0.615734
516	2157.03	1464.26	1510.47	8.87219	139	0.615734
517	2155.2	1466.3	1506.4	8.90834	139	0.615734
518	2153.36	1468.33	1502.32	8.94449	139	0.615734
519	2151.53	1470.37	1498.24	8.98065	139	0.615734
520	2149.69	1472.41	1494.16	9.0168	139	0.615734
521	2147.65	1472.21	1496.2	8.97424	139	0.615734
522	2145.61	1472.01	1498.24	8.93168	139	0.615734
523	2143.57	1471.8	1500.28	8.88911	139	0.615734
524	2141.53	1471.6	1502.32	8.84655	139	0.615734
525	2139.49	1471.39	1504.36	8.80399	139	0.615734
526	2133.78	1479.55	1504.36	8.80526	139	0.615734
527	2128.08	1487.71	1504.36	8.80653	139	0.615734
528	2122.37	1495.86	1504.36	8.8078	139	0.615734
529	2116.66	1504.02	1504.36	8.80907	139	0.615734
530	2110.95	1512.18	1504.36	8.81034	139	0.615734
531	2108.92	1516.37	1500.3	8.79901	139	0.615734
532	2106.89	1520.57	1496.24	8.78767	139	0.615734
533	2104.86	1524.76	1492.18	8.77634	139	0.615734
534	2102.83	1528.95	1488.12	8.76501	139	0.615734
535	2100.8	1533.15	1484.06	8.75368	139	0.615734
536	2097.69	1533.42	1480.95	8.7152	139	0.615734
537	2094.58	1533.69	1477.84	8.67672	139	0.615734
538	2091.46	1533.96	1474.73	8.63824	139	0.615734
539	2088.35	1534.23	1471.62	8.59976	139	0.615734
540	2085.24	1534.5	1468.5	8.56128	139	0.615734
541	2084.29	1533.69	1465.39	8.55038	139	0.615734
542	2083.35	1532.88	1462.28	8.53949	139	0.615734
543	2082.4	1532.07	1459.17	8.52859	139	0.615734
544	2081.45	1531.25	1456.06	8.5177	139	0.615734
545	2080.5	1530.44	1452.95	8.5068	139	0.615734
546	2077.93	1532.2	1452	8.548	139	0.615734
547	2075.36	1533.96	1451.05	8.5892	139	0.615734
548	2072.79	1535.72	1450.1	8.6304	139	0.615734
549	2070.22	1537.48	1449.16	8.67159	139	0.615734
550	2067.65	1539.24	1448.21	8.71279	139	0.615734
551	2061.7	1536.94	1453.49	8.60891	139	0.615734
552	2055.75	1534.64	1458.76	8.50503	139	0.615734
553	2049.79	1532.34	1464.04	8.40115	139	0.615734
554	2043.84	1530.04	1469.32	8.29728	139	0.615734
555	2037.89	1527.74	1474.59	8.1934	139	0.615734
556	2036.67	1529.36	1474.86	8.23977	139	0.615734
557	2035.45	1530.98	1475.13	8.28615	139	0.615734
558	2034.24	1532.61	1475.4	8.33253	139	0.615734
559	2033.02	1534.23	1475.67	8.3789	139	0.615734
560	2031.8	1535.85	1475.95	8.42528	139	0.615734
561	2031.12	1539.37	1475.81	8.47686	139	0.615734
562	2030.45	1542.89	1475.67	8.52844	139	0.615734
563	2029.77	1546.41	1475.54	8.58002	139	0.615734
564	2029.09	1549.92	1475.4	8.6316	139	0.615734
565	2028.42	1553.44	1475.27	8.68318	139	0.615734
566	2023.14	1554.12	1472.97	8.64967	139	0.615734
567	2017.87	1554.8	1470.67	8.61617	139	0.615734
568	2012.59	1555.47	1468.37	8.58266	139	0.615734
569	2007.31	1556.15	1466.07	8.54915	139	0.615734
570	2002.04	1556.82	1463.77	8.51565	139	0.615734
571	2001.77	1555.47	1460.52	8.49101	139	0.615734
572	2001.5	1554.12	1457.27	8.46637	139	0.615734
573	2001.22	1552.77	1454.03	8.44174	139	0.615734
574	2000.95	1551.41	1450.78	8.4171	139	0.615734
575	2000.68	1550.06	1447.53	8.39246	139	0.615734
576	2002.71	1553.17	1447.53	8.41113	139	0.615734
577	2004.74	1556.28	1447.53	8.42979	139	0.615734
578	2006.77	1559.39	1447.53	8.44845	139	0.615734
579	2008.8	1562.51	1447.53	8.46712	139	0.615734
580	2010.83	1565.62	1447.53	8.48578	139	0.615734
581	2009.34	1566.84	1441.31	8.52041	139	0.615734
582	2007.85	1568.05	1435.09	8.55505	139	0.615734
583	2006.37	1569.27	1428.86	8.58968	139	0.615734
584	2004.88	1570.49	1422.64	8.62432	139	0.615734
585	2003.39	1571.71	1416.42	8.65895	139	0.615734

## Sheet: D111
POSITION_T	POSITION_X	POSITION_Y	POSITION_Z	MEAN_INTENSITY_CH1	TRACK_ID	Speed
590	1963.48	1599.44	1408.98	8.21134	139	0.803293
591	1960.23	1601.06	1404.51	8.20827	139	0.803293
592	1956.98	1602.69	1400.05	8.20519	139	0.803293
593	1953.74	1604.31	1395.58	8.20211	139	0.803293
594	1950.49	1605.94	1391.12	8.19904	139	0.803293
595	1947.24	1607.56	1386.65	8.19596	139	0.803293
596	1939.13	1609.45	1383.81	8.19511	139	0.803293
597	1931.01	1611.35	1380.97	8.19427	139	0.803293
598	1922.89	1613.24	1378.13	8.19342	139	0.803293
599	1914.77	1615.13	1375.29	8.19258	139	0.803293
600	1906.66	1617.03	1372.45	8.19173	139	0.803293
601	1899.76	1617.84	1369.61	8.16379	139	0.803293
602	1892.86	1618.65	1366.77	8.13584	139	0.803293
603	1885.96	1619.46	1363.92	8.1079	139	0.803293
604	1879.06	1620.28	1361.08	8.07996	139	0.803293
605	1872.16	1621.09	1358.24	8.05201	139	0.803293
606	1868.64	1621.22	1358.11	8.06665	139	0.803293
607	1865.12	1621.36	1357.97	8.08129	139	0.803293
608	1861.6	1621.49	1357.84	8.09593	139	0.803293
609	1858.09	1621.63	1357.7	8.11057	139	0.803293
610	1854.57	1621.76	1357.57	8.1252	139	0.803293
611	1843.34	1624.33	1354.18	8.12169	139	0.803293
612	1832.11	1626.91	1350.8	8.11818	139	0.803293
613	1820.88	1629.48	1347.42	8.11467	139	0.803293
614	1809.65	1632.05	1344.04	8.11116	139	0.803293
615	1798.42	1634.62	1340.65	8.10764	139	0.803293
616	1795.58	1631.78	1343.36	8.09841	139	0.803293
617	1792.74	1628.93	1346.07	8.08918	139	0.803293
618	1789.9	1626.09	1348.77	8.07996	139	0.803293
619	1787.06	1623.25	1351.48	8.07073	139	0.803293
620	1784.22	1620.41	1354.18	8.0615	139	0.803293
621	1781.38	1620.95	1350.94	8.07283	139	0.803293
622	1778.54	1621.49	1347.69	8.08416	139	0.803293
623	1775.69	1622.03	1344.44	8.09549	139	0.803293
624	1772.85	1622.58	1341.2	8.10682	139	0.803293
625	1770.01	1623.12	1337.95	8.11815	139	0.803293
626	1767.71	1622.31	1338.76	8.13541	139	0.803293
627	1765.41	1621.49	1339.57	8.15266	139	0.803293
628	1763.11	1620.68	1340.38	8.16991	139	0.803293
629	1760.81	1619.87	1341.2	8.18717	139	0.803293
630	1758.51	1619.06	1342.01	8.20442	139	0.803293
631	1756.48	1618.65	1341.47	8.23272	139	0.803293
632	1754.45	1618.25	1340.92	8.26103	139	0.803293
633	1752.42	1617.84	1340.38	8.28933	139	0.803293
634	1750.4	1617.43	1339.84	8.31763	139	0.803293
635	1748.37	1617.03	1339.3	8.34593	139	0.803293
636	1746.61	1617.03	1339.17	8.31345	139	0.803293
637	1744.85	1617.03	1339.03	8.28097	139	0.803293
638	1743.09	1617.03	1338.9	8.24849	139	0.803293
639	1741.33	1617.03	1338.76	8.21601	139	0.803293
640	1739.57	1617.03	1338.62	8.18353	139	0.803293
641	1735.51	1617.03	1336.05	8.22073	139	0.803293
642	1731.45	1617.03	1333.48	8.25792	139	0.803293
643	1727.4	1617.03	1330.91	8.29512	139	0.803293
644	1723.34	1617.03	1328.34	8.33232	139	0.803293
645	1719.28	1617.03	1325.77	8.36952	139	0.803293
646	1712.24	1616.49	1326.72	8.37608	139	0.803293
647	1705.21	1615.95	1327.67	8.38264	139	0.803293
648	1698.17	1615.41	1328.61	8.38921	139	0.803293
649	1691.14	1614.86	1329.56	8.39577	139	0.803293
650	1684.1	1614.32	1330.51	8.40233	139	0.803293
651	1680.59	1613.78	1329.97	8.37939	139	0.803293
652	1677.07	1613.24	1329.43	8.35644	139	0.803293
653	1673.55	1612.7	1328.88	8.3335	139	0.803293
654	1670.03	1612.16	1328.34	8.31056	139	0.803293
655	1666.51	1611.62	1327.8	8.28761	139	0.803293
656	1665.7	1610.81	1326.31	8.26472	139	0.803293
657	1664.89	1609.99	1324.83	8.24182	139	0.803293
658	1664.08	1609.18	1323.34	8.21893	139	0.803293
659	1663.27	1608.37	1321.85	8.19604	139	0.803293
660	1662.46	1607.56	1320.36	8.17314	139	0.803293
661	1661.78	1608.64	1319.01	8.18527	139	0.803293
662	1661.1	1609.72	1317.65	8.1974	139	0.803293
663	1660.43	1610.81	1316.3	8.20952	139	0.803293
664	1659.75	1611.89	1314.95	8.22165	139	0.803293
665	1659.07	1612.97	1313.6	8.23377	139	0.803293
666	1658.26	1611.21	1311.43	8.23375	139	0.803293
667	1657.45	1609.45	1309.27	8.23372	139	0.803293
668	1656.64	1607.69	1307.1	8.2337	139	0.803293
669	1655.83	1605.94	1304.94	8.23367	139	0.803293
670	1655.02	1604.18	1302.77	8.23365	139	0.803293
671	1653.53	1602.82	1298.85	8.22208	139	0.803293
672	1652.04	1601.47	1294.93	8.21052	139	0.803293
673	1650.55	1600.12	1291	8.19896	139	0.803293
674	1649.06	1598.76	1287.08	8.1874	139	0.803293
675	1647.57	1597.41	1283.16	8.17584	139	0.803293
676	1642.84	1595.11	1280.99	8.18563	139	0.803293
677	1638.1	1592.81	1278.83	8.19542	139	0.803293
678	1633.37	1590.51	1276.66	8.20522	139	0.803293
679	1628.63	1588.21	1274.5	8.21501	139	0.803293
680	1623.9	1585.91	1272.33	8.2248	139	0.803293
681	1620.02	1583.67	1270.29	8.22004	139	0.803293
682	1616.15	1581.43	1268.25	8.21528	139	0.803293
683	1612.27	1579.18	1266.21	8.21052	139	0.803293
684	1608.4	1576.94	1264.18	8.20576	139	0.803293
685	1604.53	1574.7	1262.14	8.201	139	0.803293
686	1599.22	1572.45	1262.14	8.18608	139	0.803293
687	1593.92	1570.21	1262.14	8.17117	139	0.803293
688	1588.62	1567.97	1262.14	8.15626	139	0.803293
689	1583.32	1565.72	1262.14	8.14134	139	0.803293
690	1578.02	1563.48	1262.14	8.12643	139	0.803293
691	1578.42	1564.09	1260.1	8.13288	139	0.803293
692	1578.83	1564.7	1258.06	8.13933	139	0.803293
693	1579.24	1565.32	1256.02	8.14579	139	0.803293
694	1579.65	1565.93	1253.98	8.15224	139	0.803293
695	1580.05	1566.54	1251.94	8.15869	139	0.803293
696	1576.79	1565.32	1251.94	8.15929	139	0.803293
697	1573.53	1564.09	1251.94	8.1599	139	0.803293
698	1570.27	1562.87	1251.94	8.1605	139	0.803293
699	1567	1561.65	1251.94	8.1611	139	0.803293
700	1563.74	1560.42	1251.94	8.1617	139	0.803293

## Sheet: D112
POSITION_T	POSITION_X	POSITION_Y	POSITION_Z	MEAN_INTENSITY_CH1	TRACK_ID	Speed
590	2008.12	1587.94	1408.98	8.54346	139	0.768877
591	2007.99	1587.54	1404.51	8.48832	139	0.768877
592	2007.85	1587.13	1400.05	8.43317	139	0.768877
593	2007.72	1586.72	1395.58	8.37803	139	0.768877
594	2007.58	1586.32	1391.12	8.32289	139	0.768877
595	2007.45	1585.91	1386.65	8.26774	139	0.768877
596	2008.94	1586.86	1382.05	8.26923	139	0.768877
597	2010.42	1587.81	1377.45	8.27072	139	0.768877
598	2011.91	1588.75	1372.85	8.2722	139	0.768877
599	2013.4	1589.7	1368.25	8.27369	139	0.768877
600	2014.89	1590.65	1363.65	8.27518	139	0.768877
601	2011.37	1592.27	1361.62	8.26982	139	0.768877
602	2007.85	1593.89	1359.59	8.26446	139	0.768877
603	2004.34	1595.52	1357.57	8.2591	139	0.768877
604	2000.82	1597.14	1355.54	8.25374	139	0.768877
605	1997.3	1598.76	1353.51	8.24839	139	0.768877
606	1995.14	1601.88	1349.45	8.23454	139	0.768877
607	1992.97	1604.99	1345.39	8.2207	139	0.768877
608	1990.81	1608.1	1341.33	8.20686	139	0.768877
609	1988.64	1611.21	1337.27	8.19301	139	0.768877
610	1986.48	1614.32	1333.21	8.17917	139	0.768877
611	1981.41	1617.17	1323.12	8.18142	139	0.768877
612	1976.34	1620.01	1313.04	8.18368	139	0.768877
613	1971.26	1622.86	1302.95	8.18594	139	0.768877
614	1966.19	1625.71	1292.86	8.18819	139	0.768877
615	1961.12	1628.55	1282.77	8.19045	139	0.768877
616	1960.44	1628.42	1280.2	8.20532	139	0.768877
617	1959.77	1628.28	1277.63	8.22019	139	0.768877
618	1959.09	1628.15	1275.06	8.23506	139	0.768877
619	1958.42	1628.01	1272.49	8.24993	139	0.768877
620	1957.74	1627.88	1269.92	8.26479	139	0.768877
621	1957.33	1626.12	1267.35	8.29876	139	0.768877
622	1956.93	1624.36	1264.78	8.33273	139	0.768877
623	1956.52	1622.6	1262.21	8.3667	139	0.768877
624	1956.12	1620.84	1259.63	8.40067	139	0.768877
625	1955.71	1619.08	1257.06	8.43464	139	0.768877
626	1952.6	1618.41	1254.63	8.42453	139	0.768877
627	1949.49	1617.73	1252.19	8.41443	139	0.768877
628	1946.37	1617.05	1249.76	8.40433	139	0.768877
629	1943.26	1616.38	1247.32	8.39423	139	0.768877
630	1940.15	1615.7	1244.89	8.38413	139	0.768877
631	1938.12	1615.43	1242.32	8.37388	139	0.768877
632	1936.09	1615.16	1239.75	8.36362	139	0.768877
633	1934.06	1614.89	1237.18	8.35337	139	0.768877
634	1932.03	1614.62	1234.61	8.34311	139	0.768877
635	1930	1614.35	1232.04	8.33286	139	0.768877
636	1924.32	1613.53	1232.04	8.33524	139	0.768877
637	1918.64	1612.72	1232.04	8.33763	139	0.768877
638	1912.96	1611.91	1232.04	8.34001	139	0.768877
639	1907.28	1611.1	1232.04	8.3424	139	0.768877
640	1901.59	1610.29	1232.04	8.34478	139	0.768877
641	1896.86	1605.96	1230.68	8.35837	139	0.768877
642	1892.12	1601.63	1229.33	8.37195	139	0.768877
643	1887.39	1597.3	1227.98	8.38554	139	0.768877
644	1882.65	1592.97	1226.62	8.39913	139	0.768877
645	1877.92	1588.64	1225.27	8.41272	139	0.768877
646	1877.24	1587.29	1224.46	8.41874	139	0.768877
647	1876.56	1585.94	1223.65	8.42477	139	0.768877
648	1875.89	1584.58	1222.84	8.43079	139	0.768877
649	1875.21	1583.23	1222.02	8.43681	139	0.768877
650	1874.53	1581.88	1221.21	8.44284	139	0.768877
651	1873.86	1579.58	1218.64	8.45909	139	0.768877
652	1873.18	1577.28	1216.07	8.47535	139	0.768877
653	1872.51	1574.98	1213.5	8.4916	139	0.768877
654	1871.83	1572.68	1210.93	8.50785	139	0.768877
655	1871.15	1570.38	1208.36	8.52411	139	0.768877
656	1871.15	1569.7	1206.87	8.50721	139	0.768877
657	1871.15	1569.02	1205.38	8.49032	139	0.768877
658	1871.15	1568.35	1203.89	8.47342	139	0.768877
659	1871.15	1567.67	1202.41	8.45653	139	0.768877
660	1871.15	1566.99	1200.92	8.43963	139	0.768877
661	1869.8	1566.05	1199.57	8.43681	139	0.768877
662	1868.45	1565.1	1198.21	8.43399	139	0.768877
663	1867.09	1564.15	1196.86	8.43117	139	0.768877
664	1865.74	1563.21	1195.51	8.42835	139	0.768877
665	1864.39	1562.26	1194.15	8.42553	139	0.768877
666	1863.37	1559.2	1189.87	8.39677	139	0.768877
667	1862.35	1556.14	1185.59	8.368	139	0.768877
668	1861.33	1553.08	1181.31	8.33923	139	0.768877
669	1860.31	1550.02	1177.02	8.31047	139	0.768877
670	1859.29	1546.97	1172.74	8.2817	139	0.768877
671	1857.66	1546.97	1170.7	8.30204	139	0.768877
672	1856.03	1546.97	1168.66	8.32238	139	0.768877
673	1854.4	1546.97	1166.62	8.34272	139	0.768877
674	1852.76	1546.97	1164.59	8.36306	139	0.768877
675	1851.13	1546.97	1162.55	8.3834	139	0.768877
676	1851.74	1544.93	1154.39	8.41614	139	0.768877
677	1852.36	1542.89	1146.23	8.44889	139	0.768877
678	1852.97	1540.85	1138.07	8.48164	139	0.768877
679	1853.58	1538.81	1129.92	8.51438	139	0.768877
680	1854.19	1536.77	1121.76	8.54713	139	0.768877
681	1852.15	1532.69	1119.72	8.55215	139	0.768877
682	1850.11	1528.61	1117.68	8.55718	139	0.768877
683	1848.07	1524.53	1115.64	8.5622	139	0.768877
684	1846.04	1520.46	1113.6	8.56722	139	0.768877
685	1844	1516.38	1111.56	8.57225	139	0.768877
686	1841.75	1512.09	1109.53	8.58484	139	0.768877
687	1839.51	1507.81	1107.49	8.59742	139	0.768877
688	1837.27	1503.53	1105.45	8.61001	139	0.768877
689	1835.02	1499.25	1103.41	8.6226	139	0.768877
690	1832.78	1494.96	1101.37	8.63518	139	0.768877
691	1833.6	1495.58	1101.16	8.64179	139	0.768877
692	1834.41	1496.19	1100.96	8.6484	139	0.768877
693	1835.23	1496.8	1100.76	8.65501	139	0.768877
694	1836.04	1497.41	1100.55	8.66162	139	0.768877
695	1836.86	1498.02	1100.35	8.66823	139	0.768877

## Sheet: D12
POSITION_T	POSITION_X	POSITION_Y	POSITION_Z	MEAN_INTENSITY_CH1	TRACK_ID	Speed
345	2106.41	1182.24	1473.33	8.40797	139	0.592072
346	2110.8	1182	1475.8	8.49163	139	0.592072
347	2115.19	1181.75	1478.28	8.57528	139	0.592072
348	2119.58	1181.5	1480.75	8.65893	139	0.592072
349	2123.96	1181.25	1483.22	8.74258	139	0.592072
350	2128.35	1181.01	1485.69	8.82623	139	0.592072
351	2128.97	1180.45	1485.81	8.78275	139	0.592072
352	2129.58	1179.89	1485.94	8.73927	139	0.592072
353	2130.2	1179.34	1486.06	8.69579	139	0.592072
354	2130.82	1178.78	1486.18	8.65231	139	0.592072
355	2131.44	1178.23	1486.31	8.60883	139	0.592072
356	2130.45	1179.65	1486.31	8.58563	139	0.592072
357	2129.46	1181.07	1486.31	8.56243	139	0.592072
358	2128.47	1182.49	1486.31	8.53923	139	0.592072
359	2127.48	1183.91	1486.31	8.51603	139	0.592072
360	2126.5	1185.33	1486.31	8.49283	139	0.592072
361	2128.47	1186.14	1487.36	8.4746	139	0.592072
362	2130.45	1186.94	1488.41	8.45638	139	0.592072
363	2132.43	1187.74	1489.46	8.43815	139	0.592072
364	2134.4	1188.55	1490.51	8.41992	139	0.592072
365	2136.38	1189.35	1491.56	8.40169	139	0.592072
366	2137.18	1190.71	1491.56	8.41205	139	0.592072
367	2137.99	1192.07	1491.56	8.42241	139	0.592072
368	2138.79	1193.43	1491.56	8.43276	139	0.592072
369	2139.59	1194.79	1491.56	8.44312	139	0.592072
370	2140.4	1196.14	1491.56	8.45348	139	0.592072
371	2143.12	1197.13	1491.56	8.4896	139	0.592072
372	2145.83	1198.12	1491.56	8.52572	139	0.592072
373	2148.55	1199.11	1491.56	8.56184	139	0.592072
374	2151.27	1200.1	1491.56	8.59797	139	0.592072
375	2153.99	1201.09	1491.56	8.63409	139	0.592072
376	2155.97	1198.74	1494.9	8.65324	139	0.592072
377	2157.94	1196.39	1498.23	8.67239	139	0.592072
378	2159.92	1194.04	1501.57	8.69154	139	0.592072
379	2161.9	1191.7	1504.91	8.71069	139	0.592072
380	2163.88	1189.35	1508.24	8.72984	139	0.592072
381	2165.05	1188.67	1509.35	8.76868	139	0.592072
382	2166.22	1187.99	1510.47	8.80752	139	0.592072
383	2167.4	1187.31	1511.58	8.84636	139	0.592072
384	2168.57	1186.63	1512.69	8.8852	139	0.592072
385	2169.75	1185.95	1513.8	8.92403	139	0.592072
386	2170.92	1186.82	1513.8	8.89871	139	0.592072
387	2172.09	1187.68	1513.8	8.87338	139	0.592072
388	2173.27	1188.55	1513.8	8.84805	139	0.592072
389	2174.44	1189.41	1513.8	8.82272	139	0.592072
390	2175.62	1190.28	1513.8	8.79739	139	0.592072
391	2176.79	1191.14	1513.8	8.74907	139	0.592072
392	2177.96	1192.01	1513.8	8.70074	139	0.592072
393	2179.14	1192.87	1513.8	8.65242	139	0.592072
394	2180.31	1193.74	1513.8	8.60409	139	0.592072
395	2181.48	1194.6	1513.8	8.55577	139	0.592072
396	2179.94	1194.35	1515.66	8.58848	139	0.592072
397	2178.4	1194.11	1517.51	8.62119	139	0.592072
398	2176.85	1193.86	1519.36	8.6539	139	0.592072
399	2175.31	1193.61	1521.22	8.68662	139	0.592072
400	2173.76	1193.36	1523.07	8.71933	139	0.592072
401	2174.56	1193.49	1523.07	8.73868	139	0.592072
402	2175.37	1193.61	1523.07	8.75804	139	0.592072
403	2176.17	1193.74	1523.07	8.77739	139	0.592072
404	2176.97	1193.86	1523.07	8.79675	139	0.592072
405	2177.78	1193.98	1523.07	8.81611	139	0.592072
406	2179.51	1194.54	1523.07	8.78711	139	0.592072
407	2181.24	1195.09	1523.07	8.75812	139	0.592072
408	2182.97	1195.65	1523.07	8.72912	139	0.592072
409	2184.7	1196.21	1523.07	8.70013	139	0.592072
410	2186.43	1196.76	1523.07	8.67113	139	0.592072
411	2188.59	1195.84	1523.69	8.66406	139	0.592072
412	2190.75	1194.91	1524.31	8.65698	139	0.592072
413	2192.92	1193.98	1524.92	8.6499	139	0.592072
414	2195.08	1193.06	1525.54	8.64283	139	0.592072
415	2197.24	1192.13	1526.16	8.63575	139	0.592072
416	2197.86	1192.56	1526.16	8.63057	139	0.592072
417	2198.48	1192.99	1526.16	8.6254	139	0.592072
418	2199.09	1193.43	1526.16	8.62022	139	0.592072
419	2199.71	1193.86	1526.16	8.61504	139	0.592072
420	2200.33	1194.29	1526.16	8.60986	139	0.592072
421	2199.34	1195.59	1526.16	8.59284	139	0.592072
422	2198.35	1196.89	1526.16	8.57582	139	0.592072
423	2197.36	1198.18	1526.16	8.55879	139	0.592072
424	2196.38	1199.48	1526.16	8.54177	139	0.592072
425	2195.39	1200.78	1526.16	8.52475	139	0.592072
426	2195.82	1199.73	1526.16	8.54508	139	0.592072
427	2196.25	1198.68	1526.16	8.56541	139	0.592072
428	2196.68	1197.63	1526.16	8.58574	139	0.592072
429	2197.12	1196.58	1526.16	8.60607	139	0.592072
430	2197.55	1195.53	1526.16	8.6264	139	0.592072
431	2199.46	1196.21	1526.16	8.69205	139	0.592072
432	2201.38	1196.89	1526.16	8.75771	139	0.592072
433	2203.3	1197.57	1526.16	8.82336	139	0.592072
434	2205.21	1198.25	1526.16	8.88902	139	0.592072
435	2207.13	1198.93	1526.16	8.95467	139	0.592072
436	2206.69	1199.85	1526.16	8.94147	139	0.592072
437	2206.26	1200.78	1526.16	8.92826	139	0.592072
438	2205.83	1201.71	1526.16	8.91506	139	0.592072
439	2205.4	1202.63	1526.16	8.90186	139	0.592072
440	2204.96	1203.56	1526.16	8.88866	139	0.592072
441	2208.11	1204.36	1528.01	8.8995	139	0.592072
442	2211.27	1205.17	1529.87	8.91034	139	0.592072
443	2214.42	1205.97	1531.72	8.92119	139	0.592072
444	2217.57	1206.77	1533.57	8.93203	139	0.592072
445	2220.72	1207.58	1535.43	8.94288	139	0.592072
446	2225.23	1210.17	1534.81	8.95941	139	0.592072
447	2229.74	1212.77	1534.19	8.97595	139	0.592072
448	2234.25	1215.36	1533.57	8.99248	139	0.592072
449	2238.76	1217.96	1532.96	9.00902	139	0.592072
450	2243.27	1220.55	1532.34	9.02555	139	0.592072
451	2245.06	1223.21	1532.34	8.85066	139	0.592072
452	2246.85	1225.86	1532.34	8.67577	139	0.592072
453	2248.65	1228.52	1532.34	8.50088	139	0.592072
454	2250.44	1231.18	1532.34	8.32599	139	0.592072
455	2252.23	1233.83	1532.34	8.1511	139	0.592072
456	2251.61	1237.23	1539.75	8.22744	139	0.592072
457	2250.99	1240.63	1547.17	8.30379	139	0.592072
458	2250.38	1244.03	1554.58	8.38013	139	0.592072
459	2249.76	1247.43	1562	8.45648	139	0.592072
460	2249.14	1250.83	1569.41	8.53282	139	0.592072
461	2245.5	1254.97	1572.5	8.60073	139	0.592072
462	2241.85	1259.1	1575.59	8.66864	139	0.592072
463	2238.2	1263.24	1578.68	8.73656	139	0.592072
464	2234.56	1267.38	1581.77	8.80447	139	0.592072
465	2230.91	1271.52	1584.86	8.87238	139	0.592072
466	2229.8	1273.07	1586.71	8.82931	139	0.592072
467	2228.69	1274.61	1588.56	8.78624	139	0.592072
468	2227.58	1276.16	1590.42	8.74317	139	0.592072
469	2226.47	1277.7	1592.27	8.7001	139	0.592072
470	2225.35	1279.25	1594.13	8.65703	139	0.592072
471	2218.56	1281.97	1608.34	8.80734	139	0.592072
472	2211.76	1284.68	1622.55	8.95764	139	0.592072
473	2204.96	1287.4	1636.76	9.10795	139	0.592072
474	2198.17	1290.12	1650.97	9.25826	139	0.592072
475	2191.37	1292.84	1665.18	9.40856	139	0.592072
476	2191.06	1293.15	1665.18	9.40459	139	0.592072
477	2190.75	1293.46	1665.18	9.40062	139	0.592072
478	2190.44	1293.77	1665.18	9.39664	139	0.592072
479	2190.13	1294.08	1665.18	9.39267	139	0.592072
480	2189.83	1294.38	1665.18	9.38869	139	0.592072
481	2185.44	1296.18	1666.41	9.38082	139	0.592072
482	2181.05	1297.97	1667.65	9.37295	139	0.592072
483	2176.67	1299.76	1668.89	9.36508	139	0.592072
484	2172.28	1301.55	1670.12	9.35721	139	0.592072
485	2167.89	1303.34	1671.36	9.34934	139	0.592072
486	2167.46	1305.01	1671.36	9.37244	139	0.592072
487	2167.03	1306.68	1671.36	9.39554	139	0.592072
488	2166.59	1308.35	1671.36	9.41864	139	0.592072
489	2166.16	1310.02	1671.36	9.44174	139	0.592072
490	2165.73	1311.69	1671.36	9.46483	139	0.592072
491	2168.32	1314.03	1671.36	9.34627	139	0.592072
492	2170.92	1316.38	1671.36	9.2277	139	0.592072
493	2173.51	1318.73	1671.36	9.10913	139	0.592072
494	2176.11	1321.08	1671.36	8.99056	139	0.592072
495	2178.7	1323.42	1671.36	8.87199	139	0.592072
496	2176.6	1323.98	1671.36	8.90781	139	0.592072
497	2174.5	1324.54	1671.36	8.94362	139	0.592072
498	2172.4	1325.09	1671.36	8.97943	139	0.592072
499	2170.3	1325.65	1671.36	9.01525	139	0.592072
500	2168.2	1326.2	1671.36	9.05106	139	0.592072
501	2161.22	1326.45	1675.68	9.11349	139	0.592072
502	2154.24	1326.7	1680.01	9.17591	139	0.592072
503	2147.26	1326.95	1684.33	9.23834	139	0.592072
504	2140.27	1327.19	1688.66	9.30076	139	0.592072
505	2133.29	1327.44	1692.98	9.36319	139	0.592072
506	2131.81	1326.7	1695.45	9.37629	139	0.592072
507	2130.33	1325.96	1697.93	9.38939	139	0.592072
508	2128.84	1325.22	1700.4	9.40249	139	0.592072
509	2127.36	1324.47	1702.87	9.41559	139	0.592072
510	2125.88	1323.73	1705.34	9.42869	139	0.592072
511	2126.68	1324.04	1705.34	9.37244	139	0.592072
512	2127.48	1324.35	1705.34	9.31619	139	0.592072
513	2128.29	1324.66	1705.34	9.25995	139	0.592072
514	2129.09	1324.97	1705.34	9.2037	139	0.592072
515	2129.89	1325.28	1705.34	9.14746	139	0.592072
516	2123.89	1332.55	1702.71	9.18183	139	0.592072
517	2117.88	1339.83	1700.07	9.21621	139	0.592072
518	2111.87	1347.11	1697.44	9.25059	139	0.592072
519	2105.86	1354.38	1694.8	9.28497	139	0.592072
520	2099.86	1361.66	1692.17	9.31935	139	0.592072
521	2096.04	1364.61	1693.77	9.33324	139	0.592072
522	2092.23	1367.56	1695.37	9.34714	139	0.592072
523	2088.42	1370.51	1696.96	9.36103	139	0.592072
524	2084.61	1373.46	1698.56	9.37493	139	0.592072
525	2080.79	1376.42	1700.16	9.38882	139	0.592072
526	2079.93	1379.86	1696.35	9.4454	139	0.592072
527	2079.07	1383.3	1692.54	9.50198	139	0.592072
528	2078.21	1386.75	1688.72	9.55856	139	0.592072
529	2077.35	1390.19	1684.91	9.61514	139	0.592072
530	2076.49	1393.63	1681.1	9.67172	139	0.592072
531	2075.24	1394.11	1680.9	9.57984	139	0.592072
532	2073.99	1394.58	1680.71	9.48796	139	0.592072
533	2072.74	1395.05	1680.52	9.39608	139	0.592072
534	2071.49	1395.53	1680.32	9.3042	139	0.592072
535	2070.24	1396	1680.13	9.21232	139	0.592072
536	2067.06	1397.86	1681.31	9.33378	139	0.592072
537	2063.89	1399.73	1682.48	9.45525	139	0.592072
538	2060.71	1401.59	1683.66	9.57671	139	0.592072
539	2057.53	1403.45	1684.84	9.69818	139	0.592072
540	2054.35	1405.32	1686.02	9.81964	139	0.592072
541	2055.09	1408.52	1689.46	9.77288	139	0.592072
542	2055.82	1411.71	1692.91	9.72612	139	0.592072
543	2056.56	1414.91	1696.35	9.67936	139	0.592072
544	2057.3	1418.11	1699.79	9.6326	139	0.592072
545	2058.04	1421.31	1703.24	9.58584	139	0.592072
546	2057.42	1421.55	1706.07	9.58071	139	0.592072
547	2056.81	1421.8	1708.89	9.57558	139	0.592072
548	2056.19	1422.05	1711.72	9.57046	139	0.592072
549	2055.58	1422.29	1714.55	9.56533	139	0.592072
550	2054.96	1422.54	1717.38	9.5602	139	0.592072
551	2055.58	1424.51	1716.52	9.59804	139	0.592072
552	2056.19	1426.47	1715.66	9.63588	139	0.592072
553	2056.81	1428.44	1714.8	9.67372	139	0.592072
554	2057.42	1430.41	1713.94	9.71156	139	0.592072
555	2058.04	1432.38	1713.08	9.7494	139	0.592072
556	2053.98	1433.61	1712.09	9.71061	139	0.592072
557	2049.92	1434.84	1711.11	9.67182	139	0.592072
558	2045.86	1436.07	1710.12	9.63304	139	0.592072
559	2041.8	1437.3	1709.14	9.59425	139	0.592072
560	2037.75	1438.53	1708.16	9.55546	139	0.592072
561	2034.79	1441.48	1707.42	9.51583	139	0.592072
562	2031.84	1444.43	1706.68	9.47619	139	0.592072
563	2028.89	1447.38	1705.94	9.43656	139	0.592072
564	2025.94	1450.33	1705.2	9.39692	139	0.592072
565	2022.99	1453.29	1704.47	9.35729	139	0.592072
566	2025.94	1451.56	1702.01	9.53298	139	0.592072
567	2028.89	1449.84	1699.55	9.70866	139	0.592072
568	2031.84	1448.12	1697.09	9.88435	139	0.592072
569	2034.79	1446.4	1694.63	10.06	139	0.592072
570	2037.75	1444.68	1692.17	10.2357	139	0.592072
571	2041.19	1448	1691.55	10.163	139	0.592072
572	2044.63	1451.32	1690.94	10.0902	139	0.592072
573	2048.08	1454.64	1690.32	10.0175	139	0.592072
574	2051.52	1457.96	1689.71	9.9447	139	0.592072
575	2054.96	1461.28	1689.09	9.87194	139	0.592072
576	2056.69	1460.54	1689.34	9.94511	139	0.592072
577	2058.41	1459.8	1689.58	10.0183	139	0.592072
578	2060.13	1459.07	1689.83	10.0914	139	0.592072
579	2061.85	1458.33	1690.08	10.1646	139	0.592072
580	2063.57	1457.59	1690.32	10.2378	139	0.592072
581	2062.71	1459.56	1689.71	10.3858	139	0.592072
582	2061.85	1461.53	1689.09	10.5338	139	0.592072
583	2060.99	1463.49	1688.48	10.6818	139	0.592072
584	2060.13	1465.46	1687.86	10.8299	139	0.592072
585	2059.27	1467.43	1687.25	10.9779	139	0.592072
586	2056.93	1467.8	1686.76	11.1306	139	0.592072
587	2054.6	1468.17	1686.26	11.2834	139	0.592072
588	2052.26	1468.54	1685.77	11.4361	139	0.592072
589	2049.92	1468.91	1685.28	11.5889	139	0.592072
590	2047.58	1469.27	1684.79	11.7416	139	0.592072

## Sheet: D121
POSITION_T	POSITION_X	POSITION_Y	POSITION_Z	MEAN_INTENSITY_CH1	TRACK_ID	Speed
595	2046.35	1452.06	1699.55	12.1873	139	0.437025
596	2048.94	1447.14	1702.13	12.0965	139	0.437025
597	2051.52	1442.22	1704.71	12.0058	139	0.437025
598	2054.1	1437.3	1707.3	11.915	139	0.437025
599	2056.69	1432.38	1709.88	11.8243	139	0.437025
600	2059.27	1427.46	1712.46	11.7335	139	0.437025
601	2060.25	1419.95	1709.02	11.6035	139	0.437025
602	2061.24	1412.45	1705.57	11.4735	139	0.437025
603	2062.22	1404.95	1702.13	11.3434	139	0.437025
604	2063.2	1397.45	1698.69	11.2134	139	0.437025
605	2064.19	1389.94	1695.24	11.0834	139	0.437025
606	2062.22	1392.28	1695.37	11.2824	139	0.437025
607	2060.25	1394.62	1695.49	11.4814	139	0.437025
608	2058.28	1396.95	1695.61	11.6804	139	0.437025
609	2056.32	1399.29	1695.73	11.8795	139	0.437025
610	2054.35	1401.63	1695.86	12.0785	139	0.437025
611	2052.75	1399.66	1694.14	12.0414	139	0.437025
612	2051.15	1397.69	1692.41	12.0043	139	0.437025
613	2049.55	1395.73	1690.69	11.9673	139	0.437025
614	2047.95	1393.76	1688.97	11.9302	139	0.437025
615	2046.35	1391.79	1687.25	11.8931	139	0.437025
616	2044.63	1392.4	1686.51	12.1263	139	0.437025
617	2042.91	1393.02	1685.77	12.3595	139	0.437025
618	2041.19	1393.63	1685.03	12.5927	139	0.437025
619	2039.47	1394.25	1684.3	12.8259	139	0.437025
620	2037.75	1394.86	1683.56	13.0591	139	0.437025
621	2040.57	1392.28	1677.53	13.3105	139	0.437025
622	2043.4	1389.7	1671.51	13.5618	139	0.437025
623	2046.23	1387.12	1665.48	13.8132	139	0.437025
624	2049.06	1384.53	1659.45	14.0646	139	0.437025
625	2051.89	1381.95	1653.43	14.316	139	0.437025
626	2052.14	1381.95	1651.7	14.3465	139	0.437025
627	2052.38	1381.95	1649.98	14.377	139	0.437025
628	2052.63	1381.95	1648.26	14.4075	139	0.437025
629	2052.87	1381.95	1646.54	14.438	139	0.437025
630	2053.12	1381.95	1644.82	14.4685	139	0.437025
631	2053.12	1383.18	1645.68	14.4305	139	0.437025
632	2053.12	1384.41	1646.54	14.3925	139	0.437025
633	2053.12	1385.64	1647.4	14.3544	139	0.437025
634	2053.12	1386.87	1648.26	14.3164	139	0.437025
635	2053.12	1388.1	1649.12	14.2783	139	0.437025
636	2053.12	1389.21	1648.38	14.4476	139	0.437025
637	2053.12	1390.31	1647.64	14.6169	139	0.437025
638	2053.12	1391.42	1646.91	14.7862	139	0.437025
639	2053.12	1392.53	1646.17	14.9555	139	0.437025
640	2053.12	1393.63	1645.43	15.1248	139	0.437025
641	2051.89	1393.02	1645.55	15.0306	139	0.437025
642	2050.66	1392.4	1645.68	14.9364	139	0.437025
643	2049.43	1391.79	1645.8	14.8421	139	0.437025
644	2048.2	1391.17	1645.92	14.7479	139	0.437025
645	2046.97	1390.56	1646.05	14.6536	139	0.437025
646	2046.72	1389.94	1646.41	14.7028	139	0.437025
647	2046.48	1389.33	1646.78	14.7519	139	0.437025
648	2046.23	1388.71	1647.15	14.8011	139	0.437025
649	2045.99	1388.1	1647.52	14.8502	139	0.437025
650	2045.74	1387.48	1647.89	14.8994	139	0.437025
651	2046.72	1388.22	1646.91	14.8879	139	0.437025
652	2047.71	1388.96	1645.92	14.8763	139	0.437025
653	2048.69	1389.7	1644.94	14.8648	139	0.437025
654	2049.68	1390.44	1643.96	14.8533	139	0.437025
655	2050.66	1391.17	1642.97	14.8418	139	0.437025
656	2050.17	1392.04	1643.09	14.9761	139	0.437025
657	2049.68	1392.9	1643.22	15.1103	139	0.437025
658	2049.18	1393.76	1643.34	15.2446	139	0.437025
659	2048.69	1394.62	1643.46	15.3788	139	0.437025
660	2048.2	1395.48	1643.59	15.5131	139	0.437025
661	2048.32	1394.74	1642.73	15.7855	139	0.437025
662	2048.45	1394	1641.86	16.0579	139	0.437025
663	2048.57	1393.27	1641	16.3303	139	0.437025
664	2048.69	1392.53	1640.14	16.6027	139	0.437025
665	2048.81	1391.79	1639.28	16.875	139	0.437025
666	2049.18	1393.39	1633.25	16.9316	139	0.437025
667	2049.55	1394.99	1627.23	16.9882	139	0.437025
668	2049.92	1396.59	1621.2	17.0448	139	0.437025
669	2050.29	1398.18	1615.18	17.1014	139	0.437025
670	2050.66	1399.78	1609.15	17.1579	139	0.437025
671	2049.06	1399.41	1609.15	17.2238	139	0.437025
672	2047.46	1399.05	1609.15	17.2896	139	0.437025
673	2045.86	1398.68	1609.15	17.3554	139	0.437025
674	2044.26	1398.31	1609.15	17.4213	139	0.437025
675	2042.66	1397.94	1609.15	17.4871	139	0.437025
676	2041.43	1397.69	1609.15	17.761	139	0.437025
677	2040.21	1397.45	1609.15	18.0348	139	0.437025
678	2038.98	1397.2	1609.15	18.3087	139	0.437025
679	2037.75	1396.95	1609.15	18.5825	139	0.437025
680	2036.52	1396.71	1609.15	18.8563	139	0.437025
681	2034.67	1395.48	1612.59	18.9234	139	0.437025
682	2032.83	1394.25	1616.04	18.9904	139	0.437025
683	2030.98	1393.02	1619.48	19.0575	139	0.437025
684	2029.14	1391.79	1622.92	19.1245	139	0.437025
685	2027.29	1390.56	1626.37	19.1915	139	0.437025
686	2026.55	1392.04	1626.37	19.1616	139	0.437025
687	2025.82	1393.51	1626.37	19.1317	139	0.437025
688	2025.08	1394.99	1626.37	19.1017	139	0.437025
689	2024.34	1396.46	1626.37	19.0718	139	0.437025
690	2023.6	1397.94	1626.37	19.0418	139	0.437025
691	2023.97	1400.89	1626.37	19.0088	139	0.437025
692	2024.34	1403.84	1626.37	18.9758	139	0.437025
693	2024.71	1406.79	1626.37	18.9428	139	0.437025
694	2025.08	1409.75	1626.37	18.9097	139	0.437025
695	2025.45	1412.7	1626.37	18.8767	139	0.437025
696	2024.71	1413.68	1627.47	18.9014	139	0.437025
697	2023.97	1414.67	1628.58	18.926	139	0.437025
698	2023.23	1415.65	1629.69	18.9506	139	0.437025
699	2022.49	1416.63	1630.79	18.9753	139	0.437025
700	2021.76	1417.62	1631.9	18.9999	139	0.437025
701	2020.28	1418.72	1631.04	19.3068	139	0.437025
702	2018.8	1419.83	1630.18	19.6138	139	0.437025
703	2017.33	1420.94	1629.32	19.9207	139	0.437025
704	2015.85	1422.05	1628.46	20.2276	139	0.437025
705	2014.38	1423.15	1627.6	20.5345	139	0.437025
706	2014.25	1424.01	1627.6	20.5636	139	0.437025
707	2014.13	1424.87	1627.6	20.5927	139	0.437025
708	2014.01	1425.74	1627.6	20.6217	139	0.437025
709	2013.88	1426.6	1627.6	20.6508	139	0.437025
710	2013.76	1427.46	1627.6	20.6799	139	0.437025
711	2015.36	1425.98	1628.21	20.4209	139	0.437025
712	2016.96	1424.51	1628.83	20.1619	139	0.437025
713	2018.56	1423.03	1629.44	19.9029	139	0.437025
714	2020.16	1421.55	1630.06	19.644	139	0.437025
715	2021.76	1420.08	1630.67	19.385	139	0.437025
716	2022	1419.46	1635.59	18.8374	139	0.437025
717	2022.25	1418.85	1640.51	18.2899	139	0.437025
718	2022.49	1418.23	1645.43	17.7423	139	0.437025
719	2022.74	1417.62	1650.35	17.1948	139	0.437025
720	2022.99	1417	1655.27	16.6473	139	0.437025
721	2022.49	1416.88	1653.92	17.1913	139	0.437025
722	2022	1416.76	1652.56	17.7354	139	0.437025
723	2021.51	1416.63	1651.21	18.2794	139	0.437025
724	2021.02	1416.51	1649.86	18.8235	139	0.437025
725	2020.53	1416.39	1648.51	19.3675	139	0.437025
726	2021.26	1417.74	1648.51	19.3023	139	0.437025
727	2022	1419.09	1648.51	19.237	139	0.437025
728	2022.74	1420.45	1648.51	19.1718	139	0.437025
729	2023.48	1421.8	1648.51	19.1066	139	0.437025
730	2024.22	1423.15	1648.51	19.0413	139	0.437025
731	2024.22	1420.69	1648.51	19.4258	139	0.437025
732	2024.22	1418.23	1648.51	19.8104	139	0.437025
733	2024.22	1415.77	1648.51	20.1949	139	0.437025
734	2024.22	1413.31	1648.51	20.5794	139	0.437025
735	2024.22	1410.85	1648.51	20.9639	139	0.437025
736	2024.95	1410.36	1648.51	20.8328	139	0.437025
737	2025.69	1409.87	1648.51	20.7017	139	0.437025
738	2026.43	1409.38	1648.51	20.5705	139	0.437025
739	2027.17	1408.89	1648.51	20.4394	139	0.437025
740	2027.91	1408.39	1648.51	20.3083	139	0.437025
741	2028.64	1409.5	1648.51	20.0956	139	0.437025
742	2029.38	1410.61	1648.51	19.883	139	0.437025
743	2030.12	1411.71	1648.51	19.6703	139	0.437025
744	2030.86	1412.82	1648.51	19.4577	139	0.437025
745	2031.6	1413.93	1648.51	19.245	139	0.437025
746	2031.23	1415.28	1647.89	19.2531	139	0.437025
747	2030.86	1416.63	1647.28	19.2613	139	0.437025
748	2030.49	1417.99	1646.66	19.2694	139	0.437025
749	2030.12	1419.34	1646.05	19.2775	139	0.437025
750	2029.75	1420.69	1645.43	19.2856	139	0.437025
751	2029.75	1417.62	1645.43	20.503	139	0.437025
752	2029.75	1414.54	1645.43	21.7204	139	0.437025
753	2029.75	1411.47	1645.43	22.9378	139	0.437025
754	2029.75	1408.39	1645.43	24.1552	139	0.437025
755	2029.75	1405.32	1645.43	25.3726	139	0.437025
756	2027.78	1407.16	1645.43	25.1327	139	0.437025
757	2025.82	1409.01	1645.43	24.8929	139	0.437025
758	2023.85	1410.85	1645.43	24.653	139	0.437025
759	2021.88	1412.7	1645.43	24.4131	139	0.437025
760	2019.91	1414.54	1645.43	24.1732	139	0.437025
761	2020.77	1414.79	1645.43	24.3392	139	0.437025
762	2021.63	1415.03	1645.43	24.5051	139	0.437025
763	2022.49	1415.28	1645.43	24.671	139	0.437025
764	2023.36	1415.53	1645.43	24.837	139	0.437025
765	2024.22	1415.77	1645.43	25.0029	139	0.437025
766	2023.23	1420.45	1645.43	24.2571	139	0.437025
767	2022.25	1425.12	1645.43	23.5113	139	0.437025
768	2021.26	1429.79	1645.43	22.7655	139	0.437025
769	2020.28	1434.47	1645.43	22.0197	139	0.437025
770	2019.3	1439.14	1645.43	21.2739	139	0.437025
771	2017.33	1441.48	1645.43	21.1223	139	0.437025
772	2015.36	1443.81	1645.43	20.9708	139	0.437025
773	2013.39	1446.15	1645.43	20.8193	139	0.437025
774	2011.42	1448.49	1645.43	20.6677	139	0.437025
775	2009.46	1450.83	1645.43	20.5162	139	0.437025
776	2009.7	1451.07	1646.17	20.5774	139	0.437025
777	2009.95	1451.32	1646.91	20.6387	139	0.437025
778	2010.2	1451.56	1647.64	20.7	139	0.437025
779	2010.44	1451.81	1648.38	20.7613	139	0.437025
780	2010.69	1452.06	1649.12	20.8225	139	0.437025
781	2011.42	1452.3	1648.63	20.8122	139	0.437025
782	2012.16	1452.55	1648.14	20.8019	139	0.437025
783	2012.9	1452.79	1647.64	20.7915	139	0.437025
784	2013.64	1453.04	1647.15	20.7812	139	0.437025
785	2014.38	1453.29	1646.66	20.7709	139	0.437025
786	2014.38	1453.78	1645.92	20.8869	139	0.437025
787	2014.38	1454.27	1645.18	21.003	139	0.437025
788	2014.38	1454.76	1644.45	21.119	139	0.437025
789	2014.38	1455.25	1643.71	21.2351	139	0.437025
790	2014.38	1455.74	1642.97	21.3512	139	0.437025
791	2013.02	1455.87	1641.74	21.5995	139	0.437025
792	2011.67	1455.99	1640.51	21.8478	139	0.437025
793	2010.32	1456.11	1639.28	22.0962	139	0.437025
794	2008.97	1456.24	1638.05	22.3445	139	0.437025
795	2007.61	1456.36	1636.82	22.5929	139	0.437025
796	2006.38	1459.07	1636.82	22.2372	139	0.437025
797	2005.15	1461.77	1636.82	21.8815	139	0.437025
798	2003.92	1464.48	1636.82	21.5258	139	0.437025
799	2002.69	1467.18	1636.82	21.1701	139	0.437025
800	2001.46	1469.89	1636.82	20.8145	139	0.437025
801	2000.48	1470.01	1636.08	21.711	139	0.437025
802	1999.49	1470.14	1635.35	22.6076	139	0.437025
803	1998.51	1470.26	1634.61	23.5041	139	0.437025
804	1997.53	1470.38	1633.87	24.4007	139	0.437025
805	1996.54	1470.5	1633.13	25.2972	139	0.437025
806	1999.74	1471.49	1632.52	24.5182	139	0.437025
807	2002.94	1472.47	1631.9	23.7392	139	0.437025
808	2006.14	1473.46	1631.29	22.9601	139	0.437025
809	2009.33	1474.44	1630.67	22.1811	139	0.437025
810	2012.53	1475.42	1630.06	21.402	139	0.437025
811	2010.56	1479.11	1628.83	21.3603	139	0.437025
812	2008.6	1482.8	1627.6	21.3186	139	0.437025
813	2006.63	1486.49	1626.37	21.2769	139	0.437025
814	2004.66	1490.18	1625.14	21.2352	139	0.437025
815	2002.69	1493.87	1623.91	21.1935	139	0.437025
816	2000.36	1494.98	1623.05	21.581	139	0.437025
817	1998.02	1496.09	1622.19	21.9685	139	0.437025
818	1995.68	1497.19	1621.32	22.3561	139	0.437025
819	1993.35	1498.3	1620.46	22.7436	139	0.437025
820	1991.01	1499.41	1619.6	23.1311	139	0.437025
821	1988.92	1500.51	1618.74	23.7275	139	0.437025
822	1986.83	1501.62	1617.88	24.324	139	0.437025
823	1984.74	1502.73	1617.02	24.9205	139	0.437025
824	1982.64	1503.83	1616.16	25.5169	139	0.437025
825	1980.55	1504.94	1615.3	26.1134	139	0.437025
826	1979.82	1505.8	1613.45	25.9362	139	0.437025
827	1979.08	1506.66	1611.61	25.7591	139	0.437025
828	1978.34	1507.52	1609.76	25.5819	139	0.437025
829	1977.6	1508.39	1607.92	25.4048	139	0.437025
830	1976.86	1509.25	1606.07	25.2276	139	0.437025
831	1977.11	1511.09	1605.21	24.8222	139	0.437025
832	1977.36	1512.94	1604.35	24.4169	139	0.437025
833	1977.6	1514.78	1603.49	24.0115	139	0.437025
834	1977.85	1516.63	1602.63	23.6061	139	0.437025
835	1978.09	1518.47	1601.77	23.2007	139	0.437025
836	1977.73	1517.98	1599.31	23.539	139	0.437025
837	1977.36	1517.49	1596.85	23.8773	139	0.437025
838	1976.99	1516.99	1594.39	24.2156	139	0.437025
839	1976.62	1516.5	1591.93	24.5539	139	0.437025
840	1976.25	1516.01	1589.47	24.8922	139	0.437025
841	1975.04	1517.24	1585.77	24.8903	139	0.437025
842	1973.83	1518.47	1582.07	24.8883	139	0.437025
843	1972.62	1519.7	1578.37	24.8864	139	0.437025
844	1971.41	1520.93	1574.66	24.8845	139	0.437025
845	1970.2	1522.16	1570.96	24.8826	139	0.437025

## Sheet: D1211
POSITION_T	POSITION_X	POSITION_Y	POSITION_Z	MEAN_INTENSITY_CH1	TRACK_ID	Speed
850	1980.55	1528.93	1557.48	24.858	139	0.686233
851	1979.95	1525.11	1557.23	25.0548	139	0.686233
852	1979.35	1521.29	1556.97	25.2516	139	0.686233
853	1978.75	1517.47	1556.72	25.4485	139	0.686233
854	1978.15	1513.66	1556.47	25.6453	139	0.686233
855	1977.55	1509.84	1556.22	25.8421	139	0.686233
856	1976.8	1509.47	1551.92	26.3586	139	0.686233
857	1976.05	1509.11	1547.63	26.875	139	0.686233
858	1975.3	1508.75	1543.33	27.3915	139	0.686233
859	1974.54	1508.38	1539.03	27.9079	139	0.686233
860	1973.79	1508.02	1534.74	28.4244	139	0.686233
861	1973.42	1508.26	1537.91	27.6638	139	0.686233
862	1973.05	1508.51	1541.08	26.9032	139	0.686233
863	1972.68	1508.75	1544.25	26.1426	139	0.686233
864	1972.31	1509	1547.42	25.382	139	0.686233
865	1971.94	1509.25	1550.6	24.6215	139	0.686233
866	1972.31	1511.21	1544.1	25.4949	139	0.686233
867	1972.68	1513.18	1537.61	26.3683	139	0.686233
868	1973.05	1515.15	1531.12	27.2417	139	0.686233
869	1973.42	1517.12	1524.63	28.1151	139	0.686233
870	1973.79	1519.09	1518.13	28.9885	139	0.686233
871	1978.53	1518.6	1514.46	28.1371	139	0.686233
872	1983.26	1518.12	1510.79	27.2857	139	0.686233
873	1988	1517.63	1507.11	26.4343	139	0.686233
874	1992.74	1517.15	1503.44	25.5829	139	0.686233
875	1997.48	1516.66	1499.76	24.7314	139	0.686233
876	1996.98	1516.91	1498.52	24.597	139	0.686233
877	1996.48	1517.16	1497.27	24.4626	139	0.686233
878	1995.98	1517.41	1496.03	24.3282	139	0.686233
879	1995.49	1517.66	1494.78	24.1938	139	0.686233
880	1994.99	1517.91	1493.54	24.0594	139	0.686233
881	1994.98	1519.15	1491.94	23.9573	139	0.686233
882	1994.97	1520.38	1490.34	23.8551	139	0.686233
883	1994.96	1521.61	1488.74	23.753	139	0.686233
884	1994.95	1522.85	1487.14	23.6508	139	0.686233
885	1994.94	1524.08	1485.54	23.5487	139	0.686233
886	1989.73	1522.96	1483.45	24.2981	139	0.686233
887	1984.51	1521.84	1481.36	25.0474	139	0.686233
888	1979.3	1520.72	1479.27	25.7968	139	0.686233
889	1974.08	1519.59	1477.18	26.5461	139	0.686233
890	1968.87	1518.47	1475.09	27.2955	139	0.686233
891	1966.77	1518.82	1471.6	27.1786	139	0.686233
892	1964.68	1519.17	1468.1	27.0617	139	0.686233
893	1962.58	1519.52	1464.61	26.9448	139	0.686233
894	1960.49	1519.87	1461.12	26.8279	139	0.686233
895	1958.39	1520.22	1457.63	26.711	139	0.686233
896	1957.34	1519.17	1457.63	26.426	139	0.686233
897	1956.3	1518.12	1457.63	26.141	139	0.686233
898	1955.25	1517.07	1457.63	25.856	139	0.686233
899	1954.2	1516.03	1457.63	25.571	139	0.686233
900	1953.15	1514.98	1457.63	25.2859	139	0.686233
901	1951.76	1514.28	1457.63	25.0706	139	0.686233
902	1950.36	1513.58	1457.63	24.8553	139	0.686233
903	1948.96	1512.88	1457.63	24.64	139	0.686233
904	1947.57	1512.18	1457.63	24.4247	139	0.686233
905	1946.17	1511.49	1457.63	24.2094	139	0.686233
906	1946.17	1512.18	1450.64	24.391	139	0.686233
907	1946.17	1512.88	1443.66	24.5726	139	0.686233
908	1946.17	1513.58	1436.67	24.7542	139	0.686233
909	1946.17	1514.28	1429.69	24.9358	139	0.686233
910	1946.17	1514.98	1422.7	25.1174	139	0.686233
911	1947.57	1516.72	1422.7	24.4203	139	0.686233
912	1948.96	1518.47	1422.7	23.7232	139	0.686233
913	1950.36	1520.22	1422.7	23.0261	139	0.686233
914	1951.76	1521.96	1422.7	22.3291	139	0.686233
915	1953.15	1523.71	1422.7	21.632	139	0.686233
916	1948.96	1521.26	1415.72	22.2903	139	0.686233
917	1944.77	1518.82	1408.73	22.9486	139	0.686233
918	1940.58	1516.38	1401.75	23.607	139	0.686233
919	1936.39	1513.93	1394.76	24.2653	139	0.686233
920	1932.2	1511.49	1387.78	24.9236	139	0.686233
921	1930.8	1512.18	1380.79	24.6014	139	0.686233
922	1929.41	1512.88	1373.81	24.2792	139	0.686233
923	1928.01	1513.58	1366.82	23.957	139	0.686233
924	1926.61	1514.28	1359.84	23.6348	139	0.686233
925	1925.21	1514.98	1352.85	23.3126	139	0.686233
926	1926.61	1514.18	1349.36	23.1681	139	0.686233
927	1928	1513.38	1345.87	23.0236	139	0.686233
928	1929.39	1512.58	1342.38	22.8791	139	0.686233
929	1930.78	1511.78	1338.88	22.7346	139	0.686233
930	1932.17	1510.99	1335.39	22.5901	139	0.686233
931	1929.39	1510.74	1331.9	23.2514	139	0.686233
932	1926.6	1510.49	1328.41	23.9126	139	0.686233
933	1923.81	1510.24	1324.91	24.5738	139	0.686233
934	1921.02	1509.99	1321.42	25.235	139	0.686233
935	1918.23	1509.74	1317.93	25.8962	139	0.686233
936	1917.88	1509.74	1314.44	25.7096	139	0.686233
937	1917.53	1509.74	1310.94	25.5231	139	0.686233
938	1917.18	1509.74	1307.45	25.3366	139	0.686233
939	1916.83	1509.74	1303.96	25.15	139	0.686233
940	1916.48	1509.74	1300.47	24.9635	139	0.686233
941	1914.04	1508.69	1300.47	25.0913	139	0.686233
942	1911.59	1507.64	1300.47	25.2191	139	0.686233
943	1909.15	1506.6	1300.47	25.3469	139	0.686233
944	1906.71	1505.55	1300.47	25.4747	139	0.686233
945	1904.26	1504.5	1300.47	25.6025	139	0.686233
946	1902.51	1503.8	1293.48	25.4678	139	0.686233
947	1900.77	1503.1	1286.5	25.3331	139	0.686233
948	1899.02	1502.41	1279.51	25.1984	139	0.686233
949	1897.28	1501.71	1272.53	25.0637	139	0.686233
950	1895.53	1501.01	1265.54	24.929	139	0.686233
951	1891.69	1499.96	1261.7	25.3644	139	0.686233
952	1887.85	1498.91	1257.86	25.7999	139	0.686233
953	1884	1497.87	1254.02	26.2354	139	0.686233
954	1880.16	1496.82	1250.18	26.6708	139	0.686233
955	1876.32	1495.77	1246.33	27.1063	139	0.686233
956	1875.97	1495.42	1242.84	27.1615	139	0.686233
957	1875.62	1495.07	1239.35	27.2167	139	0.686233
958	1875.27	1494.72	1235.86	27.2718	139	0.686233
959	1874.92	1494.37	1232.37	27.327	139	0.686233
960	1874.57	1494.02	1228.87	27.3822	139	0.686233
961	1871.43	1494.02	1225.38	28.1875	139	0.686233
962	1868.29	1494.02	1221.89	28.9928	139	0.686233
963	1865.15	1494.02	1218.4	29.7981	139	0.686233
964	1862	1494.02	1214.9	30.6034	139	0.686233
965	1858.86	1494.02	1211.41	31.4087	139	0.686233
966	1857.81	1496.47	1207.92	30.4591	139	0.686233
967	1856.76	1498.91	1204.43	29.5096	139	0.686233
968	1855.72	1501.36	1200.93	28.56	139	0.686233
969	1854.67	1503.8	1197.44	27.6105	139	0.686233
970	1853.62	1506.25	1193.95	26.661	139	0.686233
971	1853.27	1505.2	1190.46	26.8821	139	0.686233
972	1852.92	1504.15	1186.96	27.1032	139	0.686233
973	1852.57	1503.1	1183.47	27.3243	139	0.686233
974	1852.22	1502.06	1179.98	27.5454	139	0.686233
975	1851.87	1501.01	1176.49	27.7665	139	0.686233
976	1853.62	1496.82	1172.99	28.3813	139	0.686233
977	1855.37	1492.63	1169.5	28.9961	139	0.686233
978	1857.11	1488.44	1166.01	29.6109	139	0.686233
979	1858.86	1484.25	1162.52	30.2258	139	0.686233
980	1860.61	1480.05	1159.02	30.8406	139	0.686233
981	1863.05	1480.05	1159.02	30.3418	139	0.686233
982	1865.49	1480.05	1159.02	29.843	139	0.686233
983	1867.94	1480.05	1159.02	29.3442	139	0.686233
984	1870.38	1480.05	1159.02	28.8454	139	0.686233
985	1872.83	1480.05	1159.02	28.3467	139	0.686233
986	1872.48	1480.05	1152.04	28.3691	139	0.686233
987	1872.13	1480.05	1145.06	28.3916	139	0.686233
988	1871.78	1480.05	1138.07	28.414	139	0.686233
989	1871.43	1480.05	1131.09	28.4365	139	0.686233
990	1871.08	1480.05	1124.1	28.459	139	0.686233
991	1870.73	1481.1	1120.61	28.1015	139	0.686233
992	1870.38	1482.15	1117.12	27.7441	139	0.686233
993	1870.03	1483.2	1113.62	27.3866	139	0.686233
994	1869.69	1484.25	1110.13	27.0292	139	0.686233
995	1869.34	1485.29	1106.64	26.6717	139	0.686233
996	1867.59	1484.94	1103.15	26.5008	139	0.686233
997	1865.84	1484.59	1099.65	26.3298	139	0.686233
998	1864.1	1484.25	1096.16	26.1588	139	0.686233
999	1862.35	1483.9	1092.67	25.9879	139	0.686233
1000	1860.61	1483.55	1089.18	25.8169	139	0.686233
1001	1859.91	1482.5	1085.68	25.7854	139	0.686233
1002	1859.21	1481.45	1082.19	25.7538	139	0.686233
1003	1858.51	1480.4	1078.7	25.7223	139	0.686233
1004	1857.81	1479.36	1075.21	25.6907	139	0.686233
1005	1857.11	1478.31	1071.71	25.6592	139	0.686233
1006	1858.51	1476.56	1071.71	25.7637	139	0.686233
1007	1859.91	1474.82	1071.71	25.8682	139	0.686233
1008	1861.3	1473.07	1071.71	25.9727	139	0.686233
1009	1862.7	1471.32	1071.71	26.0772	139	0.686233
1010	1864.1	1469.58	1071.71	26.1818	139	0.686233
1011	1863.75	1467.13	1068.22	26.4801	139	0.686233
1012	1863.4	1464.69	1064.73	26.7785	139	0.686233
1013	1863.05	1462.24	1061.24	27.0768	139	0.686233
1014	1862.7	1459.8	1057.74	27.3751	139	0.686233
1015	1862.35	1457.35	1054.25	27.6735	139	0.686233
1016	1862.35	1455.96	1054.25	27.6128	139	0.686233
1017	1862.35	1454.56	1054.25	27.5521	139	0.686233
1018	1862.35	1453.16	1054.25	27.4914	139	0.686233
1019	1862.35	1451.77	1054.25	27.4308	139	0.686233
1020	1862.35	1450.37	1054.25	27.3701	139	0.686233
1021	1860.95	1449.32	1054.25	27.4817	139	0.686233
1022	1859.56	1448.27	1054.25	27.5934	139	0.686233
1023	1858.16	1447.23	1054.25	27.705	139	0.686233
1024	1856.76	1446.18	1054.25	27.8167	139	0.686233
1025	1855.37	1445.13	1054.25	27.9283	139	0.686233
1026	1854.67	1444.43	1050.76	27.7819	139	0.686233
1027	1853.97	1443.73	1047.27	27.6355	139	0.686233
1028	1853.27	1443.03	1043.78	27.4891	139	0.686233
1029	1852.57	1442.34	1040.28	27.3427	139	0.686233
1030	1851.87	1441.64	1036.79	27.1963	139	0.686233
1031	1854.32	1440.94	1032.95	26.9756	139	0.686233
1032	1856.76	1440.24	1029.11	26.755	139	0.686233
1033	1859.21	1439.54	1025.27	26.5343	139	0.686233
1034	1861.65	1438.84	1021.42	26.3136	139	0.686233
1035	1864.1	1438.15	1017.58	26.093	139	0.686233
1036	1863.05	1436.05	1017.23	26.4941	139	0.686233
1037	1862	1433.95	1016.88	26.8953	139	0.686233
1038	1860.95	1431.86	1016.53	27.2964	139	0.686233
1039	1859.91	1429.76	1016.19	27.6976	139	0.686233
1040	1858.86	1427.67	1015.84	28.0987	139	0.686233
1041	1858.86	1428.02	1015.84	28.0626	139	0.686233
1042	1858.86	1428.37	1015.84	28.0264	139	0.686233
1043	1858.86	1428.72	1015.84	27.9903	139	0.686233
1044	1858.86	1429.07	1015.84	27.9541	139	0.686233
1045	1858.86	1429.41	1015.84	27.918	139	0.686233
1046	1856.41	1429.76	1012.34	27.9873	139	0.686233
1047	1853.97	1430.11	1008.85	28.0566	139	0.686233
1048	1851.53	1430.46	1005.36	28.1259	139	0.686233
1049	1849.08	1430.81	1001.87	28.1953	139	0.686233
1050	1846.64	1431.16	998.374	28.2646	139	0.686233
1051	1849.08	1431.16	994.882	28.0902	139	0.686233
1052	1851.53	1431.16	991.389	27.9159	139	0.686233
1053	1853.97	1431.16	987.897	27.7416	139	0.686233
1054	1856.41	1431.16	984.404	27.5673	139	0.686233
1055	1858.86	1431.16	980.912	27.3929	139	0.686233
1056	1860.61	1430.11	977.42	27.3787	139	0.686233
1057	1862.35	1429.07	973.927	27.3645	139	0.686233
1058	1864.1	1428.02	970.435	27.3503	139	0.686233
1059	1865.84	1426.97	966.942	27.3361	139	0.686233
1060	1867.59	1425.92	963.45	27.3219	139	0.686233
1061	1868.64	1425.22	959.957	27.3415	139	0.686233
1062	1869.69	1424.53	956.465	27.3611	139	0.686233
1063	1870.73	1423.83	952.973	27.3807	139	0.686233
1064	1871.78	1423.13	949.48	27.4004	139	0.686233
1065	1872.83	1422.43	945.988	27.42	139	0.686233
1066	1873.18	1423.83	945.639	27.3502	139	0.686233
1067	1873.53	1425.22	945.289	27.2805	139	0.686233
1068	1873.88	1426.62	944.94	27.2107	139	0.686233
1069	1874.23	1428.02	944.591	27.1409	139	0.686233
1070	1874.57	1429.41	944.242	27.0711	139	0.686233
1071	1874.23	1430.46	943.892	26.9257	139	0.686233
1072	1873.88	1431.51	943.543	26.7803	139	0.686233
1073	1873.53	1432.56	943.194	26.635	139	0.686233
1074	1873.18	1433.61	942.845	26.4896	139	0.686233
1075	1872.83	1434.65	942.495	26.3442	139	0.686233
1076	1870.03	1432.56	939.003	26.4265	139	0.686233
1077	1867.24	1430.46	935.511	26.5088	139	0.686233
1078	1864.45	1428.37	932.018	26.5911	139	0.686233
1079	1861.65	1426.27	928.526	26.6735	139	0.686233
1080	1858.86	1424.18	925.033	26.7558	139	0.686233
1081	1859.56	1424.53	921.541	26.6534	139	0.686233
1082	1860.26	1424.87	918.049	26.551	139	0.686233
1083	1860.95	1425.22	914.556	26.4486	139	0.686233
1084	1861.65	1425.57	911.064	26.3461	139	0.686233
1085	1862.35	1425.92	907.571	26.2437	139	0.686233
1086	1857.46	1426.62	911.064	26.2449	139	0.686233
1087	1852.57	1427.32	914.556	26.246	139	0.686233
1088	1847.68	1428.02	918.049	26.2471	139	0.686233
1089	1842.79	1428.72	921.541	26.2483	139	0.686233
1090	1837.9	1429.41	925.033	26.2494	139	0.686233
1091	1833.36	1429.07	924.684	26.1379	139	0.686233
1092	1828.82	1428.72	924.335	26.0264	139	0.686233
1093	1824.28	1428.37	923.986	25.9149	139	0.686233
1094	1819.74	1428.02	923.636	25.8034	139	0.686233
1095	1815.2	1427.67	923.287	25.6919	139	0.686233
1096	1816.25	1427.32	919.795	25.6128	139	0.686233
1097	1817.3	1426.97	916.302	25.5336	139	0.686233
1098	1818.35	1426.62	912.81	25.4545	139	0.686233
1099	1819.39	1426.27	909.318	25.3754	139	0.686233
1100	1820.44	1425.92	905.825	25.2963	139	0.686233

## Sheet: D1212
POSITION_T	POSITION_X	POSITION_Y	POSITION_Z	MEAN_INTENSITY_CH1	TRACK_ID	Speed
850	1953.24	1504.76	1605.77	25.3638	139	0.685423
851	1952.98	1504.76	1602.55	25.1149	139	0.685423
852	1952.72	1504.76	1599.33	24.866	139	0.685423
853	1952.45	1504.76	1596.11	24.6171	139	0.685423
854	1952.19	1504.76	1592.89	24.3682	139	0.685423
855	1951.93	1504.76	1589.67	24.1194	139	0.685423
856	1949.32	1503.02	1589.49	23.9481	139	0.685423
857	1946.71	1501.28	1589.32	23.7768	139	0.685423
858	1944.1	1499.54	1589.15	23.6056	139	0.685423
859	1941.49	1497.8	1588.97	23.4343	139	0.685423
860	1938.88	1496.06	1588.8	23.263	139	0.685423
861	1937.14	1496.06	1587.58	23.4685	139	0.685423
862	1935.4	1496.06	1586.36	23.674	139	0.685423
863	1933.66	1496.06	1585.14	23.8795	139	0.685423
864	1931.92	1496.06	1583.93	24.085	139	0.685423
865	1930.18	1496.06	1582.71	24.2905	139	0.685423
866	1930.01	1498.67	1580.79	24.1631	139	0.685423
867	1929.83	1501.28	1578.88	24.0357	139	0.685423
868	1929.66	1503.89	1576.97	23.9082	139	0.685423
869	1929.48	1506.5	1575.05	23.7808	139	0.685423
870	1929.31	1509.11	1573.14	23.6534	139	0.685423
871	1936.36	1509.98	1566.18	23.7215	139	0.685423
872	1943.41	1510.85	1559.22	23.7897	139	0.685423
873	1950.45	1511.72	1552.26	23.8579	139	0.685423
874	1957.5	1512.59	1545.29	23.9261	139	0.685423
875	1964.55	1513.46	1538.33	23.9942	139	0.685423
876	1962.72	1513.46	1536.07	24.2603	139	0.685423
877	1960.89	1513.46	1533.81	24.5263	139	0.685423
878	1959.07	1513.46	1531.55	24.7923	139	0.685423
879	1957.24	1513.46	1529.29	25.0584	139	0.685423
880	1955.41	1513.46	1527.02	25.3244	139	0.685423
881	1956.89	1513.46	1526.07	25.418	139	0.685423
882	1958.37	1513.46	1525.11	25.5115	139	0.685423
883	1959.85	1513.46	1524.15	25.6051	139	0.685423
884	1961.33	1513.46	1523.19	25.6987	139	0.685423
885	1962.81	1513.46	1522.24	25.7922	139	0.685423
886	1959.42	1514.33	1518.32	25.7842	139	0.685423
887	1956.02	1515.2	1514.41	25.7762	139	0.685423
888	1952.63	1516.07	1510.49	25.7681	139	0.685423
889	1949.24	1516.94	1506.58	25.7601	139	0.685423
890	1945.84	1517.81	1502.66	25.752	139	0.685423

## Sheet: D122
POSITION_T	POSITION_X	POSITION_Y	POSITION_Z	MEAN_INTENSITY_CH1	TRACK_ID	Speed
595	2046.97	1484.03	1671.26	10.6779	139	0.521186
596	2046.6	1485.75	1669.05	10.7569	139	0.521186
597	2046.23	1487.48	1666.83	10.8359	139	0.521186
598	2045.86	1489.2	1664.62	10.9148	139	0.521186
599	2045.49	1490.92	1662.4	10.9938	139	0.521186
600	2045.12	1492.64	1660.19	11.0728	139	0.521186
601	2041.56	1499.04	1660.93	10.8773	139	0.521186
602	2037.99	1505.43	1661.67	10.6819	139	0.521186
603	2034.42	1511.83	1662.4	10.4865	139	0.521186
604	2030.86	1518.22	1663.14	10.2911	139	0.521186
605	2027.29	1524.62	1663.88	10.0957	139	0.521186
606	2023.7	1525.09	1668.79	10.1173	139	0.521186
607	2020.1	1525.56	1673.71	10.1388	139	0.521186
608	2016.5	1526.02	1678.62	10.1603	139	0.521186
609	2012.91	1526.49	1683.53	10.1818	139	0.521186
610	2009.31	1526.96	1688.45	10.2033	139	0.521186
611	2009.01	1525.02	1678.48	10.5372	139	0.521186
612	2008.72	1523.09	1668.51	10.8712	139	0.521186
613	2008.42	1521.16	1658.54	11.2051	139	0.521186
614	2008.12	1519.22	1648.56	11.5391	139	0.521186
615	2007.82	1517.29	1638.59	11.873	139	0.521186
616	2009.01	1519.82	1635.17	11.7721	139	0.521186
617	2010.21	1522.35	1631.75	11.6713	139	0.521186
618	2011.4	1524.88	1628.33	11.5704	139	0.521186
619	2012.59	1527.41	1624.9	11.4696	139	0.521186
620	2013.78	1529.94	1621.48	11.3687	139	0.521186
621	2017.2	1528	1618.06	11.9147	139	0.521186
622	2020.62	1526.07	1614.63	12.4606	139	0.521186
623	2024.05	1524.13	1611.21	13.0066	139	0.521186
624	2027.47	1522.2	1607.79	13.5525	139	0.521186
625	2030.89	1520.26	1604.37	14.0985	139	0.521186
626	2035.3	1519.77	1601.5	13.7395	139	0.521186
627	2039.7	1519.29	1598.63	13.3806	139	0.521186
628	2044.11	1518.8	1595.76	13.0216	139	0.521186
629	2048.52	1518.31	1592.89	12.6626	139	0.521186
630	2052.92	1517.82	1590.02	12.3037	139	0.521186
631	2052.59	1515.81	1587.8	12.5895	139	0.521186
632	2052.26	1513.79	1585.58	12.8753	139	0.521186
633	2051.94	1511.78	1583.36	13.1612	139	0.521186
634	2051.61	1509.76	1581.14	13.447	139	0.521186
635	2051.28	1507.75	1578.92	13.7328	139	0.521186
636	2050.95	1505.73	1576.7	14.0187	139	0.521186
637	2050.62	1503.72	1574.48	14.3045	139	0.521186
638	2050.29	1501.7	1572.26	14.5903	139	0.521186
639	2049.96	1499.69	1570.04	14.8761	139	0.521186
640	2049.63	1497.67	1567.82	15.162	139	0.521186
641	2049.31	1495.66	1565.6	15.4478	139	0.521186
642	2048.98	1493.64	1563.38	15.7336	139	0.521186
643	2048.65	1491.63	1561.15	16.0195	139	0.521186
644	2048.32	1489.61	1558.93	16.3053	139	0.521186
645	2047.99	1487.6	1556.71	16.5911	139	0.521186
646	2047.41	1483.77	1560.29	16.9196	139	0.521186
647	2046.83	1479.95	1563.86	17.248	139	0.521186
648	2046.25	1476.13	1567.44	17.5765	139	0.521186
649	2045.67	1472.31	1571.01	17.9049	139	0.521186
650	2045.09	1468.48	1574.59	18.2334	139	0.521186
651	2046.57	1468.32	1576.59	18.0794	139	0.521186
652	2048.05	1468.17	1578.6	17.9254	139	0.521186
653	2049.52	1468.01	1580.61	17.7714	139	0.521186
654	2051	1467.85	1582.62	17.6174	139	0.521186
655	2052.48	1467.69	1584.62	17.4634	139	0.521186
656	2053.22	1467.24	1584.62	17.3456	139	0.521186
657	2053.96	1466.8	1584.62	17.2277	139	0.521186
658	2054.71	1466.35	1584.62	17.1099	139	0.521186
659	2055.45	1465.91	1584.62	16.9921	139	0.521186
660	2056.2	1465.46	1584.62	16.8743	139	0.521186
661	2055.9	1462.63	1584.47	17.2723	139	0.521186
662	2055.6	1459.8	1584.33	17.6704	139	0.521186
663	2055.3	1456.98	1584.18	18.0684	139	0.521186
664	2055.01	1454.15	1584.03	18.4665	139	0.521186
665	2054.71	1451.32	1583.88	18.8646	139	0.521186
666	2053.67	1452.07	1583.88	18.7565	139	0.521186
667	2052.62	1452.81	1583.88	18.6485	139	0.521186
668	2051.58	1453.55	1583.88	18.5405	139	0.521186
669	2050.54	1454.3	1583.88	18.4324	139	0.521186
670	2049.5	1455.04	1583.88	18.3244	139	0.521186
671	2048.31	1454.74	1580.9	18.4626	139	0.521186
672	2047.12	1454.45	1577.93	18.6008	139	0.521186
673	2045.93	1454.15	1574.95	18.7389	139	0.521186
674	2044.74	1453.85	1571.97	18.8771	139	0.521186
675	2043.55	1453.55	1569	19.0153	139	0.521186
676	2042.51	1450.87	1571.97	18.5216	139	0.521186
677	2041.46	1448.2	1574.95	18.0278	139	0.521186
678	2040.42	1445.52	1577.93	17.5341	139	0.521186
679	2039.38	1442.84	1580.9	17.0404	139	0.521186
680	2038.34	1440.16	1583.88	16.5466	139	0.521186
681	2039.98	1440.01	1583.88	16.29	139	0.521186
682	2041.61	1439.86	1583.88	16.0334	139	0.521186
683	2043.25	1439.71	1583.88	15.7768	139	0.521186
684	2044.89	1439.56	1583.88	15.5202	139	0.521186
685	2046.52	1439.42	1583.88	15.2635	139	0.521186
686	2045.93	1440.01	1582.84	15.2798	139	0.521186
687	2045.33	1440.61	1581.8	15.296	139	0.521186
688	2044.74	1441.2	1580.75	15.3123	139	0.521186
689	2044.14	1441.8	1579.71	15.3285	139	0.521186
690	2043.55	1442.39	1578.67	15.3448	139	0.521186
691	2043.4	1441.2	1577.93	15.7595	139	0.521186
692	2043.25	1440.01	1577.18	16.1743	139	0.521186
693	2043.1	1438.82	1576.44	16.589	139	0.521186
694	2042.95	1437.63	1575.69	17.0038	139	0.521186
695	2042.8	1436.44	1574.95	17.4185	139	0.521186
696	2042.95	1435.84	1573.61	17.5464	139	0.521186
697	2043.1	1435.25	1572.27	17.6742	139	0.521186
698	2043.25	1434.65	1570.93	17.8021	139	0.521186
699	2043.4	1434.06	1569.59	17.9299	139	0.521186
700	2043.55	1433.46	1568.25	18.0578	139	0.521186
701	2041.76	1431.97	1565.43	18.8748	139	0.521186
702	2039.98	1430.49	1562.6	19.6919	139	0.521186
703	2038.19	1429	1559.77	20.5089	139	0.521186
704	2036.4	1427.51	1556.94	21.326	139	0.521186
705	2034.62	1426.02	1554.11	22.1431	139	0.521186
706	2034.62	1428.55	1557.98	21.654	139	0.521186
707	2034.62	1431.08	1561.85	21.1649	139	0.521186
708	2034.62	1433.61	1565.72	20.6758	139	0.521186
709	2034.62	1436.14	1569.59	20.1867	139	0.521186
710	2034.62	1438.67	1573.46	19.6976	139	0.521186
711	2033.87	1443.73	1574.35	19.7271	139	0.521186
712	2033.13	1448.79	1575.25	19.7566	139	0.521186
713	2032.39	1453.85	1576.14	19.7861	139	0.521186
714	2031.64	1458.91	1577.03	19.8156	139	0.521186
715	2030.9	1463.97	1577.93	19.8451	139	0.521186
716	2031.19	1465.16	1577.93	19.9083	139	0.521186
717	2031.49	1466.35	1577.93	19.9714	139	0.521186
718	2031.79	1467.54	1577.93	20.0345	139	0.521186
719	2032.09	1468.73	1577.93	20.0976	139	0.521186
720	2032.39	1469.92	1577.93	20.1607	139	0.521186
721	2032.53	1469.33	1577.93	20.3391	139	0.521186
722	2032.68	1468.73	1577.93	20.5175	139	0.521186
723	2032.83	1468.14	1577.93	20.6959	139	0.521186
724	2032.98	1467.54	1577.93	20.8743	139	0.521186
725	2033.13	1466.95	1577.93	21.0527	139	0.521186
726	2032.09	1467.24	1581.35	21.0092	139	0.521186
727	2031.05	1467.54	1584.77	20.9657	139	0.521186
728	2030	1467.84	1588.19	20.9222	139	0.521186
729	2028.96	1468.14	1591.62	20.8786	139	0.521186
730	2027.92	1468.44	1595.04	20.8351	139	0.521186
731	2027.18	1470.07	1594	20.5383	139	0.521186
732	2026.43	1471.71	1592.96	20.2415	139	0.521186
733	2025.69	1473.35	1591.91	19.9446	139	0.521186
734	2024.94	1474.98	1590.87	19.6478	139	0.521186
735	2024.2	1476.62	1589.83	19.351	139	0.521186
736	2024.35	1478.11	1588.94	19.2015	139	0.521186
737	2024.5	1479.6	1588.05	19.052	139	0.521186
738	2024.65	1481.08	1587.15	18.9025	139	0.521186
739	2024.8	1482.57	1586.26	18.7531	139	0.521186
740	2024.94	1484.06	1585.37	18.6036	139	0.521186
741	2025.39	1486	1583.73	18.5453	139	0.521186
742	2025.84	1487.93	1582.09	18.4871	139	0.521186
743	2026.28	1489.87	1580.46	18.4288	139	0.521186
744	2026.73	1491.8	1578.82	18.3706	139	0.521186
745	2027.18	1493.73	1577.18	18.3123	139	0.521186
746	2027.62	1495.07	1573.76	18.2351	139	0.521186
747	2028.07	1496.41	1570.34	18.1579	139	0.521186
748	2028.52	1497.75	1566.91	18.0807	139	0.521186
749	2028.96	1499.09	1563.49	18.0035	139	0.521186
750	2029.41	1500.43	1560.07	17.9263	139	0.521186
751	2030	1499.39	1558.73	18.0693	139	0.521186
752	2030.6	1498.35	1557.39	18.2124	139	0.521186
753	2031.19	1497.31	1556.05	18.3554	139	0.521186
754	2031.79	1496.26	1554.71	18.4985	139	0.521186
755	2032.39	1495.22	1553.37	18.6415	139	0.521186
756	2031.79	1495.52	1552.63	18.7278	139	0.521186
757	2031.19	1495.82	1551.88	18.8141	139	0.521186
758	2030.6	1496.12	1551.14	18.9004	139	0.521186
759	2030	1496.41	1550.39	18.9867	139	0.521186
760	2029.41	1496.71	1549.65	19.073	139	0.521186
761	2030.3	1498.94	1548.91	18.9744	139	0.521186
762	2031.19	1501.18	1548.16	18.8758	139	0.521186
763	2032.09	1503.41	1547.42	18.7772	139	0.521186
764	2032.98	1505.64	1546.67	18.6786	139	0.521186
765	2033.87	1507.87	1545.93	18.58	139	0.521186
766	2033.13	1511.44	1545.93	18.1874	139	0.521186
767	2032.39	1515.02	1545.93	17.7948	139	0.521186
768	2031.64	1518.59	1545.93	17.4022	139	0.521186
769	2030.9	1522.16	1545.93	17.0096	139	0.521186
770	2030.15	1525.73	1545.93	16.617	139	0.521186
771	2029.11	1525.88	1544.74	16.7084	139	0.521186
772	2028.07	1526.03	1543.55	16.7997	139	0.521186
773	2027.03	1526.18	1542.36	16.8911	139	0.521186
774	2025.99	1526.33	1541.17	16.9825	139	0.521186
775	2024.94	1526.48	1539.98	17.0738	139	0.521186
776	2025.54	1527.67	1538.79	17.1052	139	0.521186
777	2026.13	1528.86	1537.6	17.1365	139	0.521186
778	2026.73	1530.05	1536.41	17.1678	139	0.521186
779	2027.33	1531.24	1535.21	17.1991	139	0.521186
780	2027.92	1532.43	1534.02	17.2304	139	0.521186
781	2028.96	1531.83	1534.02	17.2484	139	0.521186
782	2030	1531.24	1534.02	17.2665	139	0.521186
783	2031.05	1530.64	1534.02	17.2846	139	0.521186
784	2032.09	1530.05	1534.02	17.3027	139	0.521186
785	2033.13	1529.45	1534.02	17.3207	139	0.521186
786	2031.05	1533.62	1534.02	17.1177	139	0.521186
787	2028.96	1537.79	1534.02	16.9146	139	0.521186
788	2026.88	1541.95	1534.02	16.7115	139	0.521186
789	2024.8	1546.12	1534.02	16.5085	139	0.521186
790	2022.71	1550.29	1534.02	16.3054	139	0.521186
791	2022.86	1549.24	1533.58	16.4464	139	0.521186
792	2023.01	1548.2	1533.13	16.5874	139	0.521186
793	2023.16	1547.16	1532.68	16.7285	139	0.521186
794	2023.31	1546.12	1532.24	16.8695	139	0.521186
795	2023.46	1545.08	1531.79	17.0105	139	0.521186
796	2022.12	1546.71	1531.79	17.0874	139	0.521186
797	2020.78	1548.35	1531.79	17.1643	139	0.521186
798	2019.44	1549.99	1531.79	17.2413	139	0.521186
799	2018.1	1551.63	1531.79	17.3182	139	0.521186
800	2016.76	1553.26	1531.79	17.3951	139	0.521186
801	2017.5	1553.26	1531.79	17.4745	139	0.521186
802	2018.25	1553.26	1531.79	17.5539	139	0.521186
803	2018.99	1553.26	1531.79	17.6333	139	0.521186
804	2019.74	1553.26	1531.79	17.7128	139	0.521186
805	2020.48	1553.26	1531.79	17.7922	139	0.521186
806	2019.14	1556.83	1531.79	17.707	139	0.521186
807	2017.8	1560.41	1531.79	17.6219	139	0.521186
808	2016.46	1563.98	1531.79	17.5367	139	0.521186
809	2015.12	1567.55	1531.79	17.4515	139	0.521186
810	2013.78	1571.12	1531.79	17.3664	139	0.521186
811	2014.23	1573.35	1531.79	17.255	139	0.521186
812	2014.68	1575.59	1531.79	17.1437	139	0.521186
813	2015.12	1577.82	1531.79	17.0324	139	0.521186
814	2015.57	1580.05	1531.79	16.9211	139	0.521186
815	2016.02	1582.28	1531.79	16.8098	139	0.521186
816	2018.55	1581.69	1531.79	16.6167	139	0.521186
817	2021.07	1581.09	1531.79	16.4236	139	0.521186
818	2023.6	1580.5	1531.79	16.2304	139	0.521186
819	2026.13	1579.9	1531.79	16.0373	139	0.521186
820	2028.66	1579.31	1531.79	15.8442	139	0.521186
821	2027.18	1581.54	1531.79	15.9302	139	0.521186
822	2025.69	1583.77	1531.79	16.0163	139	0.521186
823	2024.2	1586	1531.79	16.1023	139	0.521186
824	2022.71	1588.24	1531.79	16.1883	139	0.521186
825	2021.22	1590.47	1531.79	16.2744	139	0.521186
826	2018.99	1591.06	1531.05	16.1895	139	0.521186
827	2016.76	1591.66	1530.3	16.1046	139	0.521186
828	2014.53	1592.25	1529.56	16.0197	139	0.521186
829	2012.29	1592.85	1528.82	15.9348	139	0.521186
830	2010.06	1593.44	1528.07	15.85	139	0.521186
831	2011.85	1595.08	1527.92	15.63	139	0.521186
832	2013.63	1596.72	1527.77	15.4099	139	0.521186
833	2015.42	1598.36	1527.62	15.1899	139	0.521186
834	2017.21	1599.99	1527.48	14.9699	139	0.521186
835	2018.99	1601.63	1527.33	14.7499	139	0.521186
836	2018.84	1602.97	1524.8	14.816	139	0.521186
837	2018.69	1604.31	1522.27	14.8821	139	0.521186
838	2018.55	1605.65	1519.74	14.9482	139	0.521186
839	2018.4	1606.99	1517.21	15.0143	139	0.521186
840	2018.25	1608.33	1514.68	15.0804	139	0.521186
841	2017.21	1608.03	1513.49	15.0168	139	0.521186
842	2016.16	1607.73	1512.3	14.9533	139	0.521186
843	2015.12	1607.43	1511.11	14.8897	139	0.521186
844	2014.08	1607.14	1509.92	14.8262	139	0.521186
845	2013.04	1606.84	1508.72	14.7626	139	0.521186
846	2010.51	1607.88	1508.43	14.8141	139	0.521186
847	2007.98	1608.92	1508.13	14.8656	139	0.521186
848	2005.45	1609.96	1507.83	14.917	139	0.521186
849	2002.92	1611	1507.53	14.9685	139	0.521186
850	2000.39	1612.05	1507.24	15.02	139	0.521186
851	2002.17	1614.73	1503.22	14.8749	139	0.521186
852	2003.96	1617.4	1499.2	14.7299	139	0.521186
853	2005.75	1620.08	1495.18	14.5848	139	0.521186
854	2007.53	1622.76	1491.16	14.4398	139	0.521186
855	2009.32	1625.44	1487.15	14.2947	139	0.521186

## Sheet: D1221
POSITION_T	POSITION_X	POSITION_Y	POSITION_Z	MEAN_INTENSITY_CH1	TRACK_ID	Speed
860	2003.37	1626.18	1481.19	14.4239	139	0.723093
861	2001.43	1627.23	1482.98	14.1867	139	0.723093
862	1999.5	1628.27	1484.76	13.9495	139	0.723093
863	1997.56	1629.31	1486.55	13.7122	139	0.723093
864	1995.63	1630.35	1488.34	13.475	139	0.723093
865	1993.69	1631.39	1490.12	13.2377	139	0.723093
866	1992.5	1632.58	1488.63	13.2722	139	0.723093
867	1991.31	1633.77	1487.15	13.3066	139	0.723093
868	1990.12	1634.96	1485.66	13.341	139	0.723093
869	1988.93	1636.16	1484.17	13.3755	139	0.723093
870	1987.74	1637.35	1482.68	13.4099	139	0.723093
871	1986.85	1636.45	1481.94	13.4461	139	0.723093
872	1985.95	1635.56	1481.19	13.4823	139	0.723093
873	1985.06	1634.67	1480.45	13.5185	139	0.723093
874	1984.17	1633.77	1479.7	13.5547	139	0.723093
875	1983.27	1632.88	1478.96	13.5909	139	0.723093
876	1983.27	1635.86	1478.81	13.4544	139	0.723093
877	1983.27	1638.83	1478.66	13.318	139	0.723093
878	1983.27	1641.81	1478.51	13.1815	139	0.723093
879	1983.27	1644.79	1478.37	13.045	139	0.723093
880	1983.27	1647.76	1478.22	12.9086	139	0.723093
881	1984.91	1644.49	1478.22	13.0335	139	0.723093
882	1986.55	1641.22	1478.22	13.1585	139	0.723093
883	1988.19	1637.94	1478.22	13.2834	139	0.723093
884	1989.82	1634.67	1478.22	13.4084	139	0.723093
885	1991.46	1631.39	1478.22	13.5333	139	0.723093
886	1989.08	1630.35	1478.22	13.5866	139	0.723093
887	1986.7	1629.31	1478.22	13.6398	139	0.723093
888	1984.32	1628.27	1478.22	13.693	139	0.723093
889	1981.94	1627.23	1478.22	13.7462	139	0.723093
890	1979.55	1626.18	1478.22	13.7994	139	0.723093
891	1977.47	1626.33	1473.16	13.7954	139	0.723093
892	1975.39	1626.48	1468.1	13.7913	139	0.723093
893	1973.3	1626.63	1463.04	13.7873	139	0.723093
894	1971.22	1626.78	1457.98	13.7832	139	0.723093
895	1969.14	1626.93	1452.92	13.7792	139	0.723093
896	1970.18	1625.59	1450.24	13.738	139	0.723093
897	1971.22	1624.25	1447.56	13.6968	139	0.723093
898	1972.26	1622.91	1444.88	13.6557	139	0.723093
899	1973.3	1621.57	1442.2	13.6145	139	0.723093
900	1974.35	1620.23	1439.52	13.5733	139	0.723093
901	1973.3	1619.93	1438.33	13.5751	139	0.723093
902	1972.26	1619.64	1437.14	13.5769	139	0.723093
903	1971.22	1619.34	1435.95	13.5786	139	0.723093
904	1970.18	1619.04	1434.76	13.5804	139	0.723093
905	1969.14	1618.74	1433.57	13.5822	139	0.723093
906	1967.2	1619.34	1432.08	13.5728	139	0.723093
907	1965.27	1619.93	1430.59	13.5635	139	0.723093
908	1963.33	1620.53	1429.11	13.5541	139	0.723093
909	1961.4	1621.12	1427.62	13.5447	139	0.723093
910	1959.46	1621.72	1426.13	13.5354	139	0.723093
911	1957.23	1625.44	1426.13	13.4286	139	0.723093
912	1955	1629.16	1426.13	13.3217	139	0.723093
913	1952.77	1632.88	1426.13	13.2149	139	0.723093
914	1950.53	1636.6	1426.13	13.1081	139	0.723093
915	1948.3	1640.32	1426.13	13.0012	139	0.723093
916	1943.99	1639.43	1420.18	13.0664	139	0.723093
917	1939.67	1638.54	1414.22	13.1316	139	0.723093
918	1935.35	1637.64	1408.27	13.1968	139	0.723093
919	1931.04	1636.75	1402.32	13.2619	139	0.723093
920	1926.72	1635.86	1396.37	13.3271	139	0.723093
921	1923.45	1635.11	1395.03	13.2967	139	0.723093
922	1920.18	1634.37	1393.69	13.2662	139	0.723093
923	1916.9	1633.63	1392.35	13.2358	139	0.723093
924	1913.63	1632.88	1391.01	13.2054	139	0.723093
925	1910.35	1632.14	1389.67	13.1749	139	0.723093
926	1905.74	1632.43	1383.57	13.2243	139	0.723093
927	1901.13	1632.73	1377.47	13.2737	139	0.723093
928	1896.51	1633.03	1371.36	13.3231	139	0.723093
929	1891.9	1633.33	1365.26	13.3725	139	0.723093
930	1887.29	1633.63	1359.16	13.4219	139	0.723093
931	1886.69	1637.35	1358.12	13.285	139	0.723093
932	1886.1	1641.07	1357.08	13.1481	139	0.723093
933	1885.5	1644.79	1356.04	13.0112	139	0.723093
934	1884.9	1648.51	1354.99	12.8742	139	0.723093
935	1884.31	1652.23	1353.95	12.7373	139	0.723093
936	1880.12	1653.28	1353.95	12.7649	139	0.723093
937	1875.93	1654.32	1353.95	12.7925	139	0.723093
938	1871.74	1655.37	1353.95	12.8201	139	0.723093
939	1867.55	1656.42	1353.95	12.8477	139	0.723093
940	1863.35	1657.47	1353.95	12.8753	139	0.723093
941	1858.12	1657.47	1343.47	13.228	139	0.723093
942	1852.88	1657.47	1333	13.5806	139	0.723093
943	1847.64	1657.47	1322.52	13.9333	139	0.723093
944	1842.4	1657.47	1312.04	14.286	139	0.723093
945	1837.16	1657.47	1301.57	14.6387	139	0.723093
946	1835.76	1656.07	1301.57	14.596	139	0.723093
947	1834.37	1654.67	1301.57	14.5534	139	0.723093
948	1832.97	1653.28	1301.57	14.5107	139	0.723093
949	1831.57	1651.88	1301.57	14.468	139	0.723093
950	1830.18	1650.48	1301.57	14.4254	139	0.723093
951	1827.38	1648.74	1294.23	14.5222	139	0.723093
952	1824.59	1646.99	1286.9	14.619	139	0.723093
953	1821.8	1645.24	1279.56	14.7157	139	0.723093
954	1819	1643.5	1272.23	14.8125	139	0.723093
955	1816.21	1641.75	1264.9	14.9093	139	0.723093
956	1819.35	1641.05	1264.9	14.7126	139	0.723093
957	1822.49	1640.35	1264.9	14.5159	139	0.723093
958	1825.64	1639.66	1264.9	14.3193	139	0.723093
959	1828.78	1638.96	1264.9	14.1226	139	0.723093
960	1831.92	1638.26	1264.9	13.9259	139	0.723093
961	1831.57	1638.26	1268.39	13.9895	139	0.723093
962	1831.22	1638.26	1271.88	14.0531	139	0.723093
963	1830.88	1638.26	1275.37	14.1167	139	0.723093
964	1830.53	1638.26	1278.87	14.1804	139	0.723093
965	1830.18	1638.26	1282.36	14.244	139	0.723093
966	1829.13	1637.91	1278.87	14.257	139	0.723093
967	1828.08	1637.56	1275.37	14.2701	139	0.723093
968	1827.03	1637.21	1271.88	14.2832	139	0.723093
969	1825.99	1636.86	1268.39	14.2962	139	0.723093
970	1824.94	1636.51	1264.9	14.3093	139	0.723093
971	1821.8	1637.21	1261.4	14.5028	139	0.723093
972	1818.65	1637.91	1257.91	14.6963	139	0.723093
973	1815.51	1638.61	1254.42	14.8898	139	0.723093
974	1812.37	1639.31	1250.93	15.0833	139	0.723093
975	1809.22	1640	1247.43	15.2768	139	0.723093
976	1810.97	1640.35	1240.45	15.069	139	0.723093
977	1812.72	1640.7	1233.46	14.8612	139	0.723093
978	1814.46	1641.05	1226.48	14.6534	139	0.723093
979	1816.21	1641.4	1219.49	14.4456	139	0.723093
980	1817.95	1641.75	1212.51	14.2377	139	0.723093
981	1818.65	1638.26	1212.51	14.3093	139	0.723093
982	1819.35	1634.77	1212.51	14.381	139	0.723093
983	1820.05	1631.27	1212.51	14.4526	139	0.723093
984	1820.75	1627.78	1212.51	14.5242	139	0.723093
985	1821.45	1624.29	1212.51	14.5958	139	0.723093
986	1822.84	1623.24	1212.51	14.5429	139	0.723093
987	1824.24	1622.19	1212.51	14.49	139	0.723093
988	1825.64	1621.15	1212.51	14.4372	139	0.723093
989	1827.03	1620.1	1212.51	14.3843	139	0.723093
990	1828.43	1619.05	1212.51	14.3315	139	0.723093
991	1830.18	1619.4	1209.02	14.1625	139	0.723093
992	1831.92	1619.75	1205.52	13.9936	139	0.723093
993	1833.67	1620.1	1202.03	13.8247	139	0.723093
994	1835.42	1620.45	1198.54	13.6558	139	0.723093
995	1837.16	1620.8	1195.05	13.4868	139	0.723093
996	1834.72	1619.05	1195.05	13.5214	139	0.723093
997	1832.27	1617.3	1195.05	13.556	139	0.723093
998	1829.83	1615.56	1195.05	13.5906	139	0.723093
999	1827.38	1613.81	1195.05	13.6251	139	0.723093
1000	1824.94	1612.07	1195.05	13.6597	139	0.723093
1001	1824.59	1612.76	1195.05	13.5801	139	0.723093
1002	1824.24	1613.46	1195.05	13.5006	139	0.723093
1003	1823.89	1614.16	1195.05	13.421	139	0.723093
1004	1823.54	1614.86	1195.05	13.3414	139	0.723093
1005	1823.19	1615.56	1195.05	13.2619	139	0.723093
1006	1824.24	1614.16	1191.55	13.3516	139	0.723093
1007	1825.29	1612.76	1188.06	13.4414	139	0.723093
1008	1826.34	1611.37	1184.57	13.5311	139	0.723093
1009	1827.38	1609.97	1181.08	13.6209	139	0.723093
1010	1828.43	1608.57	1177.59	13.7106	139	0.723093
1011	1825.29	1606.48	1174.09	14.0072	139	0.723093
1012	1822.14	1604.38	1170.6	14.3038	139	0.723093
1013	1819	1602.29	1167.11	14.6004	139	0.723093
1014	1815.86	1600.19	1163.62	14.8969	139	0.723093
1015	1812.72	1598.1	1160.12	15.1935	139	0.723093
1016	1815.16	1594.25	1160.12	15.0018	139	0.723093
1017	1817.6	1590.41	1160.12	14.81	139	0.723093
1018	1820.05	1586.57	1160.12	14.6182	139	0.723093
1019	1822.49	1582.73	1160.12	14.4264	139	0.723093
1020	1824.94	1578.89	1160.12	14.2347	139	0.723093
1021	1824.94	1575.05	1163.62	14.3588	139	0.723093
1022	1824.94	1571.2	1167.11	14.483	139	0.723093
1023	1824.94	1567.36	1170.6	14.6071	139	0.723093
1024	1824.94	1563.52	1174.09	14.7313	139	0.723093
1025	1824.94	1559.68	1177.59	14.8554	139	0.723093
1026	1822.14	1561.43	1173.74	14.8669	139	0.723093
1027	1819.35	1563.17	1169.9	14.8783	139	0.723093
1028	1816.56	1564.92	1166.06	14.8898	139	0.723093
1029	1813.76	1566.66	1162.22	14.9012	139	0.723093
1030	1810.97	1568.41	1158.38	14.9127	139	0.723093
1031	1807.48	1568.41	1158.38	15.0889	139	0.723093
1032	1803.98	1568.41	1158.38	15.2651	139	0.723093
1033	1800.49	1568.41	1158.38	15.4413	139	0.723093
1034	1797	1568.41	1158.38	15.6175	139	0.723093
1035	1793.51	1568.41	1158.38	15.7937	139	0.723093
1036	1791.76	1569.46	1154.88	15.9424	139	0.723093
1037	1790.01	1570.51	1151.39	16.0911	139	0.723093
1038	1788.27	1571.55	1147.9	16.2398	139	0.723093
1039	1786.52	1572.6	1144.41	16.3885	139	0.723093
1040	1784.78	1573.65	1140.92	16.5372	139	0.723093
1041	1782.68	1574	1137.42	16.66	139	0.723093
1042	1780.58	1574.35	1133.93	16.7828	139	0.723093
1043	1778.49	1574.7	1130.44	16.9056	139	0.723093
1044	1776.39	1575.05	1126.95	17.0284	139	0.723093
1045	1774.3	1575.39	1123.45	17.1512	139	0.723093
1046	1778.84	1578.19	1123.45	16.7994	139	0.723093
1047	1783.38	1580.98	1123.45	16.4477	139	0.723093
1048	1787.92	1583.78	1123.45	16.096	139	0.723093
1049	1792.46	1586.57	1123.45	15.7442	139	0.723093
1050	1797	1589.36	1123.45	15.3925	139	0.723093
1051	1796.65	1586.22	1112.98	16.3228	139	0.723093
1052	1796.3	1583.08	1102.5	17.2531	139	0.723093
1053	1795.95	1579.94	1092.02	18.1834	139	0.723093
1054	1795.6	1576.79	1081.54	19.1137	139	0.723093
1055	1795.25	1573.65	1071.07	20.044	139	0.723093
1056	1792.11	1575.05	1071.07	19.9465	139	0.723093
1057	1788.97	1576.44	1071.07	19.8491	139	0.723093
1058	1785.82	1577.84	1071.07	19.7516	139	0.723093
1059	1782.68	1579.24	1071.07	19.6541	139	0.723093
1060	1779.54	1580.63	1071.07	19.5567	139	0.723093
1061	1779.89	1580.98	1071.07	19.3953	139	0.723093
1062	1780.24	1581.33	1071.07	19.2338	139	0.723093
1063	1780.58	1581.68	1071.07	19.0724	139	0.723093
1064	1780.93	1582.03	1071.07	18.911	139	0.723093
1065	1781.28	1582.38	1071.07	18.7496	139	0.723093
1066	1779.19	1578.54	1067.23	18.9741	139	0.723093
1067	1777.09	1574.7	1063.38	19.1987	139	0.723093
1068	1775	1570.85	1059.54	19.4232	139	0.723093
1069	1772.9	1567.01	1055.7	19.6478	139	0.723093
1070	1770.81	1563.17	1051.86	19.8723	139	0.723093
1071	1766.27	1561.77	1048.37	20.2985	139	0.723093
1072	1761.73	1560.38	1044.87	20.7247	139	0.723093
1073	1757.19	1558.98	1041.38	21.1509	139	0.723093
1074	1752.65	1557.58	1037.89	21.5771	139	0.723093
1075	1748.11	1556.19	1034.4	22.0033	139	0.723093
1076	1748.45	1553.74	1034.4	21.9081	139	0.723093
1077	1748.8	1551.3	1034.4	21.813	139	0.723093
1078	1749.15	1548.85	1034.4	21.7178	139	0.723093
1079	1749.5	1546.41	1034.4	21.6226	139	0.723093
1080	1749.85	1543.96	1034.4	21.5274	139	0.723093
1081	1750.55	1543.61	1034.4	21.3836	139	0.723093
1082	1751.25	1543.26	1034.4	21.2399	139	0.723093
1083	1751.95	1542.92	1034.4	21.0961	139	0.723093
1084	1752.65	1542.57	1034.4	20.9524	139	0.723093
1085	1753.34	1542.22	1034.4	20.8086	139	0.723093

[truncated: 17 more sheets: D1222, D2, D21, D211, D2111, D2112, D212, D2121, D2122, D22, D221, D2211, D2212, D222, D2221, D2222, Mother]
