# Supplementary material for: Early coordination of cell migration and cardiac fate determination during mammalian gastrulation
Source: EMBO J. 2025 May 13;44(12):3327–59. doi: 10.1038/s44318-025-00441-0 (PMC12170898; doi:10.1038/s44318-025-00441-0)
Supplement: Supplementary file 27 — Source data Fig. 11 [file 44318_2025_441_MOESM27_ESM.zip › Source Data Fig. 11/11B/Fig.11B''.xlsx]

## Sheet: D1
POSITION_T	POSITION_X	POSITION_Y	POSITION_Z	MEAN_INTENSITY_CH1	TRACK_ID	Speed
108	1311.91	479.701	1151.78	13.8983	357	0.360794
109	1308.81	478.538	1155.65	14.2176	357	0.360794
110	1304.53	481.841	1156.53	13.9105	357	0.360794
111	1303.11	483.601	1156.53	13.7989	357	0.360794
112	1301.68	485.361	1156.53	13.6873	357	0.360794
113	1300.25	487.121	1156.53	13.5757	357	0.360794
114	1298.83	488.881	1156.53	13.4641	357	0.360794
115	1297.4	490.642	1156.53	13.3525	357	0.360794
116	1298.06	492.069	1156.53	13.5648	357	0.360794
117	1298.73	493.496	1156.53	13.777	357	0.360794
118	1299.4	494.923	1156.53	13.9893	357	0.360794
119	1300.06	496.35	1156.53	14.2015	357	0.360794
120	1300.73	497.777	1156.53	14.4138	357	0.360794
121	1300.82	501.297	1156.53	14.4118	357	0.360794
122	1300.92	504.817	1156.53	14.4099	357	0.360794
123	1301.01	508.337	1156.53	14.4079	357	0.360794
124	1301.11	511.857	1156.53	14.4059	357	0.360794
125	1301.2	515.377	1156.53	14.404	357	0.360794
126	1303.15	517.565	1156.53	14.405	357	0.360794
127	1305.1	519.753	1156.53	14.406	357	0.360794
128	1307.05	521.942	1156.53	14.407	357	0.360794
129	1309.01	524.13	1156.53	14.408	357	0.360794
130	1310.96	526.318	1156.53	14.409	357	0.360794
131	1312	526.175	1156.53	14.3298	357	0.360794
132	1313.05	526.032	1156.53	14.2507	357	0.360794
133	1314.09	525.89	1156.53	14.1715	357	0.360794
134	1315.14	525.747	1156.53	14.0923	357	0.360794
135	1316.19	525.604	1156.53	14.0132	357	0.360794
136	1314.67	525.985	1156.53	14.2176	357	0.360794
137	1313.14	526.365	1156.53	14.422	357	0.360794
138	1311.62	526.746	1156.53	14.6265	357	0.360794
139	1310.1	527.127	1156.53	14.8309	357	0.360794
140	1308.58	527.507	1156.53	15.0353	357	0.360794
141	1310.05	529.648	1156.53	15.0278	357	0.360794
142	1311.53	531.788	1156.53	15.0202	357	0.360794
143	1313	533.929	1156.53	15.0126	357	0.360794
144	1314.48	536.069	1156.53	15.005	357	0.360794
145	1315.95	538.21	1156.53	14.9975	357	0.360794
146	1314.81	537.164	1160.29	14.9234	357	0.360794
147	1313.67	536.117	1164.05	14.8493	357	0.360794
148	1312.53	535.07	1167.81	14.7752	357	0.360794
149	1311.38	534.024	1171.56	14.7011	357	0.360794
150	1310.24	532.977	1175.32	14.627	357	0.360794
151	1311.24	534.595	1175.32	14.7235	357	0.360794
152	1312.24	536.212	1175.32	14.82	357	0.360794
153	1313.24	537.829	1175.32	14.9164	357	0.360794
154	1314.24	539.447	1175.32	15.0129	357	0.360794
155	1315.24	541.064	1175.32	15.1094	357	0.360794
156	1315.05	541.635	1175.32	15.1345	357	0.360794
157	1314.86	542.206	1175.32	15.1595	357	0.360794
158	1314.67	542.777	1175.32	15.1845	357	0.360794
159	1314.48	543.347	1175.32	15.2096	357	0.360794
160	1314.29	543.918	1175.32	15.2346	357	0.360794
161	1313.76	542.824	1175.32	15.2366	357	0.360794
162	1313.24	541.73	1175.32	15.2385	357	0.360794
163	1312.72	540.636	1175.32	15.2405	357	0.360794
164	1312.19	539.542	1175.32	15.2424	357	0.360794
165	1311.67	538.448	1175.32	15.2444	357	0.360794
166	1312.95	537.068	1175.32	15.0448	357	0.360794
167	1314.24	535.689	1175.32	14.8452	357	0.360794
168	1315.52	534.309	1175.32	14.6456	357	0.360794
169	1316.81	532.93	1175.32	14.446	357	0.360794
170	1318.09	531.55	1175.32	14.2464	357	0.360794
171	1319.99	534.119	1177.7	14.2985	357	0.360794
172	1321.9	536.688	1180.08	14.3506	357	0.360794
173	1323.8	539.257	1182.46	14.4026	357	0.360794
174	1325.7	541.825	1184.84	14.4547	357	0.360794
175	1327.6	544.394	1187.21	14.5068	357	0.360794
176	1328.27	545.916	1187.21	14.5222	357	0.360794
177	1328.94	547.438	1187.21	14.5376	357	0.360794
178	1329.6	548.96	1187.21	14.553	357	0.360794
179	1330.27	550.483	1187.21	14.5685	357	0.360794
180	1330.93	552.005	1187.21	14.5839	357	0.360794
181	1329.36	548.057	1187.21	14.4467	357	0.360794
182	1327.79	544.109	1187.21	14.3096	357	0.360794
183	1326.22	540.16	1187.21	14.1725	357	0.360794
184	1324.66	536.212	1187.21	14.0354	357	0.360794
185	1323.09	532.264	1187.21	13.8982	357	0.360794
186	1324.8	531.598	1187.21	13.9501	357	0.360794
187	1326.51	530.932	1187.21	14.002	357	0.360794
188	1328.22	530.266	1187.21	14.0539	357	0.360794
189	1329.94	529.6	1187.21	14.1058	357	0.360794
190	1331.65	528.934	1187.21	14.1577	357	0.360794
191	1332.31	529.22	1187.21	14.1343	357	0.360794
192	1332.98	529.505	1187.21	14.1108	357	0.360794
193	1333.65	529.79	1187.21	14.0874	357	0.360794
194	1334.31	530.076	1187.21	14.064	357	0.360794
195	1334.98	530.361	1187.21	14.0405	357	0.360794
196	1334.41	530.314	1189.59	14.1179	357	0.360794
197	1333.84	530.266	1191.97	14.1952	357	0.360794
198	1333.27	530.219	1194.35	14.2725	357	0.360794
199	1332.69	530.171	1196.73	14.3499	357	0.360794
200	1332.12	530.123	1199.11	14.4272	357	0.360794
201	1333.27	531.408	1199.11	14.4703	357	0.360794
202	1334.41	532.692	1199.11	14.5134	357	0.360794
203	1335.55	533.976	1199.11	14.5565	357	0.360794
204	1336.69	535.261	1199.11	14.5996	357	0.360794
205	1337.83	536.545	1199.11	14.6427	357	0.360794
206	1339.21	536.688	1199.11	14.6288	357	0.360794
207	1340.59	536.831	1199.11	14.6149	357	0.360794
208	1341.97	536.973	1199.11	14.601	357	0.360794
209	1343.35	537.116	1199.11	14.5871	357	0.360794
210	1344.73	537.259	1199.11	14.5732	357	0.360794
211	1345.3	537.354	1199.11	14.5835	357	0.360794
212	1345.87	537.449	1199.11	14.5938	357	0.360794
213	1346.44	537.544	1199.11	14.6041	357	0.360794
214	1347.01	537.639	1199.11	14.6144	357	0.360794
215	1347.58	537.734	1199.11	14.6247	357	0.360794
216	1348.11	536.688	1199.11	14.5803	357	0.360794
217	1348.63	535.641	1199.11	14.5359	357	0.360794
218	1349.15	534.595	1199.11	14.4916	357	0.360794
219	1349.68	533.548	1199.11	14.4472	357	0.360794
220	1350.2	532.502	1199.11	14.4028	357	0.360794
221	1350.34	533.025	1199.11	14.3853	357	0.360794
222	1350.48	533.548	1199.11	14.3677	357	0.360794
223	1350.63	534.072	1199.11	14.3502	357	0.360794
224	1350.77	534.595	1199.11	14.3326	357	0.360794
225	1350.91	535.118	1199.11	14.315	357	0.360794
226	1352.15	536.069	1199.11	14.3234	357	0.360794
227	1353.39	537.021	1199.11	14.3318	357	0.360794
228	1354.62	537.972	1199.11	14.3402	357	0.360794
229	1355.86	538.924	1199.11	14.3486	357	0.360794
230	1357.1	539.875	1199.11	14.357	357	0.360794
231	1359.14	540.208	1199.11	14.4393	357	0.360794
232	1361.19	540.541	1199.11	14.5215	357	0.360794
233	1363.23	540.874	1199.11	14.6038	357	0.360794
234	1365.28	541.207	1199.11	14.6861	357	0.360794
235	1367.32	541.54	1199.11	14.7683	357	0.360794
236	1369.08	541.492	1199.11	14.7842	357	0.360794
237	1370.84	541.445	1199.11	14.8001	357	0.360794
238	1372.6	541.397	1199.11	14.8159	357	0.360794
239	1374.36	541.35	1199.11	14.8318	357	0.360794
240	1376.12	541.302	1199.11	14.8477	357	0.360794
241	1377.6	541.683	1199.11	14.8595	357	0.360794
242	1379.07	542.063	1199.11	14.8713	357	0.360794
243	1380.55	542.444	1199.11	14.8831	357	0.360794
244	1382.02	542.824	1199.11	14.8949	357	0.360794
245	1383.5	543.205	1199.11	14.9067	357	0.360794
246	1385.97	541.873	1199.11	14.5272	357	0.360794
247	1388.44	540.541	1199.11	14.1476	357	0.360794
248	1390.92	539.209	1199.11	13.7681	357	0.360794
249	1393.39	537.877	1199.11	13.3886	357	0.360794
250	1395.87	536.545	1199.11	13.009	357	0.360794
251	1395.87	537.021	1199.11	13.223	357	0.360794
252	1395.87	537.496	1199.11	13.4369	357	0.360794
253	1395.87	537.972	1199.11	13.6509	357	0.360794
254	1395.87	538.448	1199.11	13.8649	357	0.360794
255	1395.87	538.924	1199.11	14.0788	357	0.360794
256	1396.48	539.447	1199.11	13.9362	357	0.360794
257	1397.1	539.97	1199.11	13.7935	357	0.360794
258	1397.72	540.493	1199.11	13.6509	357	0.360794
259	1398.34	541.017	1199.11	13.5083	357	0.360794
260	1398.96	541.54	1199.11	13.3656	357	0.360794
261	1400	543.871	1199.11	13.115	357	0.360794
262	1401.05	546.202	1199.11	12.8644	357	0.360794
263	1402.1	548.532	1199.11	12.6137	357	0.360794
264	1403.14	550.863	1199.11	12.3631	357	0.360794
265	1404.19	553.194	1199.11	12.1125	357	0.360794
266	1408.38	556.952	1199.11	12.4564	357	0.360794
267	1412.56	560.71	1199.11	12.8003	357	0.360794
268	1416.75	564.468	1199.11	13.1443	357	0.360794
269	1420.93	568.226	1199.11	13.4882	357	0.360794
270	1425.12	571.984	1199.11	13.8321	357	0.360794
271	1426.45	572.65	1199.11	13.8314	357	0.360794
272	1427.78	573.316	1199.11	13.8306	357	0.360794
273	1429.12	573.982	1199.11	13.8298	357	0.360794
274	1430.45	574.647	1199.11	13.829	357	0.360794
275	1431.78	575.313	1199.11	13.8283	357	0.360794
276	1430.97	579.595	1199.11	13.6869	357	0.360794
277	1430.16	583.876	1199.11	13.5456	357	0.360794
278	1429.35	588.157	1199.11	13.4043	357	0.360794
279	1428.54	592.438	1199.11	13.263	357	0.360794
280	1427.74	596.719	1199.11	13.1217	357	0.360794
281	1429.35	594.341	1199.11	13.3143	357	0.360794
282	1430.97	591.962	1199.11	13.507	357	0.360794
283	1432.59	589.584	1199.11	13.6997	357	0.360794
284	1434.21	587.206	1199.11	13.8923	357	0.360794
285	1435.82	584.827	1199.11	14.085	357	0.360794
286	1436.2	585.065	1199.11	14.1759	357	0.360794
287	1436.58	585.303	1199.11	14.2668	357	0.360794
288	1436.96	585.541	1199.11	14.3578	357	0.360794
289	1437.34	585.779	1199.11	14.4487	357	0.360794
290	1437.73	586.016	1199.11	14.5396	357	0.360794
291	1436.87	586.54	1199.11	14.448	357	0.360794
292	1436.01	587.063	1199.11	14.3563	357	0.360794
293	1435.16	587.586	1199.11	14.2647	357	0.360794
294	1434.3	588.109	1199.11	14.173	357	0.360794
295	1433.44	588.633	1199.11	14.0813	357	0.360794
296	1434.68	588.775	1199.11	13.9905	357	0.360794
297	1435.92	588.918	1199.11	13.8996	357	0.360794
298	1437.15	589.061	1199.11	13.8087	357	0.360794
299	1438.39	589.203	1199.11	13.7178	357	0.360794
300	1439.63	589.346	1199.11	13.6269	357	0.360794
301	1439.34	584.875	1200.49	13.6763	357	0.360794
302	1439.06	580.403	1201.87	13.7256	357	0.360794
303	1438.77	575.932	1203.25	13.7749	357	0.360794
304	1438.49	571.46	1204.62	13.8243	357	0.360794
305	1438.2	566.989	1206	13.8736	357	0.360794
306	1439.39	566.371	1206	13.9626	357	0.360794
307	1440.58	565.752	1206	14.0517	357	0.360794
308	1441.77	565.134	1206	14.1407	357	0.360794
309	1442.96	564.515	1206	14.2297	357	0.360794
310	1444.15	563.897	1206	14.3187	357	0.360794
311	1445.1	562.898	1206	14.2087	357	0.360794
312	1446.05	561.899	1206	14.0986	357	0.360794
313	1447	560.9	1206	13.9886	357	0.360794
314	1447.95	559.901	1206	13.8785	357	0.360794
315	1448.9	558.902	1206	13.7685	357	0.360794
316	1450.71	557.999	1206.96	13.7327	357	0.360794
317	1452.52	557.095	1207.91	13.6969	357	0.360794
318	1454.33	556.191	1208.86	13.6611	357	0.360794
319	1456.13	555.287	1209.81	13.6253	357	0.360794
320	1457.94	554.383	1210.76	13.5895	357	0.360794
321	1459.08	553.242	1210.76	13.7235	357	0.360794
322	1460.23	552.1	1210.76	13.8575	357	0.360794
323	1461.37	550.958	1210.76	13.9915	357	0.360794
324	1462.51	549.817	1210.76	14.1254	357	0.360794
325	1463.65	548.675	1210.76	14.2594	357	0.360794
326	1464.93	548.913	1210.76	14.1852	357	0.360794
327	1466.22	549.151	1210.76	14.1109	357	0.360794
328	1467.5	549.389	1210.76	14.0367	357	0.360794
329	1468.79	549.626	1210.76	13.9625	357	0.360794
330	1470.07	549.864	1210.76	13.8882	357	0.360794
331	1471.17	550.958	1208.86	13.8809	357	0.360794
332	1472.26	552.052	1206.96	13.8735	357	0.360794
333	1473.35	553.147	1205.05	13.8662	357	0.360794
334	1474.45	554.241	1203.15	13.8588	357	0.360794
335	1475.54	555.335	1201.25	13.8515	357	0.360794
336	1476.3	555.525	1202.67	13.9075	357	0.360794
337	1477.06	555.715	1204.1	13.9634	357	0.360794
338	1477.83	555.905	1205.53	14.0194	357	0.360794
339	1478.59	556.096	1206.96	14.0753	357	0.360794
340	1479.35	556.286	1208.38	14.1313	357	0.360794
341	1479.92	556.571	1208.38	14.0305	357	0.360794
342	1480.49	556.857	1208.38	13.9298	357	0.360794
343	1481.06	557.142	1208.38	13.8291	357	0.360794
344	1481.63	557.428	1208.38	13.7283	357	0.360794
345	1482.2	557.713	1208.38	13.6276	357	0.360794
346	1483.01	558.189	1206	13.7614	357	0.360794
347	1483.82	558.664	1203.63	13.8951	357	0.360794
348	1484.63	559.14	1201.25	14.0289	357	0.360794
349	1485.44	559.616	1198.87	14.1626	357	0.360794
350	1486.25	560.092	1196.49	14.2964	357	0.360794
351	1487.62	559.378	1198.39	14.2953	357	0.360794
352	1489	558.664	1200.3	14.2942	357	0.360794
353	1490.38	557.951	1202.2	14.2931	357	0.360794
354	1491.76	557.237	1204.1	14.292	357	0.360794
355	1493.14	556.524	1206	14.2909	357	0.360794
356	1494.57	557.237	1206	14.2117	357	0.360794
357	1496	557.951	1206	14.1325	357	0.360794
358	1497.42	558.664	1206	14.0532	357	0.360794
359	1498.85	559.378	1206	13.974	357	0.360794
360	1500.28	560.092	1206	13.8948	357	0.360794
361	1501.71	560.282	1206	13.7892	357	0.360794
362	1503.13	560.472	1206	13.6835	357	0.360794
363	1504.56	560.662	1206	13.5779	357	0.360794
364	1505.99	560.853	1206	13.4722	357	0.360794
365	1507.41	561.043	1206	13.3665	357	0.360794
366	1508.46	561.09	1206	13.2926	357	0.360794
367	1509.51	561.138	1206	13.2186	357	0.360794
368	1510.55	561.186	1206	13.1446	357	0.360794
369	1511.6	561.233	1206	13.0707	357	0.360794
370	1512.65	561.281	1206	12.9967	357	0.360794
371	1514.88	561.519	1207.43	13.1542	357	0.360794
372	1517.12	561.756	1208.86	13.3116	357	0.360794
373	1519.35	561.994	1210.29	13.4691	357	0.360794
374	1521.59	562.232	1211.71	13.6266	357	0.360794
375	1523.82	562.47	1213.14	13.784	357	0.360794
376	1525.11	561.994	1213.14	13.7044	357	0.360794
377	1526.39	561.519	1213.14	13.6249	357	0.360794
378	1527.68	561.043	1213.14	13.5453	357	0.360794
379	1528.96	560.567	1213.14	13.4657	357	0.360794
380	1530.25	560.092	1213.14	13.3861	357	0.360794
381	1531.39	559.854	1213.14	13.3099	357	0.360794
382	1532.53	559.616	1213.14	13.2336	357	0.360794
383	1533.67	559.378	1213.14	13.1573	357	0.360794
384	1534.81	559.14	1213.14	13.081	357	0.360794
385	1535.95	558.902	1213.14	13.0047	357	0.360794
386	1539.05	559.949	1208.38	13.1708	357	0.360794
387	1542.14	560.995	1203.63	13.3368	357	0.360794
388	1545.23	562.042	1198.87	13.5029	357	0.360794
389	1548.32	563.088	1194.11	13.669	357	0.360794
390	1551.41	564.135	1189.36	13.8351	357	0.360794
391	1554.32	568.321	1189.36	14.063	357	0.360794
392	1557.22	572.507	1189.36	14.2909	357	0.360794
393	1560.12	576.693	1189.36	14.5188	357	0.360794
394	1563.02	580.879	1189.36	14.7468	357	0.360794
395	1565.92	585.065	1189.36	14.9747	357	0.360794

## Sheet: D11
POSITION_T	POSITION_X	POSITION_Y	POSITION_Z	MEAN_INTENSITY_CH1	TRACK_ID	Speed
396	1566.4	582.449	1189.36	14.3678	357	0.280164
397	1567.35	577.93	1189.36	14.2754	357	0.280164
398	1568.3	577.692	1189.36	13.5262	357	0.280164
399	1569.73	575.076	1189.36	14.2419	357	0.280164
400	1571.65	572.003	1189.36	13.9673	357	0.280164
401	1569.97	580.035	1189.36	12.7387	357	0.280164
402	1571.31	577.023	1189.36	12.8597	357	0.280164
403	1571.87	576.019	1189.36	12.7825	357	0.280164
404	1572.43	575.015	1189.36	12.7053	357	0.280164
405	1572.99	574.011	1189.36	12.6282	357	0.280164
406	1573.19	574.144	1189.36	12.6463	357	0.280164
407	1573.39	574.278	1189.36	12.6644	357	0.280164
408	1573.59	574.412	1189.36	12.6826	357	0.280164
409	1573.79	574.546	1189.36	12.7007	357	0.280164
410	1573.99	574.68	1189.36	12.7189	357	0.280164
411	1575.46	574.747	1187.28	12.771	357	0.280164
412	1576.94	574.814	1185.21	12.8231	357	0.280164
413	1578.41	574.881	1183.13	12.8752	357	0.280164
414	1579.88	574.948	1181.06	12.9273	357	0.280164
415	1581.35	575.015	1178.98	12.9794	357	0.280164
416	1584.43	575.416	1178.98	12.9556	357	0.280164
417	1587.51	575.818	1178.98	12.9319	357	0.280164
418	1590.59	576.219	1178.98	12.9081	357	0.280164
419	1593.67	576.621	1178.98	12.8844	357	0.280164
420	1596.75	577.023	1178.98	12.8606	357	0.280164
421	1598.56	577.29	1178.98	12.8317	357	0.280164
422	1600.36	577.558	1178.98	12.8028	357	0.280164
423	1602.17	577.826	1178.98	12.7739	357	0.280164
424	1603.98	578.093	1178.98	12.745	357	0.280164
425	1605.78	578.361	1178.98	12.716	357	0.280164
426	1606.72	577.96	1178.98	12.7736	357	0.280164
427	1607.66	577.558	1178.98	12.8311	357	0.280164
428	1608.6	577.156	1178.98	12.8887	357	0.280164
429	1609.53	576.755	1178.98	12.9463	357	0.280164
430	1610.47	576.353	1178.98	13.0038	357	0.280164
431	1612.08	575.617	1178.98	13.0352	357	0.280164
432	1613.68	574.881	1178.98	13.0666	357	0.280164
433	1615.29	574.144	1178.98	13.0981	357	0.280164
434	1616.89	573.408	1178.98	13.1295	357	0.280164
435	1618.5	572.672	1178.98	13.1609	357	0.280164
436	1620.17	572.873	1178.98	13.077	357	0.280164
437	1621.85	573.073	1178.98	12.9931	357	0.280164
438	1623.52	573.274	1178.98	12.9092	357	0.280164
439	1625.19	573.475	1178.98	12.8253	357	0.280164
440	1626.87	573.676	1178.98	12.7413	357	0.280164
441	1628.54	573.877	1178.98	12.7824	357	0.280164
442	1630.21	574.077	1178.98	12.8234	357	0.280164
443	1631.89	574.278	1178.98	12.8644	357	0.280164
444	1633.56	574.479	1178.98	12.9054	357	0.280164
445	1635.23	574.68	1178.98	12.9465	357	0.280164
446	1637.91	576.152	1178.98	13.0824	357	0.280164
447	1640.59	577.625	1178.98	13.2183	357	0.280164
448	1643.27	579.097	1178.98	13.3543	357	0.280164
449	1645.94	580.57	1178.98	13.4902	357	0.280164
450	1648.62	582.043	1178.98	13.6262	357	0.280164
451	1649.63	582.377	1178.98	13.5033	357	0.280164
452	1650.63	582.712	1178.98	13.3804	357	0.280164
453	1651.63	583.047	1178.98	13.2576	357	0.280164
454	1652.64	583.381	1178.98	13.1347	357	0.280164
455	1653.64	583.716	1178.98	13.0119	357	0.280164
456	1653.64	582.846	1178.98	13.2073	357	0.280164
457	1653.64	581.976	1178.98	13.4028	357	0.280164
458	1653.64	581.105	1178.98	13.5983	357	0.280164
459	1653.64	580.235	1178.98	13.7938	357	0.280164
460	1653.64	579.365	1178.98	13.9892	357	0.280164
461	1652.64	578.294	1177.64	13.9332	357	0.280164
462	1651.63	577.223	1176.3	13.8771	357	0.280164
463	1650.63	576.152	1174.96	13.821	357	0.280164
464	1649.63	575.081	1173.63	13.7649	357	0.280164
465	1648.62	574.011	1172.29	13.7089	357	0.280164
466	1648.55	573.81	1172.29	13.7941	357	0.280164
467	1648.49	573.609	1172.29	13.8794	357	0.280164
468	1648.42	573.408	1172.29	13.9647	357	0.280164
469	1648.35	573.207	1172.29	14.0499	357	0.280164
470	1648.29	573.007	1172.29	14.1352	357	0.280164
471	1650.03	572.873	1172.29	14.0705	357	0.280164
472	1651.77	572.739	1172.29	14.0058	357	0.280164
473	1653.51	572.605	1172.29	13.9412	357	0.280164
474	1655.25	572.471	1172.29	13.8765	357	0.280164
475	1656.99	572.337	1172.29	13.8118	357	0.280164
476	1660.8	572.203	1172.96	13.8038	357	0.280164
477	1664.62	572.069	1173.63	13.7959	357	0.280164
478	1668.43	571.936	1174.3	13.7879	357	0.280164
479	1672.25	571.802	1174.96	13.78	357	0.280164
480	1676.06	571.668	1175.63	13.772	357	0.280164
481	1678.47	573.007	1175.63	13.7534	357	0.280164
482	1680.88	574.345	1175.63	13.7348	357	0.280164
483	1683.29	575.684	1175.63	13.7161	357	0.280164
484	1685.7	577.023	1175.63	13.6975	357	0.280164
485	1688.11	578.361	1175.63	13.6789	357	0.280164
486	1688.51	576.621	1175.63	13.8192	357	0.280164
487	1688.92	574.881	1175.63	13.9596	357	0.280164
488	1689.32	573.14	1175.63	14.1	357	0.280164
489	1689.72	571.4	1175.63	14.2404	357	0.280164
490	1690.12	569.66	1175.63	14.3808	357	0.280164
491	1689.38	571.936	1175.63	14.352	357	0.280164
492	1688.65	574.211	1175.63	14.3232	357	0.280164
493	1687.91	576.487	1175.63	14.2945	357	0.280164
494	1687.18	578.763	1175.63	14.2657	357	0.280164
495	1686.44	581.039	1175.63	14.2369	357	0.280164
496	1687.18	581.842	1175.63	14.2665	357	0.280164
497	1687.91	582.645	1175.63	14.2961	357	0.280164
498	1688.65	583.448	1175.63	14.3257	357	0.280164
499	1689.38	584.251	1175.63	14.3553	357	0.280164
500	1690.12	585.055	1175.63	14.3849	357	0.280164
501	1691.59	584.519	1175.63	14.4762	357	0.280164
502	1693.07	583.984	1175.63	14.5674	357	0.280164
503	1694.54	583.448	1175.63	14.6586	357	0.280164
504	1696.01	582.913	1175.63	14.7498	357	0.280164
505	1697.48	582.377	1175.63	14.841	357	0.280164
506	1698.29	582.176	1173.63	14.8744	357	0.280164
507	1699.09	581.976	1171.62	14.9078	357	0.280164
508	1699.89	581.775	1169.61	14.9412	357	0.280164
509	1700.7	581.574	1167.6	14.9745	357	0.280164
510	1701.5	581.373	1165.59	15.0079	357	0.280164
511	1702.77	582.176	1165.59	15.031	357	0.280164
512	1704.04	582.98	1165.59	15.0541	357	0.280164
513	1705.31	583.783	1165.59	15.0772	357	0.280164
514	1706.59	584.586	1165.59	15.1003	357	0.280164
515	1707.86	585.389	1165.59	15.1234	357	0.280164
516	1708.39	585.791	1165.59	15.15	357	0.280164
517	1708.93	586.192	1165.59	15.1767	357	0.280164
518	1709.46	586.594	1165.59	15.2034	357	0.280164
519	1710	586.996	1165.59	15.23	357	0.280164
520	1710.54	587.397	1165.59	15.2567	357	0.280164
521	1712.07	589.138	1165.59	15.29	357	0.280164
522	1713.61	590.878	1165.59	15.3233	357	0.280164
523	1715.15	592.618	1165.59	15.3566	357	0.280164
524	1716.69	594.358	1165.59	15.3899	357	0.280164
525	1718.23	596.099	1165.59	15.4232	357	0.280164
526	1719.17	595.898	1165.59	15.51	357	0.280164
527	1720.11	595.697	1165.59	15.5968	357	0.280164
528	1721.04	595.496	1165.59	15.6836	357	0.280164
529	1721.98	595.295	1165.59	15.7704	357	0.280164
530	1722.92	595.095	1165.59	15.8572	357	0.280164
531	1725.13	594.827	1165.59	15.7973	357	0.280164
532	1727.34	594.559	1165.59	15.7374	357	0.280164
533	1729.54	594.291	1165.59	15.6775	357	0.280164
534	1731.75	594.024	1165.59	15.6176	357	0.280164
535	1733.96	593.756	1165.59	15.5577	357	0.280164
536	1735.57	595.295	1165.59	15.6339	357	0.280164
537	1737.17	596.835	1165.59	15.7102	357	0.280164
538	1738.78	598.374	1165.59	15.7864	357	0.280164
539	1740.39	599.914	1165.59	15.8627	357	0.280164
540	1741.99	601.453	1165.59	15.9389	357	0.280164
541	1742.46	600.516	1165.59	15.9109	357	0.280164
542	1742.93	599.579	1165.59	15.8829	357	0.280164
543	1743.4	598.642	1165.59	15.8548	357	0.280164
544	1743.87	597.705	1165.59	15.8268	357	0.280164
545	1744.34	596.768	1165.59	15.7988	357	0.280164
546	1745.34	596.835	1166.26	15.7848	357	0.280164
547	1746.34	596.902	1166.93	15.7707	357	0.280164
548	1747.35	596.969	1167.6	15.7567	357	0.280164
549	1748.35	597.036	1168.27	15.7427	357	0.280164
550	1749.36	597.103	1168.94	15.7287	357	0.280164
551	1750.36	597.17	1168.94	15.7615	357	0.280164
552	1751.36	597.236	1168.94	15.7942	357	0.280164
553	1752.37	597.303	1168.94	15.827	357	0.280164
554	1753.37	597.37	1168.94	15.8598	357	0.280164
555	1754.38	597.437	1168.94	15.8925	357	0.280164
556	1754.78	598.642	1168.94	15.9485	357	0.280164
557	1755.18	599.847	1168.94	16.0045	357	0.280164
558	1755.58	601.052	1168.94	16.0606	357	0.280164
559	1755.98	602.257	1168.94	16.1166	357	0.280164
560	1756.38	603.461	1168.94	16.1726	357	0.280164
561	1756.85	603.528	1168.27	16.6524	357	0.280164
562	1757.32	603.595	1167.6	17.1323	357	0.280164
563	1757.79	603.662	1166.93	17.6122	357	0.280164
564	1758.26	603.729	1166.26	18.092	357	0.280164
565	1758.73	603.796	1165.59	18.5719	357	0.280164
566	1759.06	604.131	1165.59	18.7603	357	0.280164
567	1759.4	604.465	1165.59	18.9486	357	0.280164
568	1759.73	604.8	1165.59	19.137	357	0.280164
569	1760.07	605.135	1165.59	19.3254	357	0.280164
570	1760.4	605.469	1165.59	19.5138	357	0.280164
571	1762.07	605.938	1165.59	19.4028	357	0.280164
572	1763.75	606.406	1165.59	19.2918	357	0.280164
573	1765.42	606.875	1165.59	19.1808	357	0.280164
574	1767.09	607.343	1165.59	19.0698	357	0.280164
575	1768.77	607.812	1165.59	18.9588	357	0.280164
576	1769.44	608.481	1165.59	19.1551	357	0.280164
577	1770.11	609.151	1165.59	19.3513	357	0.280164
578	1770.78	609.82	1165.59	19.5475	357	0.280164
579	1771.44	610.489	1165.59	19.7437	357	0.280164
580	1772.11	611.159	1165.59	19.9399	357	0.280164
581	1772.11	611.493	1167.6	19.478	357	0.280164
582	1772.11	611.828	1169.61	19.0161	357	0.280164
583	1772.11	612.163	1171.62	18.5541	357	0.280164
584	1772.11	612.497	1173.63	18.0922	357	0.280164
585	1772.11	612.832	1175.63	17.6302	357	0.280164
586	1772.78	614.104	1175.63	17.6409	357	0.280164
587	1773.45	615.376	1175.63	17.6516	357	0.280164
588	1774.12	616.647	1175.63	17.6622	357	0.280164
589	1774.79	617.919	1175.63	17.6729	357	0.280164
590	1775.46	619.191	1175.63	17.6836	357	0.280164
591	1776.53	619.994	1175.63	17.904	357	0.280164
592	1777.6	620.797	1175.63	18.1244	357	0.280164
593	1778.67	621.6	1175.63	18.3447	357	0.280164
594	1779.74	622.404	1175.63	18.5651	357	0.280164
595	1780.82	623.207	1175.63	18.7855	357	0.280164
596	1781.82	623.006	1178.24	18.5049	357	0.280164
597	1782.82	622.805	1180.85	18.2244	357	0.280164
598	1783.83	622.604	1183.47	17.9438	357	0.280164
599	1784.83	622.404	1186.08	17.6632	357	0.280164
600	1785.84	622.203	1188.69	17.3827	357	0.280164
601	1786.44	621.801	1188.69	17.5227	357	0.280164
602	1787.04	621.4	1188.69	17.6626	357	0.280164
603	1787.64	620.998	1188.69	17.8026	357	0.280164
604	1788.25	620.596	1188.69	17.9426	357	0.280164
605	1788.85	620.195	1188.69	18.0826	357	0.280164
606	1789.45	619.793	1190.02	18.0161	357	0.280164
607	1790.05	619.392	1191.36	17.9496	357	0.280164
608	1790.65	618.99	1192.7	17.8831	357	0.280164
609	1791.26	618.588	1194.04	17.8166	357	0.280164
610	1791.86	618.187	1195.38	17.7501	357	0.280164
611	1791.79	619.258	1196.05	17.8191	357	0.280164
612	1791.73	620.329	1196.72	17.8881	357	0.280164
613	1791.66	621.4	1197.39	17.9571	357	0.280164
614	1791.59	622.47	1198.06	18.0261	357	0.280164
615	1791.52	623.541	1198.73	18.0952	357	0.280164
616	1794.14	622.872	1198.73	17.9896	357	0.280164
617	1796.75	622.203	1198.73	17.884	357	0.280164
618	1799.36	621.533	1198.73	17.7784	357	0.280164
619	1801.97	620.864	1198.73	17.6729	357	0.280164
620	1804.58	620.195	1198.73	17.5673	357	0.280164
621	1805.11	621.6	1198.73	17.8109	357	0.280164
622	1805.65	623.006	1198.73	18.0546	357	0.280164
623	1806.18	624.412	1198.73	18.2983	357	0.280164
624	1806.72	625.817	1198.73	18.5419	357	0.280164
625	1807.25	627.223	1198.73	18.7856	357	0.280164
626	1809.93	627.223	1202.07	18.0988	357	0.280164
627	1814.62	629.231	1202.07	18.3988	357	0.280164
628	1818.63	629.9	1202.07	18.6601	357	0.280164
629	1814.95	626.888	1202.07	18.7716	357	0.280164

## Sheet: D111
POSITION_T	POSITION_X	POSITION_Y	POSITION_Z	MEAN_INTENSITY_CH1	TRACK_ID	Speed
630	1808.93	625.549	1202.07	19.0792	357	0.448511
631	1808.93	629.231	1212.11	18.1854	357	0.448511
632	1806.48	630.459	1212.38	18.7192	357	0.448511
633	1805.91	633.321	1212.38	18.7253	357	0.448511
634	1806.48	635.61	1212.38	18.9882	357	0.448511
635	1805.34	636.755	1229.55	17.0072	357	0.448511
636	1804.65	635.725	1229.55	17.1943	357	0.448511
637	1803.96	634.694	1229.55	17.3814	357	0.448511
638	1803.28	633.664	1229.55	17.5686	357	0.448511
639	1802.59	632.634	1229.55	17.7557	357	0.448511
640	1801.9	631.603	1229.55	17.9428	357	0.448511
641	1802.25	633.778	1231.84	17.9252	357	0.448511
642	1802.59	635.954	1234.13	17.9076	357	0.448511
643	1802.93	638.129	1236.42	17.89	357	0.448511
644	1803.28	640.304	1238.71	17.8724	357	0.448511
645	1803.62	642.479	1241	17.8547	357	0.448511
646	1802.48	643.624	1241	17.8606	357	0.448511
647	1801.33	644.768	1241	17.8665	357	0.448511
648	1800.19	645.913	1241	17.8723	357	0.448511
649	1799.04	647.058	1241	17.8782	357	0.448511
650	1797.9	648.203	1241	17.8841	357	0.448511
651	1799.16	648.203	1241	17.7919	357	0.448511
652	1800.42	648.203	1241	17.6997	357	0.448511
653	1801.68	648.203	1241	17.6075	357	0.448511
654	1802.93	648.203	1241	17.5153	357	0.448511
655	1804.19	648.203	1241	17.4231	357	0.448511
656	1804.77	649.119	1241	17.4974	357	0.448511
657	1805.34	650.034	1241	17.5717	357	0.448511
658	1805.91	650.95	1241	17.646	357	0.448511
659	1806.48	651.866	1241	17.7203	357	0.448511
660	1807.06	652.782	1241	17.7946	357	0.448511
661	1807.63	653.698	1241	18.1304	357	0.448511
662	1808.2	654.614	1241	18.4662	357	0.448511
663	1808.77	655.529	1241	18.802	357	0.448511
664	1809.35	656.445	1241	19.1378	357	0.448511
665	1809.92	657.361	1241	19.4736	357	0.448511
666	1810.03	656.445	1242.14	19.4287	357	0.448511
667	1810.15	655.529	1243.29	19.3837	357	0.448511
668	1810.26	654.614	1244.43	19.3387	357	0.448511
669	1810.38	653.698	1245.58	19.2938	357	0.448511
670	1810.49	652.782	1246.72	19.2488	357	0.448511
671	1809.8	652.553	1246.72	19.0789	357	0.448511
672	1809.12	652.324	1246.72	18.909	357	0.448511
673	1808.43	652.095	1246.72	18.739	357	0.448511
674	1807.74	651.866	1246.72	18.5691	357	0.448511
675	1807.06	651.637	1246.72	18.3992	357	0.448511
676	1806.37	651.294	1246.72	18.3591	357	0.448511
677	1805.68	650.95	1246.72	18.319	357	0.448511
678	1805	650.607	1246.72	18.2789	357	0.448511
679	1804.31	650.263	1246.72	18.2388	357	0.448511
680	1803.62	649.92	1246.72	18.1987	357	0.448511
681	1801.1	651.981	1246.72	18.6648	357	0.448511
682	1798.58	654.041	1246.72	19.1309	357	0.448511
683	1796.07	656.102	1246.72	19.597	357	0.448511
684	1793.55	658.163	1246.72	20.0632	357	0.448511
685	1791.03	660.223	1246.72	20.5293	357	0.448511
686	1789.08	661.253	1249.01	20.2268	357	0.448511
687	1787.14	662.284	1251.3	19.9243	357	0.448511
688	1785.19	663.314	1253.59	19.6218	357	0.448511
689	1783.24	664.344	1255.88	19.3193	357	0.448511
690	1781.3	665.375	1258.17	19.0168	357	0.448511
691	1780.95	666.519	1258.17	19.1588	357	0.448511
692	1780.61	667.664	1258.17	19.3009	357	0.448511
693	1780.27	668.809	1258.17	19.4429	357	0.448511
694	1779.92	669.954	1258.17	19.585	357	0.448511
695	1779.58	671.099	1258.17	19.727	357	0.448511
696	1779.24	672.014	1258.17	19.8634	357	0.448511
697	1778.89	672.93	1258.17	19.9997	357	0.448511
698	1778.55	673.846	1258.17	20.1361	357	0.448511
699	1778.21	674.762	1258.17	20.2724	357	0.448511
700	1777.86	675.678	1258.17	20.4087	357	0.448511
701	1777.75	675.449	1258.17	20.3556	357	0.448511
702	1777.63	675.22	1258.17	20.3025	357	0.448511
703	1777.52	674.991	1258.17	20.2494	357	0.448511
704	1777.41	674.762	1258.17	20.1963	357	0.448511
705	1777.29	674.533	1258.17	20.1431	357	0.448511
706	1776.83	674.991	1259.31	20.1777	357	0.448511
707	1776.38	675.449	1260.46	20.2123	357	0.448511
708	1775.92	675.907	1261.6	20.2469	357	0.448511
709	1775.46	676.365	1262.75	20.2814	357	0.448511
710	1775	676.823	1263.89	20.316	357	0.448511
711	1772.48	679.341	1265.04	20.3325	357	0.448511
712	1769.96	681.86	1266.18	20.3489	357	0.448511
713	1767.45	684.378	1267.33	20.3654	357	0.448511
714	1764.93	686.897	1268.47	20.3819	357	0.448511
715	1762.41	689.415	1269.62	20.3983	357	0.448511
716	1761.26	691.018	1271.91	20.3401	357	0.448511
717	1760.12	692.621	1274.2	20.2819	357	0.448511
718	1758.97	694.223	1276.49	20.2237	357	0.448511
719	1757.83	695.826	1278.78	20.1655	357	0.448511
720	1756.68	697.429	1281.06	20.1073	357	0.448511
721	1755.54	699.146	1281.06	20.5064	357	0.448511
722	1754.4	700.863	1281.06	20.9055	357	0.448511
723	1753.25	702.58	1281.06	21.3046	357	0.448511
724	1752.11	704.298	1281.06	21.7036	357	0.448511
725	1750.96	706.015	1281.06	22.1027	357	0.448511
726	1748.67	708.648	1284.5	21.7383	357	0.448511
727	1746.38	711.281	1287.93	21.3739	357	0.448511
728	1744.09	713.914	1291.37	21.0096	357	0.448511
729	1741.8	716.547	1294.8	20.6452	357	0.448511
730	1739.51	719.18	1298.24	20.2808	357	0.448511
731	1737.34	722.271	1297.09	20.5444	357	0.448511
732	1735.16	725.362	1295.95	20.8081	357	0.448511
733	1732.99	728.453	1294.8	21.0717	357	0.448511
734	1730.81	731.544	1293.66	21.3354	357	0.448511
735	1728.64	734.635	1292.51	21.599	357	0.448511
736	1727.26	736.924	1292.51	21.7568	357	0.448511
737	1725.89	739.214	1292.51	21.9146	357	0.448511
738	1724.52	741.503	1292.51	22.0724	357	0.448511
739	1723.14	743.793	1292.51	22.2302	357	0.448511
740	1721.77	746.083	1292.51	22.388	357	0.448511
741	1719.94	746.998	1293.66	22.3025	357	0.448511
742	1718.11	747.914	1294.8	22.217	357	0.448511
743	1716.27	748.83	1295.95	22.1315	357	0.448511
744	1714.44	749.746	1297.09	22.046	357	0.448511
745	1712.61	750.662	1298.24	21.9605	357	0.448511
746	1710.66	752.493	1298.24	22.0556	357	0.448511
747	1708.72	754.325	1298.24	22.1508	357	0.448511
748	1706.77	756.157	1298.24	22.246	357	0.448511
749	1704.83	757.988	1298.24	22.3411	357	0.448511
750	1702.88	759.82	1298.24	22.4363	357	0.448511
751	1701.62	763.598	1300.53	22.1799	357	0.448511
752	1700.36	767.376	1302.82	21.9235	357	0.448511
753	1699.1	771.154	1305.11	21.6671	357	0.448511
754	1697.84	774.931	1307.4	21.4108	357	0.448511
755	1696.58	778.709	1309.68	21.1544	357	0.448511
756	1695.32	781.571	1311.97	20.8576	357	0.448511
757	1694.06	784.433	1314.26	20.5607	357	0.448511
758	1692.81	787.295	1316.55	20.2639	357	0.448511
759	1691.55	790.157	1318.84	19.9671	357	0.448511
760	1690.29	793.019	1321.13	19.6702	357	0.448511
761	1690.52	796.453	1322.28	19.7201	357	0.448511
762	1690.74	799.888	1323.42	19.77	357	0.448511
763	1690.97	803.322	1324.57	19.8198	357	0.448511
764	1691.2	806.757	1325.71	19.8697	357	0.448511
765	1691.43	810.191	1326.86	19.9196	357	0.448511
766	1689.71	813.053	1326.86	19.8677	357	0.448511
767	1688	815.915	1326.86	19.8158	357	0.448511
768	1686.28	818.777	1326.86	19.7639	357	0.448511
769	1684.56	821.639	1326.86	19.7121	357	0.448511
770	1682.85	824.501	1326.86	19.6602	357	0.448511
771	1681.24	825.302	1326.86	19.6696	357	0.448511
772	1679.64	826.104	1326.86	19.6791	357	0.448511
773	1678.04	826.905	1326.86	19.6885	357	0.448511
774	1676.43	827.706	1326.86	19.6979	357	0.448511
775	1674.83	828.508	1326.86	19.7074	357	0.448511
776	1673.46	832.057	1326.86	19.6201	357	0.448511
777	1672.08	835.605	1326.86	19.5328	357	0.448511
778	1670.71	839.154	1326.86	19.4455	357	0.448511
779	1669.34	842.703	1326.86	19.3582	357	0.448511
780	1667.96	846.252	1326.86	19.2708	357	0.448511
781	1666.82	850.144	1326.86	19.2096	357	0.448511
782	1665.67	854.037	1326.86	19.1483	357	0.448511
783	1664.53	857.929	1326.86	19.0871	357	0.448511
784	1663.38	861.821	1326.86	19.0258	357	0.448511
785	1662.24	865.713	1326.86	18.9645	357	0.448511
786	1660.64	868.575	1328	18.8744	357	0.448511
787	1659.03	871.437	1329.15	18.7842	357	0.448511
788	1657.43	874.299	1330.29	18.694	357	0.448511
789	1655.83	877.161	1331.44	18.6039	357	0.448511
790	1654.23	880.023	1332.58	18.5137	357	0.448511
791	1651.36	883.114	1332.58	18.4915	357	0.448511
792	1648.5	886.205	1332.58	18.4693	357	0.448511
793	1645.64	889.296	1332.58	18.4471	357	0.448511
794	1642.78	892.387	1332.58	18.4248	357	0.448511
795	1639.92	895.478	1332.58	18.4026	357	0.448511
796	1638.89	897.768	1332.58	18.5115	357	0.448511
797	1637.86	900.057	1332.58	18.6203	357	0.448511
798	1636.83	902.347	1332.58	18.7292	357	0.448511
799	1635.79	904.636	1332.58	18.838	357	0.448511
800	1634.76	906.926	1332.58	18.9469	357	0.448511
801	1634.65	910.704	1332.58	18.8149	357	0.448511
802	1634.54	914.482	1332.58	18.6829	357	0.448511
803	1634.42	918.259	1332.58	18.5509	357	0.448511
804	1634.31	922.037	1332.58	18.419	357	0.448511
805	1634.19	925.815	1332.58	18.287	357	0.448511
806	1634.99	927.189	1332.58	18.4184	357	0.448511
807	1635.79	928.563	1332.58	18.5497	357	0.448511
808	1636.6	929.936	1332.58	18.6811	357	0.448511
809	1637.4	931.31	1332.58	18.8125	357	0.448511
810	1638.2	932.684	1332.58	18.9438	357	0.448511
811	1638.08	936.004	1332.58	18.7809	357	0.448511
812	1637.97	939.324	1332.58	18.618	357	0.448511
813	1637.86	942.643	1332.58	18.4551	357	0.448511
814	1637.74	945.963	1332.58	18.2922	357	0.448511
815	1637.63	949.283	1332.58	18.1293	357	0.448511
816	1637.51	952.145	1332.58	17.9646	357	0.448511
817	1637.4	955.007	1332.58	17.7999	357	0.448511
818	1637.28	957.869	1332.58	17.6353	357	0.448511
819	1637.17	960.731	1332.58	17.4706	357	0.448511
820	1637.05	963.593	1332.58	17.3059	357	0.448511
821	1636.25	965.539	1332.58	17.1655	357	0.448511
822	1635.45	967.485	1332.58	17.025	357	0.448511
823	1634.65	969.432	1332.58	16.8846	357	0.448511
824	1633.85	971.378	1332.58	16.7441	357	0.448511
825	1633.05	973.324	1332.58	16.6037	357	0.448511
826	1631.67	974.698	1332.58	16.4999	357	0.448511
827	1630.3	976.071	1332.58	16.3961	357	0.448511
828	1628.93	977.445	1332.58	16.2923	357	0.448511
829	1627.55	978.819	1332.58	16.1885	357	0.448511
830	1626.18	980.193	1332.58	16.0848	357	0.448511
831	1624.8	980.765	1328	16.3266	357	0.448511
832	1623.43	981.337	1323.42	16.5685	357	0.448511
833	1622.06	981.91	1318.84	16.8104	357	0.448511
834	1620.68	982.482	1314.26	17.0523	357	0.448511
835	1619.31	983.055	1309.68	17.2942	357	0.448511
836	1617.48	984.314	1308.54	17.2585	357	0.448511
837	1615.65	985.573	1307.4	17.2228	357	0.448511
838	1613.81	986.832	1306.25	17.1872	357	0.448511
839	1611.98	988.092	1305.11	17.1515	357	0.448511
840	1610.15	989.351	1303.96	17.1158	357	0.448511
841	1608.21	991.755	1301.67	17.0007	357	0.448511
842	1606.26	994.159	1299.38	16.8855	357	0.448511
843	1604.31	996.563	1297.09	16.7704	357	0.448511
844	1602.37	998.967	1294.8	16.6552	357	0.448511
845	1600.42	1001.37	1292.51	16.5401	357	0.448511
846	1600.08	1002.97	1292.51	16.5377	357	0.448511
847	1599.73	1004.58	1292.51	16.5354	357	0.448511
848	1599.39	1006.18	1292.51	16.533	357	0.448511
849	1599.05	1007.78	1292.51	16.5307	357	0.448511
850	1598.7	1009.38	1292.51	16.5283	357	0.448511
851	1599.39	1012.59	1292.51	16.3368	357	0.448511
852	1600.08	1015.8	1292.51	16.1452	357	0.448511
853	1600.76	1019	1292.51	15.9537	357	0.448511
854	1601.45	1022.21	1292.51	15.7621	357	0.448511
855	1602.14	1025.41	1292.51	15.5706	357	0.448511
856	1602.6	1026.1	1291.37	15.5288	357	0.448511
857	1603.05	1026.79	1290.22	15.4869	357	0.448511
858	1603.51	1027.47	1289.08	15.4451	357	0.448511
859	1603.97	1028.16	1287.93	15.4033	357	0.448511
860	1604.43	1028.85	1286.79	15.3614	357	0.448511
861	1603.74	1030.45	1288.96	15.3853	357	0.448511
862	1603.05	1032.05	1291.14	15.4091	357	0.448511
863	1602.37	1033.65	1293.31	15.4329	357	0.448511
864	1601.68	1035.26	1295.49	15.4567	357	0.448511
865	1600.99	1036.86	1297.66	15.4806	357	0.448511
866	1600.88	1037.78	1297.66	15.3072	357	0.448511
867	1600.76	1038.69	1297.66	15.1337	357	0.448511
868	1600.65	1039.61	1297.66	14.9603	357	0.448511
869	1600.54	1040.52	1297.66	14.7869	357	0.448511
870	1600.42	1041.44	1297.66	14.6135	357	0.448511
871	1600.08	1040.18	1297.66	14.666	357	0.448511
872	1599.73	1038.92	1297.66	14.7184	357	0.448511
873	1599.39	1037.66	1297.66	14.7709	357	0.448511
874	1599.05	1036.4	1297.66	14.8233	357	0.448511
875	1598.7	1035.14	1297.66	14.8758	357	0.448511
876	1597.56	1036.75	1297.66	14.8257	357	0.448511
877	1596.41	1038.35	1297.66	14.7756	357	0.448511
878	1595.27	1039.95	1297.66	14.7255	357	0.448511
879	1594.12	1041.55	1297.66	14.6754	357	0.448511
880	1592.98	1043.16	1297.66	14.6253	357	0.448511
881	1591.72	1043.16	1294.12	14.7402	357	0.448511
882	1590.46	1043.16	1290.57	14.855	357	0.448511
883	1589.2	1043.16	1287.02	14.9699	357	0.448511
884	1587.94	1043.16	1283.47	15.0847	357	0.448511
885	1586.68	1043.16	1279.92	15.1995	357	0.448511
886	1584.62	1043.16	1279.92	15.1809	357	0.448511
887	1582.56	1043.16	1279.92	15.1622	357	0.448511
888	1580.5	1043.16	1279.92	15.1435	357	0.448511
889	1578.44	1043.16	1279.92	15.1248	357	0.448511
890	1576.38	1043.16	1279.92	15.1061	357	0.448511
891	1575.58	1043.84	1276.49	15.1144	357	0.448511
892	1574.78	1044.53	1273.05	15.1227	357	0.448511
893	1573.98	1045.22	1269.62	15.131	357	0.448511
894	1573.17	1045.9	1266.18	15.1393	357	0.448511
895	1572.37	1046.59	1262.75	15.1475	357	0.448511
896	1572.37	1047.16	1258.17	15.2021	357	0.448511
897	1572.37	1047.74	1253.59	15.2566	357	0.448511
898	1572.37	1048.31	1249.01	15.3112	357	0.448511
899	1572.37	1048.88	1244.43	15.3657	357	0.448511
900	1572.37	1049.45	1239.85	15.4202	357	0.448511
901	1572.72	1050.71	1239.85	15.3575	357	0.448511
902	1573.06	1051.97	1239.85	15.2948	357	0.448511
903	1573.4	1053.23	1239.85	15.2321	357	0.448511
904	1573.75	1054.49	1239.85	15.1694	357	0.448511
905	1574.09	1055.75	1239.85	15.1067	357	0.448511
906	1574.78	1058.27	1243.29	14.952	357	0.448511
907	1575.46	1060.79	1246.72	14.7973	357	0.448511
908	1576.15	1063.3	1250.16	14.6427	357	0.448511
909	1576.84	1065.82	1253.59	14.488	357	0.448511
910	1577.52	1068.34	1257.02	14.3333	357	0.448511
911	1578.33	1069.14	1257.02	14.3542	357	0.448511
912	1579.13	1069.94	1257.02	14.3751	357	0.448511
913	1579.93	1070.75	1257.02	14.396	357	0.448511
914	1580.73	1071.55	1257.02	14.417	357	0.448511
915	1581.53	1072.35	1257.02	14.4379	357	0.448511
916	1582.1	1072.58	1250.16	14.6802	357	0.448511
917	1582.68	1072.81	1243.29	14.9224	357	0.448511
918	1583.25	1073.04	1236.42	15.1647	357	0.448511
919	1583.82	1073.26	1229.55	15.4069	357	0.448511
920	1584.39	1073.49	1222.68	15.6492	357	0.448511
921	1584.39	1073.95	1222.68	15.6184	357	0.448511
922	1584.39	1074.41	1222.68	15.5877	357	0.448511
923	1584.39	1074.87	1222.68	15.5569	357	0.448511
924	1584.39	1075.32	1222.68	15.5261	357	0.448511
925	1584.39	1075.78	1222.68	15.4953	357	0.448511
926	1584.39	1076.24	1222.68	15.5232	357	0.448511
927	1584.39	1076.7	1222.68	15.551	357	0.448511
928	1584.39	1077.16	1222.68	15.5789	357	0.448511
929	1584.39	1077.61	1222.68	15.6067	357	0.448511
930	1584.39	1078.07	1222.68	15.6346	357	0.448511
931	1582.33	1078.64	1222.68	15.6213	357	0.448511
932	1580.27	1079.22	1222.68	15.6081	357	0.448511
933	1578.21	1079.79	1222.68	15.5949	357	0.448511
934	1576.15	1080.36	1222.68	15.5816	357	0.448511
935	1574.09	1080.93	1222.68	15.5684	357	0.448511
936	1572.95	1080.25	1222.68	15.5417	357	0.448511
937	1571.8	1079.56	1222.68	15.515	357	0.448511
938	1570.66	1078.87	1222.68	15.4883	357	0.448511
939	1569.51	1078.19	1222.68	15.4616	357	0.448511
940	1568.37	1077.5	1222.68	15.4349	357	0.448511
941	1566.88	1077.39	1222.68	15.4464	357	0.448511
942	1565.39	1077.27	1222.68	15.4579	357	0.448511
943	1563.9	1077.16	1222.68	15.4695	357	0.448511
944	1562.41	1077.04	1222.68	15.481	357	0.448511
945	1560.93	1076.93	1222.68	15.4926	357	0.448511

## Sheet: D112
POSITION_T	POSITION_X	POSITION_Y	POSITION_Z	MEAN_INTENSITY_CH1	TRACK_ID	Speed
630	1835.7	619.525	1188.35	22.3876	357	0.453456
631	1842.73	620.864	1188.35	22.1803	357	0.453456
632	1846.41	622.537	1185	22.8483	357	0.453456
633	1847.3	622.091	1185	22.6005	357	0.453456
634	1848.2	621.645	1185	22.3527	357	0.453456
635	1849.09	621.199	1185	22.1048	357	0.453456
636	1849.15	622.337	1187.68	22.1708	357	0.453456
637	1849.22	623.474	1190.36	22.2368	357	0.453456
638	1849.29	624.612	1193.04	22.3027	357	0.453456
639	1849.36	625.75	1195.71	22.3687	357	0.453456
640	1849.42	626.888	1198.39	22.4347	357	0.453456
641	1848.82	627.424	1201.74	22.0194	357	0.453456
642	1848.22	627.959	1205.08	21.6041	357	0.453456
643	1847.62	628.495	1208.43	21.1889	357	0.453456
644	1847.01	629.03	1211.78	20.7736	357	0.453456
645	1846.41	629.565	1215.12	20.3584	357	0.453456
646	1846.21	630.436	1215.12	20.6389	357	0.453456
647	1846.01	631.306	1215.12	20.9195	357	0.453456
648	1845.81	632.176	1215.12	21.2	357	0.453456
649	1845.61	633.046	1215.12	21.4806	357	0.453456
650	1845.41	633.916	1215.12	21.7612	357	0.453456
651	1845.94	633.448	1213.79	21.8181	357	0.453456
652	1846.48	632.979	1212.45	21.875	357	0.453456
653	1847.01	632.511	1211.11	21.932	357	0.453456
654	1847.55	632.042	1209.77	21.9889	357	0.453456
655	1848.08	631.573	1208.43	22.0458	357	0.453456
656	1848.49	632.444	1208.43	22.4062	357	0.453456
657	1848.89	633.314	1208.43	22.7666	357	0.453456
658	1849.29	634.184	1208.43	23.1269	357	0.453456
659	1849.69	635.054	1208.43	23.4873	357	0.453456
660	1850.09	635.924	1208.43	23.8476	357	0.453456
661	1849.42	637.798	1211.71	23.3491	357	0.453456
662	1848.75	639.672	1214.99	22.8506	357	0.453456
663	1848.08	641.547	1218.27	22.3521	357	0.453456
664	1847.41	643.421	1221.55	21.8536	357	0.453456
665	1846.75	645.295	1224.83	21.3552	357	0.453456
666	1847.15	644.157	1224.83	21.3432	357	0.453456
667	1847.55	643.019	1224.83	21.3312	357	0.453456
668	1847.95	641.881	1224.83	21.3192	357	0.453456
669	1848.35	640.743	1224.83	21.3072	357	0.453456
670	1848.75	639.606	1224.83	21.2952	357	0.453456
671	1849.02	639.806	1224.83	20.8378	357	0.453456
672	1849.29	640.007	1224.83	20.3804	357	0.453456
673	1849.56	640.208	1224.83	19.923	357	0.453456
674	1849.82	640.409	1224.83	19.4655	357	0.453456
675	1850.09	640.61	1224.83	19.0081	357	0.453456
676	1848.55	641.881	1225.5	19.4467	357	0.453456
677	1847.01	643.153	1226.17	19.8852	357	0.453456
678	1845.47	644.425	1226.84	20.3238	357	0.453456
679	1843.93	645.696	1227.51	20.7624	357	0.453456
680	1842.39	646.968	1228.18	21.2009	357	0.453456
681	1841.12	647.905	1229.52	21.3469	357	0.453456
682	1839.85	648.842	1230.85	21.4928	357	0.453456
683	1838.58	649.779	1232.19	21.6388	357	0.453456
684	1837.31	650.716	1233.53	21.7847	357	0.453456
685	1836.04	651.654	1234.87	21.9307	357	0.453456
686	1833.89	652.658	1236.88	21.5781	357	0.453456
687	1831.75	653.662	1238.89	21.2254	357	0.453456
688	1829.61	654.666	1240.89	20.8728	357	0.453456
689	1827.47	655.67	1242.9	20.5202	357	0.453456
690	1825.33	656.674	1244.91	20.1675	357	0.453456
691	1824.86	655.937	1244.24	20.3261	357	0.453456
692	1824.39	655.201	1243.57	20.4848	357	0.453456
693	1823.92	654.465	1242.9	20.6434	357	0.453456
694	1823.45	653.729	1242.23	20.802	357	0.453456
695	1822.98	652.992	1241.56	20.9607	357	0.453456
696	1823.18	652.791	1240.22	21.2244	357	0.453456
697	1823.39	652.591	1238.89	21.4882	357	0.453456
698	1823.59	652.39	1237.55	21.752	357	0.453456
699	1823.79	652.189	1236.21	22.0158	357	0.453456
700	1823.99	651.988	1234.87	22.2796	357	0.453456
701	1823.59	652.122	1234.87	21.7862	357	0.453456
702	1823.18	652.256	1234.87	21.2928	357	0.453456
703	1822.78	652.39	1234.87	20.7995	357	0.453456
704	1822.38	652.524	1234.87	20.3061	357	0.453456
705	1821.98	652.658	1234.87	19.8128	357	0.453456
706	1820.77	654.13	1235.54	20.1609	357	0.453456
707	1819.57	655.603	1236.21	20.509	357	0.453456
708	1818.37	657.075	1236.88	20.8571	357	0.453456
709	1817.16	658.548	1237.55	21.2052	357	0.453456
710	1815.96	660.02	1238.22	21.5533	357	0.453456
711	1814.22	661.56	1238.22	21.6578	357	0.453456
712	1812.48	663.099	1238.22	21.7624	357	0.453456
713	1810.73	664.639	1238.22	21.8669	357	0.453456
714	1808.99	666.178	1238.22	21.9714	357	0.453456
715	1807.25	667.718	1238.22	22.076	357	0.453456
716	1805.58	670.395	1242.23	22.1038	357	0.453456
717	1803.91	673.072	1246.25	22.1316	357	0.453456
718	1802.23	675.75	1250.26	22.1594	357	0.453456
719	1800.56	678.427	1254.28	22.1872	357	0.453456
720	1798.89	681.104	1258.3	22.215	357	0.453456
721	1796.81	684.518	1260.3	22.2412	357	0.453456
722	1794.74	687.932	1262.31	22.2674	357	0.453456
723	1792.66	691.345	1264.32	22.2936	357	0.453456
724	1790.59	694.759	1266.33	22.3197	357	0.453456
725	1788.51	698.172	1268.34	22.3459	357	0.453456
726	1788.51	701.051	1270.34	22.1308	357	0.453456
727	1788.51	703.929	1272.35	21.9156	357	0.453456
728	1788.51	706.807	1274.36	21.7005	357	0.453456
729	1788.51	709.685	1276.37	21.4854	357	0.453456
730	1788.51	712.563	1278.38	21.2703	357	0.453456
731	1786.44	716.311	1278.38	21.3319	357	0.453456
732	1784.36	720.06	1278.38	21.3936	357	0.453456
733	1782.29	723.808	1278.38	21.4553	357	0.453456
734	1780.21	727.556	1278.38	21.517	357	0.453456
735	1778.14	731.305	1278.38	21.5787	357	0.453456
736	1776.33	734.183	1278.38	21.9297	357	0.453456
737	1774.52	737.061	1278.38	22.2807	357	0.453456
738	1772.72	739.939	1278.38	22.6316	357	0.453456
739	1770.91	742.817	1278.38	22.9826	357	0.453456
740	1769.1	745.695	1278.38	23.3336	357	0.453456
741	1767.16	748.105	1280.38	23.0388	357	0.453456
742	1765.22	750.515	1282.39	22.7441	357	0.453456
743	1763.28	752.924	1284.4	22.4493	357	0.453456
744	1761.34	755.334	1286.41	22.1545	357	0.453456
745	1759.4	757.743	1288.42	21.8597	357	0.453456
746	1758.19	759.885	1290.43	21.6529	357	0.453456
747	1756.99	762.027	1292.43	21.4462	357	0.453456
748	1755.78	764.169	1294.44	21.2394	357	0.453456
749	1754.58	766.311	1296.45	21.0326	357	0.453456
750	1753.37	768.453	1298.46	20.8258	357	0.453456
751	1752.17	770.528	1298.46	20.8948	357	0.453456
752	1750.96	772.603	1298.46	20.9639	357	0.453456
753	1749.76	774.678	1298.46	21.033	357	0.453456
754	1748.55	776.753	1298.46	21.102	357	0.453456
755	1747.35	778.828	1298.46	21.1711	357	0.453456
756	1749.02	784.852	1298.46	20.5479	357	0.453456
757	1752.03	787.194	1298.46	20.292	357	0.453456
758	1750.03	788.198	1295.11	20.2385	357	0.453456
759	1747.68	788.868	1295.11	20.4532	357	0.453456
760	1748.02	792.884	1295.11	20.4602	357	0.453456
761	1747.42	796.431	1297.12	20.5077	357	0.453456
762	1746.81	799.979	1299.13	20.5552	357	0.453456
763	1746.21	803.526	1301.13	20.6027	357	0.453456
764	1745.61	807.074	1303.14	20.6502	357	0.453456
765	1745.01	810.621	1305.15	20.6978	357	0.453456
766	1743.47	814.035	1305.15	20.62	357	0.453456
767	1741.93	817.448	1305.15	20.5423	357	0.453456
768	1740.39	820.862	1305.15	20.4645	357	0.453456
769	1738.85	824.275	1305.15	20.3868	357	0.453456
770	1737.31	827.689	1305.15	20.309	357	0.453456

## Sheet: D12
POSITION_T	POSITION_X	POSITION_Y	POSITION_Z	MEAN_INTENSITY_CH1	TRACK_ID	Speed
397	1566.4	606.233	1189.36	12.9494	357	0.320978
398	1561.4	616.936	1189.36	11.8285	357	0.320978
399	1560.69	620.979	1189.36	13.6904	357	0.320978
400	1567.11	620.741	1189.36	14.4307	357	0.320978
401	1567.44	621.455	1189.36	14.329	357	0.320978
402	1567.78	622.168	1189.36	14.2272	357	0.320978
403	1568.11	622.882	1189.36	14.1254	357	0.320978
404	1568.44	623.595	1189.36	14.0237	357	0.320978
405	1568.78	624.309	1189.36	13.9219	357	0.320978
406	1568.73	625.26	1189.36	13.9072	357	0.320978
407	1568.68	626.212	1189.36	13.8925	357	0.320978
408	1568.63	627.163	1189.36	13.8777	357	0.320978
409	1568.59	628.114	1189.36	13.863	357	0.320978
410	1568.54	629.066	1189.36	13.8482	357	0.320978
411	1570.49	629.446	1189.36	13.8144	357	0.320978
412	1572.44	629.827	1189.36	13.7805	357	0.320978
413	1574.39	630.207	1189.36	13.7466	357	0.320978
414	1576.34	630.588	1189.36	13.7127	357	0.320978
415	1578.29	630.969	1189.36	13.6789	357	0.320978
416	1579.91	630.303	1189.36	13.7493	357	0.320978
417	1581.53	629.637	1189.36	13.8198	357	0.320978
418	1583.14	628.971	1189.36	13.8903	357	0.320978
419	1584.76	628.305	1189.36	13.9608	357	0.320978
420	1586.38	627.639	1189.36	14.0313	357	0.320978
421	1587.61	627.781	1189.36	13.9755	357	0.320978
422	1588.85	627.924	1189.36	13.9198	357	0.320978
423	1590.09	628.067	1189.36	13.8641	357	0.320978
424	1591.32	628.21	1189.36	13.8083	357	0.320978
425	1592.56	628.352	1189.36	13.7526	357	0.320978
426	1593.8	628.495	1189.36	13.8072	357	0.320978
427	1595.03	628.638	1189.36	13.8619	357	0.320978
428	1596.27	628.78	1189.36	13.9166	357	0.320978
429	1597.51	628.923	1189.36	13.9712	357	0.320978
430	1598.74	629.066	1189.36	14.0259	357	0.320978
431	1601.65	628.923	1189.36	13.7773	357	0.320978
432	1604.55	628.78	1189.36	13.5288	357	0.320978
433	1607.45	628.638	1189.36	13.2802	357	0.320978
434	1610.35	628.495	1189.36	13.0317	357	0.320978
435	1613.25	628.352	1189.36	12.7831	357	0.320978
436	1614.87	628.447	1189.36	12.9564	357	0.320978
437	1616.49	628.543	1189.36	13.1296	357	0.320978
438	1618.11	628.638	1189.36	13.3029	357	0.320978
439	1619.72	628.733	1189.36	13.4762	357	0.320978
440	1621.34	628.828	1189.36	13.6494	357	0.320978
441	1622.48	629.542	1190.78	13.56	357	0.320978
442	1623.62	630.255	1192.21	13.4705	357	0.320978
443	1624.76	630.969	1193.64	13.381	357	0.320978
444	1625.91	631.682	1195.06	13.2915	357	0.320978
445	1627.05	632.396	1196.49	13.202	357	0.320978
446	1628.76	634.251	1196.49	13.1587	357	0.320978
447	1630.47	636.106	1196.49	13.1154	357	0.320978
448	1632.19	637.961	1196.49	13.0722	357	0.320978
449	1633.9	639.816	1196.49	13.0289	357	0.320978
450	1635.61	641.672	1196.49	12.9856	357	0.320978
451	1637.51	641.196	1198.39	12.981	357	0.320978
452	1639.42	640.72	1200.3	12.9763	357	0.320978
453	1641.32	640.244	1202.2	12.9717	357	0.320978
454	1643.22	639.769	1204.1	12.967	357	0.320978
455	1645.12	639.293	1206	12.9624	357	0.320978
456	1644.7	638.342	1206	13.1368	357	0.320978
457	1644.27	637.39	1206	13.3113	357	0.320978
458	1643.84	636.439	1206	13.4857	357	0.320978
459	1643.41	635.488	1206	13.6601	357	0.320978
460	1642.98	634.536	1206	13.8346	357	0.320978
461	1644.32	634.964	1203.15	13.696	357	0.320978
462	1645.65	635.392	1200.3	13.5575	357	0.320978
463	1646.98	635.821	1197.44	13.419	357	0.320978
464	1648.31	636.249	1194.59	13.2805	357	0.320978
465	1649.64	636.677	1191.73	13.1419	357	0.320978
466	1651.55	637.01	1191.73	13.1713	357	0.320978
467	1653.45	637.343	1191.73	13.2007	357	0.320978
468	1655.35	637.676	1191.73	13.2301	357	0.320978
469	1657.25	638.009	1191.73	13.2595	357	0.320978
470	1659.16	638.342	1191.73	13.289	357	0.320978
471	1660.82	638.77	1191.73	13.3926	357	0.320978
472	1662.49	639.198	1191.73	13.4962	357	0.320978
473	1664.15	639.626	1191.73	13.5998	357	0.320978
474	1665.82	640.054	1191.73	13.7034	357	0.320978
475	1667.48	640.482	1191.73	13.807	357	0.320978
476	1669.38	640.863	1191.73	13.8255	357	0.320978
477	1671.29	641.243	1191.73	13.844	357	0.320978
478	1673.19	641.624	1191.73	13.8624	357	0.320978
479	1675.09	642.004	1191.73	13.8809	357	0.320978
480	1677	642.385	1191.73	13.8994	357	0.320978
481	1678.76	643.479	1190.31	13.9154	357	0.320978
482	1680.52	644.573	1188.88	13.9315	357	0.320978
483	1682.28	645.667	1187.45	13.9476	357	0.320978
484	1684.04	646.761	1186.03	13.9636	357	0.320978
485	1685.8	647.855	1184.6	13.9797	357	0.320978
486	1686.27	647.808	1184.6	13.9938	357	0.320978
487	1686.75	647.76	1184.6	14.0078	357	0.320978
488	1687.22	647.713	1184.6	14.0218	357	0.320978
489	1687.7	647.665	1184.6	14.0359	357	0.320978
490	1688.17	647.618	1184.6	14.0499	357	0.320978
491	1687.65	649.853	1184.6	14.1017	357	0.320978
492	1687.13	652.089	1184.6	14.1534	357	0.320978
493	1686.6	654.325	1184.6	14.2052	357	0.320978
494	1686.08	656.56	1184.6	14.257	357	0.320978
495	1685.56	658.796	1184.6	14.3087	357	0.320978
496	1687.56	660.604	1183.65	14.3931	357	0.320978
497	1689.55	662.411	1182.7	14.4774	357	0.320978
498	1691.55	664.219	1181.74	14.5617	357	0.320978
499	1693.55	666.027	1180.79	14.646	357	0.320978
500	1695.55	667.834	1179.84	14.7303	357	0.320978
501	1696.74	668.357	1179.84	14.8258	357	0.320978
502	1697.93	668.881	1179.84	14.9212	357	0.320978
503	1699.11	669.404	1179.84	15.0167	357	0.320978
504	1700.3	669.927	1179.84	15.1121	357	0.320978
505	1701.49	670.45	1179.84	15.2076	357	0.320978
506	1702.63	670.974	1179.84	14.9949	357	0.320978
507	1703.78	671.497	1179.84	14.7822	357	0.320978
508	1704.92	672.02	1179.84	14.5695	357	0.320978
509	1706.06	672.543	1179.84	14.3568	357	0.320978
510	1707.2	673.067	1179.84	14.1441	357	0.320978
511	1708.96	675.16	1179.84	14.2143	357	0.320978
512	1710.72	677.253	1179.84	14.2845	357	0.320978
513	1712.48	679.346	1179.84	14.3547	357	0.320978
514	1714.24	681.439	1179.84	14.4249	357	0.320978
515	1716	683.532	1179.84	14.4951	357	0.320978
516	1716.81	683.437	1179.84	14.5626	357	0.320978
517	1717.62	683.342	1179.84	14.6302	357	0.320978
518	1718.43	683.246	1179.84	14.6977	357	0.320978
519	1719.24	683.151	1179.84	14.7653	357	0.320978
520	1720.04	683.056	1179.84	14.8328	357	0.320978
521	1721.42	685.006	1179.84	14.8543	357	0.320978
522	1722.8	686.957	1179.84	14.8757	357	0.320978
523	1724.18	688.907	1179.84	14.8972	357	0.320978
524	1725.56	690.857	1179.84	14.9186	357	0.320978
525	1726.94	692.808	1179.84	14.9401	357	0.320978
526	1727.99	693.188	1179.84	14.9755	357	0.320978
527	1729.03	693.569	1179.84	15.011	357	0.320978
528	1730.08	693.949	1179.84	15.0464	357	0.320978
529	1731.13	694.33	1179.84	15.0819	357	0.320978
530	1732.17	694.71	1179.84	15.1173	357	0.320978
531	1732.98	695.043	1179.84	15.1469	357	0.320978
532	1733.79	695.376	1179.84	15.1765	357	0.320978
533	1734.6	695.709	1179.84	15.206	357	0.320978
534	1735.41	696.042	1179.84	15.2356	357	0.320978
535	1736.22	696.375	1179.84	15.2652	357	0.320978
536	1736.74	697.945	1179.84	15.2592	357	0.320978
537	1737.26	699.515	1179.84	15.2533	357	0.320978
538	1737.79	701.085	1179.84	15.2474	357	0.320978
539	1738.31	702.654	1179.84	15.2415	357	0.320978
540	1738.83	704.224	1179.84	15.2356	357	0.320978
541	1738.74	704.938	1179.84	15.3174	357	0.320978
542	1738.64	705.651	1179.84	15.3992	357	0.320978
543	1738.55	706.365	1179.84	15.4811	357	0.320978
544	1738.45	707.078	1179.84	15.5629	357	0.320978
545	1738.36	707.792	1179.84	15.6447	357	0.320978
546	1740.59	708.077	1179.84	15.7334	357	0.320978
547	1742.83	708.363	1179.84	15.822	357	0.320978
548	1745.07	708.648	1179.84	15.9107	357	0.320978
549	1747.3	708.933	1179.84	15.9994	357	0.320978
550	1749.54	709.219	1179.84	16.088	357	0.320978
551	1751.39	709.361	1179.84	16.1314	357	0.320978
552	1753.25	709.504	1179.84	16.1748	357	0.320978
553	1755.1	709.647	1179.84	16.2181	357	0.320978
554	1756.96	709.79	1179.84	16.2615	357	0.320978
555	1758.81	709.932	1179.84	16.3048	357	0.320978
556	1759.95	711.312	1179.84	16.3385	357	0.320978
557	1761.1	712.691	1179.84	16.3723	357	0.320978
558	1762.24	714.071	1179.84	16.406	357	0.320978
559	1763.38	715.45	1179.84	16.4397	357	0.320978
560	1764.52	716.83	1179.84	16.4734	357	0.320978
561	1765.47	717.876	1179.84	16.4595	357	0.320978
562	1766.42	718.923	1179.84	16.4456	357	0.320978
563	1767.38	719.969	1179.84	16.4316	357	0.320978
564	1768.33	721.016	1179.84	16.4177	357	0.320978
565	1769.28	722.062	1179.84	16.4038	357	0.320978
566	1771.04	723.632	1178.89	16.5889	357	0.320978
567	1772.8	725.202	1177.94	16.774	357	0.320978
568	1774.56	726.772	1176.99	16.9592	357	0.320978
569	1776.32	728.341	1176.04	17.1443	357	0.320978
570	1778.08	729.911	1175.08	17.3294	357	0.320978
571	1779.17	730.292	1175.08	17.2749	357	0.320978
572	1780.27	730.672	1175.08	17.2205	357	0.320978
573	1781.36	731.053	1175.08	17.166	357	0.320978
574	1782.45	731.433	1175.08	17.1116	357	0.320978
575	1783.55	731.814	1175.08	17.0571	357	0.320978
576	1783.41	731.148	1175.08	17.131	357	0.320978
577	1783.26	730.482	1175.08	17.2049	357	0.320978
578	1783.12	729.816	1175.08	17.2787	357	0.320978
579	1782.98	729.15	1175.08	17.3526	357	0.320978
580	1782.83	728.484	1175.08	17.4265	357	0.320978
581	1783.64	729.34	1175.08	17.5859	357	0.320978
582	1784.45	730.196	1175.08	17.7453	357	0.320978
583	1785.26	731.053	1175.08	17.9047	357	0.320978
584	1786.07	731.909	1175.08	18.0641	357	0.320978
585	1786.88	732.765	1175.08	18.2235	357	0.320978
586	1787.69	733.621	1175.08	18.2135	357	0.320978
587	1788.5	734.478	1175.08	18.2034	357	0.320978
588	1789.3	735.334	1175.08	18.1934	357	0.320978
589	1790.11	736.19	1175.08	18.1834	357	0.320978
590	1790.92	737.046	1175.08	18.1734	357	0.320978
591	1791.11	738.093	1177.94	18.0466	357	0.320978
592	1791.3	739.139	1180.79	17.9199	357	0.320978
593	1791.49	740.186	1183.65	17.7931	357	0.320978
594	1791.68	741.232	1186.5	17.6663	357	0.320978
595	1791.87	742.279	1189.36	17.5396	357	0.320978
596	1793.25	740.757	1189.36	17.4961	357	0.320978
597	1794.63	739.234	1189.36	17.4527	357	0.320978
598	1796.01	737.712	1189.36	17.4092	357	0.320978
599	1797.39	736.19	1189.36	17.3658	357	0.320978
600	1798.77	734.668	1189.36	17.3223	357	0.320978
601	1800.1	736.761	1189.36	17.3375	357	0.320978
602	1801.43	738.854	1189.36	17.3527	357	0.320978
603	1802.77	740.947	1189.36	17.3679	357	0.320978
604	1804.1	743.04	1189.36	17.3831	357	0.320978
605	1805.43	745.133	1189.36	17.3983	357	0.320978
606	1806.48	745.466	1191.73	17.3889	357	0.320978
607	1807.52	745.799	1194.11	17.3795	357	0.320978
608	1808.57	746.132	1196.49	17.37	357	0.320978
609	1809.62	746.465	1198.87	17.3606	357	0.320978
610	1810.66	746.798	1201.25	17.3511	357	0.320978
611	1810.47	749.034	1201.25	17.3882	357	0.320978
612	1810.28	751.269	1201.25	17.4253	357	0.320978
613	1810.09	753.505	1201.25	17.4624	357	0.320978
614	1809.9	755.741	1201.25	17.4996	357	0.320978
615	1809.71	757.976	1201.25	17.5367	357	0.320978
616	1809.76	756.312	1201.25	17.6548	357	0.320978
617	1809.81	754.647	1201.25	17.7729	357	0.320978
618	1809.85	752.982	1201.25	17.891	357	0.320978
619	1809.9	751.317	1201.25	18.0091	357	0.320978
620	1809.95	749.652	1201.25	18.1272	357	0.320978
621	1809.52	748.51	1203.15	18.0795	357	0.320978
622	1809.09	747.369	1205.05	18.0317	357	0.320978
623	1808.66	746.227	1206.96	17.984	357	0.320978
624	1808.24	745.085	1208.86	17.9362	357	0.320978
625	1807.81	743.944	1210.76	17.8885	357	0.320978
626	1808.33	744.562	1212.19	18.032	357	0.320978
627	1808.85	745.181	1213.62	18.1756	357	0.320978
628	1809.38	745.799	1215.04	18.3192	357	0.320978
629	1809.9	746.417	1216.47	18.4628	357	0.320978
630	1810.42	747.036	1217.9	18.6064	357	0.320978
631	1812.61	748.796	1221.23	18.5619	357	0.320978
632	1814.8	750.556	1224.56	18.5174	357	0.320978
633	1816.99	752.316	1227.89	18.4729	357	0.320978
634	1819.18	754.076	1231.22	18.4284	357	0.320978
635	1821.37	755.836	1234.55	18.384	357	0.320978
636	1819.7	756.867	1234.55	18.5304	357	0.320978
637	1818.04	757.897	1234.55	18.6769	357	0.320978
638	1816.37	758.928	1234.55	18.8234	357	0.320978

## Sheet: D121
POSITION_T	POSITION_X	POSITION_Y	POSITION_Z	MEAN_INTENSITY_CH1	TRACK_ID	Speed
640	1825.65	750.128	1234.55	18.8776	357	0.412824
641	1828.5	752.03	1234.55	19.0472	357	0.412824
642	1827.72	750.647	1234.55	19.4106	357	0.412824
643	1829.8	751.166	1234.55	19.1839	357	0.412824
644	1830.06	751.166	1234.55	19.1	357	0.412824
645	1830.32	751.166	1234.55	19.0161	357	0.412824
646	1829.8	751.581	1237.66	18.7559	357	0.412824
647	1829.28	751.997	1240.78	18.4956	357	0.412824
648	1828.76	752.412	1243.89	18.2353	357	0.412824
649	1828.24	752.827	1247.01	17.975	357	0.412824
650	1827.72	753.243	1250.12	17.7147	357	0.412824
651	1829.07	753.243	1250.12	17.7298	357	0.412824
652	1830.42	753.243	1250.12	17.7448	357	0.412824
653	1831.77	753.243	1250.12	17.7598	357	0.412824
654	1833.12	753.243	1250.12	17.7749	357	0.412824
655	1834.47	753.243	1250.12	17.7899	357	0.412824
656	1836.34	753.347	1250.12	17.7805	357	0.412824
657	1838.21	753.45	1250.12	17.7711	357	0.412824
658	1840.08	753.554	1250.12	17.7617	357	0.412824
659	1841.95	753.658	1250.12	17.7523	357	0.412824
660	1843.82	753.762	1250.12	17.7429	357	0.412824
661	1843.71	756.566	1250.12	18.0988	357	0.412824
662	1843.61	759.369	1250.12	18.4547	357	0.412824
663	1843.51	762.173	1250.12	18.8106	357	0.412824
664	1843.4	764.976	1250.12	19.1665	357	0.412824
665	1843.3	767.78	1250.12	19.5224	357	0.412824
666	1844.96	767.987	1250.12	19.7368	357	0.412824
667	1846.62	768.195	1250.12	19.9513	357	0.412824
668	1848.28	768.403	1250.12	20.1657	357	0.412824
669	1849.94	768.611	1250.12	20.3801	357	0.412824
670	1851.61	768.818	1250.12	20.5946	357	0.412824
671	1851.5	769.13	1250.12	20.4557	357	0.412824
672	1851.4	769.441	1250.12	20.3169	357	0.412824
673	1851.29	769.753	1250.12	20.178	357	0.412824
674	1851.19	770.064	1250.12	20.0392	357	0.412824
675	1851.09	770.376	1250.12	19.9003	357	0.412824
676	1850.05	769.234	1250.12	19.8246	357	0.412824
677	1849.01	768.091	1250.12	19.7488	357	0.412824
678	1847.97	766.949	1250.12	19.6731	357	0.412824
679	1846.93	765.807	1250.12	19.5973	357	0.412824
680	1845.89	764.665	1250.12	19.5216	357	0.412824
681	1845.06	764.976	1250.12	19.9034	357	0.412824
682	1844.23	765.288	1250.12	20.2852	357	0.412824
683	1843.4	765.599	1250.12	20.6671	357	0.412824
684	1842.57	765.911	1250.12	21.0489	357	0.412824
685	1841.74	766.222	1250.12	21.4307	357	0.412824
686	1840.18	766.638	1250.12	21.9509	357	0.412824
687	1838.63	767.053	1250.12	22.4712	357	0.412824
688	1837.07	767.468	1250.12	22.9914	357	0.412824
689	1835.51	767.884	1250.12	23.5116	357	0.412824
690	1833.95	768.299	1250.12	24.0318	357	0.412824
691	1833.12	768.922	1252.2	23.127	357	0.412824
692	1832.29	769.545	1254.27	22.2222	357	0.412824
693	1831.46	770.168	1256.35	21.3174	357	0.412824
694	1830.63	770.791	1258.43	20.4125	357	0.412824
695	1829.8	771.414	1260.5	19.5077	357	0.412824
696	1829.07	772.037	1260.5	19.6317	357	0.412824
697	1828.35	772.66	1260.5	19.7556	357	0.412824
698	1827.62	773.283	1260.5	19.8795	357	0.412824
699	1826.89	773.906	1260.5	20.0035	357	0.412824
700	1826.17	774.529	1260.5	20.1274	357	0.412824
701	1825.23	775.671	1260.5	19.903	357	0.412824
702	1824.3	776.814	1260.5	19.6786	357	0.412824
703	1823.36	777.956	1260.5	19.4542	357	0.412824
704	1822.43	779.098	1260.5	19.2298	357	0.412824
705	1821.49	780.24	1260.5	19.0054	357	0.412824
706	1818.79	780.967	1260.5	19.1917	357	0.412824
707	1816.09	781.694	1260.5	19.3781	357	0.412824
708	1813.39	782.421	1260.5	19.5644	357	0.412824
709	1810.69	783.148	1260.5	19.7508	357	0.412824
710	1807.99	783.874	1260.5	19.9372	357	0.412824
711	1804.78	786.574	1260.5	19.8462	357	0.412824
712	1801.56	789.274	1260.5	19.7553	357	0.412824
713	1798.34	791.974	1260.5	19.6643	357	0.412824
714	1795.12	794.673	1260.5	19.5734	357	0.412824
715	1791.9	797.373	1260.5	19.4824	357	0.412824
716	1790.55	799.865	1266.73	19.3707	357	0.412824
717	1789.2	802.357	1272.96	19.2589	357	0.412824
718	1787.85	804.849	1279.19	19.1471	357	0.412824
719	1786.5	807.341	1285.42	19.0353	357	0.412824
720	1785.15	809.833	1291.66	18.9236	357	0.412824
721	1784.32	812.325	1291.66	18.9336	357	0.412824
722	1783.49	814.818	1291.66	18.9437	357	0.412824
723	1782.66	817.31	1291.66	18.9538	357	0.412824
724	1781.83	819.802	1291.66	18.9638	357	0.412824
725	1781	822.294	1291.66	18.9739	357	0.412824
726	1780.27	825.201	1291.66	18.9402	357	0.412824
727	1779.54	828.109	1291.66	18.9065	357	0.412824
728	1778.82	831.016	1291.66	18.8728	357	0.412824
729	1778.09	833.923	1291.66	18.8391	357	0.412824
730	1777.36	836.831	1291.66	18.8053	357	0.412824
731	1775.81	839.946	1291.66	18.7656	357	0.412824
732	1774.25	843.061	1291.66	18.7258	357	0.412824
733	1772.69	846.176	1291.66	18.6861	357	0.412824
734	1771.13	849.291	1291.66	18.6463	357	0.412824
735	1769.58	852.406	1291.66	18.6066	357	0.412824
736	1767.19	854.068	1291.66	18.5104	357	0.412824
737	1764.8	855.729	1291.66	18.4143	357	0.412824
738	1762.41	857.39	1291.66	18.3182	357	0.412824
739	1760.02	859.052	1291.66	18.2221	357	0.412824
740	1757.63	860.713	1291.66	18.126	357	0.412824
741	1755.04	862.79	1293.73	18.044	357	0.412824
742	1752.44	864.867	1295.81	17.9621	357	0.412824
743	1749.85	866.943	1297.89	17.8801	357	0.412824
744	1747.25	869.02	1299.96	17.7981	357	0.412824
745	1744.65	871.097	1302.04	17.7162	357	0.412824
746	1743.72	873.485	1302.04	17.7336	357	0.412824
747	1742.79	875.873	1302.04	17.7511	357	0.412824
748	1741.85	878.261	1302.04	17.7685	357	0.412824
749	1740.92	880.65	1302.04	17.7859	357	0.412824
750	1739.98	883.038	1302.04	17.8034	357	0.412824
751	1737.8	885.53	1302.04	17.6533	357	0.412824
752	1735.62	888.022	1302.04	17.5033	357	0.412824
753	1733.44	890.514	1302.04	17.3532	357	0.412824
754	1731.26	893.006	1302.04	17.2032	357	0.412824
755	1729.08	895.498	1302.04	17.0532	357	0.412824
756	1729.39	899.029	1302.04	16.9986	357	0.412824
757	1729.7	902.559	1302.04	16.944	357	0.412824
758	1730.01	906.089	1302.04	16.8894	357	0.412824
759	1730.33	909.62	1302.04	16.8348	357	0.412824
760	1730.64	913.15	1302.04	16.7803	357	0.412824
761	1730.95	915.85	1302.04	16.642	357	0.412824
762	1731.26	918.55	1302.04	16.5037	357	0.412824
763	1731.57	921.25	1302.04	16.3654	357	0.412824
764	1731.88	923.949	1302.04	16.2271	357	0.412824
765	1732.19	926.649	1302.04	16.0889	357	0.412824
766	1730.64	928.933	1302.04	16.1555	357	0.412824
767	1729.08	931.218	1302.04	16.2221	357	0.412824
768	1727.52	933.502	1302.04	16.2886	357	0.412824
769	1725.96	935.787	1302.04	16.3552	357	0.412824
770	1724.41	938.071	1302.04	16.4218	357	0.412824
771	1722.85	939.317	1302.04	16.2751	357	0.412824
772	1721.29	940.563	1302.04	16.1284	357	0.412824
773	1719.73	941.809	1302.04	15.9817	357	0.412824
774	1718.18	943.055	1302.04	15.8349	357	0.412824
775	1716.62	944.301	1302.04	15.6882	357	0.412824
776	1715.79	946.897	1299.96	15.79	357	0.412824
777	1714.96	949.493	1297.89	15.8918	357	0.412824
778	1714.13	952.089	1295.81	15.9936	357	0.412824
779	1713.3	954.685	1293.73	16.0954	357	0.412824
780	1712.47	957.281	1291.66	16.1972	357	0.412824
781	1711.12	961.746	1291.66	16.028	357	0.412824
782	1709.77	966.211	1291.66	15.8587	357	0.412824
783	1708.42	970.675	1291.66	15.6895	357	0.412824
784	1707.07	975.14	1291.66	15.5203	357	0.412824
785	1705.72	979.605	1291.66	15.3511	357	0.412824
786	1704.37	981.994	1291.66	15.2698	357	0.412824
787	1703.02	984.382	1291.66	15.1885	357	0.412824
788	1701.67	986.77	1291.66	15.1072	357	0.412824
789	1700.32	989.158	1291.66	15.0259	357	0.412824
790	1698.97	991.547	1291.66	14.9446	357	0.412824
791	1698.24	994.039	1288.54	14.9631	357	0.412824
792	1697.51	996.531	1285.42	14.9817	357	0.412824
793	1696.79	999.023	1282.31	15.0002	357	0.412824
794	1696.06	1001.51	1279.19	15.0187	357	0.412824
795	1695.33	1004.01	1276.08	15.0372	357	0.412824
796	1695.23	1006.6	1276.08	15.0454	357	0.412824
797	1695.12	1009.2	1276.08	15.0536	357	0.412824
798	1695.02	1011.79	1276.08	15.0618	357	0.412824
799	1694.92	1014.39	1276.08	15.07	357	0.412824
800	1694.81	1016.99	1276.08	15.0782	357	0.412824
801	1694.71	1019.58	1274	15.0952	357	0.412824
802	1694.61	1022.18	1271.93	15.1122	357	0.412824
803	1694.5	1024.77	1269.85	15.1293	357	0.412824
804	1694.4	1027.37	1267.77	15.1463	357	0.412824
805	1694.29	1029.97	1265.7	15.1633	357	0.412824
806	1694.19	1032.56	1265.7	15.2148	357	0.412824
807	1694.09	1035.16	1265.7	15.2663	357	0.412824
808	1693.98	1037.75	1265.7	15.3178	357	0.412824
809	1693.88	1040.35	1265.7	15.3694	357	0.412824
810	1693.77	1042.95	1265.7	15.4209	357	0.412824
811	1693.67	1043.67	1264.66	15.3446	357	0.412824
812	1693.57	1044.4	1263.62	15.2683	357	0.412824
813	1693.46	1045.13	1262.58	15.192	357	0.412824
814	1693.36	1045.85	1261.54	15.1158	357	0.412824
815	1693.26	1046.58	1260.5	15.0395	357	0.412824
816	1693.15	1047.2	1256.25	15.046	357	0.412824
817	1693.05	1047.83	1251.99	15.0526	357	0.412824
818	1692.94	1048.45	1247.73	15.0591	357	0.412824
819	1692.84	1049.07	1243.48	15.0656	357	0.412824
820	1692.74	1049.69	1239.22	15.0722	357	0.412824
821	1692.74	1050.73	1239.22	15.1068	357	0.412824
822	1692.74	1051.77	1239.22	15.1415	357	0.412824
823	1692.74	1052.81	1239.22	15.1762	357	0.412824
824	1692.74	1053.85	1239.22	15.2108	357	0.412824
825	1692.74	1054.89	1239.22	15.2455	357	0.412824
826	1690.66	1056.44	1239.22	15.1889	357	0.412824
827	1688.58	1058	1239.22	15.1324	357	0.412824
828	1686.51	1059.56	1239.22	15.0758	357	0.412824
829	1684.43	1061.12	1239.22	15.0192	357	0.412824
830	1682.35	1062.67	1239.22	14.9626	357	0.412824
831	1680.69	1062.78	1235.06	15.2279	357	0.412824
832	1679.03	1062.88	1230.91	15.4931	357	0.412824
833	1677.37	1062.99	1226.76	15.7583	357	0.412824
834	1675.71	1063.09	1222.6	16.0235	357	0.412824
835	1674.05	1063.19	1218.45	16.2887	357	0.412824
836	1673.94	1064.23	1218.45	16.2944	357	0.412824
837	1673.84	1065.27	1218.45	16.3	357	0.412824
838	1673.73	1066.31	1218.45	16.3057	357	0.412824
839	1673.63	1067.35	1218.45	16.3114	357	0.412824
840	1673.53	1068.39	1218.45	16.3171	357	0.412824
841	1672.38	1069.22	1218.45	16.2298	357	0.412824
842	1671.24	1070.05	1218.45	16.1425	357	0.412824
843	1670.1	1070.88	1218.45	16.0552	357	0.412824
844	1668.96	1071.71	1218.45	15.9679	357	0.412824
845	1667.82	1072.54	1218.45	15.8806	357	0.412824
846	1666.67	1073.37	1218.45	15.9098	357	0.412824
847	1665.53	1074.2	1218.45	15.9391	357	0.412824
848	1664.39	1075.03	1218.45	15.9684	357	0.412824
849	1663.25	1075.86	1218.45	15.9977	357	0.412824
850	1662.1	1076.69	1218.45	16.027	357	0.412824
851	1662.42	1076.38	1215.34	16.2713	357	0.412824
852	1662.73	1076.07	1212.22	16.5157	357	0.412824
853	1663.04	1075.76	1209.11	16.7601	357	0.412824
854	1663.35	1075.45	1205.99	17.0045	357	0.412824
855	1663.66	1075.13	1202.88	17.2488	357	0.412824
856	1663.35	1075.86	1202.88	17.1276	357	0.412824
857	1663.04	1076.59	1202.88	17.0064	357	0.412824
858	1662.73	1077.32	1202.88	16.8852	357	0.412824
859	1662.42	1078.04	1202.88	16.764	357	0.412824
860	1662.1	1078.77	1202.88	16.6428	357	0.412824
861	1661.17	1079.5	1202.88	16.8941	357	0.412824
862	1660.24	1080.22	1202.88	17.1455	357	0.412824
863	1659.3	1080.95	1202.88	17.3969	357	0.412824
864	1658.37	1081.68	1202.88	17.6483	357	0.412824
865	1657.43	1082.4	1202.88	17.8996	357	0.412824
866	1656.08	1083.13	1202.88	17.6919	357	0.412824
867	1654.73	1083.86	1202.88	17.4842	357	0.412824
868	1653.38	1084.58	1202.88	17.2765	357	0.412824
869	1652.03	1085.31	1202.88	17.0687	357	0.412824
870	1650.68	1086.04	1202.88	16.861	357	0.412824
871	1651.2	1085.93	1202.88	16.814	357	0.412824
872	1651.72	1085.83	1202.88	16.7671	357	0.412824
873	1652.24	1085.73	1202.88	16.7201	357	0.412824
874	1652.76	1085.62	1202.88	16.6732	357	0.412824
875	1653.28	1085.52	1202.88	16.6262	357	0.412824
876	1652.24	1086.66	1202.88	16.5798	357	0.412824
877	1651.2	1087.8	1202.88	16.5334	357	0.412824
878	1650.16	1088.94	1202.88	16.4871	357	0.412824
879	1649.13	1090.09	1202.88	16.4407	357	0.412824
880	1648.09	1091.23	1202.88	16.3943	357	0.412824
881	1647.15	1092.37	1202.88	16.3102	357	0.412824
882	1646.22	1093.51	1202.88	16.2261	357	0.412824
883	1645.28	1094.66	1202.88	16.142	357	0.412824
884	1644.35	1095.8	1202.88	16.0579	357	0.412824
885	1643.41	1096.94	1202.88	15.9737	357	0.412824
886	1641.96	1097.15	1202.88	15.9919	357	0.412824
887	1640.51	1097.36	1202.88	16.0101	357	0.412824
888	1639.05	1097.56	1202.88	16.0283	357	0.412824
889	1637.6	1097.77	1202.88	16.0465	357	0.412824
890	1636.15	1097.98	1202.88	16.0646	357	0.412824
891	1636.46	1098.71	1202.88	15.9271	357	0.412824
892	1636.77	1099.43	1202.88	15.7896	357	0.412824
893	1637.08	1100.16	1202.88	15.652	357	0.412824
894	1637.39	1100.89	1202.88	15.5145	357	0.412824
895	1637.7	1101.61	1202.88	15.377	357	0.412824
896	1635.11	1100.78	1196.65	15.6567	357	0.412824
897	1632.51	1099.95	1190.41	15.9365	357	0.412824
898	1629.92	1099.12	1184.18	16.2162	357	0.412824
899	1627.32	1098.29	1177.95	16.496	357	0.412824
900	1624.72	1097.46	1171.72	16.7757	357	0.412824
901	1623.17	1097.56	1171.72	16.6867	357	0.412824
902	1621.61	1097.67	1171.72	16.5977	357	0.412824
903	1620.05	1097.77	1171.72	16.5087	357	0.412824
904	1618.49	1097.87	1171.72	16.4197	357	0.412824
905	1616.94	1097.98	1171.72	16.3306	357	0.412824
906	1616.21	1098.6	1171.72	16.2778	357	0.412824
907	1615.48	1099.22	1171.72	16.225	357	0.412824
908	1614.76	1099.85	1171.72	16.1721	357	0.412824
909	1614.03	1100.47	1171.72	16.1193	357	0.412824
910	1613.3	1101.09	1171.72	16.0664	357	0.412824
911	1613.41	1101.51	1171.72	16.1226	357	0.412824
912	1613.51	1101.92	1171.72	16.1788	357	0.412824
913	1613.61	1102.34	1171.72	16.235	357	0.412824
914	1613.72	1102.75	1171.72	16.2912	357	0.412824
915	1613.82	1103.17	1171.72	16.3474	357	0.412824
916	1614.55	1104.31	1171.72	16.218	357	0.412824
917	1615.27	1105.45	1171.72	16.0886	357	0.412824
918	1616	1106.6	1171.72	15.9592	357	0.412824
919	1616.73	1107.74	1171.72	15.8298	357	0.412824
920	1617.46	1108.88	1171.72	15.7005	357	0.412824
921	1618.39	1108.78	1171.72	15.6953	357	0.412824
922	1619.32	1108.67	1171.72	15.6902	357	0.412824
923	1620.26	1108.57	1171.72	15.6851	357	0.412824
924	1621.19	1108.47	1171.72	15.6799	357	0.412824
925	1622.13	1108.36	1171.72	15.6748	357	0.412824
926	1620.16	1108.67	1171.72	15.6114	357	0.412824
927	1618.18	1108.99	1171.72	15.5479	357	0.412824
928	1616.21	1109.3	1171.72	15.4845	357	0.412824
929	1614.24	1109.61	1171.72	15.421	357	0.412824
930	1612.26	1109.92	1171.72	15.3576	357	0.412824
931	1610.29	1111.27	1171.72	15.2893	357	0.412824
932	1608.32	1112.62	1171.72	15.2209	357	0.412824
933	1606.34	1113.97	1171.72	15.1526	357	0.412824
934	1604.37	1115.32	1171.72	15.0843	357	0.412824
935	1602.4	1116.67	1171.72	15.0159	357	0.412824
936	1600.11	1116.05	1171.72	15.0532	357	0.412824
937	1597.83	1115.42	1171.72	15.0904	357	0.412824
938	1595.55	1114.8	1171.72	15.1276	357	0.412824
939	1593.26	1114.18	1171.72	15.1648	357	0.412824
940	1590.98	1113.55	1171.72	15.202	357	0.412824
941	1589.21	1113.76	1171.72	15.149	357	0.412824
942	1587.45	1113.97	1171.72	15.096	357	0.412824
943	1585.68	1114.18	1171.72	15.043	357	0.412824
944	1583.92	1114.38	1171.72	14.99	357	0.412824
945	1582.15	1114.59	1171.72	14.937	357	0.412824
946	1580.28	1114.18	1171.72	14.8762	357	0.412824
947	1578.41	1113.76	1171.72	14.8154	357	0.412824
948	1576.54	1113.35	1171.72	14.7546	357	0.412824
949	1574.67	1112.93	1171.72	14.6938	357	0.412824
950	1572.81	1112.52	1171.72	14.633	357	0.412824
951	1571.46	1112.41	1171.72	14.6128	357	0.412824
952	1570.11	1112.31	1171.72	14.5927	357	0.412824
953	1568.76	1112.2	1171.72	14.5725	357	0.412824
954	1567.41	1112.1	1171.72	14.5524	357	0.412824
955	1566.06	1112	1171.72	14.5322	357	0.412824
956	1565.85	1110.85	1167.57	14.6386	357	0.412824
957	1565.64	1109.71	1163.42	14.7451	357	0.412824
958	1565.43	1108.57	1159.26	14.8515	357	0.412824
959	1565.23	1107.43	1155.11	14.958	357	0.412824
960	1565.02	1106.29	1150.96	15.0644	357	0.412824
961	1563.25	1106.39	1150.96	14.9097	357	0.412824
962	1561.49	1106.49	1150.96	14.755	357	0.412824
963	1559.72	1106.6	1150.96	14.6002	357	0.412824
964	1557.96	1106.7	1150.96	14.4455	357	0.412824
965	1556.19	1106.8	1150.96	14.2908	357	0.412824
966	1556.92	1103.79	1145.77	14.4013	357	0.412824
967	1557.65	1100.78	1140.57	14.5119	357	0.412824
968	1558.37	1097.77	1135.38	14.6224	357	0.412824
969	1559.1	1094.76	1130.19	14.7329	357	0.412824
970	1559.83	1091.75	1125	14.8434	357	0.412824

## Sheet: D1211
POSITION_T	POSITION_X	POSITION_Y	POSITION_Z	MEAN_INTENSITY_CH1	TRACK_ID	Speed
971	1568.13	1093.31	1119.81	14.1779	357	0.339286
972	1572.29	1092.27	1119.81	14.2428	357	0.339286
973	1575.92	1090.71	1119.81	14.2781	357	0.339286
974	1578	1088.63	1119.81	14.3095	357	0.339286
975	1578.52	1087.08	1119.81	14.2582	357	0.339286
976	1575.92	1087.59	1119.81	14.1267	357	0.339286
977	1574.88	1081.88	1109.42	14.2803	357	0.339286
978	1573.84	1082.4	1109.42	14.0827	357	0.339286
979	1572.81	1082.92	1109.42	13.8731	357	0.339286
980	1571.77	1083.44	1109.42	14.0461	357	0.339286
981	1570.73	1083.96	1109.42	13.9052	357	0.339286
982	1572.29	1081.36	1109.42	14.3374	357	0.339286
983	1573.84	1078.77	1109.42	14.3829	357	0.339286
984	1573.32	1079.29	1109.42	14.4707	357	0.339286
985	1576.96	1079.29	1109.42	14.3904	357	0.339286
986	1576.96	1081.88	1109.42	14.116	357	0.339286
987	1574.36	1082.4	1103.71	13.9584	357	0.339286

## Sheet: D1212
POSITION_T	POSITION_X	POSITION_Y	POSITION_Z	MEAN_INTENSITY_CH1	TRACK_ID	Speed
971	1551.52	1081.36	1108.9	15.1985	357	0.277913
972	1547.89	1077.73	1108.9	15.3696	357	0.277913
973	1545.81	1076.17	1108.9	15.5116	357	0.277913
974	1543.73	1074.62	1108.9	15.2634	357	0.277913
975	1540.62	1075.65	1108.9	15.0849	357	0.277913
976	1537.5	1076.69	1108.9	14.8224	357	0.277913
977	1534.39	1077.73	1108.9	14.6557	357	0.277913
978	1534.91	1075.65	1108.9	14.6069	357	0.277913
979	1530.75	1078.77	1108.9	14.3051	357	0.277913
980	1528.16	1075.65	1108.9	14.5285	357	0.277913
981	1525.04	1075.13	1108.9	14.5221	357	0.277913
982	1527.12	1075.65	1108.9	14.6149	357	0.277913
983	1529.19	1075.13	1108.9	14.6431	357	0.277913
984	1531.27	1074.62	1108.9	14.5371	357	0.277913
985	1531.27	1075.65	1108.9	14.4849	357	0.277913
986	1531.27	1076.69	1108.9	14.384	357	0.277913
987	1531.27	1077.73	1108.9	14.2524	357	0.277913
988	1531.27	1078.77	1108.9	14.1275	357	0.277913
989	1526.08	1073.06	1108.9	14.7381	357	0.277913
990	1522.96	1077.21	1108.9	14.2905	357	0.277913
991	1523.48	1076.17	1108.9	14.2728	357	0.277913
992	1524	1076.17	1108.9	14.3244	357	0.277913
993	1519.33	1076.17	1093.33	14.2657	357	0.277913

## Sheet: D122
POSITION_T	POSITION_X	POSITION_Y	POSITION_Z	MEAN_INTENSITY_CH1	TRACK_ID	Speed
639	1804	771.296	1234.55	18.1904	357	0.454927
640	1798.06	770.344	1234.55	18.3968	357	0.454927
641	1803.29	776.766	1234.55	18.2572	357	0.454927
642	1804	778.907	1234.55	18.4038	357	0.454927
643	1804.72	781.761	1234.55	18.1305	357	0.454927
644	1804.48	779.382	1234.55	17.9763	357	0.454927
645	1800.67	778.907	1234.55	17.8804	357	0.454927
646	1800.2	780.619	1238.83	17.5962	357	0.454927
647	1799.72	782.332	1243.11	17.312	357	0.454927
648	1799.25	784.044	1247.39	17.0279	357	0.454927
649	1798.77	785.756	1251.67	16.7437	357	0.454927
650	1798.29	787.469	1255.95	16.4595	357	0.454927
651	1798.2	789.181	1255.95	16.3735	357	0.454927
652	1798.1	790.894	1255.95	16.2874	357	0.454927
653	1798.01	792.606	1255.95	16.2013	357	0.454927
654	1797.91	794.319	1255.95	16.1153	357	0.454927
655	1797.82	796.031	1255.95	16.0292	357	0.454927
656	1797.68	796.126	1255.95	16.0591	357	0.454927
657	1797.53	796.222	1255.95	16.089	357	0.454927
658	1797.39	796.317	1255.95	16.1188	357	0.454927
659	1797.25	796.412	1255.95	16.1487	357	0.454927
660	1797.11	796.507	1255.95	16.1785	357	0.454927
661	1796.01	798.6	1255.95	16.1114	357	0.454927
662	1794.92	800.693	1255.95	16.0443	357	0.454927
663	1793.82	802.786	1255.95	15.9771	357	0.454927
664	1792.73	804.879	1255.95	15.91	357	0.454927
665	1791.64	806.972	1255.95	15.8429	357	0.454927
666	1793.11	807.59	1255.95	15.9496	357	0.454927
667	1794.58	808.209	1255.95	16.0562	357	0.454927
668	1796.06	808.827	1255.95	16.1629	357	0.454927
669	1797.53	809.446	1255.95	16.2696	357	0.454927
670	1799.01	810.064	1255.95	16.3763	357	0.454927
671	1800.1	809.921	1255.95	16.4391	357	0.454927
672	1801.2	809.779	1255.95	16.5018	357	0.454927
673	1802.29	809.636	1255.95	16.5646	357	0.454927
674	1803.38	809.493	1255.95	16.6274	357	0.454927
675	1804.48	809.35	1255.95	16.6902	357	0.454927
676	1803.96	809.303	1255.95	16.821	357	0.454927
677	1803.43	809.255	1255.95	16.9519	357	0.454927
678	1802.91	809.208	1255.95	17.0828	357	0.454927
679	1802.39	809.16	1255.95	17.2136	357	0.454927
680	1801.86	809.113	1255.95	17.3445	357	0.454927
681	1800.48	807.686	1257.38	17.422	357	0.454927
682	1799.1	806.259	1258.81	17.4996	357	0.454927
683	1797.72	804.831	1260.23	17.5771	357	0.454927
684	1796.34	803.404	1261.66	17.6546	357	0.454927
685	1794.96	801.977	1263.09	17.7321	357	0.454927
686	1793.49	802.215	1263.09	17.6777	357	0.454927
687	1792.02	802.453	1263.09	17.6233	357	0.454927
688	1790.54	802.691	1263.09	17.5689	357	0.454927
689	1789.07	802.929	1263.09	17.5145	357	0.454927
690	1787.59	803.167	1263.09	17.46	357	0.454927
691	1787.54	805.926	1266.42	17.3162	357	0.454927
692	1787.5	808.685	1269.75	17.1723	357	0.454927
693	1787.45	811.443	1273.08	17.0284	357	0.454927
694	1787.4	814.202	1276.41	16.8846	357	0.454927
695	1787.35	816.961	1279.74	16.7407	357	0.454927
696	1786.5	817.913	1279.74	16.811	357	0.454927
697	1785.64	818.864	1279.74	16.8813	357	0.454927
698	1784.79	819.816	1279.74	16.9515	357	0.454927
699	1783.93	820.767	1279.74	17.0218	357	0.454927
700	1783.07	821.718	1279.74	17.0921	357	0.454927
701	1782.07	822.575	1279.74	17.0053	357	0.454927
702	1781.07	823.431	1279.74	16.9186	357	0.454927
703	1780.08	824.287	1279.74	16.8318	357	0.454927
704	1779.08	825.143	1279.74	16.7451	357	0.454927
705	1778.08	825.999	1279.74	16.6583	357	0.454927
706	1775.41	826.332	1279.74	16.787	357	0.454927
707	1772.75	826.665	1279.74	16.9158	357	0.454927
708	1770.09	826.998	1279.74	17.0445	357	0.454927
709	1767.42	827.331	1279.74	17.1732	357	0.454927
710	1764.76	827.664	1279.74	17.3019	357	0.454927
711	1762.62	830.043	1279.74	17.2728	357	0.454927
712	1760.48	832.421	1279.74	17.2436	357	0.454927
713	1758.34	834.8	1279.74	17.2145	357	0.454927
714	1756.2	837.178	1279.74	17.1853	357	0.454927
715	1754.06	839.556	1279.74	17.1561	357	0.454927
716	1752.87	841.649	1279.74	17.371	357	0.454927
717	1751.68	843.742	1279.74	17.5858	357	0.454927
718	1750.49	845.836	1279.74	17.8007	357	0.454927
719	1749.3	847.929	1279.74	18.0155	357	0.454927
720	1748.11	850.022	1279.74	18.2304	357	0.454927
721	1746.21	852.4	1279.74	18.2229	357	0.454927
722	1744.3	854.778	1279.74	18.2155	357	0.454927
723	1742.4	857.157	1279.74	18.208	357	0.454927
724	1740.5	859.535	1279.74	18.2006	357	0.454927
725	1738.6	861.914	1279.74	18.1931	357	0.454927
726	1737.07	865.291	1283.07	18.0448	357	0.454927
727	1735.55	868.668	1286.39	17.8965	357	0.454927
728	1734.03	872.046	1289.72	17.7482	357	0.454927
729	1732.51	875.423	1293.05	17.5999	357	0.454927
730	1730.99	878.8	1296.38	17.4515	357	0.454927
731	1727.56	881.75	1295.43	17.3557	357	0.454927
732	1724.14	884.699	1294.48	17.2599	357	0.454927
733	1720.71	887.648	1293.53	17.164	357	0.454927
734	1717.29	890.597	1292.58	17.0682	357	0.454927
735	1713.86	893.547	1291.63	16.9724	357	0.454927
736	1711.91	896.639	1291.63	16.8339	357	0.454927
737	1709.96	899.731	1291.63	16.6954	357	0.454927
738	1708.01	902.823	1291.63	16.557	357	0.454927
739	1706.06	905.915	1291.63	16.4185	357	0.454927
740	1704.11	909.006	1291.63	16.28	357	0.454927
741	1702.11	910.529	1291.63	16.1891	357	0.454927
742	1700.11	912.051	1291.63	16.0981	357	0.454927
743	1698.12	913.573	1291.63	16.0071	357	0.454927
744	1696.12	915.095	1291.63	15.9161	357	0.454927
745	1694.12	916.617	1291.63	15.8251	357	0.454927
746	1691.84	917.759	1291.63	15.8451	357	0.454927
747	1689.55	918.901	1291.63	15.8651	357	0.454927
748	1687.27	920.042	1291.63	15.8851	357	0.454927
749	1684.99	921.184	1291.63	15.9051	357	0.454927
750	1682.7	922.326	1291.63	15.9251	357	0.454927
751	1681.04	924.657	1291.63	15.8271	357	0.454927
752	1679.37	926.987	1291.63	15.729	357	0.454927
753	1677.71	929.318	1291.63	15.631	357	0.454927
754	1676.04	931.649	1291.63	15.533	357	0.454927
755	1674.38	933.98	1291.63	15.435	357	0.454927
756	1674.71	936.453	1288.77	15.47	357	0.454927
757	1675.04	938.927	1285.92	15.505	357	0.454927
758	1675.38	941.401	1283.07	15.54	357	0.454927
759	1675.71	943.874	1280.21	15.575	357	0.454927
760	1676.04	946.348	1277.36	15.61	357	0.454927
761	1674.66	949.392	1277.36	15.5092	357	0.454927
762	1673.28	952.437	1277.36	15.4084	357	0.454927
763	1671.91	955.481	1277.36	15.3075	357	0.454927
764	1670.53	958.525	1277.36	15.2067	357	0.454927
765	1669.15	961.57	1277.36	15.1059	357	0.454927
766	1667.86	964.329	1275.45	15.0505	357	0.454927
767	1666.58	967.088	1273.55	14.9951	357	0.454927
768	1665.29	969.847	1271.65	14.9398	357	0.454927
769	1664.01	972.606	1269.75	14.8844	357	0.454927
770	1662.72	975.365	1267.84	14.829	357	0.454927
771	1662.11	975.079	1264.51	14.925	357	0.454927
772	1661.49	974.794	1261.18	15.021	357	0.454927
773	1660.87	974.508	1257.85	15.1169	357	0.454927
774	1660.25	974.223	1254.52	15.2129	357	0.454927
775	1659.63	973.937	1251.19	15.3089	357	0.454927
776	1656.97	976.268	1249.29	15.2075	357	0.454927
777	1654.3	978.599	1247.39	15.1061	357	0.454927
778	1651.64	980.93	1245.49	15.0048	357	0.454927
779	1648.98	983.261	1243.58	14.9034	357	0.454927
780	1646.31	985.592	1241.68	14.802	357	0.454927
781	1642.94	989.064	1241.68	14.6694	357	0.454927
782	1639.56	992.537	1241.68	14.5368	357	0.454927
783	1636.18	996.009	1241.68	14.4042	357	0.454927
784	1632.8	999.482	1241.68	14.2716	357	0.454927
785	1629.43	1002.95	1241.68	14.139	357	0.454927
786	1627.86	1004	1239.3	14.1578	357	0.454927
787	1626.29	1005.05	1236.92	14.1765	357	0.454927
788	1624.72	1006.09	1234.55	14.1953	357	0.454927
789	1623.15	1007.14	1232.17	14.214	357	0.454927
790	1621.58	1008.19	1229.79	14.2327	357	0.454927
791	1619.77	1010.37	1226.93	14.2081	357	0.454927
792	1617.96	1012.56	1224.08	14.1835	357	0.454927
793	1616.15	1014.75	1221.23	14.159	357	0.454927
794	1614.35	1016.94	1218.37	14.1344	357	0.454927
795	1612.54	1019.13	1215.52	14.1098	357	0.454927
796	1612.83	1021.93	1215.52	14.1381	357	0.454927
797	1613.11	1024.74	1215.52	14.1664	357	0.454927
798	1613.4	1027.55	1215.52	14.1947	357	0.454927
799	1613.68	1030.35	1215.52	14.2231	357	0.454927
800	1613.97	1033.16	1215.52	14.2514	357	0.454927
801	1613.49	1034.87	1215.52	14.2555	357	0.454927
802	1613.02	1036.59	1215.52	14.2597	357	0.454927
803	1612.54	1038.3	1215.52	14.2638	357	0.454927
804	1612.06	1040.01	1215.52	14.2679	357	0.454927
805	1611.59	1041.72	1215.52	14.2721	357	0.454927
806	1612.02	1043.53	1215.52	14.3717	357	0.454927
807	1612.44	1045.34	1215.52	14.4714	357	0.454927
808	1612.87	1047.15	1215.52	14.571	357	0.454927
809	1613.3	1048.95	1215.52	14.6706	357	0.454927
810	1613.73	1050.76	1215.52	14.7703	357	0.454927
811	1613.02	1052.14	1213.14	14.7581	357	0.454927
812	1612.3	1053.52	1210.76	14.746	357	0.454927
813	1611.59	1054.9	1208.38	14.7338	357	0.454927
814	1610.87	1056.28	1206	14.7217	357	0.454927
815	1610.16	1057.66	1203.63	14.7095	357	0.454927
816	1610.26	1057.9	1199.82	14.9407	357	0.454927
817	1610.35	1058.13	1196.01	15.1719	357	0.454927
818	1610.45	1058.37	1192.21	15.4031	357	0.454927
819	1610.54	1058.61	1188.4	15.6343	357	0.454927
820	1610.64	1058.85	1184.6	15.8655	357	0.454927
821	1611.02	1060.89	1184.6	15.9058	357	0.454927
822	1611.4	1062.94	1184.6	15.9461	357	0.454927
823	1611.78	1064.98	1184.6	15.9864	357	0.454927
824	1612.16	1067.03	1184.6	16.0268	357	0.454927
825	1612.54	1069.07	1184.6	16.0671	357	0.454927
826	1609.83	1070.07	1184.6	15.8352	357	0.454927
827	1607.12	1071.07	1184.6	15.6033	357	0.454927
828	1604.41	1072.07	1184.6	15.3714	357	0.454927
829	1601.69	1073.07	1184.6	15.1395	357	0.454927
830	1598.98	1074.07	1184.6	14.9076	357	0.454927
831	1597.6	1074.26	1180.32	15.2548	357	0.454927
832	1596.22	1074.45	1176.04	15.6019	357	0.454927
833	1594.84	1074.64	1171.75	15.949	357	0.454927
834	1593.46	1074.83	1167.47	16.2961	357	0.454927
835	1592.09	1075.02	1163.19	16.6432	357	0.454927
836	1592.94	1074.64	1159.86	17.0951	357	0.454927
837	1593.8	1074.26	1156.53	17.5469	357	0.454927
838	1594.65	1073.88	1153.2	17.9987	357	0.454927
839	1595.51	1073.5	1149.87	18.4505	357	0.454927
840	1596.37	1073.12	1146.54	18.9023	357	0.454927
841	1595.08	1075.4	1146.54	18.5422	357	0.454927
842	1593.8	1077.68	1146.54	18.1821	357	0.454927
843	1592.51	1079.97	1146.54	17.822	357	0.454927
844	1591.23	1082.25	1146.54	17.4619	357	0.454927
845	1589.94	1084.53	1146.54	17.1018	357	0.454927
846	1588.61	1083.82	1146.54	17.3271	357	0.454927
847	1587.28	1083.11	1146.54	17.5525	357	0.454927
848	1585.95	1082.39	1146.54	17.7779	357	0.454927
849	1584.62	1081.68	1146.54	18.0032	357	0.454927
850	1583.29	1080.97	1146.54	18.2286	357	0.454927
851	1584.76	1080.97	1141.79	18.5421	357	0.454927
852	1586.23	1080.97	1137.03	18.8556	357	0.454927
853	1587.71	1080.97	1132.27	19.1691	357	0.454927
854	1589.18	1080.97	1127.52	19.4826	357	0.454927
855	1590.66	1080.97	1122.76	19.7961	357	0.454927
856	1589.1	1082.39	1122.67	19.407	357	0.454927
857	1587.55	1083.81	1122.57	19.0178	357	0.454927
858	1586	1085.24	1122.48	18.6286	357	0.454927
859	1584.44	1086.66	1122.39	18.2395	357	0.454927
860	1582.89	1088.09	1122.3	17.8503	357	0.454927
861	1582.16	1089.13	1124.37	17.6535	357	0.454927
862	1581.43	1090.16	1126.45	17.4567	357	0.454927
863	1580.71	1091.2	1128.53	17.2599	357	0.454927
864	1579.98	1092.24	1130.6	17.0631	357	0.454927
865	1579.25	1093.28	1132.68	16.8662	357	0.454927
866	1578.11	1093.8	1132.68	16.698	357	0.454927
867	1576.97	1094.32	1132.68	16.5298	357	0.454927
868	1575.83	1094.84	1132.68	16.3616	357	0.454927
869	1574.69	1095.36	1132.68	16.1933	357	0.454927
870	1573.54	1095.87	1132.68	16.0251	357	0.454927
871	1574.06	1096.5	1132.68	15.9377	357	0.454927
872	1574.58	1097.12	1132.68	15.8503	357	0.454927
873	1575.1	1097.74	1132.68	15.7629	357	0.454927
874	1575.62	1098.37	1132.68	15.6754	357	0.454927
875	1576.14	1098.99	1132.68	15.588	357	0.454927
876	1574.37	1100.44	1132.68	15.4795	357	0.454927
877	1572.61	1101.9	1132.68	15.371	357	0.454927
878	1570.84	1103.35	1132.68	15.2626	357	0.454927
879	1569.08	1104.8	1132.68	15.1541	357	0.454927
880	1567.31	1106.26	1132.68	15.0456	357	0.454927
881	1566.17	1106.78	1132.68	14.9685	357	0.454927
882	1565.03	1107.3	1132.68	14.8914	357	0.454927
883	1563.89	1107.82	1132.68	14.8143	357	0.454927
884	1562.74	1108.34	1132.68	14.7371	357	0.454927
885	1561.6	1108.85	1132.68	14.66	357	0.454927
886	1559.84	1108.75	1132.68	14.6362	357	0.454927
887	1558.07	1108.65	1132.68	14.6123	357	0.454927
888	1556.31	1108.54	1132.68	14.5885	357	0.454927
889	1554.54	1108.44	1132.68	14.5646	357	0.454927
890	1552.78	1108.34	1132.68	14.5408	357	0.454927
891	1553.19	1107.82	1129.57	14.5845	357	0.454927
892	1553.61	1107.3	1126.45	14.6281	357	0.454927
893	1554.02	1106.78	1123.34	14.6718	357	0.454927
894	1554.44	1106.26	1120.22	14.7155	357	0.454927
895	1554.85	1105.74	1117.1	14.7592	357	0.454927
896	1554.75	1104.6	1112.95	14.8902	357	0.454927
897	1554.64	1103.45	1108.8	15.0212	357	0.454927
898	1554.54	1102.31	1104.64	15.1522	357	0.454927
899	1554.44	1101.17	1100.49	15.2833	357	0.454927
900	1554.33	1100.03	1096.34	15.4143	357	0.454927
901	1553.61	1100.44	1096.34	15.3178	357	0.454927
902	1552.88	1100.86	1096.34	15.2214	357	0.454927
903	1552.15	1101.27	1096.34	15.1249	357	0.454927
904	1551.43	1101.69	1096.34	15.0285	357	0.454927
905	1550.7	1102.1	1096.34	14.932	357	0.454927
906	1549.35	1102.83	1096.34	14.8697	357	0.454927
907	1548	1103.56	1096.34	14.8074	357	0.454927
908	1546.65	1104.29	1096.34	14.745	357	0.454927
909	1545.3	1105.01	1096.34	14.6827	357	0.454927
910	1543.95	1105.74	1096.34	14.6204	357	0.454927
911	1544.57	1106.15	1096.34	14.6546	357	0.454927
912	1545.2	1106.57	1096.34	14.6888	357	0.454927
913	1545.82	1106.99	1096.34	14.7231	357	0.454927
914	1546.44	1107.4	1096.34	14.7573	357	0.454927
915	1547.06	1107.82	1096.34	14.7916	357	0.454927
916	1546.96	1108.75	1096.34	14.7279	357	0.454927
917	1546.86	1109.68	1096.34	14.6643	357	0.454927
918	1546.75	1110.62	1096.34	14.6006	357	0.454927
919	1546.65	1111.55	1096.34	14.5369	357	0.454927
920	1546.55	1112.49	1096.34	14.4733	357	0.454927
921	1545.71	1112.9	1096.34	14.3768	357	0.454927
922	1544.88	1113.32	1096.34	14.2803	357	0.454927
923	1544.05	1113.73	1096.34	14.1838	357	0.454927
924	1543.22	1114.15	1096.34	14.0873	357	0.454927
925	1542.39	1114.57	1096.34	13.9908	357	0.454927
926	1540	1114.77	1096.34	13.9953	357	0.454927
927	1537.62	1114.98	1096.34	13.9999	357	0.454927
928	1535.23	1115.19	1096.34	14.0044	357	0.454927
929	1532.84	1115.4	1096.34	14.0089	357	0.454927
930	1530.45	1115.6	1096.34	14.0134	357	0.454927
931	1527.65	1115.4	1092.18	14.0271	357	0.454927
932	1524.84	1115.19	1088.03	14.0408	357	0.454927
933	1522.04	1114.98	1083.88	14.0544	357	0.454927
934	1519.24	1114.77	1079.72	14.0681	357	0.454927
935	1516.43	1114.57	1075.57	14.0818	357	0.454927
936	1514.98	1114.46	1075.57	14.0187	357	0.454927
937	1513.53	1114.36	1075.57	13.9557	357	0.454927
938	1512.07	1114.25	1075.57	13.8926	357	0.454927
939	1510.62	1114.15	1075.57	13.8295	357	0.454927
940	1509.16	1114.05	1075.57	13.7665	357	0.454927
941	1508.33	1114.46	1075.57	13.7906	357	0.454927
942	1507.5	1114.88	1075.57	13.8148	357	0.454927
943	1506.67	1115.29	1075.57	13.839	357	0.454927
944	1505.84	1115.71	1075.57	13.8631	357	0.454927
945	1505.01	1116.12	1075.57	13.8873	357	0.454927
946	1504.18	1115.81	1075.57	13.867	357	0.454927
947	1503.35	1115.5	1075.57	13.8467	357	0.454927
948	1502.52	1115.19	1075.57	13.8264	357	0.454927
949	1501.69	1114.88	1075.57	13.8061	357	0.454927
950	1500.86	1114.57	1075.57	13.7858	357	0.454927
951	1500.03	1114.46	1074.53	13.7758	357	0.454927
952	1499.2	1114.36	1073.49	13.7658	357	0.454927
953	1498.37	1114.25	1072.46	13.7557	357	0.454927
954	1497.53	1114.15	1071.42	13.7457	357	0.454927
955	1496.7	1114.05	1070.38	13.7357	357	0.454927
956	1495.67	1113.94	1068.3	13.738	357	0.454927
957	1494.63	1113.84	1066.23	13.7403	357	0.454927
958	1493.59	1113.73	1064.15	13.7427	357	0.454927
959	1492.55	1113.63	1062.07	13.745	357	0.454927
960	1491.51	1113.53	1060	13.7473	357	0.454927
961	1489.12	1113.01	1060	13.6708	357	0.454927
962	1486.74	1112.49	1060	13.5943	357	0.454927
963	1484.35	1111.97	1060	13.5177	357	0.454927
964	1481.96	1111.45	1060	13.4412	357	0.454927
965	1479.57	1110.93	1060	13.3647	357	0.454927
966	1481.44	1107.5	1054.8	13.4814	357	0.454927
967	1483.31	1104.08	1049.61	13.598	357	0.454927
968	1485.18	1100.65	1044.42	13.7147	357	0.454927
969	1487.05	1097.22	1039.23	13.8313	357	0.454927
970	1488.92	1093.8	1034.04	13.948	357	0.454927
971	1487.36	1091.62	1027.81	13.9517	357	0.454927
972	1485.8	1089.44	1021.58	13.9554	357	0.454927
973	1484.24	1087.26	1015.35	13.9592	357	0.454927
974	1482.69	1085.08	1009.12	13.9629	357	0.454927
975	1481.13	1082.9	1002.89	13.9667	357	0.454927
976	1480.4	1081.75	1002.89	13.9216	357	0.454927
977	1479.68	1080.61	1002.89	13.8765	357	0.454927
978	1478.95	1079.47	1002.89	13.8315	357	0.454927
979	1478.22	1078.33	1002.89	13.7864	357	0.454927
980	1477.49	1077.18	1002.89	13.7414	357	0.454927

## Sheet: D2
POSITION_T	POSITION_X	POSITION_Y	POSITION_Z	MEAN_INTENSITY_CH1	TRACK_ID	Speed
108	1289.82	464.979	1140.15	15.1871	357	0.362165
109	1285.17	463.817	1140.15	14.8214	357	0.362165
110	1279.75	463.817	1140.15	13.9702	357	0.362165
111	1273.55	463.817	1140.15	13.0935	357	0.362165
112	1273.65	465.076	1140.15	13.1924	357	0.362165
113	1273.75	466.335	1140.15	13.2913	357	0.362165
114	1273.84	467.594	1140.15	13.3903	357	0.362165
115	1273.94	468.853	1140.15	13.4892	357	0.362165
116	1273.01	469.395	1140.15	13.5241	357	0.362165
117	1272.08	469.938	1140.15	13.5591	357	0.362165
118	1271.15	470.48	1140.15	13.594	357	0.362165
119	1270.22	471.023	1140.15	13.629	357	0.362165
120	1269.29	471.565	1140.15	13.6639	357	0.362165
121	1269.76	474.509	1140.15	13.5332	357	0.362165
122	1270.22	477.454	1140.15	13.4024	357	0.362165
123	1270.69	480.398	1140.15	13.2716	357	0.362165
124	1271.15	483.343	1140.15	13.1408	357	0.362165
125	1271.62	486.287	1140.15	13.01	357	0.362165
126	1275.02	487.062	1140.15	13.0403	357	0.362165
127	1278.43	487.837	1140.15	13.0706	357	0.362165
128	1281.84	488.611	1140.15	13.1009	357	0.362165
129	1285.25	489.386	1140.15	13.1311	357	0.362165
130	1288.66	490.161	1140.15	13.1614	357	0.362165
131	1290.83	490.858	1140.15	13.1768	357	0.362165
132	1293	491.556	1140.15	13.1922	357	0.362165
133	1295.17	492.253	1140.15	13.2076	357	0.362165
134	1297.34	492.951	1140.15	13.223	357	0.362165
135	1299.51	493.648	1140.15	13.2384	357	0.362165
136	1298.66	493.57	1140.15	13.4609	357	0.362165
137	1297.8	493.493	1140.15	13.6834	357	0.362165
138	1296.95	493.415	1140.15	13.906	357	0.362165
139	1296.1	493.338	1140.15	14.1285	357	0.362165
140	1295.25	493.26	1140.15	14.351	357	0.362165
141	1294.32	494.113	1140.15	14.0595	357	0.362165
142	1293.39	494.965	1140.15	13.768	357	0.362165
143	1292.46	495.817	1140.15	13.4765	357	0.362165
144	1291.53	496.67	1140.15	13.185	357	0.362165
145	1290.6	497.522	1140.15	12.8935	357	0.362165
146	1290.52	497.135	1144.03	12.8566	357	0.362165
147	1290.44	496.747	1147.9	12.8197	357	0.362165
148	1290.37	496.36	1151.78	12.7828	357	0.362165
149	1290.29	495.972	1155.65	12.7459	357	0.362165
150	1290.21	495.585	1159.52	12.709	357	0.362165
151	1291.84	495.817	1159.52	12.871	357	0.362165
152	1293.47	496.05	1159.52	13.033	357	0.362165
153	1295.09	496.282	1159.52	13.195	357	0.362165
154	1296.72	496.515	1159.52	13.357	357	0.362165
155	1298.35	496.747	1159.52	13.519	357	0.362165
156	1298.89	496.825	1159.52	13.6433	357	0.362165
157	1299.43	496.902	1159.52	13.7676	357	0.362165
158	1299.97	496.98	1159.52	13.892	357	0.362165
159	1300.52	497.057	1159.52	14.0163	357	0.362165
160	1301.06	497.135	1159.52	14.1406	357	0.362165
161	1303.23	497.755	1162.62	14.0205	357	0.362165
162	1305.4	498.374	1165.72	13.9005	357	0.362165
163	1307.57	498.994	1168.82	13.7804	357	0.362165
164	1309.74	499.614	1171.92	13.6604	357	0.362165
165	1311.91	500.234	1175.02	13.5403	357	0.362165
166	1312.76	498.684	1175.02	13.5283	357	0.362165
167	1313.61	497.135	1175.02	13.5163	357	0.362165
168	1314.46	495.585	1175.02	13.5043	357	0.362165
169	1315.32	494.035	1175.02	13.4923	357	0.362165
170	1316.17	492.486	1175.02	13.4803	357	0.362165
171	1315.24	492.021	1171.92	13.5243	357	0.362165
172	1314.31	491.556	1168.82	13.5684	357	0.362165
173	1313.38	491.091	1165.72	13.6125	357	0.362165
174	1312.45	490.626	1162.62	13.6565	357	0.362165
175	1311.52	490.161	1159.52	13.7006	357	0.362165
176	1311.98	492.873	1159.52	13.7632	357	0.362165
177	1312.45	495.585	1159.52	13.8258	357	0.362165
178	1312.91	498.297	1159.52	13.8884	357	0.362165
179	1313.38	501.009	1159.52	13.9511	357	0.362165
180	1313.84	503.721	1159.52	14.0137	357	0.362165
181	1315.08	503.023	1159.52	13.9441	357	0.362165
182	1316.32	502.326	1159.52	13.8744	357	0.362165
183	1317.56	501.629	1159.52	13.8048	357	0.362165
184	1318.8	500.931	1159.52	13.7352	357	0.362165
185	1320.04	500.234	1159.52	13.6656	357	0.362165
186	1324.38	502.171	1161.85	13.574	357	0.362165
187	1328.72	504.108	1164.17	13.4825	357	0.362165
188	1333.06	506.045	1166.5	13.3909	357	0.362165
189	1337.4	507.982	1168.82	13.2993	357	0.362165
190	1341.74	509.92	1171.15	13.2078	357	0.362165
191	1344.06	510.694	1171.15	13.1496	357	0.362165
192	1346.39	511.469	1171.15	13.0914	357	0.362165
193	1348.71	512.244	1171.15	13.0332	357	0.362165
194	1351.04	513.019	1171.15	12.975	357	0.362165
195	1353.36	513.794	1171.15	12.9169	357	0.362165
196	1353.83	514.956	1171.15	12.8543	357	0.362165
197	1354.29	516.118	1171.15	12.7918	357	0.362165
198	1354.76	517.281	1171.15	12.7293	357	0.362165
199	1355.22	518.443	1171.15	12.6667	357	0.362165
200	1355.69	519.605	1171.15	12.6042	357	0.362165
201	1356.38	519.063	1171.15	12.6655	357	0.362165
202	1357.08	518.52	1171.15	12.7269	357	0.362165
203	1357.78	517.978	1171.15	12.7882	357	0.362165
204	1358.47	517.436	1171.15	12.8495	357	0.362165
205	1359.17	516.893	1171.15	12.9109	357	0.362165
206	1359.87	516.351	1171.15	12.931	357	0.362165
207	1360.57	515.808	1171.15	12.9511	357	0.362165
208	1361.26	515.266	1171.15	12.9712	357	0.362165
209	1361.96	514.724	1171.15	12.9914	357	0.362165
210	1362.66	514.181	1171.15	13.0115	357	0.362165
211	1364.29	515.188	1171.15	12.9668	357	0.362165
212	1365.91	516.196	1171.15	12.9221	357	0.362165
213	1367.54	517.203	1171.15	12.8774	357	0.362165
214	1369.17	518.21	1171.15	12.8327	357	0.362165
215	1370.79	519.218	1171.15	12.7881	357	0.362165
216	1371.96	518.985	1171.15	12.9253	357	0.362165
217	1373.12	518.753	1171.15	13.0625	357	0.362165
218	1374.28	518.52	1171.15	13.1998	357	0.362165
219	1375.44	518.288	1171.15	13.337	357	0.362165
220	1376.61	518.055	1171.15	13.4743	357	0.362165
221	1377.69	518.443	1171.15	13.5588	357	0.362165
222	1378.78	518.83	1171.15	13.6434	357	0.362165
223	1379.86	519.218	1171.15	13.728	357	0.362165
224	1380.95	519.605	1171.15	13.8125	357	0.362165
225	1382.03	519.992	1171.15	13.8971	357	0.362165
226	1383.58	520.225	1171.15	13.9931	357	0.362165
227	1385.13	520.457	1171.15	14.0891	357	0.362165
228	1386.68	520.69	1171.15	14.1851	357	0.362165
229	1388.23	520.922	1171.15	14.2811	357	0.362165
230	1389.78	521.155	1171.15	14.3771	357	0.362165
231	1392.1	521.465	1171.15	14.2168	357	0.362165
232	1394.43	521.775	1171.15	14.0566	357	0.362165
233	1396.75	522.085	1171.15	13.8964	357	0.362165
234	1399.08	522.394	1171.15	13.7362	357	0.362165
235	1401.4	522.704	1171.15	13.5759	357	0.362165
236	1403.8	522.937	1171.15	13.6805	357	0.362165
237	1406.2	523.169	1171.15	13.785	357	0.362165
238	1408.61	523.402	1171.15	13.8895	357	0.362165
239	1411.01	523.634	1171.15	13.994	357	0.362165
240	1413.41	523.867	1171.15	14.0986	357	0.362165
241	1416.2	525.184	1171.15	14.0121	357	0.362165
242	1418.99	526.501	1171.15	13.9257	357	0.362165
243	1421.78	527.818	1171.15	13.8393	357	0.362165
244	1424.57	529.136	1171.15	13.7529	357	0.362165
245	1427.36	530.453	1171.15	13.6664	357	0.362165
246	1429.37	529.601	1171.15	13.5388	357	0.362165
247	1431.39	528.748	1171.15	13.4111	357	0.362165
248	1433.4	527.896	1171.15	13.2834	357	0.362165
249	1435.42	527.044	1171.15	13.1557	357	0.362165
250	1437.43	526.191	1171.15	13.0281	357	0.362165
251	1437.97	526.656	1171.15	13.0825	357	0.362165
252	1438.52	527.121	1171.15	13.137	357	0.362165
253	1439.06	527.586	1171.15	13.1914	357	0.362165
254	1439.6	528.051	1171.15	13.2459	357	0.362165
255	1440.14	528.516	1171.15	13.3003	357	0.362165
256	1440.45	529.368	1171.15	13.4299	357	0.362165
257	1440.76	530.22	1171.15	13.5595	357	0.362165
258	1441.07	531.073	1171.15	13.6891	357	0.362165
259	1441.38	531.925	1171.15	13.8187	357	0.362165
260	1441.69	532.777	1171.15	13.9482	357	0.362165
261	1442	533.63	1171.15	13.6212	357	0.362165
262	1442.31	534.482	1171.15	13.2943	357	0.362165
263	1442.62	535.334	1171.15	12.9673	357	0.362165
264	1442.93	536.187	1171.15	12.6403	357	0.362165
265	1443.24	537.039	1171.15	12.3133	357	0.362165
266	1444.87	536.961	1171.15	12.6218	357	0.362165
267	1446.5	536.884	1171.15	12.9304	357	0.362165
268	1448.12	536.807	1171.15	13.239	357	0.362165
269	1449.75	536.729	1171.15	13.5475	357	0.362165
270	1451.38	536.652	1171.15	13.8561	357	0.362165
271	1452.46	536.884	1171.15	13.9289	357	0.362165
272	1453.55	537.116	1171.15	14.0018	357	0.362165
273	1454.63	537.349	1171.15	14.0746	357	0.362165
274	1455.72	537.581	1171.15	14.1475	357	0.362165
275	1456.8	537.814	1171.15	14.2203	357	0.362165
276	1457.81	539.673	1171.15	14.1469	357	0.362165
277	1458.82	541.533	1171.15	14.0735	357	0.362165
278	1459.82	543.393	1171.15	14	357	0.362165
279	1460.83	545.252	1171.15	13.9266	357	0.362165
280	1461.84	547.112	1171.15	13.8532	357	0.362165
281	1464.4	547.422	1171.15	13.8644	357	0.362165
282	1466.95	547.732	1171.15	13.8756	357	0.362165
283	1469.51	548.042	1171.15	13.8869	357	0.362165
284	1472.07	548.352	1171.15	13.8981	357	0.362165
285	1474.62	548.662	1171.15	13.9093	357	0.362165
286	1476.02	550.986	1171.15	13.9691	357	0.362165
287	1477.41	553.311	1171.15	14.0288	357	0.362165
288	1478.81	555.635	1171.15	14.0886	357	0.362165
289	1480.2	557.96	1171.15	14.1483	357	0.362165
290	1481.6	560.284	1171.15	14.2081	357	0.362165
291	1480.36	563.306	1172.7	14.0301	357	0.362165
292	1479.12	566.328	1174.25	13.8521	357	0.362165
293	1477.88	569.35	1175.8	13.6741	357	0.362165
294	1476.64	572.372	1177.35	13.4961	357	0.362165
295	1475.4	575.394	1178.9	13.3181	357	0.362165
296	1477.57	574.386	1178.9	13.29	357	0.362165
297	1479.74	573.379	1178.9	13.2619	357	0.362165
298	1481.91	572.372	1178.9	13.2338	357	0.362165
299	1484.08	571.364	1178.9	13.2057	357	0.362165
300	1486.25	570.357	1178.9	13.1776	357	0.362165
301	1488.26	568.343	1178.12	13.1082	357	0.362165
302	1490.28	566.328	1177.35	13.0388	357	0.362165
303	1492.29	564.313	1176.57	12.9695	357	0.362165
304	1494.3	562.299	1175.8	12.9001	357	0.362165
305	1496.32	560.284	1175.02	12.8307	357	0.362165
306	1498.26	559.587	1175.02	12.9166	357	0.362165
307	1500.19	558.889	1175.02	13.0024	357	0.362165
308	1502.13	558.192	1175.02	13.0883	357	0.362165
309	1504.07	557.495	1175.02	13.1741	357	0.362165
310	1506	556.797	1175.02	13.26	357	0.362165
311	1506.78	556.952	1175.02	13.118	357	0.362165
312	1507.55	557.107	1175.02	12.976	357	0.362165
313	1508.33	557.262	1175.02	12.8339	357	0.362165
314	1509.1	557.417	1175.02	12.6919	357	0.362165
315	1509.88	557.572	1175.02	12.5499	357	0.362165
316	1511.58	557.185	1175.02	12.5343	357	0.362165
317	1513.29	556.797	1175.02	12.5186	357	0.362165
318	1514.99	556.41	1175.02	12.503	357	0.362165
319	1516.7	556.023	1175.02	12.4873	357	0.362165
320	1518.4	555.635	1175.02	12.4717	357	0.362165
321	1519.95	555.635	1175.02	12.5213	357	0.362165
322	1521.5	555.635	1175.02	12.571	357	0.362165
323	1523.05	555.635	1175.02	12.6206	357	0.362165
324	1524.6	555.635	1175.02	12.6703	357	0.362165
325	1526.15	555.635	1175.02	12.7199	357	0.362165
326	1528.86	556.642	1171.15	12.9413	357	0.362165
327	1531.57	557.65	1167.27	13.1626	357	0.362165
328	1534.29	558.657	1163.4	13.384	357	0.362165
329	1537	559.664	1159.52	13.6053	357	0.362165
330	1539.71	560.672	1155.65	13.8267	357	0.362165
331	1540.72	563.151	1155.65	13.6163	357	0.362165
332	1541.72	565.631	1155.65	13.4059	357	0.362165
333	1542.73	568.11	1155.65	13.1956	357	0.362165
334	1543.74	570.59	1155.65	12.9852	357	0.362165
335	1544.75	573.069	1155.65	12.7748	357	0.362165
336	1545.06	572.914	1155.65	12.9461	357	0.362165
337	1545.37	572.759	1155.65	13.1174	357	0.362165
338	1545.68	572.604	1155.65	13.2887	357	0.362165
339	1545.99	572.449	1155.65	13.4599	357	0.362165
340	1546.3	572.294	1155.65	13.6312	357	0.362165
341	1546.61	572.139	1155.65	13.639	357	0.362165
342	1546.92	571.984	1155.65	13.6468	357	0.362165
343	1547.23	571.829	1155.65	13.6546	357	0.362165
344	1547.54	571.674	1155.65	13.6624	357	0.362165
345	1547.85	571.519	1155.65	13.6702	357	0.362165
346	1551.1	572.294	1155.65	13.5456	357	0.362165
347	1554.35	573.069	1155.65	13.421	357	0.362165
348	1557.61	573.844	1155.65	13.2964	357	0.362165
349	1560.86	574.619	1155.65	13.1719	357	0.362165
350	1564.12	575.394	1155.65	13.0473	357	0.362165
351	1565.36	575.936	1155.65	13.0653	357	0.362165
352	1566.6	576.478	1155.65	13.0833	357	0.362165
353	1567.84	577.021	1155.65	13.1012	357	0.362165
354	1569.08	577.563	1155.65	13.1192	357	0.362165
355	1570.32	578.106	1155.65	13.1372	357	0.362165
356	1571.56	578.648	1155.65	13.0689	357	0.362165
357	1572.8	579.19	1155.65	13.0007	357	0.362165
358	1574.04	579.733	1155.65	12.9324	357	0.362165
359	1575.28	580.275	1155.65	12.8642	357	0.362165
360	1576.51	580.817	1155.65	12.7959	357	0.362165
361	1576.44	579.035	1155.65	12.8956	357	0.362165
362	1576.36	577.253	1155.65	12.9952	357	0.362165
363	1576.28	575.471	1155.65	13.0948	357	0.362165
364	1576.2	573.689	1155.65	13.1945	357	0.362165
365	1576.13	571.907	1155.65	13.2941	357	0.362165
366	1577.52	572.759	1155.65	13.2366	357	0.362165
367	1578.92	573.611	1155.65	13.1791	357	0.362165
368	1580.31	574.464	1155.65	13.1216	357	0.362165
369	1581.71	575.316	1155.65	13.064	357	0.362165
370	1583.1	576.168	1155.65	13.0065	357	0.362165
371	1590.07	573.844	1155.65	13.0523	357	0.362165
372	1590.95	575.103	1155.65	13.0108	357	0.362165
373	1591.82	576.362	1155.65	12.9693	357	0.362165
374	1592.69	577.621	1155.65	12.9279	357	0.362165
375	1593.56	578.88	1155.65	12.8864	357	0.362165
376	1593.79	578.493	1152.55	13.0353	357	0.362165
377	1594.03	578.106	1149.45	13.1842	357	0.362165
378	1594.26	577.718	1146.35	13.3331	357	0.362165
379	1594.49	577.331	1143.25	13.4819	357	0.362165
380	1594.72	576.943	1140.15	13.6308	357	0.362165
381	1595.89	577.718	1138.6	13.7197	357	0.362165
382	1597.05	578.493	1137.05	13.8086	357	0.362165
383	1598.21	579.268	1135.5	13.8976	357	0.362165
384	1599.37	580.043	1133.95	13.9865	357	0.362165
385	1600.53	580.817	1132.41	14.0754	357	0.362165
386	1603.94	583.452	1132.41	14.0424	357	0.362165
387	1607.35	586.086	1132.41	14.0094	357	0.362165
388	1610.76	588.721	1132.41	13.9764	357	0.362165
389	1614.17	591.355	1132.41	13.9434	357	0.362165
390	1617.58	593.99	1132.41	13.9103	357	0.362165
391	1619.91	595.152	1132.41	13.9576	357	0.362165
392	1622.23	596.314	1132.41	14.0049	357	0.362165
393	1624.56	597.477	1132.41	14.0521	357	0.362165
394	1626.88	598.639	1132.41	14.0994	357	0.362165
395	1629.2	599.801	1132.41	14.1466	357	0.362165
396	1631.53	600.963	1132.41	14.1407	357	0.362165
397	1633.85	602.126	1132.41	14.1348	357	0.362165
398	1636.18	603.288	1132.41	14.129	357	0.362165
399	1638.5	604.45	1132.41	14.1231	357	0.362165
400	1640.83	605.612	1132.41	14.1172	357	0.362165
401	1642.22	604.838	1132.41	13.9653	357	0.362165
402	1643.62	604.063	1132.41	13.8134	357	0.362165
403	1645.01	603.288	1132.41	13.6615	357	0.362165
404	1646.41	602.513	1132.41	13.5096	357	0.362165
405	1647.8	601.738	1132.41	13.3578	357	0.362165
406	1645.48	608.712	1132.41	13.5049	357	0.362165
407	1647.03	607.549	1132.41	13.6887	357	0.362165
408	1648.96	605.612	1132.41	13.8171	357	0.362165
409	1647.03	604.45	1132.41	13.5693	357	0.362165

[truncated: 7 more sheets: D21, D211, D212, D22, D221, D222, Mother]
