# Supplementary material for: Early coordination of cell migration and cardiac fate determination during mammalian gastrulation
Source: EMBO J. 2025 May 13;44(12):3327–59. doi: 10.1038/s44318-025-00441-0 (PMC12170898; doi:10.1038/s44318-025-00441-0)
Supplement: Supplementary file 27 — Source data Fig. 11 [file 44318_2025_441_MOESM27_ESM.zip › Source Data Fig. 11/11B/Fig.11B'.xlsx]

## Sheet: Sheet1
LABEL	ID	TRACK_ID	POSITION_X	POSITION_Y	POSITION_Z	POSITION_T	FRAME	CELL_DIVISION_TIME	MEAN_INTENSITY_CH1	MEDIAN_INTENSITY_CH1	MIN_INTENSITY_CH1	MAX_INTENSITY_CH1	TOTAL_INTENSITY_CH1	STD_INTENSITY_CH1	MEAN_INTENSITY_CH2	MEDIAN_INTENSITY_CH2	MIN_INTENSITY_CH2	MAX_INTENSITY_CH2	TOTAL_INTENSITY_CH2	STD_INTENSITY_CH2	CONTRAST_CH1	SNR_CH1	CONTRAST_CH2	SNR_CH2
Mother	55533	357	1344.06	497.91	1151.78	0	0		152.69	152	103	216	66420	20.0233	4141.64	4203	2990	5088	1801612	392.94	0.0455419	0.664314	0.110984	2.10585
Mother	55538	357	1354.14	492.098	1151.78	5	5		145.349	146	116	188	63227	12.1923	3982.29	4016	2931	4601	1732294	291.914	0.0393855	0.903478	0.117413	2.86688
Mother	55543	357	1346.77	479.313	1151.78	10	10		149.356	150	116	182	64970	12.2301	3742.28	3782	2612	4584	1627892	341.461	0.0339576	0.802155	0.169749	3.18083
Mother	55548	357	1346.77	467.303	1151.78	15	15		136.821	135	109	180	59517	16.0516	3258.2	3520	1092	4293	1417316	741.793	0.0168842	0.283055	0.149321	1.14131
Mother	55553	357	1327.4	457.618	1151.78	20	20		143.871	145	114	174	62584	13.4338	3508.23	3763	1334	4499	1526079	720.448	0.014982	0.316167	0.106833	0.940026
Mother	55558	357	1320.04	451.419	1151.78	25	25		139.32	138	109	185	60604	13.7925	3390.03	3600	1148	4509	1474662	736.731	0.0249904	0.492554	0.168931	1.32998
Mother	55563	357	1325.47	448.707	1151.78	30	30		142.867	141	113	187	62147	14.9417	3712.78	3878	1335	4855	1615059	690.528	0.0187944	0.352779	0.13967	1.31787
Mother	55568	357	1330.5	446.77	1151.78	35	35		153.156	154	121	182	66623	11.9254	4116.6	4189	2806	4663	1790720	316.858	0.0535893	1.30647	0.172932	3.83095
Mother	55573	357	1319.66	443.283	1124.66	40	40		155.915	155	124	199	67823	11.8749	3980.12	3978	2807	4914	1731351	399.599	0.0361862	0.917049	0.126767	2.24117
Mother	55578	357	1309.58	442.121	1124.66	45	45		154.29	154	127	182	67116	10.0066	3738.13	3824	2289	4656	1626086	424.893	0.0325404	0.971841	0.115456	1.82125
Mother	55583	357	1297.18	440.184	1140.15	50	50		155.697	156	109	186	67728	12.5912	3957.38	3967	3234	4791	1721459	360.399	0.0488199	1.15116	0.107913	2.13905
Mother	55588	357	1289.44	446.383	1140.15	55	55		152.184	151	122	186	66200	11.8925	3370.45	3378	1658	4566	1466144	556.514	0.0366778	0.905494	0.0932002	1.03266
Mother	55593	357	1288.66	460.717	1155.65	60	60		148.89	149	119	191	64767	12.1396	3733.98	3732	2175	4778	1624280	575.933	0.0319479	0.759405	0.079267	0.952342
Mother	55598	357	1283.24	462.267	1147.9	65	65		147.566	147	125	181	64191	9.61025	3153.68	3276	1590	4679	1371852	660.857	0.030438	0.907139	0.0972743	0.846104
Mother	55603	357	1284.79	471.565	1147.9	70	70		149.729	149	121	182	65132	8.01295	3848.96	3945	2382	4890	1674296	528.37	0.0338421	1.22334	0.0677629	0.924596
Mother	55608	357	1302.61	465.754	1147.9	75	75		143.345	143	115	173	62355	10.6579	4125.9	4160	3377	4634	1794766	283.267	0.0238727	0.627185	0.103024	2.72087
Mother	55613	357	1316.17	465.366	1147.9	80	80		127.129	126	103	176	55301	10.2311	3888.15	4023	2230	4530	1691345	455.341	0.00373135	0.0923851	0.0939811	1.46712
Mother	55618	357	1304.55	474.664	1151.78	85	85		148.52	148	122	176	71141	9.25731	3942.9	3994	2390	4602	1888648	448.567	0.0420069	1.29354	0.155667	2.368
Mother	55628	357	1299.12	463.429	1151.78	90	90		148.071	147	117	178	70926	11.1252	4430.56	4520	3354	5048	2122237	345.8	0.0341797	0.879765	0.1321	2.99007
Mother	55633	357	1294.86	461.492	1151.78	95	95		150.102	150	122	191	71899	8.81777	4241.72	4224	2987	5469	2031783	495.783	0.0279378	0.925303	0.0834972	1.31864
Mother	55638	357	1295.64	469.24	1151.78	100	100		137.401	137	113	171	65815	10.7255	4564.42	4574	3809	5273	2186356	271.868	0.023493	0.588106	0.102817	3.13053
Mother	55643	357	1300.67	465.754	1151.78	101	101		148.359	148	109	197	71064	10.0126	4800.74	4850	3660	5467	2299556	327.227	0.0400582	1.14139	0.116385	3.05895
Mother	55648	357	1304.16	464.204	1151.78	102	102		150.088	150	128	188	71892	9.04109	4689.5	4663	4130	5458	2246272	254.944	0.0374738	1.19924	0.104927	3.49353
Mother	55653	357	1306.48	463.429	1151.78	103	103		143.501	142	112	183	68737	12.3945	4787.26	4799	3662	5932	2293096	458.806	0.00653179	0.150266	0.102413	1.93865
Mother	55658	357	1303.38	462.654	1151.78	104	104		140.292	140	116	179	67200	11.8727	5295.85	5277	4643	6015	2536713	300.7	0.00292783	0.0689909	0.098781	3.16661
Mother	55663	357	1297.96	463.817	1151.78	105	105		149.05	148	124	194	71395	12.6379	5169.63	5178	4180	6031	2476252	415.297	0.0407022	0.922524	0.132922	2.92096
Mother	55673	357	1295.25	461.879	1151.78	106	106		146.63	146	122	181	70236	10.5628	5129.73	5127	4466	5784	2457143	257.294	0.03973	1.0609	0.108627	3.90702
Mother	55678	357	1293.31	471.952	1151.78	107	107		148.605	149	110	186	71182	16.2341	5142.67	5173	4387	6010	2463340	318.251	0.0595551	1.02904	0.132352	3.77744
D1	55683	357	1311.91	479.701	1151.78	108	108	288	140.127	138	107	202	67121	14.959	4555.14	4598	3198	5744	2181910	650.486	0.0353958	0.640465	0.194272	2.27824
D2	55693	357	1289.82	464.979	1140.15	108	108	301	153.121	151	121	204	73345	15.915	4580.07	4717	2588	5693	2193852	690.053	0.0651942	1.17771	0.234961	2.52558
D1	55688	357	1308.81	478.538	1155.65	109	109	288	143.347	139	113	194	68663	16.2092	4783.75	4806	3378	5655	2291417	477.757	0.0365975	0.62445	0.220388	3.61644
D2	55698	357	1285.17	463.817	1140.15	109	109	301	149.434	146	113	210	71579	18.5883	4425.27	4558	2711	5681	2119705	771.107	0.070974	1.06552	0.217678	2.05181
D1	57889	357	1304.53	481.841	1156.53	110	110	288	140.25	139	113	186	128048	12.9278	4271.31	4479	2166	5444	3899707	771.861	0.0329809	0.692751	0.21166	1.93335
D2	55703	357	1279.75	463.817	1140.15	110	110	301	140.852	139	115	205	67468	12.585	4164.96	4207	2507	5644	1995014	758.914	0.0543082	1.15302	0.220041	1.9796
D2	55708	357	1273.55	463.817	1140.15	111	111	301	132.013	130	107	171	63234	11.1609	3664.31	3820	1783	5471	1755204	799.425	0.0243913	0.563269	0.195672	1.50024
D1	57894	357	1297.4	490.642	1156.53	115	115	288	134.624	134	108	176	122912	11.1599	3615.85	3869	1258	5095	3301271	995.017	0.011171	0.266537	0.16714	1.0408
D2	55713	357	1273.94	468.853	1140.15	115	115	301	136.002	134	103	174	65145	13.129	4062.86	4217	2132	5052	1946109	668.384	0.0343372	0.687777	0.242238	2.37068
D1	57899	357	1300.73	497.777	1156.53	120	120	288	145.324	145	121	174	63216	10.1472	4323.99	4520	2513	5065	1880937	566.391	0.010345	0.293281	0.147436	1.96188
D2	55718	357	1269.29	471.565	1140.15	120	120	301	137.764	137	113	178	65989	10.8028	4252.1	4330	2967	5058	2036757	495.233	0.0387015	0.950318	0.272062	3.67269
D1	57919	357	1301.2	515.377	1156.53	125	125	288	145.225	144	120	175	63173	10.328	3683.76	3900	1612	4909	1602436	819.234	0.0233964	0.642925	0.0993277	0.812562
D2	55723	357	1271.62	486.287	1140.15	125	125	301	131.171	130	108	176	62831	9.77423	3789.37	3858	1792	5079	1815106	621.003	0.01265	0.335288	0.277114	2.64808
D1	57924	357	1310.96	526.318	1156.53	130	130	288	145.276	145	118	175	63195	11.0279	4131.4	4259	2194	5268	1797157	631.98	0.0336314	0.857254	0.154746	1.75209
D2	55728	357	1288.66	490.161	1140.15	130	130	301	132.697	132	110	163	63562	8.7052	3667.61	3741	1899	4716	1756785	681.32	0.0160446	0.481426	0.279137	2.34943
D1	57929	357	1316.19	525.604	1156.53	135	135	288	141.285	142	112	171	61459	11.3333	3509.08	3667	1519	4581	1526451	679.407	0.0233372	0.568589	0.180952	1.58279
D2	55733	357	1299.51	493.648	1140.15	135	135	301	133.474	133	111	170	63934	10.3307	3999.38	4195	1910	5115	1915704	679.888	0.0186581	0.4733	0.311753	2.79604
D1	57934	357	1308.58	527.507	1156.53	140	140	288	151.591	152	124	178	65942	9.33394	3936.26	4115	1884	4877	1712273	626.684	0.0329702	1.03674	0.183747	1.94997
D2	55738	357	1295.25	493.26	1140.15	140	140	301	144.691	144	110	189	69307	11.7888	3893.37	3990	2093	5179	1864922	636.161	0.0554994	1.29072	0.29242	2.76944
D1	57939	357	1315.95	538.21	1156.53	145	145	288	151.209	151	117	185	65776	10.8812	4690.62	4788	2102	6266	2040419	869.455	0.0317428	0.855077	0.196677	1.77333
D2	55743	357	1290.6	497.522	1140.15	145	145	301	129.996	130	104	163	62268	10.697	3616.69	3722	1743	4532	1732393	541.197	0.0145656	0.348935	0.271242	2.85177
D1	57944	357	1310.24	532.977	1175.32	150	150	288	147.474	148	118	184	64151	11.1744	5356.46	5443	3815	6483	2330061	452.537	0.0231958	0.59837	0.181252	3.6324
D2	55748	357	1290.21	495.585	1159.52	150	150	301	128.136	127	103	155	61377	8.40703	2590.25	2624	1283	3782	1240728	500.483	0.0142473	0.428199	0.15296	1.37324
D1	57949	357	1315.24	541.064	1175.32	155	155	288	152.338	152	121	188	66267	11.1776	5388.24	5450	3278	6284	2343886	516.087	0.0423933	1.10855	0.161071	2.89677
D2	55753	357	1298.35	496.747	1159.52	155	155	301	136.303	136	111	171	65289	8.67873	3440.44	3603	1599	4476	1647972	651.623	0.0332359	1.01039	0.273562	2.26821
D1	57954	357	1314.29	543.918	1175.32	160	160	288	153.6	154	125	191	66816	9.41618	5367.44	5386	3144	6960	2334837	772.488	0.0321137	1.0151	0.167789	1.99666
D2	55758	357	1301.06	497.135	1159.52	160	160	301	142.57	142	116	170	68291	8.17991	3456.27	3564	1527	4681	1655551	783.229	0.0546906	1.80758	0.289177	1.9797
D1	57959	357	1311.67	538.448	1175.32	165	165	288	153.699	154	128	180	66859	8.30961	5315.18	5379	2800	6617	2312104	707.385	0.0352855	1.26083	0.204786	2.55436
D2	55763	357	1311.91	500.234	1175.02	165	165	301	136.518	136	102	160	65392	9.29273	4629.4	4646	2937	5955	2217483	533.864	0.0404208	1.14149	0.297973	3.98139
D1	57964	357	1318.09	531.55	1175.32	170	170	288	143.637	144	113	189	62482	11.6459	4594.38	4658	2300	6203	1998554	853.722	0.0222843	0.537709	0.227604	1.99555
D2	55768	357	1316.17	492.486	1175.02	170	170	301	135.912	136	104	170	65102	12.1954	5304.11	5377	3584	6461	2540667	584.348	0.0329673	0.711358	0.340378	4.61004
D1	57969	357	1327.6	544.394	1187.21	175	175	288	146.262	146	116	178	63624	10.836	5268.43	5267	2778	6632	2291769	723.14	0.035605	0.92813	0.131345	1.69164
D2	55773	357	1311.52	490.161	1159.52	175	175	301	138.134	136	112	175	66166	10.0531	4322	4591	1907	6090	2070236	884.426	0.0399072	1.05459	0.305473	2.28696
D1	57974	357	1330.93	552.005	1187.21	180	180	288	147.039	147	118	182	63962	10.5931	5707	5804	4272	6672	2482547	498.771	0.0399944	1.0676	0.143547	2.87262
D2	55778	357	1313.84	503.721	1159.52	180	180	301	141.29	141	119	168	67678	9.13871	4065.34	4451	1317	5661	1947299	1089.55	0.0520892	1.53092	0.274414	1.60685
D1	57979	357	1323.09	532.264	1187.21	185	185	288	140.126	140	119	164	60955	8.51781	5524.52	5805	1905	7500	2403166	1333.33	0.0263961	0.846148	0.130443	0.956226
D2	55783	357	1320.04	500.234	1159.52	185	185	301	137.781	138	110	175	65997	10.4743	3204.77	3205	1323	4941	1535083	918.442	0.0386401	0.978737	0.234384	1.32511
D1	57984	357	1331.65	528.934	1187.21	190	190	288	142.743	142	116	172	62093	8.9421	6355.93	6557	3021	7825	2764831	937.37	0.0301645	0.934833	0.160126	1.87178
D2	55788	357	1341.74	509.92	1171.15	190	190	301	133.165	133	113	158	63786	8.90371	4891.94	4932	3086	6162	2343241	559.963	0.0246112	0.718494	0.194421	2.84406
D1	57989	357	1334.98	530.361	1187.21	195	195	288	141.561	141	112	180	61579	12.0369	5996.28	6321	2518	7967	2608383	1328.24	0.0320908	0.731343	0.135729	1.07903
D2	55793	357	1353.36	513.794	1171.15	195	195	301	130.232	130	101	156	62381	9.04259	4475.05	4524	2468	6393	2143549	977.96	0.0222333	0.62648	0.197793	1.51125
D1	57994	357	1332.12	530.123	1199.11	200	200	288	145.46	145	120	172	63275	9.25447	6788.28	7018	3852	8067	2952900	872.611	0.0305095	0.930689	0.150104	2.0306
D2	55798	357	1355.69	519.605	1171.15	200	200	301	127.079	126	105	156	60871	7.72744	4173.08	4313	2091	6221	1998906	1178.63	-0.000361	-0.0118628	0.21537	1.25483
D1	57999	357	1337.83	536.545	1199.11	205	205	288	147.632	148	122	179	64220	9.39153	7402.91	7431	4564	8800	3220265	813.548	0.0272728	0.834678	0.162831	2.54842
D2	55803	357	1359.17	516.893	1171.15	205	205	301	130.171	129	107	163	62352	9.43863	3684.06	3506	1531	6101	1764667	1170.43	0.0107449	0.293221	0.0617488	0.366115
D1	58004	357	1344.73	537.259	1199.11	210	210	288	146.931	147	117	169	63915	8.61062	6808.82	6780	4053	8422	2961837	874.39	0.0304498	1.00848	0.145244	1.97513
D2	55808	357	1362.66	514.181	1171.15	210	210	301	131.186	131	106	165	62838	10.5742	4391.87	4601	2228	6071	2103706	1003.6	0.0192176	0.467847	0.180704	1.33951
D1	58009	357	1347.58	537.734	1199.11	215	215	288	147.451	147	119	183	64141	9.88082	7092.92	7120	4502	8420	3085420	585.255	0.0340741	0.983458	0.145601	3.08064
D2	55813	357	1370.79	519.218	1171.15	215	215	301	128.933	128	101	158	61759	10.9863	3925.01	3827	2319	6396	1880082	985.189	0.00137927	0.0323291	0.0918605	0.670368
D1	58014	357	1350.2	532.502	1199.11	220	220	288	145.214	145	121	167	63168	8.17424	7088.31	7201	4411	8236	3083416	753.571	0.0380306	1.30171	0.187131	2.96549
D2	55818	357	1376.61	518.055	1171.15	220	220	301	135.852	136	109	162	65073	10.9155	5260.97	5239	3143	6840	2520004	905.827	0.0228288	0.555564	0.212552	2.03618
D1	58019	357	1350.91	535.118	1199.11	225	225	288	144.329	144	122	169	62783	9.18449	7306.37	7593	4155	8892	3178273	1019	0.0385484	1.16656	0.168801	2.07106
D2	55823	357	1382.03	519.992	1171.15	225	225	301	140.115	140	115	166	67115	8.61529	5879.1	5944	4261	6834	2816089	622.949	0.043579	1.3583	0.271082	4.02546
D1	58024	357	1357.1	539.875	1199.11	230	230	288	144.752	145	118	173	62967	9.38392	7027.38	7054	5276	8273	3056909	662.943	0.0366341	1.09026	0.155926	2.85979
D2	55828	357	1389.78	521.155	1171.15	230	230	301	144.954	145	124	180	69433	8.76864	6186.84	6241	4420	7368	2963494	549.327	0.0513612	1.61514	0.205063	3.83305
D1	58029	357	1367.32	541.54	1199.11	235	235	288	148.899	148	122	190	64771	10.3106	7681	7708	5993	9549	3341236	726.432	0.0465785	1.28544	0.129752	2.42876
D2	55833	357	1401.4	522.704	1171.15	235	235	301	136.877	137	110	166	65564	11.5305	6349.25	6427	3656	7524	3041292	717.598	0.0274424	0.634126	0.256244	3.60954
D1	58034	357	1376.12	541.302	1199.11	240	240	288	149.699	150	121	182	65119	9.49649	7751.06	7756	5821	9121	3371712	609.62	0.0339434	1.03501	0.10819	2.48259
D2	55838	357	1413.41	523.867	1171.15	240	240	301	142.146	142	121	170	68088	8.44571	5213.94	5364	2570	7309	2497479	1094.25	0.0522243	1.67068	0.243132	1.86382
D1	58039	357	1383.5	543.205	1199.11	245	245	288	150.294	151	120	186	65378	10.5046	7376.86	7406	4949	9010	3208932	691.016	0.0315114	0.874153	0.0959617	1.86946
D2	55843	357	1427.36	530.453	1171.15	245	245	301	137.789	137	115	170	66001	9.39929	5198.01	5562	2580	6951	2489846	1119.37	0.0505776	1.4115	0.269802	1.97335
D1	58044	357	1395.87	536.545	1199.11	250	250	288	131.161	129	98	174	57055	12.1461	6922.22	6977	5496	8291	3011164	535.284	0.0131713	0.280767	0.114146	2.64979
D2	55848	357	1437.43	526.191	1171.15	250	250	301	131.353	131	108	161	62918	9.13375	4243.88	4356	1292	6367	2032817	1470.27	0.0270462	0.757419	0.172892	0.850965
D1	58049	357	1395.87	538.924	1199.11	255	255	288	141.947	142	123	168	61747	7.83966	6395.79	6693	2551	8170	2782170	1209.02	0.0349861	1.22411	0.148153	1.36522
D2	55853	357	1440.14	528.516	1171.15	255	255	301	134.098	133	108	168	64233	9.41849	4418.99	4678	1322	6745	2116694	1580.56	0.0375648	1.03095	0.243662	1.09554
D1	58054	357	1398.96	541.54	1199.11	260	260	288	134.756	134	104	167	58619	10.1571	5568.15	5938	1593	8118	2422147	1655.93	0.0272352	0.703512	0.194574	1.0954
D2	55858	357	1441.69	532.777	1171.15	260	260	301	140.63	140	118	177	67362	8.50838	5474.09	5588	2564	7475	2622091	1269.43	0.0512261	1.61086	0.232718	1.62817
D1	58059	357	1404.19	553.194	1199.11	265	265	288	122.122	120	101	156	53123	9.83628	5077.17	5376	2017	7666	2208567	1518.93	-0.0103586	-0.259905	0.153651	0.89038
D2	55863	357	1443.24	537.039	1171.15	265	265	301	124.146	123	101	158	59466	10.4363	5605.01	5698	2517	7514	2684802	1190.23	0.00368498	0.0873486	0.222698	1.71542
D1	58064	357	1425.12	571.984	1199.11	270	270	288	139.46	141	111	173	60665	10.2595	6249.72	6473	3278	7290	2718630	777.111	0.0321963	0.847998	0.216842	2.86627
D2	55868	357	1451.38	536.652	1171.15	270	270	301	139.701	140	110	170	66917	10.0036	6102.87	6236	3304	7895	2923273	1140.48	0.0380324	1.02334	0.184134	1.66422
D1	58069	357	1431.78	575.313	1199.11	275	275	288	139.421	139	114	165	60648	9.35772	5845.18	6182	2451	7274	2542653	1067.63	0.0370239	1.06385	0.209301	1.89515
D2	55873	357	1456.8	537.814	1171.15	275	275	301	143.374	143	119	177	68676	8.11117	6157.63	6286	3417	8222	2949506	1060.57	0.0509941	1.71528	0.204401	1.97068
D1	58074	357	1427.74	596.719	1199.11	280	280	288	132.297	132	110	163	57549	10.7376	6450.65	6792	2788	8368	2806033	1269.02	0.0126015	0.306657	0.154927	1.36376
D2	55878	357	1461.84	547.112	1171.15	280	280	301	139.672	141	105	166	66903	11.1283	6231.83	6481	2822	7529	2985046	896.793	0.0437011	1.05106	0.240085	2.69071
D1	58079	357	1435.82	584.827	1199.11	285	285	288	142.009	143	106	188	61774	13.6013	6821.24	7180	2580	8741	2967239	1304.97	0.0318633	0.644814	0.195513	1.70967
D2	55883	357	1474.62	548.662	1171.15	285	285	301	140.238	141	112	179	67174	10.8251	6037.66	6291	3219	7346	2892041	821.405	0.0446386	1.10716	0.232297	2.77121
D1	58084	357	1437.73	586.016	1199.11	290	290	288	146.593	147	107	181	63768	11.1536	6952.63	7129	3212	8375	3024394	929.104	0.0385388	0.975447	0.181027	2.29403
D2	55888	357	1481.6	560.284	1171.15	290	290	301	143.251	143	120	177	68617	9.4844	6421.47	6609	3510	7869	3075886	817.785	0.0486485	1.40138	0.219297	2.82454
D1	58089	357	1433.44	588.633	1199.11	295	295	288	141.972	144	105	172	61758	12.9517	7457.01	7637	3367	9036	3243800	1069.64	0.030441	0.647655	0.210325	2.42297
D2	55893	357	1475.4	575.394	1178.9	295	295	301	134.278	134	104	163	64319	8.23302	5671.09	5954	2565	7080	2716451	978.827	0.034388	1.08442	0.241107	2.25108
D1	58094	357	1439.63	589.346	1199.11	300	300	288	137.391	139	105	177	59765	14.1646	6884.57	7257	2110	8717	2994787	1357.57	0.0218323	0.414481	0.205093	1.72613
D2	55898	357	1486.25	570.357	1178.9	300	300	301	132.86	133	115	160	63640	7.57523	5573.93	5769	2878	6941	2669914	960.952	0.0319392	1.08567	0.266177	2.43874
D1	58099	357	1438.2	566.989	1206	305	305	288	139.878	140	113	166	60847	8.20876	7062.71	7297	3502	8675	3072278	1010.27	0.0278109	0.922154	0.105712	1.33675
D2	55903	357	1496.32	560.284	1175.02	305	305	301	129.363	128	98	171	61965	12.4523	5308.94	5727	1769	6940	2542984	1201.85	0.0209241	0.425837	0.170093	1.28427
D1	58104	357	1444.15	563.897	1206	310	310	288	144.366	144	119	171	62799	9.15847	7206.78	7506	3627	8495	3134949	943.867	0.0245655	0.755885	0.0858332	1.20713
D2	55908	357	1506	556.797	1175.02	310	310	301	133.691	134	110	161	64038	9.17271	5466.96	5796	2332	7175	2618675	1093.69	0.0287151	0.813674	0.206486	1.71099
D1	58109	357	1448.9	558.902	1206	315	315	288	138.818	139	112	169	60386	9.06284	6024.12	6345	2409	7959	2620492	1413.02	0.0224036	0.671286	0.0655458	0.524504
D2	55913	357	1509.88	557.572	1175.02	315	315	301	126.532	126	104	150	60609	7.82219	5248.79	5430	2601	7052	2514172	976.247	0.0191611	0.608247	0.246225	2.12455
D1	58114	357	1457.94	554.383	1210.76	320	320	288	137.014	138	97	164	59601	8.94632	6304.26	6587	2839	7691	2742351	1145.3	0.0235458	0.704621	0.0777573	0.794262
D2	55918	357	1518.4	555.635	1175.02	320	320	301	125.743	125	97	161	60231	10.4142	5559.68	5626	1864	7370	2663086	1101.33	0.018478	0.438119	0.263322	2.10444
D1	58119	357	1463.65	548.675	1210.76	325	325	288	143.768	143	122	173	62539	9.49697	6782.82	7084	3249	8523	2950526	1167.6	0.0320545	0.940356	0.0957352	1.01511
D2	55923	357	1526.15	555.635	1175.02	325	325	301	128.246	128	101	163	61430	9.48429	5438.61	5624	1607	7252	2605094	1092.99	0.0256898	0.677354	0.234487	1.89031
D1	58124	357	1470.07	549.864	1210.76	330	330	288	140.025	140	120	172	60911	8.45518	6985.05	7054	4982	8050	3038495	575.68	0.024347	0.787247	0.0946699	2.09868
D2	55928	357	1539.71	560.672	1155.65	330	330	301	139.405	139	121	162	66775	7.19592	6888.63	6974	5531	7862	3299656	468.216	0.0429636	1.59608	0.215314	5.21315
D1	58129	357	1475.54	555.335	1201.25	335	335	288	139.655	140	117	170	60750	9.50313	6955.32	7153	4367	8120	3025564	824.392	0.0229481	0.659348	0.0782921	1.22516
D2	55933	357	1544.75	573.069	1155.65	335	335	301	128.8	128	105	169	61695	10.3261	7205.21	7273	4962	8289	3451296	544.853	0.00811998	0.200932	0.206511	4.52698
D1	58134	357	1479.35	556.286	1208.38	340	340	288	142.476	142	116	167	61977	9.40273	7087.7	7245	3835	8299	3083151	816.434	0.0256852	0.758902	0.105408	1.65563
D2	55938	357	1546.3	572.294	1155.65	340	340	301	137.434	137	112	168	65831	9.07128	6970.92	7011	5092	8008	3339073	471.895	0.0436689	1.26784	0.242043	5.75745
D1	58139	357	1482.2	557.713	1208.38	345	345	288	137.398	137	110	169	59768	9.77373	7135.36	7165	4817	8427	3103883	718.832	0.0224113	0.616298	0.119516	2.11941
D2	55943	357	1547.85	571.519	1155.65	345	345	301	137.827	138	112	162	66019	7.80042	6819.65	6926	5385	7577	3266612	443.226	0.0375843	1.28006	0.19131	4.94175
D1	58144	357	1486.25	560.092	1196.49	350	350	288	144.14	145	127	167	62701	7.24465	6888.9	7019	4958	8219	2996672	690.158	0.0229808	0.893913	0.0702357	1.31012
D2	55948	357	1564.12	575.394	1155.65	350	350	301	131.547	132	106	164	63011	10.2782	6640.65	6759	3944	7528	3180871	631.215	0.0265111	0.661084	0.215429	3.7294
D1	58149	357	1493.14	556.524	1206	355	355	288	144.085	144	121	169	62677	8.48363	6697.19	7141	3412	8374	2913278	1211.37	0.0274193	0.906516	0.0758237	0.779307
D2	55953	357	1570.32	578.106	1155.65	355	355	301	132.453	132	112	159	63445	8.73897	5956.46	6103	2807	7621	2853144	1050.86	0.0301693	0.887745	0.224152	2.07577
D1	58154	357	1500.28	560.092	1206	360	360	288	140.092	140	110	169	60940	9.45183	6741.57	6987	4273	8113	2932583	815.779	0.019169	0.557544	0.117846	1.74242
D2	55958	357	1576.51	580.817	1155.65	360	360	301	129.013	129	104	165	61797	9.50445	5754.48	6059	2538	7367	2756397	1034.06	0.027939	0.737867	0.277069	2.41472
D1	58159	357	1507.41	561.043	1206	365	365	288	134.766	135	108	161	58623	10.3249	5637.09	5994	2133	7500	2452134	1384.33	0.00782914	0.202791	0.059649	0.458444
D2	55963	357	1576.13	571.907	1155.65	365	365	301	134.035	134	106	163	64203	8.36465	6342.39	6456	3405	7641	3038007	853.752	0.0385848	1.19063	0.243519	2.90959
D1	58164	357	1512.65	561.281	1206	370	370	288	131.037	131	107	158	57001	8.74885	5712.97	6218	2243	7456	2485144	1429.43	0.00168644	0.0504327	0.0812792	0.600858
D2	55968	357	1583.1	576.168	1155.65	370	370	301	131.136	131	105	158	62814	9.00862	6061	6143	2619	7475	2903220	794.268	0.0338686	0.953729	0.271436	3.25822
D2	55973	357	1590.07	573.844	1155.65	371	371	301	131.597	131	106	156	63035	9.00619	6304.23	6462	2955	7676	3019726	894.906	0.029218	0.82962	0.222199	2.56144
D1	58169	357	1523.82	562.47	1213.14	375	375	288	138.975	139	117	167	60454	8.11847	5743.72	5983	2928	7440	2498518	1078.66	0.0251989	0.84152	0.133796	1.25674
D2	55978	357	1593.56	578.88	1155.65	375	375	301	129.925	130	106	164	62234	10.0721	5252.57	5531	1865	7224	2515979	1278.36	0.0275944	0.692792	0.225801	1.51375
D1	58174	357	1530.25	560.092	1213.14	380	380	288	134.963	136	105	163	58709	9.88732	5835.69	6144	2324	7612	2538523	1054.86	0.0221313	0.591109	0.112248	1.11662
D2	55983	357	1594.72	576.943	1140.15	380	380	301	137.43	138	112	164	65829	8.77084	7034.03	7073	5583	8331	3369302	630.542	0.0296507	0.902433	0.135353	2.65985
D1	58179	357	1535.95	558.902	1213.14	385	385	288	131.117	131	107	160	57036	10.6055	6036.03	6387	2786	7508	2625674	1183.05	0.016454	0.40026	0.121215	1.10318
D2	55988	357	1600.53	580.817	1132.41	385	385	301	141.912	141	120	176	67976	7.5745	7112.22	7135	5402	8264	3406752	602.185	0.0321756	1.16807	0.134379	2.79819
D1	58184	357	1551.41	564.135	1189.36	390	390	288	139.49	139	115	162	60678	8.19136	7180.07	7273	5577	8022	3123329	487.212	0.0174751	0.58494	0.0730608	2.00678
D2	55993	357	1617.58	593.99	1132.41	390	390	301	140.248	140	116	169	67179	8.28259	7048.55	6972	5768	8423	3376256	585.676	0.039641	1.29129	0.113037	2.44446
D1	58189	357	1565.92	585.065	1189.36	395	395	288	150.979	151	117	176	65676	8.1911	7692.69	7688	6269	8664	3346321	478.141	0.020254	0.731825	0.0233952	0.735591
D2	55998	357	1629.2	599.801	1132.41	395	395	301	142.63	142	113	180	68320	10.1295	6980.73	7031	5359	8566	3343771	718.891	0.0417907	1.12968	0.11551	2.01101
D11	58194	357	1566.4	582.449	1189.36	396	396	288	144.86	145	123	169	69388	9.12049	7640.95	7665	6195	8468	3660013	385.156	0.0210424	0.654655	0.0865033	3.15895
D11	58209	357	1567.35	577.93	1189.36	397	397	232	143.929	144	120	167	68942	8.02006	7559.34	7582	5927	9051	3620922	724.207	0.0290674	1.01382	0.110447	2.07639
D12	58234	357	1566.4	606.233	1189.36	397	397	241	130.559	130	97	173	62538	12.614	6667.99	6653	4141	8518	3193966	911.239	0.0235583	0.47645	0.17917	2.22373
D11	58214	357	1568.3	577.692	1189.36	398	398	232	136.376	136	112	156	65324	7.23259	7345.82	7506	5339	8675	3518647	784.411	0.017867	0.661963	0.16072	2.59339
D12	58229	357	1561.4	616.936	1189.36	398	398	241	119.259	116	100	160	57125	12.0178	5897.51	5777	3981	7756	2824909	819.794	0.00344131	0.0680659	0.162309	2.00916
D11	58219	357	1569.73	575.076	1189.36	399	399	232	143.591	143	122	180	68780	10.5279	6733.79	6713	5494	8101	3225487	643.823	0.0487597	1.26824	0.130649	2.41714
D12	58224	357	1560.69	620.979	1189.36	399	399	241	138.031	138	109	179	66117	13.0711	5565.92	5865	2345	7532	2666074	1067	0.0410252	0.832307	0.156369	1.41076
D11	59475	357	1571.65	572.003	1189.36	400	400	232	140.823	142	109	172	128571	10.5751	6372.84	6524	3289	7821	5818402	770.737	0.0440009	1.12248	0.145081	2.09522
D12	58239	357	1567.11	620.741	1189.36	400	400	241	145.495	146	119	179	69692	10.8641	6347.38	6713	3187	7715	3040394	920.303	0.0628349	1.5835	0.194403	2.24515
D2	56003	357	1640.83	605.612	1132.41	400	400	301	142.334	142	112	177	68178	9.65433	6921.8	6945	4789	8546	3315540	814.123	0.0407895	1.15558	0.133913	2.00817
D11	59480	357	1569.97	580.035	1189.36	401	401	232	128.436	128	106	154	117262	8.16057	5553.66	6047	2256	7087	5070492	1229.59	0.0221041	0.680727	0.200324	1.5076
D11	59485	357	1571.31	577.023	1189.36	402	402	232	129.655	130	99	156	118375	9.16385	5588.07	5965	2545	7041	5101912	1113.93	0.027434	0.755573	0.18228	1.54686
D11	59490	357	1572.99	574.011	1189.36	405	405	232	127.321	128	101	156	116244	9.37048	5133.65	5453	2269	7279	4687019	1116.1	0.0198278	0.528343	0.166879	1.31562
D12	58244	357	1568.78	624.309	1189.36	405	405	241	140.365	140	116	167	67235	8.58931	6149.89	6299	4070	7383	2945796	670.336	0.0531811	1.65039	0.210862	3.19528
D2	56008	357	1647.8	601.738	1132.41	405	405	301	134.677	135	101	162	156360	10.2829	7259.71	7361	5612	8234	8428519	503.853	0.0279743	0.712829	0.13747	3.48269
D2	56033	357	1645.48	608.712	1132.41	406	406	301	136.161	136	109	162	158083	8.60067	7232.31	7344	4914	8355	8396715	634.985	0.0349694	1.06982	0.131826	2.65316
D2	56038	357	1647.03	607.549	1132.41	407	407	301	138.014	138	115	166	160234	7.93865	6885.31	7250	3416	8560	7993843	1206.62	0.0334858	1.12658	0.121524	1.23662
D2	56043	357	1648.96	605.612	1132.41	408	408	301	139.308	139	110	177	161737	9.11401	7518.42	7640	5057	8922	8728890	713.393	0.0334714	0.990087	0.12377	2.32149
D2	56048	357	1647.03	604.45	1132.41	409	409	301	136.81	137	108	168	158836	8.80649	7604.18	7645	5512	8873	8828451	570.832	0.0281358	0.850261	0.125001	2.96029
D11	59495	357	1573.99	574.68	1189.36	410	410	232	128.235	128	104	161	117079	10.2906	5514.06	5836	1898	7760	5034335	1488.97	0.0240689	0.585765	0.201053	1.23983
D12	58249	357	1568.54	629.066	1189.36	410	410	241	139.622	140	110	178	66879	10.3688	6561.25	6765	4253	8038	3142840	796.008	0.0471742	1.21323	0.243332	3.22635
D21	56053	357	1641.99	614.91	1132.41	410	410	280	135.833	136	101	180	157702	10.3128	6729.42	6904	3318	9167	7812855	1443.37	0.0459742	1.15785	0.183393	1.44505
D22	56068	357	1651.29	594.765	1132.41	410	410	272	135.866	136	110	162	157741	8.66176	7291.18	7429	4213	8992	8465058	1011.69	0.0348632	1.05687	0.177466	2.17244
D21	56058	357	1635.79	621.884	1132.41	411	411	280	130.216	130	102	167	151181	11.6983	6055.02	5954	3729	8344	7029883	1116.11	0.0391212	0.838141	0.220617	1.9611
D22	56073	357	1655.94	591.278	1120.78	411	411	272	133.54	133	110	163	155040	8.45048	6255.76	6197	3310	8228	7262936	1064.72	0.0359282	1.09614	0.22631	2.16859
D21	56063	357	1640.05	624.209	1132.41	412	412	280	136.538	135	113	168	158521	8.93166	6192.9	6178	3748	8161	7189954	984.352	0.0529784	1.53827	0.221895	2.285
D22	56078	357	1658.65	592.828	1120.78	412	412	272	134.73	134	102	169	156421	10.2679	6862.63	6974	4354	8343	7967509	744.064	0.0439215	1.10413	0.234341	3.50206
D21	56083	357	1660.59	593.602	1120.78	413	413	280	133.515	133	107	166	155011	9.21496	6010.19	6425	2708	8011	6977831	1425.46	0.0434049	1.20546	0.225112	1.54947
D11	59500	357	1581.35	575.015	1178.98	415	415	232	130.862	131	107	160	119477	9.43657	5461.92	5858	1736	7838	4986733	1568.27	0.027857	0.751676	0.182462	1.07483
D12	58254	357	1578.29	630.969	1189.36	415	415	241	137.914	137	114	176	66061	9.8369	7418.91	7430	5482	8911	3553660	799.874	0.0454851	1.21992	0.245366	3.65482
D21	56914	357	1646.35	627.616	1131.32	415	415	280	135.903	136	109	175	157783	8.49462	6013.57	6327	3177	8009	6981759	1098.83	0.056107	1.6999	0.229194	2.04087
D22	56088	357	1665.62	593.215	1120.78	415	415	272	132.614	133	106	163	153965	9.56129	5689.67	6113	2373	8047	6605706	1529.12	0.0399476	1.06557	0.209568	1.28935
D11	59505	357	1596.75	577.023	1178.98	420	420	232	129.665	130	103	162	118384	9.22058	6190.85	6690	2372	8125	5652242	1474.2	0.0267401	0.732481	0.201775	1.41015
D12	58259	357	1586.38	627.639	1189.36	420	420	241	141.468	141	114	168	67763	8.81626	7507.64	7649	4380	9197	3596158	1053.11	0.0482627	1.47756	0.231386	2.67918
D21	56919	357	1653.03	636.753	1131.32	420	420	280	129.278	129	103	168	150092	10.2911	6321.66	6393	3856	8046	7339446	872.363	0.0340047	0.826248	0.265649	3.042
D22	56093	357	1669.5	600.576	1120.78	420	420	272	132.947	133	103	181	154352	10.7355	6566.74	6640	4180	8262	7623989	804.277	0.036895	0.881291	0.219815	2.94265
D11	59510	357	1605.78	578.361	1178.98	425	425	232	128.207	127	97	156	117053	10.2132	5479.08	5959	1464	8650	5002400	2142.63	0.0260084	0.636419	0.188356	0.810631
D12	58264	357	1592.56	628.352	1189.36	425	425	241	138.658	140	103	173	66417	12.409	8094.09	8267	5525	9392	3877068	796.82	0.0389246	0.837293	0.230574	3.80662
D21	56924	357	1654.78	646.943	1131.32	425	425	280	125.307	125	102	153	145482	8.4494	5280.88	5294	2014	8044	6131099	1360.51	0.017557	0.511768	0.229067	1.44685
D22	56098	357	1684.61	605.612	1120.78	425	425	272	134.785	135	105	167	156485	8.95699	6431.42	6807	2519	8331	7466874	1213.2	0.0437092	1.26038	0.217906	1.89698
D11	59515	357	1610.47	576.353	1178.98	430	430	232	131.108	131	99	169	119702	10.2036	6007	6465	1862	8994	5484388	1877.98	0.0322784	0.803564	0.222317	1.16355
D12	58269	357	1598.74	629.066	1189.36	430	430	241	141.413	142	117	171	67737	8.12869	7689.8	7862	5267	9233	3683414	906.146	0.0516135	1.70768	0.234999	3.22958
D21	56929	357	1661.81	640.618	1131.32	430	430	280	125.761	125	94	175	146009	11.2906	4934.38	5141	1229	8663	5728817	2001.23	0.0202481	0.442118	0.184185	0.767012
D22	56103	357	1696.23	603.675	1120.78	430	430	272	133.37	133	104	163	154843	9.52477	6949.22	7181	3659	8792	8068040	1105.01	0.0394073	1.06176	0.271158	2.68301
D11	59520	357	1618.5	572.672	1178.98	435	435	232	132.692	132	99	163	121148	10.9625	5985.86	6614	1838	9013	5465090	2005.09	0.0271856	0.640703	0.188218	0.945777
D12	58274	357	1613.25	628.352	1189.36	435	435	241	128.883	129	106	158	61735	9.17079	7083	7115	4105	8671	3392755	1024.62	0.0195372	0.538614	0.245546	2.72555
D21	56934	357	1670.6	649.755	1131.32	435	435	280	123.574	122	98	167	143469	10.8133	4773.75	5036	1363	7684	5542329	1730.2	0.0155468	0.349895	0.186671	0.868041
D22	56108	357	1707.85	601.738	1105.29	435	435	272	132.19	132	102	178	153473	10.2084	7749.53	7844	4783	9200	8997206	790.219	0.0338497	0.847949	0.278944	4.27783
D11	59525	357	1626.87	573.676	1178.98	440	440	232	128.462	128	100	162	117286	11.5379	6480.63	7047	2086	9574	5916818	2077.13	0.0171846	0.376199	0.194115	1.01437
D12	58279	357	1621.34	628.828	1189.36	440	440	241	137.618	138	112	168	65919	8.62795	7188.38	7465	4158	9008	3443236	1157.51	0.0432275	1.32184	0.221168	2.24949
D21	56939	357	1677.62	648.7	1131.32	440	440	280	132.245	132	106	165	153536	9.00539	5393.72	5844	1848	8171	6262114	1724.84	0.0339527	0.964448	0.179239	0.950608
D22	56113	357	1710.17	604.063	1105.29	440	440	272	136.633	137	113	171	158631	7.725	7811.98	7855	5445	9228	9069709	763.499	0.0411427	1.39788	0.25031	4.09679
D11	59530	357	1635.23	574.68	1178.98	445	445	232	130.53	130	102	160	119174	10.9717	7312.62	7736	2883	9877	6676425	1631.08	0.0213732	0.49791	0.211328	1.56432
D12	58284	357	1627.05	632.396	1196.49	445	445	241	133.106	132	91	167	63758	11.5772	7924.26	8126	5667	9355	3795720	914.935	0.0235888	0.529913	0.222856	3.1568
D21	56944	357	1689.92	649.755	1141.87	445	445	280	132.229	132	102	163	153518	8.81354	6444.88	7012	2626	8979	7482508	1669.27	0.0318665	0.926653	0.199695	1.28533
D22	56118	357	1721.8	612.586	1105.29	445	445	272	139.453	139	112	165	161905	7.57751	7747.58	7982	3461	9891	8994939	1260.34	0.0441242	1.55545	0.245058	2.41985
D11	59535	357	1648.62	582.043	1178.98	450	450	232	137.383	137	111	161	125431	7.923	7265.56	7602	3184	9799	6633455	1510.78	0.0291013	0.980684	0.188467	1.52527
D12	58289	357	1635.61	641.672	1196.49	450	450	241	130.925	130	101	164	62713	11.4295	6689.03	6976	2401	9680	3204044	1930.68	0.0110566	0.250536	0.132705	0.811809
D21	56949	357	1697.3	658.891	1141.87	450	450	280	130.444	130	102	179	151445	10.6697	5766.58	6249	2192	8485	6695000	1689.4	0.021227	0.508238	0.157093	0.926843
D22	56123	357	1733.42	621.109	1105.29	450	450	272	139.677	140	113	170	162165	9.30461	8070.19	8308	3984	10559	9369495	1310.71	0.0388795	1.1236	0.243191	2.4089
D11	59540	357	1653.64	583.716	1178.98	455	455	232	131.189	131	108	159	119776	9.36329	6714.93	6935	3067	9563	6130730	1532.57	0.0118011	0.326834	0.182166	1.35033
D12	58294	357	1645.12	639.293	1206	455	455	241	130.691	130	111	169	62601	9.01141	6223.25	6145	2952	9687	2980938	1547.8	0.017496	0.498757	0.124227	0.888576
D21	56954	357	1703.28	656.783	1141.87	455	455	280	131.757	132	102	159	152970	8.78427	5749.55	6224	2096	8557	6675224	1827.37	0.023557	0.69041	0.152467	0.832504
D22	56128	357	1736.52	615.298	1105.29	455	455	272	140.202	140	115	173	162774	8.73355	7385.75	7648	3381	9900	8574856	1385.91	0.037134	1.14955	0.208535	1.83912
D11	59545	357	1653.64	579.365	1178.98	460	460	232	141.044	141	99	172	128773	10.2625	8579.69	8934	4368	10731	7833261	1322.12	0.0350108	0.929798	0.193074	2.10033
D12	58299	357	1642.98	634.536	1206	460	460	241	139.484	139	114	166	66813	8.03596	6956.83	7190	3400	9195	3332323	1310.5	0.0430705	1.43345	0.179958	1.61923
D21	56959	357	1708.55	657.485	1141.87	460	460	280	136.45	136	111	182	158418	9.31199	8074.64	8036	5212	10003	9374660	1046.2	0.0301664	0.858174	0.237878	2.96629
D22	56133	357	1735.74	614.91	1105.29	460	460	272	142.68	143	121	176	165652	7.59755	6639.56	6997	2826	8699	7708526	1373.41	0.0204083	0.751196	0.179132	1.46886
D11	59550	357	1648.62	574.011	1172.29	465	465	232	138.217	138	115	160	126192	7.18727	6277.76	6514	2618	8454	5731598	1189.69	0.0169543	0.641218	0.182081	1.62562
D12	58304	357	1649.64	636.677	1191.73	465	465	241	132.501	132	107	158	63468	9.21702	6482.09	6530	4994	7780	3104922	651.402	0.022553	0.634127	0.168478	2.86959
D21	56964	357	1716.63	656.431	1141.87	465	465	280	135.127	135	110	163	156882	7.1203	6172.8	6253	3583	8224	7166626	1119.16	0.0231605	0.859164	0.208856	1.90586
D22	56138	357	1739.23	611.036	1105.29	465	465	272	143.246	143	113	176	166309	9.51539	6145.93	6296	3809	7855	7135428	822.769	0.0169075	0.500592	0.178211	2.2597
D11	59555	357	1648.29	573.007	1172.29	470	470	232	142.516	142	119	169	68265	7.43559	6953.96	7009	4673	8629	3330947	854.518	0.0216701	0.813069	0.213585	2.86445
D12	58309	357	1659.16	638.342	1191.73	470	470	241	133.983	133	106	161	64178	9.88849	7830.64	7868	6417	8984	3750877	547.811	0.0190765	0.507274	0.181503	4.39184
D21	56969	357	1726.47	655.026	1141.87	470	470	280	138.08	138	112	181	160311	9.02504	7411.93	7571	4777	9068	8605247	917.242	0.0311656	0.924824	0.228593	3.00699
D22	56143	357	1748.53	622.659	1105.29	470	470	272	145.32	145	113	183	168716	9.62031	6278.8	6578	3085	8456	7289681	1214.28	0.0189902	0.563021	0.163519	1.45338
D11	59570	357	1656.99	572.337	1172.29	475	475	232	139.255	139	118	158	66703	8.14165	7037.38	7200	4693	8707	3370905	868.61	0.0166417	0.559959	0.174124	2.40304
D12	58314	357	1667.48	640.482	1191.73	475	475	241	139.207	139	117	166	66680	8.24856	7615.09	7669	5508	9211	3647630	793.6	0.0344039	1.12261	0.154112	2.56267
D21	56974	357	1734.2	656.783	1141.87	475	475	280	135.589	135	103	173	157419	10.0613	7345.65	7397	4915	9331	8528304	998.974	0.0256123	0.673077	0.213193	2.58434
D22	56148	357	1758.22	623.821	1105.29	475	475	272	145.538	145	119	180	168970	9.56991	6405.56	6806	2810	8763	7436858	1446.2	0.014072	0.422073	0.178169	1.33962
D11	59575	357	1676.06	571.668	1175.63	480	480	232	138.854	139	117	158	66511	6.78322	6862.14	6784	4897	8645	3286965	825.545	0.0151351	0.6104	0.147702	2.13947
D12	58319	357	1677	642.385	1191.73	480	480	241	140.138	140	116	175	67126	8.53015	8140.2	8357	5249	10147	3899157	1127.76	0.0298466	0.952249	0.168614	2.08291
D21	56979	357	1744.04	658.891	1127.81	480	480	280	142.599	142	115	191	165558	9.7891	7427.56	7551	3999	9797	8623398	1373.59	0.0291631	0.825573	0.208712	1.86743
D22	56153	357	1767.51	621.109	1109.16	480	480	272	151.253	151	120	187	175605	10.4909	7513.28	7743	4196	9445	8722921	1053.47	0.0229037	0.64564	0.195509	2.33265
D11	59580	357	1688.11	578.361	1175.63	485	485	232	137.914	138	114	163	66061	8.60567	6702.47	6750	3542	9043	3210483	1037.81	0.00585658	0.186622	0.123856	1.42349
D12	58324	357	1685.8	647.855	1184.6	485	485	241	140.948	140	114	171	67514	9.79729	8662.43	8733	6415	10367	4149302	817.912	0.0238973	0.671544	0.162457	2.96022
D21	56984	357	1753.18	665.568	1127.81	485	485	280	139.844	140	113	169	162359	7.86013	6870.73	6920	2990	9837	7976918	1508.55	0.0228899	0.796269	0.194074	1.4805
D22	56158	357	1777.97	629.632	1109.16	485	485	272	150.713	151	114	194	174978	12.4148	7457.18	7765	3814	9413	8657783	1239.16	0.0198777	0.473216	0.192734	1.94488
D11	59585	357	1690.12	569.66	1175.63	490	490	232	144.992	145	122	174	69451	9.39108	8756.18	8945	4942	10834	4194210	1211.27	0.0238588	0.719559	0.178051	2.18516
D12	58329	357	1688.17	647.618	1184.6	490	490	241	141.656	142	121	171	67853	8.17924	8346.09	8304	5734	10406	3997776	995.289	0.0244505	0.826699	0.179619	2.55373
D21	56989	357	1759.85	661.351	1134.84	490	490	280	142.614	142	117	170	68312	8.36529	7861.49	7918	5361	9949	3765653	1060.04	0.0254285	0.845524	0.18457	2.31108
D22	56163	357	1788.82	628.083	1109.16	490	490	272	148.622	148	117	183	172550	11.1831	7235.09	7570	2420	9496	8399934	1483.69	0.0172735	0.451329	0.173109	1.43917
D11	59590	357	1686.44	581.039	1175.63	495	495	232	143.541	143	113	181	68756	9.97014	8111.12	8311	3783	10781	3885227	1453.97	0.00455178	0.130471	0.155167	1.49869
D12	58334	357	1685.56	658.796	1184.6	495	495	241	144.265	144	116	176	69103	9.99742	9250.29	9488	6155	11096	4430889	1125.2	0.02933	0.822359	0.182806	2.54115
D21	57004	357	1760.2	658.188	1134.84	495	495	280	134.207	134	98	177	64285	11.4289	7789.37	7653	4668	10160	3731108	991.58	-0.000874	-0.0205342	0.207782	2.70287
D22	56168	357	1796.57	628.858	1109.16	495	495	272	151.062	151	123	189	175383	9.53838	7417.49	7666	4057	9388	8611711	1183.47	0.0045131	0.142308	0.176584	1.88131
D11	59595	357	1690.12	585.055	1175.63	500	500	232	145.033	146	114	170	69471	8.18554	8527	8831	4059	10714	4084431	1449.04	0.00554329	0.195352	0.157404	1.60058
D12	58339	357	1695.55	667.834	1179.84	500	500	241	148.516	148	126	177	71139	9.28845	9371.67	9490	7016	11381	4489032	1023.26	0.0315909	0.979294	0.177471	2.76083
D21	57009	357	1773.91	655.377	1134.84	500	500	280	143.476	144	110	178	68725	10.3693	7803.54	8221	4661	9817	3737896	1147.29	0.0192413	0.522419	0.171443	1.99089
D22	56173	357	1803.16	639.705	1109.16	500	500	272	151.182	151	118	188	175522	10.4174	7459.42	7964	3264	10483	8660384	1765.13	0.0153109	0.437692	0.16318	1.18571
D11	59600	357	1697.48	582.377	1175.63	505	505	232	149.632	150	117	189	136614	9.99859	8732.42	9015	5219	11161	7972699	1508.03	0.0224495	0.657175	0.16753	1.6618
D12	58344	357	1701.49	670.45	1179.84	505	505	241	153.328	153	115	195	73444	11.5639	10488	10731	7003	12656	5023753	1323.11	0.0325827	0.836779	0.1796	2.41379
D21	57014	357	1782.69	648.7	1124.3	505	505	280	151.351	151	124	181	72497	10.7496	8853.93	9175	3734	10856	4241032	1406.36	0.0180333	0.498809	0.217712	2.25116
D22	56178	357	1805.87	635.056	1109.16	505	505	272	153.08	154	121	185	177726	11.7086	8849.31	9332	4247	11419	1.03E+07	1674.53	0.0144598	0.372711	0.162948	1.48093
D11	59616	357	1701.5	581.373	1165.59	510	510	232	151.314	151	121	181	138150	9.12419	9500.53	9825	4897	11719	8673987	1390.34	0.0149044	0.487085	0.175751	2.04286
D12	58349	357	1707.2	673.067	1179.84	510	510	241	142.605	142	115	183	68308	11.0702	8815.84	9193	5421	11391	4222788	1574.22	0.0103367	0.26359	0.168592	1.61585
D21	57019	357	1786.91	642.375	1124.3	510	510	280	153.8	153	123	189	73670	11.988	9131.27	9388	5320	10906	4373879	1072.69	0.011392	0.289013	0.19314	2.75594
D22	56183	357	1809.35	635.444	1109.16	510	510	272	150.874	151	111	195	175165	11.8488	8656.74	8998	4850	10805	1.01E+07	1294.74	0.0142047	0.356678	0.156591	1.81046
D11	59621	357	1707.86	585.389	1165.59	515	515	232	152.479	152	121	196	139213	10.2643	9525.41	9718	5442	11665	8696695	1328.27	0.0167162	0.488482	0.178216	2.16944
D12	58354	357	1716	683.532	1179.84	515	515	241	146.144	146	114	183	70003	11.3658	9630.18	9749	6973	11191	4612854	936.082	0.0183922	0.464439	0.180602	3.14752
D21	57024	357	1784.8	645.538	1124.3	515	515	280	166.042	166	133	212	79534	13.0179	8914.78	9436	4797	11281	4270179	1742.82	0.0186663	0.467445	0.140308	1.25877
D22	56188	357	1813.23	640.093	1109.16	515	515	272	152.108	152	116	196	176597	13.5512	8569.66	9015	4455	10829	9949377	1461.02	0.0166375	0.367389	0.153154	1.55804
D11	59626	357	1710.54	587.397	1165.59	520	520	232	153.823	153	117	193	140440	10.3834	8000.58	8476	3253	11063	7304533	1858.84	0.0137486	0.401828	0.153968	1.14854
D12	58359	357	1720.04	683.056	1179.84	520	520	241	149.549	149	118	195	71634	10.5732	9940.95	9925	7857	11588	4761717	933.896	0.0216622	0.599796	0.168753	3.07389
D21	57029	357	1789.72	637.807	1124.3	520	520	280	167.576	167	136	203	80269	10.6381	9410.63	9814	5131	11957	4507691	1533.38	0.00749127	0.234257	0.130603	1.41789
D22	56193	357	1818.27	638.156	1109.16	520	520	272	153.614	153	116	210	178346	10.6855	8752.81	9079	4775	11175	1.02E+07	1416.6	0.00703536	0.200866	0.14168	1.53353
D11	59631	357	1718.23	596.099	1165.59	525	525	232	155.502	155	117	188	141973	9.71424	8164.38	8568	3856	11089	7454083	1659.75	0.00703428	0.223631	0.142461	1.22677
D12	58364	357	1726.94	692.808	1179.84	525	525	241	150.63	151	119	183	72152	9.4315	8978.77	9334	5928	11247	4300831	1396.55	0.0224405	0.701064	0.142796	1.60671
D21	57034	357	1796.4	647.998	1124.3	525	525	280	164.157	163	110	212	78631	13.5142	10681	10876	7774	11798	5116177	741.864	0.0121325	0.291213	0.15364	3.83487
D22	56198	357	1820.2	651.328	1109.16	525	525	272	153.935	154	121	191	178719	9.77982	8620.42	9011	4922	11289	1.00E+07	1650.88	0.0023427	0.0735763	0.107985	1.01782
D11	59636	357	1722.92	595.095	1165.59	530	530	232	159.877	160	132	194	145968	9.48014	8784.51	9092	4444	11531	8020259	1607.03	0.00926439	0.309609	0.164688	1.54588
D12	58369	357	1732.17	694.71	1179.84	530	530	241	152.418	152	124	186	73008	10.6942	9397.96	9582	7036	11820	4501621	1112.84	0.0198192	0.553962	0.148362	2.1821
D21	57039	357	1795.69	640.97	1124.3	530	530	280	163.762	164	132	198	78442	11.9769	8153.02	8439	3173	11217	3905298	1898.94	-0.00957793	-0.264455	0.110285	0.852941
D22	56203	357	1825.24	646.679	1109.16	530	530	272	153.602	153	121	186	178332	10.0067	9146.38	9541	5176	11546	1.06E+07	1604.16	0.0048535	0.148281	0.152173	1.50609
D11	59641	357	1733.96	593.756	1165.59	535	535	232	156.858	157	125	191	143211	10.8532	9128.99	9696	3585	11831	8334767	1742.65	0.0144564	0.411913	0.138068	1.27106
D12	58374	357	1736.22	696.375	1179.84	535	535	241	153.908	154	121	182	73722	9.42976	10105.7	10223	8204	11962	4840619	834.855	0.0207132	0.66242	0.136067	2.89957
D21	57044	357	1798.51	640.97	1124.3	535	535	280	162.106	162	132	209	77649	10.6368	7545.97	7785	3004	11377	3614519	2206.09	-0.00102055	-0.0311384	0.0841528	0.531007
D22	56208	357	1830.28	642.03	1109.16	535	535	272	154.052	154	118	195	178854	11.6427	9794.98	10221	5305	11762	1.14E+07	1436.21	0.014232	0.37134	0.149995	1.77908
D11	59646	357	1741.99	601.453	1165.59	540	540	232	160.701	160	131	194	146720	9.26495	9272.36	9655	4026	11402	8465669	1433.04	0.0116365	0.399027	0.141587	1.605
D12	58379	357	1738.83	704.224	1179.84	540	540	241	153.61	153	120	195	73579	11.8175	9246.69	9600	6164	12136	4429163	1495.43	0.0135294	0.34703	0.120611	1.33101
D21	57049	357	1805.89	643.781	1131.32	540	540	280	156.403	157	126	189	74917	10.1453	6182.35	6424	2630	9381	2961348	1874.59	1.29E-04	0.0039735	0.0592794	0.369123
D22	56213	357	1839.96	646.292	1109.16	540	540	272	151.932	151	117	196	176393	10.5674	9509.6	9937	5088	12217	1.10E+07	1624.2	0.0129208	0.366794	0.157057	1.58948
D11	59651	357	1744.34	596.768	1165.59	545	545	232	159.288	159	125	192	145430	10.1962	8508.84	8982	3728	10814	7768574	1699.33	0.01313	0.404925	0.148412	1.29418
D12	58384	357	1738.36	707.792	1179.84	545	545	241	157.735	158	131	196	75555	11.1349	11585.3	11801	9305	13324	5549351	1003.71	0.016664	0.46438	0.140388	2.84189
D21	57054	357	1821	643.078	1131.32	545	545	280	156.996	157	123	193	75201	11.1616	8528.6	9418	2738	11255	4085201	2244.9	0.00814499	0.227279	0.151182	0.997853
D22	56218	357	1848.48	642.417	1109.16	545	545	272	150.839	151	114	184	175124	8.98106	9001.83	9352	4359	11674	1.05E+07	1611.94	0.0129673	0.430003	0.161222	1.55067
D11	59656	357	1749.36	597.103	1168.94	550	550	232	158.582	159	126	190	144785	10.5691	8249.68	8600	3643	10596	7531958	1635.86	0.0113194	0.335875	0.132271	1.17824
D12	58389	357	1749.54	709.219	1179.84	550	550	241	162.205	162	126	201	77696	12.679	12759.3	12869	10501	14376	6111701	827.725	0.0191452	0.480652	0.150279	4.02777
D21	57059	357	1829.08	644.484	1131.32	550	550	280	163.852	163	126	204	78485	12.027	10256.5	10491	7260	11667	4912857	851.253	0.0137237	0.36887	0.163292	3.38257
D22	56223	357	1854.3	643.967	1109.16	550	550	272	151.43	151	120	182	175810	10.0244	9047.78	9503	4228	11535	1.05E+07	1671.92	0.0170432	0.506286	0.166182	1.54232
D11	59661	357	1754.38	597.437	1168.94	555	555	232	160.233	161	124	202	146293	10.87	7823.92	8492	2619	10790	7143243	2134.88	0.00751672	0.219953	0.113853	0.749199
D12	58394	357	1758.81	709.932	1179.84	555	555	241	164.39	165	135	194	78743	11.0817	12809.2	13149	9685	14836	6135587	1312	0.0207867	0.604161	0.146801	2.49952
D21	57064	357	1831.89	641.672	1131.32	555	555	280	162.121	162	136	193	77656	11.0407	9930.71	10071	6497	11978	4756812	1063.3	0.00449614	0.131451	0.144724	2.36153
D22	56228	357	1857.78	644.742	1109.16	555	555	272	152.014	152	124	181	176488	9.49345	9009.48	9297	3468	11795	1.05E+07	1820.52	0.0134899	0.426264	0.150075	1.29157
D11	59666	357	1756.38	603.461	1168.94	560	560	232	163.057	163	126	206	148871	11.2006	8328.82	8970	2902	11059	7604210	1874.08	0.00321922	0.0934295	0.134424	1.05323
D12	58399	357	1764.52	716.83	1179.84	560	560	241	166.09	166	127	201	79557	12.121	12388.5	12711	9780	14606	5934103	1083.77	0.0208841	0.560627	0.157167	3.10512
D21	57069	357	1830.13	641.672	1131.32	560	560	280	170.914	170	139	211	81868	11.9003	9858.2	10168	6349	11770	4722077	1298.19	0.00759559	0.216533	0.167927	2.1837
D22	56233	357	1861.27	645.517	1109.16	560	560	272	156.289	156	122	197	181452	10.013	9484.57	9808	4617	12229	1.10E+07	1662.81	0.0153197	0.471021	0.201001	1.90924
D11	59671	357	1758.73	603.796	1165.59	565	565	232	187.248	186	135	248	170957	18.7507	4913.06	5181	2475	6607	4485622	1023.17	-0.00162576	-0.032523	0.0750684	0.670585
D12	58404	357	1769.28	722.062	1179.84	565	565	241	165.388	165	133	217	79221	11.5731	8511.44	8708	7332	9574	4076979	532.957	0.00686511	0.194877	0.109563	3.15393
D21	57074	357	1829.08	639.564	1141.87	565	565	280	176.392	177	132	204	84492	10.8659	7124.32	7302	5131	8322	3412551	744.029	0.00554521	0.179045	0.125084	2.12912
D22	56238	357	1864.76	646.292	1109.16	565	565	272	161.946	162	121	192	188019	10.1789	7419.25	7602	3545	9124	8613753	1093.33	0.00946869	0.298467	0.204148	2.30093
D11	59676	357	1760.4	605.469	1165.59	570	570	232	196.744	196	145	272	179627	20.049	4970.58	5137	2361	7203	4538139	1280.96	-0.000662	-0.0130062	0.0712509	0.51618
D12	58409	357	1778.08	729.911	1175.08	570	570	241	174.72	175	145	214	83691	11.8624	9028.86	9037	7405	10184	4324824	513.347	0.0125306	0.364557	0.107517	3.41489
D21	57079	357	1830.83	641.672	1141.87	570	570	280	180.307	180	147	232	86367	12.8569	7574.34	7803	4294	9042	3628107	951.238	0.00344267	0.0962292	0.158617	2.18019
D22	56243	357	1863.59	637.768	1101.41	570	570	272	170.74	170	141	217	198229	12.2964	7214.8	7603	3017	9075	8376386	1303.45	0.00207144	0.0574064	0.1683	1.59474
D11	59681	357	1768.77	607.812	1165.59	575	575	232	191.149	190	138	242	174519	17.2451	5522.7	5754	2668	7535	5042223	1315.4	-0.00031	-0.0068687	0.076086	0.59372
D12	58414	357	1783.55	731.814	1175.08	575	575	241	171.975	172	133	207	82376	12.0818	8927.96	9082	7097	9970	4276494	579.848	0.0137197	0.385292	0.127707	3.48729
D21	57084	357	1838.21	634.996	1134.84	575	575	280	192.754	193	154	251	92329	14.5024	7343.36	7707	3552	9188	3517470	1331.81	0.00310309	0.0822321	0.150547	1.44295
D22	56248	357	1869.79	636.993	1101.41	575	575	272	167.286	167	123	208	194219	12.6112	6252.09	6740	2376	8700	7258677	1659.11	0.00389642	0.10297	0.122701	0.823692
D11	59686	357	1772.11	611.159	1165.59	580	580	232	201.041	200	152	270	183550	18.7505	5422.49	5740	2531	7662	4950737	1349.54	-4.13e-06	-8.86e-05	0.0666362	0.502037
D12	58419	357	1782.83	728.484	1175.08	580	580	241	175.699	176	136	205	84160	11.2993	8737.61	8800	6594	10040	4185316	675.286	0.00592588	0.183204	0.109678	2.55775
D21	57089	357	1843.84	636.401	1134.84	580	580	280	208.148	207	163	270	99703	17.2255	7428.82	7667	4317	9181	3558406	1080.16	-0.00526253	-0.127855	0.15322	1.82754
D22	56253	357	1875.99	636.219	1101.41	580	580	272	174.214	174	134	222	202263	13.2646	6503.83	6918	2526	8568	7550951	1512.41	9.99E-04	0.0262063	0.147616	1.10629
D11	59691	357	1772.11	612.832	1175.63	585	585	232	177.754	177	131	226	162289	14.9729	6249.89	6405	3781	7694	5706152	843.591	-0.000131	-0.00310162	0.0618667	0.863292
D12	58424	357	1786.88	732.765	1175.08	585	585	241	183.735	184	153	212	88009	11.0479	7048.4	7091	4499	9442	3376182	1170.95	0.00316346	0.104889	0.0694731	0.782039
D21	57094	357	1852.62	653.971	1145.38	585	585	280	182.123	182	144	227	87237	13.3589	6740.77	6892	4278	7708	3228829	604.157	-0.000528	-0.0144157	0.138902	2.72151
D22	56258	357	1889.16	639.318	1101.41	585	585	272	172.767	173	131	214	200583	13.888	6120.85	6453	2646	8636	7106312	1416.91	-0.00119485	-0.0297636	0.161723	1.20273
D11	59696	357	1775.46	619.191	1175.63	590	590	232	178.291	178	141	252	162780	14.6087	5984.71	6249	3111	7643	5464043	1110.97	-0.00242652	-0.0593729	0.0576474	0.587234
D12	58429	357	1790.92	737.046	1175.08	590	590	241	183.23	184	146	210	87767	10.0439	6995.96	7037	4754	9380	3351066	1305.96	0.00675831	0.244926	0.0761846	0.758449
D21	57099	357	1862.81	662.405	1145.38	590	590	280	176.067	176	131	216	84336	11.9546	6604.98	6753	4948	7373	3163786	514.086	-0.00152259	-0.0449177	0.12157	2.78526
D22	56263	357	1890.33	642.417	1113.03	590	590	272	170.977	171	129	232	198504	12.6161	6017.29	6475	2415	8030	6986079	1404.37	-0.00452215	-0.123128	0.126069	0.959389
D11	59701	357	1780.82	623.207	1175.63	595	595	232	189.401	188	141	253	277473	17.2489	5735.49	6108	2829	7381	8402499	1185.37	-0.00613892	-0.13565	0.110105	0.959816
D12	58434	357	1791.87	742.279	1189.36	595	595	241	176.839	177	148	229	84706	9.84106	9003.73	9192	7302	10563	4312785	772.779	0.00703853	0.25119	0.0921046	1.96523
D21	57104	357	1862.81	664.513	1145.38	595	595	280	185.846	186	142	227	89020	12.8314	6754.5	7013	4203	7811	3235406	796.228	-0.0018393	-0.0533776	0.116723	1.77336
D22	56268	357	1894.59	643.192	1113.03	595	595	272	176.889	177	143	212	84730	12.1317	6809.81	7110	3730	8150	3261897	909.816	-0.00247927	-0.072479	0.132044	1.74609
D11	59716	357	1785.84	622.203	1188.69	600	600	232	175.257	175	136	229	256752	14.0324	6378.49	6521	4259	7667	9344484	757.495	8.99E-04	0.0224325	0.132188	1.96626
D12	58439	357	1798.77	734.668	1189.36	600	600	241	174.649	174	142	208	83657	10.3047	8874.06	8842	6904	10443	4250673	808.861	0.00276121	0.0933392	0.0911042	1.8321
D21	57109	357	1871.25	657.134	1145.38	600	600	280	181.593	182	144	214	86983	11.0992	6473.52	6761	3341	8205	3100817	1182.6	0.00320182	0.104435	0.0978946	0.976179
D22	56283	357	1901.56	638.543	1113.03	600	600	272	171.303	171	138	227	82054	13.677	7296.77	7600	4306	8499	3495154	884.729	2.45E-04	0.00613233	0.151404	2.169
D11	59721	357	1788.85	620.195	1188.69	605	605	232	182.315	181	138	238	267091	16.1184	6342.19	6491	4274	7443	9291302	712.571	-0.00176698	-0.0400434	0.123595	1.95809
D12	58444	357	1805.43	745.133	1189.36	605	605	241	175.415	175	129	211	84024	11.2499	7555.34	7715	5566	9649	3619010	1048.81	0.00210961	0.0656501	0.0786149	1.05009
D21	57114	357	1871.95	659.945	1159.44	605	605	280	183.577	183	141	241	213133	14.4453	6138.3	6343	2624	7962	7126569	1144.59	7.18E-04	0.0182287	0.107495	1.04106
D22	56288	357	1910.08	640.093	1113.03	605	605	272	174.035	174	138	221	83363	12.5145	6751.82	6922	3973	8201	3234123	880.235	-0.00331051	-0.0923826	0.154389	2.05171
D11	59726	357	1791.86	618.187	1195.38	610	610	232	178.962	179	130	239	262179	15.4939	6679.79	6792	4793	7774	9785891	643.782	-0.0031569	-0.0731584	0.135335	2.47366
D12	58449	357	1810.66	746.798	1201.25	610	610	241	174.939	174	142	212	83796	11.0699	8489.27	8606	6915	9776	4066361	674.88	0.00791588	0.248227	0.0868032	2.00936
D21	57129	357	1875.81	652.566	1159.44	610	610	280	188.016	188	144	236	218287	15.3855	6483.32	6746	2856	8572	7527130	1184.8	0.0053605	0.130316	0.12127	1.18366
D22	56293	357	1907.37	631.57	1113.03	610	610	272	180.53	180	150	219	86474	12.4908	6931.78	7274	3525	8654	3320325	1291.79	0.00419258	0.120685	0.119784	1.14802
D11	59731	357	1791.52	623.541	1198.73	615	615	232	182.441	182	139	235	267276	15.4621	6665.95	6770	4641	8024	9765616	676.975	-0.00259177	-0.0613209	0.109402	1.94203
D12	58454	357	1809.71	757.976	1201.25	615	615	241	176.81	176	148	226	84692	11.1833	8171.14	8412	6383	9457	3913976	748.324	6.88E-04	0.0217327	0.0917869	1.83597
D21	57134	357	1872.65	652.566	1159.44	615	615	280	202.869	202	151	266	235531	16.5553	5921.71	6141	2741	7576	6875108	1036.95	-0.00458275	-0.112831	0.104728	1.08275
D22	56298	357	1905.82	632.344	1113.03	615	615	272	191.925	191	147	247	91932	14.045	6528.71	6850	3677	8112	3127252	1099.34	-0.00660035	-0.181586	0.13339	1.39787
D11	59736	357	1804.58	620.195	1198.73	620	620	232	177.119	176	138	231	259479	14.7853	7971.06	8133	5362	9603	1.17E+07	854.714	-0.0028425	-0.068297	0.159963	2.57218
D12	58459	357	1809.95	749.652	1201.25	620	620	241	182.764	183	147	237	87544	11.4811	6724.44	6912	4705	8699	3221008	1003.61	0.00664327	0.210108	0.0538029	0.684173
D21	57139	357	1875.11	652.214	1159.44	620	620	280	204.612	204	157	260	237554	17.1895	5439.15	5766	2504	7108	6314858	1153.69	-0.00041	-0.00975685	0.088819	0.76917
D22	56303	357	1909.31	631.182	1113.03	620	620	272	183.902	182	146	219	88089	13.4443	5731.18	5922	2949	7924	2745237	1286.45	-0.00678079	-0.186772	0.0883803	0.723531
D11	59741	357	1807.25	627.223	1198.73	625	625	232	189.402	188	139	244	277474	15.9201	8658.07	8857	6030	10123	1.27E+07	803.807	-0.00172208	-0.0410459	0.15282	2.85573
D12	58464	357	1807.81	743.944	1210.76	625	625	241	180.357	180	148	220	86391	11.5344	8668.37	8843	6810	10152	4152147	828.426	0.00782677	0.242866	0.104193	1.97473
D21	57144	357	1875.11	651.16	1166.46	625	625	280	214.686	213	158	282	249251	19.9082	5383.79	5634	2469	7185	6250585	1203.32	-0.00369948	-0.0800855	0.0814241	0.673742
D22	56308	357	1913.18	625.758	1113.03	625	625	272	179.044	179	150	212	85762	10.4963	5748.73	5981	2544	7811	2753641	1407.38	-0.00912575	-0.314199	0.0963628	0.718034
D11	59746	357	1809.93	627.223	1202.07	626	626	232	182.478	182	138	232	267330	15.3655	8809.6	8923	6347	10529	1.29E+07	895.521	8.85E-05	0.00210177	0.16422	2.77524
D11	59751	357	1814.62	629.231	1202.07	627	627	232	185.502	185	138	237	271761	15.9442	9032.27	9193	6401	10838	1.32E+07	915.786	-0.000198	-0.00461803	0.15875	2.70245
D11	59756	357	1818.63	629.9	1202.07	628	628	232	188.137	187	141	254	275620	16.9604	8762.54	8917	6103	10452	1.28E+07	934.557	-0.00147603	-0.0327946	0.147509	2.41055
D11	59761	357	1814.95	626.888	1202.07	629	629	232	189.261	188	121	253	277267	17.2134	8584.32	8697	5374	10547	1.26E+07	1064.73	-0.00106121	-0.0233607	0.165548	2.29028
D111	59766	357	1808.93	625.549	1202.07	630	630		192.362	191	144	250	281811	16.9556	7517.94	7621	4524	10128	1.10E+07	1264.68	-0.00329633	-0.0750415	0.17885	1.80376
D112	59776	357	1835.7	619.525	1188.35	630	630		225.719	224	152	320	330678	28.7369	7674.34	7855	4686	9483	1.12E+07	960.898	-0.000881	-0.0138516	0.149384	2.07603
D12	58469	357	1810.42	747.036	1217.9	630	630	241	187.595	188	152	225	89858	11.4705	8289.96	8457	6268	10193	3970892	1075.5	-0.00215312	-0.0705789	0.0881299	1.24858
D21	57149	357	1888.82	638.861	1166.46	630	630	280	206.331	205	154	272	188380	19.0891	6450.82	6528	3902	8260	5889603	813.477	-0.00224736	-0.0486921	0.107568	1.54033
D22	56313	357	1917.06	622.659	1128.53	630	630	272	169.998	171	133	202	81429	10.6283	7630.81	7642	5975	8851	3655158	644.768	0.00225246	0.0718936	0.149737	3.08267
D111	59771	357	1808.93	629.231	1212.11	631	631		183.351	182	141	242	268609	14.6562	7199.1	7107	5245	9363	1.05E+07	769.745	5.50E-04	0.0137518	0.191807	3.01037
D112	59781	357	1842.73	620.864	1188.35	631	631		223.629	221	142	312	327616	29.2124	7856.03	8016	5209	9390	1.15E+07	776.616	-0.000405	-0.00620757	0.16547	2.8724
D111	59976	357	1806.48	630.459	1212.38	632	632		188.733	188	146	245	276494	15.5274	6840.31	6910	4554	8699	1.00E+07	739.924	0.00203296	0.0493203	0.202738	3.11661
D112	59786	357	1846.41	622.537	1185	632	632		230.364	227	162	338	337483	31.7435	7325.94	7417	4884	8893	1.07E+07	804.253	-0.00188684	-0.0274375	0.158159	2.48786
D111	59971	357	1805.91	633.321	1212.38	633	633		188.795	187	145	235	276584	14.6364	6516.85	6746	3810	8331	9547182	1017.54	2.78E-04	0.00716623	0.202771	2.15942
D111	59966	357	1806.48	635.61	1212.38	634	634		191.445	191	142	257	280467	16.1307	5993.54	6229	2823	8045	8780542	1212.03	2.61E-04	0.00620275	0.191773	1.59145
D111	59986	357	1805.34	636.755	1229.55	635	635		171.472	171	136	210	251206	12.5921	6212.28	6415	2948	8019	9100987	905.099	0.00619519	0.167685	0.229964	2.56656
D112	59791	357	1849.09	621.199	1185	635	635		222.868	221	155	324	326501	30.1079	7549.11	7676	3368	9783	1.11E+07	1189.09	-0.00240081	-0.0356286	0.183691	1.97044
D12	58474	357	1821.37	755.836	1234.55	635	635	241	185.353	184	146	219	88784	12.6472	9624.68	9742	8176	10741	4610220	596.833	0.00626542	0.182504	0.0716975	2.15772
D21	57164	357	1887.41	630.427	1152.41	635	635	280	234.38	232	174	308	213989	25.7523	6892.83	7019	3450	9924	6293154	1394.45	-0.0156067	-0.288586	0.096362	0.868912
D22	56318	357	1925.58	635.056	1140.15	635	635	272	166.031	166	129	206	79529	11.6356	6447.91	6587	4189	7704	3088548	745.012	0.00104183	0.0297016	0.128086	1.96538
D12	58489	357	1816.37	758.928	1234.55	638	638	241	189.783	190	144	225	90906	10.751	9541.44	9687	8024	10867	4570348	755.897	0.00405359	0.142534	0.0615409	1.46355
D122	58499	357	1804	771.296	1234.55	639	639		183.401	183	152	227	87849	11.9026	8680.83	8683	5967	11460	4158116	1306.77	0.00578939	0.177385	0.0975413	1.18076
D111	59981	357	1801.9	631.603	1229.55	640	640		180.905	180	141	235	265026	13.1132	6636.2	6697	4358	8370	9722029	880.387	0.00172023	0.0473817	0.236968	2.88807
D112	59796	357	1849.42	626.888	1198.39	640	640		226.193	223	149	321	331373	29.8971	6735.89	6873	4202	8927	9868075	1000.48	-0.00623963	-0.0950074	0.155792	1.81502
D121	58479	357	1825.65	750.128	1234.55	640	640	331	190.33	191	151	224	91168	11.7286	8975.23	8967	7080	10764	4299136	927.795	0.00727915	0.234542	0.131855	2.25387
D122	58504	357	1798.06	770.344	1234.55	640	640		185.482	186	151	228	88846	12.7453	7824.77	7688	5728	9957	3748064	909.675	0.00480434	0.139166	0.14089	2.12447
D21	57169	357	1884.6	633.239	1166.46	640	640	280	227.181	225	167	305	207416	23.6544	7620.09	7682	5159	9488	6957145	926.2	-0.0103727	-0.20133	0.0983019	1.47274
D22	56323	357	1927.91	638.543	1140.15	640	640	272	168.399	169	138	208	80663	10.6595	5869.1	6025	3322	7382	2811299	782.545	-0.000379	-0.0119845	0.116071	1.56
D121	58494	357	1828.5	752.03	1234.55	641	641	331	192.04	192	149	230	91987	12.5368	8975.5	8909	7613	10522	4299265	590.512	0.00249208	0.0761579	0.138336	3.69423
D122	58509	357	1803.29	776.766	1234.55	641	641		184.075	184	145	228	88172	12.5628	8646.41	8559	6846	10877	4141628	954.026	0.00766289	0.222853	0.140731	2.23621
D121	58902	357	1827.72	750.647	1234.55	642	642	331	195.703	195	162	236	85131	12.0164	8294.17	8487	6280	10207	3607963	957.359	0.0065851	0.213092	0.0477954	0.790383
D122	58514	357	1804	778.907	1234.55	642	642		185.553	186	153	216	88880	11.0913	7985.32	8016	6019	10468	3824968	961.151	0.0106076	0.351197	0.147739	2.13886
D121	58907	357	1829.8	751.166	1234.55	643	643	331	193.418	194	158	231	84137	13.6182	7940.53	8134	6120	9412	3454132	909.992	0.00276078	0.0782064	0.0544241	0.900778
D122	58519	357	1804.72	781.761	1234.55	643	643		182.797	183	150	219	87560	12.1095	7832.45	7862	5885	9742	3751743	999.054	0.0107155	0.320081	0.163206	2.19998
D122	58524	357	1804.48	779.382	1234.55	644	644		181.242	181	147	226	86815	11.9516	7157.25	7148	5138	9521	3428323	1145.09	0.00878321	0.26407	0.165332	1.77355
D111	59991	357	1803.62	642.479	1241	645	645		180.017	180	142	228	263725	13.4589	5546.27	5561	3748	7174	8125288	744.335	0.00386992	0.103124	0.201161	2.49577
D112	59801	357	1846.41	629.565	1215.12	645	645		205.259	203	152	293	300705	25.0814	5770.29	5957	3520	7301	8453473	886.63	-0.0130048	-0.21566	0.131026	1.50789
D121	58912	357	1830.32	751.166	1234.55	645	645	331	191.727	191	156	237	91837	13.2072	6689.85	6742	4689	8721	3204436	1048.27	-0.000706	-0.0205162	0.0777298	0.920553
D122	58529	357	1800.67	778.907	1234.55	645	645		180.276	180	148	216	86352	11.8162	7050.53	7045	4964	9602	3377204	1185.26	0.0067389	0.20425	0.164824	1.68344
D21	57174	357	1893.38	637.807	1166.46	645	645	280	232.067	230	169	297	211877	21.981	5314.04	5589	2448	7566	4851718	1265.37	-0.0135762	-0.290609	0.0695076	0.545864
D22	56328	357	1927.52	636.606	1147.9	645	645	272	171.735	171	141	210	82261	12.5144	5326.68	5474	3025	7049	2551478	1013.71	-0.0120738	-0.335428	0.0864525	0.836254
D111	59996	357	1797.9	648.203	1241	650	650		180.313	179	142	227	264158	13.9142	5402.47	5563	2781	7249	7914615	857.647	-0.0044615	-0.11615	0.208488	2.17346
D112	59806	357	1845.41	633.916	1215.12	650	650		219.403	216	159	309	321425	29.5808	6209.16	6403	4030	7455	9096426	761.776	-0.0100623	-0.150783	0.150549	2.13309
D121	58922	357	1827.72	753.243	1250.12	650	650	331	178.605	179	149	220	85552	10.9747	9174.98	9199	8085	10064	4394816	398.49	0.00470013	0.152267	0.110936	4.59833
D122	58534	357	1798.29	787.469	1255.95	650	650		165.95	166	136	216	79490	10.927	7942.75	8082	6382	9163	3804575	566.524	0.010207	0.306899	0.154458	3.75158
D21	57179	357	1897.95	648.7	1180.52	650	650	280	221.399	220	174	317	202137	19.2773	6447.22	6627	4013	7674	5886315	707.187	-0.00445341	-0.102752	0.0846344	1.42276
D22	56333	357	1931.78	636.219	1147.9	650	650	272	175.843	176	144	217	84229	12.1737	5943.92	6186	3751	7650	2847138	901.274	-0.00675447	-0.196457	0.101138	1.21149
D111	60001	357	1804.19	648.203	1241	655	655		175.665	176	132	222	257349	13.1205	5940.53	6049	3941	7210	8702881	740.29	0.00267549	0.0714507	0.195321	2.62252
D112	59811	357	1848.08	631.573	1208.43	655	655		222.273	219	150	314	325630	30.0027	5905.76	6062	3812	7410	8651932	813.266	-0.00826916	-0.123545	0.144095	1.82919
D121	58927	357	1834.47	753.243	1250.12	655	655	331	179.363	179	142	222	85915	12.058	7839.16	7965	6052	9441	3754959	778.601	0.00817651	0.241279	0.143077	2.52046
D122	58539	357	1797.82	796.031	1255.95	655	655		161.612	161	132	198	77412	9.77185	7609.83	7680	5395	8905	3645108	763.618	0.00783825	0.257249	0.153942	2.65891
D21	57184	357	1895.84	647.998	1180.52	655	655	280	225.746	224	172	302	206106	21.6523	6555.6	6826	3612	8380	5985262	1047.35	-0.012937	-0.273296	0.0893181	1.02644
D22	56338	357	1933.72	631.57	1147.9	655	655	272	172.643	172	143	209	82696	11.1387	5617.92	5747	3473	7160	2690985	877.004	-0.00499635	-0.155658	0.0889212	1.0462
D111	60006	357	1807.06	652.782	1241	660	660		179.411	178	139	226	262837	13.5558	6098.93	6188	3683	7626	8934927	824.558	-0.00257271	-0.0682753	0.189635	2.35812
D112	59816	357	1850.09	635.924	1208.43	660	660		240.439	235	162	372	352243	38.4699	6406.89	6590	3432	8137	9386097	954.779	-0.00774502	-0.0975693	0.153174	1.78264
D121	58932	357	1843.82	753.762	1250.12	660	660	331	178.889	179	137	229	85688	12.2815	9996.56	10095	7524	11534	4788350	750.543	0.00509219	0.147592	0.168387	3.83906
D122	58544	357	1797.11	796.507	1255.95	660	660		163.117	163	134	206	78133	10.6169	8906.74	9055	6780	10264	4266327	748.569	0.00934903	0.284614	0.171966	3.49176
D21	57189	357	1895.84	650.457	1180.52	660	660	280	228.217	227	172	305	208362	21.5425	7593.94	7985	3839	9408	6933269	1234.56	-0.00894471	-0.191227	0.116423	1.2829
D22	56343	357	1930.62	632.344	1147.9	660	660	272	175.63	176	146	212	84127	11.431	6302.77	6543	3497	8338	3019026	1177.61	-0.00938362	-0.291078	0.0832032	0.82222
D111	60011	357	1809.92	657.361	1241	665	665		196.339	194	146	283	287637	20.1716	6135.46	6425	2531	8395	8988454	1330.7	-0.0148245	-0.292931	0.164561	1.30306
D112	59821	357	1846.75	645.295	1224.83	665	665		215.309	211	150	323	315428	30.8909	6784.37	7027	4001	8416	9939096	989.521	-0.0129976	-0.183573	0.143339	1.71911
D121	58937	357	1843.3	767.78	1250.12	665	665	331	196.831	195	152	247	94282	15.5163	9744	9880	7463	11947	4667375	987.872	0.00344718	0.0871575	0.151991	2.60277
D122	58549	357	1791.64	806.972	1255.95	665	665		159.733	159	136	190	76512	9.40197	7756.32	7720	4981	10632	3715278	1313.06	0.00190649	0.0646566	0.129368	1.3533
D21	57194	357	1899.71	647.998	1180.52	665	665	280	217.478	217	162	292	198557	19.7713	6127.46	6236	2842	8753	5594369	1298.1	-0.00479096	-0.105905	0.073842	0.64918
D22	56348	357	1928.68	636.219	1163.4	665	665	272	172.434	172	136	214	82596	12.8725	7189.99	7454	4657	8506	3444006	797.102	0.00287729	0.0768643	0.129115	2.06292
D111	60016	357	1810.49	652.782	1246.72	670	670		194.072	193	139	256	284316	18.4665	6004.92	6132	3115	7647	8797203	871.776	-0.0070223	-0.148645	0.172793	2.02973
D112	59826	357	1848.75	639.606	1224.83	670	670		214.705	211	143	325	314543	30.8097	6640.79	6744	4022	8551	9728754	1023.09	-0.011686	-0.164799	0.149567	1.68903
D121	58942	357	1851.61	768.818	1250.12	670	670	331	207.641	207	165	275	99460	18.7531	8056.47	8083	5424	10570	3859049	1335.05	-0.00863149	-0.192806	0.12017	1.29476
D122	58554	357	1799.01	810.064	1255.95	670	670		165.111	165	131	207	79088	10.4856	5673.77	5446	3208	9103	2717734	1618.94	0.00703663	0.220055	0.0752268	0.490393
D21	57199	357	1892.33	655.377	1205.12	670	670	280	227.624	224	179	316	207821	23.9831	7551.87	7930	3639	9377	6894856	1338.7	-0.018558	-0.358931	0.094517	0.974292
D22	56353	357	1929.07	630.795	1163.4	670	670	272	172.537	173	139	207	82645	12.1854	7088.7	7202	4859	8385	3395486	692.272	-0.00251908	-0.0715171	0.122911	2.24163
D111	60021	357	1807.06	651.637	1246.72	675	675		185.506	184	140	253	271767	17.8584	6182.46	6303	4367	7330	9057306	675.768	-0.00680567	-0.142359	0.17502	2.72543
D112	59831	357	1850.09	640.61	1224.83	675	675		191.646	189	137	266	280761	22.9687	6362.74	6415	3791	8433	9321416	985.792	-0.0175995	-0.298953	0.134889	1.53431
D121	58947	357	1851.09	770.376	1250.12	675	675	331	200.641	199	154	259	96107	20.5554	9678.55	9881	6834	11586	4636024	1120.07	-0.00839344	-0.165244	0.146974	2.21452
D122	58559	357	1804.48	809.35	1255.95	675	675		168.276	169	137	218	80604	11.1852	7332.15	7573	4582	9821	3512101	1491.91	0.00180254	0.0541391	0.134643	1.16639
D21	57204	357	1893.38	655.026	1205.12	675	675	280	211.327	210	150	288	192942	21.6552	7676.08	8119	3416	10090	7008263	1542.38	-0.00530096	-0.104013	0.0975819	0.884934
D22	56358	357	1927.52	624.596	1155.65	675	675	272	169.18	170	128	194	81037	10.9136	8091.43	8241	5690	9581	3875795	813.627	-0.00168673	-0.0523831	0.123409	2.18495
D111	60026	357	1803.62	649.92	1246.72	680	680		183.485	182	139	263	268806	18.6236	6323.69	6432	4102	8019	9264209	861.472	-0.011933	-0.237974	0.14009	1.80396
D112	59836	357	1842.39	646.968	1228.18	680	680		213.754	208	140	327	313150	32.2031	6694.55	6874	4151	8260	9807514	804.695	-0.0191599	-0.259324	0.145954	2.11918
D121	58952	357	1845.89	764.665	1250.12	680	680	331	196.823	196	158	242	94278	16.842	10677.6	10848	7680	12143	5114589	935.626	-0.00809719	-0.190799	0.141301	2.82585
D122	58564	357	1801.86	809.113	1255.95	680	680		174.873	174	142	219	83764	12.9286	8722.35	8830	6073	10492	4178008	1052.09	0.00815394	0.218797	0.180718	2.53785
D21	57209	357	1887.06	654.674	1205.12	680	680	280	209.882	208	164	270	191622	19.2411	7115.63	7493	3173	9461	6496568	1434.16	-0.00563713	-0.123677	0.087461	0.798079
D22	56363	357	1926.36	625.371	1155.65	680	680	272	172.461	172	133	213	82609	12.083	8555.37	8628	6389	10120	4098022	889.793	0.00533275	0.151422	0.106209	1.84631
D22	56368	357	1925.19	624.596	1155.65	681	681	272	170.144	171	126	210	81499	12.1231	7557.84	7556	5300	9792	3620203	1036.5	-0.00134055	-0.0376789	0.0766061	1.03768
D22	56373	357	1922.48	629.245	1155.65	682	682	272	180.624	180	145	222	86519	11.938	8622.58	8629	6463	10372	4130216	845.956	-0.000697	-0.0210996	0.134723	2.42031
D221	56378	357	1933.72	643.58	1155.65	683	683		177.887	177	146	234	85208	12.0057	5781.27	5546	4038	8527	2769227	1026.23	-0.00485073	-0.144446	0.093676	0.965046
D222	56403	357	1908.92	619.947	1171.15	683	683		172.071	171	143	224	82422	12.1603	8227.44	8223	6268	9837	3940946	776.335	0.00665422	0.187072	0.119926	2.2697
D221	56383	357	1932.55	649.391	1155.65	684	684		182.589	182	139	221	87460	13.2782	6186.17	6036	4069	8955	2963177	1052	-0.00754799	-0.209164	0.112399	1.18833
D222	56408	357	1904.66	614.136	1171.15	684	684		167.342	167	136	214	80157	11.6261	7894.95	7941	5945	9470	3781682	644.049	0.00393689	0.112888	0.101239	2.25386
D111	60031	357	1791.03	660.223	1246.72	685	685		206.982	203	141	299	303229	24.7846	6359.08	6718	3164	7855	9316053	1081.69	-0.0157984	-0.268108	0.171191	1.7186
D112	59841	357	1836.04	651.654	1234.87	685	685		221.112	216	148	358	323929	36.0979	5903.18	5952	3651	7265	8648155	711.033	-0.0183387	-0.228859	0.122005	1.80555
D121	58957	357	1841.74	766.222	1250.12	685	685	331	216.071	214	163	284	103498	21.5441	9923.87	10019	6987	12598	4753535	1333.05	-0.00773081	-0.156276	0.134026	1.75967
D122	58569	357	1794.96	801.977	1263.09	685	685		178.781	178	147	220	85636	12.0962	7752.23	7855	5288	9966	3713317	1032.16	0.0108004	0.315846	0.129538	1.72269
D21	57214	357	1886	654.674	1205.12	685	685	280	195.68	195	153	246	178656	15.415	6765.03	7124	2840	9212	6176476	1560.82	-0.00852918	-0.218405	0.0701284	0.568075
D221	56388	357	1937.2	650.166	1155.65	685	685		178.219	178	147	216	85367	13.1765	5097.22	5198	3032	7009	2441570	968.649	-0.00598493	-0.162874	0.0847545	0.822297
D222	56413	357	1902.34	614.91	1171.15	685	685		169.944	170	136	201	81403	11.4619	7408.69	7441	5786	8587	3548763	522.614	0.00580977	0.171285	0.122343	3.09061
D221	56393	357	1940.69	654.04	1155.65	686	686		182.779	181	148	235	87551	14.564	4622.65	4778	2601	6623	2214249	1012.32	-0.00600793	-0.151711	0.0855636	0.719844
D222	56418	357	1905.43	617.235	1171.15	686	686		172.01	172	137	207	82393	12.0232	6570.19	6841	3919	7992	3147123	920.417	0.00568496	0.161744	0.110214	1.41727
D222	56423	357	1908.15	617.235	1171.15	687	687		168.09	168	133	208	80515	10.9259	6816.5	7119	3475	8408	3265105	1092.83	0.00442955	0.135692	0.12234	1.35983
D222	56428	357	1906.6	621.109	1171.15	688	688		169.472	168	131	211	81177	11.4252	6027.02	6218	2917	8178	2886943	1320.84	-0.00476668	-0.142088	0.11028	0.906456
D111	60036	357	1781.3	665.375	1258.17	690	690		191.733	190	143	263	280889	19.9589	6210.58	6374	3720	7364	9098495	722.118	-0.0187678	-0.367479	0.148352	2.22214
D112	59846	357	1825.33	656.674	1244.91	690	690		203.335	199	139	310	297886	30.2734	6031.42	6056	3866	7641	8836029	692.449	-0.0250855	-0.34565	0.132332	2.03588
D121	58962	357	1833.95	768.299	1250.12	690	690	331	242.296	239	167	337	116060	31.0932	9913.89	10324	5444	13230	4748753	1716.42	-0.00312263	-0.0488191	0.128938	1.31935
D122	58574	357	1787.59	803.167	1263.09	690	690		176.038	176	141	226	84322	11.7924	7477.07	7445	4826	10710	3581518	1340.75	0.00371617	0.110539	0.112569	1.12851
D21	57219	357	1884.95	654.674	1205.12	690	690	280	187.738	187	133	241	171405	15.5759	5752.33	5752	2380	8574	5251876	1543.15	-0.00510699	-0.123743	0.0459694	0.327653
D221	56398	357	1936.82	664.113	1171.15	690	690		179.929	179	141	226	86186	14.2376	4686.56	4705	2754	7052	2244863	1017.64	-0.00711257	-0.181059	0.121831	1.00028
D222	56433	357	1904.66	620.722	1171.15	690	690		167.073	167	137	227	80028	11.988	6225.32	6500	3031	8258	2981927	1310.26	-0.00473392	-0.132578	0.126712	1.06866
D211	57224	357	1881.09	660.297	1208.63	691	691		185.398	184	148	239	169268	13.9803	7747.99	7960	4258	9656	7073916	1284.55	-0.00300019	-0.0798126	0.103855	1.13497
D212	57259	357	1880.03	674.001	1215.66	691	691		188.545	187	144	245	172142	14.4718	6327.04	6442	2695	9630	5776584	1545	-0.00608244	-0.15946	0.079724	0.604752
D221	56688	357	1930.62	667.212	1174.63	691	691		174.697	174	136	213	83680	12.2102	5569.22	5699	3024	7412	2667654	1009.79	-0.00619941	-0.178502	0.128272	1.25403
D211	57229	357	1868.43	639.915	1208.63	692	692		175.588	175	135	221	160312	13.2431	7988.59	8024	5086	10487	7293586	1299.92	-0.00443844	-0.118222	0.0999467	1.11682
D212	57254	357	1880.03	675.758	1215.66	692	692		186.771	187	141	231	170522	14.2559	6736.36	6840	2982	9457	6150299	1656	-0.00126019	-0.033062	0.10323	0.761263
D211	57234	357	1866.33	638.51	1208.63	693	693		177.493	177	140	218	162051	12.9327	8990.76	8883	6413	11523	8208567	876.055	-0.00255323	-0.0702624	0.117869	2.16423
D212	57249	357	1880.03	677.164	1215.66	693	693		186.39	186	146	236	170174	13.8755	7404.98	7632	3279	9694	6760749	1470.3	-0.00194116	-0.0522526	0.127832	1.14168
D211	57239	357	1865.27	637.807	1208.63	694	694		180.018	179	139	229	164356	14.1825	8842.93	8925	7164	10841	8073593	686.307	0.00264219	0.0668977	0.100558	2.35457
D212	57244	357	1882.84	685.949	1215.66	694	694		185.161	185	142	228	169052	12.8757	6174.17	6613	2797	8327	5637015	1371.13	-0.000767	-0.0220807	0.104658	0.853246
D111	60041	357	1779.58	671.099	1258.17	695	695		198.894	198	152	264	291380	19.6738	6221.13	6545	2910	8126	9113956	1175.42	-0.0126298	-0.258631	0.162218	1.47747
D112	59851	357	1822.98	652.992	1241.56	695	695		211.332	205	140	320	309601	32.5153	5832.45	5899	3244	7583	8544540	872.876	-0.0218401	-0.290236	0.135442	1.59411
D121	58967	357	1829.8	771.414	1260.5	695	695	331	196.683	197	154	241	94211	13.6769	11563.3	11441	9278	13552	5538826	900.315	-0.00965273	-0.280331	0.14374	3.22826
D122	58579	357	1787.35	816.961	1279.74	695	695		168.785	169	125	206	80848	12.2912	9357.9	9451	7808	10474	4482435	646.26	0.00660214	0.180135	0.158918	3.97121
D211	57627	357	1866.14	639.29	1209.88	695	695		179.327	179	142	228	163726	13.759	8732.8	8979	5713	10847	7973048	1013.6	2.22E-04	0.00577808	0.094602	1.48923
D212	57264	357	1880.38	684.543	1222.69	695	695		184.034	184	138	242	168023	14.215	5731.15	6115	2455	8074	5232542	1336.18	-0.0036465	-0.0947643	0.0674514	0.542063
D221	56693	357	1923.64	673.411	1190.13	695	695		161.973	162	134	203	77585	10.2872	5887.49	6187	2570	7691	2820110	1237.1	-0.0128652	-0.410409	0.138578	1.15848
D222	56438	357	1891.1	628.858	1190.52	695	695		162.374	161	133	200	77777	10.5797	8252.64	8515	5880	9350	3953016	784.581	0.0026141	0.0800317	0.163507	2.95633
D212	57269	357	1881.79	684.543	1222.69	696	696		176.924	176	143	217	161532	12.5412	5907.51	6243	2820	8276	5393554	1212.64	-0.00460297	-0.130473	0.0686452	0.625864
D111	60046	357	1777.86	675.678	1258.17	700	700		205.767	203	154	276	301449	22.4056	7627.47	7781	4403	9688	1.12E+07	1054.79	-0.0127349	-0.236925	0.203868	2.44915
D112	59856	357	1823.99	651.988	1234.87	700	700		224.629	218	149	349	329082	38.3513	6133.96	6313	4017	7326	8986253	676.499	-0.0122065	-0.144757	0.12775	2.05424
D121	58972	357	1826.17	774.529	1260.5	700	700	331	202.931	202	149	256	97204	17.1739	11732.1	11851	9487	13695	5619689	951.868	-0.00887794	-0.211687	0.152712	3.26575
D122	58584	357	1783.07	821.718	1279.74	700	700		172.328	172	141	211	82545	12.7011	9814.79	9772	8213	11221	4701283	663.653	0.00521706	0.140835	0.179641	4.50427
D211	57632	357	1863.15	641.426	1209.88	700	700		172.991	173	135	216	157941	12.4324	8675.44	8851	5632	11104	7920676	1140.43	-0.00790682	-0.221792	0.106997	1.47054
D212	57274	357	1872.3	688.409	1222.69	700	700		199.222	198	156	261	181890	18.6082	5478.39	5545	2003	9195	5001768	1865.79	-0.00998642	-0.215989	0.0362376	0.205362
D221	56698	357	1915.12	676.51	1190.13	700	700		168.388	167	135	221	80658	12.7024	5292.04	5408	2473	7590	2534887	1342.85	-0.0116399	-0.312241	0.108709	0.772813
D111	60051	357	1777.29	674.533	1258.17	705	705		203.089	202	143	267	297526	20.1588	9067.71	9218	5838	11446	1.33E+07	1218.72	-0.00420453	-0.0850746	0.233067	2.81266
D112	59861	357	1821.98	652.658	1234.87	705	705		199.758	196	147	294	292646	24.0452	6943.64	7206	3737	8317	1.02E+07	890.531	-0.0285761	-0.488766	0.14142	1.93211
D121	58977	357	1821.49	780.24	1260.5	705	705	331	191.618	191	150	245	91785	13.6251	11117.1	11307	8716	13382	5325110	1177.97	-0.0172903	-0.494885	0.132769	2.21229
D122	58589	357	1778.08	825.999	1279.74	705	705		167.954	168	127	202	80450	11.0818	10239	10434	7778	11732	4904479	896.105	-0.00327461	-0.0995856	0.176526	3.42874
D211	57637	357	1854.18	642.28	1209.88	705	705		175.348	175	129	222	160093	13.3587	8050.42	8303	4817	10082	7350031	1057.16	0.00304427	0.0796763	0.105525	1.45377
D212	57279	357	1870.54	688.409	1226.2	705	705		180.113	180	145	219	164443	12.5628	6473.44	6667	2430	9810	5910248	1968.54	-0.00286237	-0.0823113	0.0524608	0.327831
D221	56703	357	1907.76	669.924	1190.13	705	705		173.468	173	142	212	83091	11.9661	6074.15	6206	3087	8562	2909516	1360.65	0.00139867	0.0404953	0.115962	0.927759
D222	56443	357	1894.2	632.732	1182.77	705	705		158.929	159	132	192	76127	8.91705	7218.64	7652	3254	9628	3457727	1663.43	-0.00182927	-0.0653257	0.138226	1.054
D111	60056	357	1775	676.823	1263.89	710	710		204.832	203	149	290	300079	22.9491	8746.78	8933	5693	11056	1.28E+07	1205.79	-0.00842425	-0.151659	0.223668	2.65184
D112	59866	357	1815.96	660.02	1238.22	710	710		217.307	215	157	305	318355	26.3978	6670.14	7048	3441	8455	9771762	1119.89	-0.016645	-0.278683	0.130343	1.37362
D121	58982	357	1807.99	783.874	1260.5	710	710	331	201.013	201	158	247	96285	13.4345	11485.5	11391	6426	14812	5501544	1654.94	0.0013623	0.0407111	0.118184	1.46704
D122	58594	357	1764.76	827.664	1279.74	710	710		174.444	174	138	229	202529	12.2724	9900	10030	4482	13092	1.15E+07	1623.79	0.0158044	0.442308	0.219726	2.19661
D211	57642	357	1851.62	649.114	1222.69	710	710		174.697	173	134	230	159498	14.1911	7961.14	7997	5405	9648	7268518	787.431	-0.00312587	-0.0772022	0.122547	2.20745
D212	57284	357	1873.35	690.517	1240.26	710	710		170.66	170	121	215	155813	12.4747	6611.28	6768	2638	9603	6036100	1460.05	-0.00147393	-0.0403877	0.093501	0.774363
D221	56708	357	1907.37	668.762	1190.13	710	710		170.466	169	138	226	81653	12.6905	4242.04	4109	1805	7651	2031936	1518.11	-0.0107095	-0.290826	0.00537776	0.0298932
D222	56448	357	1896.14	631.957	1182.77	710	710		158.587	158	108	194	75963	10.4449	7277.92	7427	2929	9453	3486123	1389.65	0.00257635	0.078033	0.198881	1.7376
D111	60061	357	1762.41	689.415	1269.62	715	715		205.662	204	148	278	301295	20.7682	7663.97	7915	4615	9638	1.12E+07	1077.08	-0.00442664	-0.0880614	0.191672	2.28895
D112	59886	357	1807.25	667.718	1238.22	715	715		222.577	219	153	319	326075	27.8388	6290.36	6665	2628	8372	9215374	1271.93	-0.029346	-0.483441	0.133716	1.1666
D121	58987	357	1791.9	797.373	1260.5	715	715	331	196.428	196	160	241	94089	13.1597	11066.7	11342	7478	14930	5300941	2003.77	-0.0152723	-0.462993	0.116727	1.15458
D122	58609	357	1754.06	839.556	1279.74	715	715		172.973	173	134	213	200822	13.4605	12158.5	12521	7119	15737	1.41E+07	1882.09	0.00947565	0.241247	0.233023	2.44172
D211	57647	357	1849.05	662.782	1226.96	715	715		180.395	179	143	231	164701	14.9361	8046.59	8130	4709	10492	7346537	1067.88	0.00220015	0.0530292	0.133697	1.77723
D212	57289	357	1860.35	702.816	1240.26	715	715		184.746	184	146	248	168673	13.7783	7242.78	7794	1948	10539	6612655	2063.47	-0.000916	-0.0245826	0.104363	0.663396
D221	56713	357	1892.26	678.835	1201.75	715	715		167.781	168	135	207	80367	11.6907	7518.93	7815	4219	9274	3601566	1174.83	-0.00723839	-0.20928	0.101633	1.18089
D222	56453	357	1890.33	645.904	1190.13	715	715		164.15	163	136	201	78628	10.479	8174.54	8295	5115	10180	3915605	1223.32	-0.00204589	-0.0642276	0.177368	2.01333
D111	60066	357	1756.68	697.429	1281.06	720	720		202.728	202	155	268	296997	18.7139	8045.73	8236	4623	10103	1.18E+07	1256.38	-0.00278959	-0.0606084	0.192057	2.06351
D112	59891	357	1798.89	681.104	1258.3	720	720		223.979	221	152	341	328129	29.3954	6887.8	7051	4061	8481	1.01E+07	900.111	-0.0180785	-0.280572	0.135584	1.82728
D121	58992	357	1785.15	809.833	1291.66	720	720	331	190.793	191	159	232	91390	11.606	15054.8	15127	12005	16489	7211229	802.291	0.0163233	0.528062	0.177923	5.66875
D122	58614	357	1748.11	850.022	1279.74	720	720		183.804	184	139	231	213397	14.1337	10979.1	11161	4284	16257	1.27E+07	3089.87	0.00209414	0.0543534	0.189683	1.13307
D211	57652	357	1843.93	674.315	1239.77	720	720		187.848	187	150	243	171505	14.6533	6997.48	7194	3377	8951	6388697	1175.84	-0.00210892	-0.0541848	0.12256	1.29946
D212	57294	357	1862.81	711.601	1247.29	720	720		188.341	188	147	233	171955	14.2731	7060.3	7598	2721	9589	6446057	1726.67	0.00262314	0.0690458	0.11302	0.830412
D221	56718	357	1891.1	685.421	1217.25	720	720		167.981	167	135	207	80463	11.1709	8210	8592	4317	9995	3932591	1195.81	-0.00337592	-0.101874	0.107075	1.32808
D222	56458	357	1885.29	656.752	1205.63	720	720		164.944	164	136	205	79008	10.7169	8306.18	8495	4066	10507	3978659	1369.51	-0.000972	-0.0299379	0.177942	1.8324
D111	60071	357	1750.96	706.015	1281.06	725	725		222.846	222	166	305	326470	22.0953	8342.36	8545	3530	11354	1.22E+07	1455.36	-0.00652851	-0.132554	0.178913	1.73984
D112	59896	357	1788.51	698.172	1268.34	725	725		225.298	223	155	322	330062	25.0759	7381.17	7672	3719	9330	1.08E+07	1110.53	-0.0209798	-0.385072	0.146894	1.70257
D121	59002	357	1781	822.294	1291.66	725	725	331	191.301	191	156	234	91633	12.5629	15021.6	15218	11936	17212	7195370	1239.35	0.0162672	0.487486	0.173102	3.57702
D122	58619	357	1738.6	861.914	1279.74	725	725		183.429	183	136	227	212961	13.0685	8999.73	8853	3268	15798	1.04E+07	3361.18	0.00440147	0.123017	0.158949	0.734449
D211	57657	357	1839.66	684.139	1239.77	725	725		192.744	193	148	241	175975	15.1644	5491.84	5773	1990	8421	5014049	1678.51	0.00141823	0.0360011	0.125643	0.730404
D212	57299	357	1854.38	721.441	1254.32	725	725		184.782	185	148	229	168706	12.374	6617.91	6904	3260	8595	6042156	1278.35	0.00397645	0.118291	0.0869215	0.828002
D221	56723	357	1894.2	699.368	1217.25	725	725		171.351	171	143	215	82077	10.5524	7403.54	7494	3383	10124	3546297	1761.57	0.0024181	0.078341	0.133387	0.989249
D222	56463	357	1881.03	669.149	1205.63	725	725		173.451	173	136	221	83083	11.2153	6147.12	5860	2926	10043	2944471	1731.66	-0.00544762	-0.169423	0.145145	0.899873
D111	60076	357	1739.51	719.18	1298.24	730	730		204.477	205	158	257	299559	17.0278	9146.58	9280	4872	12376	1.34E+07	1710.32	0.00604507	0.144311	0.175091	1.59368
D112	59901	357	1788.51	712.563	1278.38	730	730		214.453	213	170	288	314174	18.6132	7436.14	7598	4304	9309	1.09E+07	964.302	-0.00729966	-0.169444	0.149655	2.00765
D121	59007	357	1777.36	836.831	1291.66	730	730	331	189.601	189	153	220	90819	11.4192	11365.8	11219	6816	15818	5444207	2452.8	0.0130222	0.426872	0.122428	1.01086
D122	58624	357	1730.99	878.8	1296.38	730	730		175.952	176	134	223	204280	12.5932	12781	13118	8551	15427	1.48E+07	1455.52	0.0222238	0.607518	0.225176	3.22775
D211	57662	357	1828.12	699.515	1261.13	730	730		189.318	189	145	250	172847	14.1864	7244.14	7483	4420	8751	6613900	867.729	0.00211022	0.0562032	0.112511	1.68859
D212	57304	357	1845.95	735.497	1268.37	730	730		184.687	184	145	245	168619	12.8778	6665.45	7144	2723	8911	6085560	1500.53	9.26E-04	0.0265307	0.110591	0.884664
D221	56728	357	1889.16	715.64	1244.37	730	730		171.706	172	140	215	82247	11.1148	8638.68	8747	5916	10184	4137927	825.594	0.0138218	0.421226	0.169006	3.0255
D222	56468	357	1876.77	684.259	1225	730	730		174.691	175	145	208	83677	11.7254	7032.53	7183	4498	8479	3368580	883.566	0.00500045	0.148257	0.153789	2.12179
D111	60081	357	1728.64	734.635	1292.51	735	735		217.768	217	167	276	319030	17.2811	9945.63	10319	5488	12654	1.46E+07	1693.33	0.00175288	0.0441004	0.194183	1.91012
D112	59906	357	1778.14	731.305	1278.38	735	735		217.563	218	162	288	318730	17.7486	7197.72	7603	3340	9370	1.05E+07	1418.89	-0.00598705	-0.147663	0.141051	1.25415
D121	59012	357	1769.58	852.406	1291.66	735	735	331	187.597	188	152	227	89859	11.4303	10484.5	10489	5905	15722	5022086	2648.18	0.0119818	0.388641	0.107797	0.770506
D122	58629	357	1713.86	893.547	1291.63	735	735		171.121	170	129	217	198671	12.69	11110.7	11342	4592	15285	1.29E+07	2455.7	0.0148764	0.395328	0.224066	1.65641
D211	57667	357	1817.44	712.756	1261.13	735	735		190.133	190	139	255	173591	13.2128	6667.54	7245	2961	8799	6087460	1537.17	-0.00238354	-0.0687623	0.0873422	0.696839
D212	57309	357	1834.35	746.039	1268.37	735	735		185.788	185	147	235	169624	12.5751	6189.59	6472	2245	9540	5651096	1882.2	0.0046647	0.137195	0.0972996	0.583192
D221	56733	357	1879.87	733.074	1244.37	735	735		170.251	170	135	219	81550	11.0527	6247.39	6406	3205	8831	2992500	1489.22	0.00564173	0.172829	0.119405	0.894966
D222	56473	357	1863.98	697.044	1236.62	735	735		175.257	175	137	214	83948	12.0067	7479.67	7473	5915	9161	3582763	682.248	0.00511011	0.148421	0.140694	2.70444
D111	60091	357	1721.77	746.083	1292.51	740	740		225.723	225	170	294	330684	19.4447	10735.1	11075	6789	13210	1.57E+07	1395.3	-0.00423937	-0.098844	0.201441	2.57997
D112	59911	357	1769.1	745.695	1278.38	740	740		235.257	232	161	338	344651	24.1717	7062.28	7542	2847	10050	1.03E+07	1911.3	-0.0112887	-0.222249	0.131201	0.857126
D121	59017	357	1757.63	860.713	1291.66	740	740	331	182.752	182	151	212	87538	11.712	10702.8	10542	6442	16328	5126638	2661.11	0.00636829	0.197482	0.0916258	0.675163
D122	58634	357	1704.11	909.006	1291.63	740	740		164.14	164	127	223	190567	12.3352	11190.6	11252	6305	14283	1.30E+07	1815.87	0.00578535	0.153082	0.215509	2.18529
D211	57672	357	1808.47	727.279	1261.13	740	740		198.022	197	150	248	180794	14.5918	5683.37	5708	1887	9164	5188917	1932.66	-0.00634622	-0.173346	0.0612318	0.33935
D212	57314	357	1827.32	761.5	1268.37	740	740		191.942	192	153	228	175243	12.8582	5295	5068	1794	9705	4834332	2141.01	6.02E-04	0.0179488	0.0466387	0.220408
D221	56738	357	1865.92	748.183	1259.87	740	740		173.593	173	143	209	83151	10.9746	8377.49	8442	6386	10335	4012816	875.116	0.00570868	0.179571	0.155482	2.57629
D222	56478	357	1853.52	712.928	1236.62	740	740		182.282	182	145	222	87313	11.5696	6471.51	6542	3407	8839	3099854	1437.05	-0.00746838	-0.237103	0.102378	0.836449
D111	60096	357	1712.61	750.662	1298.24	745	745		221.412	221	169	274	324369	16.7253	12159.8	12321	7941	15323	1.78E+07	1534.99	0.00408146	0.107623	0.214344	2.79653
D112	59916	357	1759.4	757.743	1288.42	745	745		220.397	219	166	303	322881	18.1243	9149.03	9739	4352	11831	1.34E+07	1805.73	-0.00232408	-0.0566546	0.173388	1.49737
D121	59023	357	1744.65	871.097	1302.04	745	745	331	178.62	178	149	227	85559	11.4938	12437.1	12700	8539	16559	5957391	2183.9	0.00751865	0.231945	0.125137	1.26677
D122	58639	357	1694.12	916.617	1291.63	745	745		159.554	159	124	209	185242	10.8483	7984.26	8127	4250	12088	9269723	2101.1	0.0063989	0.18703	0.183892	1.18051
D211	57677	357	1803.35	738.384	1273.94	745	745		191.12	191	151	230	174493	12.7564	7153.36	7592	2866	9658	6531014	1851.5	-0.000809	-0.0242568	0.0877615	0.623427
D212	57319	357	1815.72	772.042	1282.43	745	745		185.263	185	141	242	169145	12.0404	8200.89	8549	3817	11113	7487412	1806.39	0.00508286	0.155627	0.111959	0.91422
D221	56743	357	1857.01	758.256	1259.87	745	745		173.562	174	136	213	83136	11.2755	7186.28	7541	3658	10158	3442229	1712.14	-0.00341193	-0.105397	0.0941111	0.722062
D222	56483	357	1852.36	722.613	1252.12	745	745		178.704	179	128	214	85599	11.394	8341.03	8537	5254	9938	3995352	1070.99	0.00155078	0.0485694	0.14879	2.01743
D111	60101	357	1702.88	759.82	1298.24	750	750		226.21	225	181	279	331397	14.9966	11018.3	11402	5942	15445	1.61E+07	2553.75	0.00584923	0.175434	0.183209	1.33614
D112	59921	357	1753.37	768.453	1298.46	750	750		209.972	210	168	260	307609	14.6104	9462.09	10097	4287	13322	1.39E+07	1996.13	0.00407054	0.116524	0.178429	1.43546
D121	59028	357	1739.98	883.038	1302.04	750	750	331	179.499	179	145	219	85980	11.9701	11862.9	12212	4909	16452	5682352	2796.36	0.0181746	0.535348	0.12603	0.949631
D122	58644	357	1682.7	922.326	1291.63	750	750		160.562	161	124	196	186412	11.4477	8931.91	9038	4667	12909	1.04E+07	1649.17	0.0134642	0.37267	0.211443	1.8906
D211	57682	357	1798.22	749.49	1273.94	750	750		192.317	192	151	241	175585	12.7092	5438.33	5130	1465	10216	4965194	2414.6	-0.000449	-0.0136098	0.0417174	0.180392
D212	57331	357	1812.56	784.693	1282.43	750	750		181.625	182	139	230	165824	12.0774	5840.17	5993	1633	10594	5332073	2429.77	0.0014559	0.0437254	0.0638669	0.288588
D221	56748	357	1853.91	765.23	1259.87	750	750		175.251	175	146	221	83945	11.3628	5009.95	4908	2424	8050	2399764	1522	0.00111077	0.0342251	0.0496269	0.311266
D222	56488	357	1851.58	729.587	1252.12	750	750		181.956	182	149	224	87157	11.4977	7490.5	7649	3453	10650	3587949	1853.14	0.00644815	0.202782	0.124381	0.894279
D111	60106	357	1696.58	778.709	1309.68	755	755		213.285	213	168	270	424224	14.7129	11864.1	12256	7119	15081	2.36E+07	1901.66	0.0142999	0.40875	0.337168	3.14625
D112	59926	357	1747.35	778.828	1298.46	755	755		213.453	213	169	263	312709	14.2446	8651.52	9189	3145	12451	1.27E+07	2123.48	0.00954671	0.283407	0.179393	1.23943
D121	59033	357	1729.08	895.498	1302.04	755	755	331	171.935	171	140	210	82357	11.5604	13661.9	14158	8853	16828	6544071	2022.87	0.00420435	0.124537	0.129959	1.55352
D122	58649	357	1674.38	933.98	1291.63	755	755		155.62	155	127	213	180675	11.6002	9341.77	9558	4562	13544	1.08E+07	2417.45	0.0137289	0.363365	0.213186	1.3581
D211	57687	357	1793.1	760.595	1273.94	755	755		197.227	197	150	237	180068	13.151	5271.82	5196	1538	10176	4813170	2365.98	-0.00241008	-0.0724629	0.0295242	0.127797
D212	57336	357	1798.86	803.317	1282.43	755	755		183.579	183	147	225	167608	11.7306	5628.24	5418	1901	10062	5138582	2441.87	-0.00393567	-0.123671	0.0270954	0.121609
D221	56753	357	1842.67	778.402	1267.61	755	755		175.923	176	148	224	84267	10.8743	6631.53	6832	3750	8995	3176502	1473.1	0.00362587	0.116893	0.116287	0.93792
D222	56493	357	1847.71	740.435	1252.12	755	755		180.351	180	142	222	86388	12.3677	6993.56	7331	3369	9336	3349913	1664.43	-0.00166868	-0.0487479	0.121965	0.91352
D112	59931	357	1749.02	784.852	1298.46	756	756		207.171	207	164	255	303505	13.6782	8610.47	9153	3369	12867	1.26E+07	2142.3	0.00354949	0.107141	0.172859	1.18474
D112	59936	357	1752.03	787.194	1298.46	757	757		204.59	205	152	256	299725	14.8426	8103.95	8707	3156	12012	1.19E+07	2259.82	0.00561539	0.153941	0.144858	0.907494
D112	59941	357	1750.03	788.198	1295.11	758	758		204.051	204	144	260	298935	13.9529	8304.23	8929	3041	13273	1.22E+07	2682.87	0.00547123	0.159155	0.149211	0.803769
D112	59946	357	1747.68	788.868	1295.11	759	759		206.215	206	171	267	302105	13.3249	8600.13	9297	3295	13345	1.26E+07	2681.94	0.00570981	0.175726	0.169442	0.929239
D111	60121	357	1690.29	793.019	1321.13	760	760		198.321	199	140	258	394461	15.8676	10079.8	10534	3882	14982	2.00E+07	2715.43	0.0165216	0.406278	0.309071	1.75283
D112	59951	357	1748.02	792.884	1295.11	760	760		206.286	206	159	258	302209	14.807	8554	9087	3420	13545	1.25E+07	2591.12	0.00578296	0.160206	0.165556	0.937832
D121	59038	357	1730.64	913.15	1302.04	760	760	331	169.184	169	141	209	81039	10.9225	13163	13539	8195	16022	6305059	1720.44	0.0163701	0.498962	0.13532	1.82384
D122	58654	357	1676.04	946.348	1277.36	760	760		157.385	157	123	210	182724	10.1194	9599.27	9543	6197	12692	1.11E+07	1338.51	0.0152525	0.467311	0.217027	2.55777
D211	57692	357	1778.58	781.097	1291.03	760	760		196.051	196	143	239	178995	13.1695	8475.24	8862	3878	11382	7737894	1811.22	0.0106469	0.313657	0.129685	1.07434
D212	57341	357	1787.61	830.375	1289.46	760	760		183.467	184	142	230	167505	11.9806	6737.95	6907	2219	11355	6151744	2566.61	0.00604187	0.183935	0.0729863	0.357146
D221	56758	357	1836.86	794.674	1267.61	760	760		174.81	175	144	209	83734	11.358	4652.72	4506	2334	8236	2228652	1503.11	6.44E-04	0.0198216	0.0573568	0.335822
D222	56498	357	1839.57	756.706	1267.61	760	760		182.29	183	139	216	87317	11.1036	8038.57	8272	5269	9473	3850473	895.79	0.0110463	0.358737	0.148583	2.32171
D111	60126	357	1691.43	810.191	1326.86	765	765		200.835	201	146	252	399461	15.3534	9911.17	9821	3818	15297	1.97E+07	2782.14	0.0244872	0.625312	0.321303	1.73256
D112	59956	357	1745.01	810.621	1305.15	765	765		208.681	209	163	250	305718	13.329	9393.35	9673	4694	13983	1.38E+07	2204.44	0.00745981	0.231854	0.179173	1.29494
D121	59043	357	1732.19	926.649	1302.04	765	765	331	162.213	162	137	201	77700	10.3076	12356.3	12913	9093	14881	5918678	1527.9	0.0145707	0.452016	0.149587	2.10462
D122	58659	357	1669.15	961.57	1277.36	765	765		152.302	153	118	232	176823	10.5633	9766.15	10040	4649	12652	1.13E+07	1552.88	0.0143113	0.406858	0.2167	2.24021
D211	57697	357	1773.02	799.464	1291.03	765	765		201.263	201	159	255	183753	13.4036	7430.27	7665	2567	11760	6783837	2536.26	0.00362793	0.108557	0.0860088	0.464034
D212	57346	357	1780.23	843.026	1300	765	765		182.86	183	148	241	166951	11.7143	9766.18	10526	4362	12628	8916524	2188.05	0.00608958	0.188966	0.106675	0.860476
D221	56763	357	1829.11	809.395	1279.24	765	765		175.86	176	144	231	84237	11.9904	6318.18	6536	3462	8567	3026409	1402.78	0.00150117	0.0439687	0.091112	0.752208
D222	56503	357	1837.64	773.365	1267.61	765	765		183.344	183	145	224	87822	11.9453	6877.63	7180	4070	8732	3294387	1248.82	0.00644899	0.196698	0.118219	1.16446
D111	60131	357	1682.85	824.501	1326.86	770	770		198.22	198	151	255	394260	14.6931	10163.3	10383	4948	14906	2.02E+07	2388.18	0.0216475	0.571706	0.321223	2.06932
D112	59961	357	1737.31	827.689	1305.15	770	770		204.762	205	163	252	299976	12.9998	8821.24	9339	3367	14708	1.29E+07	2986.93	0.00229231	0.0720481	0.143028	0.739092
D121	59048	357	1724.41	938.071	1302.04	770	770	331	165.57	165	139	199	79308	10.1036	15678.8	16055	11965	18453	7510151	1483	0.0281496	0.897331	0.16622	3.01373
D122	58664	357	1662.72	975.365	1267.84	770	770		149.511	149	120	186	173582	9.66571	9968.8	10271	4050	12976	1.16E+07	1694.21	0.00853385	0.261772	0.22379	2.15198
D211	57702	357	1767.47	815.268	1291.03	770	770		196.619	196	159	239	179513	13.3936	6182.33	5956	1894	11270	5644465	2716.86	-0.00194297	-0.057157	0.0598388	0.256955
D212	57351	357	1772.5	856.027	1310.54	770	770		176.307	176	131	216	160968	11.5348	10060.8	10283	6176	12545	9185555	1496.41	0.00784216	0.237867	0.115601	1.39337
D221	56768	357	1820.59	828.379	1279.24	770	770		170.887	171	139	206	81855	10.8014	5716.23	5896	2678	8527	2738074	1734.7	-0.0014347	-0.0454616	0.0832927	0.506729
D222	56508	357	1833.76	784.988	1267.61	770	770		181.1	182	144	216	86747	11.1242	5951.9	6013	2983	9051	2850960	1675.86	-0.00293552	-0.0958611	0.0655179	0.436765
D111	60136	357	1674.83	828.508	1326.86	775	775		198.696	198	154	248	395206	14.4995	11366.9	11612	6452	15628	2.26E+07	1980.41	0.0234631	0.628316	0.35137	2.98475
D121	59053	357	1716.62	944.301	1302.04	775	775	331	158.173	158	129	194	75765	11.4156	12433.4	12396	7552	18007	5955621	2881.09	0.012068	0.330439	0.103785	0.811551
D122	58669	357	1659.63	973.937	1251.19	775	775		154.349	154	130	197	179199	9.95835	8006.27	7771	4472	14900	9295284	1812.91	0.00933592	0.286726	0.173667	1.30694
D211	57707	357	1765.76	821.675	1291.03	775	775		191.381	191	152	239	174731	12.5006	5680.57	5270	1891	11437	5186360	2618.54	0.00350577	0.10697	0.00677191	0.0291839
D212	57356	357	1766.88	865.867	1310.54	775	775		173.037	173	141	207	157983	10.6813	9934.2	10343	5493	12509	9069927	1633.82	0.0143992	0.459911	0.164819	1.72071
D221	56773	357	1811.68	837.677	1279.24	775	775		167.338	166	144	202	80155	10.5633	5088.58	4923	2548	7995	2437432	1668.51	0.00481327	0.151767	0.0490687	0.285299
D222	56513	357	1827.56	792.349	1267.61	775	775		180.708	180	140	214	86559	11.1452	4096.64	3945	1933	6778	1962292	1496.19	1.75E-04	0.00567239	-0.00828215	-0.0457326
D111	60141	357	1667.96	846.252	1326.86	780	780		194.295	194	149	249	386452	13.7485	9542.18	9718	3802	13600	1.90E+07	2212.45	0.0176162	0.489287	0.280552	1.88982
D121	59058	357	1712.47	957.281	1291.66	780	780	331	163.305	163	135	202	78223	9.79385	16458.2	16875	10908	19208	7883482	1907.57	0.0264618	0.85971	0.210245	2.99767
D122	58674	357	1646.31	985.592	1241.68	780	780		149.239	149	125	183	173266	8.22585	7204.44	7206	3709	12653	8364350	1479.25	0.00748938	0.269734	0.212426	1.70664
D211	57712	357	1758.93	835.343	1299.57	780	780		184.708	184	147	236	168638	12.2691	6534.09	6397	2150	11977	5965628	2804.45	0.00663833	0.198557	0.0424681	0.189831
D212	57361	357	1761.26	875.706	1310.54	780	780		166.34	166	135	207	151868	10.8247	8682.64	9340	3223	11883	7927254	2373.21	0.00836183	0.254856	0.119255	0.779642
D221	56778	357	1807.42	855.499	1290.86	780	780		162.628	162	137	190	77899	8.94846	6978.94	7441	3823	9138	3342913	1431.09	0.00886028	0.319223	0.129539	1.11854
D222	56518	357	1819.04	809.008	1286.99	780	780		173.57	173	146	204	83140	10.1092	7662.45	7950	5137	9536	3670314	1054.04	0.00231858	0.0794337	0.138221	1.76558
D111	60146	357	1662.24	865.713	1326.86	785	785		191.206	191	149	263	380309	13.0785	9079.25	9412	3917	12414	1.81E+07	1965.42	0.0134087	0.38688	0.270314	1.96599
D121	59063	357	1705.72	979.605	1291.66	785	785	331	154.775	154	116	215	74137	11.2683	13909.1	14406	10145	16778	6662438	1682.11	0.0204656	0.550931	0.173181	2.44123
D122	58679	357	1629.43	1002.95	1241.68	785	785		142.554	142	116	175	165505	8.19561	7756.89	7849	3817	10836	9005744	1525.12	0.00384061	0.133095	0.222909	1.85416
D211	57717	357	1751.24	853.71	1299.57	785	785		183.617	183	134	226	167642	12.624	6420.71	6129	2225	11573	5862104	2778.4	3.56E-05	0.00103588	0.0375645	0.167332
D212	57366	357	1755.63	892.222	1310.54	785	785		164.708	164	133	204	150378	10.6669	9745.41	10324	4591	12765	8897557	2045.5	0.00747655	0.229178	0.124444	1.05455
D221	56783	357	1802.77	883.005	1290.86	785	785		153.829	153	120	186	73684	9.43841	5670.23	5811	2677	8561	2716041	1459.5	-0.000872	-0.0284571	0.128609	0.885432
D222	56523	357	1810.52	825.667	1286.99	785	785		173.639	173	145	210	83173	11.1701	6492.14	6798	3386	9801	3109735	1690.12	-0.00321051	-0.100136	0.0921728	0.648354
D111	60151	357	1654.23	880.023	1332.58	790	790		186.661	187	143	235	371269	13.2994	9102.76	9167	3106	14915	1.81E+07	2229.21	0.0141939	0.392857	0.298061	1.87527
D121	59068	357	1698.97	991.547	1291.66	790	790	331	150.676	150	119	197	72174	9.8998	10572	10179	5924	16398	5063978	2630.64	0.0140118	0.420629	0.153517	1.06969
D122	58684	357	1621.58	1008.19	1229.79	790	790		143.499	143	125	178	68736	7.98164	5325.32	5330	4164	6393	2550829	468.491	0.00422769	0.151376	0.138903	2.77268
D211	57722	357	1747.4	867.378	1316.66	790	790		178.335	178	148	221	162820	11.035	9565.52	9727	5074	12217	8733323	1751.89	0.00606866	0.194966	0.12394	1.20421
D212	57371	357	1751.42	913.657	1310.54	790	790		160.761	161	126	197	146775	10.382	8713.91	8905	3156	13060	7955803	2698.38	0.006538	0.201162	0.127531	0.730511
D221	56788	357	1798.12	903.151	1290.86	790	790		154.257	154	129	185	73889	9.52726	4119.79	4162	2184	6829	1973381	1137.79	0.00377535	0.121794	0.0305958	0.21499
D222	56528	357	1811.29	840.002	1286.99	790	790		171.547	171	140	212	82171	11.4937	3984.22	3723	1754	7132	1908439	1658.13	-0.00746823	-0.224608	-0.0404635	-0.202655
D111	60156	357	1639.92	895.478	1332.58	795	795		185.541	185	145	246	369041	13.7575	9309.16	9635	2722	14548	1.85E+07	2678.94	0.0156376	0.4153	0.317008	1.67286
D121	59073	357	1695.33	1004.01	1276.08	795	795	331	151.61	151	124	196	72621	8.75205	12077.2	12175	8136	14912	5784965	1665.16	0.0173351	0.59035	0.177067	2.1821
D122	58699	357	1612.54	1019.13	1215.52	795	795		142.259	142	124	166	68142	7.19657	5351.7	5414	4146	6167	2563462	390.534	0.00297527	0.117279	0.152499	3.62652
D211	57727	357	1742.7	885.317	1316.66	795	795		175.725	175	145	222	160437	11.7319	8688.53	8971	4449	11224	7932626	1641.69	0.00472106	0.140763	0.0996603	0.95929
D212	57376	357	1746.5	931.227	1310.54	795	795		162.384	162	136	200	148257	10.194	10252	10948	4823	13245	9360066	2167.62	0.014553	0.456992	0.152534	1.2519
D221	56793	357	1796.96	913.224	1290.86	795	795		152.407	152	127	187	176945	9.11272	5181.84	5469	1731	9287	6016113	1896.42	2.34E-04	0.00783386	0.0836038	0.421634
D222	56533	357	1805.48	857.048	1298.61	795	795		171.207	171	147	205	82008	9.49218	6867.11	7162	3889	9178	3289345	1399.63	0.00298553	0.107377	0.10825	0.958473
D111	60161	357	1634.76	906.926	1332.58	800	800		191.028	191	146	253	379955	14.4836	10724.6	10952	4877	14316	2.13E+07	1926.61	0.0247005	0.635859	0.362711	2.9633
D121	59078	357	1694.81	1016.99	1276.08	800	800	331	152.023	152	122	190	72819	8.17957	10680	10800	7328	12493	5115706	996.815	0.0156555	0.572965	0.205581	3.65403
D122	58704	357	1613.97	1033.16	1215.52	800	800		143.687	144	114	170	68826	7.94398	5212	5331	3292	6084	2496550	502.999	0.00584234	0.210119	0.168283	2.9851
D211	57732	357	1742.7	902.83	1316.66	800	800		177.09	176	146	216	161683	10.7963	8573.82	9071	3752	11758	7827900	2221.42	0.0089193	0.290017	0.0698275	0.503834
D212	57381	357	1744.04	947.04	1310.54	800	800		157.897	158	134	201	144160	9.2786	9067.53	9731	4090	11905	8278656	2253.4	0.0101754	0.342829	0.131734	0.936777
D221	56808	357	1793.47	919.81	1298.61	800	800		154.314	154	126	193	179159	9.32545	5920.31	6062	2181	9984	6873482	2122.67	-0.000129	-0.00425506	0.0871434	0.447135
D222	56538	357	1803.93	869.833	1298.61	800	800		171.883	171	148	206	82332	10.3983	4594.22	4458	2366	7473	2200630	1542.38	-0.00316761	-0.105053	-0.0107176	-0.0645398
D111	60166	357	1634.19	925.815	1332.58	805	805		184.375	184	137	235	366722	13.7432	9737.28	9926	2908	15025	1.94E+07	2850.73	0.0158952	0.419819	0.338532	1.72776
D121	59083	357	1694.29	1029.97	1265.7	805	805	331	152.881	153	125	184	73230	9.15947	10330.7	10377	8418	11865	4948427	795.401	0.0130059	0.42859	0.191701	4.17862
D122	58709	357	1611.59	1041.72	1215.52	805	805		143.896	143	112	170	68926	8.64028	4836.76	4959	3060	5723	2316806	529.552	0.00101851	0.03389	0.176706	2.7432
D211	57737	357	1742.7	920.342	1316.66	805	805		172.784	173	143	221	157752	10.1337	9759.45	10281	4713	12403	8910375	1977.42	0.00869976	0.294112	0.0983359	0.883759
D212	57386	357	1741.58	962.853	1310.54	805	805		154.995	155	128	189	141510	8.80334	9399.48	9892	4606	11961	8581722	1700.5	0.00936535	0.326719	0.138272	1.3429
D221	56813	357	1790.37	930.271	1298.61	805	805		153.694	153	125	188	178439	9.19907	6437.94	6730	2590	10265	7474453	2154.87	-0.0031732	-0.106371	0.0910881	0.498837
D222	56543	357	1798.89	882.618	1298.61	805	805		170.555	170	143	219	81696	11.2041	3532.72	3253	1728	6413	1692175	1406.04	-0.00347438	-0.106147	-0.0894512	-0.493655
D111	60171	357	1638.2	932.684	1332.58	810	810		190.997	190	145	243	379894	13.6276	10163.3	10456	2650	17552	2.02E+07	4240.51	0.0164649	0.45405	0.289984	1.07754
D121	59088	357	1693.77	1042.95	1265.7	810	810	331	155.478	155	134	183	74474	9.1129	11072.1	11329	6513	14219	5303547	1493.53	0.0228287	0.76159	0.22143	2.6879
D122	58714	357	1613.73	1050.76	1215.52	810	810		148.919	148	126	189	71332	8.64911	4813.49	4929	3042	5678	2305660	528.596	0.00746909	0.255296	0.149646	2.37065
D211	57742	357	1742.7	935.292	1316.66	810	810		172.214	172	138	218	157231	11.4748	10726.9	11616	4183	15063	9793651	2845.34	0.00818872	0.243797	0.112258	0.760994
D212	57391	357	1740.17	974.098	1314.05	810	810		160.968	160	132	210	146964	10.8466	12728.5	13138	7522	16150	1.16E+07	2143.67	0.0192869	0.561619	0.17957	1.80784
D221	56818	357	1786.5	945.767	1298.61	810	810		155.668	155	125	191	180731	9.80962	7125.57	7064	2382	12769	8272789	2976.73	-0.000538	-0.0170705	0.086942	0.382942
D222	56548	357	1795.41	895.403	1310.23	810	810		170.096	169	141	216	81476	11.0294	7075.92	7187	3548	11475	3389368	2151.21	-0.00014	-0.00432798	0.0337012	0.214477
D111	60176	357	1637.63	949.283	1332.58	815	815		182.785	182	142	242	363559	13.3619	11309.6	11597	3668	17516	2.25E+07	3191.02	0.0215045	0.575958	0.341487	1.80441
D121	59093	357	1693.26	1046.58	1260.5	815	815	331	151.633	151	118	189	72632	10.8417	10349.5	10654	5294	12881	4957430	1610.11	0.0218533	0.598209	0.247581	2.5512
D122	58719	357	1610.16	1057.66	1203.63	815	815		148.306	148	123	180	64513	8.4374	5040.54	5119	3431	5765	2192634	449.646	4.62E-04	0.0162222	0.113878	2.29213
D211	57747	357	1740.13	946.824	1316.66	815	815		169.512	169	135	222	154764	10.9959	12223	12527	7434	15586	1.12E+07	1808.54	0.0122622	0.373485	0.141956	1.68029
D212	57396	357	1724.71	983.235	1307.03	815	815		156.809	157	129	206	143167	9.89633	11477.2	11665	7510	14809	1.05E+07	1641.36	0.0164293	0.512234	0.167286	2.00421
D221	56823	357	1780.3	954.678	1298.61	815	815		155.245	155	129	200	180240	9.71264	9267.79	9925	3661	14082	1.08E+07	2545.16	0.00821071	0.26034	0.137212	0.878702
D222	56553	357	1794.25	911.674	1310.23	815	815		167.058	167	136	199	80021	10.7711	9584.47	9875	5261	12997	4590962	1835.78	0.00864342	0.265818	0.112159	1.05304
D111	60181	357	1637.05	963.593	1332.58	820	820		174.484	174	135	243	347048	13.1766	9740.07	9741	2881	16202	1.94E+07	2876.64	0.0309876	0.796006	0.334509	1.69744
D121	59098	357	1692.74	1049.69	1239.22	820	820	331	151.962	152	123	181	72790	9.1255	8313.26	8664	3043	10454	3982050	1331.04	0.0134518	0.442065	0.199989	2.08179
D122	58734	357	1610.64	1058.85	1184.6	820	820		159.961	160	135	191	69583	9.74163	4975.26	4941	3922	5869	2164236	434.417	0.00532363	0.173906	0.10414	2.1604
D211	57752	357	1734.58	958.784	1316.66	820	820		166.724	166	131	212	152219	12.0401	12462.1	12841	7489	16295	1.14E+07	1937.24	0.0204204	0.554222	0.122925	1.4084
D212	57401	357	1721.9	991.317	1296.48	820	820		153.564	153	119	196	140204	9.97708	10853.8	11183	6512	13915	9909545	1573.95	0.0113518	0.345525	0.114996	1.42243
D221	56828	357	1779.52	964.751	1298.61	820	820		152.851	152	126	188	177460	9.89589	10012.5	10370	5055	13590	1.16E+07	2037.8	0.014928	0.45437	0.170349	1.43033
D222	56558	357	1791.15	924.072	1310.23	820	820		164.962	165	134	205	79017	11.0301	10942.6	11096	7155	13489	5241501	1400.82	0.0113127	0.334591	0.141305	1.9343
D111	60186	357	1633.05	973.324	1332.58	825	825		167.403	167	127	221	332965	13.4367	8770.75	8924	2855	14631	1.74E+07	2620.92	0.0205053	0.50067	0.334523	1.6777
D121	59103	357	1692.74	1054.89	1239.22	825	825	331	153.71	154	123	190	73627	11.0337	8384.73	8872	3916	10093	4016286	1412.3	0.0157218	0.431261	0.210412	2.06409
D122	58739	357	1612.54	1069.07	1184.6	825	825		161.993	161	130	203	70467	11.0256	5444.28	5490	3242	6847	2368260	749.879	0.00908361	0.264517	0.148563	1.87818
D211	57757	357	1729.03	967.754	1316.66	825	825		162.779	163	130	204	148617	11.1869	12967	13302	8047	16693	1.18E+07	1921.12	0.00827416	0.238816	0.108695	1.32346
D212	57406	357	1719.09	999.399	1296.48	825	825		152.959	152	125	185	139652	9.28198	11881.9	11925	8311	14519	1.08E+07	1243.58	0.0116118	0.378312	0.135427	2.27923
D221	56833	357	1778.75	974.824	1298.61	825	825		151.481	151	118	196	175870	9.71543	10525.6	10611	4860	14533	1.22E+07	2028.18	0.0142505	0.438139	0.168088	1.49359
D222	56563	357	1789.6	933.37	1310.23	825	825		162.927	162	135	195	78042	10.6597	10492.5	10434	7194	13180	5025906	1138.67	0.0179701	0.539627	0.146421	2.35381
D111	60191	357	1626.18	980.193	1332.58	830	830		162.171	161	121	214	322559	13.6735	8083.28	8073	2544	15005	1.61E+07	2964.53	0.0151042	0.35295	0.302566	1.26672
D121	59108	357	1682.35	1062.67	1239.22	830	830	331	150.858	150	127	180	72261	9.61806	8014.09	8261	3686	10141	3838750	1273.99	0.00694034	0.216216	0.214008	2.21783
D122	58744	357	1598.98	1074.07	1184.6	830	830		150.303	150	123	184	65382	9.28305	4688.84	4732	3476	5688	2039647	405.269	-0.00390378	-0.126909	0.113079	2.35077
D211	57762	357	1720.06	975.442	1316.66	830	830		160.139	159	112	202	146207	12.6268	9511.46	9998	3848	15811	8683963	3021.85	0.0096246	0.241801	0.0742571	0.435145
D212	57411	357	1703.28	1006.78	1289.46	830	830		149.588	149	120	185	136574	10.0296	10929	10831	7264	14274	9978156	1558.54	0.00847905	0.250797	0.119909	1.50163
D221	56838	357	1764.41	981.41	1298.61	830	830		152.891	152	119	192	177506	10.831	10970.4	11373	6248	13786	1.27E+07	1646.77	0.0117414	0.327636	0.178691	2.01986
D222	56568	357	1777.97	939.956	1310.23	830	830		162.775	162	127	192	77969	9.85562	11662.3	11667	8887	13759	5586243	984.91	0.0101238	0.331055	0.160714	3.27904
D111	60196	357	1619.31	983.055	1309.68	835	835		174.365	174	132	229	346812	14.236	9714.21	9679	5376	14626	1.93E+07	2029.78	0.0289986	0.690343	0.378016	2.62569
D121	59113	357	1674.05	1063.19	1218.45	835	835	331	164.228	165	133	204	78665	11.8914	7188.9	7266	5505	8163	3443481	526.851	0.00406606	0.111854	0.154382	3.64965
D122	58749	357	1592.09	1075.02	1163.19	835	835		167.802	167	132	208	72994	11.9524	5777.71	5896	3986	6618	2513304	517.512	0.00396802	0.110976	0.102259	2.07148
D211	57767	357	1714.08	984.839	1282.49	835	835		162.668	163	119	237	148516	11.273	10508.5	10945	5026	14750	9594266	2122.72	0.00890337	0.254681	0.0925527	0.838734
D212	57416	357	1696.95	1013.1	1268.37	835	835		153.519	153	123	200	140163	9.65172	9996.41	10186	5982	12995	9126726	1558.09	0.0111907	0.352058	0.138707	1.56303
D221	56843	357	1755.5	987.609	1279.24	835	835		154.382	154	125	198	179238	9.73193	10309.3	10560	5551	13260	1.20E+07	1566.23	0.0132419	0.414635	0.163079	1.84585
D222	56573	357	1769.45	949.254	1290.86	835	835		164.071	163	137	215	78590	11.0711	9304.03	9443	4782	12482	4456628	2071.82	4.54E-04	0.0134584	0.0741511	0.620012
D111	60201	357	1610.15	989.351	1303.96	840	840		172.567	172	140	221	343236	12.7566	9604.7	9624	4222	13783	1.91E+07	2003.55	0.0250379	0.66086	0.36781	2.57817
D121	59118	357	1673.53	1068.39	1218.45	840	840	331	164.514	164	139	196	78802	9.97818	7197.48	7330	4771	8343	3447593	635.395	0.00616953	0.202191	0.173281	3.34592
D122	58754	357	1596.37	1073.12	1146.54	840	840		190.579	190	138	230	82902	14.6709	6422.64	6431	4197	8109	2793847	846.59	0.00925456	0.238234	0.136484	1.82216
D211	57772	357	1708.1	990.819	1282.49	840	840		161.123	161	130	197	147105	11.0061	10177.8	10811	4969	13708	9292366	1853.33	0.0078339	0.227584	0.091882	0.924243
D212	57421	357	1690.63	1019.08	1268.37	840	840		151.241	151	119	201	138083	9.70141	8978.85	9107	5877	11283	8197691	1261.93	0.00558814	0.173265	0.132233	1.66195
D221	56848	357	1750.85	995.745	1279.24	840	840		154.204	154	121	205	179031	10.2781	9801.07	10188	4807	12640	1.14E+07	1712.14	0.0174054	0.513336	0.17454	1.70134
D222	56578	357	1766.35	958.552	1290.86	840	840		163.215	163	137	196	78180	9.57801	10199.2	10646	7136	13211	4885434	1654.04	0.00727407	0.246119	0.112057	1.2427
D111	60206	357	1600.42	1001.37	1292.51	845	845		166.762	166	131	220	331690	12.2041	8173.74	8417	4759	11131	1.63E+07	1482.24	0.0193285	0.518212	0.332575	2.75253
D121	59123	357	1667.82	1072.54	1218.45	845	845	331	160.113	159	129	200	76694	11.1229	7681.43	7507	4016	9845	3679406	1095.92	0.0123551	0.351357	0.216395	2.49382
D122	58759	357	1589.94	1084.53	1146.54	845	845		172.425	172	138	218	75005	13.6585	5461.18	5640	3123	7061	2375613	836.815	0.00781359	0.195749	0.104127	1.23092
D211	57777	357	1701.27	999.788	1282.49	845	845		158.487	158	122	203	144699	10.207	9983	10613	5327	12387	9114477	1622.96	0.0110022	0.337951	0.130996	1.42489
D212	57426	357	1682.89	1029.97	1264.86	845	845		145.028	145	119	173	132411	8.89961	7092.95	7100	3697	9668	6475866	1147.37	0.00196203	0.0638215	0.143523	1.55179
D221	56853	357	1748.14	1001.56	1279.24	845	845		151.418	151	120	191	175796	9.90648	9174.92	9368	5176	12160	1.07E+07	1541.99	0.0130726	0.394465	0.168211	1.71349
D222	56583	357	1754.34	967.463	1290.86	845	845		164.559	164	134	206	78824	11.1333	10090.3	10321	7605	12499	4833253	1233.89	0.0117653	0.343759	0.105862	1.56567
D111	60211	357	1598.7	1009.38	1292.51	850	850		166.644	166	128	221	331454	11.6616	8395.36	8392	4411	12831	1.67E+07	1642.25	0.0242209	0.67586	0.333936	2.55952
D121	59128	357	1662.1	1076.69	1218.45	850	850	331	161.589	160	132	199	77401	11.2237	6239.16	6427	2261	9068	2988558	1646.27	0.00607773	0.173947	0.139207	0.926216
D122	58764	357	1583.29	1080.97	1146.54	850	850		183.786	183	149	230	79947	13.0093	5343.1	5394	3882	6474	2324248	480.99	0.00540198	0.15181	0.0845322	1.73168
D211	57782	357	1696.14	1007.48	1282.49	850	850		159.483	159	124	190	145608	10.4421	10331.1	10740	5017	12880	9432333	1595.15	0.0142171	0.428189	0.123292	1.42174
D212	57431	357	1679.73	1033.84	1264.86	850	850		145.605	145	121	179	132937	8.94907	5892.39	5968	1820	8732	5379752	1526.89	0.00164503	0.0534425	0.125059	0.857933
D221	56858	357	1743.88	1004.66	1279.24	850	850		153.068	153	122	202	177712	9.82597	10440	10628	6325	13055	1.21E+07	1293.78	0.0177788	0.544237	0.174313	2.39559
D222	56588	357	1743.49	975.211	1290.86	850	850		167.653	167	134	200	80306	10.9688	11017.3	11476	7767	13390	5277277	1617.58	0.0131977	0.398186	0.0958915	1.19193
D222	56593	357	1745.04	975.599	1298.61	853	853		166.294	166	136	207	79655	10.7316	11859.4	12037	9137	14307	5680667	1138.31	0.0119367	0.365573	0.150247	2.72174
D222	56598	357	1746.21	978.311	1298.61	854	854		167.808	168	136	196	80380	10.7211	11875.9	11968	8910	14271	5688563	1310.19	0.0179311	0.551432	0.160967	2.5135
D111	60216	357	1602.14	1025.41	1292.51	855	855		156.987	157	119	203	312248	12.099	6317.73	6784	1615	10218	1.26E+07	2112.91	0.0131966	0.337996	0.264245	1.24993
D121	59133	357	1663.66	1075.13	1202.88	855	855	331	173.908	172	135	219	83302	13.408	5722.2	5747	4488	6494	2740936	408.216	0.00214084	0.0554169	0.131342	3.25473
D122	58769	357	1590.66	1080.97	1122.76	855	855		199.591	199	162	260	86822	14.7793	4377.64	4373	3816	4962	1904273	225.67	0.00332547	0.0895218	0.0774675	2.7894
D211	57787	357	1701.69	1012.18	1282.49	855	855		158.78	159	127	199	144966	9.75954	10423.1	11105	4831	12766	9516288	1783.51	0.00891336	0.287464	0.0783777	0.849517
D212	57436	357	1681.49	1038.05	1264.86	855	855		148.877	148	124	193	135925	9.27032	7018.13	6918	4440	10022	6407549	1338.89	0.00952616	0.303085	0.126004	1.17314
D221	56863	357	1746.21	1009.3	1279.24	855	855		154.839	154	121	190	179768	9.93968	11298.3	11613	7609	13595	1.31E+07	1320.86	0.014528	0.44615	0.169086	2.47427
D222	56603	357	1747.37	981.023	1298.61	855	855		167.63	168	133	208	80295	10.8876	11690	12109	7913	13701	5599532	1332.43	0.0166234	0.503515	0.155788	2.36516
D222	56608	357	1748.53	983.735	1298.61	856	856		164.691	165	138	199	78887	10.1045	10717.5	10946	6332	13773	5133662	1491.97	0.0178964	0.573123	0.14899	1.86296
D222	56613	357	1749.69	984.122	1298.61	857	857		164.336	164	135	217	78717	11.5185	10944	11160	6776	14116	5242156	1540.1	0.0162635	0.456641	0.133889	1.67814
D222	56618	357	1750.85	983.735	1298.61	858	858		163.067	162	135	215	78109	10.7952	11115.3	11650	6571	13299	5324232	1561.92	0.0115561	0.345135	0.144012	1.79168
D222	56623	357	1751.63	986.059	1298.61	859	859		163.24	163	134	205	78192	12.0866	11246.6	11568	7219	13754	5387143	1405.83	0.0131327	0.350138	0.155615	2.15457
D111	60221	357	1604.43	1028.85	1286.79	860	860		154.879	155	117	196	308054	11.2807	7065.66	7228	3680	10232	1.41E+07	1444.21	0.0101116	0.274876	0.297734	2.24489
D121	59138	357	1662.1	1078.77	1202.88	860	860	331	167.797	168	133	221	80375	11.994	5660.38	5767	3106	6601	2711324	587.563	0.00141043	0.0394085	0.150089	2.51443
D122	58775	357	1582.89	1088.09	1122.3	860	860		179.972	179	144	221	78288	13.4856	4618.14	4694	3666	5264	2008889	355.157	-0.00344223	-0.0921941	0.0919854	2.19068
D211	57792	357	1707.67	1019.44	1282.49	860	860		158.6	159	127	194	144802	10.1962	11712.1	12106	6201	15116	1.07E+07	1617.67	0.0144567	0.443334	0.113901	1.48067
D212	57441	357	1686.76	1043.32	1264.86	860	860		146.363	146	123	189	133629	8.91056	7346.65	7317	4411	10916	6707487	1406.17	0.00259568	0.0850512	0.122827	1.14304
D221	56868	357	1748.53	1013.95	1279.24	860	860		154.104	154	126	187	178915	9.59617	11036.5	11233	6928	14802	1.28E+07	1673.27	0.0122231	0.387839	0.159215	1.81182
D222	56628	357	1752.4	988.384	1298.61	860	860		160.722	160	133	195	76986	11.1861	11771.8	12013	8572	13911	5638697	1335.01	0.00292812	0.0838968	0.150282	2.30405
D222	56633	357	1754.73	986.059	1298.61	861	861		162.134	161	128	204	77662	10.8912	10152.3	10354	5255	13448	4862935	2210.62	0.0113589	0.334394	0.0988231	0.826057
D111	60226	357	1600.99	1036.86	1297.66	865	865		156.08	156	126	202	310443	11.0991	6542.66	6780	2876	8727	1.30E+07	1157.11	0.0173759	0.480349	0.285674	2.51276
D121	59143	357	1657.43	1082.4	1202.88	865	865	331	180.47	180	150	224	86445	13.16	8327.83	8414	5031	10399	3989029	1091.3	0.0194266	0.522659	0.213666	2.68692
D122	58780	357	1579.25	1093.28	1132.68	865	865		170.051	169	135	200	73972	11.9041	4041.94	4086	3026	4510	1758243	251.572	-0.00246422	-0.070577	0.111329	3.21902
D211	57797	357	1708.53	1028.41	1295.3	865	865		156.607	156	123	195	142982	10.6313	10886.9	11215	6702	14707	9939704	1410.97	0.0149571	0.434164	0.123136	1.69187
D212	57446	357	1686.06	1050.7	1264.86	865	865		148.68	148	116	188	135745	9.73411	7395.83	6942	3570	11453	6752391	1759.45	0.00365108	0.111129	0.12586	0.939814
D221	56873	357	1748.14	1028.29	1279.24	865	865		151.897	152	121	197	176352	9.86388	10383.5	10380	5850	14076	1.21E+07	2110.23	0.0143924	0.436975	0.179652	1.49873
D222	56638	357	1748.14	995.745	1314.11	865	865		163.708	163	133	205	78416	11.9706	11383.4	11657	7614	14343	5452642	1689.11	0.0204969	0.549365	0.207283	2.31418
D111	60231	357	1600.42	1041.44	1297.66	870	870		147.338	147	112	194	293055	10.9911	4876.97	5027	1732	7923	9700292	1539.37	0.0079123	0.210467	0.175021	0.943805
D121	59148	357	1650.68	1086.04	1202.88	870	870	331	169.998	169	134	214	81429	12.475	7592.91	7911	3038	9755	3637004	1371.49	0.0104319	0.281377	0.187497	1.74826
D122	58785	357	1573.54	1095.87	1132.68	870	870		161.57	160	135	202	70283	10.8165	4481.02	4500	3314	5199	1949244	343.896	-0.000206	-0.00615658	0.129836	2.99475
D211	57802	357	1697.85	1032.68	1295.3	870	870		147.702	148	116	184	134852	10.0314	8935.55	9174	3859	13009	8158154	2356.13	0.00908376	0.265091	0.153371	1.00862
D212	57451	357	1686.41	1056.68	1264.86	870	870		144.955	145	115	178	132344	9.02501	6447.66	6279	2411	11117	5886712	1939.16	0.00254172	0.0814408	0.110492	0.661659
D221	56878	357	1742.72	1032.94	1267.61	870	870		149.751	150	123	182	173861	9.54071	8091.32	8029	3907	12712	9394018	2196.14	0.0127366	0.3948	0.154478	0.985984
D222	56643	357	1741.17	999.231	1294.73	870	870		161.426	160	134	194	77323	10.4127	10050.3	10206	6250	13249	4814088	2002.26	0.00692244	0.213158	0.0941391	0.863744
D111	60236	357	1598.7	1035.14	1297.66	875	875		149.982	150	116	194	298315	10.9809	5126.45	5228	2201	7581	1.02E+07	1339.8	0.00760813	0.206261	0.253572	1.54796
D121	59153	357	1653.28	1085.52	1202.88	875	875	331	167.63	166	142	207	80295	11.122	6277.92	6401	3538	7728	3007122	763.186	0.00501272	0.15035	0.176381	2.46672
D122	58790	357	1576.14	1098.99	1132.68	875	875		157.163	158	127	198	68366	10.2336	4034.78	4254	1554	5224	1755131	761.093	-0.0019735	-0.0607361	0.119588	1.13251
D211	57807	357	1696.14	1036.09	1282.49	875	875		150.766	150	117	190	137649	9.76095	9728.01	9667	4532	15137	8881673	1693.47	0.0100106	0.306179	0.138455	1.39723
D212	57456	357	1688.17	1058.43	1264.86	875	875		150.028	150	124	189	136976	9.31651	7531.3	7767	2122	11082	6876081	1858.91	0.0109762	0.349671	0.133169	0.952246
D221	56883	357	1747.75	1020.93	1283.11	875	875		149.598	149	125	192	173683	9.27311	9461.26	9771	4398	12612	1.10E+07	1759.26	0.00994745	0.317792	0.133672	1.26824
D222	56648	357	1740.39	996.907	1294.73	875	875		165.315	165	128	209	79186	12.4401	10187.3	10596	7165	12489	4879709	1536.7	0.0149495	0.391472	0.115126	1.36883
D111	60241	357	1592.98	1043.16	1297.66	880	880		147.457	147	114	187	293292	10.3716	5195.37	5316	2280	8247	1.03E+07	1277.37	0.00697603	0.196988	0.247821	1.61554
D121	59158	357	1648.09	1091.23	1202.88	880	880	331	165.292	165	132	219	79175	10.8195	6215.14	6199	5019	7275	2977053	512.778	7.30E-04	0.0222973	0.141571	3.00624
D122	58795	357	1567.31	1106.26	1132.68	880	880		151.694	152	116	188	65987	9.56163	4167.89	4229	1916	5121	1813031	565.029	0.00157827	0.0499993	0.150179	1.92627
D211	57812	357	1695.71	1042.5	1282.49	880	880		153.715	153	123	199	140342	10.2508	11293.3	11620	6866	15337	1.03E+07	1842.78	0.012735	0.377131	0.146068	1.56216
D212	57461	357	1691.33	1061.25	1257.83	880	880		152.519	153	126	190	139250	9.15713	8616.52	8334	4088	13903	7866883	1996.69	0.0042098	0.139647	0.143028	1.07998
D221	56888	357	1734.58	1031.77	1283.11	880	880		151.743	151	123	193	176174	9.70343	10704.6	11214	4898	13896	1.24E+07	2080.21	0.0107103	0.331429	0.141155	1.27305
D222	56653	357	1733.42	1006.21	1294.73	880	880		156.939	156	131	200	75174	9.88059	7633.97	7564	4198	11259	3656674	1977.09	0.00158942	0.0504113	0.00499784	0.0384035
D111	60247	357	1586.68	1043.16	1279.92	885	885		153.246	153	103	194	224506	9.84303	5785.32	5876	3130	7552	8475500	885.35	0.00780374	0.241112	0.176723	1.96273
D121	59163	357	1643.41	1096.94	1202.88	885	885	331	161.052	160	129	203	77144	11.4758	5665.89	5864	2593	7171	2713963	954.852	0.00179371	0.0502558	0.149575	1.54413
D122	58800	357	1561.6	1108.85	1132.68	885	885		147.807	148	118	193	64296	9.2	3630.09	3938	1215	4901	1579088	879.806	-0.000314	-0.0100891	0.121072	0.891192
D211	57817	357	1693.15	1041.65	1282.49	885	885		152.918	153	121	189	139614	9.77661	9682.72	9939	5198	12180	8840326	1523.91	0.0132485	0.409025	0.167573	1.82385
D212	57466	357	1690.98	1063.71	1257.83	885	885		154.494	155	125	191	141053	9.73014	8303.39	8560	2707	11747	7580999	1836.41	0.00472508	0.149343	0.143434	1.13438
D221	56893	357	1730.71	1031.39	1283.11	885	885		150.497	150	125	202	174727	9.96235	10189.4	10199	6553	13093	1.18E+07	1578.85	0.00694386	0.208349	0.12057	1.3888
D222	56658	357	1729.16	1009.69	1294.73	885	885		158.689	158	131	192	76012	9.42607	9500.8	9689	5690	12326	4550885	1573.4	0.0023517	0.0789966	0.0532567	0.610647
D111	60280	357	1576.38	1043.16	1279.92	890	890		152.304	152	124	194	223126	9.90081	6306.82	6431	3312	8985	9239498	1177.3	0.00880993	0.26868	0.206937	1.83699
D121	59168	357	1636.15	1097.98	1202.88	890	890	331	161.969	161	130	198	77583	11.945	6026.48	5945	3558	8714	2886686	1053.22	0.00304732	0.0823893	0.116485	1.19397
D122	58805	357	1552.78	1108.34	1132.68	890	890		146.605	146	121	175	63773	8.61196	4213.7	4376	2137	5116	1832958	629.597	-0.00296272	-0.101171	0.11722	1.40441
D211	57822	357	1685.89	1043.36	1282.49	890	890		153.857	153	125	202	140471	9.70611	10059.8	10116	5721	12778	9184561	1303.57	0.0137203	0.429088	0.163016	2.16335
D212	57471	357	1685	1067.57	1257.83	890	890		158.115	157	129	211	144359	10.8503	7495.99	7582	2699	9675	6843840	1311.63	0.00874392	0.252631	0.142028	1.4215
D221	56898	357	1723.73	1034.87	1283.11	890	890		150.511	150	120	182	174743	9.07061	9552.51	9807	5760	12149	1.11E+07	1344.41	0.00808913	0.266295	0.127824	1.6106
D222	56663	357	1727.22	1013.95	1294.73	890	890		153.553	153	123	187	73552	10.0239	7891.63	7954	4248	10946	3780090	1380.94	-0.00035	-0.0107205	0.0390159	0.429182
D111	60285	357	1572.37	1046.59	1262.75	895	895		152.722	152	122	191	223738	10.2239	5784.83	6095	2497	7662	8474778	1144.16	0.00827223	0.245111	0.177242	1.52242
D121	59173	357	1637.7	1101.61	1202.88	895	895	331	155.035	154	129	206	74262	10.291	4908.87	5059	2817	5845	2351347	576.068	0.00456772	0.137001	0.129632	1.95575
D122	58810	357	1554.85	1105.74	1117.1	895	895		148.807	149	120	182	64731	9.03268	4012.52	4009	2967	4681	1745445	322.34	3.45E-04	0.0113526	0.110157	2.47037
D211	57827	357	1680.34	1044.64	1256.86	895	895		163.885	163	133	206	149627	11.2537	6986.76	6897	4584	10274	6378914	1416.77	0.00987154	0.284704	0.0372574	0.354269
D212	57476	357	1679.03	1071.44	1257.83	895	895		158.123	157	128	210	144366	11.833	8030.43	8150	4221	11952	7331779	1612.68	0.0105569	0.279194	0.132447	1.16478
D221	56903	357	1718.7	1038.75	1279.24	895	895		149.908	149	126	206	174043	9.56733	8471.71	8583	5250	10616	9835658	1137.19	0.00932801	0.289615	0.103849	1.40172
D222	56668	357	1717.92	1013.57	1294.73	895	895		155.766	156	125	187	74612	10.1511	7942.91	8074	5461	9631	3804656	853.871	0.0052176	0.159294	0.122469	2.02988
D111	60290	357	1572.37	1049.45	1239.85	900	900		155.472	155	123	203	227766	10.0467	5331.92	5412	2838	6891	7811264	782.293	0.00653809	0.201038	0.192882	2.20414
D121	59178	357	1624.72	1097.46	1171.72	900	900	331	169.138	168	135	213	81017	12.1816	5774.26	5787	4336	7121	2765869	613.993	0.00547627	0.151245	0.112445	1.90118
D122	58815	357	1554.33	1100.03	1096.34	900	900		155.411	155	126	205	67604	11.5167	3633.69	3692	2288	4225	1580656	345.483	-0.00243531	-0.0658868	0.0942943	1.81261
D211	57832	357	1673.93	1047.63	1256.86	900	900		163.089	163	137	217	148900	10.3538	8153.72	8206	6096	9609	7444345	828.356	0.00588373	0.184272	0.0828537	1.5063
D212	57481	357	1673.06	1074.95	1233.23	900	900		175.091	175	137	225	159858	14.3829	7211.44	7256	3730	9434	6584049	1113.1	0.00709109	0.171432	0.149637	1.68653
D221	56908	357	1711.72	1041.07	1259.87	900	900		151.767	151	124	184	176201	9.07031	8307.75	8275	5835	10528	9645299	1028.8	0.00197765	0.0660503	0.109056	1.58811
D222	56673	357	1707.85	1019.38	1271.49	900	900		157.668	157	134	184	75523	9.3842	8244.37	8310	6194	10434	3949052	980.765	0.00416962	0.13953	0.0663788	1.0465
D111	60295	357	1574.09	1055.75	1239.85	905	905		152.311	152	123	185	223135	9.2239	5211.95	5217	2985	6708	7635505	745.298	0.0046418	0.152588	0.149821	1.82239
D121	59183	357	1616.94	1097.98	1171.72	905	905	331	164.651	164	122	229	150326	11.902	5147.57	5150	3563	7005	4699731	662.682	0.00236767	0.0653533	0.116328	1.6189
D122	58820	357	1550.7	1102.1	1096.34	905	905		150.549	150	117	182	65489	9.41243	4066.66	4238	2381	4575	1768995	427.587	-0.00351538	-0.112852	0.0978491	1.69534
D211	57837	357	1667.52	1050.62	1256.86	905	905		161.696	161	130	219	147628	11.9054	7458.65	7436	5523	9138	6809750	792.508	0.00501531	0.135553	0.0627644	1.11164
D212	57486	357	1668.49	1079.17	1233.23	905	905		167.659	167	124	217	153073	14.0207	7194.06	7433	2488	9046	6568180	1230.88	0.00360357	0.0858736	0.150125	1.52579
D222	56678	357	1703.59	1022.86	1271.49	905	905		158.228	158	128	197	75791	9.60629	9030.53	9220	5814	11063	4325624	1083	0.00546241	0.178968	0.0710885	1.10685
D111	60300	357	1577.52	1068.34	1257.02	910	910		144.513	144	114	193	211711	9.01274	4923.03	5004	2822	6711	7212237	851.284	0.00610341	0.19454	0.157968	1.57783
D121	59193	357	1613.3	1101.09	1171.72	910	910	331	161.987	161	125	208	147894	12.0846	5230.64	5226	4019	6434	4775571	541.203	0.00565611	0.150781	0.12148	2.09381
D122	58825	357	1543.95	1105.74	1096.34	910	910		147.407	146	122	180	64122	9.34872	4553	4604	2827	5549	1980553	489.373	-8.96e-05	-0.00282448	0.107784	1.81044
D211	57842	357	1664.96	1056.6	1256.86	910	910		165.22	165	131	208	150846	11.7289	6837.16	6835	4262	9452	6242327	1181.41	0.0128173	0.356535	0.0558004	0.611731
D212	57491	357	1664.62	1081.63	1233.23	910	910		162.509	162	127	200	148371	11.7289	8742.27	8881	4829	10994	7981696	1005.37	0.00642994	0.17704	0.153006	2.30784
D222	56683	357	1699.33	1034.1	1271.49	910	910		155.956	156	126	192	74703	10.4441	9253.89	9229	6936	11181	4432614	983.334	0.00141806	0.0422902	0.0868594	1.50417
D111	60305	357	1581.53	1072.35	1257.02	915	915		145.567	145	107	179	213256	8.94662	4617.88	4588	2408	6843	6765190	1077.89	0.00525803	0.170208	0.154267	1.14516
D121	59198	357	1613.82	1103.17	1171.72	915	915	331	164.819	165	135	204	150480	11.2468	5467.19	5476	4093	6370	4991545	437.887	0.00491533	0.143362	0.130099	2.87468
D122	58830	357	1547.06	1107.82	1096.34	915	915		149.133	149	116	177	64873	9.71557	4291.73	4443	2262	5165	1866902	568.006	3.11E-04	0.00953646	0.096738	1.33292
D211	57847	357	1663.25	1057.45	1256.86	915	915		168.706	168	134	213	154029	12.2752	7749.56	7947	5157	9182	7075345	977.612	0.00977702	0.266142	0.097737	1.41157
D212	57496	357	1662.86	1082.68	1233.23	915	915		163.862	163	125	212	149606	11.9568	7625.7	7704	3703	9580	6962263	985.222	0.00356306	0.0973131	0.138542	1.88369
D111	60310	357	1584.39	1073.49	1222.68	920	920		157.78	157	130	201	231148	9.83224	5645.29	5688	3722	7306	8270357	681.213	0.00497073	0.158744	0.140141	2.03723
D121	59203	357	1617.46	1108.88	1171.72	920	920	331	158.297	158	131	226	144525	10.4551	4987.87	4983	3603	6177	4553929	591.535	0.00476175	0.143508	0.117091	1.76766
D122	58835	357	1546.55	1112.49	1096.34	920	920		145.924	146	121	172	63477	8.39938	4613.44	4678	3112	5355	2006846	419.092	9.18E-05	0.00318916	0.115392	2.27769
D211	57852	357	1661.11	1064.71	1256.86	920	920		169.575	168	134	216	154822	13.8368	7199.5	7333	5422	8685	6573146	782.379	0.00543092	0.132397	0.0881963	1.49162
D212	57501	357	1666.38	1088.3	1233.23	920	920		156.691	156	127	192	143059	10.0731	7039.58	7096	2815	9734	6427135	1157.31	0.00379672	0.117672	0.136311	1.45935
D111	60315	357	1584.39	1075.78	1222.68	925	925		156.229	156	118	193	228875	9.65718	4875.58	5091	2198	6328	7142719	873.77	0.00762114	0.244716	0.135516	1.33185
D121	59208	357	1622.13	1108.36	1171.72	925	925	331	158.038	157	130	191	144289	10.0266	4625.85	4679	3492	5534	4223403	489.793	0.00301803	0.0948536	0.109817	1.86908
D122	58840	357	1542.39	1114.57	1096.34	925	925		141.06	141	112	168	61361	7.7371	3845	4013	1868	4724	1672575	677.077	-0.00427016	-0.156371	0.108257	1.10944
D211	57857	357	1658.55	1064.71	1256.86	925	925		166.889	167	132	206	152370	11.9446	9202.47	9313	6128	11378	8401854	1164.42	0.01122	0.310052	0.112634	1.60008
D212	57506	357	1665.68	1084.79	1233.23	925	925		155.049	155	124	196	141560	9.9973	7253.94	7670	3078	9180	6622847	1238.16	8.68E-04	0.0269004	0.0972058	1.03808
D111	60320	357	1584.39	1078.07	1222.68	930	930		157.633	157	129	199	230932	10.0633	5598.92	5931	1892	8247	8202419	1154.6	0.00451459	0.140798	0.144208	1.22233
D121	59213	357	1612.26	1109.92	1171.72	930	930	331	154.84	154	125	187	141369	9.40853	4492.4	4505	3600	5507	4101557	410.239	8.83E-04	0.0290531	0.0900426	1.80915
D122	58845	357	1530.45	1115.6	1096.34	930	930		141.287	141	114	173	61460	8.09834	3264.69	3470	1457	4112	1420139	625.689	0.00297262	0.103416	0.106492	1.00434
D211	57862	357	1655.99	1064.71	1256.86	930	930		170.892	171	140	214	156024	12.4005	9732.52	9654	7653	11821	8885795	917.302	0.0158537	0.430142	0.0916367	1.78129
D212	57511	357	1657.95	1084.09	1233.23	930	930		157.999	157	129	190	144253	9.91648	8047.34	8123	4563	9815	7347217	902.797	-0.000445	-0.0142013	0.107309	1.72766
D111	60325	357	1574.09	1080.93	1222.68	935	935		156.965	157	125	198	229954	9.90961	4949.02	4994	2327	6746	7250309	693.665	0.0058349	0.183774	0.129927	1.64077
D121	59218	357	1602.4	1116.67	1171.72	935	935	331	151.395	151	124	184	138224	8.72548	5201.53	5210	3796	6149	4748995	429.486	0.00123735	0.0428852	0.136534	2.90985
D122	58850	357	1516.43	1114.57	1075.57	935	935		141.977	141	113	171	61760	8.22548	3030.67	3135	1671	3659	1318342	396.82	6.64E-04	0.0229116	0.103538	1.43314
D211	57867	357	1643.6	1069.84	1256.86	935	935		162.943	163	135	201	148767	10.4603	9451.5	9612	7089	11585	8629218	908.94	0.00993271	0.306406	0.106175	1.99615
D212	57516	357	1642.13	1089.01	1233.23	935	935		156.969	157	125	192	143313	9.45007	8049.84	8121	5595	9368	7349505	619.107	0.00306788	0.101606	0.104854	2.46793
D111	60330	357	1568.37	1077.5	1222.68	940	940		155.619	156	129	200	227982	8.83004	5326.14	5572	2277	6892	7802799	903.976	0.00537703	0.188514	0.153261	1.56599
D121	59223	357	1590.98	1113.55	1171.72	940	940	331	153.272	153	126	191	139937	9.25365	5209.52	5216	3891	6325	4756288	412.672	0.00484448	0.159708	0.123521	2.77576
D122	58855	357	1509.16	1114.05	1075.57	940	940		138.798	139	119	159	60377	7.10653	2859.4	2910	1860	3358	1243841	287.66	-0.00307935	-0.120657	0.0974893	1.76597
D211	57872	357	1634.21	1067.7	1256.86	940	940		161.759	161	130	203	147686	11.7798	8719.81	8769	5166	11739	7961183	1717.93	0.0121331	0.329227	0.0968701	0.896531
D212	57521	357	1633.35	1089.36	1233.23	940	940		154.499	155	124	181	141058	8.62157	7142.2	7282	3579	9183	6520833	976.92	0.0055931	0.199343	0.102272	1.35667
D111	60335	357	1560.93	1076.93	1222.68	945	945		156.201	156	122	194	228834	9.22321	4630.3	4814	2205	5867	6783395	664.701	0.00608819	0.204966	0.145815	1.77297
D121	59228	357	1582.15	1114.59	1171.72	945	945	331	150.599	150	124	180	137497	8.93245	4740.01	4753	3821	5571	4327626	337.198	7.06E-04	0.0237915	0.1236	3.09265
D122	58860	357	1505.01	1116.12	1075.57	945	945		140.016	140	120	164	60907	7.31057	2794.23	2872	1557	3312	1215491	351.529	0.002846	0.108707	0.103119	1.4861
D211	57877	357	1626.09	1065.57	1239.77	945	945		169.802	169	138	216	155029	11.7105	9324.69	9310	6431	11880	8513446	1229.63	0.00416328	0.120235	0.0611543	0.874056
D212	57526	357	1628.08	1089.01	1233.23	945	945		154.378	154	125	182	140947	8.89748	8185.9	8390	4896	10337	7473728	1180.42	0.00474096	0.163742	0.103018	1.29536
D121	59233	357	1572.81	1112.52	1171.72	950	950	331	147.535	147	119	180	134699	8.29732	4730.28	4722	2757	5965	4318744	532.243	0.002272	0.0806135	0.133885	2.09879
D122	58865	357	1500.86	1114.57	1075.57	950	950		138.993	139	116	162	60462	7.65756	3189.33	3254	1794	3905	1387357	388.328	-0.000907	-0.0329612	0.124812	1.82267
D211	57882	357	1620.54	1065.57	1239.77	950	950		161.241	161	129	195	147213	9.95125	10776.1	10661	8014	14247	9838570	1275.36	0.00427754	0.138028	0.100987	1.55004
D212	57531	357	1623.86	1085.84	1233.23	950	950		152.185	152	113	186	138945	9.38175	8236.44	8233	3889	11429	7519870	1523.26	0.00374405	0.121014	0.0921708	0.912638
D121	59238	357	1566.06	1112	1171.72	955	955	331	146.518	146	124	182	133771	8.47209	4316.33	4385	2805	5470	3940811	565.162	0.00250317	0.0863646	0.111871	1.53686
D122	58870	357	1496.7	1114.05	1070.38	955	955		138.487	138	115	162	60242	7.68425	3102.47	3117	2401	3554	1349575	223.732	-0.00151724	-0.0547711	0.108294	2.70995
D212	57536	357	1620.35	1079.52	1219.17	955	955		157.226	157	131	186	143547	9.16417	8761.57	9194	4089	11663	7999314	1532.51	0.00425645	0.145433	0.0981002	1.02149
D121	59243	357	1565.02	1106.29	1150.96	960	960	331	151.884	152	122	189	138670	9.19535	4369.31	4373	3380	5084	3989184	309.607	7.54E-04	0.0248784	0.0973952	2.50499
D122	58875	357	1491.51	1113.53	1060	960	960		138.605	139	120	163	60293	7.1903	2814.68	2898	1559	3380	1224386	344.012	-0.000908	-0.0350572	0.111063	1.63575
D212	57541	357	1617.53	1084.09	1219.17	960	960		157.166	157	128	187	143493	9.69223	9531.36	9924	4331	12338	8702135	1728.16	0.00635081	0.204666	0.11912	1.17411
D121	59248	357	1556.19	1106.8	1150.96	965	965	331	144.084	144	119	179	131549	8.81725	4245.25	4362	2890	5183	3875909	451.71	-0.00198534	-0.0650148	0.101265	1.72839
D122	58880	357	1479.57	1110.93	1060	965	965		134.747	134	110	159	58615	7.93873	2020.6	2077	1052	2615	878960	340.617	-0.000564	-0.0191613	0.0974531	1.05355
D212	57546	357	1613.67	1081.98	1219.17	965	965		154.225	154	120	190	140807	9.98162	8598.37	8398	4802	11981	7850314	1898.57	0.0094409	0.289012	0.110172	0.898877
D121	59253	357	1559.83	1091.75	1125	970	970	331	149.656	150	121	180	136636	8.97707	4736.34	4751	3433	5869	4324275	516.606	0.00167646	0.0558027	0.130143	2.11154
D122	58885	357	1488.92	1093.8	1034.04	970	970		140.628	140	111	164	61173	7.68979	2048.31	2127	1284	2389	891017	228.563	0.00140755	0.0514091	0.0956899	1.5653
D212	57551	357	1610.86	1076.71	1194.58	970	970		155.729	155	125	187	142181	9.1424	8526.18	8829	3426	11364	7784398	1603.4	0.00432222	0.146614	0.127692	1.20425
D1211	59258	357	1568.13	1093.31	1119.81	971	971		142.946	143	118	178	130510	8.57618	3853.07	4003	2118	4754	3517855	525.977	2.20E-04	0.00732828	0.129497	1.67976
D1212	59359	357	1551.52	1081.36	1108.9	971	971		153.235	153	121	182	139904	9.34373	3212.21	3245	1873	4477	2932750	560.468	0.00260254	0.0851408	0.0478095	0.523016
D1211	59263	357	1572.29	1092.27	1119.81	972	972		143.6	143	114	185	131107	9.33766	3574.86	3704	1845	4232	3263847	450.043	-0.000866	-0.0266542	0.129016	1.81543
D1212	59364	357	1547.89	1077.73	1108.9	972	972		154.961	155	130	195	141479	9.92994	3227.09	3276	1868	4430	2946336	575.815	6.76E-04	0.0210706	0.0688734	0.722244
D1211	59268	357	1575.92	1090.71	1119.81	973	973		143.956	143	118	179	131432	9.27009	3378.67	3595	1118	4290	3084729	690.865	0.00189195	0.0586498	0.140068	1.20169
D1212	59369	357	1545.81	1076.17	1108.9	973	973		156.393	156	125	189	142787	9.75792	3048.73	3053	1841	3958	2783492	451.217	0.00136531	0.0437048	0.0816145	1.01967
D1211	59273	357	1578	1088.63	1119.81	974	974		144.273	144	112	181	131721	9.58555	3349.98	3458	1571	4123	3058533	421.006	0.00222421	0.0668048	0.137265	1.92079
D1212	59374	357	1543.73	1074.62	1108.9	974	974		153.89	154	125	187	140502	10.0861	2970.62	2968	2016	3786	2712178	328.465	-0.000842	-0.0257092	0.0954591	1.57619
D1211	59278	357	1578.52	1087.08	1119.81	975	975		143.756	143	116	177	131249	8.66193	3214.57	3279	1771	3941	2934901	363.304	-0.00247608	-0.0823915	0.130304	2.04008
D1212	59379	357	1540.62	1075.65	1108.9	975	975		152.091	152	121	185	138859	9.16823	2855.14	2930	1747	3501	2606747	357.628	-0.00202251	-0.0672384	0.0854238	1.25663
D122	58890	357	1481.13	1082.9	1002.89	975	975		140.816	141	116	168	61255	7.80926	1468.73	1530	896	1882	638897	242.524	0.00361958	0.130065	0.0763184	0.858825
D212	57556	357	1603.85	1072.28	1194.8	975	975		149.802	150	124	181	136769	9.37131	6261.7	6206	3078	8728	5716928	1317.05	0.00401303	0.127785	0.0876272	0.766086
D1211	59283	357	1575.92	1087.59	1119.81	976	976		142.429	142	117	174	130038	8.78893	2870.09	2966	1419	3406	2620390	365.424	0.00142544	0.0461342	0.123415	1.72566
D1212	59384	357	1537.5	1076.69	1108.9	976	976		149.444	149	119	178	136442	9.46446	2755.22	2878	1458	3387	2515513	388.372	7.38E-04	0.0232848	0.0860696	1.12442
D1211	59288	357	1574.88	1081.88	1109.42	977	977		143.978	144	104	175	131452	8.47504	2761.48	2783	1829	3470	2521228	257.977	-0.000998	-0.0339268	0.105496	2.04301
D1212	59389	357	1534.39	1077.73	1108.9	977	977		147.763	147	106	189	134908	9.20651	2549.12	2689	1193	3361	2327351	483.204	0.00239637	0.076739	0.0846749	0.823655
D1211	59293	357	1573.84	1082.4	1109.42	978	978		141.986	142	113	174	129633	8.26977	2679.67	2683	1892	3469	2446542	297.594	-0.00179116	-0.0616162	0.102002	1.66692
D1212	59394	357	1534.91	1075.65	1108.9	978	978		147.272	147	117	180	134459	9.01744	2640.47	2786	1350	3355	2410749	472.093	0.00407084	0.13243	0.0944867	0.965704
D1211	59298	357	1572.81	1082.92	1109.42	979	979		139.873	139	113	173	127704	8.11116	2450.47	2529	1603	2963	2237283	255.623	-0.00288586	-0.0998184	0.103993	1.80601
D1212	59399	357	1530.75	1078.77	1108.9	979	979		144.229	144	113	176	131681	8.55126	2386.23	2562	1073	3198	2178627	576	0.00455957	0.153109	0.0828477	0.633917
D1211	59303	357	1571.77	1083.44	1109.42	980	980		141.617	142	114	169	129296	8.07882	2545.67	2648	1433	2983	2324195	287.587	-0.000277	-0.00970945	0.107311	1.71569
D1212	59404	357	1528.16	1075.65	1108.9	980	980		146.481	146	121	176	133737	8.37851	2672.25	2786	1303	3198	2439768	334.202	0.00369532	0.128734	0.115927	1.6613
D122	58895	357	1477.49	1077.18	1002.89	980	980		138.545	138	115	166	60267	7.46696	1395.57	1423	886	1732	607072	144.188	-0.00156172	-0.0580441	0.0887933	1.57865
D212	57561	357	1587.05	1068.63	1158.27	980	980		153.141	154	124	196	139818	8.54328	6037.93	6243	2516	7825	5512626	1017.65	0.00484647	0.172911	0.120199	1.27327
D1211	59308	357	1570.73	1083.96	1109.42	981	981		140.196	140	114	169	127999	8.35453	2480.63	2581	1008	3134	2264819	401.883	-0.000917	-0.0307966	0.115036	1.27362
D1212	59409	357	1525.04	1075.13	1108.9	981	981		146.416	146	116	177	133678	8.44603	2701.94	2771	1650	3141	2466874	263.031	0.00251768	0.0870713	0.118018	2.1687
D212	57566	357	1587.05	1069.36	1158.27	981	981		153.257	153	123	181	139924	8.50003	5387.63	5674	2584	6790	4918909	968.953	0.00892044	0.318831	0.120013	1.1916
D1211	59313	357	1572.29	1081.36	1109.42	982	982		144.554	144	118	176	131978	9.05378	2588.5	2662	1459	3001	2363304	251.19	-0.000243	-0.00776876	0.123059	2.25833
D1212	59414	357	1527.12	1075.65	1108.9	982	982		147.352	147	116	183	134532	8.29963	2583	2770	1121	3451	2358281	529.731	0.00121115	0.0429536	0.109251	0.960498
D212	57571	357	1598.74	1065.71	1165.58	982	982		152.315	152	122	192	139064	8.76729	5134.51	5247	2287	6961	4687807	964.21	0.0024417	0.0846335	0.112561	1.07751
D1211	59318	357	1573.84	1078.77	1109.42	983	983		145.013	144	120	179	132397	9.58285	2642.42	2709	1655	3240	2412527	320.266	8.38E-06	2.53E-04	0.108991	1.62174
D1212	59419	357	1529.19	1075.13	1108.9	983	983		147.636	148	117	176	134792	9.03704	2780.41	2936	1165	3550	2538511	515.461	0.00383216	0.124732	0.114946	1.1122
D212	57576	357	1603.12	1062.06	1165.58	983	983		153.318	153	122	194	139979	8.52074	6000.36	6074	3950	6893	5478333	471.211	0.00239923	0.0861344	0.123817	2.80593
D1211	59324	357	1573.32	1079.29	1109.42	984	984		145.898	146	118	179	133205	9.18926	2641.72	2674	1953	3120	2411886	181.721	0.003273	0.103592	0.10246	2.7021
D1212	59424	357	1531.27	1074.62	1108.9	984	984		146.567	147	120	175	133816	8.47119	3023.23	3170	1361	3748	2760212	475.453	-2.38e-05	-0.000823	0.129771	1.46077
D212	57581	357	1606.04	1067.9	1165.58	984	984		151.669	151	113	188	138474	9.22015	5341.14	5768	1279	7508	4876458	1604.29	0.0061892	0.202369	0.155035	0.893748
D1211	59329	357	1576.96	1079.29	1109.42	985	985		145.089	145	120	180	132466	9.07436	2454.76	2488	1698	2809	2241195	167.008	0.00182136	0.0581372	0.0961211	2.57787
D1212	59429	357	1531.27	1075.65	1108.9	985	985		146.042	146	114	184	133336	9.08672	2892.74	3066	1195	3753	2641068	547.914	0.00228522	0.0732884	0.126142	1.18275
D212	57586	357	1610.43	1068.63	1165.58	985	985		150.748	150	118	184	137633	9.50704	4557.31	4799	964	7328	4160825	1829.89	0.0072675	0.228811	0.136137	0.596841
D1211	59334	357	1576.96	1081.88	1109.42	986	986		142.322	142	118	176	129940	9.04274	2269.83	2338	908	2733	2072355	300.73	-0.00111886	-0.0352584	0.101783	1.39452
D1212	59434	357	1531.27	1076.69	1108.9	986	986		145.024	145	116	175	132407	8.72342	3007.91	3238	1132	3890	2746222	652.591	-0.00117303	-0.0390484	0.129912	1.05988
D212	57591	357	1610.43	1067.17	1165.58	986	986		152.716	152	124	189	139430	10.0436	4757.53	5157	991	6853	4343627	1472.67	0.00694541	0.209757	0.157247	0.877939
D1211	59339	357	1574.36	1082.4	1103.71	987	987		140.733	141	109	175	128489	9.11096	2094.83	2153	1076	2680	1912577	261.386	6.30E-04	0.0194457	0.090811	1.33439
D1212	59439	357	1531.27	1077.73	1108.9	987	987		143.697	143	102	180	131195	9.10712	2933.29	3107	1136	3969	2678093	645.42	0.00182683	0.057544	0.122393	0.99118
D212	57596	357	1608.24	1064.25	1165.58	987	987		152.908	153	126	183	139605	8.99161	5252.05	5390	2953	6635	4795125	764.255	0.00667303	0.225454	0.156611	1.86104
D1212	59444	357	1531.27	1078.77	1108.9	988	988		142.438	142	114	173	130046	8.47719	2688.99	2964	950	3896	2455050	769.369	0.00169514	0.056869	0.106479	0.672676
D212	57601	357	1603.85	1063.52	1165.58	988	988		151.886	152	128	186	138672	8.7686	4832.09	5043	2213	6205	4411695	904.153	0.00734482	0.252593	0.158215	1.4601
D1212	59449	357	1526.08	1073.06	1108.9	989	989		148.594	148	115	180	135666	9.14277	3127.6	3215	2157	3845	2855495	412.854	0.00474264	0.153433	0.092177	1.27872
D212	57606	357	1603.12	1064.98	1165.58	989	989		150.929	150	121	193	137798	9.2515	4819.64	5019	1792	6890	4400331	1116.48	0.0058829	0.190824	0.153748	1.15051
D1212	59454	357	1522.96	1077.21	1108.9	990	990		144.081	144	119	177	131546	8.36214	2768.73	2901	1128	3577	2527851	488.311	0.00233634	0.0803235	0.137849	1.37383
D212	57611	357	1600.93	1061.33	1150.97	990	990		154.112	154	126	182	140704	8.73518	5407.81	5486	3714	6715	4937328	580.778	0.00741495	0.259713	0.16766	2.67395
D1212	59459	357	1523.48	1076.17	1108.9	991	991		143.903	143	117	192	131383	9.19837	2728.88	2853	1055	3591	2491467	525.365	2.28E-04	0.00711709	0.132717	1.21719
D1212	59464	357	1524	1076.17	1108.9	992	992		144.423	144	116	172	131858	9.00614	2637.47	2699	1276	3338	2408014	348.133	0.00179845	0.0575764	0.0987012	1.36118
D1212	59469	357	1519.33	1076.17	1093.33	993	993		143.831	144	122	170	131318	8.13914	2449.71	2689	881	3225	2236584	602.474	0.00535496	0.188253	0.127813	0.921602
D212	57616	357	1589.97	1056.94	1121.75	995	995		154.816	155	120	194	141347	9.15935	3126.89	3328	1178	4609	2854854	829.69	-0.000655	-0.0221612	0.108425	0.737311
D212	57621	357	1581.21	1051.32	1121.75	1000	1000		155.138	155	124	196	141641	9.22897	3641.73	3681	1929	4701	3324896	482.026	0.00937186	0.312154	0.155104	2.02894
