# Supplementary material for: Early coordination of cell migration and cardiac fate determination during mammalian gastrulation
Source: EMBO J. 2025 May 13;44(12):3327–59. doi: 10.1038/s44318-025-00441-0 (PMC12170898; doi:10.1038/s44318-025-00441-0)
Supplement: Supplementary file 27 — Source data Fig. 11 [file 44318_2025_441_MOESM27_ESM.zip › Source Data Fig. 11/11C/Fig.11C'.xlsx]

## Sheet: Sheet1
LABEL	ID	TRACK_ID	POSITION_X	POSITION_Y	POSITION_Z	POSITION_T	FRAME	CELL_DIVISION_TIME	MEAN_INTENSITY_CH1	MEDIAN_INTENSITY_CH1	MIN_INTENSITY_CH1	MAX_INTENSITY_CH1	TOTAL_INTENSITY_CH1	STD_INTENSITY_CH1	MEAN_INTENSITY_CH2	MEDIAN_INTENSITY_CH2	MIN_INTENSITY_CH2	MAX_INTENSITY_CH2	TOTAL_INTENSITY_CH2	STD_INTENSITY_CH2	CONTRAST_CH1	SNR_CH1	CONTRAST_CH2	SNR_CH2
Mother	234994	3033	862.049	561.731	913.634	0	0		131.152	130	96	179	42362	12.6853	5665.15	5756	3972	6734	1829842	571.318	0.00831912	0.170601	0.054872	1.03161
Mother	234999	3033	871.747	546.095	913.634	5	5		126.146	126	109	154	40745	7.32141	5602.48	5655	4794	6240	1809601	281.478	0.00146551	0.0504268	0.0471536	1.79255
Mother	235004	3033	878.08	539.168	913.634	10	10		128.932	128	112	150	41645	6.96497	4542.85	4516	2714	6370	1467342	971.406	0.00855091	0.313896	0.0297171	0.269927
Mother	235009	3033	895.694	541.741	913.634	15	15		127.799	127	114	147	41279	6.64726	5028.19	5148	3243	6845	1624106	1100.5	0.00289031	0.110817	0.0367996	0.32434
Mother	235014	3033	894.309	539.564	913.634	20	20		127.805	128	108	150	41281	7.18623	4501.51	4608	2799	5666	1453987	812.316	-0.00119632	-0.0426033	0.0621365	0.648379
Mother	235019	3033	901.83	533.033	913.634	25	25		128.418	129	106	149	41479	7.24174	4634.26	4725	2986	6124	1496865	793.331	-0.000564	-0.0200102	0.0416293	0.466919
Mother	235024	3033	903.413	533.429	913.634	30	30		129.768	130	113	149	41915	6.67702	4998.97	5018	3747	6116	1614666	564.843	0.00543248	0.21002	0.0360925	0.616596
Mother	235029	3033	905.788	532.835	913.634	35	35		128.455	128	107	155	41491	8.60343	4766.89	4672	3356	6551	1539706	715.175	0.00273782	0.0815319	0.0340818	0.43936
Mother	235034	3033	910.736	532.043	927.484	40	40		130.752	131	115	150	42233	5.77481	5199.65	5296	4223	6148	1679488	456.929	0.00637229	0.286733	0.0317101	0.699513
Mother	235039	3033	910.142	539.366	927.484	45	45		128.186	128	109	145	41404	6.34633	5101.3	5160	3861	6170	1647720	565.516	-0.00037	-0.0149603	0.0339944	0.593137
Mother	235091	3033	906.382	540.554	927.484	46	46		130.656	130	109	150	42202	6.15051	4994.19	5025	4106	6047	1613122	539.581	0.00816424	0.34406	0.0209312	0.379521
Mother	235086	3033	908.559	540.356	927.484	47	47		128.198	128	109	160	41408	7.25561	4379.22	4421	3392	5592	1414487	591.833	0.00183103	0.0645859	0.0240331	0.347314
Mother	235081	3033	907.965	538.377	927.484	48	48		124.994	125	112	143	40373	5.1124	4373.78	4361	3261	5643	1412730	706.94	-0.00046	-0.0225159	0.0300752	0.361279
Mother	235076	3033	908.361	539.366	939.161	49	49		126.418	126	110	141	40833	5.7937	5441.83	5473	4400	6331	1757711	483.777	0.00135712	0.0591442	0.0371063	0.804922
D1	235044	3033	903.215	542.137	927.484	50	50	195	126.241	125	106	161	40776	8.06864	3986.39	4049	3047	4983	1287604	487.623	0.00211901	0.0661677	0.0309191	0.490375
D2	235118	3033	904.996	540.158	959.744	50	50	195	125.319	125	101	148	40478	7.62314	4824.69	4866	3488	5837	1558375	558.592	0.00432999	0.14175	0.0541547	0.887434
D1	235069	3033	898.069	544.314	930.156	51	51	195	128.115	128	115	146	41381	4.82127	3553.93	3591	2979	4014	1147919	235.101	0.0112594	0.591723	0.041379	1.20131
D2	235123	3033	904.996	542.137	957.567	51	51	195	121.458	121	109	136	39231	4.64189	4927.72	4974	3955	5603	1591652	345.685	-0.00137386	-0.0719951	0.057509	1.55041
D1	235064	3033	898.267	544.116	930.156	52	52	195	126.099	125	106	147	40730	5.92626	3663.81	3676	3014	4100	1183411	236.362	0.00387438	0.164242	0.0518644	1.5286
D2	235128	3033	904.996	544.116	956.578	52	52	195	124.765	125	107	142	40299	6.13414	4853.54	4931	3531	5703	1567695	434.764	0.00170234	0.0691315	0.0505208	1.07375
D1	235059	3033	900.246	546.293	928.375	53	53	195	124.062	124	109	142	40072	5.34312	3670.78	3710	2818	4379	1185663	382.162	0.00133845	0.0620716	0.0486223	0.890753
D2	235133	3033	904.996	548.47	958.557	53	53	195	125.78	126	111	143	40627	5.38037	4793.09	4858	3366	5545	1548169	470.055	0.00485381	0.225844	0.0505278	0.980889
D1	235054	3033	900.642	546.887	930.156	54	54	195	125.579	125	112	141	40562	5.10411	3673.16	3680	3173	4026	1186431	177.835	0.00272581	0.133764	0.0474302	1.87061
D2	235138	3033	904.996	549.856	961.525	54	54	195	127.344	128	113	144	41132	5.83916	4783.94	4861	3700	5371	1545213	386.859	0.00839952	0.363311	0.0467196	1.10391
D1	235049	3033	893.488	544.375	930.988	55	55	195	125.136	125	107	155	40419	7.45254	3187.47	3248	2352	3928	1029553	371.728	0.00517115	0.172765	0.037394	0.618171
D2	235143	3033	904.996	548.47	965.484	55	55	195	126.607	127	102	152	40894	8.30046	4981.82	5029	3849	5830	1609129	371.47	0.00633065	0.191908	0.046643	1.19532
D2	235148	3033	904.996	547.877	969.046	56	56	195	127.477	127	110	145	41175	6.13021	5182.2	5207	4216	5880	1673852	359.946	0.00847557	0.349534	0.046661	1.28367
D1	280562	3033	897.872	542.67	946.312	60	60	195	123.073	123	93	150	58952	8.6649	3451.09	3453	2157	4377	1653074	456.154	0.00786856	0.221779	0.124228	1.67201
D2	235154	3033	904.996	549.064	986.265	60	60	195	126.92	127	103	144	40995	6.8674	5352.02	5358	4326	6240	1728704	395.677	0.00823682	0.301969	0.0436463	1.13136
D1	280567	3033	895.68	541.696	946.312	65	65	195	121.737	122	103	144	58312	6.81753	2641.26	2737	1796	3419	1265163	385.553	0.00103002	0.0367472	0.0645697	0.831021
D2	235159	3033	904.996	548.668	992.202	65	65	195	123.752	124	110	137	39972	4.77317	4446.81	4453	3019	5843	1436321	641.996	0.00596346	0.307392	0.0316268	0.424697
D1	280577	3033	901.525	548.516	947.063	70	70	195	124.668	124	105	146	59716	6.82909	3592.18	3568	2247	4788	1720653	683.463	0.00465561	0.169193	0.09049	0.872271
D2	235164	3033	916.739	544.116	989.629	70	70	195	127.399	127	109	152	41150	7.092	5354.55	5403	4396	5977	1729519	394.142	0.00753954	0.268851	0.057764	1.48378
D1	280583	3033	904.448	550.951	959.14	75	75	195	127.808	127	109	147	61220	6.72974	3889.87	3903	2923	4774	1863250	333.578	0.00492358	0.186096	0.127086	2.62971
D2	235169	3033	922.083	531.648	1003.48	75	75	195	124.957	125	113	138	40361	4.60738	5339.94	5378	4123	6122	1724802	440.033	-0.00134163	-0.0728704	0.0543036	1.2501
D1	280588	3033	914.19	547.785	959.14	80	80	195	127.666	127	106	155	61152	7.88072	4032.57	4051	2783	4960	1931600	417.909	0.00831541	0.267194	0.135658	2.3053
D2	235177	3033	938.312	546.293	1003.48	80	80	195	121.025	121	105	138	39091	5.71361	5741.62	5712	4961	6738	1854542	354.672	-0.00546674	-0.232864	0.0424917	1.31968
D1	280593	3033	908.832	544.862	959.14	85	85	195	128.163	128	107	151	61390	7.0606	4119.69	4173	2906	4766	1973333	385.746	0.0149407	0.534419	0.126286	2.39496
D2	235182	3033	929.802	542.533	1003.48	85	85	195	127.845	127	113	150	41294	6.41433	5306.48	5324	4375	6114	1713993	341.709	0.00691235	0.273651	0.0293336	0.885093
D1	280599	3033	908.101	537.555	959.14	90	90	195	127.276	127	105	162	60965	8.7331	4026.48	4059	3006	4655	1928684	369.965	0.0135629	0.39004	0.123374	2.39052
D2	235187	3033	933.364	531.846	1003.48	90	90	195	126.084	126	101	153	40725	8.7751	5428.55	5408	4772	6260	1753423	313.736	8.98E-04	0.0257701	0.0235365	0.795769
D1	280604	3033	903.474	529.518	959.14	95	95	195	124.38	124	108	148	59578	6.86432	3037.9	3056	2101	4024	1455153	445.073	0.00759426	0.273138	0.0850496	1.07003
D2	235192	3033	937.718	522.148	1003.48	95	95	195	128.619	129	110	150	41544	6.68227	5690.14	5707	4744	6626	1837915	380.24	0.00569593	0.218027	0.0400464	1.15241
D1	280609	3033	898.846	527.326	959.14	100	100	195	121.038	121	101	145	57977	7.2826	2413.78	2410	1557	3404	1156199	450.342	0.00304624	0.10095	0.05657	0.573948
D2	235197	3033	932.572	523.731	1003.48	100	100	195	125.885	126	105	152	40661	7.28752	4405.71	4373	3175	5413	1423043	601.603	0.00390077	0.134241	0.00574566	0.0836734
D1	280614	3033	898.846	523.429	970.039	105	105	195	122.979	123	108	144	58907	5.6357	3021.61	3041	2342	3729	1447350	332.488	0.00482668	0.209639	0.102949	1.69651
D2	235202	3033	931.979	517.596	1003.48	105	105	195	125.096	125	111	147	40406	6.42927	4183.5	4209	3116	5314	1351269	525.283	0.00181562	0.0705261	0.0197601	0.308651
D1	280619	3033	901.038	525.134	970.039	110	110	195	123.987	124	106	141	59390	5.58164	3243.98	3240	2537	3885	1553865	306.998	0.0072162	0.318297	0.106204	2.02898
D2	235207	3033	929.802	520.96	1003.48	110	110	195	124.387	124	106	152	40177	6.59913	4371.52	4306	3105	5670	1412001	566.778	3.06E-05	0.00115332	0.0315096	0.471215
D1	280624	3033	894.462	524.16	970.039	115	115	195	123.8	124	102	152	59300	7.18651	3594.77	3573	2964	4353	1721893	282.508	0.00838581	0.286516	0.12922	2.9122
D2	235212	3033	927.229	524.919	1003.48	115	115	195	124.307	124	108	144	40151	5.80497	4984.16	5034	4057	5725	1609883	327.235	-0.00128826	-0.0552443	0.0481346	1.39895
D1	280629	3033	894.706	523.673	970.039	120	120	195	123.91	124	104	149	59353	6.90781	3634.81	3639	2665	4702	1741075	470.58	0.00877801	0.312174	0.10383	1.45312
D2	235217	3033	924.854	528.679	1003.48	120	120	195	126.053	126	109	143	40715	6.37106	5355.71	5310	4553	6299	1729893	339.934	0.00298966	0.117949	0.0400564	1.21357
D1	280634	3033	903.474	523.916	970.039	125	125	195	124.676	125	109	146	59720	6.08188	4164.95	4177	3332	5001	1995012	351.539	0.00874969	0.35562	0.0936787	2.02963
D2	298695	3033	904.108	520.506	1003.48	125	125	195	124.443	124	106	142	40195	5.92596	5131.08	5076	4198	6205	1657338	455.056	0.00128156	0.0537557	0.062442	1.32539
D1	299184	3033	904.152	519.039	961.625	130	130		123.235	123	105	139	39805	6.01915	3816.88	3811	2991	4615	1232853	384.131	0.00317926	0.129771	0.0645312	1.20468
D2	298700	3033	907.461	506.257	995.101	130	130	195	122.78	123	106	139	39658	5.40973	3573.83	3504	2668	4785	1154348	435.446	0.00535815	0.241923	0.0287894	0.459343
D1	299191	3033	903.094	522.183	949.069	135	135		122.69	122	103	139	39629	5.8179	2769.28	2816	1712	3545	894477	411.308	0.00174776	0.0735864	0.0670628	0.846295
D2	298705	3033	909.766	502.694	995.101	135	135	195	122.44	122	105	146	39548	6.23942	3963.03	4022	2838	4814	1280058	485.812	0.00347494	0.135909	0.0633073	0.971368
D1	299196	3033	900.663	523.859	965.878	140	140		127.096	127	109	143	41052	5.82083	4235.8	4256	3529	4682	1368162	210.576	0.0087526	0.378904	0.0691131	2.60071
D2	298710	3033	909.347	503.533	995.101	140	140	195	121.115	121	107	133	39120	4.89605	3901.99	3945	2966	4794	1260343	338.344	0.00332109	0.163765	0.0412331	0.91339
D1	299201	3033	899.197	526.793	965.904	145	145		124.464	124	108	141	40202	5.29454	3460.56	3480	2661	4353	1117761	380.114	0.00569902	0.266428	0.0638178	1.09229
D2	298715	3033	910.604	502.904	995.101	145	145	195	121.44	121	107	140	39225	5.79719	3788.88	3845	2469	4699	1223808	548.49	0.00429994	0.179379	0.0676762	0.875727
D1	299206	3033	897.002	518.201	972.229	150	150		123.316	123	109	143	39831	6.75199	3491.48	3473	2630	4291	1127747	381.737	0.00284193	0.103514	0.0730986	1.24608
D2	298720	3033	908.928	497.455	1007.67	150	150	195	120.724	120	101	142	38994	6.94577	4242.84	4271	3363	4926	1370436	330.724	0.00390116	0.135085	0.0709949	1.70083
D1	299211	3033	893.859	523.859	972.284	155	155		122.545	122	106	141	39582	5.48575	3527.59	3521	2943	4015	1139413	229.277	0.00432801	0.192531	0.0865616	2.45142
D2	298725	3033	900.965	502.066	1007.67	155	155	195	122.322	122	105	141	39510	5.7355	4694.77	4688	3767	5605	1516410	383.38	0.00171533	0.073041	0.070331	1.60933
D1	299216	3033	893.649	524.069	972.288	160	160		122.892	123	105	140	39694	6.23734	3078.5	3072	2153	4084	994357	465.765	0.00479067	0.187877	0.0704963	0.870531
D2	298730	3033	902.641	509.61	1003.48	160	160	195	122.57	123	109	141	39590	6.20288	4721.84	4860	3297	5610	1525153	538.532	0.00404934	0.159386	0.061377	1.01406
D1	299221	3033	894.906	520.297	972.266	165	165		123.149	123	106	140	39777	5.75074	3058.88	3063	2122	3804	988017	400.324	0.00445953	0.190148	0.0767198	1.08889
D2	298735	3033	899.079	512.962	1003.48	165	165	195	125.622	125	104	141	40576	6.17597	4159.72	4176	3352	4928	1343590	301.764	0.0076623	0.30934	0.0544226	1.42296
D1	299226	3033	896.163	516.525	972.244	170	170		123.498	123	104	144	39890	6.28484	3195.32	3224	2262	3755	1032087	314.257	0.00769544	0.300124	0.101571	1.87507
D2	298740	3033	899.288	510.238	1003.48	170	170	195	123.167	123	108	139	39783	5.4142	4141.96	4185	3312	4668	1337852	284.713	0.0072542	0.327673	0.0846058	2.26964
D1	299231	3033	884.221	520.925	972.452	175	175		119.675	119	101	144	38655	6.37319	2797.32	2807	1925	3399	903533	264.761	0.00457454	0.171018	0.0886215	1.7202
D2	298745	3033	891.954	513.801	1003.48	175	175	195	124.672	124	108	153	40269	6.30814	4756.56	4796	4015	5309	1536368	294.657	0.00534859	0.21029	0.0966502	2.84539
D1	299236	3033	878.91	526.793	968.353	180	180		120.263	120	99	146	38845	6.92386	2698.85	2725	1885	3357	871729	303.717	0.00256657	0.0889312	0.102728	1.65562
D2	298750	3033	889.439	518.201	1003.48	180	180	195	123.099	123	107	143	39761	5.80716	4019.2	4056	3047	4709	1298201	387.157	0.00742087	0.312295	0.107741	2.01941
D1	299241	3033	874.3	524.697	968.434	185	185		120.848	121	103	146	39034	7.49649	2531.25	2596	1426	3319	817593	455.481	0.00730454	0.2338	0.0795644	0.819152
D2	298755	3033	880.429	517.363	1003.48	185	185	195	121.108	121	101	151	39118	7.19584	3683.86	3731	2383	4462	1189886	445.639	0.00728499	0.243444	0.121054	1.78527
D1	299246	3033	875.976	521.554	968.405	190	190		120.18	120	101	141	38818	6.91645	2765.53	2796	1587	3761	893267	531.833	0.00661125	0.228244	0.0713619	0.69273
D2	298760	3033	873.304	520.506	1003.48	190	190	195	120.768	120	103	147	39008	7.06483	3508.08	3521	2609	4464	1133109	452.856	0.00317237	0.108116	0.098646	1.39111
D1	299251	3033	874.3	517.573	968.434	195	195		117.932	118	103	131	38092	4.75176	2884.22	2869	2059	3912	931602	455.92	5.00E-04	0.0247933	0.0872812	1.01566
D2	298765	3033	868.274	517.992	1003.48	195	195	195	118.765	119	101	137	38361	5.6492	3299.8	3331	2219	4199	1065837	489.088	0.00221233	0.0928157	0.0820222	1.02288
D1	299256	3033	858.805	517.782	981.279	200	200		122.963	123	102	144	39717	6.97813	3604.5	3622	2501	4695	1164252	600.888	0.00982672	0.342947	0.094892	1.03977
D2	298770	3033	862.197	516.106	1003.48	200	200	195	122.192	122	103	148	39468	6.28171	4463.95	4525	3050	5678	1441855	584.628	0.00485189	0.187847	0.0592165	0.853744
D1	299261	3033	861.739	524.488	981.228	205	205		118.802	119	104	136	38373	5.75896	3364.35	3353	2250	4350	1086684	517.439	0.00729819	0.298928	0.12221	1.41613
D2	298775	3033	873.094	516.734	1003.48	205	205	195	120.985	121	105	137	39078	5.01021	4172.82	4261	3051	4796	1347822	344.86	0.00495212	0.237985	0.0599549	1.36885
D1	299266	3033	860.063	523.65	981.258	210	210		120	120	109	137	38760	4.8023	3357.18	3387	2217	4180	1084369	483.416	0.00767521	0.380655	0.112186	1.40102
D2	298780	3033	867.646	518.62	1003.48	210	210	195	119.08	118	104	143	38463	5.26795	3605.43	3691	2278	4476	1164555	462.391	0.00294512	0.132756	0.0764408	1.10742
D1	299271	3033	852.939	522.392	981.382	215	215		119.901	120	106	143	38728	6.22528	3230.12	3309	2078	4023	1043330	446.429	0.00828873	0.316663	0.101582	1.33443
D2	298785	3033	862.826	517.782	1003.48	215	215	195	118.889	119	101	139	38401	6.44325	3434.66	3473	1981	4245	1109395	332.664	8.78E-04	0.0323746	0.0762275	1.46257
D1	299276	3033	852.237	527.002	977.202	220	220		120.781	121	108	143	26451	5.63471	3948.58	4014	2854	4631	864739	426.697	0.011085	0.470008	0.107311	1.7936
D2	298790	3033	874.771	518.83	988.815	220	220	195	120.542	120	106	138	38935	5.93081	3651.17	3793	2053	4635	1179329	647.615	0.00554726	0.224249	0.0777938	0.81387
D1	299291	3033	846.161	526.374	977.308	225	225		119.42	119	103	133	26153	5.44166	3420.66	3391	2546	4365	749124	450.752	0.00502968	0.219653	0.0760721	1.07297
D2	298795	3033	870.37	519.668	988.815	225	225	195	120.461	121	106	139	38909	5.64374	4172.93	4251	2658	5104	1347858	578.557	0.00489032	0.207745	0.0837374	1.11461
D1	299296	3033	846.161	528.05	977.308	230	230		119.032	118	96	140	26068	6.9225	2626.68	2599	1865	3439	575243	392.654	0.00201524	0.0691646	0.0643126	0.808451
D2	298800	3033	867.646	519.878	988.815	230	230	195	122.901	123	109	139	39697	5.2847	3824.01	3824	3186	4250	1235156	204.768	0.00920058	0.424036	0.0654639	2.29482
D2	298805	3033	861.569	521.345	988.815	235	235	195	122.641	122	104	146	39613	6.59718	4004.46	4029	3192	4548	1293442	294.077	0.00917436	0.338	0.0504866	1.30887
D2	298810	3033	855.282	519.039	988.815	240	240	195	119.771	120	102	136	38686	4.87898	4043.18	4052	3337	4671	1305946	235.054	2.52E-04	0.0123809	0.0421096	1.39012
D2	298815	3033	842.499	520.297	988.815	245	245	195	122.025	122	105	151	39414	6.64443	4169.78	4225	3170	4959	1346840	343.302	0.00436216	0.159526	0.0463009	1.07498
D21	298820	3033	861.988	516.315	988.815	250	250	200	120.594	120	107	146	38952	5.97403	3063.29	3069	2505	3822	989444	278.544	0.00862538	0.345253	0.0473472	0.994325
D22	298825	3033	818.82	525.116	988.815	250	250	190	114.842	115	94	130	37094	5.4119	2594.85	2619	1874	3295	838135	365.553	-0.00047	-0.0199734	0.0609823	0.815993
D21	298832	3033	850.462	517.782	988.815	255	255	200	119.313	120	102	135	38538	5.50139	2594.6	2583	1911	3369	838057	275.36	0.00628045	0.270717	0.0543512	0.971458
D22	299302	3033	794.515	533.499	989.239	255	255	190	117.146	117	104	132	25655	5.66468	2279.13	2364	1453	2941	499130	399.646	0.00130221	0.0537896	0.0727853	0.773846
D21	298837	3033	838.518	520.087	988.815	260	260	200	117.421	117	102	135	37927	6.01518	2582.93	2569	1937	3230	834286	253.634	0.00318852	0.124089	0.0650195	1.24343
D22	299307	3033	793.066	531.194	966.21	260	260	190	120.037	120	105	136	26288	5.51882	2696.2	2704	2323	2950	590468	107.942	0.00782487	0.337745	0.0488482	2.32662
D21	298842	3033	836.841	521.135	988.815	265	265	200	116.799	117	103	132	37726	4.71021	2485.57	2478	1977	3020	802838	209.245	0.00417009	0.205952	0.0633006	1.41433
D22	299312	3033	787.418	537.271	978.883	265	265	190	116.755	117	100	130	37712	5.29727	2068.17	2051	1639	2577	668018	197.179	0.00145422	0.0640109	0.0966437	1.84869
D21	298847	3033	861.359	524.697	988.815	270	270	200	115.096	115	102	130	37176	4.95759	1547.24	1523	1287	1878	499759	136.929	0.00109891	0.0509686	0.068978	1.45826
D22	299327	3033	783.857	540.204	978.946	270	270	190	117.325	117	95	137	37896	6.25962	2377.34	2407	1753	2764	767882	204.12	0.00449277	0.167664	0.087701	1.87815
D21	298852	3033	844.176	528.05	988.815	275	275	200	116.077	116	101	133	37493	4.94412	1836.09	1849	1439	2069	593057	135.713	0.00388652	0.181788	0.091728	2.27348
D22	299332	3033	778.199	540.833	979.044	275	275	190	116.582	116	102	132	37656	5.28169	1975.22	1940	1400	2707	637995	286.693	0.00255119	0.112338	0.0332364	0.443243
D21	298857	3033	831.184	527.212	988.815	280	280	200	115.211	115	99	130	37213	5.84098	1978.18	2009	1480	2265	638951	149.953	-0.000164	-0.00647386	0.0687229	1.69658
D22	299337	3033	770.321	532.032	995.949	280	280	190	117.644	118	97	135	37999	5.183	2695	2709	2075	3122	870484	212.889	0.00374995	0.169597	0.0800482	1.87647
D21	298862	3033	820.287	521.973	988.815	285	285	200	117.458	117	102	147	37939	6.10879	2622.67	2652	1856	3171	847121	288.59	0.0029172	0.111856	0.0695584	1.18205
D22	299342	3033	767.597	531.403	995.996	285	285	190	118.059	118	99	137	38133	5.10568	2871.66	2896	2226	3348	927546	208.414	0.00346419	0.159652	0.0989227	2.48065
D21	298867	3033	818.191	519.878	988.815	290	290	200	118.012	118	106	136	38118	4.94942	2288.44	2364	1763	2652	739166	210.543	0.00266467	0.126734	0.052806	1.09035
D22	299347	3033	769.692	532.66	995.96	290	290	190	117.536	118	102	139	37964	6.46691	2488.22	2553	1814	2929	803695	235.764	0.00235462	0.0853891	0.068294	1.34937
D21	298872	3033	813.581	523.44	988.815	295	295	200	115.938	116	99	133	37448	4.68802	1642.98	1652	1172	2176	530681	246.19	-0.000516	-0.0255307	0.0600238	0.755787
D22	299352	3033	751.254	539.366	996.281	295	295	190	115.328	115	100	133	37251	5.21084	1564.45	1560	1215	1932	505316	143.379	0.0044276	0.195123	0.0358768	0.755808
D21	298877	3033	823.849	528.469	988.815	300	300	200	116.35	116	103	131	37581	4.67233	1843.86	1864	1318	2391	595567	301.496	0.00406521	0.201643	0.0714633	0.815797
D22	299357	3033	733.026	545.234	996.6	300	300	190	114.142	114	101	128	36868	4.58171	1903.39	1916	1480	2301	614794	204.028	-0.00363287	-0.181669	0.0670137	1.17182
D21	298882	3033	812.743	531.403	1009.77	305	305	200	118.012	117	100	139	38118	5.97145	1892.14	1923	1474	2172	611162	154.23	0.00361022	0.142183	0.055424	1.2885
D22	299362	3033	722.34	546.7	996.786	305	305	190	113.585	113	99	131	36688	5.5388	1640.03	1647	1137	1999	529729	208.084	-6.07e-05	-0.0024912	0.0440803	0.665507
D21	298887	3033	820.496	534.337	1009.77	310	310	200	115.941	116	101	127	37449	4.67313	1656.34	1665	1330	2002	534999	168.42	6.42E-05	0.00318451	0.0504323	0.944341
D22	299367	3033	701.505	562.207	967.808	310	310	190	115.641	116	99	130	37352	4.79141	1959.49	1966	1550	2333	632915	181.014	0.00332168	0.159807	0.062282	1.26936
D21	298892	3033	815.257	531.613	1009.77	315	315	200	116.065	116	102	132	37489	5.72443	1594.11	1567	1220	2029	514896	188.271	-0.00108321	-0.0439725	0.0416827	0.677615
D22	299372	3033	691.238	571.428	967.987	315	315	190	114.799	114	103	141	37080	5.11359	1693.33	1686	1272	2100	546944	174.116	0.00257458	0.1153	0.0716773	1.30092
D21	298897	3033	803.313	529.308	1009.77	320	320	200	117.591	117	103	131	37982	4.9394	1809.15	1777	1474	2287	584357	187.67	0.00413221	0.19594	0.0407601	0.755086
D22	299377	3033	684.534	574.99	968.104	320	320	190	112.805	113	101	128	36436	4.42491	1611.26	1565	1276	2187	520436	182.64	-0.00360922	-0.184687	0.0286095	0.490747
D21	298902	3033	802.894	525.326	1001.39	325	325	200	115.858	115	100	133	37422	5.44522	1571.56	1571	1261	1839	507613	115.252	2.48E-04	0.010551	0.0679991	1.73638
D22	299382	3033	675.943	584.21	968.254	325	325	190	113.988	114	95	130	36818	5.66288	1987.46	1975	1488	2568	641948	254.674	9.40E-04	0.0377977	0.110581	1.55407
D21	298908	3033	793.254	533.079	1001.39	330	330	200	114.836	115	102	135	37092	4.84746	1767.54	1734	1480	2175	570917	156.486	-0.00420363	-0.200008	0.0412025	0.893949
D22	299387	3033	670.496	589.868	968.349	330	330	190	116.031	116	93	133	37478	6.47156	2167.68	2107	1466	3075	700162	378.633	0.00493611	0.176133	0.101871	1.05859
D21	298913	3033	787.596	538.109	1001.39	335	335	200	116.52	116	102	137	37636	5.97838	1783.45	1789	1488	2016	576053	108.538	0.00181349	0.0705626	0.0348312	1.10614
D22	299392	3033	665.467	594.059	968.437	335	335	190	114.474	115	102	125	36975	4.01647	2071.76	2098	1532	2509	669179	243.428	-0.000489	-0.0278785	0.103053	1.59025
D21	298918	3033	788.016	539.785	1001.39	340	340	200	116.325	116	101	133	37573	5.14536	1775.51	1772	1576	2034	573490	93.7205	0.00339523	0.152998	0.0492177	1.77735
D22	299397	3033	665.677	586.096	968.433	340	340	190	114.495	114	100	134	36982	5.42044	1689.76	1688	1246	2143	545793	194.533	0.00123392	0.0520638	0.0816062	1.31074
D21	298923	3033	795.56	538.109	1001.39	345	345	200	117.427	117	103	138	37929	6.05027	1814.43	1848	1401	2108	586060	154.821	0.00353368	0.136685	0.0541285	1.20358
D22	299402	3033	659.391	583.791	968.543	345	345	190	114.074	114	95	130	36846	4.99323	1423.28	1428	1167	1797	459718	121.87	-0.00130827	-0.0598552	0.04343	0.972182
D21	298928	3033	800.17	539.157	1001.39	350	350	200	114.851	115	101	130	37097	4.91318	2005.02	2034	1642	2344	647623	184.47	-0.00234697	-0.109984	0.0488993	1.01343
D22	299407	3033	653.105	581.486	968.653	350	350	190	115.226	116	100	130	37218	4.66402	1561.18	1559	1295	1812	504260	107.318	0.00241857	0.119215	0.0167028	0.477976
D21	298933	3033	805.199	532.451	1001.39	355	355	200	117.703	118	103	136	38018	5.27076	2346.47	2385	1933	2765	757910	207.249	0.00197386	0.0879839	0.0531437	1.14266
D22	299412	3033	640.115	587.773	968.88	355	355	190	114.483	114	103	130	36978	4.45009	1742.72	1752	1356	2197	562898	223.293	-0.00204511	-0.10544	0.0726356	1.05701
D21	298938	3033	794.721	529.517	1001.39	360	360	200	118.675	118	101	138	38332	4.89608	2463	2472	1869	2886	795548	231.065	0.00274759	0.132832	0.0653523	1.30776
D22	299417	3033	627.753	588.611	969.095	360	360	190	115.858	116	90	131	37422	5.6347	1645.77	1699	947	2100	531585	245.149	0.00595718	0.243526	0.0675968	0.850138
D21	298943	3033	781.1	527.841	1001.39	365	365	200	117.916	118	105	132	38087	4.55223	2016.8	2045	1608	2367	651427	143.993	0.00541288	0.27891	0.0595696	1.57488
D22	299422	3033	617.487	587.982	969.274	365	365	190	115.341	115	96	138	37255	6.50765	1780.82	1737	1115	2412	575206	260.691	0.00406033	0.143347	0.0717931	0.915159
D21	298948	3033	771.88	529.308	1001.39	370	370	200	120.991	121	102	141	39080	5.98159	2481.55	2490	2058	2807	801542	157.999	0.00784879	0.315045	0.0671834	1.97752
D22	299427	3033	622.096	588.192	969.194	370	370	190	115.189	115	102	139	37206	5.32936	1909.98	1873	1421	2424	616923	213.28	6.17E-05	0.00266818	0.0937522	1.53522
D21	298953	3033	769.575	531.613	1005.58	375	375	200	117.158	117	102	134	37842	5.6637	1379.49	1388	1171	1674	445575	108.807	0.004969	0.204559	0.0345451	0.846695
D22	299432	3033	639.752	582.324	996.132	375	375	190	117.062	117	100	136	37811	6.0625	2334.16	2352	1883	2659	753933	156.107	0.00252558	0.0972879	0.0800329	2.216
D21	298958	3033	772.299	528.26	1005.58	380	380	200	118.994	119	106	136	38435	5.3915	1502.87	1522	1185	1776	485427	136.587	0.00125342	0.0552583	0.0408565	0.8638
D22	299438	3033	630.953	583.791	996.285	380	380	190	116.904	117	101	137	37760	6.12601	2100.27	2162	1376	2595	678388	258.878	0.00398744	0.151582	0.103404	1.5206
D22	299448	3033	628.884	586.935	985.842	381	381	190	116.65	117	104	135	37678	4.78269	1692.85	1683	1153	2198	546789	227.248	0.0032527	0.158153	0.0942123	1.28278
D22	299453	3033	632.865	586.516	985.773	382	382	190	115.687	116	103	130	37367	4.97116	1549.41	1551	981	2069	500458	243.973	0.00186049	0.0864325	0.0978771	1.13235
D22	299458	3033	627.208	585.468	985.872	383	383	190	114.966	115	104	128	37134	4.97154	1346.88	1341	947	1812	435042	205.519	-0.00082	-0.0379702	0.106585	1.26246
D22	299463	3033	627.836	588.611	985.861	384	384	190	114.471	115	102	135	36974	4.38818	1070.99	1059	668	1519	345931	196.816	-0.00108151	-0.0564861	0.0499342	0.517599
D21	298963	3033	764.336	534.337	1005.58	385	385	200	118.957	119	101	140	38423	6.27659	1192.05	1188	940	1478	385032	133.023	0.00414982	0.156648	0.0235225	0.411894
D22	299468	3033	648.449	570.38	1002.06	385	385	190	118.142	118	102	144	38160	5.95257	1311.07	1322	848	1701	423476	186.846	0.00183697	0.072784	0.0786853	1.0237
D21	298968	3033	757.211	547.958	1005.58	390	390	200	117.077	117	103	132	37816	5.48999	1557.11	1574	1211	1948	502945	182.973	0.00355894	0.151255	0.0293154	0.484739
D22	299474	3033	674.639	556.34	1001.6	390	390	190	118.864	119	106	131	38393	4.72604	2104.49	2130	1519	2627	679749	275.843	0.00575852	0.288005	0.0669544	0.95752
D21	298973	3033	756.164	548.167	1005.58	395	395	200	116.533	116	105	135	37640	5.31505	1469.35	1481	1133	1848	474599	172.282	2.85E-04	0.0124876	0.0326326	0.539038
D22	299479	3033	680.715	551.101	1001.49	395	395	190	119.839	120	104	138	38708	5.09342	2445.97	2461	1996	2897	790048	214.553	0.00287159	0.13474	0.0512846	1.11228
D21	298978	3033	752.601	557.597	1013.96	400	400	200	117.368	117	100	136	37910	6.00289	1912.02	1915	1687	2168	617584	92.0568	-0.00153692	-0.0601921	0.0426014	1.69736
D22	299484	3033	680.715	555.502	1001.49	400	400	190	117.731	117	96	137	38027	6.6677	2048.97	2074	1526	2523	661816	239.599	0.00118118	0.0416628	0.051755	0.841622
D21	298983	3033	749.039	564.093	1013.96	405	405	200	118.536	119	103	136	38287	5.18908	2145.97	2150	1666	2558	693147	176.899	0.00149685	0.0682836	0.0473652	1.09721
D22	299489	3033	673.801	551.939	1001.62	405	405	190	119.641	120	102	138	38644	6.47363	2460.67	2497	1755	2893	794798	233.036	0.00125907	0.0464799	0.0577788	1.15354
D21	298988	3033	747.572	554.663	1013.96	410	410	200	120.099	121	93	140	38792	7.18453	2145.75	2146	1719	2535	693076	190.231	0.00261701	0.0872652	0.0540512	1.15683
D22	299494	3033	662.696	543.976	1001.81	410	410	190	123.483	123	106	146	39885	6.6647	2898.71	2836	2305	3566	936284	305.181	0.00583155	0.21484	0.0620749	1.11029
D21	298993	3033	741.495	558.855	1013.96	415	415	200	118.567	118	103	135	38297	4.96926	2107.18	2117	1708	2529	680620	179.274	-0.000369	-0.0176056	0.0507316	1.13502
D22	299499	3033	653.477	552.777	1001.97	415	415	190	121.892	122	105	141	39371	5.33802	2753.05	2748	2488	3065	889236	115.375	0.00504472	0.229232	0.0355267	1.6373
D21	298998	3033	738.142	556.34	1013.96	420	420	200	120.554	121	106	139	38939	5.44133	2254.72	2263	1778	2638	728273	192.104	0.00388881	0.171648	0.0505562	1.12964
D22	299504	3033	646.354	554.873	1002.09	420	420	190	122.35	122	108	145	39519	5.58154	2684.34	2701	1957	3147	867042	209.229	0.00482036	0.210315	0.0609364	1.47378
D21	299003	3033	734.58	556.759	1013.96	425	425	200	118.628	118	101	138	38317	6.52977	1977.39	2013	1404	2338	638696	182.116	0.00330353	0.119637	0.0638365	1.30307
D22	299509	3033	634.411	550.892	1002.3	425	425	190	120.799	120	102	141	39018	6.15027	2409.56	2442	1751	2949	778289	271.838	0.00112243	0.0440425	0.051209	0.863606
D21	299008	3033	732.065	551.311	1011.87	430	430	200	119.619	120	101	141	38637	6.52757	1912.38	1931	1554	2158	617700	123.421	0.00186726	0.0683084	0.0618086	1.80393
D22	299514	3033	648.868	547.12	1002.05	430	430	190	120.92	121	104	138	39057	5.56104	2081.03	2070	1647	2541	672173	208.807	0.00564042	0.243915	0.0371513	0.713995
D21	299013	3033	745.476	551.939	1011.87	435	435	200	118.183	118	97	135	38173	5.4346	1771.04	1808	1313	2208	572045	225.763	-0.00173846	-0.0757419	0.0498284	0.744668
D22	299519	3033	637.371	545.443	991.772	435	435	190	120.858	121	101	144	39037	6.34207	2295.66	2298	1897	2617	741497	141.963	0.00343883	0.130615	0.063028	1.91757
D21	299018	3033	731.436	538.947	1011.87	440	440	200	121.136	121	102	142	39127	5.98912	2059.29	2090	1669	2403	665151	151.484	0.00161184	0.0650972	0.0380943	0.997708
D22	299524	3033	635.066	544.814	991.812	440	440	190	124.183	124	107	147	40111	6.27036	2903.69	2897	2533	3326	937893	140.62	0.00566256	0.223028	0.0226494	0.914665
D21	299023	3033	744.219	523.65	1011.87	445	445	200	120.536	121	102	143	38933	5.06674	2041.81	2086	1700	2310	659504	161.559	0.00221288	0.105054	0.0192679	0.477815
D221	299534	3033	609.924	541.881	992.251	445	445	315	121.678	121	107	145	39302	5.62782	2716.94	2774	1988	3185	877573	248.954	0.00266496	0.114931	0.0377442	0.793875
D222	299529	3033	663.352	523.23	991.319	445	445	220	123.359	123	106	148	39845	6.07825	2308.07	2273	1768	2931	745506	302.177	-0.000697	-0.02831	0.0445772	0.651912
D21	299028	3033	743.59	516.106	1011.87	450	450	200	121.26	121	100	140	39167	6.39734	2184.46	2225	1733	2507	705581	172.024	-0.00128614	-0.0488196	0.0245186	0.607801
D221	300330	3033	603.88	548.941	992.568	450	450	315	120.464	121	108	137	38910	4.8794	2328.62	2318	1744	2693	752144	183.692	6.08E-04	0.0299904	0.0536467	1.29088
D222	299540	3033	671.523	522.183	991.176	450	450	220	123.211	124	110	140	39797	5.42128	2032.63	2067	1456	2509	656539	227.855	0.00459936	0.208104	0.0451992	0.771544
D211	299033	3033	716.768	515.896	1011.87	455	455	250	122.229	122	101	139	39480	5.39929	1783.87	1812	1365	2280	576189	241.621	0.00310349	0.140079	0.036572	0.520963
D212	299038	3033	776.909	521.135	1011.87	455	455	260	118.517	118	102	136	38281	5.84071	1153.62	1162	933	1358	372620	69.6896	0.00413115	0.166965	0.0262509	0.84687
D221	300340	3033	594.311	565.584	993.069	455	455	315	120.966	121	99	141	39072	6.4737	2372.77	2434	1534	3012	766404	349.412	0.0019572	0.0730007	0.0393184	0.5138
D222	299545	3033	667.123	515.896	991.253	455	455	220	122.771	123	109	143	39655	5.32924	2136.05	2156	1682	2651	689944	226.803	-2.71e-05	-0.00124945	0.0251663	0.462399
D211	301764	3033	696.091	521.948	1011.87	460	460	250	121.461	122	102	142	58180	6.5592	1841.01	1865	1263	2402	881844	265.054	0.00561445	0.206773	0.0630461	0.823868
D212	301016	3033	753.207	522.144	991.693	460	460	260	116.198	116	94	132	55659	5.11993	1179.86	1180	898	1452	565154	117.088	0.00295931	0.133928	0.0520318	0.996756
D221	300345	3033	569.658	582.73	1004.46	460	460	315	119.625	119	101	142	38639	5.8712	2666.5	2727	1566	3166	861278	320.673	0.00534838	0.216786	0.116157	1.73073
D222	299550	3033	648.056	510.238	991.586	460	460	220	124.635	124	109	145	40257	6.26409	2406.34	2482	1879	2842	777248	266.057	0.00197197	0.078317	0.0448256	0.77606
D211	301769	3033	697.099	516.4	1011.87	465	465	250	122.388	122	103	144	58624	6.41582	2047.91	2121	1351	2636	980947	267.216	0.00264565	0.100671	0.0895447	1.25971
D212	301021	3033	759.258	503.484	991.693	465	465	260	115.839	116	99	131	55487	5.43324	1237.36	1231	979	1489	592695	111.725	-0.00163809	-0.0699643	0.0695867	1.44107
D221	300350	3033	581.288	579.2	1005.62	465	465	315	119.625	120	105	134	38639	4.60747	2192.98	2263	1498	2801	708332	318.154	0.00201016	0.104172	0.0617086	0.801249
D222	299555	3033	652.666	512.753	991.505	465	465	220	123.424	123	104	147	39866	6.29475	2284.61	2304	1690	2923	737928	322.75	0.0047725	0.186264	0.0649709	0.863686
D211	301774	3033	694.578	508.331	1011.87	470	470	250	120.942	121	107	136	57931	4.9589	1709.34	1698	1271	2183	818775	209.253	-0.00102882	-0.0502352	0.0585074	0.903034
D212	301026	3033	762.788	494.406	991.693	470	470	260	117.198	116	95	138	56138	6.44711	1311.65	1324	1035	1639	628280	140.511	-0.000632	-0.0229965	0.079218	1.37041
D221	300355	3033	603.982	576.174	1020.75	470	470	315	120.022	120	106	138	38767	5.0822	2150.51	2166	1624	2760	694614	253.853	3.45E-04	0.0162845	-0.00105277	-0.0178559
D222	299560	3033	644.076	508.143	991.655	470	470	220	125.824	126	109	142	40641	5.73074	2917.33	2958	2120	3485	942297	249.31	0.00780822	0.340216	0.0714747	1.56116
D211	301779	3033	693.569	504.297	1011.87	475	475	250	121.789	121	101	155	58337	6.49101	1208.98	1181	826	1779	579100	215.948	-0.00270629	-0.10183	-0.0123972	-0.140553
D212	301031	3033	755.224	485.833	991.693	475	475	260	121.86	122	105	156	58371	5.9015	1371.88	1377	1098	1688	657130	114.925	0.00488431	0.200732	0.0721616	1.60686
D221	300360	3033	609.529	559.532	1020.75	475	475	315	121.3	121	103	142	39180	5.61217	2012.43	1976	1176	3251	650015	486.215	0.0023464	0.101192	0.062519	0.487077
D222	299565	3033	636.952	507.514	991.779	475	475	220	127.461	127	101	145	41170	6.59104	2821.93	2770	1890	3607	911485	371.129	0.00636121	0.244478	0.0556865	0.802173
D211	301784	3033	693.569	506.314	991.693	480	480	250	121.864	122	94	142	58373	6.38385	1688.38	1688	1383	2070	808733	115.397	0.00155929	0.0594394	0.08374	2.26107
D212	301036	3033	771.866	482.807	991.693	480	480	260	116.392	116	101	134	55752	4.71759	1151.83	1153	917	1412	551727	91.7652	1.06E-04	0.00524514	0.0537043	1.27947
D221	300365	3033	621.633	551.967	1040.92	480	480	315	121.703	122	105	141	39310	6.09487	2990.59	2989	1941	4094	965960	508.393	9.65E-04	0.0385011	0.0971084	1.04134
D222	299570	3033	641.771	507.304	991.695	480	480	220	119.864	119	96	141	38716	7.42875	1849.58	1864	1381	2422	597414	235.177	-0.00341778	-0.110671	0.0261251	0.400466
D211	301789	3033	697.099	501.775	991.693	485	485	250	121.265	121	99	147	58086	6.14867	1687.68	1651	1294	2248	808397	212.607	-0.00351865	-0.139281	0.0549928	0.827557
D212	301041	3033	769.849	473.729	991.693	485	485	260	118.351	118	104	142	56690	4.91711	1347.73	1369	1011	1643	645563	125.709	5.46E-04	0.0262633	0.0678758	1.36289
D221	300370	3033	653.405	510.109	1061.1	485	485	315	123.464	123	106	141	39879	5.72624	3612.86	3686	2231	4558	1166954	556.374	0.00731738	0.31325	0.100315	1.18403
D222	299575	3033	636.323	504.58	991.79	485	485	220	124.096	124	105	142	40083	6.862	3049.11	3066	2347	3618	984862	277.646	0.0012846	0.0464032	0.0990899	1.9802
D211	301794	3033	698.612	494.715	991.693	490	490	250	121.096	121	96	143	58005	6.43662	1308.34	1292	1064	1672	626695	121.966	-0.000847	-0.031914	0.0220654	0.463175
D212	301046	3033	772.37	474.738	981.607	490	490	260	116.998	116	100	138	56042	5.85298	1095.84	1128	812	1451	524908	143.355	0.00388988	0.154911	0.0751361	1.06844
D221	300375	3033	656.431	497.501	1061.1	490	490	315	122.022	122	98	144	39413	6.64935	3341.83	3351	2677	3958	1079412	245.944	0.00853866	0.310731	0.106839	2.62314
D222	299580	3033	629.828	493.893	991.904	490	490	220	121.542	121	105	157	39258	5.76781	2216.61	2232	1712	2682	715966	207.471	2.16E-04	0.00908834	0.0570496	1.15324
D211	301799	3033	708.194	497.741	971.52	495	495	250	119.161	119	103	137	57078	5.41821	1133.17	1152	882	1374	542789	100.45	-0.000205	-0.00901487	0.0493112	1.06027
D212	301051	3033	785.483	473.729	981.607	495	495	260	117.209	117	103	133	56143	4.94047	1118.65	1140	872	1378	535832	105.917	3.60E-04	0.0170833	0.0573754	1.14618
D221	300380	3033	665.508	487.919	1061.1	495	495	315	122.068	122	108	143	39428	5.11012	2597.89	2585	1896	3457	839118	278.924	0.00474562	0.225651	0.073032	1.26784
D222	299585	3033	623.752	485.72	992.01	495	495	220	121.975	122	105	141	39398	6.07045	1975.91	1992	1495	2496	638219	243.243	0.00375037	0.150152	0.0240874	0.382128
D211	301804	3033	696.091	497.237	971.52	500	500	250	121.253	121	97	141	58080	5.10239	1375.33	1369	1170	1641	658783	100.589	0.00297694	0.141067	0.0510528	1.32825
D212	301056	3033	789.517	470.199	981.607	500	500	260	117.559	118	104	141	56311	5.25581	1223.18	1225	987	1506	585901	103.487	0.00319534	0.142489	0.0850053	1.85202
D221	300385	3033	671.56	481.363	1061.1	500	500	315	122.461	122	103	143	39555	6.80707	2523.28	2562	1828	3375	815018	327.317	-0.00234038	-0.0844058	0.0710359	1.02259
D222	299590	3033	617.257	483.835	992.123	500	500	220	124.096	124	98	143	40083	7.004	2274.22	2292	1706	2748	734573	235.131	0.00732644	0.25773	0.0328802	0.615796
D211	301809	3033	680.961	503.288	971.52	505	505	250	122.718	123	104	138	58782	5.62104	1662.28	1674	1246	1995	796230	164.634	0.00729637	0.31628	0.0993865	1.82554
D212	301061	3033	794.056	463.139	981.607	505	505	260	118.737	118	104	141	56875	6.13599	1438.25	1433	1243	1693	688924	97.3255	0.00203074	0.078434	0.0986812	2.65462
D221	300390	3033	667.525	478.337	1040.92	505	505	315	126.142	126	103	151	40744	6.39134	3017.46	3005	2518	3540	974640	189.475	0.0090898	0.355569	0.0599434	1.80127
D222	299595	3033	617.885	493.264	992.112	505	505	220	122.542	122	107	141	39581	5.50499	2389.66	2428	1756	2802	771860	213.719	0.00398482	0.176701	0.0644416	1.35384
D211	301814	3033	685.5	510.349	971.52	510	510	250	120.405	120	101	144	57674	6.95765	1662.43	1670	1199	2197	796305	215.503	0.00559033	0.19241	0.109813	1.5266
D212	301066	3033	797.586	452.548	981.607	510	510	260	118.244	118	101	135	56639	5.93733	1471.41	1472	1123	1844	704807	135.726	0.00182235	0.0724535	0.0916728	1.82075
D221	300395	3033	662.987	471.781	1040.92	510	510	315	125.192	125	98	144	40437	7.07197	3275.48	3319	2715	3824	1057979	274.208	0.00456109	0.160753	0.0554318	1.25474
D222	299600	3033	625.009	495.15	991.988	510	510	220	125.384	125	110	147	40499	6.36235	2828.52	2829	2150	3635	913611	345.355	0.00730871	0.285978	0.0726622	1.10961
D211	301819	3033	681.466	518.418	971.52	515	515	250	118.534	118	103	134	56778	4.89368	1512.98	1506	1134	1978	724719	188.453	1.80E-04	0.00871611	0.0895858	1.3202
D212	301071	3033	785.987	444.983	986.65	515	515	260	117.898	117	102	135	56473	5.43697	1282.49	1291	997	1551	614312	92.4218	-0.00171736	-0.0746082	0.0807508	2.07363
D221	300400	3033	661.978	465.729	1040.92	515	515	315	125.248	125	109	143	40455	6.4022	3594.5	3521	2352	5289	1161025	763.311	0.00150793	0.058911	0.0758145	0.663716
D222	299605	3033	625.428	493.684	991.981	515	515	220	123.898	124	101	150	40019	7.04547	2649.39	2675	1681	3298	855754	364.792	7.49E-04	0.0263076	0.0620018	0.848028
D211	301824	3033	678.944	506.314	971.52	520	520	250	118.724	118	101	139	56869	5.76485	1495.19	1451	1045	2088	716197	209.444	-0.000619	-0.025517	0.0679319	0.908218
D212	301076	3033	779.935	445.488	986.65	520	520	260	120.762	120	103	137	57845	5.86652	1449.94	1461	1121	1700	694519	110.261	0.00261025	0.107184	0.0932827	2.24401
D221	300405	3033	659.961	438.496	1020.75	520	520	315	122.031	122	107	138	39416	5.14621	3281.16	3235	2639	4182	1059816	310.58	-0.00353081	-0.168044	0.00675154	0.141699
D222	299610	3033	614.952	489.073	992.163	520	520	220	125.331	125	108	142	40482	5.87435	2941.02	2912	2354	3552	949949	259.075	0.00541433	0.229789	0.0529622	1.14197
D211	301829	3033	671.379	507.827	971.52	525	525	250	121.092	121	98	150	58003	7.16307	1669.72	1671	1193	2209	799797	229.572	0.0063946	0.214828	0.0858578	1.15017
D212	301081	3033	773.883	444.479	986.65	525	525	260	121.587	121	104	154	58240	6.3467	1356.48	1370	1011	1597	649753	98.2195	0.00214051	0.0818384	0.0857956	2.18254
D221	300410	3033	660.465	437.488	1020.75	525	525	315	122.217	122	107	140	39476	5.21847	2971.75	2939	2512	3764	959876	229.56	-0.00138249	-0.0648456	0.00583097	0.150094
D222	299615	3033	607.619	490.959	992.291	525	525	220	127.598	128	109	145	41214	6.43884	3086.88	3147	2313	3607	997063	285.488	0.00808377	0.31782	0.0652087	1.32383
D211	301834	3033	667.849	494.715	971.52	530	530	250	122.286	122	106	139	58575	5.09447	1874.96	1863	1425	2411	898108	209.933	0.0077507	0.369229	0.0776729	1.28743
D212	301086	3033	777.414	444.479	986.65	530	530	260	121.806	122	104	141	58345	6.15574	1254.89	1268	929	1509	601094	103.17	0.00134278	0.0530689	0.0677827	1.54425
D221	300415	3033	661.978	436.479	1020.75	530	530	315	123.718	123	105	147	39961	6.15568	3150.32	3095	2693	4204	1017553	282.357	0.00118676	0.0476469	0.010009	0.221133
D222	299620	3033	601.333	493.474	992.401	530	530	220	122.409	122	102	149	39538	6.17148	2566.03	2547	1868	3346	828829	336.639	0.00385389	0.152294	0.0578099	0.833149
D211	301839	3033	662.302	491.185	971.52	535	535	250	123.432	124	106	149	59124	6.16773	1871	1879	1469	2198	896210	156.321	0.0101172	0.400886	0.110871	2.38915
D212	301091	3033	772.37	446.496	986.65	535	535	260	121.605	122	105	142	58249	6.14545	1197.47	1206	941	1392	573587	81.6122	1.40E-04	0.00554712	0.0639589	1.76406
D221	300420	3033	661.978	432.949	1020.75	535	535	315	123.269	123	100	142	39816	5.74445	2925.43	2951	2419	3390	944914	227.698	-0.000426	-0.018305	0.0284546	0.710932
D222	299625	3033	600.076	493.893	992.423	535	535	220	126.294	126	109	144	40793	5.85197	2717.15	2777	1665	3442	877638	421.59	0.00535436	0.229879	0.0718295	0.863834
D211	301844	3033	655.745	479.585	961.434	540	540	250	120.689	121	102	144	57810	5.55095	1769.57	1760	1564	2048	847624	80.3007	0.00220779	0.0957923	0.094014	3.78746
D212	301096	3033	752.198	451.54	956.391	540	540	260	116.674	116	100	138	55887	6.45117	1109.47	1107	834	1366	531438	107.869	-3.35e-05	-0.001211	0.0573797	1.11629
D221	300425	3033	663.995	398.655	990.494	540	540	315	130.74	131	117	151	42229	6.123	3430.63	3419	2650	4697	1108092	400.109	0.00498512	0.211831	0.00461851	0.0788361
D222	299630	3033	598.107	487.187	975.691	540	540	220	125.91	125	106	156	40669	7.00585	2671.74	2676	1979	3439	862972	301.543	0.00626134	0.223659	0.0637978	1.06273
D211	301849	3033	655.241	470.508	961.434	545	545	250	122.482	122	106	145	58669	5.91495	2009.16	2006	1680	2329	962388	135.286	0.00112979	0.0467369	0.125506	3.31213
D212	301101	3033	742.112	444.983	956.391	545	545	260	118.28	118	102	148	56656	5.92712	1258.98	1250	933	1542	603053	117.82	-0.00027	-0.0107979	0.0701125	1.40023
D221	300430	3033	661.474	389.578	990.494	545	545	315	124.598	124	106	145	40245	5.91967	2713.48	2654	2175	3717	876455	302.799	-0.00307119	-0.129683	0.00885607	0.157331
D222	299635	3033	600.622	486.978	975.647	545	545	220	127.622	127	108	152	41222	7.10697	2877.89	2868	2041	3545	929558	267.093	0.00985472	0.350475	0.0800015	1.59631
D211	301854	3033	662.806	463.952	961.434	550	550	250	125.831	125	106	153	60273	7.03656	1867.06	1857	1444	2317	894324	188.517	0.0054091	0.192415	0.0780229	1.43362
D212	301106	3033	736.06	436.41	956.391	550	550	260	119.288	119	103	147	57139	6.35463	1379.85	1385	1172	1647	660948	84.974	3.12E-04	0.0117081	0.0689528	2.09493
D221	300435	3033	662.482	382.013	990.494	550	550	315	124.771	125	110	143	40301	6.4464	2712.76	2674	1939	3833	876223	441.378	1.78E-04	0.00689846	0.0521087	0.608808
D222	299640	3033	604.184	480.063	975.585	550	550	220	130.966	130	113	158	42302	7.20089	3747.52	3779	2722	4655	1210448	415.885	0.00692448	0.250145	0.0693989	1.16953
D211	301859	3033	671.379	462.943	961.434	555	555	250	125.716	126	110	144	60218	5.90252	1734.58	1743	1349	2091	830863	139.077	3.12E-04	0.0132908	0.0812507	1.87443
D212	301111	3033	731.521	435.906	956.391	555	555	260	122.209	122	101	141	58538	6.28193	1425.47	1439	1045	1744	682799	122.436	0.00546989	0.211665	0.0659347	1.44033
D221	300440	3033	662.987	378.987	970.321	555	555	315	124.022	124	104	151	40059	6.91089	2216.31	2208	1554	3165	715867	342.243	-0.00433754	-0.15636	0.0089861	0.115348
D222	299645	3033	598.736	480.691	975.68	555	555	220	127.071	127	107	147	41044	5.81478	3105.24	3129	2585	3517	1002992	193.278	0.00167821	0.0732253	0.0417522	1.28783
D211	301864	3033	664.319	459.917	941.261	560	560	250	120.766	121	102	140	57847	6.00589	1412.5	1415	1170	1635	676587	89.0074	0.00406686	0.16289	0.0595885	1.78491
D212	301116	3033	737.068	433.384	956.391	560	560	260	120.023	120	105	139	57491	5.95217	1339.29	1355	902	1750	641519	181.681	7.02E-04	0.028306	0.0597978	0.831872
D221	300445	3033	655.422	375.961	950.148	560	560	315	125.579	125	111	143	40562	5.90997	1908.64	1865	1605	2484	616490	198.295	-7.69e-05	-0.0032701	0.00432849	0.0829663
D222	299650	3033	590.146	482.787	975.83	560	560	220	126.053	126	110	142	40715	5.8395	3832.01	3856	2800	4578	1237738	398.598	0.00556524	0.238935	0.0559393	1.01859
D211	301869	3033	666.336	448.822	941.261	565	565	250	122.795	123	102	140	58819	5.72997	1521.65	1523	1275	1878	728872	129.598	-0.00274318	-0.117898	0.0669897	1.47433
D212	301121	3033	747.155	428.845	956.391	565	565	260	121.998	122	106	141	58437	5.57996	1368.99	1390	1054	1713	655747	147.543	-0.00129282	-0.0566044	0.0454415	0.806614
D221	300450	3033	665.508	371.422	950.148	565	565	315	137.269	137	118	160	44338	7.42615	2913.73	2891	2323	3726	941134	259.092	0.00994085	0.363888	0.0362951	0.787752
D222	299655	3033	587.841	476.919	975.87	565	565	220	132.449	133	106	157	42781	8.28114	4702.47	4749	2880	5954	1518899	693.836	0.00800995	0.254187	0.0826189	1.03444
D211	301874	3033	660.789	446.301	941.261	570	570	250	124.852	125	107	143	59804	5.48991	1509.14	1524	1064	2024	722879	223.261	0.0030513	0.138364	0.0723133	0.911682
D212	301126	3033	758.25	426.828	971.52	570	570	260	124.708	124	103	148	59735	6.746	1440.47	1448	1190	1633	689986	89.393	2.67E-04	0.00987636	0.0677814	2.04578
D221	300455	3033	656.935	370.918	950.148	570	570	315	136.09	136	117	154	43957	6.32662	2504.85	2471	1939	3294	809065	270.453	0.00911426	0.388566	0.049315	0.870547
D222	299660	3033	584.698	471.68	975.925	570	570	220	135.291	135	112	155	43699	7.5869	4488.23	4496	3088	5405	1449697	508.924	0.0115109	0.405858	0.097614	1.56861
D211	301879	3033	648.181	446.805	941.261	575	575	250	124.685	125	108	145	59724	5.77315	1386.42	1383	1139	1692	664097	124.442	0.00408409	0.175694	0.0762926	1.57946
D212	301131	3033	762.788	418.255	971.52	575	575	260	125.019	124	107	149	59884	6.11378	1248.18	1248	1061	1489	597878	67.1806	0.00230993	0.0942524	0.0632659	2.21101
D221	300460	3033	652.9	368.397	950.148	575	575	315	139.542	139	115	162	45072	8.26355	2881.9	2800	2223	3849	930855	394.632	0.0128832	0.429569	0.0726821	0.989632
D222	299665	3033	585.327	472.309	975.914	575	575	220	136.288	136	116	158	44021	7.08516	3601.5	3678	2815	4335	1163286	383.529	0.0103213	0.39302	0.044739	0.804256
D211	301884	3033	635.573	441.762	941.261	580	580	250	124.046	124	110	143	59418	5.82287	1861.97	1914	1445	2168	891882	167.635	0.00245719	0.104435	0.106185	2.13242
D212	301136	3033	757.241	414.22	971.52	580	580	260	127.19	127	105	151	60924	7.12291	1277.03	1291	990	1456	611699	89.7936	0.00717863	0.254543	0.0680237	1.81162
D221	300466	3033	647.857	368.901	950.148	580	580	315	136.133	136	114	161	43971	8.19848	2192.16	2274	1543	2792	708068	368.814	0.00545227	0.180085	0.0146818	0.172007
D222	299670	3033	586.165	472.309	975.899	580	580	220	135.833	136	119	160	43874	6.82955	4099.12	4089	3208	4756	1324015	338.879	0.00713939	0.281977	0.0719673	1.62416
D211	301890	3033	635.069	444.788	941.261	585	585	250	122.486	122	107	138	58671	5.64902	1818.51	1826	1528	2133	871064	121.115	1.07E-04	0.00463847	0.069163	1.94257
D212	301141	3033	754.719	410.186	971.52	585	585	260	126.269	126	109	144	60483	6.61561	1524.66	1537	1205	1764	730312	102.74	-0.00102991	-0.0393555	0.0834763	2.2867
D221	300471	3033	641.301	370.414	950.148	585	585	315	127.923	128	108	147	41319	5.55074	2264.27	2283	1662	2869	731358	326.491	-0.0058738	-0.272335	0.00542519	0.074843
D222	299675	3033	585.955	466.442	975.903	585	585	220	138.362	139	116	160	44691	8.11153	4663.52	4655	2914	5991	1506318	676.223	0.0224098	0.747752	0.138527	1.6782
D211	301895	3033	635.573	442.266	941.261	590	590	250	123.271	123	107	153	59047	6.14856	1901.29	1899	1472	2284	910719	180.818	0.00342736	0.13696	0.0880669	1.70214
D212	301147	3033	754.215	409.177	971.52	590	590	260	127.568	127	100	146	61105	6.73894	1370.92	1373	969	1742	656670	147.575	-0.00230215	-0.0873604	0.0655502	1.14295
D221	300476	3033	641.805	368.901	950.148	590	590	315	132.334	132	116	153	42744	7.34126	1961.7	1962	1231	2593	633628	345.297	0.00437326	0.156979	0.0112733	0.126663
D222	299680	3033	585.117	460.155	975.917	590	590	220	140.176	140	119	161	45277	7.59146	4343.67	4314	3200	5220	1403004	433.585	0.0203281	0.735761	0.101633	1.84846
D211	301900	3033	635.573	440.249	941.261	595	595	250	122.447	122	101	142	58652	6.25811	1883.49	1891	1491	2224	902193	162.346	1.72E-04	0.00672605	0.0724586	1.56769
D212	301152	3033	761.276	401.612	971.52	595	595	260	127.868	128	109	149	61249	6.62453	1232.25	1216	986	1543	590250	111.529	4.48E-05	0.00173121	0.0431748	0.914568
D221	300481	3033	642.31	367.388	950.148	595	595	315	134.693	134	107	153	43506	8.10656	2603.16	2611	1451	3706	840821	472.083	0.00282635	0.0936569	0.0284303	0.304873
D222	299685	3033	584.489	454.916	975.928	595	595	220	134.681	135	110	158	43502	8.00119	4436.67	4563	2693	5259	1433045	553.029	0.0154721	0.512935	0.120351	1.7236
D211	301905	3033	641.12	442.266	941.261	600	600	250	123.674	123	107	147	59240	6.4489	2290.24	2348	1599	2709	1097026	236.178	0.00440195	0.168098	0.11123	1.94128
D212	301157	3033	766.823	395.056	971.52	600	600	260	128.752	128	107	154	61672	6.1633	1184.31	1179	967	1424	567284	96.6422	0.00219533	0.0915201	0.0434348	1.02023
D221	300486	3033	650.379	365.371	950.148	600	600	315	137.495	137	114	167	44411	8.23165	3374.17	3418	2635	4009	1089858	290.265	0.018076	0.593134	0.101556	2.14339
D222	299691	3033	589.727	452.611	975.837	600	600	220	130.808	131	113	154	42251	7.26689	3475.43	3497	2418	4441	1122565	445.672	0.0136691	0.485467	0.11457	1.60319
D211	301910	3033	644.651	439.745	941.261	605	605	250	123.839	124	99	154	59319	7.1104	2031.46	2038	1508	2384	973067	190.406	0.00789304	0.272787	0.0867658	1.7036
D212	301162	3033	772.875	392.03	971.52	605	605	260	127.666	127	107	155	61152	6.75491	1208.27	1197	976	1493	578762	106.597	-0.000823	-0.0311317	0.061432	1.31205
D221	300491	3033	652.9	367.892	950.148	605	605	315	134.932	135	117	162	43583	7.02712	2570.43	2591	1820	3148	830249	230.919	0.00779231	0.296936	0.0683259	1.42383
D222	299696	3033	582.393	455.126	975.965	605	605	220	132.328	132	113	164	42742	8.25547	3475.79	3562	2131	4618	1122681	633.578	0.0191083	0.601093	0.0931988	0.935395
D211	301915	3033	646.164	438.736	941.261	610	610	250	124.605	124	100	149	59686	6.74962	2505	2537	1921	2896	1199896	205.145	0.00736351	0.26989	0.0893148	2.00239
D212	301167	3033	757.241	405.647	956.391	610	610	260	126.104	126	106	146	60404	6.46082	1311.2	1309	1158	1484	628064	64.5074	0.00231158	0.0900283	0.0245177	0.972856
D221	300496	3033	650.379	378.987	950.148	610	610	315	131.718	131	111	158	42545	8.01733	2475.63	2465	1897	3265	799629	289.326	0.00461547	0.15096	0.0695268	1.11247
D222	299701	3033	572.336	467.07	976.141	610	610	220	130.588	131	104	150	42180	7.87287	3390.46	3443	2436	4203	1095119	373.318	0.0126432	0.414192	0.064315	1.09762
D211	301920	3033	638.094	442.771	941.261	615	615	250	124.159	124	107	145	59472	6.43668	3155.3	3264	2249	3790	1511390	362.121	0.00333989	0.128419	0.0976669	1.55058
D212	301172	3033	756.232	405.143	956.391	615	615	260	126.729	127	104	144	60703	6.10965	1331.22	1335	1165	1502	637653	65.7994	-0.000852	-0.0353799	0.0185923	0.738565
D221	300501	3033	651.892	375.457	950.148	615	615	315	128.994	129	111	151	41665	7.45462	2375.02	2489	1413	2964	767130	363.59	0.00903433	0.309858	0.0713578	0.870144
D222	299706	3033	561.232	471.89	976.334	615	615	220	130.734	131	107	151	42227	7.78697	4046.1	4227	2332	5417	1306889	678.065	0.0131374	0.435401	0.0841838	0.92666
D211	301925	3033	637.086	442.771	941.261	620	620	250	125.121	125	103	147	59933	6.25922	2513.36	2537	1923	2970	1203901	214.223	0.0024222	0.096605	0.0741761	1.62035
D212	301177	3033	755.224	405.647	956.391	620	620	260	128.939	129	109	151	61762	6.55093	1248.34	1243	1036	1429	597956	59.4693	0.00226127	0.0888146	0.0161216	0.66609
D221	300506	3033	649.37	369.909	950.148	620	620	315	136.337	136	115	159	44037	8.00354	2946	2985	1960	3683	951557	381.384	0.0127409	0.428613	0.0817008	1.16686
D222	299711	3033	562.908	472.1	976.305	620	620	220	134.037	134	112	159	43294	8.46284	4511.25	4504	3486	5790	1457133	422.459	0.00890388	0.279556	0.0884745	1.73597
D211	301930	3033	630.025	440.249	941.261	625	625	250	125.15	125	103	145	59947	6.7896	2660.4	2588	1699	3779	1274333	516.205	0.00326072	0.119817	0.109092	1.01386
D212	301182	3033	745.137	404.134	956.391	625	625	260	128.791	129	105	162	61691	7.15652	1460.72	1463	1253	1695	699687	92.3847	-0.00258804	-0.0933924	-0.000143	-0.00451361
D221	300511	3033	643.823	369.909	950.148	625	625	315	136.827	137	114	169	44195	7.6492	2630.95	2623	1739	3341	849797	316.37	0.0112701	0.3987	0.0886009	1.35368
D222	299716	3033	561.86	470.214	976.323	625	625	220	128.944	129	109	151	41649	6.84046	2856.34	2806	1930	4063	922598	477.616	0.00647367	0.242491	0.0685645	0.767467
D211	301935	3033	629.017	431.171	916.046	630	630	250	124.196	124	104	142	59490	6.29198	2443.98	2398	1912	3253	1170668	269.555	0.00764943	0.299689	0.120916	1.9561
D212	301187	3033	737.573	411.699	936.218	630	630	260	126.689	127	105	156	60684	6.83252	1903.31	1926	1530	2163	911686	127.458	0.00337067	0.124578	0.0680509	1.90289
D221	300516	3033	643.318	370.918	950.148	630	630	315	132.799	132	116	155	42894	7.12312	2215.67	2266	1324	3198	715660	388.662	0.0081789	0.30249	0.0760012	0.805323
D222	299721	3033	555.784	477.129	976.429	630	630	220	125.712	126	107	151	40605	6.97071	2269.09	2203	1383	3659	732915	555.31	0.00946531	0.3382	0.051217	0.398169
D211	301940	3033	643.138	430.667	916.046	635	635	250	123.058	123	105	148	58945	6.51974	2498.48	2502	1867	3009	1196772	248.616	0.00407346	0.153147	0.107528	1.95138
D212	301192	3033	741.103	411.699	936.218	635	635	260	127.935	127	106	150	61281	7.05848	2138.79	2148	1752	2421	1024481	121.6	0.00544022	0.196141	0.0699583	2.30005
D221	300521	3033	650.379	366.379	935.019	635	635	315	135.495	136	109	156	43765	8.18511	2684.71	2700	1981	3322	867160	305.394	0.0156082	0.508811	0.0973651	1.55998
D222	299726	3033	560.184	485.72	976.353	635	635	220	125.969	126	105	149	40688	8.1404	3255.4	3269	2029	4670	1051493	648.804	0.00879629	0.269863	0.126074	1.12351
D211	301945	3033	643.642	419.572	916.046	640	640	250	124.1	124	104	153	59444	6.62365	2242.12	2220	1675	2812	1073974	267.694	0.00812018	0.301827	0.0738483	1.15199
D212	301197	3033	737.068	398.587	936.218	640	640	260	127.188	127	105	150	60923	7.88743	1996.2	1991	1723	2246	956178	110.811	-0.000476	-0.0153582	0.0442629	1.52715
D221	300527	3033	646.344	363.353	935.019	640	640	315	136.127	136	119	162	43969	7.30859	2846.74	2886	1940	3749	919496	387.669	0.0129109	0.474815	0.0889435	1.19957
D222	299731	3033	544.869	481.949	951.47	640	640	220	125.786	125	105	147	40629	7.15365	2766.52	2780	2338	3383	893587	188.578	0.00839007	0.292599	0.0269247	0.769282
D211	301950	3033	638.599	420.581	916.046	645	645	250	123.532	123	99	151	59172	7.40791	2391.76	2408	1833	2825	1145654	215.96	0.00363461	0.120781	0.0886778	1.80422
D212	301202	3033	728.495	398.587	936.218	645	645	260	127.762	128	105	158	61198	7.16086	1942.16	1944	1491	2309	930295	145.34	-0.00424132	-0.151989	0.0359618	0.927746
D221	300532	3033	642.31	361.336	935.019	645	645	315	132.765	133	102	168	42883	9.80938	3007.38	3061	1510	4188	971383	702.2	0.0082845	0.22241	0.079282	0.629212
D222	299736	3033	537.536	485.93	951.598	645	645	220	117.331	117	102	135	37898	6.21398	1939.44	1962	1574	2209	626439	119.478	-0.00280789	-0.106335	0.0215469	0.68477
D211	301955	3033	638.599	415.538	916.046	650	650	250	121.664	121	104	144	58277	6.52464	2392.77	2430	1601	3009	1146137	323.717	-0.000534	-0.0199234	0.0801193	1.09656
D212	301207	3033	724.965	389.005	936.218	650	650	260	129.403	129	106	155	61984	8.10873	1969.41	1969	1647	2282	943346	118.379	-0.00483751	-0.155149	0.0114318	0.376069
D221	300537	3033	640.292	356.797	935.019	650	650	315	137.514	137	115	172	44417	9.88673	2998.61	3024	1503	4430	968551	806.092	0.0112677	0.30995	0.0570426	0.401487
D222	299741	3033	534.184	488.445	951.656	650	650	220	116.279	116	99	135	37558	5.74859	2209.02	2254	1754	2666	713515	255.814	0.00154316	0.0623316	0.0547928	0.897144
D211	301960	3033	636.582	421.589	916.046	655	655	250	119.046	119	100	136	57023	6.4375	1631.06	1617	1021	2281	781276	291.079	-0.00165381	-0.0612679	0.00783679	0.0871439
D212	301212	3033	727.991	382.448	936.218	655	655	260	131.979	132	108	162	63218	7.28037	2016	2025	1596	2323	965666	150.963	-0.00317581	-0.11551	0.0370331	0.953781
D221	300542	3033	645.84	361.336	935.019	655	655	315	134.279	134	112	169	43372	8.69513	2926.13	2968	2054	4067	945141	460.061	0.00864789	0.264808	0.0557713	0.67197
D222	299746	3033	550.107	486.559	951.378	655	655	220	124.734	124	106	160	40289	7.37865	2734.72	2808	1835	3325	883316	336.442	0.0060681	0.203921	0.0465039	0.722406
D211	301965	3033	642.633	423.607	916.046	660	660	250	120.499	120	96	144	57719	6.69036	1840.57	1849	1319	2240	881633	214.076	0.00519884	0.186302	0.0616736	0.998903
D212	301217	3033	734.043	379.927	921.089	660	660	260	127.916	127	104	161	61272	7.91808	1972.08	1973	1713	2271	944625	98.8078	6.15E-04	0.0198708	0.0544526	2.06136
D221	300547	3033	654.413	362.345	935.019	660	660	315	133.161	132	113	166	43011	8.79258	3046.27	3039	2120	4237	983946	455.477	0.00830477	0.249475	0.0934941	1.14367
D222	299751	3033	558.907	486.768	951.225	660	660	220	120.873	120	101	148	39042	8.18683	2626.12	2688	1862	3291	848236	336.599	0.00268204	0.0789851	0.053008	0.78549
D211	301970	3033	638.094	428.145	916.046	665	665	250	120.985	120	107	140	57952	6.42577	2062.25	2078	1511	2533	987818	271.626	0.00506055	0.189602	0.0543361	0.782545
D212	301222	3033	730.512	381.944	921.089	665	665	260	131.29	131	107	159	62888	8.20892	1951.21	1972	1524	2232	934629	136.435	0.00182614	0.0583067	0.0129454	0.365544
D221	300552	3033	651.387	354.276	935.019	665	665	315	128.997	129	101	153	41666	8.62666	2113.55	2129	1363	2895	682677	429.695	0.00777698	0.230788	0.0492484	0.461739
D222	299757	3033	559.536	475.452	951.214	665	665	220	128.492	129	108	161	41503	7.53516	3399.04	3375	2766	4130	1097891	258.277	0.00373554	0.126925	0.0220326	0.567416
D211	301975	3033	632.043	421.589	900.916	670	670	250	119.296	119	94	139	57143	6.2366	2037.96	2052	1556	2488	976185	189.964	0.00488062	0.18581	0.080941	1.60665
D212	301227	3033	736.06	362.78	921.089	670	670	260	133.543	134	110	160	63967	7.0635	1903.21	1899	1610	2190	911636	118.335	0.00523879	0.197057	0.0154253	0.488639
D221	300557	3033	650.379	342.677	909.803	670	670	315	135.08	135	112	160	43631	7.79949	3038.81	3032	2624	3470	981537	174.765	0.0158477	0.540372	0.06891	2.24192
D2221	299762	3033	569.383	448.839	951.042	670	670	275	134.053	133	111	159	43299	7.78797	3829.32	3876	2995	4422	1236871	274.322	0.0129229	0.439202	0.0796799	2.06037
D2222	299767	3033	550.945	480.063	951.364	670	670		120.328	120	103	142	38866	6.78215	2445.36	2435	1658	3235	789850	424.223	0.00431798	0.152559	0.0672531	0.726478
D211	301980	3033	629.017	415.033	900.916	675	675	250	120.61	120	100	140	57772	6.36774	2322.03	2338	1788	2727	1112254	186.767	0.00681045	0.256245	0.0967738	2.19401
D212	301232	3033	739.086	364.797	900.916	675	675	260	122.662	123	102	150	58755	7.16267	1804.84	1814	1500	2002	864516	99.2785	-0.000578	-0.0198063	0.0713323	2.42089
D221	300562	3033	659.961	337.129	909.803	675	675	315	131.616	131	109	152	42512	7.47052	2539.11	2531	2087	3071	820133	211.135	0.00636638	0.222908	0.0436774	1.00656
D2221	299773	3033	579.44	438.99	950.866	675	675	275	134.981	135	115	157	43599	7.63123	3701.13	3706	2787	4333	1195466	349.665	0.0202641	0.702626	0.0780659	1.53295
D2222	300184	3033	553.464	482.08	951.249	675	675		120.115	120	104	137	38797	5.98621	2198.83	2250	1484	2663	710223	290.614	0.00428745	0.171323	0.0586025	0.8377
D211	301985	3033	642.129	412.512	900.916	680	680	250	120.449	120	100	146	57695	7.06167	2315.84	2339	1703	2765	1109289	237.187	0.00594602	0.20164	0.0841343	1.51544
D212	301237	3033	752.198	362.276	900.916	680	680	260	123.223	123	101	152	59024	6.78219	1818.31	1815	1378	2129	870971	126.97	0.00464098	0.167862	0.0754916	2.01043
D221	300567	3033	666.517	331.582	909.803	680	680	315	132.139	132	110	162	42681	7.09534	2571.24	2569	2310	2947	830512	123.874	0.0107032	0.394439	0.0496567	1.96391
D2221	299778	3033	583.631	431.237	950.793	680	680	275	129.95	130	109	156	41974	8.17951	3057.25	3158	1844	4051	987492	498.19	0.0139719	0.437835	0.0754023	0.860557
D2222	300189	3033	553.464	472.498	951.249	680	680		117.217	117	98	139	37861	6.60764	1730.78	1758	1206	2254	559043	285.201	0.00276178	0.0977155	0.062133	0.710011
D211	301990	3033	633.556	407.973	900.916	685	685	250	120.303	120	100	143	57625	7.02522	2466.84	2496	1927	2921	1181615	213.465	0.00753831	0.256246	0.0902433	1.91309
D212	301242	3033	749.676	359.754	900.916	685	685	260	122.754	122	93	154	58799	7.67555	1785.67	1799	1386	2020	855337	126.33	-0.000891	-0.0285171	0.0663884	1.75996
D221	300572	3033	661.474	329.564	909.803	685	685	315	130.644	130	111	166	42198	7.93179	2533.92	2559	1958	2880	818456	172.054	0.00635734	0.2081	0.0327393	0.933765
D2221	299783	3033	584.678	425.369	950.775	685	685	275	123.396	124	99	147	39857	7.67291	2725.85	2666	1978	3723	880450	384.058	0.00753287	0.240477	0.0582774	0.781693
D2222	300194	3033	560.011	467.455	950.906	685	685		115.378	115	99	139	37267	6.94833	1567.08	1540	898	2431	506166	415.514	0.00408209	0.135016	0.0362945	0.264176
D211	301995	3033	623.469	401.921	900.916	690	690	250	120.678	120	98	153	57805	7.17365	2376.46	2377	2132	2664	1138325	96.268	0.00331255	0.111083	0.0782661	3.58366
D212	301247	3033	740.094	349.164	900.916	690	690	260	125.783	126	107	158	60250	7.21305	1730.5	1731	1372	2070	828910	145.53	0.00181287	0.0631119	0.0524109	1.18436
D221	300577	3033	652.396	329.564	909.803	690	690	315	130.028	129	107	158	41999	8.08433	2673.18	2684	2189	3097	863438	182.619	0.00726031	0.231866	0.0471673	1.31867
D2221	299788	3033	592.011	418.244	950.647	690	690	275	124.173	124	106	152	40108	7.03238	2989.42	3015	1988	3649	965583	390.327	0.0123375	0.430385	0.0811875	1.15021
D2222	300199	3033	562.529	456.36	950.774	690	690		115.031	115	99	137	37155	6.70813	1980.18	2027	1360	2490	639599	286.623	0.00529416	0.180612	0.0622643	0.809898
D211	302001	3033	635.573	400.408	900.916	695	695	250	119.04	118	103	144	57020	6.56162	2013.39	2027	1608	2292	964416	135.585	1.30E-04	0.00469816	0.0577561	1.62165
D212	301253	3033	746.146	352.19	900.916	695	695	260	124.547	124	102	158	59658	7.37812	1796.21	1811	1440	2150	860385	135.392	0.00279289	0.0940285	0.0610831	1.52745
D221	300582	3033	652.396	336.12	909.803	695	695	315	124.056	124	103	142	40070	6.24276	2216.57	2217	1891	2452	715953	94.7259	0.00407624	0.161348	0.0242583	1.10839
D2221	299793	3033	594.735	419.502	950.599	695	695	275	122.056	121	101	150	39424	7.59474	2318.2	2364	1271	3295	748780	518.158	0.00340606	0.109107	0.0696332	0.582507
D2222	300204	3033	567.062	453.838	950.537	695	695		115.811	115	99	138	37407	5.81695	1876.79	1922	1164	2415	606202	326.538	0.00571903	0.226428	0.056419	0.613904
D211	302006	3033	641.12	403.938	900.916	700	700	250	116.056	116	101	141	55591	5.95371	1697.97	1711	1455	1931	813326	97.7415	6.12E-04	0.0238356	0.0442598	1.47259
D212	301258	3033	744.129	345.634	900.916	700	700	260	124.223	124	102	148	59503	7.02552	1640.04	1651	1270	1878	785581	105.379	0.00333051	0.117387	0.0463939	1.38006
D221	300587	3033	648.866	339.651	909.803	700	700	315	125.328	125	103	150	40481	6.60538	2235.38	2261	1825	2529	722029	156.94	-0.00109756	-0.0416951	0.0282464	0.782553
D2221	299798	3033	608.537	411.539	960.838	700	700	275	125.173	124	100	158	40431	8.80117	2778.18	2808	2007	3409	897351	293.703	0.00535474	0.151503	0.0777489	1.36476
D2222	300209	3033	567.062	444.761	950.537	700	700		116.471	116	99	140	37620	6.02234	2352	2400	1573	3007	759695	308.212	0.00443712	0.170867	0.0935663	1.30584
D211	302011	3033	643.138	393.852	900.916	705	705	250	120.566	120	103	149	57751	6.68535	2583.93	2603	2281	2832	1237701	91.12	0.00555538	0.199268	0.0681894	3.62047
D212	301263	3033	743.625	348.659	900.916	705	705	260	122.539	122	103	156	58696	6.6564	1559.37	1558	1323	1733	746938	62.9806	0.00385216	0.141286	0.0523434	2.46307
D221	300592	3033	645.84	335.616	909.803	705	705	315	124.585	124	105	153	59676	7.62241	2242.24	2292	1707	2673	1074035	200.768	0.0105952	0.342717	0.0655144	1.3734
D2221	299803	3033	613.356	402.109	960.754	705	705	275	125.904	126	105	159	40667	6.88369	2843.5	2868	2075	3191	918451	206.109	0.00573505	0.208594	0.086207	2.18986
D2222	300214	3033	562.026	440.222	950.801	705	705		118.607	118	102	150	38310	6.81728	2197.8	2181	1710	2838	709888	214.499	0.00716334	0.247482	0.0772351	1.46925
D2111	302016	3033	666.84	391.835	900.916	710	710		116.232	116	99	152	55675	5.83584	1605.18	1602	1145	2082	768881	189.49	9.99E-04	0.0397626	0.0630242	1.00446
D2112	302021	3033	629.017	394.356	900.916	710	710		115.589	115	98	138	55367	6.1583	1568.74	1587	1118	2064	751427	180.086	-0.0013866	-0.0521241	0.0612607	1.00568
D212	301268	3033	747.659	341.599	885.787	710	710	260	118.23	118	101	144	56632	6.3111	1586.94	1592	1305	1879	760143	131.677	0.00154358	0.0577444	0.048561	1.11628
D221	300607	3033	646.344	337.129	909.803	710	710	315	125.541	126	103	147	60134	7.27737	2258.01	2257	1910	2668	1081588	153.28	0.0111317	0.379834	0.0695995	1.91715
D2221	299808	3033	617.756	404.204	960.677	710	710	275	123.768	123	107	153	39977	7.18945	2350.48	2345	1614	3265	759206	391.268	0.0019602	0.0673584	0.0520961	0.594925
D2222	300219	3033	553.968	428.118	951.223	710	710		119.053	119	102	142	38454	6.77502	2049.55	2080	1527	2485	662006	236.712	0.00782248	0.272784	0.0500037	0.824671
D2111	302027	3033	670.371	397.887	916.046	715	715		116.868	116	99	134	55980	5.6418	1472.88	1476	1193	1756	705511	106.726	0.00144213	0.0596608	0.0649502	1.68337
D2112	302227	3033	629.017	392.843	911.003	715	715		119.453	119	101	139	57218	6.34745	1476.59	1488	1138	1747	707289	124.825	0.00616068	0.230457	0.0579055	1.29498
D212	301273	3033	753.207	339.077	885.787	715	715	260	117.438	117	102	145	56253	6.53474	1773.84	1771	1397	2185	849669	176.686	-0.000202	-0.0072508	0.0576275	1.09406
D221	300612	3033	648.866	346.207	929.976	715	715	315	123.372	123	105	148	59095	6.53632	2473.2	2470	2126	2877	1184661	153.378	0.0076627	0.287064	0.0790416	2.36235
D2221	299813	3033	616.755	410.7	975.365	715	715	275	121.093	121	103	154	39113	7.15038	2595.75	2635	1820	3159	838428	264.871	0.00379763	0.12814	0.0786479	1.42911
D2222	300224	3033	537.852	431.144	952.068	715	715		117.412	117	100	144	37924	6.34373	1858.85	1823	1333	2659	600410	345.086	0.00339944	0.125409	0.0371233	0.385624
D2111	302032	3033	663.815	408.981	916.046	720	720		114.384	114	96	142	54790	5.74808	1264.34	1275	928	1576	605620	168.223	-0.000673	-0.0268021	0.0372867	0.540335
D2112	302232	3033	627	399.904	911.003	720	720		115.432	115	96	136	55292	5.81938	1378.89	1377	1081	1764	660488	146.542	0.00524084	0.206829	0.0558861	0.996057
D2121	301278	3033	779.431	321.426	885.787	720	720		115.299	115	101	137	55228	6.13044	1144.67	1133	817	1460	548295	129.12	0.00651523	0.243485	0.0586985	0.983038
D2122	301283	3033	716.392	356.224	885.787	720	720		114.148	114	100	143	54677	6.41267	1016.75	993	704	1420	487023	142.81	0.00233881	0.0830692	0.0428319	0.584841
D221	300617	3033	646.344	348.728	929.976	720	720	315	128.223	128	107	157	61419	8.07536	2759.57	2761	2240	3292	1321832	162.667	0.0143517	0.449313	0.0949969	2.94353
D2221	299818	3033	617.383	418.454	975.354	720	720	275	124.613	125	106	143	40250	6.86078	2784.4	2827	2120	3196	899360	235.779	0.00738137	0.266173	0.0666561	1.47595
D2222	300229	3033	535.334	440.222	952.2	720	720		117.207	117	104	140	37858	5.94935	2095.5	2107	1552	2515	676845	235.336	0.00179454	0.0705815	0.0563408	0.949833
D2111	302037	3033	667.849	408.477	926.636	725	725		117.497	117	100	142	56281	5.94883	1274.34	1268	1024	1625	610409	115.114	0.00330736	0.130218	0.0392747	0.8367
D2112	302237	3033	632.043	391.33	911.003	725	725		113.438	113	96	137	54337	5.84313	1185.22	1174	901	1487	567720	144.328	-0.00114528	-0.0445198	0.0155468	0.251432
D2121	301289	3033	780.439	320.922	885.787	725	725		113.342	113	95	141	54291	6.13922	1169.46	1174	864	1497	560169	145.12	0.00106731	0.0393674	0.0673577	1.0171
D2122	301486	3033	718.409	351.181	885.787	725	725		114.253	114	96	134	54727	5.97702	1127.26	1141	811	1433	539958	133.32	0.00285417	0.108806	0.0450961	0.729698
D221	300622	3033	655.422	348.224	929.976	725	725	315	124.775	124	106	155	59767	7.39043	2617.36	2601	2190	3144	1253716	181.648	0.00903739	0.302428	0.0784948	2.09742
D2221	299823	3033	623.25	424.321	975.252	725	725	275	127.74	127	108	148	41260	7.42711	2836.02	2868	1839	3594	916034	398.728	0.00746883	0.25501	0.0619996	0.830477
D2222	300234	3033	548.932	449.299	951.487	725	725		117.269	117	100	141	37878	5.9385	2063.63	2085	1691	2423	666551	143.634	0.00381855	0.150239	0.0587358	1.59412
D2111	302042	3033	672.388	403.434	926.636	730	730		117.687	117	99	139	56372	5.73345	1130.47	1124	739	1545	541496	175.241	0.00251	0.102784	0.0271907	0.341526
D2112	302242	3033	628.513	394.861	911.003	730	730		113.574	113	97	135	54402	5.29884	1308.01	1311	905	1697	626537	196.48	-1.68e-06	-7.21e-05	0.0335869	0.432659
D2121	301294	3033	787.5	314.366	885.787	730	730		112.835	113	98	137	54048	5.50807	1116.44	1116	863	1375	534774	102.847	-0.000182	-0.00747804	0.0511147	1.05577
D2122	301491	3033	718.913	353.703	885.787	730	730		114.324	114	98	136	54761	5.84042	1145.1	1155	877	1393	548501	99.368	0.00328142	0.128044	0.0488819	1.07411
D221	300627	3033	652.396	347.215	929.976	730	730	315	123.787	124	100	155	59294	7.52489	2493.43	2524	2051	2736	1194351	141.544	0.00784026	0.255943	0.0691327	2.27818
D2221	299828	3033	620.107	421.178	975.307	730	730	275	123	122	107	156	39729	7.1227	2426.19	2537	1380	3171	783660	415.391	0.00191471	0.066003	0.0710691	0.775106
D2222	300239	3033	549.939	448.795	951.434	730	730		119.034	119	105	143	38448	5.6773	2228.3	2238	1719	2679	719740	189.423	0.0093957	0.390325	0.0569901	1.26853
D2111	302047	3033	669.362	400.912	926.636	735	735		116.946	117	98	142	56017	5.84145	1170.7	1189	727	1672	560766	205.187	0.00246506	0.0984583	0.036677	0.403718
D2112	302247	3033	621.956	389.818	911.003	735	735		112.718	112	97	139	53992	5.83794	1511.39	1468	1039	2091	723956	253.331	-0.00464639	-0.180261	0.0414381	0.47477
D2121	301299	3033	799.603	302.767	885.787	735	735		114.476	114	92	138	54834	5.9856	1102.54	1112	832	1260	528115	79.5628	0.00334199	0.127407	0.054008	1.42013
D2122	301496	3033	714.374	347.146	885.787	735	735		112.077	112	99	133	53685	5.43431	1257.75	1261	1112	1395	602464	47.778	0.00135189	0.0556875	0.0650154	3.21409
D221	300632	3033	653.908	339.651	929.905	735	735	315	123.365	123	103	153	59092	7.15914	2460.32	2488	1998	2819	1178495	172.266	0.0100945	0.344416	0.0794261	2.10181
D2221	299833	3033	628.461	422.645	985.64	735	735	275	123.591	123	97	153	39920	6.89722	2668.12	2669	2132	3047	861803	167.369	0.00582148	0.207423	0.0599479	1.80323
D2222	300244	3033	555.982	445.265	951.117	735	735		118.817	118	103	141	38378	6.35938	2481.8	2491	2003	2898	801623	197.909	0.00749378	0.277942	0.0751243	1.75249
D2111	302052	3033	652.72	397.382	926.636	740	740		116.152	116	96	141	55637	6.10026	1468.38	1462	1038	1924	703355	178.33	0.00296253	0.112483	0.0437719	0.690615
D2112	302252	3033	615.4	390.322	911.003	740	740		114.334	114	97	134	54766	5.73336	1656.32	1674	1064	2185	793376	276.905	0.00227623	0.0905785	0.0495571	0.564862
D2121	301304	3033	788.509	300.75	885.787	740	740		113.969	114	94	135	54591	5.58924	1130.64	1139	897	1345	541577	88.2554	0.00436849	0.177379	0.0392176	0.966914
D2122	301506	3033	703.784	348.659	885.787	740	740		112.336	112	96	140	53809	5.61246	1143.93	1150	906	1333	547941	84.843	0.00380476	0.151731	0.0573295	1.46211
D221	300637	3033	644.328	341.164	930.073	740	740	315	123.777	123	105	146	59289	6.2425	2662.65	2676	2247	2901	1275407	105.034	0.0155434	0.606957	0.0911586	4.23567
D2221	299838	3033	623.433	425.998	985.728	740	740	275	120.344	120	106	141	38871	6.02244	2795.79	2812	2037	3251	903039	219.685	0.00273466	0.108993	0.0761082	1.80015
D2222	300249	3033	550.442	445.265	951.408	740	740		118.359	118	98	145	38230	6.11493	2817.76	2839	2153	3390	910138	278.313	0.00473725	0.182521	0.0770948	1.44935
D2111	302057	3033	638.094	393.348	926.636	745	745		115.643	116	99	136	55393	6.14878	1730.17	1729	1419	2081	828753	118.041	0.00136671	0.0513387	0.0554445	1.53996
D2112	302257	3033	603.297	382.757	911.003	745	745		116.284	116	91	152	55700	6.73394	2079.51	2120	1512	2533	996084	243.982	0.00426291	0.146602	0.0922345	1.43949
D2121	301309	3033	775.901	293.185	885.787	745	745		113.624	113	98	130	54426	4.9707	1144.58	1142	915	1401	548253	99.1989	0.00345745	0.157522	0.0449912	0.993537
D2122	301511	3033	696.219	351.685	885.787	745	745		111.409	111	94	132	53365	5.40838	1107.85	1112	816	1342	530659	114.529	0.00284749	0.11698	0.0494741	0.912011
D221	300658	3033	642.639	340.155	925.084	745	745	315	123.883	123	100	147	59340	6.72867	2625.88	2657	2051	2939	1257796	147.425	0.0109641	0.399346	0.0808058	2.66336
D2221	299843	3033	623.223	418.244	985.732	745	745	275	120.053	120	103	137	38777	5.90875	2366.67	2391	1738	2657	764433	160.504	0.00560164	0.226358	0.068265	1.88452
D2222	300254	3033	542.888	442.239	951.804	745	745		118.294	118	102	136	38209	5.81203	2565.02	2589	2137	3046	828500	192.671	0.00526454	0.213179	0.0561547	1.41567
D2111	302062	3033	646.164	397.887	926.636	750	750		114.409	114	101	139	54802	5.58536	1387.44	1401	948	1806	664584	200.273	0.00434257	0.177135	0.0487834	0.644477
D2112	302262	3033	608.34	380.236	911.003	750	750		114.113	113	96	138	54660	5.99091	1707.62	1690	1124	2301	817952	262.891	-0.0022533	-0.0860339	0.0464119	0.576199
D2121	301314	3033	768.84	300.75	885.787	750	750		113.733	113	95	134	54478	5.69772	1173.43	1181	922	1454	562074	100.035	-0.00198957	-0.0795864	0.0421892	0.949712
D2122	301516	3033	689.159	349.668	885.787	750	750		109.739	110	94	145	52565	5.76753	1276.05	1280	982	1489	611229	100.551	-0.00297502	-0.113549	0.0726408	1.71885
D221	300653	3033	644.088	348.224	950.278	750	750	315	125.449	125	106	152	60090	7.18443	2068.12	2100	1409	2435	990631	188.085	0.0108095	0.373456	0.0745371	1.52547
D2221	299848	3033	631.185	416.987	985.593	750	750	275	120.334	119	106	139	38868	6.01393	2271.27	2309	1469	2706	733619	275.22	0.00501765	0.199797	0.0662358	1.02532
D2222	300259	3033	539.363	440.222	951.988	750	750		115.567	115	100	133	37328	5.43948	1921.77	1919	1589	2190	620732	121.992	0.00349187	0.14786	0.0576508	1.71736
D2111	302067	3033	645.659	399.399	926.636	755	755		113.39	113	92	132	54314	5.39758	1350.62	1348	985	1727	646946	163.38	9.14E-04	0.0383505	0.0214813	0.347691
D2112	302267	3033	610.862	384.774	911.003	755	755		112.509	112	98	132	53892	5.46761	1620.16	1628	1128	2067	776059	210.481	5.13E-04	0.0211162	0.0472207	0.694177
D2121	301319	3033	771.362	310.332	880.744	755	755		114.39	115	99	134	54793	5.49515	978.645	963	700	1243	468771	88.1892	0.0025518	0.105969	0.0320246	0.688705
D2122	301521	3033	692.689	357.737	885.787	755	755		110.474	111	98	127	52917	4.81443	1223.51	1227	1021	1389	586061	62.9216	7.17E-04	0.0328694	0.0801884	2.88702
D221	300648	3033	640.054	351.25	950.348	755	755	315	123.288	123	108	156	59055	6.69919	2053.83	2057	1604	2489	983783	189.092	0.00596727	0.218334	0.0274988	0.58137
D2221	299853	3033	633.49	424.95	985.552	755	755	275	117.353	117	99	135	37905	5.94691	2289.55	2321	1742	2641	739525	163.793	0.00234667	0.092399	0.0502936	1.33871
D2222	300264	3033	537.852	443.248	952.068	755	755		112.282	112	99	132	36267	5.03138	1712.42	1724	1373	1956	553112	115.568	0.00127691	0.0569191	0.0573354	1.60698
D2111	302072	3033	648.181	401.417	926.636	760	760		113.706	114	98	129	54465	5.48972	1606.52	1627	1275	1856	769524	111.286	0.00188359	0.0778807	0.0551094	1.50801
D2112	302272	3033	618.426	391.835	926.132	760	760		115.551	115	99	139	55349	6.03728	1667.44	1669	1207	2218	798705	212.933	-0.000276	-0.0105595	0.0436764	0.65542
D2121	301324	3033	768.84	309.827	880.744	760	760		113.309	113	89	137	54275	5.58395	993.259	993	773	1189	475771	82.2867	0.00224039	0.0907204	0.0577024	1.31702
D2122	301526	3033	691.68	355.216	885.787	760	760		109.599	110	96	125	52498	4.82693	1059.08	1068	782	1282	507297	125.361	-0.000869	-0.0394884	0.0445186	0.720143
D221	300643	3033	650.643	349.233	950.164	760	760	315	118.641	119	103	151	56829	6.44355	2117.45	2109	1570	2647	1014257	228.34	0.00773715	0.282731	0.060002	1.04983
D2221	299858	3033	634.328	428.932	985.538	760	760	275	116.947	117	97	143	37774	6.36716	2102.46	2092	1468	2864	679094	327.034	-0.000599	-0.022032	0.0330917	0.411856
D2222	300269	3033	536.341	446.273	952.147	760	760		112.207	112	96	134	36243	5.01275	1469.46	1493	1113	1793	474636	139.05	0.0034244	0.152783	0.0527537	1.05912
D2111	302077	3033	654.737	394.356	926.636	765	765		113.91	114	96	133	54563	5.68252	1332.5	1344	1014	1631	638269	122.012	3.76E-04	0.0150874	0.0337584	0.713276
D2112	302277	3033	623.974	385.783	926.132	765	765		117.324	117	95	149	56198	6.49023	1767.9	1767	1312	2216	846822	173.143	0.00223558	0.0806445	0.0621944	1.19572
D2121	301329	3033	779.431	304.28	880.744	765	765		111.797	111	91	135	53551	5.59164	784.017	772	616	994	375544	81.9	-0.00108661	-0.043498	0.0332893	0.616814
D2122	301531	3033	697.228	347.651	905.959	765	765		110.203	110	94	126	52787	4.99568	1018.27	1012	871	1206	487751	65.3017	-0.000221	-0.00975991	0.0386204	1.15965
D2211	300664	3033	655.421	334.103	929.879	765	765		121.476	121	105	157	58187	6.90574	2402.37	2442	1908	2762	1150735	181.384	0.0118795	0.413026	0.0745633	1.83808
D2212	300859	3033	616.854	374.708	959.772	765	765		136.313	136	114	170	65294	8.36598	3314.55	3346	2361	4040	1587671	384.401	0.0153369	0.492241	0.115397	1.78417
D2221	299863	3033	639.712	438.571	993.827	765	765	275	112.867	113	95	131	36456	5.16717	1350.83	1364	940	1686	436318	159.504	0.00406556	0.17689	0.020946	0.347503
D2222	300274	3033	528.283	447.282	952.569	765	765		110.991	110	100	127	35850	5.18208	1646.57	1672	1276	1925	531842	126.419	-0.00167228	-0.0717545	0.0510104	1.2643
D2111	302082	3033	665.327	383.766	926.636	770	770		114.445	114	100	138	54819	5.15782	1224.1	1212	947	1599	586346	141.932	0.00299844	0.132665	0.0249299	0.41956
D2112	302282	3033	627	387.296	926.132	770	770		114.455	114	100	143	54824	5.72939	1570.16	1595	1125	1921	752108	179.204	-0.00251054	-0.100558	0.0662401	1.08866
D2121	301334	3033	783.97	299.741	880.744	770	770		111.616	111	95	132	53464	5.40249	764.848	756	590	960	366362	78.7964	0.00401218	0.165121	0.0272218	0.51446
D2122	301536	3033	700.253	344.121	905.959	770	770		111.923	111	95	134	53611	5.2852	1294.37	1293	1125	1469	620003	61.1857	0.00499461	0.210487	0.0706444	2.79171
D2211	300669	3033	664.673	334.103	939.805	770	770		117.338	117	99	138	56205	6.2876	1662.65	1677	1400	1913	796409	111.283	0.00687374	0.254802	0.052043	1.47818
D2212	300865	3033	618.367	372.69	959.711	770	770		134.203	134	110	162	64283	7.72235	2761.22	2786	1951	3491	1322623	308.226	0.017124	0.585158	0.103457	1.67983
D2221	299868	3033	645.579	442.343	993.725	770	770	275	112.607	112	96	135	36372	5.65934	1239.69	1237	796	1668	400420	216.488	0.00299521	0.118839	0.0313665	0.348306
D2222	300279	3033	533.823	446.778	952.279	770	770		111.858	112	96	133	36130	5.27429	1424.9	1449	1005	1807	460244	198.487	0.00432991	0.182866	0.0483981	0.662806
D2211	300674	3033	666.602	328.556	934.728	771	771		114.493	114	100	139	54842	5.67305	1682.18	1680	1459	1910	805765	79.6484	0.00413301	0.166137	0.0703479	2.77621
D2211	300680	3033	665.594	332.59	934.745	772	772		115.505	115	99	138	55327	5.53908	1591.07	1588	1373	1848	762124	81.8968	0.00752162	0.311351	0.0577112	2.12005
D2211	300685	3033	664.585	336.625	934.763	773	773		115.221	115	100	143	55191	5.74393	1557.95	1558	1225	1929	746260	134.483	0.00552187	0.220317	0.0631995	1.37726
D2211	300691	3033	669.123	331.077	934.684	774	774		114.743	114	101	132	54962	5.79197	1606.44	1608	1190	1995	769483	144.567	0.00445226	0.175623	0.0583225	1.22474
D2111	302087	3033	674.909	380.236	926.636	775	775		112.998	113	94	144	54126	5.61435	1463.83	1472	1124	1753	701173	134.503	6.94E-04	0.0279084	0.0673558	1.37357
D2112	302287	3033	636.582	390.322	941.261	775	775		117.768	118	101	136	56411	6.06197	1775.89	1765	1374	2101	850651	157.09	0.00168187	0.065239	0.07914	1.65811
D2121	301339	3033	788.509	297.724	880.744	775	775		111.236	111	94	134	53282	5.6358	833.605	834	604	1056	399297	95.9513	0.00128765	0.0507643	0.0351915	0.590686
D2122	301541	3033	696.723	346.642	905.959	775	775		111.146	111	97	135	53239	4.81885	1436.06	1447	1015	1820	687872	181.702	0.00214449	0.0987131	0.0576529	0.861631
D2211	300696	3033	665.594	325.025	934.745	775	775		117.768	117	98	142	56411	5.94101	1737.49	1739	1387	2070	832259	138.986	0.0121797	0.477064	0.0912683	2.09108
D2212	300870	3033	636.522	378.238	959.711	775	775		128.739	128	106	159	61666	7.98461	2624	2583	1815	3643	1256896	459.175	0.0103179	0.329322	0.0666691	0.71435
D2221	299873	3033	651.402	455.126	1027.16	775	775	275	116.424	117	100	141	37605	5.79272	1954.02	1963	1559	2266	631149	136.22	5.47E-04	0.0219821	0.0477342	1.30706
D2222	300284	3033	544.472	447.282	982.021	775	775		115.628	116	101	130	37348	5.00168	1884.3	1862	1479	2377	608628	186.731	0.00773874	0.355059	0.0412511	0.799545
D2111	302092	3033	672.892	383.766	926.636	780	780		111.121	111	95	129	53227	5.57921	1254.53	1231	980	1545	600919	132.483	-0.000663	-0.0264443	0.0353691	0.646961
D2112	302292	3033	633.556	406.964	961.434	780	780		118.672	119	100	146	56844	6.31488	1670.29	1680	1330	1976	800068	138.74	-0.000774	-0.0291101	0.0332376	0.774548
D2121	301344	3033	798.595	303.775	880.744	780	780		109.507	109	97	135	52454	4.84395	658.211	652	479	863	315283	75.2195	-0.00174498	-0.0790356	0.0176472	0.303489
D2122	301546	3033	703.784	355.72	905.959	780	780		109.376	109	98	126	52391	4.68291	993.885	980	696	1297	476071	143.773	-0.00256413	-0.120085	0.00619949	0.0851844
D2211	300701	3033	679.56	342.677	954.677	780	780		111.902	112	95	131	53601	5.45357	1366.93	1372	1105	1613	654759	98.0303	0.00154277	0.0632146	0.0437861	1.16988
D2212	300875	3033	637.027	394.376	995.013	780	780		126.641	126	106	148	60661	7.36386	2467.8	2504	1673	2856	1182078	216.698	0.0095983	0.326998	0.088293	1.84784
D2221	299878	3033	648.678	463.927	1027.2	780	780	275	115.09	115	102	130	37174	5.35405	1617.25	1628	1295	1895	522372	119.427	0.00223262	0.0957702	0.0418842	1.08877
D2222	300289	3033	537.421	455.351	982.391	780	780		113.635	113	99	133	36704	5.16825	1513.12	1549	1102	1884	488737	165.734	0.00267705	0.117406	0.0572807	0.98926
D2111	302097	3033	668.353	390.826	951.852	785	785		111.835	112	90	131	53569	5.41383	1470.6	1479	1264	1677	704416	69.0925	-0.00091	-0.0376356	0.0642573	2.57021
D2112	302297	3033	625.487	409.486	961.434	785	785		116.146	116	99	137	55634	5.39482	1499.25	1484	1232	1790	718143	125.664	-0.000998	-0.0430077	0.0435939	0.996755
D2121	301349	3033	788.509	300.245	900.916	785	785		110.194	110	97	139	52783	5.30393	897.054	908	627	1070	429689	80.1598	6.22E-04	0.0258338	0.0982933	2.00308
D2122	301551	3033	703.279	366.31	936.218	785	785		111.177	111	96	132	53254	5.26493	1354.77	1356	1174	1511	648935	55.7379	0.00234382	0.0987554	0.0526835	2.43289
D2211	300706	3033	675.022	347.72	954.756	785	785		112.633	112	98	141	53951	5.31583	1327.98	1336	1049	1624	636102	101.362	0.00384576	0.162345	0.050314	1.2552
D2212	300880	3033	629.462	407.488	995.013	785	785		127.896	128	107	156	61262	7.4132	2544.44	2533	2081	2973	1218788	155.885	0.00407817	0.140145	0.0644902	1.97775
D2221	299883	3033	640.088	472.309	1027.35	785	785	275	115.3	115	100	135	37242	5.33996	1952.19	1992	1397	2529	630556	258.135	0.00127224	0.0548704	0.0533371	0.765891
D2222	300294	3033	536.462	471.994	1002.64	785	785		116.858	117	103	136	37745	5.27724	1818.3	1832	1405	2303	587312	188.996	0.00807526	0.354768	0.0532872	0.973465
D2111	302102	3033	666.336	393.348	951.852	790	790		111.685	112	94	127	53497	4.61791	1337.12	1339	1139	1510	640481	75.9419	-8.57e-05	-0.00414781	0.0486981	1.63524
D2112	302302	3033	628.513	417.051	961.434	790	790		116.894	117	100	147	55992	6.00411	1663.94	1657	1251	1994	797029	147.235	0.0040816	0.158283	0.072386	1.52567
D2121	301354	3033	789.013	309.323	900.916	790	790		109.501	109	96	131	52451	4.66576	950.547	954	686	1176	455312	105.325	0.00253352	0.118618	0.0787385	1.31748
D2122	301556	3033	696.219	365.806	936.218	790	790		109.823	110	95	129	52605	5.03833	1234.61	1238	961	1423	591377	72.723	-0.00101239	-0.0441797	0.0563811	1.81218
D2211	300711	3033	655.597	338.642	939.964	790	790		113.8	113	97	134	54510	5.21479	1407.26	1412	1146	1717	674078	118.619	0.00379933	0.165194	0.0432282	0.983195
D2212	300885	3033	629.462	403.958	995.013	790	790		127.455	127	109	157	61051	6.96446	2409.48	2409	1849	3045	1154143	260.86	0.00949523	0.344271	0.0736016	1.26646
D2221	299888	3033	639.04	472.728	1027.37	790	790	275	114.95	115	100	133	37129	5.15571	1677.11	1701	1201	2014	541708	179.199	0.00319708	0.142108	0.0474627	0.848145
D2222	300299	3033	537.47	472.498	1002.59	790	790		114.211	114	99	131	36890	4.99555	1837.29	1820	1277	2363	593446	198.586	0.00189325	0.0864052	0.0622778	1.08481
D2111	302107	3033	659.78	394.356	951.852	795	795		113.741	114	98	138	54482	5.23943	1587.3	1592	1262	1980	760319	133.814	0.00282465	0.122293	0.0629109	1.40416
D2112	302307	3033	619.435	414.025	961.434	795	795		117.184	117	99	135	56131	5.22863	1877.08	1910	1451	2217	899119	154.291	0.00389946	0.17411	0.0652415	1.4902
D2121	301359	3033	776.909	308.819	900.916	795	795		109.572	109	95	130	52485	5.07955	831.031	822	644	1040	398064	85.1061	3.11E-04	0.0134337	0.0667948	1.22278
D2122	301561	3033	691.176	373.371	936.218	795	795		110.374	110	95	128	52869	4.91605	1251.02	1252	997	1487	599237	69.1302	-0.000722	-0.0324343	0.0411289	1.42977
D2211	300716	3033	644.44	351.25	965.378	795	795		114.708	114	98	136	54945	5.59682	1791.71	1811	1429	2116	858229	153.213	0.0106941	0.433714	0.100927	2.14412
D2212	300890	3033	623.914	407.488	995.013	795	795		127.213	127	111	151	60935	6.36023	2207.5	2235	1753	2454	1057393	141.599	0.0102636	0.406399	0.0380032	1.14154
D2221	299893	3033	624.583	480.691	1027.62	795	795	275	113.402	113	94	135	36629	5.59438	1455.6	1503	975	1797	470159	207.125	0.00268934	0.108738	0.059509	0.789438
D2222	300304	3033	531.426	475.019	1002.9	795	795		113.019	113	95	133	36505	5.24668	1780.8	1735	1162	2555	575199	322.638	0.00197496	0.0849175	0.0743828	0.764263
D2111	302112	3033	657.763	400.912	946.809	800	800		111.987	111	93	129	53642	5.02794	1319.24	1329	1096	1561	631916	78.9609	-0.000463	-0.0206349	0.0367846	1.18555
D2112	302312	3033	609.853	413.52	961.434	800	800		116.029	116	101	138	55578	5.36757	1721.76	1769	1221	2059	824725	184.362	4.65E-04	0.0200884	0.0664783	1.16429
D2121	301364	3033	782.457	314.366	900.916	800	800		110.86	111	94	130	53102	4.65451	666.52	652	514	877	319263	81.9238	0.00322341	0.153055	0.00917776	0.14798
D2122	301566	3033	705.297	376.397	956.391	800	800		109.994	110	95	129	52687	4.80824	950.169	947	814	1114	455131	47.5733	-0.00014	-0.00642319	0.0355306	1.37059
D2211	300721	3033	639.397	366.379	965.466	800	800		114.28	114	100	138	54740	5.54791	1519.32	1527	1230	1769	727753	90.0942	0.00729271	0.298265	0.0634316	2.01177
D2212	300895	3033	617.863	415.053	995.013	800	800		125.056	125	103	145	59902	6.91119	2088.49	2092	1789	2370	1000389	123.629	0.00670654	0.241089	0.0551966	1.76734
D2221	299898	3033	621.005	487.816	1050.74	800	800	275	114.594	114	101	134	37014	5.23007	1920.32	1942	1492	2267	620264	159.283	0.00265569	0.116068	0.0634267	1.43813
D2222	300309	3033	518.835	477.541	1003.56	800	800		112.759	113	98	127	36421	5.05902	1352.9	1345	1018	1737	436986	149.982	2.07E-04	0.00922996	0.0258409	0.454445
D2111	302117	3033	654.737	413.52	946.809	805	805		111.551	111	101	128	53433	4.72784	1194.28	1203	922	1449	572060	110.341	8.10E-04	0.0381923	0.0352506	0.737087
D2112	302317	3033	610.862	431.676	961.434	805	805		115.271	115	97	141	55215	5.62695	1716.01	1714	1284	2132	821968	195.927	0.00533915	0.21759	0.0715802	1.1701
D2121	301369	3033	778.422	325.965	936.218	805	805		110.668	111	96	128	53010	5.00172	953.484	945	758	1154	456719	57.7002	-0.000866	-0.0383448	0.0562981	1.76146
D2122	301571	3033	715.887	394.048	956.391	805	805		111.894	112	98	132	53597	4.8792	1136.49	1136	958	1319	544378	74.5968	-0.000139	-0.00635962	0.069091	1.96916
D2211	300726	3033	636.372	374.953	965.519	805	805		111.883	112	95	126	53592	4.87746	1368.37	1390	902	1674	655451	157.612	0.00300754	0.137565	0.103819	1.63315
D2212	300900	3033	622.906	429.678	1010.14	805	805		123.718	124	107	156	59261	5.76146	1909.49	1917	1531	2210	914647	146.672	0.0035824	0.153303	0.049315	1.2237
D2221	299903	3033	615.557	502.694	1050.84	805	805	275	116.149	116	103	134	37516	5.26646	2363.91	2382	1944	2661	763543	141.587	0.00478151	0.209903	0.0560866	1.77336
D2222	300314	3033	518.332	488.636	1003.59	805	805		113.594	114	99	127	36691	4.85628	1288.43	1291	892	1629	416163	157.357	0.00551387	0.256538	0.0243754	0.38967
D2111	302122	3033	648.181	410.999	946.809	810	810		112.741	112	97	134	54003	5.71058	1284.92	1286	1060	1565	615478	104.119	0.00108175	0.0426669	0.0330277	0.789122
D2112	302322	3033	603.297	432.18	961.434	810	810		118.29	118	101	141	56661	6.03765	1621.28	1683	1037	2078	776591	253.751	0.00463968	0.180962	0.068157	0.81537
D2121	301374	3033	770.353	332.017	936.218	810	810		111.013	111	94	128	53175	5.21382	851.169	841	646	1079	407710	76.6378	1.01E-04	0.00427929	0.0228423	0.49606
D2122	301576	3033	709.331	399.091	956.391	810	810		114.668	114	97	138	54926	5.86712	959.322	938	711	1272	459515	126.804	0.00732811	0.28436	0.0209622	0.310662
D2211	300731	3033	633.346	383.526	965.572	810	810		113.605	114	99	131	54417	5.51613	1326.24	1318	1023	1722	635268	152.262	0.00234501	0.0963655	0.0621527	1.01937
D2212	300905	3033	625.427	435.225	1010.14	810	810		125.53	125	107	152	60129	6.60628	1868.42	1845	1570	2218	894975	141.426	0.00779375	0.293898	0.0425182	1.07762
D2221	299908	3033	613.462	508.562	1050.87	810	810	275	116.229	116	100	140	37542	6.3307	2300.61	2285	1968	2667	743097	146.734	0.00202369	0.0741583	0.0414198	1.24716
D2222	300319	3033	519.843	489.14	1003.51	810	810		114.576	114	96	139	37008	6.13788	1367.76	1361	1068	1734	441787	143.418	0.00541373	0.201028	0.0508624	0.92318
D2111	302127	3033	658.267	415.033	961.938	815	815		113.791	114	96	134	54506	5.96137	1367.07	1372	1132	1583	654827	95.9339	0.00450104	0.171063	0.0431818	1.17975
D2112	302327	3033	595.732	432.684	961.434	815	815		118.647	119	102	137	56832	6.29893	1870.41	1917	1424	2314	895925	178.221	0.00762981	0.285255	0.0733744	1.43483
D2121	301379	3033	785.483	338.573	936.218	815	815		110.687	111	96	127	53019	5.00607	780.921	780	651	960	374061	53.4133	-0.00112671	-0.0498805	0.0122256	0.353168
D2122	301581	3033	709.331	400.099	956.391	815	815		112.526	112	94	131	53900	5.97894	1240.63	1247	948	1465	594261	105.291	-0.00106809	-0.0402469	0.0580513	1.29296
D2211	300736	3033	634.859	388.065	965.545	815	815		112.603	112	96	129	53937	5.60272	1176.2	1172	931	1460	563401	111.802	6.29E-04	0.0252618	0.0395507	0.800517
D2212	300910	3033	627.949	437.243	1010.14	815	815		125.246	125	106	149	59993	6.8619	2123.2	2149	1540	2548	1017015	198.202	0.00354143	0.128823	0.0550819	1.1185
D2221	299914	3033	606.129	513.591	1051	815	815	275	118.235	118	102	139	38190	7.01111	2399.4	2375	1678	3246	775006	291.629	0.00636203	0.213222	0.0618733	0.958807
D2222	300324	3033	508.763	496.705	1004.09	815	815		114.56	114	101	139	37003	5.6874	1319.21	1341	1016	1532	426106	118.16	0.00640178	0.25626	0.0468519	0.99935
D2111	302132	3033	657.763	426.128	977.068	820	820		117.545	117	101	135	56304	5.96306	1595.92	1608	1352	1785	764448	90.009	0.0100415	0.391943	0.0571024	1.91555
D2112	302332	3033	588.167	433.189	961.434	820	820		118.99	118	91	145	56996	6.47734	1913.31	1933	1473	2336	916476	177.62	0.00749682	0.273386	0.0750058	1.50317
D2121	301385	3033	792.543	339.077	936.218	820	820		112.228	112	99	131	53757	5.31954	844.322	843	713	1008	404430	55.5206	0.00333692	0.140331	0.025233	0.748565
D2122	301586	3033	711.348	406.656	956.391	820	820		112.914	113	85	133	54086	6.04403	1112.18	1113	817	1407	532733	126.825	0.00379649	0.141315	0.0402801	0.679106
D2211	300741	3033	640.342	395.125	990.669	820	820		113.528	113	95	135	54380	5.79413	1351.37	1361	1024	1563	647308	93.2245	0.00688172	0.267833	0.0689483	1.87
D2212	300915	3033	625.932	440.268	1010.14	820	820		127.424	128	108	152	61036	7.12515	2212.14	2221	1618	2609	1059613	198.768	0.00691885	0.245768	0.037528	0.8051
D2221	299919	3033	602.776	513.801	1051.06	820	820	275	115.508	115	92	139	37309	6.04248	2054.76	2041	1549	2653	663688	235.562	-0.000156	-0.00597184	0.0356545	0.6006
D2111	302137	3033	665.327	436.719	997.24	825	825		114.246	114	99	132	54724	5.95466	1261.26	1252	1035	1495	604144	95.375	0.00122469	0.0469364	0.0441111	1.11738
D2112	302337	3033	604.81	431.171	986.65	825	825		119.833	120	100	144	57400	6.99322	1964.78	1969	1715	2196	941130	88.6367	0.00458975	0.156577	0.0663479	2.75841
D2121	301390	3033	789.517	339.077	936.218	825	825		110.265	110	97	126	52817	5.20889	761.282	757	614	927	364654	60.2299	0.00224359	0.0947748	0.00946324	0.236981
D2122	301591	3033	712.357	413.716	991.693	825	825		109.745	109	95	133	52568	5.67032	898.545	896	757	1037	430403	47.5693	-0.000697	-0.0269924	0.00829692	0.310865
D2211	300746	3033	639.333	396.638	990.687	825	825		113.856	114	98	136	54537	5.87867	1359.58	1380	1076	1579	651240	98.5476	0.00744019	0.28607	0.075491	1.93677
D2212	300920	3033	614.332	444.807	1010.14	825	825		124.591	124	97	147	59679	7.50367	1740.1	1705	1482	2055	833508	141.546	0.0063931	0.210953	0.0119145	0.289492
D2221	299924	3033	599.214	518.411	1051.12	825	825	275	116.427	116	99	140	37606	6.56951	1819.22	1840	1371	2304	587608	201.298	0.00215884	0.0763548	0.0319309	0.559289
D2111	302142	3033	652.215	432.18	997.24	830	830		113.756	113	96	129	54489	6.175	1146.01	1154	885	1436	548938	124.656	8.64E-04	0.0318053	0.0563657	0.981082
D2112	302342	3033	587.663	429.658	986.65	830	830		119.198	119	101	146	57096	6.28576	1879.41	1848	1483	2435	900239	215.618	0.00444115	0.167692	0.0749172	1.21499
D2121	301395	3033	789.013	335.547	936.218	830	830		109.585	109	93	128	52491	4.98204	869.453	865	743	1039	416468	47.0409	4.88E-04	0.0214697	0.0491801	1.73276
D2122	301596	3033	704.792	403.125	991.693	830	830		110.132	110	93	132	52753	5.67655	910.031	916	686	1136	435905	84.2241	0.00171069	0.0662652	0.0406802	0.844725
D2211	300751	3033	624.71	394.621	990.942	830	830		112.816	112	95	130	54039	5.90862	1419.04	1421	1200	1585	679722	77.9216	0.00195117	0.0743642	0.077377	2.61585
D2212	300925	3033	602.229	453.381	1025.27	830	830		124.428	124	104	163	59601	8.01871	2305.43	2285	1772	2997	1104303	228.048	0.0111803	0.343138	0.0607129	1.15729
D2221	299929	3033	586.853	522.392	1051.34	830	830	275	114.09	114	94	143	36851	6.40177	1748.9	1792	1125	2357	564895	284.081	0.00146944	0.0522986	0.0425012	0.501969
D2111	302147	3033	645.659	434.702	997.24	835	835		114.724	115	97	136	54953	5.89866	1152.14	1145	893	1440	551876	117.563	0.00445921	0.172686	0.0330129	0.626391
D2112	302347	3033	586.654	434.197	986.65	835	835		119.34	119	98	142	57164	6.76032	1836.07	1816	1457	2297	879477	185.026	0.00839916	0.294072	0.0559252	1.05114
D2121	301400	3033	789.013	334.034	936.218	835	835		107.944	108	92	131	51705	5.27159	861.714	862	706	1055	412761	67.1741	-0.00369801	-0.152007	0.0668143	1.60684
D2122	301601	3033	694.706	409.681	991.693	835	835		109.777	109	93	130	52583	5.20402	976.182	969	734	1228	467591	87.2887	-0.00273806	-0.115834	0.00757132	0.168073
D2211	300756	3033	621.685	404.203	990.995	835	835		112.418	112	97	138	53848	5.85646	1504.49	1500	1249	1770	720649	86.4925	0.00401839	0.153653	0.0523611	1.73095
D2212	300930	3033	604.246	457.919	1025.27	835	835		123.557	124	106	148	59184	7.08498	2359.41	2345	1858	2832	1130155	192.86	0.00820862	0.283975	0.0686644	1.5721
D2221	299934	3033	593.221	532.87	1067.99	835	835	275	118.774	119	102	143	38364	5.86666	2672.9	2586	2123	3401	863347	274.036	0.00667927	0.268657	0.0605564	1.11386
D2111	302152	3033	651.207	430.163	997.24	840	840		111.612	111	95	131	53462	5.53456	1469.92	1492	1163	1817	704093	152.561	-0.000842	-0.0340014	0.0493049	0.905462
D2112	302352	3033	594.723	444.283	986.65	840	840		117.975	118	95	152	56510	6.37787	2438.79	2458	1941	2879	1168181	185.897	0.00394955	0.145539	0.0955575	2.28856
D2121	301405	3033	789.013	332.521	936.218	840	840		107.912	108	91	133	51690	5.36382	824.411	828	592	1058	394893	94.8877	-0.000822	-0.0331191	0.0503457	0.832902
D2122	301606	3033	699.749	411.699	991.693	840	840		109.935	110	97	129	52659	5.12949	1316.35	1313	1158	1479	630533	61.3373	-0.00337102	-0.144984	0.0317825	1.32214
D2211	300761	3033	620.524	416.811	1011.19	840	840		114.616	115	98	132	54901	5.85053	1779.72	1815	1273	2131	852485	187.652	0.00722341	0.280993	0.0793016	1.39369
D2212	300935	3033	617.863	463.971	1025.27	840	840		121.595	121	106	145	58244	6.70468	1876.66	1870	1389	2446	898921	215.955	0.00373643	0.135022	0.0409048	0.682994
D2221	299939	3033	599.507	542.3	1067.88	840	840	275	118.474	119	104	153	38267	6.81989	3005.16	3016	2155	3699	970667	350.967	0.00567702	0.196127	0.0724049	1.15622
D2111	302157	3033	655.241	430.667	997.24	845	845		110.86	111	96	127	53102	5.44997	1257.1	1257	1089	1429	602151	59.3917	7.06E-04	0.0287207	0.0354875	1.45079
D2112	302357	3033	591.698	441.258	986.65	845	845		117.359	117	101	138	56215	5.79789	2023.96	2055	1444	2471	969479	218.762	0.00954245	0.382659	0.070323	1.21575
D2121	301410	3033	792.543	336.052	936.218	845	845		107.461	107	90	129	51474	5.20601	720.282	705	575	913	345015	76.6294	-0.00188717	-0.0780563	0.0215161	0.395964
D2122	301611	3033	694.202	409.681	991.693	845	845		110.589	110	97	130	52972	5.2058	1195.78	1201	933	1450	572781	105.991	0.00127478	0.0540921	0.016741	0.371522
D2211	300766	3033	627.584	418.324	1011.07	845	845		114.697	114	101	135	54940	5.55631	1978.72	1993	1587	2274	947807	129.015	0.0091497	0.374324	0.0877613	2.47481
D2212	300940	3033	617.863	471.032	1045.44	845	845		122.85	123	108	145	58845	6.75315	2235.34	2227	1919	2631	1070727	128.101	0.0117278	0.421745	0.0570577	1.8838
D2221	299944	3033	596.783	551.101	1067.93	845	845	275	114.09	114	97	135	36851	5.8751	1987.45	2012	1360	2587	641945	273.623	0.00224638	0.0870505	0.0629041	0.859722
D2111	302162	3033	654.737	427.137	997.24	850	850		109.762	110	94	140	52576	5.1551	1315.97	1323	943	1775	630350	155.193	-0.00536748	-0.229802	0.0338995	0.556059
D2112	302362	3033	601.28	447.814	986.65	850	850		114.129	114	99	139	54668	5.72961	2217.46	2238	1647	2593	1062162	165.055	-9.81e-05	-0.00390856	0.0749745	1.87401
D2121	301415	3033	792.039	336.052	936.218	850	850		107.585	108	94	123	51533	4.45064	780.286	778	584	940	373757	75.0041	-0.000474	-0.0229185	0.0351201	0.705934
D2122	301616	3033	689.663	409.177	991.693	850	850		110.831	111	93	137	53088	5.57552	1324.63	1337	1043	1534	634499	96.0683	0.00146504	0.0581594	0.0386773	1.02688
D2211	300771	3033	639.181	413.281	1010.87	850	850		114.188	114	95	134	54696	5.4782	1822.93	1828	1621	2076	873184	87.4808	0.00235002	0.0977382	0.0724446	2.81526
D2212	300945	3033	615.845	472.04	1045.44	850	850		122.597	122	105	141	58724	6.70902	2374.53	2358	1724	2981	1137402	279.823	0.0127306	0.459418	0.093881	1.45657
D2221	299949	3033	596.993	555.502	1067.93	850	850	275	115.276	115	96	137	37234	6.05576	2148.03	2212	1168	2981	693813	418.425	0.00362464	0.137497	0.0747843	0.7144
D2111	302167	3033	654.737	425.624	982.111	855	855		110.407	110	95	137	52885	5.23099	1437.89	1446	1245	1612	688747	67.1161	0.00401683	0.168883	0.0434631	1.78473
D2112	302367	3033	602.792	454.874	986.65	855	855		113.582	114	95	138	54406	5.86324	2012.76	2039	1615	2249	964112	125.015	0.00220764	0.085344	0.0707013	2.12627
D2121	301420	3033	793.047	350.172	936.218	855	855		108.633	108	95	127	52035	5.45528	818.641	814	575	1097	392129	102.815	0.0027885	0.110747	0.0315087	0.486436
D2122	301621	3033	689.159	421.785	991.693	855	855		109.165	109	95	134	52290	5.18768	1085.67	1085	833	1312	520037	106.628	0.00106448	0.0447525	0.0139321	0.279811
D2211	300776	3033	645.408	413.785	1020.84	855	855		110.645	110	93	129	52999	4.88094	1522.71	1505	1139	2022	729380	187.07	0.0012921	0.0585054	0.0556501	0.858203
D2212	300950	3033	622.401	476.075	1045.44	855	855		120.885	120	103	143	57904	6.45983	2158.81	2191	1557	2643	1034069	259.579	0.00746361	0.277269	0.0740361	1.14657
D2221	299954	3033	601.449	568.494	1095.1	855	855	275	117.353	117	98	142	37905	6.2752	2620.44	2601	2154	3101	846403	184.257	0.00548025	0.203856	0.057655	1.5505
D2111	302172	3033	649.694	433.189	982.111	860	860		109.43	109	95	124	52417	4.48741	1328.61	1324	1043	1595	636404	112.184	6.80E-04	0.0331623	0.0348122	0.796835
D2112	302372	3033	594.723	464.96	986.65	860	860		111.595	112	97	129	53454	5.17061	1686.66	1694	1459	1955	807910	102.26	0.00239152	0.102984	0.0582203	1.81489
D2121	301425	3033	784.474	355.72	936.218	860	860		106.731	106	94	136	51124	4.6398	861.426	858	648	1071	412623	75.0579	-0.00377599	-0.174379	0.0394344	0.870823
D2122	301626	3033	682.602	428.341	991.693	860	860		109.296	109	94	128	52353	4.98154	1094.59	1093	854	1382	524307	107.208	-0.0013078	-0.0574624	0.0153372	0.308454
D2211	300781	3033	646.921	417.819	1020.82	860	860		112.681	112	101	142	53974	5.37158	1657.5	1673	1197	2029	793942	176.048	0.00530586	0.221429	0.0511387	0.916098
D2212	300955	3033	614.332	482.631	1045.44	860	860		118.912	118	103	135	56959	5.8346	2246.89	2231	1798	2620	1076262	158.371	0.00572688	0.232105	0.0693205	1.83946
D2221	299959	3033	594.744	581.067	1095.21	860	860	275	114.121	114	102	140	36861	6.27335	2424.64	2442	1648	3096	783159	299.058	0.00174813	0.0634907	0.0477319	0.738722
D2111	302177	3033	638.094	427.137	972.025	865	865		109.351	109	95	125	52379	4.48127	1336.99	1339	1089	1606	640416	97.9511	8.34E-04	0.0406515	0.0447264	1.16871
D2112	302377	3033	590.185	467.986	986.65	865	865		110.883	111	96	134	53113	4.89031	1530.25	1534	1219	1913	732988	138.154	-0.000668	-0.0302967	0.0590556	1.2353
D2121	301430	3033	780.944	361.267	936.218	865	865		107.676	108	92	131	51577	5.0642	836.762	833	626	1077	400809	103.551	-0.00256893	-0.109524	0.0258627	0.407438
D2122	301631	3033	685.124	433.889	991.693	865	865		110.271	110	93	136	52820	5.47431	1222.68	1213	970	1468	585665	105.552	-0.000554	-0.022327	0.0441139	0.978826
D2211	300786	3033	647.425	426.393	1020.81	865	865		113.658	113	101	127	54442	5.14799	1926.29	1949	1446	2383	922693	202.751	0.00483955	0.212666	0.088832	1.55023
D2212	300960	3033	615.845	487.674	1045.44	865	865		118.232	118	100	138	56633	6.15036	1971.06	1954	1536	2552	944140	220.937	0.00447604	0.171324	0.0425916	0.728906
D2221	299964	3033	596.421	588.402	1095.18	865	865	275	115.687	115	100	138	37367	5.96975	1930.3	1920	1477	2294	623487	172.035	0.00507972	0.195884	0.0303321	0.660637
D2111	302182	3033	631.538	429.154	972.025	870	870		109.324	109	96	126	52366	4.78204	1331.14	1337	1002	1563	637617	85.9013	-0.000978	-0.044745	0.0626569	1.82739
D2112	302382	3033	585.646	475.047	986.65	870	870		110.883	111	92	133	53113	5.40174	1353.97	1369	1040	1684	648550	118.891	-0.0034672	-0.14284	0.0510385	1.10603
D2121	301435	3033	778.422	365.302	936.218	870	870		108.645	108	89	133	52041	4.96929	840.77	841	653	1016	402729	69.2743	-0.000829	-0.0362925	0.0194355	0.462777
D2122	301636	3033	688.654	438.932	991.693	870	870		110.53	110	93	129	52944	4.92736	1084.71	1084	847	1379	519577	97.7351	5.68E-04	0.0254902	0.0517191	1.09155
D2211	300791	3033	647.929	432.949	1020.8	870	870		112.574	113	96	127	53923	5.31106	1713.3	1717	1348	2012	820672	119.355	0.00296105	0.125155	0.0825574	2.18942
D2212	300965	3033	603.742	493.726	1045.44	870	870		118.121	118	100	139	56580	5.74984	2082.59	2096	1491	2700	997559	263.43	0.00244122	0.100058	0.0602663	0.898726
D2221	299969	3033	599.746	601.813	1105.6	870	870	275	115.183	115	99	134	37204	5.55778	1831.22	1836	1550	2114	591484	103.122	0.00658646	0.271217	0.0381608	1.30548
D2111	302187	3033	624.982	431.171	972.025	875	875		110.758	111	97	126	53053	4.34734	1354.35	1356	1141	1507	648732	68.6902	0.00242091	0.123058	0.0644321	2.38698
D2112	302387	3033	586.654	478.073	986.65	875	875		111.443	111	89	129	53381	5.35794	1380.12	1382	1042	1719	661077	149.641	0.00222434	0.0923251	0.0410379	0.727131
D2121	301440	3033	766.823	373.371	936.218	875	875		108.002	108	93	127	51733	4.92814	833.407	826	670	1031	399202	66.8787	-0.000842	-0.0369186	0.00898195	0.221864
D2122	301641	3033	691.68	439.94	991.693	875	875		110.134	110	95	131	52754	5.11488	975.365	948	807	1281	467200	94.4958	-0.00188481	-0.0813208	-0.00445738	-0.0924283
D2211	300796	3033	638.349	446.565	1020.97	875	875		113.058	113	99	131	54155	4.94242	1628.24	1662	1165	1894	779927	146.075	0.00378088	0.172324	0.0785403	1.62342
D2212	300970	3033	603.237	502.299	1045.44	875	875		118.891	118	101	140	56949	6.1536	1883.56	1862	1340	2581	902226	283.419	0.00357987	0.137837	0.0371195	0.475723
D2221	299974	3033	595.346	603.28	1105.68	875	875	275	112.622	113	97	130	36377	5.12087	1592.61	1628	1275	1874	514414	148.327	-0.000598	-0.0263004	0.0347648	0.721469
D2111	302192	3033	622.461	442.771	972.025	880	880		109.238	109	94	128	52325	5.03105	1199.93	1208	904	1423	574765	96.6576	0.00199778	0.0865817	0.046856	1.11129
D2112	302392	3033	596.741	495.724	1006.82	880	880		113.749	114	99	132	54486	4.9436	1762.36	1786	1348	2150	844171	162.111	0.00280276	0.128619	0.0568043	1.16869
D2121	301445	3033	761.78	380.936	936.218	880	880		108.113	108	94	128	51786	4.90877	692.173	693	547	888	331551	56.3717	0.0018225	0.0801328	0.00969005	0.235679
D2122	301646	3033	692.184	448.514	991.693	880	880		110.117	110	91	128	52746	4.83048	992.741	998	774	1236	475523	101.663	-0.00165217	-0.0754512	0.0273938	0.520738
D2211	300801	3033	636.836	451.608	1020.99	880	880		111.96	112	95	134	53629	4.86217	1483.92	1486	1282	1685	710799	79.573	9.80E-04	0.0450771	0.0700792	2.44258
D2212	300975	3033	603.742	503.308	1045.44	880	880		119.564	120	99	141	57271	5.90259	2153.53	2158	1856	2488	1031543	116.942	0.00722988	0.290796	0.0351206	1.24963
D2221	299979	3033	597.651	616.063	1105.64	880	880	275	113.198	113	99	132	36563	4.96363	1399.22	1436	972	1808	451947	213.679	0.00168165	0.0765732	0.0445033	0.558002
D2111	302197	3033	611.366	442.266	972.025	885	885		109.288	109	97	128	52349	4.60858	1433.08	1437	1214	1647	686443	60.7762	0.00195153	0.0923769	0.0691168	3.04876
D2112	302397	3033	587.159	496.228	1006.82	885	885		114.01	114	100	139	54611	5.20519	1694.34	1708	1343	1956	811590	118.463	0.00222273	0.0971537	0.0455818	1.24704
D2121	301450	3033	751.694	397.074	961.434	885	885		108.537	108	95	129	51989	4.99228	934.217	939	694	1179	447490	106.441	-0.000234	-0.0101962	0.0283208	0.483445
D2122	301651	3033	673.021	447.001	991.693	885	885		110.213	110	95	130	52792	4.71317	1185.58	1187	825	1508	567894	120.032	-0.000419	-0.0195826	0.0771651	1.41516
D2211	300806	3033	629.953	463.208	1031.2	885	885		111.664	111	101	129	53487	4.90728	1501.72	1504	1207	1829	719325	123.982	0.00129238	0.0587397	0.0613029	1.39927
D2212	300980	3033	597.69	504.821	1045.44	885	885		120.01	120	105	137	57485	5.77162	2160.01	2164	1923	2415	1034647	81.345	0.00594139	0.245622	0.0230814	1.19814
D2221	299984	3033	595.529	623.816	1116.16	885	885	275	114.848	115	98	133	37096	5.31772	1749.09	1766	1270	2095	564955	135.896	0.00144905	0.0625006	0.0587178	1.42765
D2111	302202	3033	606.323	453.865	972.025	890	890		109.82	110	96	128	52604	4.79072	1723.12	1754	1225	2067	825375	156.653	3.50E-04	0.0160252	0.09879	1.97791
D2112	302402	3033	578.081	504.297	1006.82	890	890		112.57	112	92	136	53921	5.50188	1649.54	1674	1121	2130	790129	228.736	0.00205761	0.0840255	0.0483645	0.665384
D2121	301455	3033	750.181	402.621	976.563	890	890		109.616	109	94	128	52506	5.02906	1283.13	1284	1095	1431	614618	57.464	-0.00158983	-0.0694157	0.0352791	1.52182
D2122	301656	3033	668.482	458.096	991.693	890	890		109.163	109	93	133	52289	5.00863	1096.31	1091	799	1523	525134	147.658	-0.00265341	-0.115969	0.0424978	0.605341
D2211	300811	3033	636.179	469.259	1041.18	890	890		110.167	110	98	136	52770	4.67313	1303.35	1310	1065	1506	624303	87.6761	-0.000351	-0.0165421	0.0414335	1.18285
D2212	300985	3033	591.638	508.351	1045.44	890	890		119.426	119	99	139	57205	6.08295	2070.16	2095	1652	2395	991606	138.507	0.00381692	0.149304	0.0418361	1.20037
D2221	299989	3033	591.129	628.636	1116.23	890	890	275	114.895	115	98	132	37111	5.13375	1907.98	1946	1286	2436	616276	267.789	9.47E-04	0.0423562	0.0605456	0.813509
D2111	302207	3033	603.801	459.413	972.025	895	895		110.092	110	96	131	52734	4.84789	1480.5	1509	1048	1802	709158	160.397	0.00472879	0.213764	0.0949126	1.60024
D2112	302407	3033	572.534	513.375	1006.82	895	895		112.534	112	98	132	53904	4.98138	1784.07	1792	1303	2300	854569	188.028	1.29E-04	0.00583786	0.0627872	1.1211
D2121	301460	3033	745.642	400.099	976.563	895	895		109.033	109	92	124	52227	4.87961	1302.16	1297	1099	1484	623737	79.8555	-0.00275452	-0.123438	0.0445856	1.39201
D2122	301661	3033	661.421	462.13	1006.82	895	895		108.854	109	95	130	52141	4.8801	1306.8	1318	984	1578	625959	133.156	3.77E-04	0.0168197	0.0618883	1.14395
D2211	300816	3033	628.607	471.277	1040.81	895	895		110.081	110	97	125	52729	4.69528	1409.53	1412	1160	1614	675164	91.4899	0.001968	0.0920988	0.0477879	1.40532
D2212	300990	3033	582.57	522.472	1045.99	895	895		119.044	118	98	141	57022	6.06176	2265.01	2271	2014	2504	1084941	89.3915	0.00730899	0.284992	0.0439705	2.13441
D2221	299994	3033	589.663	633.036	1116.26	895	895	275	114.313	114	102	131	36923	4.42165	2099.98	2098	1479	2882	678294	323.587	-0.00142425	-0.0737473	0.0471387	0.584289
D2111	302221	3033	597.749	462.439	972.025	900	900		108.681	108	94	129	52058	5.1663	1369.18	1369	1174	1556	655839	72.8675	-8.41e-05	-0.00353814	0.0768577	2.68217
D2112	302412	3033	566.986	523.461	1006.82	900	900		111.566	111	93	129	53440	5.07098	1743.14	1720	1454	2083	834964	136.237	-0.00209309	-0.0922925	0.0415874	1.02172
D2121	301465	3033	737.573	411.699	976.563	900	900		109.027	109	95	126	52224	4.90637	1192.81	1199	927	1448	571355	97.7899	-0.000243	-0.0108098	0.0231346	0.551615
D2122	301666	3033	650.326	475.747	1006.82	900	900		108.593	108	93	126	52016	4.67022	1091.26	1104	852	1297	522712	95.1484	3.96E-04	0.0184055	0.0350576	0.776915
D2211	300821	3033	623.565	475.311	1040.9	900	900		109.292	109	94	127	52351	5.01193	1218.93	1230	991	1390	583868	80.8652	-0.00141475	-0.0617889	0.0456154	1.31519
D2212	300995	3033	566.438	535.584	1046.31	900	900		118.159	118	100	143	56598	6.0707	2412.9	2385	1947	2912	1155780	191.74	0.00402015	0.155868	0.0567963	1.35265
D2221	299999	3033	588.405	640.999	1116.28	900	900	275	116.628	117	102	132	37671	5.34506	2509.1	2560	1821	3210	810439	284.824	0.00507996	0.220568	0.0461694	0.77754
D2112	302417	3033	569.003	536.069	1032.04	905	905		114.484	115	100	132	54838	5.39247	1871.45	1888	1364	2272	896424	172.074	0.00299	0.126579	0.055923	1.152
D2121	301470	3033	739.59	409.681	976.563	905	905		109.111	109	90	137	52264	4.94555	1111.08	1108	879	1370	532206	105.528	-0.000202	-0.00890185	0.0357616	0.727052
D2122	301671	3033	650.831	472.216	1006.82	905	905		108.102	108	89	125	51781	4.74319	985.825	977	762	1250	472210	95.6246	-0.00307246	-0.140481	0.0151985	0.308681
D2211	300826	3033	619.531	478.841	1040.97	905	905		108.898	109	94	127	52162	4.72065	1275.32	1273	1039	1478	610877	75.6015	-0.00264968	-0.122573	0.0608558	1.93537
D2212	301000	3033	578.541	537.601	1046.31	905	905		116.357	116	101	138	55735	5.6216	2192.65	2193	1873	2469	1050280	93.6773	0.0047358	0.195121	0.0589357	2.6054
D2221	300004	3033	597.834	639.323	1116.12	905	905	275	117.043	117	103	137	37805	5.52223	2261.37	2307	1485	2890	730421	365.343	0.00433682	0.183043	0.0622815	0.725805
D2112	302422	3033	564.969	542.625	1032.04	910	910		114.537	114	93	132	54863	5.36241	1998.87	1990	1725	2349	957461	124.041	0.00383125	0.16304	0.0641502	1.94287
D2121	301475	3033	725.974	413.716	976.563	910	910		109.198	109	95	127	52306	5.20584	1215.44	1210	968	1516	582198	115.317	-0.00314193	-0.132226	0.0550699	1.10029
D2122	301676	3033	645.788	476.251	1021.95	910	910		107.95	108	95	125	51708	4.44558	991.048	985	779	1178	474712	70.2404	-0.00166503	-0.0809971	0.0169734	0.470975
D2211	300831	3033	611.703	477.328	1025.97	910	910		108.722	108	92	122	52078	4.45997	943.071	943	793	1102	451731	42.0078	1.41E-04	0.00689122	0.0295028	1.28671
D2212	301005	3033	565.933	547.687	1046.31	910	910		116.534	117	96	141	55820	5.92512	2237.14	2248	1912	2467	1071589	94.2207	0.00243579	0.0955808	0.0551553	2.48226
D2221	300009	3033	588.615	647.915	1116.28	910	910	275	116.272	116	101	131	37556	5.59282	2487.74	2544	1547	2999	803541	312.559	0.00195206	0.0810069	0.0558568	0.842122
D2112	302427	3033	559.421	545.651	1032.04	915	915		114.603	114	100	131	54895	5.35295	2009.13	2061	1365	2357	962373	188.405	0.00488569	0.208182	0.0731891	1.4545
D2121	301480	3033	716.896	419.263	976.563	915	915		109.593	110	92	124	52495	4.87106	1168.52	1183	882	1463	559721	120.912	6.20E-04	0.0278853	0.046966	0.867061
D2122	301681	3033	639.736	473.729	1021.95	915	915		107.883	108	95	124	51676	4.69208	1046.55	1047	910	1173	501298	50.9431	-0.000667	-0.0307021	0.0441081	1.73571
D2211	300836	3033	601.114	481.867	1026.16	915	915		107.985	107	97	128	51725	4.54887	743.1	743	639	876	355945	37.1614	0.0013768	0.0652775	0.0223036	0.872529
D2212	301010	3033	562.907	545.67	1046.31	915	915		115.628	116	100	135	55386	5.41381	2121.38	2131	1709	2341	1016140	106.898	1.55E-04	0.00663214	0.0416933	1.58857
D2221	300014	3033	587.777	644.981	1116.29	915	915	275	119.009	119	106	132	38440	4.98288	2809.72	2863	1921	3280	907540	270.355	0.00486934	0.231468	0.0484284	0.96011
D2112	302432	3033	553.874	548.677	1032.04	920	920		114.106	114	99	142	54657	5.20652	2531	2540	2236	2784	1212348	114.521	0.00234345	0.102478	0.061376	2.55604
D2122	301686	3033	635.701	476.251	1021.95	920	920		108.405	108	93	135	51926	4.83481	1044.86	1043	854	1255	500488	72.4903	9.81E-04	0.0439438	0.0482743	1.32755
D2211	300841	3033	579.432	496.492	1026.54	920	920		108.651	109	91	127	52044	4.32729	839.123	838	691	994	401940	53.0868	1.56E-04	0.00784156	0.0232368	0.71791
D2221	300020	3033	580.444	645.4	1116.42	920	920	275	117.464	117	103	136	37941	5.86926	2499.39	2546	1649	2971	807302	265.729	0.00421888	0.16816	0.0565811	1.00738
D2112	302437	3033	554.378	555.233	1032.04	925	925		113.578	113	95	130	54404	5.10452	1866.55	1878	1466	2179	894076	120.831	-0.0016661	-0.0742672	0.0547076	1.60253
D2122	301691	3033	640.24	479.277	1021.95	925	925		108.998	109	94	131	52210	4.56176	1103.17	1106	866	1371	528419	110.618	0.00146082	0.0697074	0.0737658	1.37022
D2211	300846	3033	574.589	526.247	1066.97	925	925		112.478	112	99	130	53877	4.94394	1264.56	1256	833	1741	605722	165.721	0.00149601	0.0679689	0.0522785	0.758199
D2221	300025	3033	586.31	650.848	1116.32	925	925	275	115.777	115	102	131	37396	5.53811	2299.63	2401	1308	2931	742781	446.624	3.77E-04	0.0157423	0.0571069	0.556309
D2112	302442	3033	555.387	555.737	1032.04	930	930		113.326	113	97	130	54283	5.16125	1899.28	1929	1279	2245	909757	173.949	0.00205531	0.0900718	0.0786183	1.59168
D2122	301696	3033	649.318	483.816	1021.95	930	930		108.902	109	94	123	52164	4.60634	1047.66	1044	767	1266	501829	87.4909	6.83E-05	0.00323119	0.0585422	1.32449
D2211	300851	3033	578.559	546.42	1092.12	930	930		118.132	118	103	138	56585	5.63735	2345.14	2339	1656	3080	1123324	308.84	4.22E-04	0.0176754	0.0542097	0.780937
D2221	300030	3033	595.924	658.392	1138.79	930	930	275	117.61	117	102	134	37988	5.51814	2331	2380	1565	2594	752913	172.052	0.00335789	0.142656	0.071539	1.80904
D2112	302447	3033	556.396	556.241	1032.04	935	935		111.737	111	99	137	53522	4.89489	1382.73	1383	1039	1621	662326	106.368	-0.000607	-0.0277511	0.039627	0.990991
D2122	301701	3033	653.857	488.859	1021.95	935	935		109.259	109	96	125	52335	4.72018	1260.41	1258	992	1553	603737	103.859	0.00157284	0.0726991	0.0865073	1.93249
D2221	300035	3033	605.562	668.451	1138.62	935	935	275	115.471	116	97	130	37297	5.18552	1758.08	1839	1007	2267	567861	314.206	9.37E-04	0.0417069	0.0525093	0.558297
D2112	302452	3033	564.465	575.91	1062.3	940	940		112.929	113	100	133	54093	5.2934	1433.41	1442	1212	1599	686602	72.7832	0.00200133	0.0852222	0.0458667	1.72738
D2122	301706	3033	658.395	497.937	1021.95	940	940		110.207	110	97	133	52789	4.59364	1335.9	1335	1095	1602	639895	92.5861	0.00121413	0.0581862	0.0847952	2.2557
D2221	300040	3033	611.768	681.443	1169.95	940	940	275	118.56	118	99	137	38295	6.23544	2291.34	2315	1716	2582	740102	158.608	0.00426314	0.16143	0.0684404	1.85078
D2112	302457	3033	580.098	596.082	1092.56	945	945		116.422	116	102	136	55766	5.08522	1696.4	1693	1442	2005	812574	106.528	0.00216966	0.0991301	0.0439094	1.33963
D2122	301711	3033	662.43	496.424	1021.95	945	945		110.157	110	96	128	52765	4.73199	1021.37	1013	861	1272	489238	74.0486	9.52E-04	0.0442956	0.0352781	0.940039
D2221	300045	3033	604.435	692.549	1170.08	945	945	275	119.08	119	104	142	38463	5.68476	2574.72	2618	1908	3001	831635	212.393	0.00172664	0.0722121	0.0606824	1.38707
D2112	302467	3033	552.865	590.535	1067.34	950	950		112.537	112	96	128	53905	4.99144	1222.75	1229	998	1383	585699	72.1473	2.16E-04	0.00972253	0.0300526	0.988943
D2122	301716	3033	660.413	503.988	1021.95	950	950		109.315	109	98	125	52362	4.4902	993.038	990	810	1208	475665	64.0573	-0.000679	-0.033063	0.0352176	1.05476
D22211	300050	3033	606.739	691.502	1170.03	950	950		116.347	116	100	141	37580	5.47075	2016.92	2066	1424	2399	651464	197.101	-9.93e-05	-0.00422332	0.0886084	1.66584
D22212	300055	3033	597.085	721.887	1193.26	950	950		121.966	122	105	140	39395	5.86987	2271.75	2296	1509	2821	733774	312.166	0.00889179	0.366256	0.104623	1.37853
D2112	302472	3033	537.232	584.483	1067.34	955	955		111.098	111	95	123	53216	4.60271	1185.3	1187	1024	1398	567761	50.5432	-0.000514	-0.0248366	0.0515961	2.30126
D2122	301721	3033	647.3	506.51	1021.95	955	955		109.831	110	95	129	52609	4.89669	933.33	938	793	1070	447065	43.6727	0.00314294	0.140548	0.0329807	1.36465
D22211	300122	3033	607.243	696.545	1170.02	955	955		115.669	115	102	131	37361	5.0265	1611.55	1624	1253	1861	520530	131.732	0.00275477	0.126436	0.0856922	1.93115
D22212	300061	3033	596.581	726.93	1193.28	955	955		121.452	122	103	142	39229	5.70714	2756.14	2809	1675	3351	890232	319.039	0.00396778	0.168207	0.139741	2.11838
D2112	302477	3033	545.301	590.03	1067.34	960	960		111.031	111	93	128	53184	4.7859	1577.23	1592	1255	1810	755495	107.304	-0.000659	-0.0305897	0.082169	2.23214
D2122	301726	3033	653.352	510.544	1021.95	960	960		109.747	109	96	129	52569	4.4389	829.102	829	671	957	397140	48.7856	0.00155951	0.0769947	0.0229867	0.763752
D22211	300127	3033	624.884	696.04	1169.4	960	960		114.372	114	102	130	36942	5.22815	1185.1	1198	954	1410	382786	84.5572	-0.000851	-0.0372759	0.0549306	1.45957
D22212	300066	3033	606.661	729.452	1192.92	960	960		124.728	124	108	145	40287	6.29898	2824.77	2952	1512	3476	912402	462.14	0.00690883	0.27173	0.135097	1.45496
D2122	301731	3033	653.857	520.126	1047.17	965	965		109.359	109	94	124	52383	4.38002	963.017	961	840	1078	461285	42.4671	-0.00129782	-0.0648916	0.0325981	1.43177
D22211	300132	3033	618.331	700.579	1169.63	965	965		114.455	114	99	134	36969	5.46647	1256.89	1271	942	1447	405976	97.6833	9.80E-04	0.0409831	0.0682764	1.64473
D22212	300071	3033	595.069	730.46	1193.33	965	965		123.833	124	108	152	39998	6.66291	3202.56	3276	2061	3923	1034427	388.75	0.00976296	0.359388	0.165457	2.33908
D2122	301736	3033	660.413	527.691	1047.17	970	970		108.852	109	96	124	52140	4.39724	868.403	868	716	994	415965	47.4655	-0.00266162	-0.132126	0.0336375	1.19077
D22211	300137	3033	616.315	705.118	1169.7	970	970		115.35	115	99	140	37258	5.52506	1249.55	1266	778	1592	403606	171.822	0.00311202	0.12954	0.0715241	0.97086
D22212	300076	3033	598.973	748.615	1218.42	970	970		121.149	121	104	141	39131	5.92155	1840.57	1937	1037	2332	594504	331.755	0.0047354	0.192849	0.103462	1.04037
D2122	301741	3033	656.378	530.213	1047.17	975	975		110.198	110	97	128	52785	4.61174	903.708	904	784	1026	432876	46.6553	0.00370784	0.176544	0.0348801	1.3057
D22211	300142	3033	613.795	711.17	1169.79	975	975		114.814	115	101	134	37085	5.55013	1082.17	1076	810	1338	349540	90.4571	0.00168361	0.0695398	0.0502741	1.14531
D22212	300081	3033	597.965	747.103	1218.46	975	975		121.836	121	100	143	39353	6.48704	1993.25	2089	868	2750	643819	503.354	0.00815626	0.303894	0.116446	0.826046
D2122	301746	3033	651.335	533.743	1047.17	980	980		109.727	110	95	123	52559	4.49248	816.194	825	606	982	390957	69.1717	0.00399241	0.19425	0.0264739	0.608646
D22211	300147	3033	626.948	728.821	1199.61	980	980		115.18	115	101	140	37203	5.30662	1187.7	1203	953	1376	383626	91.1011	-0.000817	-0.0354831	0.0734053	1.7831
D22212	300086	3033	600.989	762.736	1218.35	980	980		123.495	123	110	145	39889	5.85613	2196.3	2284	923	3153	709406	569.326	0.00688914	0.288571	0.107152	0.746712
D2122	301751	3033	666.969	551.394	1082.47	985	985		110.292	110	94	129	52830	4.93028	983.71	983	890	1086	471197	35.3487	0.00184643	0.0824584	0.0234977	1.2778
D22211	300152	3033	624.428	730.838	1199.69	985	985		115.991	116	102	138	37465	5.77824	1054.01	1062	842	1236	340446	77.4091	0.00266337	0.106643	0.0599818	1.54101
D22212	300091	3033	597.965	766.771	1218.46	985	985		122.053	122	108	148	39423	5.44598	2120	2188	1072	2716	684759	345.982	0.002086	0.093306	0.126388	1.37508
D2122	301756	3033	654.361	547.864	1082.47	990	990		109.038	109	92	129	52229	4.42117	919.455	923	803	1074	440419	40.8035	5.87E-04	0.0289191	0.00276798	0.124401
D22211	300157	3033	614.347	735.881	1200.05	990	990		113.932	114	92	127	36800	4.95147	872.492	885	662	1001	281815	60.116	1.27E-04	0.00582334	0.062883	1.71731
D22212	300096	3033	584.86	772.823	1218.92	990	990		118.87	119	104	139	38395	5.52592	1661.12	1665	928	2380	536542	382.23	6.52E-04	0.0280188	0.0790081	0.636435
D22211	300162	3033	596.203	726.804	1200.68	995	995		111.805	111	97	130	36113	5.04228	877.598	881	689	1038	283464	63.4732	1.49E-04	0.00661868	0.0574476	1.50227
D22212	300101	3033	591.917	776.353	1218.67	995	995		118.873	119	102	144	38396	6.35097	1042.17	1037	706	1310	336620	132.627	0.00216876	0.0810112	0.0762038	1.1128
D22211	300167	3033	588.139	729.325	1200.96	1000	1000		113.111	113	100	132	36535	5.49986	1107.35	1109	914	1320	357674	80.6468	7.72E-04	0.0317347	0.046635	1.22361
D22212	300106	3033	591.917	778.37	1218.67	1000	1000		119.015	119	103	141	38442	5.62242	1263.95	1233	763	1819	408256	235.204	-0.000585	-0.0247642	0.0892171	0.880338
D22211	300172	3033	584.611	727.308	1201.08	1005	1005		112.421	112	100	129	36312	5.17121	1227.15	1233	1002	1387	396371	74.9826	0.00282565	0.122512	0.0373995	1.18002
D22212	300111	3033	602.573	791.482	1263.71	1005	1005		117.923	118	100	135	38089	5.83815	1556.26	1589	1068	1813	502672	141.685	4.15E-04	0.0167689	0.11133	2.20068
D22211	300177	3033	580.075	732.351	1201.24	1009	1009		112.046	112	99	128	36191	5.00258	1166.83	1164	1016	1333	376885	64.199	1.78E-04	0.0079558	0.0182698	0.652197
D22212	300116	3033	605.117	802.577	1278.76	1009	1009		118.622	118	105	137	38315	5.34578	1104.8	1120	834	1272	356851	87.9442	0.00251174	0.111191	0.0783009	1.82446
