# Supplementary material for: Early coordination of cell migration and cardiac fate determination during mammalian gastrulation
Source: EMBO J. 2025 May 13;44(12):3327–59. doi: 10.1038/s44318-025-00441-0 (PMC12170898; doi:10.1038/s44318-025-00441-0)
Supplement: Supplementary file 27 — Source data Fig. 11 [file 44318_2025_441_MOESM27_ESM.zip › Source Data Fig. 11/11C/Fig.11C''.xlsx]

## Sheet: D1
POSITION_T	POSITION_X	POSITION_Y	POSITION_Z	MEAN_INTENSITY_CH1	TRACK_ID	Speed_from_Other_File	Speed
50	903.215	542.137	927.484	12.5211	3033	1.05787	0.263115
51	898.069	544.314	930.156	12.7069	3033	1.16689	0.263115
52	898.267	544.116	930.156	12.507	3033	1.27591	0.263115
53	900.246	546.293	928.375	12.3049	3033	1.38492	0.263115
54	900.642	546.887	930.156	12.4554	3033	1.49394	0.263115
55	893.488	544.375	930.988	12.4115	3033	1.60296	0.263115
56	894.365	544.034	934.053	12.3705	3033	1.33035	0.263115
57	895.241	543.693	937.118	12.3296	3033	1.05773	0.263115
58	896.118	543.352	940.183	12.2887	3033	0.785111	0.263115
59	896.995	543.011	943.247	12.2478	3033	0.512494	0.263115
60	897.872	542.67	946.312	12.2068	3033	0.239878	0.263115
61	897.433	542.475	946.312	12.1803	3033	0.372169	0.263115
62	896.995	542.28	946.312	12.1538	3033	0.50446	0.263115
63	896.557	542.086	946.312	12.1273	3033	0.636752	0.263115
64	896.118	541.891	946.312	12.1008	3033	0.769043	0.263115
65	895.68	541.696	946.312	12.0743	3033	0.901334	0.263115
66	896.849	543.06	946.462	12.1325	3033	0.974299	0.263115
67	898.018	544.424	946.613	12.1906	3033	1.04726	0.263115
68	899.187	545.788	946.763	12.2487	3033	1.12023	0.263115
69	900.356	547.152	946.913	12.3069	3033	1.19319	0.263115
70	901.525	548.516	947.063	12.365	3033	1.26616	0.263115
71	902.11	549.003	949.478	12.4273	3033	1.2178	0.263115
72	902.694	549.49	951.894	12.4896	3033	1.16945	0.263115
73	903.279	549.977	954.309	12.5519	3033	1.1211	0.263115
74	903.863	550.464	956.724	12.6142	3033	1.07275	0.263115
75	904.448	550.951	959.14	12.6765	3033	1.0244	0.263115
76	906.396	550.318	959.14	12.6736	3033	0.941588	0.263115
77	908.345	549.685	959.14	12.6708	3033	0.85878	0.263115
78	910.293	549.051	959.14	12.668	3033	0.775972	0.263115
79	912.242	548.418	959.14	12.6652	3033	0.693164	0.263115
80	914.19	547.785	959.14	12.6624	3033	0.610357	0.263115
81	913.119	547.2	959.14	12.6722	3033	0.635149	0.263115
82	912.047	546.616	959.14	12.6821	3033	0.659942	0.263115
83	910.975	546.031	959.14	12.6919	3033	0.684735	0.263115
84	909.904	545.447	959.14	12.7018	3033	0.709528	0.263115
85	908.832	544.862	959.14	12.7117	3033	0.734321	0.263115
86	908.686	543.401	959.14	12.6941	3033	0.772945	0.263115
87	908.54	541.939	959.14	12.6765	3033	0.81157	0.263115
88	908.394	540.478	959.14	12.6589	3033	0.850195	0.263115
89	908.247	539.017	959.14	12.6413	3033	0.888819	0.263115
90	908.101	537.555	959.14	12.6237	3033	0.927444	0.263115
91	907.176	535.948	959.14	12.5662	3033	0.844366	0.263115
92	906.25	534.34	959.14	12.5088	3033	0.761288	0.263115
93	905.325	532.733	959.14	12.4513	3033	0.678209	0.263115
94	904.399	531.125	959.14	12.3939	3033	0.595131	0.263115
95	903.474	529.518	959.14	12.3365	3033	0.512053	0.263115
96	902.548	529.08	959.14	12.2702	3033	0.641142	0.263115
97	901.623	528.641	959.14	12.2039	3033	0.770231	0.263115
98	900.697	528.203	959.14	12.1376	3033	0.899319	0.263115
99	899.772	527.764	959.14	12.0712	3033	1.02841	0.263115
100	898.846	527.326	959.14	12.0049	3033	1.1575	0.263115
101	898.846	526.547	961.319	12.0435	3033	0.981537	0.263115
102	898.846	525.767	963.499	12.082	3033	0.805578	0.263115
103	898.846	524.988	965.679	12.1205	3033	0.629619	0.263115
104	898.846	524.208	967.859	12.159	3033	0.453659	0.263115
105	898.846	523.429	970.039	12.1975	3033	0.2777	0.263115
106	899.284	523.77	970.039	12.2175	3033	0.355117	0.263115
107	899.723	524.111	970.039	12.2375	3033	0.432534	0.263115
108	900.161	524.452	970.039	12.2575	3033	0.509952	0.263115
109	900.6	524.793	970.039	12.2775	3033	0.587369	0.263115
110	901.038	525.134	970.039	12.2975	3033	0.664786	0.263115
111	899.723	524.939	970.039	12.2938	3033	0.542721	0.263115
112	898.408	524.744	970.039	12.2901	3033	0.420656	0.263115
113	897.092	524.549	970.039	12.2863	3033	0.298591	0.263115
114	895.777	524.355	970.039	12.2826	3033	0.176526	0.263115
115	894.462	524.16	970.039	12.2789	3033	0.0544614	0.263115
116	894.511	524.062	970.039	12.2811	3033	0.218999	0.263115
117	894.559	523.965	970.039	12.2833	3033	0.383537	0.263115
118	894.608	523.867	970.039	12.2855	3033	0.548074	0.263115
119	894.657	523.77	970.039	12.2877	3033	0.712612	0.263115
120	894.706	523.673	970.039	12.2899	3033	0.87715	0.263115
121	896.459	523.721	970.039	12.3051	3033	0.896686	0.263115
122	898.213	523.77	970.039	12.3203	3033	0.916222	0.263115
123	899.966	523.819	970.039	12.3355	3033	0.935759	0.263115
124	901.72	523.867	970.039	12.3507	3033	0.955295	0.263115
125	903.474	523.916	970.039	12.3659	3033	0.974831	0.263115
126	903.609	522.941	968.356	12.3373	3033	1.03961	0.263115
127	903.745	521.965	966.673	12.3087	3033	1.10439	0.263115
128	903.881	520.99	964.991	12.2801	3033	1.16917	0.263115
129	904.016	520.015	963.308	12.2515	3033	1.23394	0.263115
130	904.152	519.039	961.625	12.2229	3033	1.29872	0.263115
131	903.94	519.668	959.114	12.2121	3033	1.38031	0.263115
132	903.729	520.297	956.603	12.2013	3033	1.4619	0.263115
133	903.517	520.925	954.091	12.1905	3033	1.54349	0.263115
134	903.306	521.554	951.58	12.1797	3033	1.62508	0.263115
135	903.094	522.183	949.069	12.1689	3033	1.70667	0.263115
136	902.608	522.518	952.431	12.2563	3033	1.43093	0.263115
137	902.122	522.853	955.792	12.3437	3033	1.1552	0.263115
138	901.636	523.189	959.154	12.4311	3033	0.879469	0.263115
139	901.149	523.524	962.516	12.5184	3033	0.603736	0.263115
140	900.663	523.859	965.878	12.6058	3033	0.328002	0.263115
141	900.37	524.446	965.883	12.5536	3033	0.480257	0.263115
142	900.077	525.033	965.888	12.5014	3033	0.632511	0.263115
143	899.783	525.619	965.893	12.4492	3033	0.784765	0.263115
144	899.49	526.206	965.898	12.397	3033	0.937019	0.263115
145	899.197	526.793	965.904	12.3448	3033	1.08927	0.263115
146	898.758	525.075	967.169	12.322	3033	1.00087	0.263115
147	898.319	523.356	968.434	12.2993	3033	0.912462	0.263115
148	897.88	521.638	969.699	12.2765	3033	0.824056	0.263115
149	897.441	519.92	970.964	12.2537	3033	0.73565	0.263115
150	897.002	518.201	972.229	12.2309	3033	0.647244	0.263115
151	896.373	519.333	972.24	12.2156	3033	0.523723	0.263115
152	895.744	520.464	972.251	12.2003	3033	0.400201	0.263115
153	895.116	521.596	972.262	12.185	3033	0.276679	0.263115
154	894.487	522.728	972.273	12.1697	3033	0.153157	0.263115
155	893.859	523.859	972.284	12.1544	3033	0.0296353	0.263115
156	893.817	523.901	972.285	12.1613	3033	0.103228	0.263115
157	893.775	523.943	972.286	12.1682	3033	0.176821	0.263115
158	893.733	523.985	972.286	12.1751	3033	0.250414	0.263115
159	893.691	524.027	972.287	12.182	3033	0.324006	0.263115
160	893.649	524.069	972.288	12.1888	3033	0.397599	0.263115
161	893.901	523.314	972.283	12.1939	3033	0.397599	0.263115
162	894.152	522.56	972.279	12.199	3033	0.397599	0.263115
163	894.403	521.806	972.275	12.2041	3033	0.397599	0.263115
164	894.655	521.051	972.27	12.2092	3033	0.397599	0.263115
165	894.906	520.297	972.266	12.2143	3033	0.397599	0.263115
166	895.158	519.542	972.262	12.2213	3033	0.572667	0.263115
167	895.409	518.788	972.257	12.2282	3033	0.747735	0.263115
168	895.661	518.034	972.253	12.2351	3033	0.922802	0.263115
169	895.912	517.279	972.248	12.2421	3033	1.09787	0.263115
170	896.163	516.525	972.244	12.249	3033	1.27294	0.263115
171	893.775	517.405	972.286	12.1732	3033	1.19661	0.263115
172	891.386	518.285	972.327	12.0973	3033	1.12027	0.263115
173	888.998	519.165	972.369	12.0215	3033	1.04394	0.263115
174	886.609	520.045	972.411	11.9456	3033	0.96761	0.263115
175	884.221	520.925	972.452	11.8698	3033	0.891278	0.263115
176	883.159	522.099	971.633	11.8815	3033	0.814304	0.263115
177	882.096	523.272	970.813	11.8931	3033	0.73733	0.263115
178	881.034	524.446	969.993	11.9048	3033	0.660356	0.263115
179	879.972	525.619	969.173	11.9165	3033	0.583382	0.263115
180	878.91	526.793	968.353	11.9281	3033	0.506408	0.263115
181	877.988	526.374	968.37	11.9397	3033	0.476374	0.263115
182	877.066	525.955	968.386	11.9514	3033	0.446341	0.263115
183	876.144	525.536	968.402	11.963	3033	0.416307	0.263115
184	875.222	525.116	968.418	11.9746	3033	0.386274	0.263115
185	874.3	524.697	968.434	11.9862	3033	0.35624	0.263115
186	874.635	524.069	968.428	11.9729	3033	0.371393	0.263115
187	874.971	523.44	968.422	11.9596	3033	0.386546	0.263115
188	875.306	522.811	968.416	11.9464	3033	0.401699	0.263115
189	875.641	522.183	968.411	11.9331	3033	0.416852	0.263115
190	875.976	521.554	968.405	11.9198	3033	0.432005	0.263115
191	875.641	520.758	968.411	11.8753	3033	0.748164	0.263115
192	875.306	519.961	968.416	11.8307	3033	1.06432	0.263115
193	874.971	519.165	968.422	11.7861	3033	1.38048	0.263115
194	874.635	518.369	968.428	11.7415	3033	1.69664	0.263115
195	874.3	517.573	968.434	11.6969	3033	2.0128	0.263115
196	871.201	517.614	971.003	11.7967	3033	1.75663	0.263115
197	868.102	517.656	973.572	11.8965	3033	1.50046	0.263115
198	865.003	517.698	976.141	11.9963	3033	1.24428	0.263115
199	861.904	517.74	978.71	12.0961	3033	0.98811	0.263115
200	858.805	517.782	981.279	12.1959	3033	0.731937	0.263115
201	859.392	519.123	981.269	12.1134	3033	0.623036	0.263115
202	859.979	520.464	981.259	12.0308	3033	0.514134	0.263115
203	860.565	521.806	981.249	11.9483	3033	0.405233	0.263115
204	861.152	523.147	981.239	11.8657	3033	0.296331	0.263115
205	861.739	524.488	981.228	11.7832	3033	0.18743	0.263115
206	861.404	524.32	981.234	11.807	3033	0.294642	0.263115
207	861.068	524.153	981.24	11.8307	3033	0.401854	0.263115
208	860.733	523.985	981.246	11.8545	3033	0.509066	0.263115
209	860.398	523.817	981.252	11.8783	3033	0.616278	0.263115
210	860.063	523.65	981.258	11.902	3033	0.723489	0.263115
211	858.638	523.398	981.282	11.9001	3033	0.704033	0.263115
212	857.213	523.147	981.307	11.8981	3033	0.684578	0.263115
213	855.788	522.895	981.332	11.8961	3033	0.665122	0.263115
214	854.364	522.644	981.357	11.8942	3033	0.645666	0.263115
215	852.939	522.392	981.382	11.8922	3033	0.62621	0.263115
216	852.799	523.314	980.546	11.9097	3033	0.623157	0.263115
217	852.658	524.236	979.71	11.9271	3033	0.620105	0.263115
218	852.518	525.158	978.874	11.9446	3033	0.617052	0.263115
219	852.377	526.08	978.038	11.962	3033	0.614	0.263115
220	852.237	527.002	977.202	11.9795	3033	0.610947	0.263115
221	851.022	526.877	977.224	11.9525	3033	0.522286	0.263115
222	849.807	526.751	977.245	11.9255	3033	0.433625	0.263115
223	848.591	526.625	977.266	11.8985	3033	0.344964	0.263115
224	847.376	526.5	977.287	11.8715	3033	0.256303	0.263115
225	846.161	526.374	977.308	11.8445	3033	0.167642	0.263115
226	846.161	526.709	977.308	11.8368	3033	0.167642	0.263115
227	846.161	527.044	977.308	11.8291	3033	0.167642	0.263115
228	846.161	527.38	977.308	11.8214	3033	0.167642	0.263115
229	846.161	527.715	977.308	11.8137	3033	0.167642	0.263115
230	846.161	528.05	977.308	11.806	3033	0.167642	0.263115

## Sheet: D2
POSITION_T	POSITION_X	POSITION_Y	POSITION_Z	MEAN_INTENSITY_CH1	TRACK_ID	Speed_from_Other_File	Speed
50	904.996	540.158	959.744	12.4296	3033	1.01014	0.309284
51	904.996	542.137	957.567	12.0467	3033	1.2239	0.309284
52	904.996	544.116	956.578	12.3746	3033	1.43766	0.309284
53	904.996	548.47	958.557	12.4753	3033	1.65142	0.309284
54	904.996	549.856	961.525	12.6304	3033	1.86518	0.309284
55	904.996	548.47	965.484	12.5573	3033	2.07895	0.309284
56	904.996	547.877	969.046	12.6436	3033	1.78217	0.309284
57	904.996	548.173	973.351	12.6298	3033	1.48539	0.309284
58	904.996	548.47	977.655	12.616	3033	1.18861	0.309284
59	904.996	548.767	981.96	12.6022	3033	0.891838	0.309284
60	904.996	549.064	986.265	12.5883	3033	0.59506	0.309284
61	904.996	548.985	987.452	12.5255	3033	0.733137	0.309284
62	904.996	548.906	988.64	12.4627	3033	0.871214	0.309284
63	904.996	548.827	989.827	12.3999	3033	1.00929	0.309284
64	904.996	548.747	991.015	12.337	3033	1.14737	0.309284
65	904.996	548.668	992.202	12.2742	3033	1.28544	0.309284
66	907.345	547.758	991.688	12.3466	3033	1.41615	0.309284
67	909.694	546.847	991.173	12.4189	3033	1.54685	0.309284
68	912.042	545.937	990.658	12.4912	3033	1.67755	0.309284
69	914.391	545.027	990.144	12.5636	3033	1.80825	0.309284
70	916.739	544.116	989.629	12.6359	3033	1.93895	0.309284
71	917.808	541.622	992.4	12.5875	3033	1.98837	0.309284
72	918.877	539.129	995.171	12.539	3033	2.03778	0.309284
73	919.945	536.635	997.942	12.4906	3033	2.0872	0.309284
74	921.014	534.141	1000.71	12.4421	3033	2.13662	0.309284
75	922.083	531.648	1003.48	12.3937	3033	2.18603	0.309284
76	925.329	534.577	1003.48	12.3157	3033	1.93491	0.309284
77	928.575	537.506	1003.48	12.2377	3033	1.68378	0.309284
78	931.82	540.435	1003.48	12.1597	3033	1.43266	0.309284
79	935.066	543.364	1003.48	12.0817	3033	1.18153	0.309284
80	938.312	546.293	1003.48	12.0037	3033	0.930407	0.309284
81	936.61	545.541	1003.48	12.139	3033	0.969635	0.309284
82	934.908	544.789	1003.48	12.2743	3033	1.00886	0.309284
83	933.206	544.037	1003.48	12.4096	3033	1.04809	0.309284
84	931.504	543.285	1003.48	12.5449	3033	1.08732	0.309284
85	929.802	542.533	1003.48	12.6802	3033	1.12655	0.309284
86	930.514	540.395	1003.48	12.6452	3033	1.11385	0.309284
87	931.227	538.258	1003.48	12.6103	3033	1.10114	0.309284
88	931.939	536.12	1003.48	12.5753	3033	1.08844	0.309284
89	932.652	533.983	1003.48	12.5404	3033	1.07574	0.309284
90	933.364	531.846	1003.48	12.5054	3033	1.06304	0.309284
91	934.235	529.906	1003.48	12.5557	3033	0.958109	0.309284
92	935.106	527.966	1003.48	12.606	3033	0.853178	0.309284
93	935.977	526.027	1003.48	12.6563	3033	0.748247	0.309284
94	936.847	524.087	1003.48	12.7066	3033	0.643316	0.309284
95	937.718	522.148	1003.48	12.7569	3033	0.538385	0.309284
96	936.689	522.464	1003.48	12.7027	3033	0.553988	0.309284
97	935.66	522.781	1003.48	12.6485	3033	0.569591	0.309284
98	934.631	523.098	1003.48	12.5942	3033	0.585194	0.309284
99	933.602	523.414	1003.48	12.54	3033	0.600797	0.309284
100	932.572	523.731	1003.48	12.4858	3033	0.6164	0.309284
101	932.454	522.504	1003.48	12.4701	3033	0.573269	0.309284
102	932.335	521.277	1003.48	12.4545	3033	0.530138	0.309284
103	932.216	520.05	1003.48	12.4388	3033	0.487007	0.309284
104	932.097	518.823	1003.48	12.4231	3033	0.443877	0.309284
105	931.979	517.596	1003.48	12.4075	3033	0.400746	0.309284
106	931.543	518.269	1003.48	12.3934	3033	0.415016	0.309284
107	931.108	518.942	1003.48	12.3793	3033	0.429287	0.309284
108	930.672	519.614	1003.48	12.3653	3033	0.443558	0.309284
109	930.237	520.287	1003.48	12.3512	3033	0.457828	0.309284
110	929.802	520.96	1003.48	12.3372	3033	0.472099	0.309284
111	929.287	521.752	1003.48	12.3356	3033	0.46663	0.309284
112	928.772	522.544	1003.48	12.334	3033	0.461162	0.309284
113	928.258	523.335	1003.48	12.3324	3033	0.455694	0.309284
114	927.743	524.127	1003.48	12.3308	3033	0.450225	0.309284
115	927.229	524.919	1003.48	12.3292	3033	0.444757	0.309284
116	926.754	525.671	1003.48	12.3638	3033	0.801755	0.309284
117	926.279	526.423	1003.48	12.3984	3033	1.15875	0.309284
118	925.804	527.175	1003.48	12.4331	3033	1.51575	0.309284
119	925.329	527.927	1003.48	12.4677	3033	1.87275	0.309284
120	924.854	528.679	1003.48	12.5024	3033	2.22975	0.309284
121	920.705	527.044	1003.48	12.4704	3033	2.12117	0.309284
122	916.555	525.41	1003.48	12.4385	3033	2.0126	0.309284
123	912.406	523.775	1003.48	12.4066	3033	1.90402	0.309284
124	908.257	522.141	1003.48	12.3746	3033	1.79545	0.309284
125	904.108	520.506	1003.48	12.3427	3033	1.68687	0.309284
126	904.779	517.656	1001.81	12.3097	3033	1.43436	0.309284
127	905.449	514.806	1000.13	12.2767	3033	1.18185	0.309284
128	906.12	511.957	998.454	12.2437	3033	0.929336	0.309284
129	906.79	509.107	996.778	12.2108	3033	0.676824	0.309284
130	907.461	506.257	995.101	12.1778	3033	0.424313	0.309284
131	907.922	505.544	995.101	12.171	3033	0.358193	0.309284
132	908.383	504.832	995.101	12.1643	3033	0.292074	0.309284
133	908.844	504.119	995.101	12.1575	3033	0.225954	0.309284
134	909.305	503.407	995.101	12.1508	3033	0.159835	0.309284
135	909.766	502.694	995.101	12.144	3033	0.093715	0.309284
136	909.682	502.862	995.101	12.1177	3033	0.103086	0.309284
137	909.598	503.03	995.101	12.0914	3033	0.112458	0.309284
138	909.514	503.197	995.101	12.0652	3033	0.121829	0.309284
139	909.431	503.365	995.101	12.0389	3033	0.131201	0.309284
140	909.347	503.533	995.101	12.0126	3033	0.140572	0.309284
141	909.598	503.407	995.101	12.019	3033	0.38856	0.309284
142	909.85	503.281	995.101	12.0255	3033	0.636547	0.309284
143	910.101	503.155	995.101	12.0319	3033	0.884534	0.309284
144	910.353	503.03	995.101	12.0384	3033	1.13252	0.309284
145	910.604	502.904	995.101	12.0448	3033	1.38051	0.309284
146	910.269	501.814	997.616	12.0306	3033	1.28843	0.309284
147	909.934	500.724	1000.13	12.0165	3033	1.19636	0.309284
148	909.598	499.635	1002.65	12.0023	3033	1.10428	0.309284
149	909.263	498.545	1005.16	11.9881	3033	1.0122	0.309284
150	908.928	497.455	1007.67	11.9739	3033	0.920127	0.309284
151	907.335	498.378	1007.67	12.0056	3033	0.911926	0.309284
152	905.743	499.3	1007.67	12.0373	3033	0.903726	0.309284
153	904.15	500.222	1007.67	12.069	3033	0.895525	0.309284
154	902.557	501.144	1007.67	12.1006	3033	0.887325	0.309284
155	900.965	502.066	1007.67	12.1323	3033	0.879124	0.309284
156	901.3	503.574	1006.84	12.1373	3033	0.801141	0.309284
157	901.635	505.083	1006	12.1422	3033	0.723157	0.309284
158	901.971	506.592	1005.16	12.1471	3033	0.645174	0.309284
159	902.306	508.101	1004.32	12.152	3033	0.56719	0.309284
160	902.641	509.61	1003.48	12.1569	3033	0.489207	0.309284
161	901.929	510.28	1003.48	12.2175	3033	0.44601	0.309284
162	901.216	510.951	1003.48	12.278	3033	0.402813	0.309284
163	900.504	511.621	1003.48	12.3386	3033	0.359617	0.309284
164	899.791	512.292	1003.48	12.3991	3033	0.31642	0.309284
165	899.079	512.962	1003.48	12.4597	3033	0.273224	0.309284
166	899.121	512.418	1003.48	12.411	3033	0.381654	0.309284
167	899.163	511.873	1003.48	12.3623	3033	0.490084	0.309284
168	899.204	511.328	1003.48	12.3136	3033	0.598514	0.309284
169	899.246	510.783	1003.48	12.2649	3033	0.706944	0.309284
170	899.288	510.238	1003.48	12.2162	3033	0.815374	0.309284
171	897.821	510.951	1003.48	12.246	3033	0.753668	0.309284
172	896.355	511.663	1003.48	12.2759	3033	0.691961	0.309284
173	894.888	512.376	1003.48	12.3057	3033	0.630254	0.309284
174	893.421	513.088	1003.48	12.3356	3033	0.568548	0.309284
175	891.954	513.801	1003.48	12.3654	3033	0.506841	0.309284
176	891.451	514.681	1003.48	12.3342	3033	0.586467	0.309284
177	890.948	515.561	1003.48	12.303	3033	0.666092	0.309284
178	890.445	516.441	1003.48	12.2718	3033	0.745718	0.309284
179	889.942	517.321	1003.48	12.2406	3033	0.825343	0.309284
180	889.439	518.201	1003.48	12.2094	3033	0.904969	0.309284
181	887.637	518.034	1003.48	12.1699	3033	0.879722	0.309284
182	885.835	517.866	1003.48	12.1304	3033	0.854476	0.309284
183	884.033	517.698	1003.48	12.0909	3033	0.82923	0.309284
184	882.231	517.531	1003.48	12.0515	3033	0.803983	0.309284
185	880.429	517.363	1003.48	12.012	3033	0.778737	0.309284
186	879.004	517.992	1003.48	12.0052	3033	0.735448	0.309284
187	877.579	518.62	1003.48	11.9985	3033	0.692158	0.309284
188	876.154	519.249	1003.48	11.9917	3033	0.648869	0.309284
189	874.729	519.878	1003.48	11.9849	3033	0.605579	0.309284
190	873.304	520.506	1003.48	11.9782	3033	0.56229	0.309284
191	872.298	520.003	1003.48	11.9385	3033	0.577091	0.309284
192	871.292	519.5	1003.48	11.8987	3033	0.591893	0.309284
193	870.286	518.998	1003.48	11.859	3033	0.606694	0.309284
194	869.28	518.495	1003.48	11.8193	3033	0.621495	0.309284
195	868.274	517.992	1003.48	11.7795	3033	0.636296	0.309284
196	867.059	517.614	1003.48	11.8475	3033	0.727335	0.309284
197	865.844	517.237	1003.48	11.9155	3033	0.818373	0.309284
198	864.628	516.86	1003.48	11.9835	3033	0.909411	0.309284
199	863.413	516.483	1003.48	12.0515	3033	1.00045	0.309284
200	862.197	516.106	1003.48	12.1194	3033	1.09149	0.309284
201	864.377	516.231	1003.48	12.0955	3033	0.988502	0.309284
202	866.556	516.357	1003.48	12.0715	3033	0.885515	0.309284
203	868.735	516.483	1003.48	12.0476	3033	0.782529	0.309284
204	870.915	516.609	1003.48	12.0236	3033	0.679543	0.309284
205	873.094	516.734	1003.48	11.9997	3033	0.576557	0.309284
206	872.004	517.112	1003.48	11.9619	3033	0.559087	0.309284
207	870.915	517.489	1003.48	11.9241	3033	0.541617	0.309284
208	869.825	517.866	1003.48	11.8864	3033	0.524147	0.309284
209	868.735	518.243	1003.48	11.8486	3033	0.506677	0.309284
210	867.646	518.62	1003.48	11.8108	3033	0.489207	0.309284
211	866.682	518.453	1003.48	11.807	3033	0.77028	0.309284
212	865.718	518.285	1003.48	11.8032	3033	1.05135	0.309284
213	864.754	518.117	1003.48	11.7994	3033	1.33243	0.309284
214	863.79	517.95	1003.48	11.7956	3033	1.6135	0.309284
215	862.826	517.782	1003.48	11.7918	3033	1.89457	0.309284
216	865.215	517.992	1000.55	11.8246	3033	1.60525	0.309284
217	867.604	518.201	997.616	11.8574	3033	1.31593	0.309284
218	869.993	518.411	994.682	11.8902	3033	1.02661	0.309284
219	872.382	518.62	991.748	11.923	3033	0.737293	0.309284
220	874.771	518.83	988.815	11.9558	3033	0.447973	0.309284
221	873.89	518.998	988.815	11.9542	3033	0.413023	0.309284
222	873.01	519.165	988.815	11.9526	3033	0.378074	0.309284
223	872.13	519.333	988.815	11.951	3033	0.343124	0.309284
224	871.25	519.5	988.815	11.9494	3033	0.308174	0.309284
225	870.37	519.668	988.815	11.9478	3033	0.273224	0.309284
226	869.825	519.71	988.815	11.9962	3033	0.34361	0.309284
227	869.28	519.752	988.815	12.0446	3033	0.413997	0.309284
228	868.735	519.794	988.815	12.093	3033	0.484384	0.309284
229	868.191	519.836	988.815	12.1414	3033	0.55477	0.309284
230	867.646	519.878	988.815	12.1898	3033	0.625157	0.309284
231	866.43	520.171	988.815	12.1846	3033	0.634043	0.309284
232	865.215	520.464	988.815	12.1794	3033	0.642929	0.309284
233	864	520.758	988.815	12.1743	3033	0.651815	0.309284
234	862.784	521.051	988.815	12.1691	3033	0.660701	0.309284
235	861.569	521.345	988.815	12.164	3033	0.669587	0.309284
236	860.311	520.884	988.815	12.107	3033	0.792558	0.309284
237	859.054	520.422	988.815	12.0501	3033	0.915529	0.309284
238	857.797	519.961	988.815	11.9932	3033	1.0385	0.309284
239	856.539	519.5	988.815	11.9362	3033	1.16147	0.309284
240	855.282	519.039	988.815	11.8793	3033	1.28444	0.309284
241	852.726	519.291	988.815	11.924	3033	1.28444	0.309284
242	850.169	519.542	988.815	11.9687	3033	1.28444	0.309284
243	847.612	519.794	988.815	12.0134	3033	1.28444	0.309284
244	845.056	520.045	988.815	12.0582	3033	1.28444	0.309284
245	842.499	520.297	988.815	12.1029	3033	1.28444	0.309284

## Sheet: D21
POSITION_T	POSITION_X	POSITION_Y	POSITION_Z	MEAN_INTENSITY_CH1	TRACK_ID	Speed_from_Other_File	Speed
250	861.988	516.315	988.815	11.961	3033	1.16184	0.34448
251	859.683	516.609	988.815	11.9356	3033	1.17277	0.34448
252	857.378	516.902	988.815	11.9101	3033	1.1837	0.34448
253	855.073	517.195	988.815	11.8847	3033	1.19463	0.34448
254	852.767	517.489	988.815	11.8593	3033	1.20556	0.34448
255	850.462	517.782	988.815	11.8339	3033	1.21649	0.34448
256	848.074	518.243	988.815	11.7963	3033	1.01273	0.34448
257	845.685	518.704	988.815	11.7588	3033	0.808972	0.34448
258	843.296	519.165	988.815	11.7213	3033	0.605212	0.34448
259	840.907	519.626	988.815	11.6838	3033	0.401452	0.34448
260	838.518	520.087	988.815	11.6462	3033	0.197692	0.34448
261	838.183	520.297	988.815	11.6339	3033	0.653657	0.34448
262	837.847	520.506	988.815	11.6216	3033	1.10962	0.34448
263	837.512	520.716	988.815	11.6092	3033	1.56559	0.34448
264	837.177	520.925	988.815	11.5969	3033	2.02155	0.34448
265	836.841	521.135	988.815	11.5845	3033	2.47752	0.34448
266	841.745	521.847	988.815	11.5507	3033	2.33216	0.34448
267	846.649	522.56	988.815	11.517	3033	2.18681	0.34448
268	851.552	523.272	988.815	11.4832	3033	2.04145	0.34448
269	856.456	523.985	988.815	11.4494	3033	1.8961	0.34448
270	861.359	524.697	988.815	11.4156	3033	1.75074	0.34448
271	857.923	525.368	988.815	11.4351	3033	1.66098	0.34448
272	854.486	526.039	988.815	11.4546	3033	1.57122	0.34448
273	851.049	526.709	988.815	11.474	3033	1.48145	0.34448
274	847.612	527.38	988.815	11.4935	3033	1.39169	0.34448
275	844.176	528.05	988.815	11.513	3033	1.30193	0.34448
276	841.577	527.883	988.815	11.4958	3033	1.28336	0.34448
277	838.979	527.715	988.815	11.4786	3033	1.26479	0.34448
278	836.38	527.547	988.815	11.4614	3033	1.24621	0.34448
279	833.782	527.38	988.815	11.4442	3033	1.22764	0.34448
280	831.184	527.212	988.815	11.427	3033	1.20907	0.34448
281	829.004	526.164	988.815	11.4716	3033	1.02653	0.34448
282	826.825	525.116	988.815	11.5162	3033	0.843982	0.34448
283	824.645	524.069	988.815	11.5608	3033	0.661439	0.34448
284	822.466	523.021	988.815	11.6053	3033	0.478896	0.34448
285	820.287	521.973	988.815	11.6499	3033	0.296353	0.34448
286	819.868	521.554	988.815	11.6609	3033	0.353606	0.34448
287	819.449	521.135	988.815	11.6719	3033	0.410859	0.34448
288	819.029	520.716	988.815	11.6829	3033	0.468112	0.34448
289	818.61	520.297	988.815	11.6939	3033	0.525365	0.34448
290	818.191	519.878	988.815	11.7049	3033	0.582618	0.34448
291	817.269	520.59	988.815	11.6637	3033	0.694767	0.34448
292	816.347	521.303	988.815	11.6226	3033	0.806915	0.34448
293	815.425	522.015	988.815	11.5815	3033	0.919064	0.34448
294	814.503	522.728	988.815	11.5403	3033	1.03121	0.34448
295	813.581	523.44	988.815	11.4992	3033	1.14336	0.34448
296	815.635	524.446	988.815	11.5073	3033	1.39264	0.34448
297	817.688	525.452	988.815	11.5155	3033	1.64191	0.34448
298	819.742	526.458	988.815	11.5237	3033	1.89118	0.34448
299	821.796	527.463	988.815	11.5318	3033	2.14046	0.34448
300	823.849	528.469	988.815	11.54	3033	2.38973	0.34448
301	821.628	529.056	993.006	11.573	3033	2.07758	0.34448
302	819.407	529.643	997.197	11.606	3033	1.76544	0.34448
303	817.185	530.23	1001.39	11.6389	3033	1.45329	0.34448
304	814.964	530.816	1005.58	11.6719	3033	1.14114	0.34448
305	812.743	531.403	1009.77	11.7049	3033	0.828994	0.34448
306	814.294	531.99	1009.77	11.6638	3033	0.781291	0.34448
307	815.844	532.577	1009.77	11.6227	3033	0.733588	0.34448
308	817.395	533.163	1009.77	11.5816	3033	0.685885	0.34448
309	818.946	533.75	1009.77	11.5406	3033	0.638182	0.34448
310	820.496	534.337	1009.77	11.4995	3033	0.590479	0.34448
311	819.449	533.792	1009.77	11.5019	3033	0.715681	0.34448
312	818.401	533.247	1009.77	11.5044	3033	0.840884	0.34448
313	817.353	532.702	1009.77	11.5068	3033	0.966086	0.34448
314	816.305	532.157	1009.77	11.5093	3033	1.09129	0.34448
315	815.257	531.613	1009.77	11.5118	3033	1.21649	0.34448
316	812.869	531.152	1009.77	11.542	3033	1.15898	0.34448
317	810.48	530.691	1009.77	11.5723	3033	1.10146	0.34448
318	808.091	530.23	1009.77	11.6026	3033	1.04394	0.34448
319	805.702	529.769	1009.77	11.6329	3033	0.986429	0.34448
320	803.313	529.308	1009.77	11.6631	3033	0.928914	0.34448
321	803.229	528.511	1008.09	11.6287	3033	0.990546	0.34448
322	803.145	527.715	1006.42	11.5944	3033	1.05218	0.34448
323	803.062	526.919	1004.74	11.56	3033	1.11381	0.34448
324	802.978	526.122	1003.06	11.5256	3033	1.17544	0.34448
325	802.894	525.326	1001.39	11.4912	3033	1.23707	0.34448
326	800.966	526.877	1001.39	11.4709	3033	1.14106	0.34448
327	799.038	528.427	1001.39	11.4506	3033	1.04505	0.34448
328	797.11	529.978	1001.39	11.4304	3033	0.949033	0.34448
329	795.182	531.529	1001.39	11.4101	3033	0.853019	0.34448
330	793.254	533.079	1001.39	11.3898	3033	0.757006	0.34448
331	792.123	534.085	1001.39	11.4233	3033	0.640165	0.34448
332	790.991	535.091	1001.39	11.4567	3033	0.523324	0.34448
333	789.86	536.097	1001.39	11.4901	3033	0.406484	0.34448
334	788.728	537.103	1001.39	11.5235	3033	0.289643	0.34448
335	787.596	538.109	1001.39	11.5569	3033	0.172802	0.34448
336	787.68	538.444	1001.39	11.553	3033	0.2928	0.34448
337	787.764	538.779	1001.39	11.5492	3033	0.412799	0.34448
338	787.848	539.115	1001.39	11.5453	3033	0.532797	0.34448
339	787.932	539.45	1001.39	11.5414	3033	0.652795	0.34448
340	788.016	539.785	1001.39	11.5375	3033	0.772794	0.34448
341	789.524	539.45	1001.39	11.5594	3033	0.71279	0.34448
342	791.033	539.115	1001.39	11.5813	3033	0.652785	0.34448
343	792.542	538.779	1001.39	11.6031	3033	0.592781	0.34448
344	794.051	538.444	1001.39	11.625	3033	0.532777	0.34448
345	795.56	538.109	1001.39	11.6469	3033	0.472773	0.34448
346	796.482	538.318	1001.39	11.5958	3033	0.545861	0.34448
347	797.404	538.528	1001.39	11.5447	3033	0.618949	0.34448
348	798.326	538.737	1001.39	11.4936	3033	0.692037	0.34448
349	799.248	538.947	1001.39	11.4425	3033	0.765125	0.34448
350	800.17	539.157	1001.39	11.3914	3033	0.838212	0.34448
351	801.176	537.815	1001.39	11.4479	3033	0.888182	0.34448
352	802.181	536.474	1001.39	11.5045	3033	0.938153	0.34448
353	803.187	535.133	1001.39	11.5611	3033	0.988123	0.34448
354	804.193	533.792	1001.39	11.6176	3033	1.03809	0.34448
355	805.199	532.451	1001.39	11.6742	3033	1.08806	0.34448
356	803.103	531.864	1001.39	11.6935	3033	1.14492	0.34448
357	801.008	531.277	1001.39	11.7128	3033	1.20179	0.34448
358	798.912	530.691	1001.39	11.732	3033	1.25865	0.34448
359	796.817	530.104	1001.39	11.7513	3033	1.31551	0.34448
360	794.721	529.517	1001.39	11.7706	3033	1.37237	0.34448
361	791.997	529.182	1001.39	11.7556	3033	1.28462	0.34448
362	789.273	528.847	1001.39	11.7405	3033	1.19688	0.34448
363	786.549	528.511	1001.39	11.7255	3033	1.10913	0.34448
364	783.825	528.176	1001.39	11.7104	3033	1.02138	0.34448
365	781.1	527.841	1001.39	11.6954	3033	0.933629	0.34448
366	779.256	528.134	1001.39	11.7564	3033	0.853095	0.34448
367	777.412	528.427	1001.39	11.8173	3033	0.772561	0.34448
368	775.568	528.721	1001.39	11.8783	3033	0.692027	0.34448
369	773.724	529.014	1001.39	11.9393	3033	0.611494	0.34448
370	771.88	529.308	1001.39	12.0003	3033	0.53096	0.34448
371	771.419	529.769	1002.23	11.9243	3033	0.511169	0.34448
372	770.958	530.23	1003.06	11.8482	3033	0.491378	0.34448
373	770.497	530.691	1003.9	11.7722	3033	0.471587	0.34448
374	770.036	531.152	1004.74	11.6962	3033	0.451796	0.34448
375	769.575	531.613	1005.58	11.6201	3033	0.432005	0.34448
376	770.12	530.942	1005.58	11.6566	3033	0.545944	0.34448
377	770.665	530.271	1005.58	11.693	3033	0.659882	0.34448
378	771.209	529.601	1005.58	11.7294	3033	0.773821	0.34448
379	771.754	528.93	1005.58	11.7658	3033	0.88776	0.34448
380	772.299	528.26	1005.58	11.8022	3033	1.0017	0.34448
381	770.707	529.475	1005.58	11.8015	3033	1.1088	0.34448
382	769.114	530.691	1005.58	11.8008	3033	1.21589	0.34448
383	767.521	531.906	1005.58	11.8	3033	1.32299	0.34448
384	765.929	533.121	1005.58	11.7993	3033	1.43009	0.34448
385	764.336	534.337	1005.58	11.7986	3033	1.53718	0.34448
386	762.911	537.061	1005.58	11.7613	3033	1.25112	0.34448
387	761.486	539.785	1005.58	11.724	3033	0.96505	0.34448
388	760.061	542.509	1005.58	11.6867	3033	0.678984	0.34448
389	758.636	545.234	1005.58	11.6494	3033	0.392918	0.34448
390	757.211	547.958	1005.58	11.6122	3033	0.106852	0.34448
391	757.002	548	1005.58	11.6014	3033	0.347682	0.34448
392	756.792	548.042	1005.58	11.5905	3033	0.588513	0.34448
393	756.583	548.083	1005.58	11.5797	3033	0.829344	0.34448
394	756.373	548.125	1005.58	11.5689	3033	1.07017	0.34448
395	756.164	548.167	1005.58	11.5581	3033	1.31101	0.34448
396	755.451	550.053	1007.26	11.5747	3033	1.19698	0.34448
397	754.739	551.939	1008.93	11.5913	3033	1.08296	0.34448
398	754.026	553.825	1010.61	11.6079	3033	0.968931	0.34448
399	753.314	555.711	1012.28	11.6244	3033	0.854907	0.34448
400	752.601	557.597	1013.96	11.641	3033	0.740882	0.34448
401	751.889	558.896	1013.96	11.6642	3033	0.783572	0.34448
402	751.176	560.196	1013.96	11.6873	3033	0.826261	0.34448
403	750.464	561.495	1013.96	11.7105	3033	0.868951	0.34448
404	749.751	562.794	1013.96	11.7336	3033	0.91164	0.34448
405	749.039	564.093	1013.96	11.7568	3033	0.95433	0.34448
406	748.745	562.207	1013.96	11.7878	3033	0.911106	0.34448
407	748.452	560.321	1013.96	11.8188	3033	0.867882	0.34448
408	748.159	558.435	1013.96	11.8498	3033	0.824658	0.34448
409	747.865	556.549	1013.96	11.8808	3033	0.781434	0.34448
410	747.572	554.663	1013.96	11.9119	3033	0.73821	0.34448
411	746.356	555.502	1013.96	11.8815	3033	0.674389	0.34448
412	745.141	556.34	1013.96	11.8511	3033	0.610568	0.34448
413	743.926	557.178	1013.96	11.8207	3033	0.546748	0.34448
414	742.71	558.016	1013.96	11.7903	3033	0.482927	0.34448
415	741.495	558.855	1013.96	11.7599	3033	0.419106	0.34448
416	740.824	558.352	1013.96	11.7993	3033	0.407024	0.34448
417	740.154	557.849	1013.96	11.8387	3033	0.394943	0.34448
418	739.483	557.346	1013.96	11.8781	3033	0.382861	0.34448
419	738.813	556.843	1013.96	11.9176	3033	0.370779	0.34448
420	738.142	556.34	1013.96	11.957	3033	0.358697	0.34448
421	737.429	556.424	1013.96	11.9188	3033	0.414079	0.34448
422	736.717	556.508	1013.96	11.8806	3033	0.469461	0.34448
423	736.005	556.591	1013.96	11.8424	3033	0.524842	0.34448
424	735.292	556.675	1013.96	11.8042	3033	0.580224	0.34448
425	734.58	556.759	1013.96	11.766	3033	0.635606	0.34448
426	734.077	555.669	1013.54	11.7857	3033	0.777007	0.34448
427	733.574	554.58	1013.12	11.8053	3033	0.918409	0.34448
428	733.071	553.49	1012.7	11.825	3033	1.05981	0.34448
429	732.568	552.4	1012.28	11.8446	3033	1.20121	0.34448
430	732.065	551.311	1011.87	11.8643	3033	1.34261	0.34448
431	734.747	551.436	1011.87	11.8358	3033	1.45667	0.34448
432	737.429	551.562	1011.87	11.8073	3033	1.57073	0.34448
433	740.112	551.688	1011.87	11.7788	3033	1.68479	0.34448
434	742.794	551.814	1011.87	11.7503	3033	1.79885	0.34448
435	745.476	551.939	1011.87	11.7218	3033	1.91291	0.34448
436	742.668	549.341	1011.87	11.7804	3033	1.92903	0.34448
437	739.86	546.742	1011.87	11.839	3033	1.94515	0.34448
438	737.052	544.144	1011.87	11.8976	3033	1.96127	0.34448
439	734.244	541.545	1011.87	11.9561	3033	1.97739	0.34448
440	731.436	538.947	1011.87	12.0147	3033	1.99351	0.34448
441	733.993	535.888	1011.87	12.0028	3033	1.74621	0.34448
442	736.549	532.828	1011.87	11.9909	3033	1.49891	0.34448
443	739.106	529.769	1011.87	11.979	3033	1.25161	0.34448
444	741.662	526.709	1011.87	11.9671	3033	1.00431	0.34448
445	744.219	523.65	1011.87	11.9552	3033	0.757006	0.34448
446	744.093	522.141	1011.87	11.9695	3033	0.757006	0.34448
447	743.968	520.632	1011.87	11.9839	3033	0.757006	0.34448
448	743.842	519.123	1011.87	11.9983	3033	0.757006	0.34448
449	743.716	517.614	1011.87	12.0126	3033	0.757006	0.34448
450	743.59	516.106	1011.87	12.027	3033	0.757006	0.34448

## Sheet: D211
POSITION_T	POSITION_X	POSITION_Y	POSITION_Z	MEAN_INTENSITY_CH1	TRACK_ID	Speed_from_Other_File	Speed
455	716.768	515.896	1011.87	12.1231	3033	2.15443	0.345995
456	712.632	517.106	1011.87	12.1079	3033	1.83631	0.345995
457	708.497	518.317	1011.87	12.0927	3033	1.5182	0.345995
458	704.361	519.527	1011.87	12.0774	3033	1.20008	0.345995
459	700.226	520.738	1011.87	12.0622	3033	0.881959	0.345995
460	696.091	521.948	1011.87	12.047	3033	0.563841	0.345995
461	696.292	520.838	1011.87	12.0654	3033	0.62015	0.345995
462	696.494	519.729	1011.87	12.0838	3033	0.676458	0.345995
463	696.696	518.619	1011.87	12.1021	3033	0.732767	0.345995
464	696.898	517.51	1011.87	12.1205	3033	0.789076	0.345995
465	697.099	516.4	1011.87	12.1389	3033	0.845385	0.345995
466	696.595	514.787	1011.87	12.1102	3033	0.759482	0.345995
467	696.091	513.173	1011.87	12.0815	3033	0.673578	0.345995
468	695.586	511.559	1011.87	12.0528	3033	0.587675	0.345995
469	695.082	509.945	1011.87	12.0241	3033	0.501772	0.345995
470	694.578	508.331	1011.87	11.9954	3033	0.415868	0.345995
471	694.376	507.525	1011.87	12.0122	3033	0.738159	0.345995
472	694.174	506.718	1011.87	12.029	3033	1.06045	0.345995
473	693.973	505.911	1011.87	12.0459	3033	1.38274	0.345995
474	693.771	505.104	1011.87	12.0627	3033	1.70503	0.345995
475	693.569	504.297	1011.87	12.0795	3033	2.02732	0.345995
476	693.569	504.7	1007.83	12.081	3033	1.73686	0.345995
477	693.569	505.104	1003.8	12.0825	3033	1.44639	0.345995
478	693.569	505.507	999.762	12.084	3033	1.15593	0.345995
479	693.569	505.911	995.727	12.0855	3033	0.865469	0.345995
480	693.569	506.314	991.693	12.0869	3033	0.575007	0.345995
481	694.275	505.406	991.693	12.0751	3033	0.604419	0.345995
482	694.981	504.499	991.693	12.0632	3033	0.633832	0.345995
483	695.687	503.591	991.693	12.0513	3033	0.663244	0.345995
484	696.393	502.683	991.693	12.0394	3033	0.692656	0.345995
485	697.099	501.775	991.693	12.0275	3033	0.722068	0.345995
486	697.402	500.363	991.693	12.0242	3033	1.02839	0.345995
487	697.704	498.951	991.693	12.0208	3033	1.33471	0.345995
488	698.007	497.539	991.693	12.0175	3033	1.64103	0.345995
489	698.31	496.127	991.693	12.0141	3033	1.94735	0.345995
490	698.612	494.715	991.693	12.0107	3033	2.25367	0.345995
491	700.529	495.32	987.658	11.9724	3033	2.04522	0.345995
492	702.445	495.925	983.624	11.934	3033	1.83676	0.345995
493	704.361	496.53	979.589	11.8956	3033	1.62831	0.345995
494	706.278	497.136	975.555	11.8572	3033	1.41986	0.345995
495	708.194	497.741	971.52	11.8188	3033	1.2114	0.345995
496	705.773	497.64	971.52	11.8603	3033	1.29502	0.345995
497	703.353	497.539	971.52	11.9018	3033	1.37864	0.345995
498	700.932	497.438	971.52	11.9433	3033	1.46226	0.345995
499	698.511	497.337	971.52	11.9848	3033	1.54587	0.345995
500	696.091	497.237	971.52	12.0263	3033	1.62949	0.345995
501	693.065	498.447	971.52	12.0553	3033	1.47146	0.345995
502	690.039	499.657	971.52	12.0844	3033	1.31343	0.345995
503	687.013	500.868	971.52	12.1135	3033	1.1554	0.345995
504	683.987	502.078	971.52	12.1426	3033	0.997375	0.345995
505	680.961	503.288	971.52	12.1716	3033	0.839347	0.345995
506	681.869	504.7	971.52	12.1257	3033	0.851906	0.345995
507	682.777	506.112	971.52	12.0799	3033	0.864466	0.345995
508	683.685	507.525	971.52	12.034	3033	0.877026	0.345995
509	684.592	508.937	971.52	11.9881	3033	0.889585	0.345995
510	685.5	510.349	971.52	11.9422	3033	0.902145	0.345995
511	684.693	511.962	971.52	11.9051	3033	0.968985	0.345995
512	683.886	513.576	971.52	11.868	3033	1.03582	0.345995
513	683.079	515.19	971.52	11.8309	3033	1.10266	0.345995
514	682.272	516.804	971.52	11.7938	3033	1.1695	0.345995
515	681.466	518.418	971.52	11.7567	3033	1.23634	0.345995
516	680.961	515.997	971.52	11.7604	3033	1.14336	0.345995
517	680.457	513.576	971.52	11.7642	3033	1.05039	0.345995
518	679.953	511.156	971.52	11.768	3033	0.957409	0.345995
519	679.448	508.735	971.52	11.7718	3033	0.864431	0.345995
520	678.944	506.314	971.52	11.7755	3033	0.771453	0.345995
521	677.431	506.617	971.52	11.8225	3033	0.888744	0.345995
522	675.918	506.919	971.52	11.8694	3033	1.00604	0.345995
523	674.405	507.222	971.52	11.9164	3033	1.12333	0.345995
524	672.892	507.525	971.52	11.9634	3033	1.24062	0.345995
525	671.379	507.827	971.52	12.0103	3033	1.35791	0.345995
526	670.673	505.205	971.52	12.034	3033	1.21784	0.345995
527	669.967	502.582	971.52	12.0577	3033	1.07776	0.345995
528	669.261	499.96	971.52	12.0814	3033	0.937691	0.345995
529	668.555	497.337	971.52	12.1051	3033	0.797618	0.345995
530	667.849	494.715	971.52	12.1288	3033	0.657546	0.345995
531	666.74	494.009	971.52	12.1515	3033	0.860257	0.345995
532	665.63	493.303	971.52	12.1742	3033	1.06297	0.345995
533	664.521	492.597	971.52	12.197	3033	1.26568	0.345995
534	663.411	491.891	971.52	12.2197	3033	1.46839	0.345995
535	662.302	491.185	971.52	12.2424	3033	1.6711	0.345995
536	660.99	488.865	969.503	12.188	3033	1.51871	0.345995
537	659.679	486.545	967.486	12.1336	3033	1.36633	0.345995
538	658.368	484.225	965.468	12.0792	3033	1.21394	0.345995
539	657.057	481.905	963.451	12.0248	3033	1.06155	0.345995
540	655.745	479.585	961.434	11.9704	3033	0.909166	0.345995
541	655.645	477.77	961.434	12.0059	3033	0.92754	0.345995
542	655.544	475.954	961.434	12.0415	3033	0.945914	0.345995
543	655.443	474.139	961.434	12.0771	3033	0.964288	0.345995
544	655.342	472.323	961.434	12.1127	3033	0.982662	0.345995
545	655.241	470.508	961.434	12.1482	3033	1.00104	0.345995
546	656.754	469.197	961.434	12.2147	3033	0.973478	0.345995
547	658.267	467.885	961.434	12.2811	3033	0.94592	0.345995
548	659.78	466.574	961.434	12.3475	3033	0.918363	0.345995
549	661.293	465.263	961.434	12.4139	3033	0.890805	0.345995
550	662.806	463.952	961.434	12.4804	3033	0.863247	0.345995
551	664.521	463.75	961.434	12.4781	3033	1.12231	0.345995
552	666.235	463.548	961.434	12.4758	3033	1.38137	0.345995
553	667.95	463.347	961.434	12.4735	3033	1.64044	0.345995
554	669.665	463.145	961.434	12.4713	3033	1.8995	0.345995
555	671.379	462.943	961.434	12.469	3033	2.15856	0.345995
556	669.967	462.338	957.399	12.3708	3033	1.95238	0.345995
557	668.555	461.733	953.365	12.2726	3033	1.74621	0.345995
558	667.143	461.128	949.33	12.1744	3033	1.54003	0.345995
559	665.731	460.522	945.296	12.0762	3033	1.33386	0.345995
560	664.319	459.917	941.261	11.978	3033	1.12768	0.345995
561	664.722	457.698	941.261	12.0183	3033	1.02402	0.345995
562	665.126	455.479	941.261	12.0585	3033	0.920355	0.345995
563	665.529	453.26	941.261	12.0988	3033	0.816692	0.345995
564	665.933	451.041	941.261	12.139	3033	0.713029	0.345995
565	666.336	448.822	941.261	12.1793	3033	0.609365	0.345995
566	665.227	448.318	941.261	12.2201	3033	0.739851	0.345995
567	664.117	447.814	941.261	12.2609	3033	0.870337	0.345995
568	663.008	447.309	941.261	12.3017	3033	1.00082	0.345995
569	661.898	446.805	941.261	12.3425	3033	1.13131	0.345995
570	660.789	446.301	941.261	12.3833	3033	1.26179	0.345995
571	658.267	446.402	941.261	12.3799	3033	1.28102	0.345995
572	655.745	446.502	941.261	12.3766	3033	1.30024	0.345995
573	653.224	446.603	941.261	12.3733	3033	1.31946	0.345995
574	650.702	446.704	941.261	12.37	3033	1.33869	0.345995
575	648.181	446.805	941.261	12.3667	3033	1.35791	0.345995
576	645.659	445.796	941.261	12.354	3033	1.14768	0.345995
577	643.138	444.788	941.261	12.3413	3033	0.93745	0.345995
578	640.616	443.779	941.261	12.3287	3033	0.727221	0.345995
579	638.094	442.771	941.261	12.316	3033	0.516992	0.345995
580	635.573	441.762	941.261	12.3033	3033	0.306763	0.345995
581	635.472	442.367	941.261	12.2724	3033	0.29684	0.345995
582	635.371	442.972	941.261	12.2415	3033	0.286918	0.345995
583	635.27	443.577	941.261	12.2105	3033	0.276996	0.345995
584	635.169	444.183	941.261	12.1796	3033	0.267073	0.345995
585	635.069	444.788	941.261	12.1486	3033	0.257151	0.345995
586	635.169	444.283	941.261	12.1642	3033	0.246066	0.345995
587	635.27	443.779	941.261	12.1798	3033	0.234981	0.345995
588	635.371	443.275	941.261	12.1954	3033	0.223896	0.345995
589	635.472	442.771	941.261	12.2109	3033	0.212811	0.345995
590	635.573	442.266	941.261	12.2265	3033	0.201726	0.345995
591	635.573	441.863	941.261	12.2101	3033	0.279438	0.345995
592	635.573	441.459	941.261	12.1938	3033	0.357149	0.345995
593	635.573	441.056	941.261	12.1774	3033	0.434861	0.345995
594	635.573	440.652	941.261	12.1611	3033	0.512573	0.345995
595	635.573	440.249	941.261	12.1447	3033	0.590285	0.345995
596	636.682	440.652	941.261	12.1691	3033	0.558994	0.345995
597	637.792	441.056	941.261	12.1934	3033	0.527702	0.345995
598	638.901	441.459	941.261	12.2178	3033	0.496411	0.345995
599	640.011	441.863	941.261	12.2421	3033	0.465119	0.345995
600	641.12	442.266	941.261	12.2665	3033	0.433828	0.345995
601	641.826	441.762	941.261	12.2697	3033	0.383429	0.345995
602	642.532	441.258	941.261	12.273	3033	0.33303	0.345995
603	643.238	440.753	941.261	12.2763	3033	0.282631	0.345995
604	643.945	440.249	941.261	12.2796	3033	0.232232	0.345995
605	644.651	439.745	941.261	12.2828	3033	0.181833	0.345995
606	644.953	439.543	941.261	12.298	3033	0.325896	0.345995
607	645.256	439.341	941.261	12.3132	3033	0.469958	0.345995
608	645.558	439.139	941.261	12.3284	3033	0.61402	0.345995
609	645.861	438.938	941.261	12.3436	3033	0.758083	0.345995
610	646.164	438.736	941.261	12.3588	3033	0.902145	0.345995
611	644.55	439.543	941.261	12.35	3033	0.741889	0.345995
612	642.936	440.35	941.261	12.3411	3033	0.581632	0.345995
613	641.322	441.157	941.261	12.3322	3033	0.421376	0.345995
614	639.708	441.964	941.261	12.3234	3033	0.261119	0.345995
615	638.094	442.771	941.261	12.3145	3033	0.100863	0.345995
616	637.893	442.771	941.261	12.3336	3033	0.230634	0.345995
617	637.691	442.771	941.261	12.3527	3033	0.360405	0.345995
618	637.489	442.771	941.261	12.3718	3033	0.490176	0.345995
619	637.288	442.771	941.261	12.3909	3033	0.619946	0.345995
620	637.086	442.771	941.261	12.41	3033	0.749717	0.345995
621	635.674	442.266	941.261	12.4105	3033	1.13615	0.345995
622	634.262	441.762	941.261	12.4111	3033	1.52259	0.345995
623	632.85	441.258	941.261	12.4117	3033	1.90902	0.345995
624	631.438	440.753	941.261	12.4123	3033	2.29546	0.345995
625	630.025	440.249	941.261	12.4129	3033	2.68189	0.345995
626	629.824	438.433	936.218	12.3939	3033	2.42811	0.345995
627	629.622	436.618	931.175	12.375	3033	2.17433	0.345995
628	629.42	434.802	926.132	12.3561	3033	1.92054	0.345995
629	629.219	432.987	921.089	12.3372	3033	1.66676	0.345995
630	629.017	431.171	916.046	12.3182	3033	1.41298	0.345995
631	631.841	431.07	916.046	12.2957	3033	1.35251	0.345995
632	634.665	430.97	916.046	12.2731	3033	1.29204	0.345995
633	637.489	430.869	916.046	12.2505	3033	1.23157	0.345995
634	640.313	430.768	916.046	12.228	3033	1.17111	0.345995
635	643.138	430.667	916.046	12.2054	3033	1.11064	0.345995
636	643.238	428.448	916.046	12.226	3033	0.99137	0.345995
637	643.339	426.229	916.046	12.2467	3033	0.872103	0.345995
638	643.44	424.01	916.046	12.2674	3033	0.752836	0.345995
639	643.541	421.791	916.046	12.288	3033	0.633569	0.345995
640	643.642	419.572	916.046	12.3087	3033	0.514302	0.345995
641	642.633	419.774	916.046	12.2974	3033	0.512304	0.345995
642	641.625	419.976	916.046	12.2862	3033	0.510307	0.345995
643	640.616	420.177	916.046	12.2749	3033	0.508309	0.345995
644	639.607	420.379	916.046	12.2637	3033	0.506312	0.345995
645	638.599	420.581	916.046	12.2524	3033	0.504314	0.345995
646	638.599	419.572	916.046	12.2153	3033	0.531034	0.345995
647	638.599	418.563	916.046	12.1783	3033	0.557754	0.345995
648	638.599	417.555	916.046	12.1412	3033	0.584474	0.345995
649	638.599	416.546	916.046	12.1041	3033	0.611193	0.345995
650	638.599	415.538	916.046	12.0671	3033	0.637913	0.345995
651	638.195	416.748	916.046	12.0151	3033	0.637913	0.345995
652	637.792	417.958	916.046	11.9632	3033	0.637913	0.345995
653	637.388	419.169	916.046	11.9113	3033	0.637913	0.345995
654	636.985	420.379	916.046	11.8593	3033	0.637913	0.345995
655	636.582	421.589	916.046	11.8074	3033	0.637913	0.345995
656	637.792	421.993	916.046	11.8362	3033	0.638708	0.345995
657	639.002	422.396	916.046	11.8651	3033	0.639503	0.345995
658	640.213	422.8	916.046	11.8939	3033	0.640298	0.345995
659	641.423	423.203	916.046	11.9227	3033	0.641093	0.345995
660	642.633	423.607	916.046	11.9515	3033	0.641888	0.345995
661	641.726	424.514	916.046	11.9612	3033	0.864797	0.345995
662	640.818	425.422	916.046	11.9708	3033	1.08771	0.345995
663	639.91	426.33	916.046	11.9805	3033	1.31062	0.345995
664	639.002	427.238	916.046	11.9901	3033	1.53352	0.345995
665	638.094	428.145	916.046	11.9998	3033	1.75643	0.345995
666	636.884	426.834	913.02	11.9663	3033	1.54956	0.345995
667	635.674	425.523	909.994	11.9328	3033	1.34269	0.345995
668	634.463	424.212	906.968	11.8993	3033	1.13581	0.345995
669	633.253	422.901	903.942	11.8658	3033	0.928942	0.345995
670	632.043	421.589	900.916	11.8323	3033	0.722068	0.345995
671	631.438	420.278	900.916	11.8583	3033	0.844703	0.345995
672	630.832	418.967	900.916	11.8844	3033	0.967338	0.345995
673	630.227	417.656	900.916	11.9104	3033	1.08997	0.345995
674	629.622	416.344	900.916	11.9365	3033	1.21261	0.345995
675	629.017	415.033	900.916	11.9625	3033	1.33524	0.345995
676	631.639	414.529	900.916	11.9593	3033	1.26221	0.345995
677	634.262	414.025	900.916	11.9561	3033	1.18917	0.345995
678	636.884	413.52	900.916	11.9529	3033	1.11614	0.345995
679	639.507	413.016	900.916	11.9497	3033	1.0431	0.345995
680	642.129	412.512	900.916	11.9466	3033	0.970068	0.345995
681	640.414	411.604	900.916	11.9437	3033	1.01131	0.345995
682	638.7	410.696	900.916	11.9408	3033	1.05254	0.345995
683	636.985	409.788	900.916	11.9379	3033	1.09378	0.345995
684	635.27	408.881	900.916	11.935	3033	1.13502	0.345995
685	633.556	407.973	900.916	11.9321	3033	1.17625	0.345995
686	631.538	406.762	900.916	11.9395	3033	1.18496	0.345995
687	629.521	405.552	900.916	11.947	3033	1.19366	0.345995
688	627.504	404.342	900.916	11.9544	3033	1.20237	0.345995
689	625.487	403.131	900.916	11.9619	3033	1.21107	0.345995
690	623.469	401.921	900.916	11.9693	3033	1.21977	0.345995
691	625.89	401.618	900.916	11.9368	3033	1.10733	0.345995
692	628.311	401.316	900.916	11.9043	3033	0.994883	0.345995
693	630.731	401.013	900.916	11.8718	3033	0.882437	0.345995
694	633.152	400.711	900.916	11.8393	3033	0.769991	0.345995
695	635.573	400.408	900.916	11.8068	3033	0.657546	0.345995
696	636.682	401.114	900.916	11.7476	3033	0.731757	0.345995
697	637.792	401.82	900.916	11.6884	3033	0.805969	0.345995
698	638.901	402.526	900.916	11.6293	3033	0.88018	0.345995
699	640.011	403.232	900.916	11.5701	3033	0.954392	0.345995
700	641.12	403.938	900.916	11.5109	3033	1.0286	0.345995
701	641.524	401.921	900.916	11.6003	3033	1.0286	0.345995
702	641.927	399.904	900.916	11.6898	3033	1.0286	0.345995
703	642.331	397.887	900.916	11.7792	3033	1.0286	0.345995
704	642.734	395.869	900.916	11.8687	3033	1.0286	0.345995
705	643.138	393.852	900.916	11.9582	3033	1.0286	0.345995

## Sheet: D2111
POSITION_T	POSITION_X	POSITION_Y	POSITION_Z	MEAN_INTENSITY_CH1	TRACK_ID	Speed_from_Other_File	Speed
710	666.84	391.835	900.916	11.5283	3033	1.66729	0.366949
711	667.546	393.045	903.942	11.5409	3033	1.59158	0.366949
712	668.252	394.255	906.968	11.5535	3033	1.51586	0.366949
713	668.959	395.466	909.994	11.5662	3033	1.44015	0.366949
714	669.665	396.676	913.02	11.5788	3033	1.36443	0.366949
715	670.371	397.887	916.046	11.5914	3033	1.28872	0.366949
716	669.059	400.106	916.046	11.5422	3033	1.25786	0.366949
717	667.748	402.325	916.046	11.4929	3033	1.227	0.366949
718	666.437	404.544	916.046	11.4436	3033	1.19614	0.366949
719	665.126	406.762	916.046	11.3943	3033	1.16529	0.366949
720	663.815	408.981	916.046	11.345	3033	1.13443	0.366949
721	664.621	408.881	918.164	11.4068	3033	1.04324	0.366949
722	665.428	408.78	920.282	11.4685	3033	0.952051	0.366949
723	666.235	408.679	922.4	11.5303	3033	0.860862	0.366949
724	667.042	408.578	924.518	11.592	3033	0.769674	0.366949
725	667.849	408.477	926.636	11.6538	3033	0.678486	0.366949
726	668.757	407.469	926.636	11.6575	3033	0.621565	0.366949
727	669.665	406.46	926.636	11.6613	3033	0.564644	0.366949
728	670.572	405.451	926.636	11.6651	3033	0.507724	0.366949
729	671.48	404.443	926.636	11.6688	3033	0.450803	0.366949
730	672.388	403.434	926.636	11.6726	3033	0.393882	0.366949
731	671.783	402.93	926.636	11.6579	3033	0.655359	0.366949
732	671.178	402.425	926.636	11.6432	3033	0.916836	0.366949
733	670.572	401.921	926.636	11.6285	3033	1.17831	0.366949
734	669.967	401.417	926.636	11.6138	3033	1.43979	0.366949
735	669.362	400.912	926.636	11.5991	3033	1.70127	0.366949
736	666.034	400.206	926.636	11.5834	3033	1.66444	0.366949
737	662.705	399.5	926.636	11.5676	3033	1.62762	0.366949
738	659.377	398.794	926.636	11.5519	3033	1.59079	0.366949
739	656.048	398.088	926.636	11.5362	3033	1.55397	0.366949
740	652.72	397.382	926.636	11.5204	3033	1.51714	0.366949
741	649.795	396.575	926.636	11.5103	3033	1.39887	0.366949
742	646.87	395.768	926.636	11.5002	3033	1.2806	0.366949
743	643.945	394.962	926.636	11.4901	3033	1.16234	0.366949
744	641.02	394.155	926.636	11.48	3033	1.04407	0.366949
745	638.094	393.348	926.636	11.4699	3033	0.925798	0.366949
746	639.708	394.255	926.636	11.4454	3033	0.772534	0.366949
747	641.322	395.163	926.636	11.4209	3033	0.61927	0.366949
748	642.936	396.071	926.636	11.3965	3033	0.466006	0.366949
749	644.55	396.979	926.636	11.372	3033	0.312742	0.366949
750	646.164	397.887	926.636	11.3475	3033	0.159478	0.366949
751	646.063	398.189	926.636	11.3273	3033	0.192166	0.366949
752	645.962	398.492	926.636	11.3071	3033	0.224854	0.366949
753	645.861	398.794	926.636	11.2869	3033	0.257543	0.366949
754	645.76	399.097	926.636	11.2667	3033	0.290231	0.366949
755	645.659	399.399	926.636	11.2465	3033	0.322919	0.366949
756	646.164	399.803	926.636	11.2527	3033	0.451033	0.366949
757	646.668	400.206	926.636	11.259	3033	0.579148	0.366949
758	647.172	400.61	926.636	11.2652	3033	0.707262	0.366949
759	647.676	401.013	926.636	11.2715	3033	0.835377	0.366949
760	648.181	401.417	926.636	11.2777	3033	0.963491	0.366949
761	649.492	400.005	926.636	11.2818	3033	1.07034	0.366949
762	650.803	398.593	926.636	11.2859	3033	1.17719	0.366949
763	652.114	397.181	926.636	11.2899	3033	1.28404	0.366949
764	653.426	395.768	926.636	11.294	3033	1.39089	0.366949
765	654.737	394.356	926.636	11.298	3033	1.49774	0.366949
766	656.855	392.238	926.636	11.3086	3033	1.40242	0.366949
767	658.973	390.12	926.636	11.3192	3033	1.30711	0.366949
768	661.091	388.002	926.636	11.3298	3033	1.21179	0.366949
769	663.209	385.884	926.636	11.3404	3033	1.11647	0.366949
770	665.327	383.766	926.636	11.351	3033	1.02116	0.366949
771	667.244	383.06	926.636	11.3223	3033	0.898245	0.366949
772	669.16	382.354	926.636	11.2936	3033	0.775332	0.366949
773	671.077	381.648	926.636	11.2649	3033	0.652418	0.366949
774	672.993	380.942	926.636	11.2362	3033	0.529505	0.366949
775	674.909	380.236	926.636	11.2075	3033	0.406591	0.366949
776	674.506	380.942	926.636	11.1703	3033	0.856793	0.366949
777	674.103	381.648	926.636	11.1331	3033	1.30699	0.366949
778	673.699	382.354	926.636	11.0959	3033	1.7572	0.366949
779	673.296	383.06	926.636	11.0586	3033	2.2074	0.366949
780	672.892	383.766	926.636	11.0214	3033	2.6576	0.366949
781	671.984	385.178	931.679	11.0356	3033	2.19066	0.366949
782	671.077	386.59	936.723	11.0497	3033	1.72373	0.366949
783	670.169	388.002	941.766	11.0639	3033	1.25679	0.366949
784	669.261	389.414	946.809	11.078	3033	0.789855	0.366949
785	668.353	390.826	951.852	11.0922	3033	0.322919	0.366949
786	667.95	391.33	951.852	11.0892	3033	0.390999	0.366949
787	667.546	391.835	951.852	11.0862	3033	0.45908	0.366949
788	667.143	392.339	951.852	11.0833	3033	0.527161	0.366949
789	666.74	392.843	951.852	11.0803	3033	0.595241	0.366949
790	666.336	393.348	951.852	11.0773	3033	0.663322	0.366949
791	665.025	393.549	951.852	11.1181	3033	0.700934	0.366949
792	663.714	393.751	951.852	11.1589	3033	0.738546	0.366949
793	662.402	393.953	951.852	11.1997	3033	0.776157	0.366949
794	661.091	394.155	951.852	11.2405	3033	0.813769	0.366949
795	659.78	394.356	951.852	11.2813	3033	0.851381	0.366949
796	659.377	395.668	950.843	11.2465	3033	0.940422	0.366949
797	658.973	396.979	949.835	11.2117	3033	1.02946	0.366949
798	658.57	398.29	948.826	11.1769	3033	1.11851	0.366949
799	658.166	399.601	947.817	11.1421	3033	1.20755	0.366949
800	657.763	400.912	946.809	11.1073	3033	1.29659	0.366949
801	657.158	403.434	946.809	11.0987	3033	1.17776	0.366949
802	656.552	405.956	946.809	11.09	3033	1.05892	0.366949
803	655.947	408.477	946.809	11.0814	3033	0.940093	0.366949
804	655.342	410.999	946.809	11.0727	3033	0.821261	0.366949
805	654.737	413.52	946.809	11.064	3033	0.702429	0.366949
806	653.426	413.016	946.809	11.0877	3033	0.934454	0.366949
807	652.114	412.512	946.809	11.1113	3033	1.16648	0.366949
808	650.803	412.007	946.809	11.1349	3033	1.3985	0.366949
809	649.492	411.503	946.809	11.1585	3033	1.63053	0.366949
810	648.181	410.999	946.809	11.1821	3033	1.86255	0.366949
811	650.198	411.806	949.835	11.2029	3033	1.86541	0.366949
812	652.215	412.613	952.861	11.2237	3033	1.86827	0.366949
813	654.233	413.419	955.886	11.2446	3033	1.87112	0.366949
814	656.25	414.226	958.912	11.2654	3033	1.87398	0.366949
815	658.267	415.033	961.938	11.2862	3033	1.87684	0.366949
816	658.166	417.252	964.964	11.3607	3033	1.9816	0.366949
817	658.065	419.471	967.99	11.4351	3033	2.08637	0.366949
818	657.964	421.69	971.016	11.5096	3033	2.19113	0.366949
819	657.864	423.909	974.042	11.5841	3033	2.2959	0.366949
820	657.763	426.128	977.068	11.6585	3033	2.40066	0.366949
821	659.276	428.246	981.102	11.5931	3033	2.19804	0.366949
822	660.789	430.364	985.137	11.5277	3033	1.99542	0.366949
823	662.302	432.483	989.171	11.4622	3033	1.7928	0.366949
824	663.815	434.601	993.206	11.3968	3033	1.59017	0.366949
825	665.327	436.719	997.24	11.3314	3033	1.38755	0.366949
826	662.705	435.811	997.24	11.3216	3033	1.25053	0.366949
827	660.083	434.903	997.24	11.3119	3033	1.1135	0.366949
828	657.46	433.995	997.24	11.3022	3033	0.976478	0.366949
829	654.838	433.088	997.24	11.2924	3033	0.839453	0.366949
830	652.215	432.18	997.24	11.2827	3033	0.702429	0.366949
831	650.904	432.684	997.24	11.3019	3033	0.705296	0.366949
832	649.593	433.189	997.24	11.3211	3033	0.708163	0.366949
833	648.282	433.693	997.24	11.3404	3033	0.711031	0.366949
834	646.97	434.197	997.24	11.3596	3033	0.713898	0.366949
835	645.659	434.702	997.24	11.3788	3033	0.716766	0.366949
836	646.769	433.794	997.24	11.317	3033	0.654731	0.366949
837	647.878	432.886	997.24	11.2553	3033	0.592696	0.366949
838	648.988	431.978	997.24	11.1935	3033	0.530661	0.366949
839	650.097	431.07	997.24	11.1318	3033	0.468626	0.366949
840	651.207	430.163	997.24	11.0701	3033	0.406591	0.366949
841	652.014	430.264	997.24	11.0551	3033	0.396594	0.366949
842	652.82	430.364	997.24	11.0402	3033	0.386596	0.366949
843	653.627	430.465	997.24	11.0253	3033	0.376599	0.366949
844	654.434	430.566	997.24	11.0104	3033	0.366602	0.366949
845	655.241	430.667	997.24	10.9955	3033	0.356604	0.366949
846	655.14	429.961	997.24	10.9737	3033	0.589381	0.366949
847	655.039	429.255	997.24	10.9519	3033	0.822158	0.366949
848	654.939	428.549	997.24	10.9302	3033	1.05494	0.366949
849	654.838	427.843	997.24	10.9084	3033	1.28771	0.366949
850	654.737	427.137	997.24	10.8866	3033	1.52049	0.366949
851	654.737	426.834	994.214	10.8994	3033	1.39822	0.366949
852	654.737	426.532	991.189	10.9122	3033	1.27596	0.366949
853	654.737	426.229	988.163	10.925	3033	1.1537	0.366949
854	654.737	425.926	985.137	10.9378	3033	1.03143	0.366949
855	654.737	425.624	982.111	10.9506	3033	0.909166	0.366949
856	653.728	427.137	982.111	10.9312	3033	1.05773	0.366949
857	652.72	428.65	982.111	10.9118	3033	1.20629	0.366949
858	651.711	430.163	982.111	10.8924	3033	1.35485	0.366949
859	650.702	431.676	982.111	10.8731	3033	1.50341	0.366949
860	649.694	433.189	982.111	10.8537	3033	1.65197	0.366949
861	647.374	431.978	980.094	10.8521	3033	1.45876	0.366949
862	645.054	430.768	978.076	10.8505	3033	1.26556	0.366949
863	642.734	429.558	976.059	10.849	3033	1.07235	0.366949
864	640.414	428.347	974.042	10.8474	3033	0.879147	0.366949
865	638.094	427.137	972.025	10.8458	3033	0.685942	0.366949
866	636.783	427.54	972.025	10.8453	3033	0.685942	0.366949
867	635.472	427.944	972.025	10.8447	3033	0.685942	0.366949
868	634.161	428.347	972.025	10.8442	3033	0.685942	0.366949
869	632.85	428.751	972.025	10.8436	3033	0.685942	0.366949
870	631.538	429.154	972.025	10.8431	3033	0.685942	0.366949
871	630.227	429.558	972.025	10.8716	3033	0.786157	0.366949
872	628.916	429.961	972.025	10.9	3033	0.886371	0.366949
873	627.605	430.364	972.025	10.9285	3033	0.986586	0.366949
874	626.294	430.768	972.025	10.9569	3033	1.0868	0.366949
875	624.982	431.171	972.025	10.9854	3033	1.18702	0.366949
876	624.478	433.491	972.025	10.9552	3033	1.17174	0.366949
877	623.974	435.811	972.025	10.9251	3033	1.15646	0.366949
878	623.469	438.131	972.025	10.8949	3033	1.14119	0.366949
879	622.965	440.451	972.025	10.8648	3033	1.12591	0.366949
880	622.461	442.771	972.025	10.8346	3033	1.11064	0.366949
881	620.242	442.67	972.025	10.8356	3033	1.14147	0.366949
882	618.023	442.569	972.025	10.8366	3033	1.17231	0.366949
883	615.804	442.468	972.025	10.8376	3033	1.20314	0.366949
884	613.585	442.367	972.025	10.8386	3033	1.23398	0.366949
885	611.366	442.266	972.025	10.8396	3033	1.26481	0.366949
886	610.357	444.586	972.025	10.8502	3033	1.13372	0.366949
887	609.349	446.906	972.025	10.8607	3033	1.00263	0.366949
888	608.34	449.226	972.025	10.8713	3033	0.871545	0.366949
889	607.331	451.546	972.025	10.8818	3033	0.740455	0.366949
890	606.323	453.865	972.025	10.8924	3033	0.609366	0.366949
891	605.818	454.975	972.025	10.8978	3033	0.622814	0.366949
892	605.314	456.084	972.025	10.9032	3033	0.636263	0.366949
893	604.81	457.194	972.025	10.9085	3033	0.649712	0.366949
894	604.305	458.303	972.025	10.9139	3033	0.66316	0.366949
895	603.801	459.413	972.025	10.9193	3033	0.676609	0.366949
896	602.591	460.018	972.025	10.8913	3033	0.676609	0.366949
897	601.38	460.623	972.025	10.8633	3033	0.676609	0.366949
898	600.17	461.228	972.025	10.8353	3033	0.676609	0.366949
899	598.96	461.834	972.025	10.8073	3033	0.676609	0.366949
900	597.749	462.439	972.025	10.7793	3033	0.676609	0.366949

## Sheet: D2112
POSITION_T	POSITION_X	POSITION_Y	POSITION_Z	MEAN_INTENSITY_CH1	TRACK_ID	Speed_from_Other_File	Speed
710	629.017	394.356	900.916	11.4645	3033	1.01991	0.424914
711	629.017	394.054	902.933	11.5412	3033	0.962789	0.424914
712	629.017	393.751	904.951	11.6178	3033	0.905665	0.424914
713	629.017	393.449	906.968	11.6945	3033	0.848541	0.424914
714	629.017	393.146	908.985	11.7711	3033	0.791417	0.424914
715	629.017	392.843	911.003	11.8478	3033	0.734293	0.424914
716	628.613	394.255	911.003	11.768	3033	0.786367	0.424914
717	628.21	395.668	911.003	11.6883	3033	0.838441	0.424914
718	627.806	397.08	911.003	11.6085	3033	0.890515	0.424914
719	627.403	398.492	911.003	11.5287	3033	0.942589	0.424914
720	627	399.904	911.003	11.449	3033	0.994664	0.424914
721	628.008	398.189	911.003	11.4094	3033	0.89558	0.424914
722	629.017	396.474	911.003	11.3699	3033	0.796497	0.424914
723	630.025	394.76	911.003	11.3303	3033	0.697413	0.424914
724	631.034	393.045	911.003	11.2908	3033	0.598329	0.424914
725	632.043	391.33	911.003	11.2512	3033	0.499246	0.424914
726	631.337	392.037	911.003	11.2539	3033	0.564824	0.424914
727	630.631	392.743	911.003	11.2566	3033	0.630402	0.424914
728	629.925	393.449	911.003	11.2593	3033	0.695981	0.424914
729	629.219	394.155	911.003	11.262	3033	0.761559	0.424914
730	628.513	394.861	911.003	11.2647	3033	0.827137	0.424914
731	627.201	393.852	911.003	11.2477	3033	0.793219	0.424914
732	625.89	392.843	911.003	11.2307	3033	0.759301	0.424914
733	624.579	391.835	911.003	11.2138	3033	0.725382	0.424914
734	623.268	390.826	911.003	11.1968	3033	0.691464	0.424914
735	621.956	389.818	911.003	11.1798	3033	0.657546	0.424914
736	620.645	389.918	911.003	11.2119	3033	0.811498	0.424914
737	619.334	390.019	911.003	11.2439	3033	0.965451	0.424914
738	618.023	390.12	911.003	11.276	3033	1.1194	0.424914
739	616.712	390.221	911.003	11.308	3033	1.27336	0.424914
740	615.4	390.322	911.003	11.3401	3033	1.42731	0.424914
741	612.98	388.809	911.003	11.3787	3033	1.25461	0.424914
742	610.559	387.296	911.003	11.4174	3033	1.08192	0.424914
743	608.138	385.783	911.003	11.4561	3033	0.909228	0.424914
744	605.717	384.27	911.003	11.4948	3033	0.736534	0.424914
745	603.297	382.757	911.003	11.5335	3033	0.563841	0.424914
746	604.305	382.253	911.003	11.4904	3033	0.554917	0.424914
747	605.314	381.748	911.003	11.4473	3033	0.545994	0.424914
748	606.323	381.244	911.003	11.4043	3033	0.53707	0.424914
749	607.331	380.74	911.003	11.3612	3033	0.528147	0.424914
750	608.34	380.236	911.003	11.3181	3033	0.519224	0.424914
751	608.844	381.143	911.003	11.2863	3033	0.781971	0.424914
752	609.349	382.051	911.003	11.2545	3033	1.04472	0.424914
753	609.853	382.959	911.003	11.2227	3033	1.30747	0.424914
754	610.357	383.867	911.003	11.1909	3033	1.57021	0.424914
755	610.862	384.774	911.003	11.1591	3033	1.83296	0.424914
756	612.374	386.186	914.028	11.2194	3033	1.63056	0.424914
757	613.887	387.599	917.054	11.2798	3033	1.42816	0.424914
758	615.4	389.011	920.08	11.3401	3033	1.22576	0.424914
759	616.913	390.423	923.106	11.4004	3033	1.02336	0.424914
760	618.426	391.835	926.132	11.4608	3033	0.820964	0.424914
761	619.536	390.624	926.132	11.4959	3033	0.724432	0.424914
762	620.645	389.414	926.132	11.5311	3033	0.6279	0.424914
763	621.755	388.204	926.132	11.5663	3033	0.531368	0.424914
764	622.864	386.993	926.132	11.6014	3033	0.434836	0.424914
765	623.974	385.783	926.132	11.6366	3033	0.338304	0.424914
766	624.579	386.086	926.132	11.5797	3033	0.63389	0.424914
767	625.184	386.388	926.132	11.5228	3033	0.929476	0.424914
768	625.789	386.691	926.132	11.4659	3033	1.22506	0.424914
769	626.394	386.993	926.132	11.409	3033	1.52065	0.424914
770	627	387.296	926.132	11.3521	3033	1.81623	0.424914
771	628.916	387.901	929.158	11.4178	3033	1.97951	0.424914
772	630.832	388.506	932.184	11.4835	3033	2.14278	0.424914
773	632.749	389.111	935.21	11.5492	3033	2.30605	0.424914
774	634.665	389.717	938.235	11.615	3033	2.46933	0.424914
775	636.582	390.322	941.261	11.6807	3033	2.6326	0.424914
776	635.976	393.65	945.296	11.6986	3033	2.27516	0.424914
777	635.371	396.979	949.33	11.7165	3033	1.91771	0.424914
778	634.766	400.307	953.365	11.7345	3033	1.56027	0.424914
779	634.161	403.636	957.399	11.7524	3033	1.20283	0.424914
780	633.556	406.964	961.434	11.7703	3033	0.845385	0.424914
781	631.942	407.469	961.434	11.7202	3033	0.839257	0.424914
782	630.328	407.973	961.434	11.6701	3033	0.833129	0.424914
783	628.714	408.477	961.434	11.62	3033	0.827001	0.424914
784	627.1	408.981	961.434	11.5699	3033	0.820873	0.424914
785	625.487	409.486	961.434	11.5198	3033	0.814745	0.424914
786	626.092	410.999	961.434	11.5346	3033	0.84317	0.424914
787	626.697	412.512	961.434	11.5494	3033	0.871595	0.424914
788	627.302	414.025	961.434	11.5643	3033	0.90002	0.424914
789	627.907	415.538	961.434	11.5791	3033	0.928445	0.424914
790	628.513	417.051	961.434	11.5939	3033	0.956869	0.424914
791	626.697	416.445	961.434	11.5997	3033	0.9574	0.424914
792	624.881	415.84	961.434	11.6054	3033	0.957931	0.424914
793	623.066	415.235	961.434	11.6112	3033	0.958462	0.424914
794	621.25	414.63	961.434	11.617	3033	0.958993	0.424914
795	619.435	414.025	961.434	11.6227	3033	0.959524	0.424914
796	617.518	413.924	961.434	11.5998	3033	1.13129	0.424914
797	615.602	413.823	961.434	11.5769	3033	1.30305	0.424914
798	613.686	413.722	961.434	11.554	3033	1.47481	0.424914
799	611.769	413.621	961.434	11.5311	3033	1.64657	0.424914
800	609.853	413.52	961.434	11.5082	3033	1.81833	0.424914
801	610.055	417.151	961.434	11.4932	3033	1.6063	0.424914
802	610.256	420.782	961.434	11.4781	3033	1.39426	0.424914
803	610.458	424.413	961.434	11.4631	3033	1.18222	0.424914
804	610.66	428.045	961.434	11.4481	3033	0.970187	0.424914
805	610.862	431.676	961.434	11.433	3033	0.758151	0.424914
806	609.349	431.776	961.434	11.4929	3033	0.758151	0.424914
807	607.836	431.877	961.434	11.5528	3033	0.758151	0.424914
808	606.323	431.978	961.434	11.6127	3033	0.758151	0.424914
809	604.81	432.079	961.434	11.6726	3033	0.758151	0.424914
810	603.297	432.18	961.434	11.7325	3033	0.758151	0.424914
811	601.784	432.281	961.434	11.7395	3033	0.758151	0.424914
812	600.271	432.382	961.434	11.7466	3033	0.758151	0.424914
813	598.758	432.483	961.434	11.7537	3033	0.758151	0.424914
814	597.245	432.583	961.434	11.7608	3033	0.758151	0.424914
815	595.732	432.684	961.434	11.7679	3033	0.758151	0.424914
816	594.219	432.785	961.434	11.7747	3033	1.21212	0.424914
817	592.706	432.886	961.434	11.7814	3033	1.66609	0.424914
818	591.193	432.987	961.434	11.7882	3033	2.12005	0.424914
819	589.68	433.088	961.434	11.795	3033	2.57402	0.424914
820	588.167	433.189	961.434	11.8018	3033	3.02799	0.424914
821	591.496	432.785	966.477	11.8185	3033	2.76666	0.424914
822	594.824	432.382	971.52	11.8353	3033	2.50532	0.424914
823	598.153	431.978	976.563	11.852	3033	2.24399	0.424914
824	601.481	431.575	981.607	11.8687	3033	1.98266	0.424914
825	604.81	431.171	986.65	11.8855	3033	1.72133	0.424914
826	601.38	430.869	986.65	11.8729	3033	1.47006	0.424914
827	597.951	430.566	986.65	11.8603	3033	1.21878	0.424914
828	594.522	430.264	986.65	11.8477	3033	0.967505	0.424914
829	591.092	429.961	986.65	11.8351	3033	0.71623	0.424914
830	587.663	429.658	986.65	11.8225	3033	0.464955	0.424914
831	587.461	430.566	986.65	11.8253	3033	0.630299	0.424914
832	587.26	431.474	986.65	11.8282	3033	0.795643	0.424914
833	587.058	432.382	986.65	11.831	3033	0.960987	0.424914
834	586.856	433.289	986.65	11.8338	3033	1.12633	0.424914
835	586.654	434.197	986.65	11.8366	3033	1.29168	0.424914
836	588.268	436.214	986.65	11.8095	3033	1.11893	0.424914
837	589.882	438.232	986.65	11.7824	3033	0.946175	0.424914
838	591.496	440.249	986.65	11.7554	3033	0.773425	0.424914
839	593.11	442.266	986.65	11.7283	3033	0.600675	0.424914
840	594.723	444.283	986.65	11.7012	3033	0.427925	0.424914
841	594.118	443.678	986.65	11.689	3033	0.574544	0.424914
842	593.513	443.073	986.65	11.6768	3033	0.721163	0.424914
843	592.908	442.468	986.65	11.6645	3033	0.867781	0.424914
844	592.303	441.863	986.65	11.6523	3033	1.0144	0.424914
845	591.698	441.258	986.65	11.6401	3033	1.16102	0.424914
846	593.614	442.569	986.65	11.576	3033	1.07323	0.424914
847	595.53	443.88	986.65	11.512	3033	0.985439	0.424914
848	597.447	445.191	986.65	11.4479	3033	0.897649	0.424914
849	599.363	446.502	986.65	11.3838	3033	0.809859	0.424914
850	601.28	447.814	986.65	11.3198	3033	0.722068	0.424914
851	601.582	449.226	986.65	11.3089	3033	0.83599	0.424914
852	601.885	450.638	986.65	11.2981	3033	0.949911	0.424914
853	602.187	452.05	986.65	11.2872	3033	1.06383	0.424914
854	602.49	453.462	986.65	11.2764	3033	1.17775	0.424914
855	602.792	454.874	986.65	11.2655	3033	1.29168	0.424914
856	601.179	456.891	986.65	11.2261	3033	1.14244	0.424914
857	599.565	458.909	986.65	11.1867	3033	0.993205	0.424914
858	597.951	460.926	986.65	11.1472	3033	0.84397	0.424914
859	596.337	462.943	986.65	11.1078	3033	0.694735	0.424914
860	594.723	464.96	986.65	11.0684	3033	0.5455	0.424914
861	593.816	465.566	986.65	11.0543	3033	0.604269	0.424914
862	592.908	466.171	986.65	11.0402	3033	0.663038	0.424914
863	592	466.776	986.65	11.026	3033	0.721808	0.424914
864	591.092	467.381	986.65	11.0119	3033	0.780577	0.424914
865	590.185	467.986	986.65	10.9978	3033	0.839347	0.424914
866	589.277	469.398	986.65	10.9978	3033	0.735269	0.424914
867	588.369	470.81	986.65	10.9978	3033	0.631191	0.424914
868	587.461	472.223	986.65	10.9978	3033	0.527113	0.424914
869	586.554	473.635	986.65	10.9978	3033	0.423034	0.424914
870	585.646	475.047	986.65	10.9978	3033	0.318956	0.424914
871	585.848	475.652	986.65	11.0089	3033	0.827956	0.424914
872	586.049	476.257	986.65	11.02	3033	1.33696	0.424914
873	586.251	476.862	986.65	11.0311	3033	1.84596	0.424914
874	586.453	477.467	986.65	11.0422	3033	2.35496	0.424914
875	586.654	478.073	986.65	11.0533	3033	2.86396	0.424914
876	588.672	481.603	990.684	11.099	3033	2.48307	0.424914
877	590.689	485.133	994.719	11.1448	3033	2.10218	0.424914
878	592.706	488.663	998.753	11.1906	3033	1.7213	0.424914
879	594.723	492.193	1002.79	11.2363	3033	1.34041	0.424914
880	596.741	495.724	1006.82	11.2821	3033	0.959524	0.424914
881	594.824	495.824	1006.82	11.2873	3033	1.01053	0.424914
882	592.908	495.925	1006.82	11.2924	3033	1.06153	0.424914
883	590.992	496.026	1006.82	11.2976	3033	1.11254	0.424914
884	589.075	496.127	1006.82	11.3028	3033	1.16354	0.424914
885	587.159	496.228	1006.82	11.308	3033	1.21455	0.424914
886	585.343	497.842	1006.82	11.2794	3033	1.18441	0.424914
887	583.528	499.455	1006.82	11.2508	3033	1.15427	0.424914
888	581.712	501.069	1006.82	11.2222	3033	1.12413	0.424914
889	579.897	502.683	1006.82	11.1937	3033	1.09399	0.424914
890	578.081	504.297	1006.82	11.1651	3033	1.06385	0.424914
891	576.972	506.112	1006.82	11.1644	3033	1.08131	0.424914
892	575.862	507.928	1006.82	11.1637	3033	1.09876	0.424914
893	574.753	509.744	1006.82	11.163	3033	1.11621	0.424914
894	573.643	511.559	1006.82	11.1623	3033	1.13367	0.424914
895	572.534	513.375	1006.82	11.1616	3033	1.15112	0.424914
896	571.424	515.392	1006.82	11.1424	3033	1.48618	0.424914
897	570.315	517.409	1006.82	11.1231	3033	1.82124	0.424914
898	569.205	519.426	1006.82	11.1039	3033	2.15629	0.424914
899	568.096	521.444	1006.82	11.0847	3033	2.49135	0.424914
900	566.986	523.461	1006.82	11.0655	3033	2.82641	0.424914
901	567.39	525.982	1011.87	11.1234	3033	2.41509	0.424914
902	567.793	528.504	1016.91	11.1813	3033	2.00377	0.424914
903	568.197	531.026	1021.95	11.2392	3033	1.59245	0.424914
904	568.6	533.547	1026.99	11.2971	3033	1.18112	0.424914
905	569.003	536.069	1032.04	11.355	3033	0.769803	0.424914
906	568.197	537.38	1032.04	11.356	3033	0.742223	0.424914
907	567.39	538.691	1032.04	11.357	3033	0.714643	0.424914
908	566.583	540.002	1032.04	11.3581	3033	0.687064	0.424914
909	565.776	541.314	1032.04	11.3591	3033	0.659484	0.424914
910	564.969	542.625	1032.04	11.3601	3033	0.631904	0.424914
911	563.859	543.23	1032.04	11.3615	3033	0.631904	0.424914
912	562.75	543.835	1032.04	11.3628	3033	0.631904	0.424914
913	561.64	544.44	1032.04	11.3641	3033	0.631904	0.424914
914	560.531	545.046	1032.04	11.3655	3033	0.631904	0.424914
915	559.421	545.651	1032.04	11.3668	3033	0.631904	0.424914
916	558.312	546.256	1032.04	11.3569	3033	0.637033	0.424914
917	557.202	546.861	1032.04	11.3471	3033	0.642161	0.424914
918	556.093	547.466	1032.04	11.3372	3033	0.647289	0.424914
919	554.983	548.071	1032.04	11.3274	3033	0.652417	0.424914
920	553.874	548.677	1032.04	11.3175	3033	0.657546	0.424914
921	553.975	549.988	1032.04	11.307	3033	0.54859	0.424914
922	554.076	551.299	1032.04	11.2965	3033	0.439635	0.424914
923	554.177	552.61	1032.04	11.2861	3033	0.330679	0.424914
924	554.277	553.921	1032.04	11.2756	3033	0.221724	0.424914
925	554.378	555.233	1032.04	11.2651	3033	0.112768	0.424914
926	554.58	555.334	1032.04	11.2601	3033	0.112768	0.424914
927	554.782	555.434	1032.04	11.2551	3033	0.112768	0.424914
928	554.983	555.535	1032.04	11.2501	3033	0.112768	0.424914
929	555.185	555.636	1032.04	11.2451	3033	0.112768	0.424914
930	555.387	555.737	1032.04	11.2401	3033	0.112768	0.424914
931	555.589	555.838	1032.04	11.2085	3033	0.829822	0.424914
932	555.79	555.939	1032.04	11.177	3033	1.54688	0.424914
933	555.992	556.04	1032.04	11.1455	3033	2.26393	0.424914
934	556.194	556.14	1032.04	11.114	3033	2.98098	0.424914
935	556.396	556.241	1032.04	11.0825	3033	3.69804	0.424914
936	558.009	560.175	1038.09	11.1061	3033	3.75012	0.424914
937	559.623	564.109	1044.14	11.1298	3033	3.80221	0.424914
938	561.237	568.042	1050.19	11.1534	3033	3.8543	0.424914
939	562.851	571.976	1056.25	11.1771	3033	3.90638	0.424914
940	564.465	575.91	1062.3	11.2007	3033	3.95847	0.424914
941	567.591	579.944	1068.35	11.27	3033	3.9173	0.424914
942	570.718	583.979	1074.4	11.3393	3033	3.87614	0.424914
943	573.845	588.013	1080.45	11.4086	3033	3.83498	0.424914
944	576.972	592.048	1086.5	11.4778	3033	3.79382	0.424914
945	580.098	596.082	1092.56	11.5471	3033	3.75266	0.424914
946	574.652	594.973	1087.51	11.4701	3033	3.33741	0.424914
947	569.205	593.863	1082.47	11.393	3033	2.92216	0.424914
948	563.759	592.754	1077.43	11.3159	3033	2.50691	0.424914
949	558.312	591.644	1072.38	11.2389	3033	2.09167	0.424914
950	552.865	590.535	1067.34	11.1618	3033	1.67642	0.424914
951	549.739	589.324	1067.34	11.1332	3033	1.53698	0.424914
952	546.612	588.114	1067.34	11.1047	3033	1.39753	0.424914
953	543.485	586.904	1067.34	11.0762	3033	1.25809	0.424914
954	540.358	585.693	1067.34	11.0476	3033	1.11865	0.424914
955	537.232	584.483	1067.34	11.0191	3033	0.979202	0.424914
956	538.845	585.592	1067.34	11.0178	3033	0.979202	0.424914
957	540.459	586.702	1067.34	11.0165	3033	0.979202	0.424914
958	542.073	587.811	1067.34	11.0151	3033	0.979202	0.424914
959	543.687	588.921	1067.34	11.0138	3033	0.979202	0.424914
960	545.301	590.03	1067.34	11.0125	3033	0.979202	0.424914

## Sheet: D212
POSITION_T	POSITION_X	POSITION_Y	POSITION_Z	MEAN_INTENSITY_CH1	TRACK_ID	Speed_from_Other_File	Speed
455	776.909	521.135	1011.87	11.7549	3033	3.11412	0.37831
456	772.169	521.337	1007.83	11.709	3033	2.88362	0.37831
457	767.428	521.538	1003.8	11.663	3033	2.65313	0.37831
458	762.688	521.74	999.762	11.617	3033	2.42263	0.37831
459	757.947	521.942	995.727	11.571	3033	2.19214	0.37831
460	753.207	522.144	991.693	11.525	3033	1.96165	0.37831
461	754.417	518.412	991.693	11.5178	3033	1.76412	0.37831
462	755.627	514.68	991.693	11.5107	3033	1.56659	0.37831
463	756.838	510.948	991.693	11.5036	3033	1.36905	0.37831
464	758.048	507.216	991.693	11.4965	3033	1.17152	0.37831
465	759.258	503.484	991.693	11.4894	3033	0.973993	0.37831
466	759.964	501.668	991.693	11.5163	3033	1.00787	0.37831
467	760.67	499.853	991.693	11.5433	3033	1.04174	0.37831
468	761.376	498.037	991.693	11.5702	3033	1.07561	0.37831
469	762.082	496.222	991.693	11.5972	3033	1.10949	0.37831
470	762.788	494.406	991.693	11.6242	3033	1.14336	0.37831
471	761.276	492.692	991.693	11.7166	3033	1.25299	0.37831
472	759.763	490.977	991.693	11.8091	3033	1.36262	0.37831
473	758.25	489.262	991.693	11.9016	3033	1.47226	0.37831
474	756.737	487.548	991.693	11.9941	3033	1.58189	0.37831
475	755.224	485.833	991.693	12.0865	3033	1.69152	0.37831
476	758.552	485.228	991.693	11.9781	3033	1.5392	0.37831
477	761.881	484.623	991.693	11.8696	3033	1.38688	0.37831
478	765.209	484.017	991.693	11.7611	3033	1.23455	0.37831
479	768.538	483.412	991.693	11.6527	3033	1.08223	0.37831
480	771.866	482.807	991.693	11.5442	3033	0.92991	0.37831
481	771.463	480.992	991.693	11.5831	3033	0.952838	0.37831
482	771.059	479.176	991.693	11.6219	3033	0.975767	0.37831
483	770.656	477.36	991.693	11.6608	3033	0.998695	0.37831
484	770.252	475.545	991.693	11.6996	3033	1.02162	0.37831
485	769.849	473.729	991.693	11.7385	3033	1.04455	0.37831
486	770.353	473.931	989.676	11.7116	3033	1.09866	0.37831
487	770.858	474.133	987.658	11.6848	3033	1.15277	0.37831
488	771.362	474.335	985.641	11.6579	3033	1.20688	0.37831
489	771.866	474.536	983.624	11.6311	3033	1.26098	0.37831
490	772.37	474.738	981.607	11.6043	3033	1.31509	0.37831
491	774.993	474.536	981.607	11.6085	3033	1.15929	0.37831
492	777.615	474.335	981.607	11.6126	3033	1.00349	0.37831
493	780.238	474.133	981.607	11.6168	3033	0.847693	0.37831
494	782.86	473.931	981.607	11.621	3033	0.691893	0.37831
495	785.483	473.729	981.607	11.6252	3033	0.536094	0.37831
496	786.29	473.023	981.607	11.6321	3033	0.596744	0.37831
497	787.096	472.317	981.607	11.6391	3033	0.657395	0.37831
498	787.903	471.611	981.607	11.6461	3033	0.718045	0.37831
499	788.71	470.905	981.607	11.653	3033	0.778696	0.37831
500	789.517	470.199	981.607	11.66	3033	0.839347	0.37831
501	790.425	468.787	981.607	11.6833	3033	0.894747	0.37831
502	791.333	467.375	981.607	11.7067	3033	0.950147	0.37831
503	792.24	465.963	981.607	11.73	3033	1.00555	0.37831
504	793.148	464.551	981.607	11.7534	3033	1.06095	0.37831
505	794.056	463.139	981.607	11.7768	3033	1.11635	0.37831
506	794.762	461.021	981.607	11.767	3033	1.18783	0.37831
507	795.468	458.903	981.607	11.7572	3033	1.25932	0.37831
508	796.174	456.784	981.607	11.7474	3033	1.3308	0.37831
509	796.88	454.666	981.607	11.7377	3033	1.40229	0.37831
510	797.586	452.548	981.607	11.7279	3033	1.47377	0.37831
511	795.266	451.035	982.615	11.721	3033	1.30047	0.37831
512	792.946	449.522	983.624	11.7141	3033	1.12717	0.37831
513	790.627	448.009	984.632	11.7073	3033	0.953874	0.37831
514	788.307	446.496	985.641	11.7004	3033	0.780574	0.37831
515	785.987	444.983	986.65	11.6935	3033	0.607275	0.37831
516	784.777	445.084	986.65	11.7503	3033	0.608525	0.37831
517	783.566	445.185	986.65	11.8072	3033	0.609775	0.37831
518	782.356	445.286	986.65	11.864	3033	0.611025	0.37831
519	781.146	445.387	986.65	11.9208	3033	0.612275	0.37831
520	779.935	445.488	986.65	11.9776	3033	0.613525	0.37831
521	778.725	445.286	986.65	11.994	3033	0.561424	0.37831
522	777.514	445.084	986.65	12.0103	3033	0.509323	0.37831
523	776.304	444.883	986.65	12.0267	3033	0.457222	0.37831
524	775.094	444.681	986.65	12.043	3033	0.405121	0.37831
525	773.883	444.479	986.65	12.0594	3033	0.35302	0.37831
526	774.589	444.479	986.65	12.0638	3033	0.391049	0.37831
527	775.295	444.479	986.65	12.0681	3033	0.429077	0.37831
528	776.002	444.479	986.65	12.0724	3033	0.467106	0.37831
529	776.708	444.479	986.65	12.0768	3033	0.505135	0.37831
530	777.414	444.479	986.65	12.0811	3033	0.543163	0.37831
531	776.405	444.883	986.65	12.0772	3033	1.16882	0.37831
532	775.396	445.286	986.65	12.0732	3033	1.79448	0.37831
533	774.388	445.69	986.65	12.0692	3033	2.42014	0.37831
534	773.379	446.093	986.65	12.0652	3033	3.0458	0.37831
535	772.37	446.496	986.65	12.0613	3033	3.67146	0.37831
536	768.336	447.505	980.598	11.9635	3033	3.17777	0.37831
537	764.301	448.514	974.546	11.8656	3033	2.68407	0.37831
538	760.267	449.522	968.494	11.7678	3033	2.19037	0.37831
539	756.232	450.531	962.443	11.67	3033	1.69668	0.37831
540	752.198	451.54	956.391	11.5722	3033	1.20298	0.37831
541	750.181	450.228	956.391	11.604	3033	1.17226	0.37831
542	748.163	448.917	956.391	11.6359	3033	1.14155	0.37831
543	746.146	447.606	956.391	11.6677	3033	1.11084	0.37831
544	744.129	446.295	956.391	11.6996	3033	1.08012	0.37831
545	742.112	444.983	956.391	11.7314	3033	1.04941	0.37831
546	740.901	443.269	956.391	11.7514	3033	0.930864	0.37831
547	739.691	441.554	956.391	11.7714	3033	0.812317	0.37831
548	738.481	439.839	956.391	11.7914	3033	0.69377	0.37831
549	737.27	438.125	956.391	11.8114	3033	0.575223	0.37831
550	736.06	436.41	956.391	11.8314	3033	0.456676	0.37831
551	735.152	436.309	956.391	11.8894	3033	0.487214	0.37831
552	734.244	436.208	956.391	11.9473	3033	0.517752	0.37831
553	733.337	436.108	956.391	12.0052	3033	0.54829	0.37831
554	732.429	436.007	956.391	12.0632	3033	0.578828	0.37831
555	731.521	435.906	956.391	12.1211	3033	0.609365	0.37831
556	732.63	435.402	956.391	12.0778	3033	0.708702	0.37831
557	733.74	434.897	956.391	12.0344	3033	0.808038	0.37831
558	734.849	434.393	956.391	11.991	3033	0.907375	0.37831
559	735.959	433.889	956.391	11.9477	3033	1.00671	0.37831
560	737.068	433.384	956.391	11.9043	3033	1.10605	0.37831
561	739.086	432.476	956.391	11.9435	3033	1.26223	0.37831
562	741.103	431.569	956.391	11.9827	3033	1.41842	0.37831
563	743.12	430.661	956.391	12.0218	3033	1.5746	0.37831
564	745.137	429.753	956.391	12.061	3033	1.73079	0.37831
565	747.155	428.845	956.391	12.1002	3033	1.88697	0.37831
566	749.374	428.442	959.417	12.154	3033	1.70359	0.37831
567	751.593	428.039	962.443	12.2077	3033	1.52021	0.37831
568	753.812	427.635	965.468	12.2615	3033	1.33683	0.37831
569	756.031	427.232	968.494	12.3152	3033	1.15345	0.37831
570	758.25	426.828	971.52	12.369	3033	0.970068	0.37831
571	759.157	425.113	971.52	12.3751	3033	0.913243	0.37831
572	760.065	423.399	971.52	12.3813	3033	0.856418	0.37831
573	760.973	421.684	971.52	12.3875	3033	0.799592	0.37831
574	761.881	419.969	971.52	12.3936	3033	0.742767	0.37831
575	762.788	418.255	971.52	12.3998	3033	0.685942	0.37831
576	761.679	417.448	971.52	12.4429	3033	0.643907	0.37831
577	760.569	416.641	971.52	12.486	3033	0.601873	0.37831
578	759.46	415.834	971.52	12.529	3033	0.559838	0.37831
579	758.351	415.027	971.52	12.5721	3033	0.517804	0.37831
580	757.241	414.22	971.52	12.6152	3033	0.475769	0.37831
581	756.737	413.413	971.52	12.5969	3033	0.403169	0.37831
582	756.232	412.606	971.52	12.5786	3033	0.330569	0.37831
583	755.728	411.8	971.52	12.5604	3033	0.257969	0.37831
584	755.224	410.993	971.52	12.5421	3033	0.185368	0.37831
585	754.719	410.186	971.52	12.5238	3033	0.112768	0.37831
586	754.619	409.984	971.52	12.5496	3033	0.297168	0.37831
587	754.518	409.782	971.52	12.5754	3033	0.481568	0.37831
588	754.417	409.581	971.52	12.6011	3033	0.665967	0.37831
589	754.316	409.379	971.52	12.6269	3033	0.850367	0.37831
590	754.215	409.177	971.52	12.6526	3033	1.03477	0.37831
591	755.627	407.664	971.52	12.6586	3033	0.999577	0.37831
592	757.039	406.151	971.52	12.6646	3033	0.964387	0.37831
593	758.451	404.638	971.52	12.6705	3033	0.929197	0.37831
594	759.863	403.125	971.52	12.6765	3033	0.894007	0.37831
595	761.276	401.612	971.52	12.6825	3033	0.858817	0.37831
596	762.385	400.301	971.52	12.7	3033	0.822375	0.37831
597	763.495	398.99	971.52	12.7175	3033	0.785934	0.37831
598	764.604	397.679	971.52	12.735	3033	0.749492	0.37831
599	765.714	396.368	971.52	12.7525	3033	0.71305	0.37831
600	766.823	395.056	971.52	12.77	3033	0.676609	0.37831
601	768.033	394.451	971.52	12.7485	3033	1.0546	0.37831
602	769.244	393.846	971.52	12.727	3033	1.43259	0.37831
603	770.454	393.241	971.52	12.7054	3033	1.81058	0.37831
604	771.664	392.636	971.52	12.6839	3033	2.18857	0.37831
605	772.875	392.03	971.52	12.6624	3033	2.56656	0.37831
606	769.748	394.754	968.494	12.6314	3033	2.0758	0.37831
607	766.621	397.477	965.468	12.6004	3033	1.58504	0.37831
608	763.495	400.2	962.443	12.5694	3033	1.09428	0.37831
609	760.368	402.924	959.417	12.5385	3033	0.603526	0.37831
610	757.241	405.647	956.391	12.5075	3033	0.112768	0.37831
611	757.039	405.546	956.391	12.5199	3033	0.112768	0.37831
612	756.838	405.445	956.391	12.5323	3033	0.112768	0.37831
613	756.636	405.344	956.391	12.5446	3033	0.112768	0.37831
614	756.434	405.244	956.391	12.557	3033	0.112768	0.37831
615	756.232	405.143	956.391	12.5694	3033	0.112768	0.37831
616	756.031	405.244	956.391	12.6133	3033	0.294197	0.37831
617	755.829	405.344	956.391	12.6571	3033	0.475626	0.37831
618	755.627	405.445	956.391	12.701	3033	0.657055	0.37831
619	755.425	405.546	956.391	12.7448	3033	0.838484	0.37831
620	755.224	405.647	956.391	12.7887	3033	1.01991	0.37831
621	753.207	405.344	956.391	12.7857	3033	1.27261	0.37831
622	751.189	405.042	956.391	12.7828	3033	1.5253	0.37831
623	749.172	404.739	956.391	12.7799	3033	1.77799	0.37831
624	747.155	404.437	956.391	12.7769	3033	2.03069	0.37831
625	745.137	404.134	956.391	12.774	3033	2.28338	0.37831
626	743.625	405.647	952.356	12.7323	3033	1.89731	0.37831
627	742.112	407.16	948.322	12.6906	3033	1.51124	0.37831
628	740.599	408.673	944.287	12.6489	3033	1.12516	0.37831
629	739.086	410.186	940.253	12.6072	3033	0.739092	0.37831
630	737.573	411.699	936.218	12.5655	3033	0.35302	0.37831
631	738.279	411.699	936.218	12.5902	3033	0.556793	0.37831
632	738.985	411.699	936.218	12.6149	3033	0.760566	0.37831
633	739.691	411.699	936.218	12.6396	3033	0.964338	0.37831
634	740.397	411.699	936.218	12.6644	3033	1.16811	0.37831
635	741.103	411.699	936.218	12.6891	3033	1.37188	0.37831
636	740.296	409.076	936.218	12.6743	3033	1.26897	0.37831
637	739.489	406.454	936.218	12.6594	3033	1.16606	0.37831
638	738.682	403.831	936.218	12.6446	3033	1.06315	0.37831
639	737.875	401.209	936.218	12.6298	3033	0.960244	0.37831
640	737.068	398.587	936.218	12.615	3033	0.857335	0.37831
641	735.354	398.587	936.218	12.6263	3033	0.890099	0.37831
642	733.639	398.587	936.218	12.6377	3033	0.922864	0.37831
643	731.924	398.587	936.218	12.6491	3033	0.955629	0.37831
644	730.21	398.587	936.218	12.6605	3033	0.988394	0.37831
645	728.495	398.587	936.218	12.6719	3033	1.02116	0.37831
646	727.789	396.67	936.218	12.7045	3033	0.961341	0.37831
647	727.083	394.754	936.218	12.737	3033	0.901523	0.37831
648	726.377	392.837	936.218	12.7696	3033	0.841705	0.37831
649	725.671	390.921	936.218	12.8021	3033	0.781887	0.37831
650	724.965	389.005	936.218	12.8347	3033	0.722068	0.37831
651	725.57	387.693	936.218	12.8858	3033	0.907432	0.37831
652	726.175	386.382	936.218	12.9369	3033	1.09279	0.37831
653	726.78	385.071	936.218	12.988	3033	1.27816	0.37831
654	727.386	383.76	936.218	13.0391	3033	1.46352	0.37831
655	727.991	382.448	936.218	13.0902	3033	1.64888	0.37831
656	729.201	381.944	933.192	13.0096	3033	1.40043	0.37831
657	730.411	381.44	930.166	12.929	3033	1.15197	0.37831
658	731.622	380.936	927.141	12.8484	3033	0.903509	0.37831
659	732.832	380.431	924.115	12.7678	3033	0.65505	0.37831
660	734.043	379.927	921.089	12.6872	3033	0.406591	0.37831
661	733.337	380.33	921.089	12.7541	3033	0.724287	0.37831
662	732.63	380.734	921.089	12.8211	3033	1.04198	0.37831
663	731.924	381.137	921.089	12.888	3033	1.35968	0.37831
664	731.218	381.541	921.089	12.9549	3033	1.67738	0.37831
665	730.512	381.944	921.089	13.0218	3033	1.99507	0.37831
666	731.622	378.111	921.089	13.0665	3033	2.00601	0.37831
667	732.731	374.279	921.089	13.1112	3033	2.01695	0.37831
668	733.841	370.446	921.089	13.1559	3033	2.02789	0.37831
669	734.95	366.613	921.089	13.2006	3033	2.03884	0.37831
670	736.06	362.78	921.089	13.2453	3033	2.04978	0.37831
671	736.665	363.184	917.054	13.0294	3033	1.90687	0.37831
672	737.27	363.587	913.02	12.8136	3033	1.76396	0.37831
673	737.875	363.991	908.985	12.5977	3033	1.62106	0.37831
674	738.481	364.394	904.951	12.3819	3033	1.47815	0.37831
675	739.086	364.797	900.916	12.166	3033	1.33524	0.37831
676	741.708	364.293	900.916	12.1772	3033	1.13952	0.37831
677	744.331	363.789	900.916	12.1883	3033	0.943788	0.37831
678	746.953	363.285	900.916	12.1995	3033	0.74806	0.37831
679	749.575	362.78	900.916	12.2106	3033	0.552332	0.37831
680	752.198	362.276	900.916	12.2217	3033	0.356604	0.37831
681	751.694	361.772	900.916	12.2124	3033	0.570923	0.37831
682	751.189	361.267	900.916	12.2031	3033	0.785242	0.37831
683	750.685	360.763	900.916	12.1938	3033	0.999561	0.37831
684	750.181	360.259	900.916	12.1845	3033	1.21388	0.37831
685	749.676	359.754	900.916	12.1752	3033	1.4282	0.37831
686	747.76	357.636	900.916	12.2352	3033	1.27788	0.37831
687	745.844	355.518	900.916	12.2953	3033	1.12756	0.37831
688	743.927	353.4	900.916	12.3554	3033	0.977245	0.37831
689	742.011	351.282	900.916	12.4155	3033	0.826927	0.37831
690	740.094	349.164	900.916	12.4756	3033	0.676609	0.37831
691	741.305	349.769	900.916	12.4511	3033	0.678475	0.37831
692	742.515	350.374	900.916	12.4266	3033	0.680342	0.37831
693	743.725	350.979	900.916	12.4021	3033	0.682209	0.37831
694	744.936	351.584	900.916	12.3775	3033	0.684075	0.37831
695	746.146	352.19	900.916	12.353	3033	0.685942	0.37831
696	745.743	350.878	900.916	12.3466	3033	0.610106	0.37831
697	745.339	349.567	900.916	12.3402	3033	0.53427	0.37831
698	744.936	348.256	900.916	12.3338	3033	0.458434	0.37831
699	744.532	346.945	900.916	12.3273	3033	0.382598	0.37831
700	744.129	345.634	900.916	12.3209	3033	0.306763	0.37831
701	744.028	346.239	900.916	12.2875	3033	0.588937	0.37831
702	743.927	346.844	900.916	12.2541	3033	0.871111	0.37831
703	743.826	347.449	900.916	12.2207	3033	1.15328	0.37831
704	743.725	348.054	900.916	12.1872	3033	1.43546	0.37831
705	743.625	348.659	900.916	12.1538	3033	1.71763	0.37831
706	744.431	347.247	897.89	12.0684	3033	1.49598	0.37831
707	745.238	345.835	894.864	11.9829	3033	1.27433	0.37831
708	746.045	344.423	891.839	11.8974	3033	1.05267	0.37831
709	746.852	343.011	888.813	11.8119	3033	0.831019	0.37831
710	747.659	341.599	885.787	11.7264	3033	0.609366	0.37831
711	748.769	341.095	885.787	11.7108	3033	0.609366	0.37831
712	749.878	340.59	885.787	11.6951	3033	0.609366	0.37831
713	750.988	340.086	885.787	11.6794	3033	0.609366	0.37831
714	752.097	339.582	885.787	11.6637	3033	0.609366	0.37831
715	753.207	339.077	885.787	11.648	3033	0.609366	0.37831

## Sheet: D2121
POSITION_T	POSITION_X	POSITION_Y	POSITION_Z	MEAN_INTENSITY_CH1	TRACK_ID	Speed_from_Other_File	Speed
720	779.431	321.426	885.787	11.4357	3033	0.112768	0.3598
721	779.633	321.326	885.787	11.3969	3033	0.282913	0.3598
722	779.834	321.225	885.787	11.3581	3033	0.453057	0.3598
723	780.036	321.124	885.787	11.3193	3033	0.623202	0.3598
724	780.238	321.023	885.787	11.2805	3033	0.793347	0.3598
725	780.439	320.922	885.787	11.2417	3033	0.963491	0.3598
726	781.852	319.611	885.787	11.2316	3033	1.10608	0.3598
727	783.264	318.3	885.787	11.2216	3033	1.24866	0.3598
728	784.676	316.988	885.787	11.2115	3033	1.39125	0.3598
729	786.088	315.677	885.787	11.2015	3033	1.53383	0.3598
730	787.5	314.366	885.787	11.1914	3033	1.67642	0.3598
731	789.921	312.046	885.787	11.2239	3033	1.56667	0.3598
732	792.341	309.726	885.787	11.2565	3033	1.45692	0.3598
733	794.762	307.406	885.787	11.289	3033	1.34718	0.3598
734	797.183	305.087	885.787	11.3216	3033	1.23743	0.3598
735	799.603	302.767	885.787	11.3541	3033	1.12768	0.3598
736	797.384	302.363	885.787	11.3441	3033	1.19621	0.3598
737	795.165	301.96	885.787	11.334	3033	1.26474	0.3598
738	792.946	301.556	885.787	11.324	3033	1.33326	0.3598
739	790.727	301.153	885.787	11.3139	3033	1.40179	0.3598
740	788.509	300.75	885.787	11.3038	3033	1.47032	0.3598
741	785.987	299.237	885.787	11.297	3033	1.38321	0.3598
742	783.465	297.724	885.787	11.2902	3033	1.2961	0.3598
743	780.944	296.211	885.787	11.2833	3033	1.20899	0.3598
744	778.422	294.698	885.787	11.2765	3033	1.12188	0.3598
745	775.901	293.185	885.787	11.2697	3033	1.03477	0.3598
746	774.489	294.698	885.787	11.2718	3033	1.05017	0.3598
747	773.076	296.211	885.787	11.274	3033	1.06557	0.3598
748	771.664	297.724	885.787	11.2761	3033	1.08098	0.3598
749	770.252	299.237	885.787	11.2783	3033	1.09638	0.3598
750	768.84	300.75	885.787	11.2804	3033	1.11178	0.3598
751	769.345	302.666	884.778	11.2935	3033	0.940856	0.3598
752	769.849	304.582	883.77	11.3065	3033	0.769929	0.3598
753	770.353	306.499	882.761	11.3196	3033	0.599003	0.3598
754	770.858	308.415	881.752	11.3326	3033	0.428077	0.3598
755	771.362	310.332	880.744	11.3457	3033	0.257151	0.3598
756	770.858	310.231	880.744	11.3242	3033	0.444832	0.3598
757	770.353	310.13	880.744	11.3028	3033	0.632513	0.3598
758	769.849	310.029	880.744	11.2813	3033	0.820193	0.3598
759	769.345	309.928	880.744	11.2598	3033	1.00787	0.3598
760	768.84	309.827	880.744	11.2384	3033	1.19556	0.3598
761	770.958	308.718	880.744	11.2084	3033	1.08482	0.3598
762	773.076	307.608	880.744	11.1784	3033	0.974088	0.3598
763	775.195	306.499	880.744	11.1484	3033	0.863355	0.3598
764	777.313	305.389	880.744	11.1185	3033	0.752621	0.3598
765	779.431	304.28	880.744	11.0885	3033	0.641888	0.3598
766	780.339	303.372	880.744	11.0849	3033	0.612848	0.3598
767	781.246	302.464	880.744	11.0813	3033	0.583809	0.3598
768	782.154	301.556	880.744	11.0777	3033	0.55477	0.3598
769	783.062	300.649	880.744	11.0741	3033	0.525731	0.3598
770	783.97	299.741	880.744	11.0705	3033	0.496692	0.3598
771	784.877	299.337	880.744	11.0629	3033	0.632604	0.3598
772	785.785	298.934	880.744	11.0554	3033	0.768517	0.3598
773	786.693	298.531	880.744	11.0479	3033	0.904429	0.3598
774	787.601	298.127	880.744	11.0403	3033	1.04034	0.3598
775	788.509	297.724	880.744	11.0328	3033	1.17625	0.3598
776	790.526	298.934	880.744	10.9985	3033	1.39757	0.3598
777	792.543	300.144	880.744	10.9642	3033	1.61888	0.3598
778	794.56	301.355	880.744	10.9299	3033	1.8402	0.3598
779	796.578	302.565	880.744	10.8956	3033	2.06151	0.3598
780	798.595	303.775	880.744	10.8613	3033	2.28282	0.3598
781	796.578	303.069	884.778	10.875	3033	2.00809	0.3598
782	794.56	302.363	888.813	10.8886	3033	1.73336	0.3598
783	792.543	301.657	892.847	10.9022	3033	1.45863	0.3598
784	790.526	300.951	896.882	10.9158	3033	1.1839	0.3598
785	788.509	300.245	900.916	10.9295	3033	0.909166	0.3598
786	788.609	302.061	900.916	10.9157	3033	0.969614	0.3598
787	788.71	303.876	900.916	10.902	3033	1.03006	0.3598
788	788.811	305.692	900.916	10.8882	3033	1.09051	0.3598
789	788.912	307.507	900.916	10.8745	3033	1.15096	0.3598
790	789.013	309.323	900.916	10.8607	3033	1.2114	0.3598
791	786.592	309.222	900.916	10.8621	3033	1.12603	0.3598
792	784.171	309.121	900.916	10.8635	3033	1.04065	0.3598
793	781.751	309.02	900.916	10.8649	3033	0.955279	0.3598
794	779.33	308.919	900.916	10.8663	3033	0.869904	0.3598
795	776.909	308.819	900.916	10.8678	3033	0.784529	0.3598
796	778.019	309.928	900.916	10.8933	3033	1.37517	0.3598
797	779.128	311.038	900.916	10.9189	3033	1.9658	0.3598
798	780.238	312.147	900.916	10.9444	3033	2.55644	0.3598
799	781.347	313.257	900.916	10.97	3033	3.14708	0.3598
800	782.457	314.366	900.916	10.9955	3033	3.73772	0.3598
801	781.65	316.686	907.977	10.9917	3033	3.1919	0.3598
802	780.843	319.006	915.037	10.9879	3033	2.64608	0.3598
803	780.036	321.326	922.097	10.9841	3033	2.10026	0.3598
804	779.229	323.645	929.158	10.9803	3033	1.55445	0.3598
805	778.422	325.965	936.218	10.9765	3033	1.00863	0.3598
806	776.808	327.176	936.218	10.9833	3033	1.13668	0.3598
807	775.195	328.386	936.218	10.9901	3033	1.26473	0.3598
808	773.581	329.596	936.218	10.997	3033	1.39278	0.3598
809	771.967	330.807	936.218	11.0038	3033	1.52083	0.3598
810	770.353	332.017	936.218	11.0106	3033	1.64888	0.3598
811	773.379	333.328	936.218	11.0042	3033	1.46068	0.3598
812	776.405	334.639	936.218	10.9977	3033	1.27247	0.3598
813	779.431	335.951	936.218	10.9912	3033	1.08426	0.3598
814	782.457	337.262	936.218	10.9848	3033	0.896048	0.3598
815	785.483	338.573	936.218	10.9783	3033	0.707839	0.3598
816	786.895	338.674	936.218	11.0089	3033	0.626789	0.3598
817	788.307	338.775	936.218	11.0394	3033	0.545739	0.3598
818	789.719	338.876	936.218	11.07	3033	0.464689	0.3598
819	791.131	338.977	936.218	11.1006	3033	0.383639	0.3598
820	792.543	339.077	936.218	11.1311	3033	0.302589	0.3598
821	791.938	339.077	936.218	11.0922	3033	0.313392	0.3598
822	791.333	339.077	936.218	11.0533	3033	0.324195	0.3598
823	790.727	339.077	936.218	11.0144	3033	0.334998	0.3598
824	790.122	339.077	936.218	10.9754	3033	0.345801	0.3598
825	789.517	339.077	936.218	10.9365	3033	0.356604	0.3598
826	789.416	338.371	936.218	10.923	3033	0.315542	0.3598
827	789.315	337.665	936.218	10.9095	3033	0.27448	0.3598
828	789.215	336.959	936.218	10.896	3033	0.233418	0.3598
829	789.114	336.253	936.218	10.8825	3033	0.192356	0.3598
830	789.013	335.547	936.218	10.869	3033	0.151294	0.3598
831	789.013	335.245	936.218	10.8364	3033	0.151294	0.3598
832	789.013	334.942	936.218	10.8039	3033	0.151294	0.3598
833	789.013	334.639	936.218	10.7713	3033	0.151294	0.3598
834	789.013	334.337	936.218	10.7388	3033	0.151294	0.3598
835	789.013	334.034	936.218	10.7062	3033	0.151294	0.3598
836	789.013	333.732	936.218	10.7056	3033	0.220885	0.3598
837	789.013	333.429	936.218	10.705	3033	0.290475	0.3598
838	789.013	333.127	936.218	10.7044	3033	0.360065	0.3598
839	789.013	332.824	936.218	10.7038	3033	0.429656	0.3598
840	789.013	332.521	936.218	10.7031	3033	0.499246	0.3598
841	789.719	333.227	936.218	10.6942	3033	0.409483	0.3598
842	790.425	333.933	936.218	10.6852	3033	0.31972	0.3598
843	791.131	334.639	936.218	10.6763	3033	0.229957	0.3598
844	791.837	335.346	936.218	10.6674	3033	0.140194	0.3598
845	792.543	336.052	936.218	10.6584	3033	0.0504315	0.3598
846	792.442	336.052	936.218	10.6609	3033	0.323481	0.3598
847	792.341	336.052	936.218	10.6633	3033	0.59653	0.3598
848	792.24	336.052	936.218	10.6657	3033	0.86958	0.3598
849	792.14	336.052	936.218	10.6682	3033	1.14263	0.3598
850	792.039	336.052	936.218	10.6706	3033	1.41568	0.3598
851	792.24	338.876	936.218	10.6914	3033	1.33677	0.3598
852	792.442	341.7	936.218	10.7122	3033	1.25787	0.3598
853	792.644	344.524	936.218	10.733	3033	1.17897	0.3598
854	792.846	347.348	936.218	10.7538	3033	1.10006	0.3598
855	793.047	350.172	936.218	10.7746	3033	1.02116	0.3598
856	791.333	351.282	936.218	10.7368	3033	0.948436	0.3598
857	789.618	352.391	936.218	10.6991	3033	0.875714	0.3598
858	787.903	353.501	936.218	10.6614	3033	0.802991	0.3598
859	786.189	354.61	936.218	10.6237	3033	0.730268	0.3598
860	784.474	355.72	936.218	10.5859	3033	0.657546	0.3598
861	783.768	356.829	936.218	10.6047	3033	0.62119	0.3598
862	783.062	357.939	936.218	10.6235	3033	0.584835	0.3598
863	782.356	359.048	936.218	10.6422	3033	0.54848	0.3598
864	781.65	360.158	936.218	10.661	3033	0.512125	0.3598
865	780.944	361.267	936.218	10.6797	3033	0.475769	0.3598
866	780.439	362.074	936.218	10.699	3033	0.663212	0.3598
867	779.935	362.881	936.218	10.7182	3033	0.850654	0.3598
868	779.431	363.688	936.218	10.7374	3033	1.0381	0.3598
869	778.927	364.495	936.218	10.7566	3033	1.22554	0.3598
870	778.422	365.302	936.218	10.7758	3033	1.41298	0.3598
871	776.102	366.916	936.218	10.7631	3033	1.31222	0.3598
872	773.783	368.529	936.218	10.7503	3033	1.21145	0.3598
873	771.463	370.143	936.218	10.7376	3033	1.11069	0.3598
874	769.143	371.757	936.218	10.7248	3033	1.00993	0.3598
875	766.823	373.371	936.218	10.712	3033	0.909166	0.3598
876	765.814	374.884	936.218	10.7142	3033	1.35916	0.3598
877	764.806	376.397	936.218	10.7164	3033	1.80915	0.3598
878	763.797	377.91	936.218	10.7186	3033	2.25914	0.3598
879	762.788	379.423	936.218	10.7208	3033	2.70913	0.3598
880	761.78	380.936	936.218	10.723	3033	3.15912	0.3598
881	759.763	384.163	941.261	10.7314	3033	2.851	0.3598
882	757.745	387.391	946.305	10.7398	3033	2.54288	0.3598
883	755.728	390.618	951.348	10.7482	3033	2.23476	0.3598
884	753.711	393.846	956.391	10.7566	3033	1.92665	0.3598
885	751.694	397.074	961.434	10.765	3033	1.61853	0.3598
886	751.391	398.183	964.46	10.7865	3033	1.39867	0.3598
887	751.088	399.293	967.486	10.8079	3033	1.17881	0.3598
888	750.786	400.402	970.512	10.8293	3033	0.958945	0.3598
889	750.483	401.512	973.537	10.8507	3033	0.739084	0.3598
890	750.181	402.621	976.563	10.8721	3033	0.519224	0.3598
891	749.273	402.117	976.563	10.8605	3033	0.697975	0.3598
892	748.365	401.612	976.563	10.849	3033	0.876726	0.3598
893	747.457	401.108	976.563	10.8374	3033	1.05548	0.3598
894	746.55	400.604	976.563	10.8259	3033	1.23423	0.3598
895	745.642	400.099	976.563	10.8143	3033	1.41298	0.3598
896	744.028	402.419	976.563	10.8142	3033	1.18744	0.3598
897	742.414	404.739	976.563	10.8141	3033	0.961902	0.3598
898	740.8	407.059	976.563	10.814	3033	0.736362	0.3598
899	739.187	409.379	976.563	10.8138	3033	0.510823	0.3598
900	737.573	411.699	976.563	10.8137	3033	0.285283	0.3598
901	737.976	411.295	976.563	10.8154	3033	0.512259	0.3598
902	738.38	410.892	976.563	10.817	3033	0.739235	0.3598
903	738.783	410.488	976.563	10.8187	3033	0.966211	0.3598
904	739.187	410.085	976.563	10.8203	3033	1.19319	0.3598
905	739.59	409.681	976.563	10.822	3033	1.42016	0.3598
906	736.867	410.488	976.563	10.8237	3033	1.3489	0.3598
907	734.143	411.295	976.563	10.8255	3033	1.27764	0.3598
908	731.42	412.102	976.563	10.8272	3033	1.20638	0.3598
909	728.697	412.909	976.563	10.8289	3033	1.13511	0.3598
910	725.974	413.716	976.563	10.8307	3033	1.06385	0.3598
911	724.158	414.825	976.563	10.8385	3033	1.06385	0.3598
912	722.342	415.935	976.563	10.8463	3033	1.06385	0.3598
913	720.527	417.044	976.563	10.8542	3033	1.06385	0.3598
914	718.711	418.154	976.563	10.862	3033	1.06385	0.3598
915	716.896	419.263	976.563	10.8698	3033	1.06385	0.3598

## Sheet: D2122
POSITION_T	POSITION_X	POSITION_Y	POSITION_Z	MEAN_INTENSITY_CH1	TRACK_ID	Speed_from_Other_File	Speed
720	716.392	356.224	885.787	11.3216	3033	0.543163	0.382407
721	716.795	355.216	885.787	11.3237	3033	0.485961	0.382407
722	717.198	354.207	885.787	11.3258	3033	0.428758	0.382407
723	717.602	353.198	885.787	11.3278	3033	0.371556	0.382407
724	718.005	352.19	885.787	11.3299	3033	0.314353	0.382407
725	718.409	351.181	885.787	11.332	3033	0.257151	0.382407
726	718.51	351.685	885.787	11.3334	3033	0.365199	0.382407
727	718.611	352.19	885.787	11.3348	3033	0.473247	0.382407
728	718.711	352.694	885.787	11.3362	3033	0.581295	0.382407
729	718.812	353.198	885.787	11.3376	3033	0.689343	0.382407
730	718.913	353.703	885.787	11.339	3033	0.797391	0.382407
731	718.005	352.391	885.787	11.2945	3033	0.851875	0.382407
732	717.098	351.08	885.787	11.2499	3033	0.90636	0.382407
733	716.19	349.769	885.787	11.2053	3033	0.960844	0.382407
734	715.282	348.458	885.787	11.1608	3033	1.01533	0.382407
735	714.374	347.146	885.787	11.1162	3033	1.06981	0.382407
736	712.256	347.449	885.787	11.1214	3033	1.0188	0.382407
737	710.138	347.752	885.787	11.1265	3033	0.967785	0.382407
738	708.02	348.054	885.787	11.1316	3033	0.916772	0.382407
739	705.902	348.357	885.787	11.1368	3033	0.865758	0.382407
740	703.784	348.659	885.787	11.1419	3033	0.814745	0.382407
741	702.271	349.265	885.787	11.1235	3033	0.798655	0.382407
742	700.758	349.87	885.787	11.1051	3033	0.782564	0.382407
743	699.245	350.475	885.787	11.0867	3033	0.766474	0.382407
744	697.732	351.08	885.787	11.0684	3033	0.750383	0.382407
745	696.219	351.685	885.787	11.05	3033	0.734293	0.382407
746	694.807	351.282	885.787	11.0168	3033	0.763584	0.382407
747	693.395	350.878	885.787	10.9837	3033	0.792875	0.382407
748	691.983	350.475	885.787	10.9506	3033	0.822166	0.382407
749	690.571	350.071	885.787	10.9174	3033	0.851456	0.382407
750	689.159	349.668	885.787	10.8843	3033	0.880747	0.382407
751	689.865	351.282	885.787	10.8989	3033	0.758914	0.382407
752	690.571	352.896	885.787	10.9135	3033	0.637081	0.382407
753	691.277	354.509	885.787	10.928	3033	0.515248	0.382407
754	691.983	356.123	885.787	10.9426	3033	0.393415	0.382407
755	692.689	357.737	885.787	10.9572	3033	0.271582	0.382407
756	692.487	357.233	885.787	10.9399	3033	0.662207	0.382407
757	692.285	356.728	885.787	10.9225	3033	1.05283	0.382407
758	692.084	356.224	885.787	10.9051	3033	1.44346	0.382407
759	691.882	355.72	885.787	10.8878	3033	1.83408	0.382407
760	691.68	355.216	885.787	10.8704	3033	2.22471	0.382407
761	692.79	353.703	889.821	10.8824	3033	1.87276	0.382407
762	693.899	352.19	893.856	10.8944	3033	1.52081	0.382407
763	695.009	350.677	897.89	10.9063	3033	1.16886	0.382407
764	696.118	349.164	901.925	10.9183	3033	0.816905	0.382407
765	697.228	347.651	905.959	10.9303	3033	0.464955	0.382407
766	697.833	346.945	905.959	10.9644	3033	0.45873	0.382407
767	698.438	346.239	905.959	10.9985	3033	0.452504	0.382407
768	699.043	345.533	905.959	11.0327	3033	0.446279	0.382407
769	699.648	344.827	905.959	11.0668	3033	0.440053	0.382407
770	700.253	344.121	905.959	11.1009	3033	0.433828	0.382407
771	699.547	344.625	905.959	11.0855	3033	0.577065	0.382407
772	698.841	345.129	905.959	11.0701	3033	0.720302	0.382407
773	698.135	345.634	905.959	11.0547	3033	0.863539	0.382407
774	697.429	346.138	905.959	11.0393	3033	1.00678	0.382407
775	696.723	346.642	905.959	11.0239	3033	1.15001	0.382407
776	698.135	348.458	905.959	10.9888	3033	1.56126	0.382407
777	699.547	350.273	905.959	10.9536	3033	1.97251	0.382407
778	700.96	352.089	905.959	10.9185	3033	2.38377	0.382407
779	702.372	353.904	905.959	10.8834	3033	2.79502	0.382407
780	703.784	355.72	905.959	10.8483	3033	3.20627	0.382407
781	703.683	357.838	912.011	10.884	3033	2.70658	0.382407
782	703.582	359.956	918.063	10.9198	3033	2.2069	0.382407
783	703.481	362.074	924.115	10.9555	3033	1.70721	0.382407
784	703.38	364.192	930.166	10.9912	3033	1.20752	0.382407
785	703.279	366.31	936.218	11.027	3033	0.707839	0.382407
786	701.867	366.21	936.218	11.0001	3033	0.748104	0.382407
787	700.455	366.109	936.218	10.9732	3033	0.78837	0.382407
788	699.043	366.008	936.218	10.9464	3033	0.828635	0.382407
789	697.631	365.907	936.218	10.9195	3033	0.868901	0.382407
790	696.219	365.806	936.218	10.8926	3033	0.909166	0.382407
791	695.21	367.319	936.218	10.9035	3033	1.22351	0.382407
792	694.202	368.832	936.218	10.9145	3033	1.53786	0.382407
793	693.193	370.345	936.218	10.9254	3033	1.85221	0.382407
794	692.184	371.858	936.218	10.9363	3033	2.16655	0.382407
795	691.176	373.371	936.218	10.9473	3033	2.4809	0.382407
796	694	373.976	940.253	10.9397	3033	2.39641	0.382407
797	696.824	374.581	944.287	10.9322	3033	2.31192	0.382407
798	699.648	375.186	948.322	10.9247	3033	2.22743	0.382407
799	702.472	375.792	952.356	10.9171	3033	2.14293	0.382407
800	705.297	376.397	956.391	10.9096	3033	2.05844	0.382407
801	707.415	379.927	956.391	10.9473	3033	1.81218	0.382407
802	709.533	383.457	956.391	10.985	3033	1.56592	0.382407
803	711.651	386.987	956.391	11.0226	3033	1.31966	0.382407
804	713.769	390.518	956.391	11.0603	3033	1.0734	0.382407
805	715.887	394.048	956.391	11.098	3033	0.827137	0.382407
806	714.576	395.056	956.391	11.153	3033	0.681882	0.382407
807	713.265	396.065	956.391	11.2081	3033	0.536628	0.382407
808	711.954	397.074	956.391	11.2631	3033	0.391373	0.382407
809	710.642	398.082	956.391	11.3182	3033	0.246118	0.382407
810	709.331	399.091	956.391	11.3732	3033	0.100863	0.382407
811	709.331	399.293	956.391	11.3307	3033	0.217879	0.382407
812	709.331	399.494	956.391	11.2882	3033	0.334894	0.382407
813	709.331	399.696	956.391	11.2457	3033	0.45191	0.382407
814	709.331	399.898	956.391	11.2032	3033	0.568926	0.382407
815	709.331	400.099	956.391	11.1607	3033	0.685942	0.382407
816	709.735	401.411	956.391	11.1685	3033	1.26906	0.382407
817	710.138	402.722	956.391	11.1762	3033	1.85218	0.382407
818	710.541	404.033	956.391	11.1839	3033	2.43529	0.382407
819	710.945	405.344	956.391	11.1916	3033	3.01841	0.382407
820	711.348	406.656	956.391	11.1993	3033	3.60153	0.382407
821	711.55	408.068	963.451	11.1364	3033	3.14152	0.382407
822	711.752	409.48	970.512	11.0735	3033	2.68151	0.382407
823	711.954	410.892	977.572	11.0107	3033	2.2215	0.382407
824	712.155	412.304	984.632	10.9478	3033	1.76149	0.382407
825	712.357	413.716	991.693	10.8849	3033	1.30148	0.382407
826	710.844	411.598	991.693	10.8926	3033	1.28178	0.382407
827	709.331	409.48	991.693	10.9003	3033	1.26208	0.382407
828	707.818	407.362	991.693	10.9079	3033	1.24238	0.382407
829	706.305	405.244	991.693	10.9156	3033	1.22268	0.382407
830	704.792	403.125	991.693	10.9232	3033	1.20298	0.382407
831	702.775	404.437	991.693	10.9162	3033	1.07101	0.382407
832	700.758	405.748	991.693	10.9092	3033	0.939052	0.382407
833	698.741	407.059	991.693	10.9021	3033	0.807089	0.382407
834	696.723	408.37	991.693	10.8951	3033	0.675126	0.382407
835	694.706	409.681	991.693	10.888	3033	0.543163	0.382407
836	695.715	410.085	991.693	10.8912	3033	0.552588	0.382407
837	696.723	410.488	991.693	10.8943	3033	0.562012	0.382407
838	697.732	410.892	991.693	10.8975	3033	0.571436	0.382407
839	698.741	411.295	991.693	10.9006	3033	0.580861	0.382407
840	699.749	411.699	991.693	10.9038	3033	0.590285	0.382407
841	698.64	411.295	991.693	10.9167	3033	0.563563	0.382407
842	697.53	410.892	991.693	10.9297	3033	0.536841	0.382407
843	696.421	410.488	991.693	10.9427	3033	0.51012	0.382407
844	695.311	410.085	991.693	10.9556	3033	0.483398	0.382407
845	694.202	409.681	991.693	10.9686	3033	0.456676	0.382407
846	693.294	409.581	991.693	10.9734	3033	0.6177	0.382407
847	692.386	409.48	991.693	10.9782	3033	0.778723	0.382407
848	691.478	409.379	991.693	10.983	3033	0.939747	0.382407
849	690.571	409.278	991.693	10.9878	3033	1.10077	0.382407
850	689.663	409.177	991.693	10.9926	3033	1.26179	0.382407
851	689.562	411.699	991.693	10.9596	3033	1.19487	0.382407
852	689.461	414.22	991.693	10.9265	3033	1.12795	0.382407
853	689.36	416.742	991.693	10.8935	3033	1.06102	0.382407
854	689.259	419.263	991.693	10.8604	3033	0.994096	0.382407
855	689.159	421.785	991.693	10.8274	3033	0.927171	0.382407
856	687.847	423.096	991.693	10.83	3033	0.86361	0.382407
857	686.536	424.407	991.693	10.8326	3033	0.800049	0.382407
858	685.225	425.719	991.693	10.8352	3033	0.736488	0.382407
859	683.914	427.03	991.693	10.8378	3033	0.672927	0.382407
860	682.602	428.341	991.693	10.8404	3033	0.609365	0.382407
861	683.107	429.451	991.693	10.8598	3033	0.610611	0.382407
862	683.611	430.56	991.693	10.8791	3033	0.611857	0.382407
863	684.115	431.67	991.693	10.8984	3033	0.613103	0.382407
864	684.62	432.779	991.693	10.9178	3033	0.614349	0.382407
865	685.124	433.889	991.693	10.9371	3033	0.615594	0.382407
866	685.83	434.897	991.693	10.9423	3033	0.556267	0.382407
867	686.536	435.906	991.693	10.9474	3033	0.496939	0.382407
868	687.242	436.914	991.693	10.9525	3033	0.437612	0.382407
869	687.948	437.923	991.693	10.9577	3033	0.378284	0.382407
870	688.654	438.932	991.693	10.9628	3033	0.318956	0.382407
871	689.259	439.133	991.693	10.9549	3033	0.426929	0.382407
872	689.865	439.335	991.693	10.9471	3033	0.534901	0.382407
873	690.47	439.537	991.693	10.9392	3033	0.642873	0.382407
874	691.075	439.739	991.693	10.9313	3033	0.750845	0.382407
875	691.68	439.94	991.693	10.9235	3033	0.858817	0.382407
876	691.781	441.655	991.693	10.9231	3033	1.07152	0.382407
877	691.882	443.37	991.693	10.9228	3033	1.28423	0.382407
878	691.983	445.084	991.693	10.9225	3033	1.49694	0.382407
879	692.084	446.799	991.693	10.9221	3033	1.70965	0.382407
880	692.184	448.514	991.693	10.9218	3033	1.92236	0.382407
881	688.352	448.211	991.693	10.9237	3033	1.77763	0.382407
882	684.519	447.909	991.693	10.9256	3033	1.63291	0.382407
883	680.686	447.606	991.693	10.9275	3033	1.48819	0.382407
884	676.853	447.303	991.693	10.9294	3033	1.34347	0.382407
885	673.021	447.001	991.693	10.9313	3033	1.19874	0.382407
886	672.113	449.22	991.693	10.9105	3033	1.30252	0.382407
887	671.205	451.439	991.693	10.8897	3033	1.4063	0.382407
888	670.297	453.658	991.693	10.8688	3033	1.51008	0.382407
889	669.389	455.877	991.693	10.848	3033	1.61385	0.382407
890	668.482	458.096	991.693	10.8272	3033	1.71763	0.382407
891	667.07	458.903	994.719	10.821	3033	1.72539	0.382407
892	665.658	459.709	997.745	10.8149	3033	1.73315	0.382407
893	664.245	460.516	1000.77	10.8088	3033	1.74091	0.382407
894	662.833	461.323	1003.8	10.8027	3033	1.74867	0.382407
895	661.421	462.13	1006.82	10.7965	3033	1.75643	0.382407
896	659.202	464.853	1006.82	10.7913	3033	1.47647	0.382407
897	656.983	467.577	1006.82	10.7862	3033	1.1965	0.382407
898	654.764	470.3	1006.82	10.781	3033	0.916536	0.382407
899	652.545	473.023	1006.82	10.7758	3033	0.63657	0.382407
900	650.326	475.747	1006.82	10.7706	3033	0.356604	0.382407
901	650.427	475.041	1006.82	10.7609	3033	0.614288	0.382407
902	650.528	474.335	1006.82	10.7512	3033	0.871972	0.382407
903	650.629	473.629	1006.82	10.7414	3033	1.12966	0.382407
904	650.73	472.923	1006.82	10.7317	3033	1.38734	0.382407
905	650.831	472.216	1006.82	10.722	3033	1.64502	0.382407
906	649.822	473.023	1009.85	10.719	3033	1.44714	0.382407
907	648.813	473.83	1012.87	10.7159	3033	1.24926	0.382407
908	647.805	474.637	1015.9	10.7129	3033	1.05137	0.382407
909	646.796	475.444	1018.93	10.7099	3033	0.853492	0.382407
910	645.788	476.251	1021.95	10.7069	3033	0.655609	0.382407
911	644.577	475.747	1021.95	10.7055	3033	0.619641	0.382407
912	643.367	475.242	1021.95	10.7042	3033	0.583673	0.382407
913	642.156	474.738	1021.95	10.7029	3033	0.547705	0.382407
914	640.946	474.234	1021.95	10.7016	3033	0.511737	0.382407
915	639.736	473.729	1021.95	10.7002	3033	0.475769	0.382407
916	638.929	474.234	1021.95	10.7106	3033	0.489715	0.382407
917	638.122	474.738	1021.95	10.7209	3033	0.503661	0.382407
918	637.315	475.242	1021.95	10.7313	3033	0.517607	0.382407
919	636.508	475.747	1021.95	10.7416	3033	0.531553	0.382407
920	635.701	476.251	1021.95	10.752	3033	0.5455	0.382407
921	636.609	476.856	1021.95	10.7638	3033	0.639382	0.382407
922	637.517	477.461	1021.95	10.7755	3033	0.733265	0.382407
923	638.425	478.067	1021.95	10.7873	3033	0.827148	0.382407
924	639.332	478.672	1021.95	10.799	3033	0.921031	0.382407
925	640.24	479.277	1021.95	10.8108	3033	1.01491	0.382407
926	642.056	480.185	1021.95	10.8089	3033	0.947628	0.382407
927	643.871	481.092	1021.95	10.807	3033	0.880342	0.382407
928	645.687	482	1021.95	10.8051	3033	0.813057	0.382407
929	647.502	482.908	1021.95	10.8032	3033	0.745771	0.382407
930	649.318	483.816	1021.95	10.8013	3033	0.678486	0.382407
931	650.225	484.824	1021.95	10.8084	3033	0.745771	0.382407
932	651.133	485.833	1021.95	10.8154	3033	0.813057	0.382407
933	652.041	486.842	1021.95	10.8225	3033	0.880342	0.382407
934	652.949	487.85	1021.95	10.8296	3033	0.947628	0.382407
935	653.857	488.859	1021.95	10.8367	3033	1.01491	0.382407
936	654.764	490.674	1021.95	10.8555	3033	0.898108	0.382407
937	655.672	492.49	1021.95	10.8743	3033	0.781303	0.382407
938	656.58	494.305	1021.95	10.8931	3033	0.664497	0.382407
939	657.488	496.121	1021.95	10.9119	3033	0.547692	0.382407
940	658.395	497.937	1021.95	10.9307	3033	0.430886	0.382407
941	659.202	497.634	1021.95	10.9297	3033	0.501291	0.382407
942	660.009	497.331	1021.95	10.9287	3033	0.571695	0.382407
943	660.816	497.029	1021.95	10.9277	3033	0.642099	0.382407
944	661.623	496.726	1021.95	10.9267	3033	0.712503	0.382407
945	662.43	496.424	1021.95	10.9257	3033	0.782907	0.382407
946	662.026	497.937	1021.95	10.909	3033	0.893374	0.382407
947	661.623	499.449	1021.95	10.8924	3033	1.00384	0.382407
948	661.22	500.962	1021.95	10.8757	3033	1.11431	0.382407
949	660.816	502.475	1021.95	10.859	3033	1.22478	0.382407
950	660.413	503.988	1021.95	10.8423	3033	1.33524	0.382407
951	657.79	504.493	1021.95	10.8525	3033	1.21366	0.382407
952	655.168	504.997	1021.95	10.8627	3033	1.09208	0.382407
953	652.545	505.501	1021.95	10.873	3033	0.970497	0.382407
954	649.923	506.006	1021.95	10.8832	3033	0.848915	0.382407
955	647.3	506.51	1021.95	10.8934	3033	0.727333	0.382407
956	648.511	507.317	1021.95	10.8918	3033	1.12146	0.382407
957	649.721	508.124	1021.95	10.8901	3033	1.51559	0.382407
958	650.932	508.931	1021.95	10.8885	3033	1.90971	0.382407
959	652.142	509.737	1021.95	10.8868	3033	2.30384	0.382407
960	653.352	510.544	1021.95	10.8851	3033	2.69796	0.382407
961	653.453	512.461	1026.99	10.8774	3033	2.35858	0.382407
962	653.554	514.377	1032.04	10.8697	3033	2.01919	0.382407
963	653.655	516.294	1037.08	10.862	3033	1.67981	0.382407
964	653.756	518.21	1042.12	10.8543	3033	1.34042	0.382407
965	653.857	520.126	1047.17	10.8466	3033	1.00104	0.382407
966	655.168	521.639	1047.17	10.8366	3033	0.895982	0.382407
967	656.479	523.152	1047.17	10.8265	3033	0.790929	0.382407
968	657.79	524.665	1047.17	10.8164	3033	0.685876	0.382407
969	659.101	526.178	1047.17	10.8064	3033	0.580823	0.382407
970	660.413	527.691	1047.17	10.7963	3033	0.475769	0.382407
971	659.606	528.195	1047.17	10.823	3033	0.503734	0.382407
972	658.799	528.7	1047.17	10.8497	3033	0.531699	0.382407
973	657.992	529.204	1047.17	10.8764	3033	0.559664	0.382407
974	657.185	529.708	1047.17	10.9032	3033	0.587629	0.382407
975	656.378	530.213	1047.17	10.9299	3033	0.615594	0.382407
976	655.369	530.919	1047.17	10.9205	3033	1.34152	0.382407
977	654.361	531.625	1047.17	10.9112	3033	2.06745	0.382407
978	653.352	532.331	1047.17	10.9018	3033	2.79338	0.382407
979	652.344	533.037	1047.17	10.8924	3033	3.51931	0.382407
980	651.335	533.743	1047.17	10.8831	3033	4.24524	0.382407
981	654.462	537.273	1054.23	10.8943	3033	3.65805	0.382407
982	657.588	540.803	1061.29	10.9055	3033	3.07085	0.382407
983	660.715	544.333	1068.35	10.9167	3033	2.48366	0.382407
984	663.842	547.864	1075.41	10.928	3033	1.89647	0.382407
985	666.969	551.394	1082.47	10.9392	3033	1.30928	0.382407
986	664.447	550.688	1082.47	10.9143	3033	1.30928	0.382407
987	661.926	549.982	1082.47	10.8894	3033	1.30928	0.382407
988	659.404	549.276	1082.47	10.8645	3033	1.30928	0.382407
989	656.882	548.57	1082.47	10.8396	3033	1.30928	0.382407
990	654.361	547.864	1082.47	10.8147	3033	1.30928	0.382407

## Sheet: D22
POSITION_T	POSITION_X	POSITION_Y	POSITION_Z	MEAN_INTENSITY_CH1	TRACK_ID	Speed_from_Other_File	Speed
250	818.82	525.116	988.815	11.3905	3033	2.57128	0.45094
251	813.959	526.793	988.899	11.4362	3033	2.52081	0.45094
252	809.098	528.469	988.984	11.4819	3033	2.47035	0.45094
253	804.237	530.146	989.069	11.5276	3033	2.41988	0.45094
254	799.376	531.822	989.154	11.5733	3033	2.36941	0.45094
255	794.515	533.499	989.239	11.619	3033	2.31895	0.45094
256	794.225	533.038	984.633	11.6763	3033	2.15811	0.45094
257	793.935	532.577	980.027	11.7337	3033	1.99726	0.45094
258	793.646	532.116	975.421	11.791	3033	1.83642	0.45094
259	793.356	531.655	970.816	11.8483	3033	1.67558	0.45094
260	793.066	531.194	966.21	11.9057	3033	1.51474	0.45094
261	791.936	532.409	968.744	11.8406	3033	1.30409	0.45094
262	790.807	533.624	971.279	11.7755	3033	1.09344	0.45094
263	789.677	534.84	973.814	11.7104	3033	0.88279	0.45094
264	788.548	536.055	976.349	11.6453	3033	0.672142	0.45094
265	787.418	537.271	978.883	11.5802	3033	0.461493	0.45094
266	786.706	537.857	978.896	11.5915	3033	0.483049	0.45094
267	785.994	538.444	978.908	11.6028	3033	0.504606	0.45094
268	785.281	539.031	978.921	11.6141	3033	0.526162	0.45094
269	784.569	539.618	978.933	11.6254	3033	0.547719	0.45094
270	783.857	540.204	978.946	11.6367	3033	0.569275	0.45094
271	782.725	540.33	978.965	11.622	3033	0.867873	0.45094
272	781.594	540.456	978.985	11.6072	3033	1.16647	0.45094
273	780.462	540.581	979.005	11.5925	3033	1.46507	0.45094
274	779.331	540.707	979.025	11.5778	3033	1.76366	0.45094
275	778.199	540.833	979.044	11.563	3033	2.06226	0.45094
276	776.624	539.073	982.425	11.5841	3033	1.70573	0.45094
277	775.048	537.312	985.806	11.6052	3033	1.34919	0.45094
278	773.472	535.552	989.187	11.6262	3033	0.992652	0.45094
279	771.896	533.792	992.568	11.6473	3033	0.636115	0.45094
280	770.321	532.032	995.949	11.6684	3033	0.279579	0.45094
281	769.776	531.906	995.958	11.6766	3033	0.272539	0.45094
282	769.231	531.78	995.968	11.6848	3033	0.265499	0.45094
283	768.686	531.655	995.977	11.693	3033	0.258459	0.45094
284	768.142	531.529	995.987	11.7013	3033	0.251419	0.45094
285	767.597	531.403	995.996	11.7095	3033	0.244379	0.45094
286	768.016	531.655	995.989	11.6991	3033	0.587944	0.45094
287	768.435	531.906	995.982	11.6887	3033	0.931509	0.45094
288	768.854	532.157	995.974	11.6784	3033	1.27507	0.45094
289	769.273	532.409	995.967	11.668	3033	1.61864	0.45094
290	769.692	532.66	995.96	11.6576	3033	1.9622	0.45094
291	766.005	534.002	996.024	11.6138	3033	1.9528	0.45094
292	762.317	535.343	996.088	11.57	3033	1.9434	0.45094
293	758.629	536.684	996.153	11.5262	3033	1.934	0.45094
294	754.942	538.025	996.217	11.4825	3033	1.92461	0.45094
295	751.254	539.366	996.281	11.4387	3033	1.91521	0.45094
296	747.609	540.54	996.345	11.4151	3033	1.74791	0.45094
297	743.963	541.713	996.409	11.3916	3033	1.58062	0.45094
298	740.317	542.887	996.472	11.3681	3033	1.41333	0.45094
299	736.672	544.06	996.536	11.3446	3033	1.24603	0.45094
300	733.026	545.234	996.6	11.3211	3033	1.07874	0.45094
301	730.889	545.527	996.637	11.31	3033	1.64128	0.45094
302	728.752	545.82	996.674	11.299	3033	2.20382	0.45094
303	726.615	546.114	996.712	11.2879	3033	2.76635	0.45094
304	724.477	546.407	996.749	11.2768	3033	3.32889	0.45094
305	722.34	546.7	996.786	11.2658	3033	3.89143	0.45094
306	718.173	549.802	990.991	11.3066	3033	3.38915	0.45094
307	714.006	552.903	985.195	11.3473	3033	2.88687	0.45094
308	709.839	556.005	979.399	11.3881	3033	2.38459	0.45094
309	705.672	559.106	973.604	11.4289	3033	1.88231	0.45094
310	701.505	562.207	967.808	11.4697	3033	1.38003	0.45094
311	699.451	564.051	967.844	11.453	3033	1.25589	0.45094
312	697.398	565.896	967.88	11.4363	3033	1.13175	0.45094
313	695.345	567.74	967.915	11.4196	3033	1.00761	0.45094
314	693.292	569.584	967.951	11.4029	3033	0.883464	0.45094
315	691.238	571.428	967.987	11.3862	3033	0.759323	0.45094
316	689.897	572.14	968.011	11.3466	3033	0.859515	0.45094
317	688.556	572.853	968.034	11.3071	3033	0.959707	0.45094
318	687.215	573.565	968.057	11.2675	3033	1.0599	0.45094
319	685.875	574.278	968.081	11.228	3033	1.16009	0.45094
320	684.534	574.99	968.104	11.1884	3033	1.26028	0.45094
321	682.816	576.834	968.134	11.2119	3033	1.16532	0.45094
322	681.097	578.678	968.164	11.2353	3033	1.07036	0.45094
323	679.379	580.522	968.194	11.2588	3033	0.975398	0.45094
324	677.661	582.366	968.224	11.2822	3033	0.880437	0.45094
325	675.943	584.21	968.254	11.3057	3033	0.785475	0.45094
326	674.854	585.342	968.273	11.3462	3033	0.759313	0.45094
327	673.764	586.474	968.292	11.3868	3033	0.733151	0.45094
328	672.675	587.605	968.311	11.4273	3033	0.706989	0.45094
329	671.585	588.737	968.33	11.4678	3033	0.680827	0.45094
330	670.496	589.868	968.349	11.5084	3033	0.654665	0.45094
331	669.49	590.707	968.367	11.4775	3033	0.683047	0.45094
332	668.484	591.545	968.384	11.4466	3033	0.71143	0.45094
333	667.479	592.383	968.402	11.4157	3033	0.739812	0.45094
334	666.473	593.221	968.419	11.3848	3033	0.768195	0.45094
335	665.467	594.059	968.437	11.3539	3033	0.796577	0.45094
336	665.509	592.467	968.436	11.3543	3033	0.771179	0.45094
337	665.551	590.874	968.436	11.3548	3033	0.745781	0.45094
338	665.593	589.282	968.435	11.3552	3033	0.720383	0.45094
339	665.635	587.689	968.434	11.3556	3033	0.694985	0.45094
340	665.677	586.096	968.433	11.3561	3033	0.669587	0.45094
341	664.42	585.635	968.455	11.3477	3033	0.669587	0.45094
342	663.162	585.174	968.477	11.3394	3033	0.669587	0.45094
343	661.905	584.713	968.499	11.331	3033	0.669587	0.45094
344	660.648	584.252	968.521	11.3227	3033	0.669587	0.45094
345	659.391	583.791	968.543	11.3143	3033	0.669587	0.45094
346	658.134	583.33	968.565	11.3372	3033	0.824336	0.45094
347	656.877	582.869	968.587	11.36	3033	0.979085	0.45094
348	655.62	582.408	968.609	11.3828	3033	1.13383	0.45094
349	654.363	581.947	968.631	11.4057	3033	1.28858	0.45094
350	653.105	581.486	968.653	11.4285	3033	1.44333	0.45094
351	650.507	582.744	968.698	11.4138	3033	1.40251	0.45094
352	647.909	584.001	968.743	11.3991	3033	1.36168	0.45094
353	645.311	585.258	968.789	11.3843	3033	1.32085	0.45094
354	642.713	586.516	968.834	11.3696	3033	1.28003	0.45094
355	640.115	587.773	968.88	11.3548	3033	1.2392	0.45094
356	637.643	587.94	968.923	11.3821	3033	1.19711	0.45094
357	635.17	588.108	968.966	11.4094	3033	1.15501	0.45094
358	632.698	588.276	969.009	11.4366	3033	1.11292	0.45094
359	630.226	588.443	969.052	11.4639	3033	1.07083	0.45094
360	627.753	588.611	969.095	11.4912	3033	1.02873	0.45094
361	625.7	588.485	969.131	11.4809	3033	0.915285	0.45094
362	623.647	588.36	969.167	11.4707	3033	0.801837	0.45094
363	621.593	588.234	969.203	11.4604	3033	0.688389	0.45094
364	619.54	588.108	969.239	11.4502	3033	0.574941	0.45094
365	617.487	587.982	969.274	11.4399	3033	0.461493	0.45094
366	618.409	588.024	969.258	11.4369	3033	1.02397	0.45094
367	619.331	588.066	969.242	11.4339	3033	1.58644	0.45094
368	620.252	588.108	969.226	11.4309	3033	2.14891	0.45094
369	621.174	588.15	969.21	11.4279	3033	2.71139	0.45094
370	622.096	588.192	969.194	11.4248	3033	3.27386	0.45094
371	625.628	587.018	974.582	11.462	3033	2.79754	0.45094
372	629.159	585.845	979.969	11.4992	3033	2.32122	0.45094
373	632.69	584.671	985.357	11.5363	3033	1.8449	0.45094
374	636.221	583.498	990.744	11.5735	3033	1.36858	0.45094
375	639.752	582.324	996.132	11.6106	3033	0.892263	0.45094
376	637.992	582.618	996.163	11.6075	3033	1.16958	0.45094
377	636.232	582.911	996.193	11.6044	3033	1.44689	0.45094
378	634.473	583.205	996.224	11.6012	3033	1.72421	0.45094
379	632.713	583.498	996.255	11.5981	3033	2.00152	0.45094
380	630.953	583.791	996.285	11.595	3033	2.27884	0.45094
381	628.884	586.935	985.842	11.5698	3033	2.41746	0.45094
382	632.865	586.516	985.773	11.4743	3033	2.55609	0.45094
383	627.208	585.468	985.872	11.4027	3033	2.69471	0.45094
384	627.836	588.611	985.861	11.3536	3033	2.83334	0.45094
385	648.449	570.38	1002.06	11.7178	3033	2.97196	0.45094
386	653.687	567.572	1001.97	11.7321	3033	2.53804	0.45094
387	658.925	564.764	1001.88	11.7464	3033	2.10412	0.45094
388	664.163	561.956	1001.78	11.7607	3033	1.67019	0.45094
389	669.401	559.148	1001.69	11.775	3033	1.23627	0.45094
390	674.639	556.34	1001.6	11.7893	3033	0.802345	0.45094
391	675.854	555.292	1001.58	11.8087	3033	0.729888	0.45094
392	677.069	554.244	1001.56	11.828	3033	0.657431	0.45094
393	678.285	553.197	1001.54	11.8474	3033	0.584975	0.45094
394	679.5	552.149	1001.52	11.8667	3033	0.512518	0.45094
395	680.715	551.101	1001.49	11.8861	3033	0.440061	0.45094
396	680.715	551.981	1001.49	11.8442	3033	0.507627	0.45094
397	680.715	552.861	1001.49	11.8024	3033	0.575193	0.45094
398	680.715	553.741	1001.49	11.7606	3033	0.642759	0.45094
399	680.715	554.622	1001.49	11.7188	3033	0.710325	0.45094
400	680.715	555.502	1001.49	11.677	3033	0.777891	0.45094
401	679.332	554.789	1001.52	11.7148	3033	0.895633	0.45094
402	677.949	554.077	1001.54	11.7527	3033	1.01337	0.45094
403	676.567	553.364	1001.57	11.7906	3033	1.13112	0.45094
404	675.184	552.652	1001.59	11.8285	3033	1.24886	0.45094
405	673.801	551.939	1001.62	11.8664	3033	1.3666	0.45094
406	671.58	550.347	1001.65	11.9426	3033	1.34821	0.45094
407	669.359	548.754	1001.69	12.0188	3033	1.32983	0.45094
408	667.138	547.161	1001.73	12.0951	3033	1.31144	0.45094
409	664.917	545.569	1001.77	12.1713	3033	1.29305	0.45094
410	662.696	543.976	1001.81	12.2475	3033	1.27466	0.45094
411	660.853	545.737	1001.84	12.2159	3033	1.16826	0.45094
412	659.009	547.497	1001.87	12.1844	3033	1.06186	0.45094
413	657.165	549.257	1001.91	12.1528	3033	0.955459	0.45094
414	655.321	551.017	1001.94	12.1212	3033	0.849059	0.45094
415	653.477	552.777	1001.97	12.0897	3033	0.742658	0.45094
416	652.053	553.197	1002	12.0987	3033	0.845939	0.45094
417	650.628	553.616	1002.02	12.1078	3033	0.94922	0.45094
418	649.203	554.035	1002.04	12.1169	3033	1.0525	0.45094
419	647.778	554.454	1002.07	12.126	3033	1.15578	0.45094
420	646.354	554.873	1002.09	12.1351	3033	1.25906	0.45094
421	643.965	554.077	1002.14	12.1043	3033	1.30611	0.45094
422	641.577	553.28	1002.18	12.0736	3033	1.35316	0.45094
423	639.188	552.484	1002.22	12.0428	3033	1.40021	0.45094
424	636.799	551.688	1002.26	12.012	3033	1.44726	0.45094
425	634.411	550.892	1002.3	11.9813	3033	1.49431	0.45094
426	637.302	550.137	1002.25	11.9837	3033	1.5057	0.45094
427	640.194	549.383	1002.2	11.9861	3033	1.51709	0.45094
428	643.085	548.628	1002.15	11.9884	3033	1.52848	0.45094
429	645.977	547.874	1002.1	11.9908	3033	1.53987	0.45094
430	648.868	547.12	1002.05	11.9932	3033	1.55126	0.45094
431	646.569	546.784	999.995	11.992	3033	1.28879	0.45094
432	644.269	546.449	997.939	11.9908	3033	1.02633	0.45094
433	641.97	546.114	995.884	11.9896	3033	0.76386	0.45094
434	639.67	545.778	993.828	11.9883	3033	0.501394	0.45094
435	637.371	545.443	991.772	11.9871	3033	0.238927	0.45094
436	636.91	545.317	991.78	12.0531	3033	0.238927	0.45094
437	636.449	545.192	991.788	12.119	3033	0.238927	0.45094
438	635.988	545.066	991.796	12.185	3033	0.238927	0.45094
439	635.527	544.94	991.804	12.2509	3033	0.238927	0.45094
440	635.066	544.814	991.812	12.3169	3033	0.238927	0.45094

[truncated: 9 more sheets: D221, D2211, D2212, D222, D2221, D22211, D22212, D2222, Mother]
