# Supplementary material for: Early coordination of cell migration and cardiac fate determination during mammalian gastrulation
Source: EMBO J. 2025 May 13;44(12):3327–59. doi: 10.1038/s44318-025-00441-0 (PMC12170898; doi:10.1038/s44318-025-00441-0)
Supplement: Supplementary file 27 — Source data Fig. 11 [file 44318_2025_441_MOESM27_ESM.zip › Source Data Fig. 11/11D/Fig.11D.xlsx]

## Sheet: Sheet1
Fig 11D - Tortuosity:	LV/AVC = 0.75 ± 0.15 (n=272)
	Pericardium = 0.68 ± 0.11 (n=65)
	ExEm = 0.63 ± 0.13 (n=168)

## Sheet: Fig.11D_raw
Unique_Name	Tortuosity	Movie	Fate
Mother_7	0.511752	JSQH317	Endoderm
Mother_10	0.579371	JSQH317	Endoderm
Mother_15	0.599435	JSQH317	Bi
Mother_236	0.582174	JSQH317	LV
Mother_319	0.435104	JSQH317	LV
Mother_395	0.392097	JSQH317	Bi
Mother_453	0.448446	JSQH317	Bi
Mother_605	0.156812	JSQH317	ExEMeso
Mother_678	0.445007	JSQH317	Pericardium
Mother_867	0.985116	JSQH317	ExEMeso
Mother_1171	1	JSQH317	Bi
Mother_1343	0.537198	JSQH317	ExEMeso
D1_1171	0.43153	JSQH317	ExEMeso
D2_1171	0.396427	JSQH317	Bi
D1_867	0.281496	JSQH317	ExEMeso
D2_867	0.106937	JSQH317	ExEMeso
Mother_1526	0.382908	JSQH317	ExEMeso
Mother_199	0.524202	JSQH176	LV
Mother_238	0.913358	JSQH176	Bi
Mother_357	0.212983	JSQH176	Pericardium
Mother_430	0.787484	JSQH176	LV
Mother_466	0.310124	JSQH176	Endocardium
Mother_486	0.841785	JSQH176	ExEMeso
Mother_798	0.404104	JSQH176	LV
Mother_947	0.640167	JSQH176	Endoderm
Mother_1059	0.417817	JSQH176	Pericardium
Mother_1099	0.293958	JSQH176	Pericardium
Mother_1301	0.696315	JSQH176	Pericardium
Mother_1373	0.331488	JSQH176	ExEMeso
Mother_1589	1	JSQH176	Bi
Mother_1629	0.296199	JSQH176	Bi
Mother_2014	0.373161	JSQH176	LV
Mother_2177	0.430722	JSQH176	ExEMeso
Mother_2460	0.326834	JSQH176	Bi
Mother_2636	0.594443	JSQH176	Endoderm
Mother_2642	0.478803	JSQH176	ExEMeso
Mother_2672	0.60374	JSQH176	ExEMeso
Mother_2757	0.323582	JSQH176	LV
Mother_3029	0.30032	JSQH176	ExEMeso
Mother_3033	0.650397	JSQH176	ExEMeso
Mother_3073	0.258287	JSQH176	ExEMeso
Mother_3080	0.117427	JSQH176	ExEMeso
Mother_3094	0.635812	JSQH176	ExEMeso
Mother_3173	0.556486	JSQH176	ExEMeso
Mother_3276	0.44379	JSQH176	Pericardium
Mother_3318	0.190726	JSQH176	Bi
Mother_3347	0.163411	JSQH176	ExEMeso
Mother_3349	0.307831	JSQH176	ExEMeso
Mother_3591	0.407571	JSQH176	Bi
Mother_3663	0.374372	JSQH176	LV
D1_486	0.379943	JSQH176	ExEMeso
Mother_1455	0.284465	JSQH317	ExEMeso
D1_1589	0.323699	JSQH176	Bi
D2_1589	0.444669	JSQH176	ExEMeso
D2_238	0.349931	JSQH176	ExEMeso
D1_2672	0.350094	JSQH176	ExEMeso
D2_2672	0.236809	JSQH176	ExEMeso
D1_3349	0.443699	JSQH176	ExEMeso
D2_3349	0.327596	JSQH176	ExEMeso
D1_430	0.425178	JSQH176	LV
D2_430	0.450869	JSQH176	LV
D1_1183	0.511467	JSQH176	LV
D1_1301	0.393419	JSQH176	Pericardium
D2_1301	0.412385	JSQH176	Pericardium
Mother_1249	0.884508	JSQH317	Bi
D1_3173	0.127077	JSQH176	ExEMeso
D2_3173	0.247543	JSQH176	ExEMeso
D1_3094	0.337738	JSQH176	ExEMeso
D2_3094	0.371041	JSQH176	ExEMeso
Mother_3952	0.32961	JSQH176	LV
D1_3033	0.282248	JSQH176	ExEMeso
D2_3033	0.206356	JSQH176	ExEMeso
Mother_3944	0.291693	JSQH176	LV
D1_3029	0.257756	JSQH176	ExEMeso
D2_3029	0.47788	JSQH176	ExEMeso
D1_1249	0.283257	JSQH317	Bi
D1_2642	0.283002	JSQH176	ExEMeso
D2_2642	0.368728	JSQH176	ExEMeso
D1_3276	0.194024	JSQH176	Pericardium
D2_3276	0.41393	JSQH176	Pericardium
D2_2303	0.627801	JSQH176	LV
D1_15	0.379908	JSQH317	LV
Mother_25	0.687165	JSQH194	Bi
Mother_99	0.403629	JSQH194	LV
Mother_1	0.38769	JSQH194	Bi
D2_453	0.366177	JSQH317	Bi
D1_605	0.281842	JSQH317	ExEMeso
D2_605	0.410034	JSQH317	ExEMeso
D1_1343	0.364032	JSQH317	ExEMeso
D2_1343	0.210996	JSQH317	ExEMeso
D1_798	0.471918	JSQH176	LV
D2_798	0.450942	JSQH176	LV
Mother_3945	0.410117	JSQH176	LV
D1_199	0.496603	JSQH176	LV
D2_199	0.526849	JSQH176	LV
D1_385	0.404065	JSQH317	LV
D1_357	0.477413	JSQH176	Pericardium
D2_357	0.638404	JSQH176	Pericardium
D1_319	0.437449	JSQH317	LV
D2_319	0.316674	JSQH317	LV
Mother_3578	0.568288	JSQH176	Bi
Mother_1397	0.70379	JSQH176	Bi
D1_3347	0.397137	JSQH176	ExEMeso
D2_3347	0.691946	JSQH176	ExEMeso
D1_395	0.490172	JSQH317	ExEMeso
D2_395	0.406895	JSQH317	LV
Mother_3951	0.481357	JSQH176	LV
D1_1	0.630634	JSQH194	LV
D2_1	0.573379	JSQH194	Bi
D1_25	0.639782	JSQH194	Endocardium
D2_25	0.598465	JSQH194	LV
D2_646	0.105042	JSQH317	ExEMeso
Mother_279	0.600079	JSQH173	ExEMeso
Mother_1946	0.764037	JSQH173	Bi
Mother_248	0.538326	JSQH173	ExEMeso
Mother_3216	0.714755	JSQH173	Atria
Mother_2816	0.714256	JSQH173	Bi
D1_10	0.780781	JSQH317	Endoderm
D2_10	0.723559	JSQH317	Endoderm
D1_2014	0.732099	JSQH176	LV
D2_2014	0.699236	JSQH176	LV
D1_236	0.413504	JSQH317	LV
D2_236	0.495891	JSQH317	LV
D11_867	0.563435	JSQH317	ExEMeso
D12_867	0.588262	JSQH317	ExEMeso
Mother_1391	0.57421	JSQH317	ExEMeso
D1_3080	0.685417	JSQH176	ExEMeso
D2_3080	0.684103	JSQH176	ExEMeso
D1_7	0.392252	JSQH317	Endoderm
D2_7	0.18912	JSQH317	Endoderm
D21_867	0.353265	JSQH317	ExEMeso
D22_867	0.844898	JSQH317	ExEMeso
D21_1171	0.56463	JSQH317	Bi
D22_1171	0.439027	JSQH317	ExEMeso
D1_3073	0.697464	JSQH176	ExEMeso
D2_3073	0.654724	JSQH176	ExEMeso
D1_1526	0.315196	JSQH317	ExEMeso
D2_1526	0.399651	JSQH317	ExEMeso
D1_2757	0.649835	JSQH176	LV
D2_2757	0.619172	JSQH176	LV
D1_678	0.340294	JSQH317	Pericardium
D2_678	0.341624	JSQH317	Pericardium
D11_1171	0.27197	JSQH317	ExEMeso
D12_1171	0.430059	JSQH317	ExEMeso
Mother_355	0.489712	JSQH176	LV
Mother_92	0.0178506	JSQH194	LV
D1_1059	0.618611	JSQH176	Pericardium
D2_1059	0.66457	JSQH176	Pericardium
D1_1099	0.554998	JSQH176	Pericardium
D2_1099	0.734591	JSQH176	Pericardium
D1_2460	0.782105	JSQH176	LV
D2_2460	0.347905	JSQH176	ExEMeso
D1_3663	0.600083	JSQH176	LV
D2_3663	0.610091	JSQH176	LV
D1_1391	0.485901	JSQH317	ExEMeso
D2_1391	0.606795	JSQH317	ExEMeso
D1_1629	0.300908	JSQH176	LV
D2_1629	0.318298	JSQH176	Endocardium
D1_129	0.603003	JSQH194	LV
D11_238	0.306448	JSQH176	LV
Mother_1471	0.392646	JSQH317	ExEMeso
D21_238	0.416541	JSQH176	ExEMeso
D22_238	0.339345	JSQH176	ExEMeso
D11_1183	0.588052	JSQH176	LV
D12_1183	0.724463	JSQH176	LV
D1_2177	0.171939	JSQH176	ExEMeso
D2_2177	0.342012	JSQH176	ExEMeso
D21_3349	0.618797	JSQH176	ExEMeso
D22_3349	0.395276	JSQH176	ExEMeso
D21_430	0.672298	JSQH176	LV
D22_430	0.558655	JSQH176	LV
D11_1589	0.288279	JSQH176	ExEMeso
D21_3029	0.526688	JSQH176	ExEMeso
D22_3029	0.2375	JSQH176	ExEMeso
D1_3944	0.49553	JSQH176	LV
D2_3944	0.623866	JSQH176	LV
D1_3949	0.760777	JSQH176	LV
D11_430	0.500459	JSQH176	LV
D12_430	0.482901	JSQH176	LV
D21_1589	0.403401	JSQH176	ExEMeso
D22_1589	0.603814	JSQH176	ExEMeso
D11_2672	0.578597	JSQH176	ExEMeso
D12_2672	0.688632	JSQH176	ExEMeso
D21_2672	0.832069	JSQH176	ExEMeso
D22_2672	0.586558	JSQH176	ExEMeso
D11_3173	0.358927	JSQH176	ExEMeso
D12_3173	0.473163	JSQH176	ExEMeso
D11_486	0.207206	JSQH176	ExEMeso
D12_486	0.166465	JSQH176	ExEMeso
D12_1589	0.494875	JSQH176	Endocardium
D11_3094	0.923634	JSQH176	ExEMeso
D12_3094	0.627978	JSQH176	ExEMeso
D1_3318	0.526612	JSQH176	ExEMeso
D1_466	0.366202	JSQH176	Endocardium
D2_466	0.302237	JSQH176	Endocardium
D1_1373	0.138054	JSQH176	ExEMeso
D2_1373	0.133808	JSQH176	ExEMeso
D1_2636	0.777708	JSQH176	Endoderm
D2_2636	0.811712	JSQH176	Endoderm
D22_1183	0.727991	JSQH176	LV
D21_2303	0.488642	JSQH176	LV
D22_2303	0.489077	JSQH176	LV
D21_3033	0.303758	JSQH176	ExEMeso
D22_3033	0.374284	JSQH176	ExEMeso
Mother_54	0.709786	JSQH194	Atria
Mother_1067	0.579716	JSQH317	ExEMeso
D11_3029	0.311291	JSQH176	ExEMeso
D12_3029	0.453908	JSQH176	ExEMeso
D21_3094	0.576656	JSQH176	ExEMeso
D22_3094	0.629408	JSQH176	ExEMeso
D12_1249	0.602248	JSQH317	Endothelial
Mother_48	0.722612	JSQH194	Atria
D22_1249	0.55967	JSQH317	LV
D11_2303	0.432326	JSQH176	LV
D1_1946	0.450324	JSQH173	Endocardium
D2_1946	0.441095	JSQH173	ExEMeso
D1_248	0.381455	JSQH173	ExEMeso
D2_248	0.546382	JSQH173	ExEMeso
Mother_814	0.669195	JSQH317	ExEMeso
D1_1455	0.738573	JSQH317	ExEMeso
D2_1455	0.545069	JSQH317	ExEMeso
D11_2642	0.349302	JSQH176	ExEMeso
D12_2642	0.348876	JSQH176	ExEMeso
Mother_3184	0.500395	JSQH176	ExEMeso
Mother_3595	0.923905	JSQH176	LV
D21_798	0.34703	JSQH176	LV
D22_798	0.432698	JSQH176	LV
D21_2642	0.43635	JSQH176	ExEMeso
D22_2642	0.375161	JSQH176	ExEMeso
D21_3276	0.523124	JSQH176	Pericardium
D22_3276	0.472272	JSQH176	Pericardium
Mother_19	0.325895	JSQH305	Pericardium
Mother_31	0.263274	JSQH305	Pericardium
Mother_34	0.330757	JSQH305	ExEMeso
Mother_43	0.214643	JSQH305	LV
Mother_88	0.591844	JSQH305	Endoderm
Mother_89	0.519903	JSQH305	Endoderm
Mother_105	0.276867	JSQH305	Pericardium
Mother_109	0.45982	JSQH305	Pericardium
Mother_174	0.125317	JSQH305	LV
Mother_237	0.449899	JSQH305	Bi
Mother_254	0.570117	JSQH305	LV
Mother_256	0.505498	JSQH305	Endocardium
Mother_424	0.232014	JSQH305	ExEMeso
Mother_506	0.393853	JSQH305	LV
Mother_508	0.330589	JSQH305	LV
Mother_624	0.302601	JSQH305	LV
Mother_671	0.12277	JSQH305	LV
Mother_8	0.515097	JSQH305	Atria
Mother_213	0.483626	JSQH305	Atria
Mother_374	0.390416	JSQH305	Atria
D11_798	0.414553	JSQH176	LV
D12_798	0.246478	JSQH176	LV
D21_605	0.527347	JSQH317	ExEMeso
D22_605	0.417577	JSQH317	ExEMeso
D2_2816	0.315019	JSQH173	LV
D1_2816	0.305981	JSQH173	ExEMeso
D1_279	0.368691	JSQH173	ExEMeso
D2_279	0.500387	JSQH173	ExEMeso
D11_3276	0.568412	JSQH176	Pericardium
D12_3276	0.435112	JSQH176	Pericardium
D1_947	0.773354	JSQH176	Endoderm
D2_947	0.798895	JSQH176	Endoderm
D1_1471	0.611416	JSQH317	ExEMeso
D2_1471	0.182356	JSQH317	ExEMeso
D1_1397	0.766201	JSQH176	Endothelial
D2_1397	0.617271	JSQH176	ExEMeso
Mother_2516	0.590661	JSQH176	LV
D11_15	0.371183	JSQH317	LV
D12_15	0.420109	JSQH317	LV
D11_385	0.368563	JSQH317	LV
D12_385	0.294409	JSQH317	LV
D11_453	0.321053	JSQH317	Pericardium
Mother_720	0.588969	JSQH317	ExEMeso
Mother_1420	1	JSQH317	ExEMeso
D21_199	0.441053	JSQH176	LV
D22_199	0.574895	JSQH176	LV
Mother_664	0.511816	JSQH305	LV
Mother_392	0.62314	JSQH317	ExEMeso
D12_139	0.432181	JSQH317	Endocardium
D1_1420	0.625908	JSQH317	ExEMeso
D2_1420	0.48292	JSQH317	ExEMeso
D11_199	0.528146	JSQH176	LV
D12_199	0.440578	JSQH176	LV
Mother_393	0.422606	JSQH305	LV
D11_319	0.304367	JSQH317	LV
D12_319	0.392655	JSQH317	LV
D1_237	0.479186	JSQH305	LV
D2_237	0.471767	JSQH305	Endocardium
D21_319	0.309488	JSQH317	LV
D22_319	0.350612	JSQH317	LV
D11_395	0.607805	JSQH317	ExEMeso
D12_395	0.428148	JSQH317	ExEMeso
D11_1343	0.326635	JSQH317	ExEMeso
D12_1343	0.418087	JSQH317	ExEMeso
D11_605	0.396613	JSQH317	ExEMeso
D12_605	0.455859	JSQH317	ExEMeso
Mother_1395	0.813261	JSQH317	ExEMeso
Mother_574	0.532554	JSQH173	Atria
D11_1301	0.614252	JSQH176	Pericardium
D12_1301	0.499254	JSQH176	Pericardium
D21_2014	0.520544	JSQH176	LV
D22_2014	0.584641	JSQH176	LV
D21_1	0.386502	JSQH194	ExEMeso
D22_1	0.528247	JSQH194	Endocardium
D21_395	0.235121	JSQH317	LV
D22_395	0.315975	JSQH317	LV
D1_1395	0.659031	JSQH317	ExEMeso
D2_1395	0.581319	JSQH317	ExEMeso
D1_3952	0.487341	JSQH176	LV
D2_3952	0.56269	JSQH176	LV
D2_3216	0.379086	JSQH173	Atria
D1_3216	0.462611	JSQH173	Atria
Mother_1963	0.365044	JSQH173	Atria
D21_25	0.664505	JSQH194	LV
D22_25	0.626672	JSQH194	LV
D111_867	0.30382	JSQH317	ExEMeso
D112_867	0.398713	JSQH317	ExEMeso
D121_867	0.463896	JSQH317	ExEMeso
D122_867	0.502847	JSQH317	ExEMeso
D1_355	0.296639	JSQH176	LV
D2_355	0.302295	JSQH176	LV
D11_1	0.717802	JSQH194	LV
D11_25	0.437921	JSQH194	Endocardium
D12_1	0.739176	JSQH194	LV
D12_25	0.320622	JSQH194	Endocardium
D21_1301	0.613526	JSQH176	Pericardium
D22_1301	0.622464	JSQH176	Pericardium
D11_2014	0.550522	JSQH176	LV
D12_2014	0.568788	JSQH176	LV
D1_3945	0.292945	JSQH176	LV
D2_3945	0.362803	JSQH176	LV
Mother_660	0.496066	JSQH305	LV
D21_236	0.364478	JSQH317	LV
D22_236	0.411383	JSQH317	LV
D1_392	0.658403	JSQH317	ExEMeso
D2_392	0.498649	JSQH317	ExEMeso
D21_453	0.4083	JSQH317	LV
D22_453	0.358375	JSQH317	Pericardium
D21_646	0.535916	JSQH317	ExEMeso
D22_646	0.560795	JSQH317	ExEMeso
D1_814	0.517227	JSQH317	ExEMeso
D2_814	0.465343	JSQH317	ExEMeso
D21_1526	0.264202	JSQH317	ExEMeso
D22_1526	0.188554	JSQH317	ExEMeso
D1_1067	0.281491	JSQH317	ExEMeso
D2_1067	0.437881	JSQH317	ExEMeso
D11_2757	0.592379	JSQH176	LV
D12_2757	0.546105	JSQH176	LV
D1_3664	0.6336	JSQH176	LV
D1_109	0.0183699	JSQH194	LV
D121_1171	0.258148	JSQH317	ExEMeso
D122_1171	0.657839	JSQH317	ExEMeso
D221_1171	0.422375	JSQH317	ExEMeso
D222_1171	0.64924	JSQH317	ExEMeso
D11_2460	0.557572	JSQH176	LV
D12_2460	0.518944	JSQH176	LV
D2_831	0.363166	JSQH317	LV
D11_1526	0.263909	JSQH317	ExEMeso
D12_1526	0.287585	JSQH317	ExEMeso
D1_3951	0.179632	JSQH176	LV
D2_3951	0.282944	JSQH176	LV
D1_393	0.204905	JSQH305	LV
D2_393	0.187218	JSQH305	LV
Mother_657	0.55433	JSQH305	Endocardium
D11_236	0.516319	JSQH317	LV
D12_236	0.557717	JSQH317	LV
D221_1520	0.502455	JSQH317	LV
D21_2460	0.318631	JSQH176	ExEMeso
D22_2460	0.439155	JSQH176	ExEMeso
D1_174	0.236164	JSQH305	LV
D2_174	0.208292	JSQH305	LV
D111_1171	0.295644	JSQH317	ExEMeso
D112_1171	0.160552	JSQH317	ExEMeso
D211_1171	0.211892	JSQH317	Endocardium
D212_1171	0.639102	JSQH317	ExEMeso
D21_2757	0.527176	JSQH176	LV
D22_2757	0.537687	JSQH176	LV
D11_3663	0.524128	JSQH176	LV
D12_3663	0.20763	JSQH176	LV
D1_39	0.646595	JSQH194	LV
D121_1520	0.489643	JSQH317	LV
D22_3591	0.450618	JSQH176	Pericardium
D1_508	0.212087	JSQH305	LV
D2_508	0.221637	JSQH305	LV
D1_92	0.0174438	JSQH194	LV
D2_92	0.0189602	JSQH194	LV
D11_357	0.669038	JSQH176	Pericardium
D12_357	0.69939	JSQH176	Pericardium
D11_1198	0.497048	JSQH176	LV
D1_2516	0.529348	JSQH176	LV
D2_2516	0.631861	JSQH176	LV
D1_506	0.227092	JSQH305	LV
D2_506	0.264777	JSQH305	LV
D112_1520	0.483555	JSQH317	LV
D111_238	0.260562	JSQH176	LV
D112_238	0.214262	JSQH176	LV
D121_238	0.165901	JSQH176	LV
D12_2112	0.63343	JSQH176	LV
D12_3146	0.641469	JSQH176	LV
D1_3595	0.509618	JSQH176	LV
D2_3595	0.434044	JSQH176	LV
D21_3663	0.223909	JSQH176	LV
D22_3663	0.299272	JSQH176	LV
D1_256	0.233234	JSQH305	Endocardium
D2_256	0.495813	JSQH305	Endocardium
D11_129	0.431108	JSQH194	LV
D12_129	0.442881	JSQH194	LV
D21_357	0.605314	JSQH176	Pericardium
D22_357	0.709582	JSQH176	Pericardium
D21_2177	0.23698	JSQH176	ExEMeso
D22_2177	0.290166	JSQH176	ExEMeso
Mother_2356	0.635277	JSQH173	Endothelial
D21_1391	0.322955	JSQH317	ExEMeso
D22_1391	0.5011	JSQH317	ExEMeso
D22_1198	0.457517	JSQH176	LV
D1_664	0.264664	JSQH305	LV
D2_664	0.289487	JSQH305	LV
D11_152	0.394007	JSQH176	Atria
D211_430	0.575036	JSQH176	LV
D212_430	0.467994	JSQH176	LV
D22_3949	0.538761	JSQH176	LV
D2_364	0.525989	JSQH305	Atria
Mother_1579	0.438518	JSQH173	Endothelial
D221_430	0.468975	JSQH176	LV
D222_430	0.443371	JSQH176	LV
D211_3029	0.572104	JSQH176	ExEMeso
D212_3029	0.49643	JSQH176	ExEMeso
D22_3318	0.575993	JSQH176	Endocardium
D11_3944	0.424338	JSQH176	LV
D12_3944	0.375653	JSQH176	LV
D1_34	0.381522	JSQH305	ExEMeso
D2_34	0.220225	JSQH305	ExEMeso
D1_254	0.257776	JSQH305	LV
D2_254	0.25814	JSQH305	LV
D11_1391	0.593732	JSQH317	ExEMeso
D12_1391	0.693115	JSQH317	ExEMeso
D21_1629	0.292635	JSQH176	Endocardium
D22_1629	0.352877	JSQH176	Endocardium
D11_2177	0.215702	JSQH176	ExEMeso
D12_2177	0.168317	JSQH176	ExEMeso
D221_2303	0.240075	JSQH176	LV
D222_2303	0.214175	JSQH176	LV
D1_3184	0.518844	JSQH176	ExEMeso
D2_3184	0.683451	JSQH176	ExEMeso
D11_3318	0.506351	JSQH176	ExEMeso
D12_3318	0.518782	JSQH176	ExEMeso
D111_1183	0.489962	JSQH176	LV
D112_1183	0.41004	JSQH176	LV
D121_1183	0.540004	JSQH176	LV
D122_1183	0.523756	JSQH176	LV
D211_1183	0.560278	JSQH176	LV
D121_2303	0.198693	JSQH176	LV
D111_2672	0.716955	JSQH176	ExEMeso
D112_2672	0.838869	JSQH176	ExEMeso
D111_3173	0.447398	JSQH176	ExEMeso
D112_3173	0.336472	JSQH176	ExEMeso
D21_3944	0.276314	JSQH176	LV
D22_3944	0.328189	JSQH176	LV
D11_3949	0.650388	JSQH176	LV
D12_3949	0.622917	JSQH176	LV
D221_238	0.0608567	JSQH176	ExEMeso
D222_238	0.177119	JSQH176	ExEMeso
D111_2303	0.237094	JSQH176	LV
D112_2303	0.241307	JSQH176	LV
D211_2303	0.201955	JSQH176	LV
D212_2303	0.130934	JSQH176	LV
D221_2672	0.538071	JSQH176	ExEMeso
D222_2672	0.741643	JSQH176	ExEMeso
D221_3276	0.500046	JSQH176	Pericardium
D222_3276	0.680723	JSQH176	Pericardium
D11_3591	0.487949	JSQH176	LV
D2_109	0.425709	JSQH305	Pericardium
D111_430	0.464392	JSQH176	LV
D112_430	0.335982	JSQH176	LV
D121_430	0.487213	JSQH176	LV
D122_430	0.316427	JSQH176	LV
D221_1183	0.395624	JSQH176	LV
D222_1183	0.536889	JSQH176	LV
D121_1589	0.389364	JSQH176	Endocardium
D122_1589	0.196675	JSQH176	Endocardium
D221_3033	0.37261	JSQH176	ExEMeso
D222_3033	0.435523	JSQH176	ExEMeso
D1_3578	0.376144	JSQH176	Pericardium
D2_3578	0.635459	JSQH176	ExEMeso
D1_424	0.738136	JSQH305	ExEMeso
D2_424	0.742404	JSQH305	ExEMeso
D211_238	0.399273	JSQH176	ExEMeso
D212_238	0.195339	JSQH176	ExEMeso
D11_466	0.442244	JSQH176	Endocardium
D12_466	0.465189	JSQH176	Endocardium
D111_798	0.296659	JSQH176	LV
D112_798	0.450422	JSQH176	LV
D1_1963	0.322	JSQH173	Atria
D2_1963	0.400031	JSQH173	Atria
D11_7	0.849911	JSQH317	Endoderm
D12_7	0.817065	JSQH317	Endoderm
D21_10	0.900014	JSQH317	Endoderm
D22_10	0.889001	JSQH317	Endoderm
D11_1629	0.372903	JSQH176	LV
D12_1629	0.449296	JSQH176	LV
D221_3029	0.185954	JSQH176	ExEMeso
D222_3029	0.216459	JSQH176	ExEMeso
D211_3033	0.402386	JSQH176	ExEMeso
D212_3033	0.362498	JSQH176	ExEMeso
D21_1455	0.748199	JSQH317	ExEMeso
D22_1455	0.687362	JSQH317	ExEMeso
D2_1518	0.421222	JSQH317	LV
D221_798	0.253461	JSQH176	LV
D222_798	0.293026	JSQH176	LV
D111_1589	0.415664	JSQH176	ExEMeso
D112_1589	0.403697	JSQH176	ExEMeso
D221_1589	0.82107	JSQH176	ExEMeso
D222_1589	0.768634	JSQH176	ExEMeso
D1_43	0.540997	JSQH305	LV
D2_43	0.749303	JSQH305	LV
D121_395	0.130921	JSQH317	ExEMeso
D122_395	0.708477	JSQH317	ExEMeso
D22_1946	0.207054	JSQH173	ExEMeso
D21_1946	0.238141	JSQH173	ExEMeso
D11_1059	0.0556175	JSQH176	Pericardium
D12_1059	0.19303	JSQH176	Pericardium
D21_1099	0.139912	JSQH176	Pericardium
D22_1099	0.237172	JSQH176	Pericardium
D122_3094	0.570557	JSQH176	ExEMeso
D1_88	0.772601	JSQH305	Endoderm
D2_88	0.811061	JSQH305	Endoderm
D121_1249	0.769842	JSQH317	Endothelial
D122_1249	0.784752	JSQH317	Endothelial
D21_466	0.441878	JSQH176	Endocardium
D22_466	0.325261	JSQH176	Endocardium
D121_486	0.290202	JSQH176	ExEMeso
D122_486	0.517162	JSQH176	ExEMeso
D121_798	0.411665	JSQH176	LV
D122_798	0.526703	JSQH176	LV
D121_2642	0.402121	JSQH176	ExEMeso
D122_2642	0.325682	JSQH176	ExEMeso
D221_2642	0.24269	JSQH176	ExEMeso
D222_2642	0.37269	JSQH176	ExEMeso
D111_3029	0.24538	JSQH176	ExEMeso
D112_3029	0.441131	JSQH176	ExEMeso
D1_574	0.463468	JSQH173	Atria
D2_574	0.506903	JSQH173	Atria
Mother_630	0.617109	JSQH305	ExEMeso
D1_213	0.467856	JSQH305	Atria
D2_213	0.527848	JSQH305	Atria
D21_7	0.788472	JSQH317	Endoderm
D22_7	0.814825	JSQH317	Endoderm
D11_10	0.878521	JSQH317	Endoderm
D12_10	0.898681	JSQH317	Endoderm
D211_798	0.299629	JSQH176	LV
D212_798	0.241188	JSQH176	LV
D21_1059	0.132328	JSQH176	Pericardium
D22_1059	0.0885453	JSQH176	Pericardium
D211_1589	0.270827	JSQH176	ExEMeso
D1_89	0.693067	JSQH305	Endoderm
D2_89	0.743978	JSQH305	Endoderm
D1_374	0.601302	JSQH305	Atria
D2_374	0.557411	JSQH305	Atria
D1_720	0.153651	JSQH317	ExEMeso
D2_720	0.169138	JSQH317	ExEMeso
D111_1249	0.494361	JSQH317	LV
D111_486	0.513463	JSQH176	ExEMeso
D112_486	0.556094	JSQH176	ExEMeso
D12_1946	0.336261	JSQH173	Endocardium
D11_1946	0.664276	JSQH173	Endocardium
D221_1249	0.587013	JSQH317	LV
D222_1249	0.557072	JSQH317	LV
D1_8	0.532533	JSQH305	Atria
D2_8	0.571424	JSQH305	Atria
D21_1397	0.816543	JSQH176	ExEMeso
D22_1397	0.807503	JSQH176	ExEMeso
D212_1589	0.333619	JSQH176	ExEMeso
D1_227	0.523089	JSQH305	Atria
D12_3943	0.164907	JSQH176	LV
D111_385	0.728806	JSQH317	LV
D112_385	0.679074	JSQH317	LV
D21_1471	0.462444	JSQH317	ExEMeso
D22_1471	0.480272	JSQH317	ExEMeso
D222_1523	0.600652	JSQH317	Endocardium
D12_2816	0.739005	JSQH173	ExEMeso
D11_2816	0.564779	JSQH173	ExEMeso
D211_605	0.483468	JSQH317	ExEMeso
D212_605	0.448408	JSQH317	ExEMeso
D11_1397	0.487919	JSQH176	Endothelial
D12_1397	0.563004	JSQH176	Endothelial
D21_2636	0.686989	JSQH176	Endoderm
D22_2636	0.663915	JSQH176	Endoderm
D1_19	0.472742	JSQH305	Pericardium
D2_19	0.366699	JSQH305	Pericardium
D1_31	0.749999	JSQH305	Pericardium
D2_31	0.678217	JSQH305	Pericardium
D21_2816	0.479138	JSQH173	LV
D22_2816	0.445502	JSQH173	LV
D121_15	0.660106	JSQH317	LV
D122_15	0.656629	JSQH317	LV
D212_139	0.398836	JSQH317	Endocardium
D221_319	0.571336	JSQH317	LV
D222_319	0.540871	JSQH317	LV
D121_385	0.641073	JSQH317	LV
D122_385	0.65248	JSQH317	LV
D11_678	0.53558	JSQH317	Pericardium
D12_678	0.630974	JSQH317	Pericardium
D11_2636	0.736197	JSQH176	Endoderm
D12_2636	0.829072	JSQH176	Endoderm
D11_248	0.543886	JSQH173	ExEMeso
D12_248	0.398551	JSQH173	ExEMeso
D22_248	0.31952	JSQH173	ExEMeso
D21_248	0.278075	JSQH173	ExEMeso
D222_15	0.694628	JSQH317	LV
D221_139	0.516661	JSQH317	Endocardium
D21_814	0.407245	JSQH317	ExEMeso
D22_814	0.418338	JSQH317	ExEMeso
D11_1099	0.120857	JSQH176	Pericardium
D12_1099	0.243901	JSQH176	Pericardium
D111_15	0.742409	JSQH317	LV
D112_15	0.754917	JSQH317	LV
D211_319	0.750193	JSQH317	LV
D212_319	0.692807	JSQH317	LV
D111_395	0.7027	JSQH317	ExEMeso
D112_395	0.642224	JSQH317	ExEMeso
D21_678	0.551052	JSQH317	Pericardium
D22_678	0.504086	JSQH317	Pericardium
D21_1373	0.339493	JSQH176	ExEMeso
D22_1373	0.288171	JSQH176	ExEMeso
D21_3952	0.335951	JSQH176	LV
D22_3952	0.196185	JSQH176	LV
D221_395	0.662549	JSQH317	LV
D222_395	0.622113	JSQH317	LV
D221_605	0.434995	JSQH317	ExEMeso
D222_605	0.564258	JSQH317	ExEMeso
D12_279	0.554564	JSQH173	ExEMeso
D11_279	0.386818	JSQH173	ExEMeso
D1_105	0.61103	JSQH305	Pericardium
D2_105	0.638646	JSQH305	Pericardium
D211_15	0.511107	JSQH317	Endocardium
D1_2356	0.835464	JSQH173	Endothelial
D2_2356	0.758975	JSQH173	Endothelial
D11_3952	0.366576	JSQH176	LV
D12_3952	0.0455724	JSQH176	LV
D11_237	0.195441	JSQH305	LV
D12_237	0.229068	JSQH305	LV
D111_319	0.42551	JSQH317	LV
D112_319	0.484553	JSQH317	LV
D121_319	0.750016	JSQH317	LV
D122_319	0.850655	JSQH317	LV
D211_199	0.691538	JSQH176	LV
D212_199	0.653825	JSQH176	LV
D221_199	0.344865	JSQH176	LV
D222_199	0.55652	JSQH176	LV
D21_279	0.536177	JSQH173	ExEMeso
D22_279	0.577528	JSQH173	ExEMeso
D1_1570	0.553591	JSQH173	Endocardium
D21_256	0.167354	JSQH305	Endocardium
D22_256	0.478651	JSQH305	Endocardium
D2_99	0.614761	JSQH194	LV
D121_605	0.220586	JSQH317	ExEMeso
D122_605	0.290623	JSQH317	ExEMeso
D21_1395	0.796258	JSQH317	ExEMeso
D22_1395	0.703032	JSQH317	ExEMeso
D11_3664	0.455396	JSQH176	LV
D12_3664	0.695169	JSQH176	LV
D21_3945	0.521092	JSQH176	LV
D22_3945	0.365383	JSQH176	LV
D21_237	0.472052	JSQH305	Endocardium
D22_237	0.122148	JSQH305	Endocardium
D1_1950	0.563354	JSQH173	Atria
D1_99	0.495101	JSQH194	LV
D211_395	0.483097	JSQH317	LV
D212_395	0.673525	JSQH317	LV
D111_605	0.470896	JSQH317	ExEMeso
D112_605	0.479919	JSQH317	ExEMeso
D121_1	0.655287	JSQH194	LV
D122_1	0.71142	JSQH194	LV
D121_236	0.745347	JSQH317	LV
D122_236	0.672544	JSQH317	LV
D211_236	0.509801	JSQH317	LV
D212_236	0.657288	JSQH317	LV
D11_1373	0.359349	JSQH176	ExEMeso
D12_1373	0.522166	JSQH176	ExEMeso
D21_3216	0.62055	JSQH173	Atria
D22_3216	0.643488	JSQH173	Atria
D121_139	0.566779	JSQH317	Endocardium
D122_139	0.4309	JSQH317	Endocardium
D11_3945	0.558932	JSQH176	LV
Mother_557	0.437175	JSQH305	Atria
D11_392	0.708956	JSQH317	ExEMeso
D12_392	0.719422	JSQH317	ExEMeso
D211_1526	0.745639	JSQH317	ExEMeso
D212_1526	0.464897	JSQH317	ExEMeso
D11_355	0.602771	JSQH176	LV
D12_355	0.42152	JSQH176	LV
D21_355	0.617002	JSQH176	LV
D22_355	0.607463	JSQH176	LV
D12_3945	0.529652	JSQH176	LV
D211_1	0.555781	JSQH194	ExEMeso
D212_1	0.218663	JSQH194	ExEMeso
D21_665	0.298064	JSQH305	Atria
D11_109	0.59743	JSQH194	LV
D12_109	0.737826	JSQH194	LV
D21_392	0.956971	JSQH317	ExEMeso
D22_392	0.508686	JSQH317	ExEMeso
D221_2460	0.636926	JSQH176	ExEMeso
D222_2460	0.551622	JSQH176	ExEMeso
D121_2757	0.428318	JSQH176	LV
D122_2757	0.357214	JSQH176	LV
D1_2767	0.504422	JSQH173	Endocardium
D221_236	0.849578	JSQH317	LV
D222_236	0.729041	JSQH317	LV
D11_814	0.990508	JSQH317	ExEMeso
D12_814	0.917855	JSQH317	ExEMeso
D111_3663	0.312799	JSQH176	LV
D112_3663	0.16636	JSQH176	LV
D12_3216	0.452667	JSQH173	Atria
D11_3216	0.606407	JSQH173	Atria
D2_2750	0.581054	JSQH173	Atria
D2_666	0.283672	JSQH305	LV
D2_670	0.282568	JSQH305	Atria
Mother_1586	0.555465	JSQH173	Atria
D111_1	0.591611	JSQH194	LV
D112_1	0.562549	JSQH194	LV
D21_92	0.861145	JSQH194	LV
D22_92	0.883508	JSQH194	LV
D221_1	0.988214	JSQH194	Endocardium
D221_25	0.461477	JSQH194	LV
D222_1	0.511382	JSQH194	Endocardium
D222_25	0.405389	JSQH194	LV
D121_3146	0.899661	JSQH176	LV
D122_3146	0.639819	JSQH176	LV
D11_92	0.776842	JSQH194	LV
D12_92	0.763551	JSQH194	LV
D1_1579	0.511507	JSQH173	Endothelial
D2_1579	0.638065	JSQH173	Endothelial
D211_25	1	JSQH194	LV
D212_25	1	JSQH194	LV
D111_152	0.569664	JSQH176	Atria
D112_152	0.511113	JSQH176	Atria
D211_2460	0.780994	JSQH176	ExEMeso
D212_2460	0.920964	JSQH176	ExEMeso
D2221_1183	0.516336	JSQH176	LV
D2222_1183	0.71373	JSQH176	LV
D21_2516	0.395813	JSQH176	LV
D22_2516	0.485138	JSQH176	LV
D121_199	0.710792	JSQH176	LV
D122_199	0.721205	JSQH176	LV
D2_486	0.448138	JSQH305	Atria
D11_84	0.289176	JSQH194	Atria
D111_2460	1	JSQH176	LV
D112_2460	1	JSQH176	LV
D21_3595	1	JSQH176	LV
D22_3595	1	JSQH176	LV
D11_3951	1	JSQH176	LV
D12_3951	1	JSQH176	LV
D21_118	0.334501	JSQH305	Atria
D1_74	0.513435	JSQH194	Atria
D21_393		JSQH305	LV
D22_393		JSQH305	LV
D21_664		JSQH305	LV
D22_664		JSQH305	LV
D1_48	0.397355	JSQH194	Atria
D2_48	0.312829	JSQH194	Atria
Mother_375	0.358269	JSQH305	Atria
D1_54	0.418304	JSQH194	Atria
D2_54	0.438838	JSQH194	Atria
D12_64	0.626327	JSQH305	Atria
D21_364	0.601969	JSQH305	Atria
D22_364	0.526551	JSQH305	Atria
D21_1963	0.488681	JSQH173	Atria
D22_1963	0.335884	JSQH173	Atria
D12_1963	0.291645	JSQH173	Atria
D11_1963	0.392977	JSQH173	Atria
D1_557	0.530475	JSQH305	Atria
D2_557	0.554078	JSQH305	Atria
D11_374	0.362254	JSQH305	Atria
D12_374	0.343727	JSQH305	Atria
D21_574	0.369241	JSQH173	Atria
D11_574	0.413563	JSQH173	Atria
D12_574	0.304599	JSQH173	Atria
D22_574	0.486791	JSQH173	Atria
D12_217	0.509013	JSQH305	Atria
D21_374	0.313693	JSQH305	Atria
D22_374	0.467692	JSQH305	Atria
D11_213	0.624965	JSQH305	Atria
D12_213	0.55866	JSQH305	Atria
D12_879	0.463681	JSQH173	Atria
D11_227	0.298955	JSQH305	Atria
D12_227	0.234616	JSQH305	Atria
Mother_659	0.175507	JSQH305	Atria
D21_8	0.586184	JSQH305	Atria
D22_8	0.669456	JSQH305	Atria
D11_8	0.637927	JSQH305	Atria
D12_8	0.55071	JSQH305	Atria
D21_213	0.64801	JSQH305	Atria
D22_213	0.58377	JSQH305	Atria
D212_3216	0.57476	JSQH173	Atria
D211_3216	0.489754	JSQH173	Atria
D11_1950	0.412056	JSQH173	Atria
D12_1950	0.341347	JSQH173	Atria
D211_665	0.44714	JSQH305	Atria
D212_665	0.484782	JSQH305	Atria
D122_3216	0.537172	JSQH173	Atria
D121_3216	0.817192	JSQH173	Atria
D11_1586	0.686858	JSQH173	Atria
D22_1586	0.712353	JSQH173	Atria
D111_3216	0.761628	JSQH173	Atria
D112_3216	0.849689	JSQH173	Atria
D222_3216	0.736323	JSQH173	Atria
D221_3216	0.509831	JSQH173	Atria
D21_486	0.558164	JSQH305	Atria
D22_486	0.497317	JSQH305	Atria
D21_670	0.685151	JSQH305	Atria
D22_670	0.461872	JSQH305	Atria
D22_2750	0.885473	JSQH173	Atria
D21_2750	0.691784	JSQH173	Atria
_8		JSQH305	Atria
D11_74	0.814772	JSQH194	Atria
D12_74	0.853519	JSQH194	Atria
D1_375	0.579209	JSQH305	Atria
D2_375	0.911384	JSQH305	Atria
D111_84	0.473958	JSQH194	Atria
D112_84	0.562416	JSQH194	Atria
D211_118	0.592267	JSQH305	Atria
D212_118	0.64883	JSQH305	Atria
D1_659	0.22387	JSQH305	Atria
D2_659	0.878536	JSQH305	Atria
D21_54	0.434104	JSQH194	Atria
D22_54	0.778554	JSQH194	Atria
D122_118	1	JSQH305	Atria
D11_54	1	JSQH194	Atria
D12_54	1	JSQH194	Atria
