# Supplementary material for: Early coordination of cell migration and cardiac fate determination during mammalian gastrulation
Source: EMBO J. 2025 May 13;44(12):3327–59. doi: 10.1038/s44318-025-00441-0 (PMC12170898; doi:10.1038/s44318-025-00441-0)
Supplement: Supplementary file 28 — EV and Appendix Figure Source Data [file 44318_2025_441_MOESM28_ESM.zip]

Archive with 105 entries (75 files):
- Source Data for expanded views and appendix/
- Source Data for expanded views and appendix/.DS_Store
- __MACOSX/Source Data for expanded views and appendix/._.DS_Store
- Source Data for expanded views and appendix/Source Data Fig. EV1/
- Source Data for expanded views and appendix/Source Data Appendix Fig. S5/
- __MACOSX/Source Data for expanded views and appendix/._Source Data Appendix Fig. S5
- Source Data for expanded views and appendix/Source Data Appendix Fig. S2/
- Source Data for expanded views and appendix/Source Data Appendix Fig. S11/
- Source Data for expanded views and appendix/Source Data Appendix Fig. S10/
- __MACOSX/Source Data for expanded views and appendix/._Source Data Appendix Fig. S10
- Source Data for expanded views and appendix/Source Data Appendix Fig. S9/
- __MACOSX/Source Data for expanded views and appendix/._Source Data Appendix Fig. S9
- Source Data for expanded views and appendix/Source Data Fig. EV3/
- Source Data for expanded views and appendix/Source Data Fig. EV4/
- __MACOSX/Source Data for expanded views and appendix/._Source Data Fig. EV4
- Source Data for expanded views and appendix/Source Data Fig. EV1/EV_Fig.1C.xlsx
- Source Data for expanded views and appendix/Source Data Appendix Fig. S5/.DS_Store
- __MACOSX/Source Data for expanded views and appendix/Source Data Appendix Fig. S5/._.DS_Store
- Source Data for expanded views and appendix/Source Data Appendix Fig. S5/A-D/
- Source Data for expanded views and appendix/Source Data Appendix Fig. S2/.DS_Store
- __MACOSX/Source Data for expanded views and appendix/Source Data Appendix Fig. S2/._.DS_Store
- Source Data for expanded views and appendix/Source Data Appendix Fig. S2/1A/
- Source Data for expanded views and appendix/Source Data Appendix Fig. S2/1B/
- Source Data for expanded views and appendix/Source Data Appendix Fig. S2/1C/
- Source Data for expanded views and appendix/Source Data Appendix Fig. S11/9B/
- Source Data for expanded views and appendix/Source Data Appendix Fig. S11/.DS_Store
- __MACOSX/Source Data for expanded views and appendix/Source Data Appendix Fig. S11/._.DS_Store
- Source Data for expanded views and appendix/Source Data Appendix Fig. S11/A/
- Source Data for expanded views and appendix/Source Data Appendix Fig. S10/.DS_Store
- __MACOSX/Source Data for expanded views and appendix/Source Data Appendix Fig. S10/._.DS_Store
- Source Data for expanded views and appendix/Source Data Appendix Fig. S10/A/
- Source Data for expanded views and appendix/Source Data Appendix Fig. S9/.DS_Store
- __MACOSX/Source Data for expanded views and appendix/Source Data Appendix Fig. S9/._.DS_Store
- Source Data for expanded views and appendix/Source Data Appendix Fig. S9/A'/
- Source Data for expanded views and appendix/Source Data Fig. EV3/EV 3A/
- Source Data for expanded views and appendix/Source Data Fig. EV3/EV 3C/
- Source Data for expanded views and appendix/Source Data Fig. EV3/EV 3B/
- Source Data for expanded views and appendix/Source Data Fig. EV4/.DS_Store
- __MACOSX/Source Data for expanded views and appendix/Source Data Fig. EV4/._.DS_Store
- Source Data for expanded views and appendix/Source Data Fig. EV4/EV 4I/
- Source Data for expanded views and appendix/Source Data Fig. EV4/EV 4G/
- Source Data for expanded views and appendix/Source Data Fig. EV4/EV 4A/
- Source Data for expanded views and appendix/Source Data Fig. EV4/EV 4F/
- Source Data for expanded views and appendix/Source Data Fig. EV4/EV 4H/
- Source Data for expanded views and appendix/Source Data Fig. EV4/EV 4J/
- Source Data for expanded views and appendix/Source Data Fig. EV4/EV 4C/
- Source Data for expanded views and appendix/Source Data Fig. EV4/EV 4D/
- Source Data for expanded views and appendix/Source Data Fig. EV4/EV 4E/
- Source Data for expanded views and appendix/Source Data Fig. EV4/EV 4B/
- Source Data for expanded views and appendix/Source Data Appendix Fig. S5/A-D/Appendix Fig. S5.xlsx
- __MACOSX/Source Data for expanded views and appendix/Source Data Appendix Fig. S5/A-D/._Appendix Fig. S5.xlsx
- Source Data for expanded views and appendix/Source Data Appendix Fig. S2/1A/1A.jpg
- Source Data for expanded views and appendix/Source Data Appendix Fig. S2/1B/1B.jpg
- Source Data for expanded views and appendix/Source Data Appendix Fig. S2/1C/1C_4.tif
- __MACOSX/Source Data for expanded views and appendix/Source Data Appendix Fig. S2/1C/._1C_4.tif
- Source Data for expanded views and appendix/Source Data Appendix Fig. S2/1C/1C_3.tif
- __MACOSX/Source Data for expanded views and appendix/Source Data Appendix Fig. S2/1C/._1C_3.tif
- Source Data for expanded views and appendix/Source Data Appendix Fig. S2/1C/1C_2.tif
- __MACOSX/Source Data for expanded views and appendix/Source Data Appendix Fig. S2/1C/._1C_2.tif
- Source Data for expanded views and appendix/Source Data Appendix Fig. S2/1C/1C_1.tif
- __MACOSX/Source Data for expanded views and appendix/Source Data Appendix Fig. S2/1C/._1C_1.tif
- Source Data for expanded views and appendix/Source Data Appendix Fig. S11/9B/Appendix Fig. S11B'.xlsx
- Source Data for expanded views and appendix/Source Data Appendix Fig. S11/9B/Appendix Fig. S11B''.xlsx
- Source Data for expanded views and appendix/Source Data Appendix Fig. S11/A/Appendix Fig. S11A'.xlsx
- Source Data for expanded views and appendix/Source Data Appendix Fig. S11/A/Appendix Fig. S11A''.xlsx
- Source Data for expanded views and appendix/Source Data Appendix Fig. S10/A/.DS_Store
- __MACOSX/Source Data for expanded views and appendix/Source Data Appendix Fig. S10/A/._.DS_Store
- Source Data for expanded views and appendix/Source Data Appendix Fig. S10/A/Appendix Fig. S10A.xlsx
- __MACOSX/Source Data for expanded views and appendix/Source Data Appendix Fig. S10/A/._Appendix Fig. S10A.xlsx
- Source Data for expanded views and appendix/Source Data Appendix Fig. S9/A'/Appendix Fig. S9A'.xlsx
- __MACOSX/Source Data for expanded views and appendix/Source Data Appendix Fig. S9/A'/._Appendix Fig. S9A'.xlsx
- Source Data for expanded views and appendix/Source Data Fig. EV3/EV 3A/EV Fig.3A'.xlsx
- Source Data for expanded views and appendix/Source Data Fig. EV3/EV 3C/EV Fig.3C.xlsx
- Source Data for expanded views and appendix/Source Data Fig. EV3/EV 3B/EV Fig.B'.xlsx
- Source Data for expanded views and appendix/Source Data Fig. EV4/EV 4I/EV Fig.4I'.xlsx
- Source Data for expanded views and appendix/Source Data Fig. EV4/EV 4I/EV Fig.4I''.xlsx
- Source Data for expanded views and appendix/Source Data Fig. EV4/EV 4I/EV Fig.4I.xlsx
- Source Data for expanded views and appendix/Source Data Fig. EV4/EV 4G/EV Fig.4G.xlsm
- Source Data for expanded views and appendix/Source Data Fig. EV4/EV 4G/EV Fig.4G''.xlsx
- Source Data for expanded views and appendix/Source Data Fig. EV4/EV 4G/EV Fig.4G'.xlsx
- Source Data for expanded views and appendix/Source Data Fig. EV4/EV 4A/EV Fig.4A.xlsx
- Source Data for expanded views and appendix/Source Data Fig. EV4/EV 4A/EV Fig.4A'.xlsx
- Source Data for expanded views and appendix/Source Data Fig. EV4/EV 4A/EV Fig.4A''.xlsx
- Source Data for expanded views and appendix/Source Data Fig. EV4/EV 4F/EV 4F.xlsx
- Source Data for expanded views and appendix/Source Data Fig. EV4/EV 4F/EV 4F'.xlsx
- Source Data for expanded views and appendix/Source Data Fig. EV4/EV 4F/EV 4F''.xlsx
- Source Data for expanded views and appendix/Source Data Fig. EV4/EV 4H/EV Fig.4H'.xlsx
- Source Data for expanded views and appendix/Source Data Fig. EV4/EV 4H/EV Fig.4H''.xlsx
- Source Data for expanded views and appendix/Source Data Fig. EV4/EV 4H/EV Fig.4H.xlsx
- Source Data for expanded views and appendix/Source Data Fig. EV4/EV 4J/EV Fig.4J'.xlsx
- Source Data for expanded views and appendix/Source Data Fig. EV4/EV 4J/EV Fig.4J.xlsx
- Source Data for expanded views and appendix/Source Data Fig. EV4/EV 4J/EV Fig.4J''.xlsx
- Source Data for expanded views and appendix/Source Data Fig. EV4/EV 4C/EV Fig.4C'.xlsx
- Source Data for expanded views and appendix/Source Data Fig. EV4/EV 4C/EV Fig.4C.xlsx
- Source Data for expanded views and appendix/Source Data Fig. EV4/EV 4C/EV Fig.4C''.xlsx
- Source Data for expanded views and appendix/Source Data Fig. EV4/EV 4D/EV Fig.4D''.xlsx
- Source Data for expanded views and appendix/Source Data Fig. EV4/EV 4D/EV Fig.4D.xlsx
- __MACOSX/Source Data for expanded views and appendix/Source Data Fig. EV4/EV 4D/._EV Fig.4D.xlsx
- Source Data for expanded views and appendix/Source Data Fig. EV4/EV 4D/EV Fig.4D'.xlsx
- Source Data for expanded views and appendix/Source Data Fig. EV4/EV 4E/EV Fig.4E''.xlsx
- Source Data for expanded views and appendix/Source Data Fig. EV4/EV 4E/EV Fig.4E'.xlsx
- Source Data for expanded views and appendix/Source Data Fig. EV4/EV 4E/EV Fig.4E.xlsx
- Source Data for expanded views and appendix/Source Data Fig. EV4/EV 4B/EV Fig.4B''.xlsx
- Source Data for expanded views and appendix/Source Data Fig. EV4/EV 4B/EV Fig.4B.xlsx
- Source Data for expanded views and appendix/Source Data Fig. EV4/EV 4B/EV Fig.4B'.xlsx
