# Supplementary material for: Early coordination of cell migration and cardiac fate determination during mammalian gastrulation
Source: EMBO J. 2025 May 13;44(12):3327–59. doi: 10.1038/s44318-025-00441-0 (PMC12170898; doi:10.1038/s44318-025-00441-0)
Supplement: Supplementary file 28 — EV and Appendix Figure Source Data [file 44318_2025_441_MOESM28_ESM.zip › Source Data for expanded views and appendix/Source Data Fig. EV1/EV_Fig.1C.xlsx]

## Sheet: MeanGFP
Movie	Movie_ID	Timepoint	Slice	MeanGFP	Average
5	M305	T0	0z	380.402	354.355
5	M305	T0	153z	373.255
5	M305	T0	182z	362.189
5	M305	T0	206z	301.574
4	M173	T0	155z	292.319	306.027
4	M173	T0	166z	316.528
4	M173	T0	170z	295.9
4	M173	T0	192z	319.36
3	M194	T0	0z	159.159	195.214
3	M194	T0	64z	245.722
3	M194	T0	77z	196.972
3	M194	T0	105z	179.003
2	M317	T0	0z	158.201	162.609
2	M317	T0	211z	160.261
2	M317	T0	240z	160.647
2	M317	T0	256z	171.328
1	M176	T0	0z	147.586	157.293
1	M176	T0	338z	152.454
1	M176	T0	353z	169.047
1	M176	T0	357z	160.086
