# Supplementary material for: Early coordination of cell migration and cardiac fate determination during mammalian gastrulation
Source: EMBO J. 2025 May 13;44(12):3327–59. doi: 10.1038/s44318-025-00441-0 (PMC12170898; doi:10.1038/s44318-025-00441-0)
Supplement: Supplementary file 28 — EV and Appendix Figure Source Data [file 44318_2025_441_MOESM28_ESM.zip › Source Data for expanded views and appendix/Source Data Appendix Fig. S5/A-D/Appendix Fig. S5.xlsx]

## Sheet: Movie 1
TIME	GFP	Fate	Norm_GFP
850	37.1775	BG	0.70679
851	37.1775	BG	0.70679
849	37.1381	BG	0.706041
848	37.0987	BG	0.705293
852	37.0666	BG	0.704682
847	37.0593	BG	0.704544
846	37.02	BG	0.703795
845	36.9806	BG	0.703047
853	36.9557	BG	0.702573
844	36.9412	BG	0.702298
843	36.9018	BG	0.70155
842	36.8624	BG	0.700801
854	36.8448	BG	0.700465
841	36.8231	BG	0.700052
840	36.7837	BG	0.699304
839	36.7443	BG	0.698555
855	36.7339	BG	0.698356
838	36.7049	BG	0.697807
837	36.6656	BG	0.697058
836	36.6262	BG	0.696309
856	36.623	BG	0.696248
835	36.5868	BG	0.695561
834	36.5474	BG	0.694812
857	36.512	BG	0.69414
833	36.508	BG	0.694063
832	36.4687	BG	0.693315
831	36.4293	BG	0.692566
858	36.4011	BG	0.692031
830	36.3899	BG	0.691818
829	36.3505	BG	0.691069
828	36.3112	BG	0.69032
859	36.2902	BG	0.689923
827	36.2718	BG	0.689572
826	36.2324	BG	0.688823
825	36.193	BG	0.688075
860	36.1793	BG	0.687814
824	36.1284	BG	0.686847
861	36.0684	BG	0.685706
823	36.0639	BG	0.685619
822	35.9993	BG	0.684391
862	35.9575	BG	0.683598
821	35.9347	BG	0.683163
820	35.8701	BG	0.681935
863	35.8466	BG	0.681489
819	35.8055	BG	0.680707
818	35.7409	BG	0.679479
864	35.7357	BG	0.679381
817	35.6763	BG	0.678251
865	35.6248	BG	0.677272
816	35.6117	BG	0.677024
815	35.5472	BG	0.675796
866	35.5139	BG	0.675164
814	35.4826	BG	0.674568
813	35.418	BG	0.67334
867	35.403	BG	0.673056
812	35.3534	BG	0.672112
868	35.2921	BG	0.670947
811	35.2888	BG	0.670884
810	35.2242	BG	0.669656
869	35.1812	BG	0.668839
809	35.1596	BG	0.668428
808	35.095	BG	0.6672
870	35.0703	BG	0.66673
750	35.0684	BG	0.666694
807	35.0305	BG	0.665973
975	35.0066	BG	0.665519
976	35.0066	BG	0.665519
977	35.0066	BG	0.665519
978	35.0066	BG	0.665519
979	35.0066	BG	0.665519
980	35.0066	BG	0.665519
981	35.0066	BG	0.665519
982	35.0066	BG	0.665519
983	35.0066	BG	0.665519
984	35.0066	BG	0.665519
985	35.0066	BG	0.665519
986	35.0066	BG	0.665519
987	35.0066	BG	0.665519
988	35.0066	BG	0.665519
989	35.0066	BG	0.665519
990	35.0066	BG	0.665519
991	35.0066	BG	0.665519
992	35.0066	BG	0.665519
993	35.0066	BG	0.665519
994	35.0066	BG	0.665519
995	35.0066	BG	0.665519
996	35.0066	BG	0.665519
997	35.0066	BG	0.665519
998	35.0066	BG	0.665519
999	35.0066	BG	0.665519
1000	35.0066	BG	0.665519
1001	35.0066	BG	0.665519
1002	35.0066	BG	0.665519
1003	35.0066	BG	0.665519
1004	35.0066	BG	0.665519
1005	35.0066	BG	0.665519
1006	35.0066	BG	0.665519
1007	35.0066	BG	0.665519
1008	35.0066	BG	0.665519
1009	35.0066	BG	0.665519
974	34.9987	BG	0.665369
973	34.9908	BG	0.665218
751	34.9842	BG	0.665094
972	34.9829	BG	0.665068
971	34.9749	BG	0.664917
970	34.967	BG	0.664767
806	34.9659	BG	0.664745
871	34.9594	BG	0.664622
969	34.9591	BG	0.664616
968	34.9512	BG	0.664466
967	34.9433	BG	0.664315
749	34.9427	BG	0.664304
966	34.9353	BG	0.664164
965	34.9274	BG	0.664014
964	34.9195	BG	0.663863
963	34.9116	BG	0.663713
962	34.9037	BG	0.663562
805	34.9013	BG	0.663517
752	34.9	BG	0.663493
961	34.8958	BG	0.663412
960	34.8878	BG	0.663261
959	34.8799	BG	0.663111
958	34.872	BG	0.66296
957	34.8641	BG	0.66281
956	34.8562	BG	0.662659
872	34.8485	BG	0.662514
955	34.8483	BG	0.662509
954	34.8403	BG	0.662358
804	34.8367	BG	0.662289
953	34.8324	BG	0.662208
952	34.8245	BG	0.662057
748	34.817	BG	0.661914
951	34.8166	BG	0.661907
753	34.8159	BG	0.661893
950	34.8087	BG	0.661756
949	34.8007	BG	0.661606
948	34.7928	BG	0.661455
947	34.7849	BG	0.661305
946	34.777	BG	0.661154
803	34.7721	BG	0.661061
945	34.7691	BG	0.661004
944	34.7612	BG	0.660853
943	34.7532	BG	0.660703
942	34.7453	BG	0.660552
873	34.7376	BG	0.660405
941	34.7374	BG	0.660401
754	34.7317	BG	0.660292
940	34.7295	BG	0.660251
939	34.7216	BG	0.6601
938	34.7137	BG	0.65995
802	34.7075	BG	0.659833
937	34.7057	BG	0.659799
936	34.6978	BG	0.659649
747	34.6912	BG	0.659524
935	34.6899	BG	0.659498
934	34.682	BG	0.659348
933	34.6741	BG	0.659197
932	34.6662	BG	0.659047
931	34.6582	BG	0.658896
930	34.6503	BG	0.658746
755	34.6475	BG	0.658692
801	34.6429	BG	0.658605
929	34.6424	BG	0.658595
928	34.6345	BG	0.658445
874	34.6267	BG	0.658297
927	34.6266	BG	0.658294
926	34.6186	BG	0.658144
925	34.6107	BG	0.657993
924	34.6028	BG	0.657843
923	34.5949	BG	0.657692
922	34.587	BG	0.657542
921	34.5791	BG	0.657391
800	34.5783	BG	0.657377
920	34.5711	BG	0.657241
746	34.5655	BG	0.657133
756	34.5633	BG	0.657091
919	34.5632	BG	0.65709
918	34.5553	BG	0.65694
917	34.5474	BG	0.656789
916	34.5395	BG	0.656638
915	34.5316	BG	0.656488
914	34.5236	BG	0.656337
913	34.5157	BG	0.656187
799	34.5138	BG	0.656149
912	34.5078	BG	0.656036
911	34.4999	BG	0.655886
910	34.492	BG	0.655735
909	34.4841	BG	0.655585
757	34.4791	BG	0.65549
908	34.4761	BG	0.655434
907	34.4682	BG	0.655284
906	34.4603	BG	0.655133
905	34.4524	BG	0.654983
798	34.4492	BG	0.654922
904	34.4445	BG	0.654832
745	34.4398	BG	0.654743
903	34.4365	BG	0.654682
902	34.4286	BG	0.654531
901	34.4207	BG	0.654381
900	34.4128	BG	0.65423
899	34.4125	BG	0.654224
898	34.4122	BG	0.654218
897	34.4118	BG	0.654212
896	34.4115	BG	0.654206
895	34.4112	BG	0.6542
894	34.4109	BG	0.654194
893	34.4106	BG	0.654188
892	34.4103	BG	0.654182
891	34.41	BG	0.654176
890	34.4096	BG	0.65417
889	34.4093	BG	0.654164
888	34.409	BG	0.654158
887	34.4087	BG	0.654152
886	34.4084	BG	0.654146
885	34.4081	BG	0.65414
884	34.4077	BG	0.654134
883	34.4074	BG	0.654128
882	34.4071	BG	0.654122
881	34.4068	BG	0.654116
880	34.4065	BG	0.65411
879	34.4062	BG	0.654104
878	34.4059	BG	0.654098
877	34.4055	BG	0.654092
876	34.4052	BG	0.654086
875	34.4049	BG	0.65408
758	34.3949	BG	0.65389
797	34.3846	BG	0.653694
796	34.32	BG	0.652466
744	34.3141	BG	0.652353
759	34.3107	BG	0.652289
795	34.2554	BG	0.651238
760	34.2265	BG	0.650689
794	34.1908	BG	0.65001
743	34.1883	BG	0.649963
761	34.1423	BG	0.649088
793	34.1262	BG	0.648782
742	34.0626	BG	0.647572
792	34.0616	BG	0.647554
762	34.0581	BG	0.647488
791	33.9971	BG	0.646326
700	33.9858	BG	0.646113
763	33.9739	BG	0.645887
741	33.9369	BG	0.645182
790	33.9325	BG	0.645099
699	33.9106	BG	0.644683
701	33.9034	BG	0.644546
764	33.8898	BG	0.644286
789	33.8679	BG	0.643871
698	33.8354	BG	0.643253
702	33.821	BG	0.642979
740	33.8111	BG	0.642792
765	33.8056	BG	0.642686
788	33.8033	BG	0.642643
697	33.7602	BG	0.641824
787	33.7387	BG	0.641415
703	33.7386	BG	0.641412
766	33.7214	BG	0.641085
739	33.6854	BG	0.640402
696	33.685	BG	0.640394
786	33.6741	BG	0.640187
704	33.6561	BG	0.639845
767	33.6372	BG	0.639485
695	33.6098	BG	0.638964
785	33.6095	BG	0.638959
705	33.5737	BG	0.638278
738	33.5597	BG	0.638011
768	33.553	BG	0.637884
784	33.5449	BG	0.637731
694	33.5346	BG	0.637535
706	33.4913	BG	0.636711
783	33.4804	BG	0.636503
769	33.4688	BG	0.636284
693	33.4594	BG	0.636105
737	33.434	BG	0.635621
782	33.4158	BG	0.635275
707	33.4089	BG	0.635144
770	33.3846	BG	0.634683
692	33.3842	BG	0.634675
781	33.3512	BG	0.634048
708	33.3264	BG	0.633577
691	33.309	BG	0.633245
736	33.3082	BG	0.633231
771	33.3004	BG	0.633083
780	33.2866	BG	0.63282
709	33.244	BG	0.63201
690	33.2338	BG	0.631816
779	33.222	BG	0.631592
772	33.2162	BG	0.631482
735	33.1825	BG	0.630841
710	33.1616	BG	0.630443
689	33.1586	BG	0.630386
778	33.1574	BG	0.630364
773	33.132	BG	0.629881
777	33.0928	BG	0.629136
688	33.0834	BG	0.628956
711	33.0792	BG	0.628876
734	33.0568	BG	0.62845
774	33.0478	BG	0.628281
776	33.0282	BG	0.627908
687	33.0082	BG	0.627527
712	32.9967	BG	0.627309
775	32.9637	BG	0.62668
686	32.933	BG	0.626097
733	32.931	BG	0.62606
713	32.9143	BG	0.625742
685	32.8578	BG	0.624667
714	32.8319	BG	0.624175
732	32.8053	BG	0.62367
684	32.7826	BG	0.623237
715	32.7495	BG	0.622608
683	32.7074	BG	0.621808
731	32.6796	BG	0.62128
716	32.667	BG	0.621041
682	32.6322	BG	0.620378
717	32.5846	BG	0.619474
681	32.5569	BG	0.618948
730	32.5539	BG	0.618889
718	32.5022	BG	0.617907
680	32.4817	BG	0.617518
729	32.4281	BG	0.616499
719	32.4198	BG	0.61634
679	32.4065	BG	0.616089
720	32.3373	BG	0.614773
678	32.3313	BG	0.614659
728	32.3024	BG	0.614109
677	32.2561	BG	0.613229
721	32.2549	BG	0.613206
676	32.1809	BG	0.6118
727	32.1767	BG	0.611719
722	32.1725	BG	0.611639
675	32.1057	BG	0.61037
723	32.0901	BG	0.610072
726	32.0509	BG	0.609329
674	32.0305	BG	0.60894
724	32.0076	BG	0.608505
673	31.9553	BG	0.60751
725	31.9252	BG	0.606938
672	31.8801	BG	0.606081
671	31.8049	BG	0.604651
670	31.7297	BG	0.603221
669	31.6545	BG	0.601791
668	31.5793	BG	0.600362
667	31.5041	BG	0.598932
666	31.4289	BG	0.597502
665	31.3537	BG	0.596073
664	31.2785	BG	0.594643
663	31.2033	BG	0.593213
662	31.1281	BG	0.591783
661	31.0529	BG	0.590354
660	30.9777	BG	0.588924
659	30.9025	BG	0.587494
658	30.8273	BG	0.586064
657	30.752	BG	0.584635
656	30.6768	BG	0.583205
655	30.6016	BG	0.581775
654	30.5264	BG	0.580346
653	30.4512	BG	0.578916
652	30.376	BG	0.577486
651	30.3008	BG	0.576056
650	30.2256	BG	0.574627
649	30.172	BG	0.573607
648	30.1183	BG	0.572586
647	30.0646	BG	0.571566
646	30.011	BG	0.570546
645	29.9573	BG	0.569526
644	29.9036	BG	0.568506
643	29.85	BG	0.567485
642	29.7963	BG	0.566465
641	29.7427	BG	0.565445
640	29.689	BG	0.564425
639	29.6353	BG	0.563405
638	29.5817	BG	0.562384
637	29.528	BG	0.561364
636	29.4743	BG	0.560344
635	29.4207	BG	0.559324
634	29.367	BG	0.558304
633	29.3134	BG	0.557283
632	29.2597	BG	0.556263
631	29.206	BG	0.555243
630	29.1524	BG	0.554223
629	29.0987	BG	0.553203
628	29.045	BG	0.552182
627	28.9914	BG	0.551162
626	28.9377	BG	0.550142
625	28.8841	BG	0.549122
624	28.8165	BG	0.547837
623	28.7489	BG	0.546552
622	28.6813	BG	0.545267
621	28.6137	BG	0.543982
620	28.5461	BG	0.542697
619	28.4785	BG	0.541412
618	28.4109	BG	0.540127
617	28.3433	BG	0.538842
616	28.2757	BG	0.537557
615	28.2081	BG	0.536272
614	28.1406	BG	0.534987
613	28.073	BG	0.533702
612	28.0054	BG	0.532417
611	27.9378	BG	0.531132
610	27.8702	BG	0.529847
609	27.8026	BG	0.528562
608	27.735	BG	0.527277
607	27.6674	BG	0.525992
606	27.5998	BG	0.524707
605	27.5322	BG	0.523422
604	27.4646	BG	0.522137
575	27.4416	BG	0.521699
574	27.4397	BG	0.521664
573	27.4379	BG	0.521629
572	27.4361	BG	0.521594
571	27.4342	BG	0.521559
570	27.4324	BG	0.521524
576	27.4317	BG	0.521511
569	27.4305	BG	0.521489
568	27.4287	BG	0.521454
567	27.4268	BG	0.521419
566	27.425	BG	0.521383
565	27.4232	BG	0.521348
577	27.4218	BG	0.521323
564	27.4213	BG	0.521313
563	27.4195	BG	0.521278
562	27.4176	BG	0.521243
561	27.4158	BG	0.521208
560	27.4139	BG	0.521173
559	27.4121	BG	0.521138
578	27.4119	BG	0.521135
558	27.4103	BG	0.521103
557	27.4084	BG	0.521068
556	27.4066	BG	0.521033
555	27.4047	BG	0.520998
554	27.4029	BG	0.520963
579	27.402	BG	0.520947
553	27.401	BG	0.520928
552	27.3992	BG	0.520893
551	27.3974	BG	0.520858
603	27.397	BG	0.520852
550	27.3955	BG	0.520823
580	27.3921	BG	0.520758
581	27.3822	BG	0.52057
582	27.3723	BG	0.520382
549	27.366	BG	0.520262
583	27.3624	BG	0.520194
584	27.3526	BG	0.520006
585	27.3427	BG	0.519818
548	27.3366	BG	0.519702
586	27.3328	BG	0.51963
602	27.3295	BG	0.519567
587	27.3229	BG	0.519442
588	27.313	BG	0.519254
547	27.3071	BG	0.519141
589	27.3031	BG	0.519066
590	27.2932	BG	0.518878
591	27.2833	BG	0.51869
546	27.2776	BG	0.518581
592	27.2734	BG	0.518502
593	27.2635	BG	0.518314
601	27.2619	BG	0.518282
594	27.2536	BG	0.518125
545	27.2481	BG	0.51802
595	27.2437	BG	0.517937
596	27.2338	BG	0.517749
597	27.224	BG	0.517561
544	27.2186	BG	0.51746
598	27.2141	BG	0.517373
599	27.2042	BG	0.517185
600	27.1943	BG	0.516997
543	27.1891	BG	0.516899
542	27.1597	BG	0.516339
541	27.1302	BG	0.515778
500	27.1277	BG	0.515731
499	27.111	BG	0.515414
501	27.1089	BG	0.515374
540	27.1007	BG	0.515218
498	27.0944	BG	0.515098
502	27.0901	BG	0.515017
497	27.0777	BG	0.514781
503	27.0714	BG	0.51466
539	27.0712	BG	0.514657
496	27.0611	BG	0.514465
504	27.0526	BG	0.514303
495	27.0444	BG	0.514148
538	27.0417	BG	0.514097
505	27.0338	BG	0.513947
494	27.0278	BG	0.513832
506	27.015	BG	0.51359
537	27.0122	BG	0.513536
493	27.0111	BG	0.513515
507	26.9963	BG	0.513233
492	26.9945	BG	0.513199
536	26.9828	BG	0.512976
491	26.9778	BG	0.512882
508	26.9775	BG	0.512876
490	26.9612	BG	0.512566
509	26.9587	BG	0.512519
535	26.9533	BG	0.512415
489	26.9445	BG	0.512249
510	26.94	BG	0.512162
488	26.9279	BG	0.511933
534	26.9238	BG	0.511855
511	26.9212	BG	0.511806
487	26.9113	BG	0.511616
512	26.9024	BG	0.511449
486	26.8946	BG	0.5113
533	26.8943	BG	0.511294
513	26.8837	BG	0.511092
485	26.878	BG	0.510983
514	26.8649	BG	0.510735
532	26.8648	BG	0.510734
484	26.8613	BG	0.510667
515	26.8461	BG	0.510378
483	26.8447	BG	0.510351
531	26.8353	BG	0.510173
482	26.828	BG	0.510034
516	26.8274	BG	0.510021
481	26.8114	BG	0.509718
517	26.8086	BG	0.509665
530	26.8059	BG	0.509613
480	26.7947	BG	0.509401
518	26.7898	BG	0.509308
479	26.7781	BG	0.509085
529	26.7764	BG	0.509052
519	26.7711	BG	0.508951
478	26.7614	BG	0.508768
520	26.7523	BG	0.508594
528	26.7469	BG	0.508492
477	26.7448	BG	0.508452
521	26.7335	BG	0.508237
476	26.7281	BG	0.508135
527	26.7174	BG	0.507931
522	26.7147	BG	0.507881
475	26.7115	BG	0.507819
474	26.7062	BG	0.507719
473	26.701	BG	0.507618
523	26.696	BG	0.507524
472	26.6957	BG	0.507518
471	26.6904	BG	0.507418
526	26.6879	BG	0.507371
470	26.6851	BG	0.507318
469	26.6799	BG	0.507218
524	26.6772	BG	0.507167
468	26.6746	BG	0.507117
467	26.6693	BG	0.507017
466	26.6641	BG	0.506917
465	26.6588	BG	0.506817
525	26.6584	BG	0.50681
464	26.6535	BG	0.506717
463	26.6483	BG	0.506617
462	26.643	BG	0.506516
461	26.6377	BG	0.506416
460	26.6324	BG	0.506316
459	26.6272	BG	0.506216
458	26.6219	BG	0.506116
457	26.6166	BG	0.506015
456	26.6114	BG	0.505915
455	26.6061	BG	0.505815
454	26.6008	BG	0.505715
453	26.5956	BG	0.505615
452	26.5903	BG	0.505515
451	26.585	BG	0.505414
450	26.5798	BG	0.505314
449	26.5615	BG	0.504967
448	26.5433	BG	0.50462
447	26.525	BG	0.504273
320	26.5188	BG	0.504156
319	26.5075	BG	0.503941
446	26.5068	BG	0.503926
321	26.5051	BG	0.503895
318	26.4962	BG	0.503727
322	26.4913	BG	0.503633
445	26.4885	BG	0.503579
317	26.485	BG	0.503512
323	26.4776	BG	0.503371
316	26.4737	BG	0.503297
444	26.4703	BG	0.503233
324	26.4638	BG	0.50311
315	26.4624	BG	0.503083
443	26.452	BG	0.502886
314	26.4511	BG	0.502868
325	26.4501	BG	0.502848
313	26.4398	BG	0.502653
326	26.4363	BG	0.502587
442	26.4338	BG	0.502539
312	26.4285	BG	0.502439
327	26.4225	BG	0.502325
311	26.4172	BG	0.502224
441	26.4155	BG	0.502192
328	26.4088	BG	0.502064
310	26.4059	BG	0.502009
440	26.3973	BG	0.501845
329	26.395	BG	0.501802
309	26.3946	BG	0.501794
308	26.3833	BG	0.50158
330	26.3813	BG	0.501541
439	26.379	BG	0.501498
307	26.372	BG	0.501365
375	26.3681	BG	0.50129
331	26.3675	BG	0.501279
270	26.3622	BG	0.501179
438	26.3608	BG	0.501151
306	26.3607	BG	0.50115
374	26.3576	BG	0.50109
271	26.3572	BG	0.501083
332	26.3538	BG	0.501018
376	26.353	BG	0.501004
272	26.3522	BG	0.500987
305	26.3494	BG	0.500936
273	26.3471	BG	0.500892
373	26.3471	BG	0.500891
437	26.3425	BG	0.500804
274	26.3421	BG	0.500796
333	26.34	BG	0.500756
304	26.3381	BG	0.500721
377	26.338	BG	0.500717
275	26.3371	BG	0.500701
372	26.3366	BG	0.500692
276	26.332	BG	0.500605
277	26.327	BG	0.500509
303	26.3268	BG	0.500506
334	26.3262	BG	0.500495
371	26.3262	BG	0.500493
436	26.3243	BG	0.500457
378	26.3229	BG	0.500431
278	26.322	BG	0.500414
279	26.317	BG	0.500318
370	26.3157	BG	0.500294
302	26.3156	BG	0.500292
335	26.3125	BG	0.500233
280	26.3119	BG	0.500223
379	26.3079	BG	0.500145
281	26.3069	BG	0.500127
435	26.306	BG	0.50011
369	26.3052	BG	0.500095
301	26.3043	BG	0.500077
282	26.3019	BG	0.500031
336	26.2987	BG	0.499972
283	26.2968	BG	0.499936
368	26.2947	BG	0.499895
300	26.293	BG	0.499862
380	26.2928	BG	0.499859
284	26.2918	BG	0.49984
434	26.2878	BG	0.499763
285	26.2868	BG	0.499745
337	26.285	BG	0.49971
367	26.2842	BG	0.499696
286	26.2818	BG	0.499649
299	26.2817	BG	0.499647
381	26.2778	BG	0.499573
287	26.2767	BG	0.499553
366	26.2738	BG	0.499497
288	26.2717	BG	0.499458
338	26.2712	BG	0.499449
298	26.2704	BG	0.499433
433	26.2695	BG	0.499416
289	26.2667	BG	0.499362
365	26.2633	BG	0.499298
382	26.2627	BG	0.499287
290	26.2616	BG	0.499267
297	26.2591	BG	0.499218
339	26.2575	BG	0.499187
291	26.2566	BG	0.499171
364	26.2528	BG	0.499099
292	26.2516	BG	0.499075
432	26.2513	BG	0.499069
296	26.2478	BG	0.499003
383	26.2477	BG	0.499001
293	26.2466	BG	0.49898
340	26.2437	BG	0.498926
363	26.2423	BG	0.4989
294	26.2415	BG	0.498884
295	26.2365	BG	0.498789
431	26.233	BG	0.498722
384	26.2326	BG	0.498715
362	26.2319	BG	0.4987
341	26.2299	BG	0.498664
361	26.2214	BG	0.498501
385	26.2176	BG	0.498428
342	26.2162	BG	0.498402
430	26.2148	BG	0.498375
360	26.2109	BG	0.498302
386	26.2025	BG	0.498142
343	26.2024	BG	0.498141
359	26.2004	BG	0.498103
429	26.1965	BG	0.498028
358	26.19	BG	0.497904
344	26.1887	BG	0.497879
387	26.1875	BG	0.497856
357	26.1795	BG	0.497704
428	26.1783	BG	0.497681
345	26.1749	BG	0.497618
388	26.1724	BG	0.49757
356	26.169	BG	0.497505
346	26.1612	BG	0.497356
427	26.16	BG	0.497334
900	26.1597	Endocardium	0.497329
355	26.1585	BG	0.497306
389	26.1574	BG	0.497284
354	26.148	BG	0.497107
347	26.1474	BG	0.497095
390	26.1423	BG	0.496998
426	26.1418	BG	0.496987
353	26.1376	BG	0.496908
348	26.1337	BG	0.496833
391	26.1273	BG	0.496712
352	26.1271	BG	0.496709
425	26.1235	BG	0.496641
349	26.1199	BG	0.496572
424	26.1182	BG	0.49654
351	26.1166	BG	0.496509
423	26.113	BG	0.49644
392	26.1122	BG	0.496426
422	26.1077	BG	0.49634
350	26.1061	BG	0.49631
421	26.1024	BG	0.49624
420	26.0972	BG	0.49614
393	26.0972	BG	0.496139
419	26.0919	BG	0.49604
418	26.0866	BG	0.495939
394	26.0821	BG	0.495853
417	26.0814	BG	0.495839
416	26.0761	BG	0.495739
850	26.0729	Endocardium	0.495678
415	26.0708	BG	0.495639
395	26.0671	BG	0.495567
414	26.0656	BG	0.495539
413	26.0603	BG	0.495439
412	26.055	BG	0.495338
396	26.052	BG	0.495281
411	26.0498	BG	0.495238
410	26.0445	BG	0.495138
409	26.0392	BG	0.495038
397	26.037	BG	0.494995
408	26.0339	BG	0.494938
407	26.0287	BG	0.494838
406	26.0234	BG	0.494738
398	26.0219	BG	0.494709
405	26.0181	BG	0.494637
404	26.0129	BG	0.494537
403	26.0076	BG	0.494437
399	26.0069	BG	0.494423
402	26.0023	BG	0.494337
401	25.9971	BG	0.494237
400	25.9918	BG	0.494137
800	25.0755	Endocardium	0.476717
830	24.9657	Endocardium	0.47463
900	23.9448	Endocardium	0.45522
850	23.815	Endocardium	0.452753
830	23.8139	Endocardium	0.452732
700	23.2394	Endocardium	0.44181
850	23.0273	Endocardium	0.437779
950	23.0024	Endocardium	0.437304
750	22.9047	Endocardium	0.435446
850	22.7211	Endocardium	0.431956
850	22.6614	Endocardium	0.430821
830	22.5294	Endocardium	0.428312
700	22.296	Endocardium	0.423874
700	21.8471	Endocardium	0.41534
850	21.8276	Endocardium	0.414969
800	21.6616	Endocardium	0.411814
700	21.4019	Endocardium	0.406876
900	21.1246	Endocardium	0.401604
830	21.0868	Endocardium	0.400887
830	20.9255	Endocardium	0.39782
900	20.7347	Endocardium	0.394192
750	20.5059	Endocardium	0.389843
830	20.4557	Endocardium	0.388889
900	20.3285	Endocardium	0.386469
750	20.082	Endocardium	0.381784
950	19.9677	Endocardium	0.379611
850	19.8487	Endocardium	0.377348
800	19.7563	Endocardium	0.375593
900	19.7428	Endocardium	0.375334
830	19.488	Endocardium	0.370491
830	19.4159	Endocardium	0.36912
850	19.3555	Endocardium	0.367972
830	19.3434	Endocardium	0.367742
950	19.2772	Endocardium	0.366484
750	18.9756	Endocardium	0.36075
800	18.9437	Endocardium	0.360144
800	18.6187	Endocardium	0.353964
750	18.5239	Endocardium	0.352163
950	18.4582	Endocardium	0.350914
750	18.4515	Endocardium	0.350786
850	18.4331	Endocardium	0.350437
830	18.4077	Endocardium	0.349954
750	18.3408	Endocardium	0.348681
800	17.927	Endocardium	0.340815
850	17.855	Endocardium	0.339446
750	17.819	Endocardium	0.338761
830	17.6321	Endocardium	0.335209
850	17.5439	Endocardium	0.333531
800	17.496	Endocardium	0.33262
750	17.3212	Endocardium	0.329297
950	17.2831	Endocardium	0.328573
900	17.1868	Endocardium	0.326742
900	17.1073	Endocardium	0.325232
830	17.0811	Endocardium	0.324733
750	17.0178	Endocardium	0.32353
800	16.9597	Endocardium	0.322425
850	16.9085	Endocardium	0.321452
1000	16.8819	Endocardium	0.320946
850	16.796	Endocardium	0.319314
830	16.7314	Endocardium	0.318086
800	16.7124	Endocardium	0.317724
700	16.6117	Endocardium	0.315809
850	16.4869	Endocardium	0.313436
800	16.3521	Endocardium	0.310873
950	16.3353	Endocardium	0.310555
950	16.2861	Endocardium	0.309619
950	16.2785	Endocardium	0.309475
830	16.2502	Endocardium	0.308937
900	16.0342	Endocardium	0.30483
950	15.9912	Endocardium	0.304013
1000	15.8978	Endocardium	0.302238
900	15.5889	Endocardium	0.296365
830	15.5305	Endocardium	0.295254
830	15.521	Endocardium	0.295074
900	15.5174	Endocardium	0.295005
950	15.3548	Endocardium	0.291915
800	14.9729	Endocardium	0.284653
830	14.9607	Endocardium	0.284421
830	14.8899	Endocardium	0.283076
800	14.8296	Endocardium	0.28193
830	14.7301	Endocardium	0.280037
800	14.7205	Endocardium	0.279856
900	14.6251	Endocardium	0.278041
950	14.3216	Endocardium	0.272271
700	13.9816	Endocardium	0.265807
800	13.8888	Endocardium	0.264043
950	13.6619	Endocardium	0.259729
950	13.5005	Endocardium	0.256661
750	13.1394	Endocardium	0.249796
900	13.023	Endocardium	0.247583
830	12.9192	Endocardium	0.245609
750	12.9071	Endocardium	0.24538
830	12.7776	Endocardium	0.242918
900	12.7252	Endocardium	0.241923
850	12.6179	Endocardium	0.239883
900	12.6024	Endocardium	0.239587
900	12.3863	Endocardium	0.23548
700	12.1959	Endocardium	0.231859
700	12.054	Endocardium	0.229162
830	12.0245	Endocardium	0.2286
700	11.9746	Endocardium	0.227651
700	11.8841	Endocardium	0.225931
700	11.7003	Endocardium	0.222438

## Sheet: Movie 3
TIME	GFP	Fate	Norm_GFP
741	37.8374	BG	0.719336
742	37.7987	BG	0.718601
743	37.7601	BG	0.717866
744	37.7214	BG	0.717131
745	37.6827	BG	0.716395
746	37.644	BG	0.71566
747	37.6054	BG	0.714925
748	37.5667	BG	0.71419
749	37.528	BG	0.713455
750	37.4894	BG	0.71272
751	37.4507	BG	0.711985
752	37.412	BG	0.711249
753	37.3734	BG	0.710514
754	37.3347	BG	0.709779
740	37.3281	BG	0.709654
755	37.296	BG	0.709044
756	37.2574	BG	0.708309
757	37.2187	BG	0.707574
758	37.18	BG	0.706838
759	37.1413	BG	0.706103
760	37.1027	BG	0.705368
761	37.064	BG	0.704633
762	37.0253	BG	0.703898
763	36.9867	BG	0.703163
764	36.948	BG	0.702427
765	36.9093	BG	0.701692
766	36.8707	BG	0.700957
767	36.832	BG	0.700222
739	36.8188	BG	0.699971
768	36.7933	BG	0.699487
769	36.7547	BG	0.698752
770	36.716	BG	0.698017
771	36.6773	BG	0.697281
772	36.6386	BG	0.696546
773	36.6	BG	0.695811
774	36.5613	BG	0.695076
775	36.5226	BG	0.694341
776	36.484	BG	0.693606
777	36.4453	BG	0.69287
778	36.4066	BG	0.692135
779	36.368	BG	0.6914
780	36.3293	BG	0.690665
738	36.3095	BG	0.690289
781	36.2906	BG	0.68993
782	36.2519	BG	0.689195
783	36.2133	BG	0.68846
784	36.1746	BG	0.687724
785	36.1359	BG	0.686989
786	36.0973	BG	0.686254
787	36.0586	BG	0.685519
788	36.0199	BG	0.684784
789	35.9813	BG	0.684049
790	35.9426	BG	0.683313
791	35.9039	BG	0.682578
792	35.8653	BG	0.681843
793	35.8266	BG	0.681108
737	35.8002	BG	0.680606
794	35.7879	BG	0.680373
736	35.775	BG	0.680128
735	35.7499	BG	0.67965
795	35.7492	BG	0.679638
734	35.7247	BG	0.679171
796	35.7106	BG	0.678902
733	35.6996	BG	0.678693
732	35.6744	BG	0.678215
797	35.6719	BG	0.678167
731	35.6492	BG	0.677737
798	35.6332	BG	0.677432
730	35.6241	BG	0.677258
729	35.5989	BG	0.67678
799	35.5946	BG	0.676697
728	35.5738	BG	0.676302
800	35.5559	BG	0.675962
727	35.5486	BG	0.675823
726	35.5235	BG	0.675345
801	35.5172	BG	0.675227
725	35.4983	BG	0.674867
802	35.4786	BG	0.674492
724	35.4731	BG	0.674389
723	35.448	BG	0.67391
803	35.4399	BG	0.673756
722	35.4228	BG	0.673432
804	35.4012	BG	0.673021
721	35.3977	BG	0.672954
720	35.3725	BG	0.672475
805	35.3625	BG	0.672286
719	35.3473	BG	0.671997
806	35.3239	BG	0.671551
718	35.3222	BG	0.671519
717	35.297	BG	0.671041
807	35.2852	BG	0.670816
716	35.2719	BG	0.670562
715	35.2467	BG	0.670084
808	35.2465	BG	0.670081
714	35.2216	BG	0.669606
809	35.2079	BG	0.669345
713	35.1964	BG	0.669127
712	35.1712	BG	0.668649
810	35.1692	BG	0.66861
711	35.1461	BG	0.668171
811	35.1305	BG	0.667875
710	35.1209	BG	0.667693
709	35.0958	BG	0.667214
812	35.0919	BG	0.66714
708	35.0706	BG	0.666736
813	35.0532	BG	0.666405
707	35.0455	BG	0.666258
706	35.0203	BG	0.66578
814	35.0145	BG	0.66567
705	34.9951	BG	0.665301
815	34.9759	BG	0.664935
704	34.97	BG	0.664823
703	34.9448	BG	0.664345
816	34.9372	BG	0.664199
702	34.9197	BG	0.663866
817	34.8985	BG	0.663464
701	34.8945	BG	0.663388
700	34.8694	BG	0.66291
818	34.8598	BG	0.662729
699	34.8442	BG	0.662432
819	34.8212	BG	0.661994
698	34.819	BG	0.661953
697	34.7939	BG	0.661475
820	34.7825	BG	0.661259
696	34.7687	BG	0.660997
821	34.7438	BG	0.660524
695	34.7436	BG	0.660518
694	34.7184	BG	0.66004
822	34.7052	BG	0.659788
693	34.6932	BG	0.659562
692	34.6681	BG	0.659084
823	34.6665	BG	0.659053
691	34.6429	BG	0.658605
824	34.6278	BG	0.658318
690	34.6178	BG	0.658127
689	34.5926	BG	0.657649
825	34.5892	BG	0.657583
688	34.5675	BG	0.657171
826	34.5505	BG	0.656848
687	34.5423	BG	0.656692
686	34.5171	BG	0.656214
827	34.5118	BG	0.656113
685	34.492	BG	0.655736
828	34.4731	BG	0.655377
684	34.4668	BG	0.655257
683	34.4417	BG	0.654779
829	34.4345	BG	0.654642
682	34.4165	BG	0.654301
830	34.3958	BG	0.653907
681	34.3914	BG	0.653823
680	34.3662	BG	0.653344
831	34.3571	BG	0.653172
736	34.3454	Endocardium	0.652949
679	34.341	BG	0.652866
832	34.3185	BG	0.652437
678	34.3159	BG	0.652388
677	34.2907	BG	0.651909
833	34.2798	BG	0.651702
676	34.2656	BG	0.651431
834	34.2411	BG	0.650967
675	34.2404	BG	0.650953
674	34.2153	BG	0.650475
835	34.2025	BG	0.650231
673	34.1901	BG	0.649996
836	34.178	BG	0.649767
672	34.1649	BG	0.649518
837	34.1536	BG	0.649302
671	34.1398	BG	0.64904
838	34.1291	BG	0.648837
670	34.1146	BG	0.648561
839	34.1047	BG	0.648373
669	34.0895	BG	0.648083
840	34.0802	BG	0.647908
668	34.0643	BG	0.647605
841	34.0558	BG	0.647443
667	34.0391	BG	0.647127
842	34.0314	BG	0.646979
666	34.014	BG	0.646648
843	34.0069	BG	0.646514
665	33.9888	BG	0.64617
844	33.9825	BG	0.646049
664	33.9637	BG	0.645692
845	33.958	BG	0.645585
846	33.9336	BG	0.64512
847	33.9091	BG	0.644655
848	33.8847	BG	0.644191
663	33.8802	BG	0.644105
849	33.8603	BG	0.643726
850	33.8358	BG	0.643261
851	33.8114	BG	0.642796
662	33.7968	BG	0.642519
852	33.7869	BG	0.642332
853	33.7625	BG	0.641867
854	33.7381	BG	0.641402
855	33.7136	BG	0.640938
661	33.7133	BG	0.640933
856	33.6892	BG	0.640473
857	33.6647	BG	0.640008
858	33.6403	BG	0.639544
660	33.6299	BG	0.639346
859	33.6158	BG	0.639079
860	33.5914	BG	0.638614
861	33.567	BG	0.63815
659	33.5464	BG	0.63776
862	33.5425	BG	0.637685
863	33.5181	BG	0.63722
864	33.4936	BG	0.636756
865	33.4692	BG	0.636291
658	33.463	BG	0.636173
866	33.4447	BG	0.635826
867	33.4203	BG	0.635361
868	33.3959	BG	0.634897
657	33.3796	BG	0.634587
869	33.3714	BG	0.634432
870	33.347	BG	0.633967
871	33.3225	BG	0.633503
872	33.2981	BG	0.633038
656	33.2961	BG	0.633001
873	33.2736	BG	0.632573
874	33.2492	BG	0.632109
875	33.2248	BG	0.631644
655	33.2127	BG	0.631414
876	33.2003	BG	0.631179
877	33.1759	BG	0.630715
878	33.1514	BG	0.63025
654	33.1292	BG	0.629828
879	33.127	BG	0.629785
880	33.1025	BG	0.629321
881	33.0781	BG	0.628856
882	33.0537	BG	0.628391
653	33.0458	BG	0.628241
883	33.0292	BG	0.627927
884	33.0048	BG	0.627462
885	32.9803	BG	0.626997
652	32.9623	BG	0.626655
886	32.9559	BG	0.626532
887	32.9314	BG	0.626068
888	32.907	BG	0.625603
889	32.8826	BG	0.625138
651	32.8789	BG	0.625069
890	32.8581	BG	0.624674
891	32.8337	BG	0.624209
892	32.8092	BG	0.623744
650	32.7954	BG	0.623482
893	32.7848	BG	0.62328
894	32.7603	BG	0.622815
895	32.7359	BG	0.62235
649	32.712	BG	0.621896
896	32.7115	BG	0.621886
897	32.687	BG	0.621421
898	32.6626	BG	0.620956
899	32.6381	BG	0.620492
648	32.6285	BG	0.620309
900	32.6137	BG	0.620027
901	32.5892	BG	0.619562
902	32.5648	BG	0.619098
647	32.5451	BG	0.618723
903	32.5404	BG	0.618633
904	32.5159	BG	0.618168
905	32.4915	BG	0.617703
906	32.467	BG	0.617239
646	32.4617	BG	0.617137
907	32.4426	BG	0.616774
908	32.4181	BG	0.616309
909	32.3937	BG	0.615845
645	32.3782	BG	0.61555
910	32.3693	BG	0.61538
911	32.3448	BG	0.614915
912	32.3204	BG	0.614451
913	32.2959	BG	0.613986
644	32.2948	BG	0.613964
914	32.2715	BG	0.613521
915	32.2471	BG	0.613057
916	32.2226	BG	0.612592
643	32.2113	BG	0.612377
917	32.1982	BG	0.612127
918	32.1737	BG	0.611663
919	32.1493	BG	0.611198
920	32.1493	BG	0.611198
921	32.1493	BG	0.611198
922	32.1493	BG	0.611198
923	32.1493	BG	0.611198
924	32.1493	BG	0.611198
925	32.1493	BG	0.611198
926	32.1493	BG	0.611198
927	32.1493	BG	0.611198
928	32.1493	BG	0.611198
929	32.1493	BG	0.611198
930	32.1493	BG	0.611198
931	32.1493	BG	0.611198
932	32.1493	BG	0.611198
933	32.1493	BG	0.611198
934	32.1493	BG	0.611198
935	32.1493	BG	0.611198
936	32.1493	BG	0.611198
937	32.1493	BG	0.611198
938	32.1493	BG	0.611198
939	32.1493	BG	0.611198
940	32.1493	BG	0.611198
941	32.1493	BG	0.611198
942	32.1493	BG	0.611198
943	32.1493	BG	0.611198
944	32.1493	BG	0.611198
945	32.1493	BG	0.611198
946	32.1493	BG	0.611198
947	32.1493	BG	0.611198
948	32.1493	BG	0.611198
949	32.1493	BG	0.611198
950	32.1493	BG	0.611198
642	32.1279	BG	0.610791
641	32.0444	BG	0.609205
640	31.961	BG	0.607618
639	31.8775	BG	0.606032
638	31.7941	BG	0.604445
637	31.7106	BG	0.602859
636	31.6272	BG	0.601273
635	31.5438	BG	0.599686
634	31.4603	BG	0.5981
633	31.3769	BG	0.596513
687	31.3521	Endocardium	0.596043
632	31.2934	BG	0.594927
631	31.21	BG	0.593341
630	31.1265	BG	0.591754
629	31.0431	BG	0.590168
628	30.9596	BG	0.588581
627	30.8762	BG	0.586995
736	30.868	Endocardium	0.586839
626	30.7927	BG	0.585409
625	30.7093	BG	0.583822
624	30.6259	BG	0.582236
623	30.5424	BG	0.580649
622	30.459	BG	0.579063
621	30.3755	BG	0.577477
620	30.2921	BG	0.57589
619	30.2086	BG	0.574304
618	30.1252	BG	0.572717
820	30.1241	Endocardium	0.572697
617	30.0417	BG	0.571131
616	29.9583	BG	0.569545
615	29.8748	BG	0.567958
614	29.7914	BG	0.566372
656	29.7565	Endocardium	0.565708
613	29.708	BG	0.564785
612	29.6245	BG	0.563199
611	29.5411	BG	0.561613
687	29.4911	Endocardium	0.560663
610	29.4576	BG	0.560026
608	29.4369	Endocardium	0.559633
609	29.419	BG	0.559292
608	29.3804	BG	0.558559
607	29.3418	BG	0.557825
608	29.3169	Endocardium	0.557351
606	29.3032	BG	0.557091
605	29.2646	BG	0.556357
604	29.2261	BG	0.555624
603	29.1875	BG	0.55489
656	29.1638	Endocardium	0.554439
602	29.1489	BG	0.554156
601	29.1103	BG	0.553422
600	29.0717	BG	0.552689
599	29.0331	BG	0.551955
598	28.9945	BG	0.551221
597	28.9559	BG	0.550487
635	28.9301	Endocardium	0.549998
596	28.9173	BG	0.549754
595	28.8787	BG	0.54902
594	28.8401	BG	0.548286
593	28.8015	BG	0.547552
592	28.7629	BG	0.546819
591	28.7243	BG	0.546085
590	28.6857	BG	0.545351
589	28.6471	BG	0.544618
588	28.6085	BG	0.543884
587	28.5699	BG	0.54315
586	28.5313	BG	0.542416
585	28.4927	BG	0.541683
584	28.4541	BG	0.540949
583	28.4156	BG	0.540215
582	28.377	BG	0.539481
581	28.3384	BG	0.538748
587	28.3111	Endocardium	0.53823
580	28.2998	BG	0.538014
579	28.2612	BG	0.53728
656	28.257	Endocardium	0.5372
578	28.2226	BG	0.536546
577	28.184	BG	0.535813
576	28.1454	BG	0.535079
575	28.1068	BG	0.534345
714	28.0747	Endocardium	0.533735
574	28.0682	BG	0.533611
573	28.0296	BG	0.532878
572	27.991	BG	0.532144
571	27.9524	BG	0.53141
570	27.9138	BG	0.530676
587	27.9058	Endocardium	0.530523
569	27.8752	BG	0.529943
568	27.8366	BG	0.529209
567	27.798	BG	0.528475
566	27.7594	BG	0.527741
565	27.7208	BG	0.527008
564	27.6822	BG	0.526274
563	27.6436	BG	0.52554
562	27.6051	BG	0.524806
561	27.5665	BG	0.524073
560	27.5417	BG	0.523602
559	27.5169	BG	0.52313
558	27.4921	BG	0.522659
557	27.4673	BG	0.522188
556	27.4426	BG	0.521717
555	27.4178	BG	0.521246
554	27.393	BG	0.520775
553	27.3682	BG	0.520304
552	27.3434	BG	0.519833
551	27.3187	BG	0.519362
550	27.2939	BG	0.51889
656	27.2869	Endocardium	0.518759
549	27.2691	BG	0.518419
548	27.2443	BG	0.517948
547	27.2195	BG	0.517477
546	27.1947	BG	0.517006
545	27.17	BG	0.516535
544	27.1452	BG	0.516064
543	27.1204	BG	0.515593
542	27.0956	BG	0.515122
820	27.081	Endocardium	0.514844
541	27.0708	BG	0.51465
540	27.0461	BG	0.514179
539	27.0213	BG	0.513708
538	26.9965	BG	0.513237
537	26.9717	BG	0.512766
536	26.9469	BG	0.512295
535	26.9222	BG	0.511824
534	26.8974	BG	0.511353
533	26.8726	BG	0.510882
532	26.8478	BG	0.510411
531	26.823	BG	0.509939
530	26.7983	BG	0.509468
529	26.7735	BG	0.508997
528	26.7487	BG	0.508526
527	26.7239	BG	0.508055
526	26.6991	BG	0.507584
525	26.6744	BG	0.507113
524	26.6496	BG	0.506642
523	26.6248	BG	0.506171
522	26.6	BG	0.505699
521	26.5752	BG	0.505228
587	26.5597	Endocardium	0.504933
520	26.5505	BG	0.504757
519	26.5257	BG	0.504286
518	26.5009	BG	0.503815
517	26.4761	BG	0.503344
516	26.4513	BG	0.502873
515	26.4265	BG	0.502402
514	26.4018	BG	0.501931
513	26.377	BG	0.501459
512	26.3522	BG	0.500988
511	26.3274	BG	0.500517
510	26.3026	BG	0.500046
509	26.2779	BG	0.499575
508	26.2531	BG	0.499104
507	26.2283	BG	0.498633
506	26.2035	BG	0.498162
505	26.1787	BG	0.497691
656	26.1634	Endocardium	0.497399
504	26.154	BG	0.497219
503	26.1292	BG	0.496748
502	26.1044	BG	0.496277
501	26.0796	BG	0.495806
500	26.0548	BG	0.495335
499	26.0301	BG	0.494864
316	26.0063	BG	0.494413
498	26.0053	BG	0.494393
315	26.004	BG	0.494368
314	26.0016	BG	0.494324
313	25.9993	BG	0.494279
312	25.997	BG	0.494234
311	25.9946	BG	0.49419
310	25.9923	BG	0.494145
309	25.9899	BG	0.494101
308	25.9876	BG	0.494056
307	25.9852	BG	0.494012
306	25.9829	BG	0.493967
305	25.9805	BG	0.493923
497	25.9805	BG	0.493922
304	25.9782	BG	0.493878
303	25.9759	BG	0.493833
302	25.9735	BG	0.493789
301	25.9712	BG	0.493744
300	25.9688	BG	0.4937
299	25.9665	BG	0.493655
298	25.9641	BG	0.493611
297	25.9618	BG	0.493566
296	25.9594	BG	0.493521
295	25.9571	BG	0.493477
496	25.9557	BG	0.493451
294	25.9548	BG	0.493432
293	25.9524	BG	0.493388
292	25.9501	BG	0.493343
291	25.9477	BG	0.493299
290	25.9454	BG	0.493254
289	25.943	BG	0.493209
288	25.9407	BG	0.493165
287	25.9383	BG	0.49312
286	25.936	BG	0.493076
285	25.9337	BG	0.493031
284	25.9313	BG	0.492987
495	25.9309	BG	0.492979
283	25.929	BG	0.492942
494	25.9267	BG	0.4929
282	25.9266	BG	0.492898
281	25.9243	BG	0.492853
493	25.9225	BG	0.49282
280	25.9219	BG	0.492808
279	25.9196	BG	0.492764
492	25.9183	BG	0.49274
278	25.9173	BG	0.492719
277	25.9149	BG	0.492675
491	25.9141	BG	0.49266
276	25.9126	BG	0.49263
275	25.9102	BG	0.492586
490	25.9099	BG	0.49258
274	25.9079	BG	0.492541
489	25.9057	BG	0.492501
273	25.9055	BG	0.492496
272	25.9032	BG	0.492452
488	25.9016	BG	0.492421
271	25.9008	BG	0.492407
270	25.8985	BG	0.492363
487	25.8974	BG	0.492341
269	25.8962	BG	0.492318
268	25.8938	BG	0.492274
486	25.8932	BG	0.492261
267	25.8915	BG	0.492229
266	25.8891	BG	0.492185
485	25.889	BG	0.492181
265	25.8868	BG	0.49214
484	25.8848	BG	0.492102
264	25.8844	BG	0.492095
263	25.8821	BG	0.492051
736	25.881	Endocardium	0.49203
483	25.8806	BG	0.492022
262	25.8797	BG	0.492006
261	25.8774	BG	0.491962
482	25.8764	BG	0.491942
260	25.8751	BG	0.491917
259	25.8727	BG	0.491873
481	25.8722	BG	0.491862
258	25.8704	BG	0.491828
257	25.868	BG	0.491783
480	25.868	BG	0.491782
256	25.8657	BG	0.491739
479	25.8638	BG	0.491702
255	25.8633	BG	0.491694
254	25.861	BG	0.49165
478	25.8596	BG	0.491623
253	25.8587	BG	0.491605
252	25.8563	BG	0.491561
477	25.8554	BG	0.491543
251	25.854	BG	0.491516
250	25.8516	BG	0.491471
476	25.8512	BG	0.491463
249	25.8493	BG	0.491427
475	25.847	BG	0.491383
248	25.8469	BG	0.491382
247	25.8446	BG	0.491338
474	25.8428	BG	0.491303
246	25.8422	BG	0.491293
245	25.8399	BG	0.491249
473	25.8386	BG	0.491224
244	25.8376	BG	0.491204
243	25.8352	BG	0.49116
472	25.8344	BG	0.491144
242	25.8329	BG	0.491115
241	25.8305	BG	0.49107
471	25.8302	BG	0.491064
240	25.8282	BG	0.491026
470	25.826	BG	0.490984
239	25.8258	BG	0.490981
238	25.8235	BG	0.490937
469	25.8218	BG	0.490904
237	25.8211	BG	0.490892
236	25.8188	BG	0.490848
468	25.8176	BG	0.490825
235	25.8165	BG	0.490803
234	25.8141	BG	0.490758
467	25.8134	BG	0.490745
233	25.8118	BG	0.490714
232	25.8094	BG	0.490669
466	25.8092	BG	0.490665
231	25.8071	BG	0.490625
465	25.805	BG	0.490585
230	25.8047	BG	0.49058
229	25.8024	BG	0.490536
464	25.8008	BG	0.490505
228	25.8	BG	0.490491
227	25.7977	BG	0.490447
463	25.7966	BG	0.490425
226	25.7954	BG	0.490402
225	25.793	BG	0.490357
224	25.7907	BG	0.490313
223	25.7883	BG	0.490268
222	25.786	BG	0.490224
462	25.7853	BG	0.490211
221	25.7836	BG	0.490179
220	25.7813	BG	0.490135
219	25.779	BG	0.49009
218	25.7766	BG	0.490045
217	25.7743	BG	0.490001
461	25.7741	BG	0.489997
216	25.7719	BG	0.489956
215	25.7696	BG	0.489912
214	25.7672	BG	0.489867
213	25.7649	BG	0.489823
460	25.7628	BG	0.489783
212	25.7625	BG	0.489778
211	25.7602	BG	0.489733
210	25.7579	BG	0.489689
209	25.7555	BG	0.489644
208	25.7532	BG	0.4896
459	25.7515	BG	0.489568
207	25.7508	BG	0.489555
206	25.7485	BG	0.489511
205	25.7461	BG	0.489466
204	25.7408	BG	0.489365
458	25.7402	BG	0.489354
203	25.7355	BG	0.489263
202	25.7301	BG	0.489162
457	25.729	BG	0.48914
201	25.7248	BG	0.48906
200	25.7194	BG	0.488959
456	25.7177	BG	0.488926
199	25.7141	BG	0.488857
198	25.7088	BG	0.488756
455	25.7064	BG	0.488711
197	25.7034	BG	0.488654
196	25.6981	BG	0.488553
454	25.6952	BG	0.488497
195	25.6928	BG	0.488451
194	25.6874	BG	0.48835
453	25.6839	BG	0.488283
193	25.6821	BG	0.488248
192	25.6767	BG	0.488147
452	25.6726	BG	0.488069
191	25.6714	BG	0.488045
326	25.6697	BG	0.488014
190	25.6661	BG	0.487944
451	25.6614	BG	0.487854
189	25.6607	BG	0.487842
188	25.6554	BG	0.487741
450	25.6501	BG	0.48764
187	25.65	BG	0.487639
317	25.6476	BG	0.487592
186	25.6447	BG	0.487538
185	25.6394	BG	0.487436
449	25.6388	BG	0.487426
184	25.634	BG	0.487335
183	25.6287	BG	0.487233
448	25.6275	BG	0.487212
182	25.6234	BG	0.487132
325	25.6221	BG	0.487108
181	25.618	BG	0.48703
447	25.6163	BG	0.486997
327	25.6135	BG	0.486944
180	25.6127	BG	0.486929
179	25.6073	BG	0.486827
446	25.605	BG	0.486783
178	25.602	BG	0.486726
177	25.5967	BG	0.486625
445	25.5937	BG	0.486569
176	25.5913	BG	0.486523
175	25.586	BG	0.486422
444	25.5825	BG	0.486355
174	25.5807	BG	0.48632
173	25.5753	BG	0.486219
324	25.5745	BG	0.486203
443	25.5712	BG	0.48614
172	25.57	BG	0.486117
171	25.5646	BG	0.486016
635	25.56	Endocardium	0.485928
442	25.5599	BG	0.485926
170	25.5593	BG	0.485914
328	25.5572	BG	0.485875
169	25.554	BG	0.485813
441	25.5487	BG	0.485712
168	25.5486	BG	0.485711
167	25.5433	BG	0.48561
166	25.5379	BG	0.485508
440	25.5374	BG	0.485498
165	25.5326	BG	0.485407
164	25.5273	BG	0.485305
323	25.5269	BG	0.485298
439	25.5261	BG	0.485283
163	25.5219	BG	0.485204
162	25.5166	BG	0.485102
438	25.5148	BG	0.485069
161	25.5113	BG	0.485001
160	25.5059	BG	0.484899
437	25.5036	BG	0.484855
329	25.501	BG	0.484806
159	25.5006	BG	0.484798
158	25.4952	BG	0.484696
436	25.4923	BG	0.48464
157	25.4899	BG	0.484595
156	25.4846	BG	0.484493
435	25.481	BG	0.484426
322	25.4793	BG	0.484392
155	25.4792	BG	0.484392
154	25.4739	BG	0.48429
434	25.4698	BG	0.484212
153	25.4685	BG	0.484189
587	25.4639	Endocardium	0.484101
152	25.4632	BG	0.484087
433	25.4585	BG	0.483998
151	25.4579	BG	0.483986
150	25.4525	BG	0.483884
432	25.4472	BG	0.483783
149	25.4472	BG	0.483783
330	25.4448	BG	0.483736
148	25.4419	BG	0.483681
147	25.4365	BG	0.48358
431	25.436	BG	0.483569
321	25.4316	BG	0.483487
146	25.4312	BG	0.483478
145	25.4258	BG	0.483377
430	25.4247	BG	0.483355
144	25.4205	BG	0.483275
143	25.4152	BG	0.483174
429	25.4134	BG	0.483141
142	25.4098	BG	0.483073
141	25.4045	BG	0.482971
428	25.4021	BG	0.482926
140	25.3992	BG	0.48287
139	25.3938	BG	0.482768
427	25.3909	BG	0.482712
331	25.3885	BG	0.482667
138	25.3885	BG	0.482667
320	25.384	BG	0.482582
137	25.3831	BG	0.482565
426	25.3796	BG	0.482498
136	25.3778	BG	0.482464
135	25.3725	BG	0.482362
425	25.3683	BG	0.482284
134	25.3671	BG	0.482261
133	25.3618	BG	0.482159
424	25.3571	BG	0.482069
132	25.3564	BG	0.482058
131	25.3511	BG	0.481956
423	25.3458	BG	0.481855
130	25.3458	BG	0.481855
129	25.3404	BG	0.481753
319	25.3364	BG	0.481676
128	25.3351	BG	0.481652
422	25.3345	BG	0.481641
332	25.3323	BG	0.481598
127	25.3298	BG	0.48155
126	25.3244	BG	0.481449
421	25.3233	BG	0.481427
420	25.3227	BG	0.481416
419	25.3222	BG	0.481406
418	25.3216	BG	0.481396
417	25.3211	BG	0.481385
416	25.3205	BG	0.481375
125	25.3191	BG	0.481347
124	25.3137	BG	0.481246
123	25.3084	BG	0.481144
122	25.3031	BG	0.481043
121	25.2977	BG	0.480941
120	25.2924	BG	0.48084
318	25.2888	BG	0.480771
119	25.287	BG	0.480738
118	25.2817	BG	0.480637
117	25.2764	BG	0.480535
333	25.276	BG	0.480528
116	25.271	BG	0.480434
115	25.2657	BG	0.480332
114	25.2604	BG	0.480231
113	25.255	BG	0.480129
112	25.2497	BG	0.480028
111	25.2443	BG	0.479926
110	25.239	BG	0.479825
109	25.2337	BG	0.479723
108	25.2283	BG	0.479622
107	25.223	BG	0.47952
334	25.2198	BG	0.479459
106	25.2177	BG	0.479419
105	25.2123	BG	0.479318
104	25.207	BG	0.479216
103	25.2016	BG	0.479115
102	25.1963	BG	0.479013
101	25.191	BG	0.478912
100	25.1856	BG	0.47881
99	25.1803	BG	0.478709
656	25.1774	Endocardium	0.478654
98	25.1749	BG	0.478607
97	25.1696	BG	0.478506
415	25.1652	BG	0.478421
96	25.1643	BG	0.478404
335	25.1635	BG	0.47839
95	25.1589	BG	0.478303
94	25.1536	BG	0.478201
93	25.1483	BG	0.4781
92	25.1429	BG	0.477998
91	25.1376	BG	0.477897
90	25.1322	BG	0.477795
89	25.1269	BG	0.477694
88	25.1216	BG	0.477592
87	25.1162	BG	0.477491
86	25.1109	BG	0.477389
336	25.1073	BG	0.47732
85	25.1056	BG	0.477288
84	25.1002	BG	0.477186
83	25.0949	BG	0.477085
82	25.0895	BG	0.476983
81	25.0842	BG	0.476882
80	25.0789	BG	0.47678
79	25.0735	BG	0.476679
78	25.0682	BG	0.476577
77	25.0628	BG	0.476476
76	25.0575	BG	0.476374
75	25.0522	BG	0.476273
337	25.051	BG	0.476251
74	25.0468	BG	0.476171
73	25.0415	BG	0.47607
72	25.0362	BG	0.475968
71	25.0308	BG	0.475867
70	25.0255	BG	0.475766
69	25.0201	BG	0.475664
68	25.0148	BG	0.475563
414	25.0098	BG	0.475468
67	25.0095	BG	0.475461
66	25.0041	BG	0.47536
65	24.9988	BG	0.475258
338	24.9948	BG	0.475182
64	24.9934	BG	0.475157
63	24.9881	BG	0.475055
62	24.9828	BG	0.474954
61	24.9774	BG	0.474852
60	24.9721	BG	0.474751
59	24.9668	BG	0.474649
58	24.9614	BG	0.474548
608	24.9608	Endocardium	0.474537
57	24.9561	BG	0.474446
56	24.9507	BG	0.474345
55	24.9454	BG	0.474243
54	24.9401	BG	0.474142
339	24.9385	BG	0.474112
53	24.9347	BG	0.47404
52	24.9294	BG	0.473939
51	24.9241	BG	0.473837
50	24.9187	BG	0.473736
49	24.9134	BG	0.473634
48	24.908	BG	0.473533
47	24.9027	BG	0.473431
46	24.8974	BG	0.47333
45	24.892	BG	0.473228
44	24.8867	BG	0.473127
340	24.8823	BG	0.473043
43	24.8813	BG	0.473025
42	24.876	BG	0.472924
41	24.8707	BG	0.472822
40	24.8653	BG	0.472721
39	24.86	BG	0.472619
38	24.8547	BG	0.472518
413	24.8545	BG	0.472514
37	24.8493	BG	0.472416
36	24.844	BG	0.472315
35	24.8386	BG	0.472214
34	24.8333	BG	0.472112
33	24.828	BG	0.472011
341	24.826	BG	0.471974
32	24.8226	BG	0.471909
31	24.8173	BG	0.471808
687	24.814	Endocardium	0.471745
30	24.8119	BG	0.471706
29	24.8066	BG	0.471605
28	24.8013	BG	0.471503
608	24.7988	Endocardium	0.471456
27	24.7959	BG	0.471402
26	24.7906	BG	0.4713
25	24.7853	BG	0.471199
24	24.7799	BG	0.471097
23	24.7746	BG	0.470996
342	24.7698	BG	0.470904
22	24.7692	BG	0.470894
21	24.7639	BG	0.470793
20	24.7586	BG	0.470691
19	24.7532	BG	0.47059
18	24.7479	BG	0.470488
17	24.7426	BG	0.470387
16	24.7372	BG	0.470285
15	24.7319	BG	0.470184
14	24.7265	BG	0.470082
13	24.7212	BG	0.469981
12	24.7159	BG	0.469879
343	24.7135	BG	0.469835
11	24.7105	BG	0.469778
10	24.7052	BG	0.469676
9	24.6998	BG	0.469575
412	24.6991	BG	0.46956
8	24.6945	BG	0.469473
7	24.6892	BG	0.469372
687	24.6874	Endocardium	0.469339
6	24.6838	BG	0.46927
5	24.6785	BG	0.469169
4	24.6732	BG	0.469067
3	24.6678	BG	0.468966
2	24.6625	BG	0.468864
344	24.6573	BG	0.468766
1	24.6571	BG	0.468763
0	24.6518	BG	0.468662
345	24.601	BG	0.467696
346	24.5448	BG	0.466627
411	24.5437	BG	0.466607
347	24.5373	BG	0.466484
348	24.5297	BG	0.466341
349	24.5222	BG	0.466197
350	24.5146	BG	0.466054
351	24.5071	BG	0.465911
352	24.4996	BG	0.465768
353	24.492	BG	0.465624
354	24.4845	BG	0.465481
355	24.477	BG	0.465338
356	24.4694	BG	0.465195
357	24.4619	BG	0.465051
358	24.4544	BG	0.464908
359	24.4468	BG	0.464765
360	24.4393	BG	0.464622
361	24.4318	BG	0.464478
362	24.4242	BG	0.464335
363	24.4167	BG	0.464192
364	24.4092	BG	0.464049
365	24.4016	BG	0.463905
366	24.3941	BG	0.463762
410	24.3884	BG	0.463653
367	24.3866	BG	0.463619
368	24.379	BG	0.463476
369	24.3715	BG	0.463332
370	24.364	BG	0.463189
371	24.3564	BG	0.463046
372	24.3489	BG	0.462903
373	24.3413	BG	0.462759
374	24.3338	BG	0.462616
375	24.3263	BG	0.462473
376	24.3187	BG	0.46233
377	24.3112	BG	0.462186
378	24.3037	BG	0.462043
379	24.2961	BG	0.4619
380	24.2886	BG	0.461757
381	24.2811	BG	0.461613
382	24.2735	BG	0.46147
383	24.266	BG	0.461327
384	24.2585	BG	0.461184
385	24.2509	BG	0.46104
386	24.2434	BG	0.460897
387	24.2359	BG	0.460754
409	24.233	BG	0.460699
388	24.2283	BG	0.460611
389	24.2208	BG	0.460467
390	24.2133	BG	0.460324
391	24.2057	BG	0.460181
392	24.1982	BG	0.460038
393	24.1906	BG	0.459894
656	24.1875	Endocardium	0.459834
394	24.1831	BG	0.459751
395	24.1756	BG	0.459608
396	24.168	BG	0.459465
397	24.1605	BG	0.459321
398	24.153	BG	0.459178
399	24.1454	BG	0.459035
400	24.1379	BG	0.458892
401	24.1304	BG	0.458748
402	24.1228	BG	0.458605
403	24.1153	BG	0.458462
404	24.1078	BG	0.458319
405	24.1002	BG	0.458175
406	24.0927	BG	0.458032
407	24.0852	BG	0.457889
408	24.0776	BG	0.457746
635	24.0771	Endocardium	0.457735
687	23.5111	Endocardium	0.446976
714	23.4412	Endocardium	0.445646
820	23.3493	Endocardium	0.443899
714	23.3051	Endocardium	0.44306
635	23.2475	Endocardium	0.441964
608	23.1254	Endocardium	0.439643
587	23.0915	Endocardium	0.438998
736	22.977	Endocardium	0.436822
635	22.5891	Endocardium	0.429446
714	22.2163	Endocardium	0.42236
736	21.6034	Endocardium	0.410708
635	21.1353	Endocardium	0.401809
587	20.0393	Endocardium	0.380971
736	19.8838	Endocardium	0.378016
687	18.9917	Endocardium	0.361055
687	18.9756	Endocardium	0.360751
687	17.3565	Endocardium	0.329969
608	17.3344	Endocardium	0.329549
608	17.2481	Endocardium	0.327907
736	17.2054	Endocardium	0.327096
656	16.3851	Endocardium	0.311501
714	16.3084	Endocardium	0.310044
587	15.9245	Endocardium	0.302746
820	14.1872	Endocardium	0.269717
608	13.8137	Endocardium	0.262616
820	12.3687	Endocardium	0.235144

## Sheet: Movie 2
TIME	GFP	Fate	Norm_GFP
999	32.2993	BG	1
998	32.298	BG	0.999958
997	32.2966	BG	0.999916
996	32.2952	BG	0.999874
1000	32.2947	BG	0.999857
995	32.2939	BG	0.999832
994	32.2925	BG	0.99979
993	32.2912	BG	0.999748
1001	32.2901	BG	0.999714
992	32.2898	BG	0.999706
991	32.2885	BG	0.999664
990	32.2871	BG	0.999622
989	32.2857	BG	0.99958
1002	32.2855	BG	0.999571
988	32.2844	BG	0.999538
987	32.283	BG	0.999496
986	32.2817	BG	0.999454
1003	32.2808	BG	0.999428
985	32.2803	BG	0.999412
984	32.279	BG	0.99937
983	32.2776	BG	0.999328
982	32.2763	BG	0.999286
1004	32.2762	BG	0.999285
981	32.2749	BG	0.999244
980	32.2735	BG	0.999202
979	32.2722	BG	0.99916
1005	32.2716	BG	0.999142
978	32.2708	BG	0.999118
977	32.2695	BG	0.999076
976	32.2681	BG	0.999034
1006	32.267	BG	0.998999
975	32.2668	BG	0.998992
974	32.2654	BG	0.99895
973	32.264	BG	0.998908
972	32.2627	BG	0.998866
1007	32.2623	BG	0.998856
971	32.2613	BG	0.998824
970	32.26	BG	0.998782
969	32.2586	BG	0.99874
1008	32.2577	BG	0.998713
968	32.2573	BG	0.998698
967	32.2559	BG	0.998656
966	32.2545	BG	0.998614
965	32.2532	BG	0.998572
1009	32.2531	BG	0.998569
964	32.2518	BG	0.99853
963	32.2505	BG	0.998488
962	32.2491	BG	0.998446
1010	32.2485	BG	0.998426
961	32.2478	BG	0.998404
960	32.2464	BG	0.998362
959	32.2451	BG	0.99832
1011	32.2439	BG	0.998283
958	32.2437	BG	0.998278
957	32.2423	BG	0.998236
956	32.241	BG	0.998194
955	32.2396	BG	0.998152
1012	32.2392	BG	0.99814
954	32.2383	BG	0.99811
953	32.2369	BG	0.998068
952	32.2356	BG	0.998026
1013	32.2346	BG	0.997997
951	32.2342	BG	0.997984
950	32.2328	BG	0.997942
949	32.2315	BG	0.9979
948	32.2301	BG	0.997858
1014	32.23	BG	0.997854
947	32.2288	BG	0.997816
946	32.2274	BG	0.997774
945	32.2261	BG	0.997732
1015	32.2254	BG	0.997711
944	32.2247	BG	0.99769
943	32.2233	BG	0.997648
942	32.222	BG	0.997606
1016	32.2208	BG	0.997568
941	32.2206	BG	0.997564
940	32.2193	BG	0.997522
939	32.2179	BG	0.99748
938	32.2166	BG	0.997438
1017	32.2161	BG	0.997425
937	32.2152	BG	0.997396
936	32.2139	BG	0.997354
935	32.2125	BG	0.997312
1018	32.2115	BG	0.997282
934	32.2111	BG	0.99727
933	32.2098	BG	0.997228
932	32.2084	BG	0.997186
931	32.2071	BG	0.997144
1019	32.2069	BG	0.997139
930	32.2057	BG	0.997102
929	32.2044	BG	0.99706
928	32.203	BG	0.997018
1020	32.2023	BG	0.996996
927	32.2016	BG	0.996976
926	32.2003	BG	0.996934
925	32.1989	BG	0.996892
1021	32.1977	BG	0.996853
924	32.1976	BG	0.99685
923	32.1962	BG	0.996808
922	32.1949	BG	0.996766
921	32.1935	BG	0.996724
1022	32.193	BG	0.99671
920	32.1922	BG	0.996682
919	32.1908	BG	0.99664
918	32.1894	BG	0.996598
1023	32.1884	BG	0.996567
917	32.1881	BG	0.996556
916	32.1867	BG	0.996514
915	32.1854	BG	0.996472
914	32.184	BG	0.99643
1024	32.1838	BG	0.996424
913	32.1827	BG	0.996388
912	32.1813	BG	0.996346
911	32.1799	BG	0.996304
1025	32.1792	BG	0.996281
910	32.1786	BG	0.996262
909	32.1772	BG	0.99622
908	32.1759	BG	0.996178
1026	32.1746	BG	0.996138
907	32.1745	BG	0.996136
906	32.1732	BG	0.996094
905	32.1718	BG	0.996052
904	32.1704	BG	0.99601
1027	32.1699	BG	0.995994
903	32.1691	BG	0.995968
902	32.1677	BG	0.995926
901	32.1664	BG	0.995884
1028	32.1653	BG	0.995851
900	32.165	BG	0.995842
1029	32.1607	BG	0.995708
1030	32.1561	BG	0.995565
1031	32.1515	BG	0.995422
1032	32.1468	BG	0.995279
1033	32.1422	BG	0.995136
1034	32.1376	BG	0.994993
1035	32.133	BG	0.99485
899	32.1306	BG	0.994775
1036	32.1284	BG	0.994707
1037	32.1237	BG	0.994564
1038	32.1191	BG	0.994421
1039	32.1145	BG	0.994278
1040	32.1099	BG	0.994135
1041	32.1052	BG	0.993992
1042	32.1006	BG	0.993849
898	32.0961	BG	0.993709
1043	32.096	BG	0.993706
1044	32.0914	BG	0.993563
1045	32.0868	BG	0.993419
1046	32.0821	BG	0.993276
1047	32.0775	BG	0.993133
1048	32.0729	BG	0.99299
1049	32.0683	BG	0.992847
1050	32.0637	BG	0.992704
897	32.0616	BG	0.992642
1051	32.059	BG	0.992561
1052	32.0544	BG	0.992418
1053	32.0498	BG	0.992275
1054	32.0452	BG	0.992132
1055	32.0406	BG	0.991989
1056	32.0359	BG	0.991846
1057	32.0313	BG	0.991703
896	32.0272	BG	0.991575
1058	32.0267	BG	0.99156
1059	32.0221	BG	0.991417
1060	32.0175	BG	0.991274
1061	32.0128	BG	0.991131
1062	32.0082	BG	0.990988
1063	32.0036	BG	0.990844
1064	31.999	BG	0.990701
1065	31.9944	BG	0.990558
895	31.9927	BG	0.990508
1066	31.9897	BG	0.990415
1067	31.9851	BG	0.990272
1068	31.9805	BG	0.990129
1069	31.9759	BG	0.989986
1070	31.9713	BG	0.989843
1071	31.9666	BG	0.9897
1072	31.962	BG	0.989557
894	31.9583	BG	0.989441
1073	31.9574	BG	0.989414
1074	31.9528	BG	0.989271
1075	31.9481	BG	0.989128
1076	31.9435	BG	0.988985
1077	31.9389	BG	0.988842
1078	31.9343	BG	0.988699
1079	31.9297	BG	0.988556
1080	31.925	BG	0.988413
893	31.9238	BG	0.988374
1081	31.9204	BG	0.98827
1082	31.9158	BG	0.988126
1083	31.9112	BG	0.987983
1084	31.9066	BG	0.98784
1085	31.9019	BG	0.987697
1086	31.8973	BG	0.987554
1087	31.8927	BG	0.987411
892	31.8893	BG	0.987307
1088	31.8881	BG	0.987268
1089	31.8835	BG	0.987125
1090	31.8788	BG	0.986982
1091	31.8742	BG	0.986839
1092	31.8696	BG	0.986696
1093	31.865	BG	0.986553
1094	31.8604	BG	0.98641
1095	31.8557	BG	0.986267
891	31.8549	BG	0.98624
1096	31.8511	BG	0.986124
1097	31.8465	BG	0.985981
1098	31.8419	BG	0.985838
1099	31.8373	BG	0.985695
1100	31.8326	BG	0.985551
1101	31.828	BG	0.985408
1102	31.8234	BG	0.985265
890	31.8204	BG	0.985173
1103	31.8188	BG	0.985122
1104	31.8142	BG	0.984979
1105	31.8095	BG	0.984836
1106	31.8049	BG	0.984693
1107	31.8003	BG	0.98455
1108	31.7957	BG	0.984407
1109	31.791	BG	0.984264
1110	31.7864	BG	0.984121
889	31.786	BG	0.984107
1111	31.7818	BG	0.983978
1112	31.7772	BG	0.983835
1113	31.7726	BG	0.983692
1114	31.7679	BG	0.983549
1115	31.7633	BG	0.983406
1116	31.7587	BG	0.983263
1117	31.7541	BG	0.98312
888	31.7515	BG	0.98304
1118	31.7495	BG	0.982976
1119	31.7448	BG	0.982833
1120	31.7402	BG	0.98269
1121	31.7356	BG	0.982547
1122	31.731	BG	0.982404
1123	31.7264	BG	0.982261
1124	31.7217	BG	0.982118
1125	31.7171	BG	0.981975
887	31.717	BG	0.981973
1126	31.7125	BG	0.981832
1127	31.7079	BG	0.981689
1128	31.7033	BG	0.981546
1129	31.6986	BG	0.981403
1130	31.694	BG	0.98126
1131	31.6894	BG	0.981117
1132	31.6848	BG	0.980974
886	31.6826	BG	0.980906
1133	31.6802	BG	0.980831
1134	31.6755	BG	0.980688
1135	31.6709	BG	0.980545
1136	31.6709	BG	0.980545
1137	31.6709	BG	0.980545
1138	31.6709	BG	0.980545
1139	31.6709	BG	0.980545
1140	31.6709	BG	0.980545
1141	31.6709	BG	0.980545
1142	31.6709	BG	0.980545
1143	31.6709	BG	0.980545
1144	31.6709	BG	0.980545
1145	31.6709	BG	0.980545
1146	31.6709	BG	0.980545
1147	31.6709	BG	0.980545
1148	31.6709	BG	0.980545
1149	31.6709	BG	0.980545
1150	31.6709	BG	0.980545
1151	31.6709	BG	0.980545
1152	31.6709	BG	0.980545
1153	31.6709	BG	0.980545
1154	31.6709	BG	0.980545
1155	31.6709	BG	0.980545
1156	31.6709	BG	0.980545
1157	31.6709	BG	0.980545
1158	31.6709	BG	0.980545
1159	31.6709	BG	0.980545
1160	31.6709	BG	0.980545
1161	31.6709	BG	0.980545
1162	31.6709	BG	0.980545
1163	31.6709	BG	0.980545
1164	31.6709	BG	0.980545
1165	31.6709	BG	0.980545
1166	31.6709	BG	0.980545
1167	31.6709	BG	0.980545
1168	31.6709	BG	0.980545
1169	31.6709	BG	0.980545
1170	31.6709	BG	0.980545
1171	31.6709	BG	0.980545
1172	31.6709	BG	0.980545
1173	31.6709	BG	0.980545
1174	31.6709	BG	0.980545
1175	31.6709	BG	0.980545
1176	31.6709	BG	0.980545
1177	31.6709	BG	0.980545
1178	31.6709	BG	0.980545
1179	31.6709	BG	0.980545
1180	31.6709	BG	0.980545
1181	31.6709	BG	0.980545
1182	31.6709	BG	0.980545
1183	31.6709	BG	0.980545
1184	31.6709	BG	0.980545
1185	31.6709	BG	0.980545
1186	31.6709	BG	0.980545
1187	31.6709	BG	0.980545
1188	31.6709	BG	0.980545
1189	31.6709	BG	0.980545
1190	31.6709	BG	0.980545
1191	31.6709	BG	0.980545
1192	31.6709	BG	0.980545
1193	31.6709	BG	0.980545
1194	31.6709	BG	0.980545
1195	31.6709	BG	0.980545
1196	31.6709	BG	0.980545
1197	31.6709	BG	0.980545
1198	31.6709	BG	0.980545
1199	31.6709	BG	0.980545
1200	31.6709	BG	0.980545
885	31.6481	BG	0.979839
884	31.6137	BG	0.978772
883	31.5792	BG	0.977705
882	31.5447	BG	0.976638
881	31.5103	BG	0.975572
880	31.4758	BG	0.974505
879	31.4414	BG	0.973438
878	31.4069	BG	0.972371
877	31.3725	BG	0.971304
876	31.338	BG	0.970237
875	31.3035	BG	0.96917
874	31.2691	BG	0.968103
873	31.2346	BG	0.967037
872	31.2002	BG	0.96597
871	31.1657	BG	0.964903
870	31.1312	BG	0.963836
869	31.0968	BG	0.962769
868	31.0623	BG	0.961702
867	31.0279	BG	0.960635
866	30.9934	BG	0.959568
865	30.9589	BG	0.958501
864	30.9245	BG	0.957435
863	30.89	BG	0.956368
862	30.8556	BG	0.955301
861	30.8211	BG	0.954234
860	30.7866	BG	0.953167
859	30.7522	BG	0.9521
858	30.7177	BG	0.951033
857	30.6833	BG	0.949966
856	30.6488	BG	0.9489
855	30.6143	BG	0.947833
854	30.5799	BG	0.946766
853	30.5454	BG	0.945699
852	30.511	BG	0.944632
851	30.4765	BG	0.943565
850	30.442	BG	0.942498
849	30.4076	BG	0.941431
848	30.3731	BG	0.940364
847	30.3387	BG	0.939298
846	30.3042	BG	0.938231
845	30.2697	BG	0.937164
844	30.2353	BG	0.936097
843	30.2008	BG	0.93503
842	30.1664	BG	0.933963
841	30.1319	BG	0.932896
840	30.0974	BG	0.931829
839	30.063	BG	0.930763
838	30.0285	BG	0.929696
837	29.9941	BG	0.928629
836	29.9596	BG	0.927562
835	29.9252	BG	0.926495
834	29.8907	BG	0.925428
833	29.8562	BG	0.924361
832	29.8218	BG	0.923294
831	29.7873	BG	0.922227
830	29.7529	BG	0.921161
829	29.7184	BG	0.920094
828	29.6839	BG	0.919027
827	29.6495	BG	0.91796
826	29.615	BG	0.916893
825	29.5806	BG	0.915826
824	29.4741	BG	0.912532
823	29.3677	BG	0.909237
822	29.2613	BG	0.905943
821	29.1549	BG	0.902648
820	29.0485	BG	0.899354
819	28.9421	BG	0.896059
818	28.8357	BG	0.892765
817	28.7293	BG	0.88947
816	28.6229	BG	0.886176
815	28.5165	BG	0.882881
814	28.41	BG	0.879587
813	28.3036	BG	0.876292
812	28.1972	BG	0.872997
811	28.0908	BG	0.869703
810	27.9844	BG	0.866408
809	27.878	BG	0.863114
808	27.7716	BG	0.859819
807	27.6652	BG	0.856525
806	27.5588	BG	0.85323
805	27.4523	BG	0.849936
804	27.3459	BG	0.846641
803	27.2395	BG	0.843347
802	27.1331	BG	0.840052
801	27.0267	BG	0.836758
800	26.9203	BG	0.833463
799	26.8139	BG	0.830169
798	26.7075	BG	0.826874
797	26.6011	BG	0.82358
796	26.4947	BG	0.820285
795	26.3882	BG	0.816991
794	26.2818	BG	0.813696
793	26.1754	BG	0.810402
792	26.069	BG	0.807107
791	25.9626	BG	0.803813
790	25.8562	BG	0.800518
789	25.7498	BG	0.797224
788	25.6434	BG	0.793929
787	25.537	BG	0.790635
786	25.4305	BG	0.78734
785	25.3241	BG	0.784046
784	25.2177	BG	0.780751
783	25.1113	BG	0.777457
782	25.0049	BG	0.774162
781	24.8985	BG	0.770868
780	24.7921	BG	0.767573
779	24.6857	BG	0.764279
778	24.5793	BG	0.760984
777	24.4729	BG	0.75769
776	24.3664	BG	0.754395
775	24.26	BG	0.7511
774	24.1536	BG	0.747806
773	24.0472	BG	0.744511
772	23.9408	BG	0.741217
771	23.8344	BG	0.737922
770	23.728	BG	0.734628
769	23.6216	BG	0.731333
768	23.5152	BG	0.728039
767	23.4087	BG	0.724744
766	23.3023	BG	0.72145
765	23.1959	BG	0.718155
764	23.0895	BG	0.714861
763	22.9831	BG	0.711566
762	22.8767	BG	0.708272
761	22.7703	BG	0.704977
760	22.6639	BG	0.701683
759	22.6462	BG	0.701137
758	22.6286	BG	0.700591
757	22.611	BG	0.700045
756	22.5933	BG	0.699499
755	22.5757	BG	0.698953
754	22.5581	BG	0.698407
753	22.5404	BG	0.697861
752	22.5228	BG	0.697315
751	22.5052	BG	0.696769
750	22.4875	BG	0.696223
749	22.469	BG	0.695648
748	22.4504	BG	0.695073
747	22.4318	BG	0.694497
746	22.4132	BG	0.693922
745	22.3946	BG	0.693347
744	22.376	BG	0.692771
743	22.3575	BG	0.692196
742	22.3389	BG	0.691621
741	22.3203	BG	0.691046
740	22.3017	BG	0.69047
739	22.2831	BG	0.689895
738	22.2646	BG	0.68932
737	22.246	BG	0.688744
736	22.2274	BG	0.688169
735	22.2088	BG	0.687594
734	22.1902	BG	0.687018
733	22.1716	BG	0.686443
732	22.1531	BG	0.685868
731	22.1345	BG	0.685293
730	22.1159	BG	0.684717
729	22.0973	BG	0.684142
728	22.0787	BG	0.683567
727	22.0602	BG	0.682991
726	22.0416	BG	0.682416
725	22.023	BG	0.681841
724	22.0044	BG	0.681265
723	21.9858	BG	0.68069
722	21.9672	BG	0.680115
721	21.9487	BG	0.67954
720	21.9301	BG	0.678964
719	21.9115	BG	0.678389
718	21.8929	BG	0.677814
717	21.8743	BG	0.677238
716	21.8558	BG	0.676663
715	21.8372	BG	0.676088
714	21.8186	BG	0.675512
713	21.8	BG	0.674937
712	21.7814	BG	0.674362
711	21.7628	BG	0.673787
710	21.7443	BG	0.673211
709	21.7257	BG	0.672636
708	21.7071	BG	0.672061
707	21.6885	BG	0.671485
706	21.6699	BG	0.67091
705	21.6514	BG	0.670335
704	21.6328	BG	0.669759
703	21.6142	BG	0.669184
702	21.5956	BG	0.668609
701	21.577	BG	0.668034
700	21.5584	BG	0.667458
699	21.5399	BG	0.666883
698	21.5213	BG	0.666308
697	21.5027	BG	0.665732
696	21.4841	BG	0.665157
695	21.4655	BG	0.664582
694	21.447	BG	0.664006
693	21.4284	BG	0.663431
692	21.4098	BG	0.662856
691	21.3912	BG	0.662281
690	21.3726	BG	0.661705
689	20.9743	BG	0.649373
795	20.9663	Endocardium	0.649125
795	20.9068	Endocardium	0.647282
795	20.8908	Endocardium	0.646789
795	20.7701	Endocardium	0.64305
688	20.576	BG	0.63704
795	20.5552	Endocardium	0.636399
795	20.5213	Endocardium	0.635348
687	20.1776	BG	0.624708
795	20.0723	Endocardium	0.621448
686	19.7793	BG	0.612375
795	19.7655	Endocardium	0.611947
760	19.755	Endocardium	0.611624
795	19.7105	Endocardium	0.610246
760	19.6655	Endocardium	0.608852
760	19.4981	Endocardium	0.60367
685	19.381	BG	0.600043
684	19.3704	BG	0.599714
795	19.3603	Endocardium	0.599404
683	19.3597	BG	0.599385
682	19.3491	BG	0.599057
681	19.3385	BG	0.598728
680	19.3279	BG	0.598399
679	19.3173	BG	0.59807
678	19.3066	BG	0.597741
677	19.296	BG	0.597412
676	19.2854	BG	0.597084
675	19.2748	BG	0.596755
674	19.2641	BG	0.596426
673	19.2535	BG	0.596097
672	19.2429	BG	0.595768
671	19.2323	BG	0.59544
670	19.2217	BG	0.595111
669	19.211	BG	0.594782
795	19.2069	Endocardium	0.594652
668	19.2004	BG	0.594453
667	19.1898	BG	0.594124
666	19.1792	BG	0.593795
665	19.1686	BG	0.593467
795	19.1605	Endocardium	0.593217
664	19.1579	BG	0.593138
663	19.1473	BG	0.592809
662	19.1367	BG	0.59248
661	19.1261	BG	0.592151
660	19.1155	BG	0.591822
659	19.1048	BG	0.591494
658	19.0942	BG	0.591165
657	19.0836	BG	0.590836
656	19.073	BG	0.590507
655	19.0624	BG	0.590178
654	19.0517	BG	0.58985
653	19.0411	BG	0.589521
652	19.0305	BG	0.589192
651	19.0199	BG	0.588863
650	19.0093	BG	0.588534
649	18.9986	BG	0.588205
648	18.988	BG	0.587877
647	18.9774	BG	0.587548
795	18.9681	Endocardium	0.587261
646	18.9668	BG	0.587219
645	18.9561	BG	0.58689
760	18.9492	Endocardium	0.586675
644	18.9455	BG	0.586561
643	18.9349	BG	0.586233
642	18.9243	BG	0.585904
760	18.9228	Endocardium	0.585859
641	18.9137	BG	0.585575
640	18.903	BG	0.585246
639	18.8924	BG	0.584917
638	18.8818	BG	0.584588
760	18.8765	Endocardium	0.584423
637	18.8712	BG	0.58426
636	18.8606	BG	0.583931
635	18.8499	BG	0.583602
634	18.8393	BG	0.583273
633	18.8287	BG	0.582944
632	18.8181	BG	0.582615
631	18.8075	BG	0.582287
630	18.7968	BG	0.581958
629	18.7862	BG	0.581629
628	18.7756	BG	0.5813
627	18.765	BG	0.580971
626	18.7544	BG	0.580643
795	18.7488	Endocardium	0.58047
625	18.7437	BG	0.580314
624	18.7331	BG	0.579985
623	18.7225	BG	0.579656
622	18.7119	BG	0.579327
621	18.7013	BG	0.578998
620	18.6906	BG	0.57867
619	18.68	BG	0.578341
549	18.6747	BG	0.578177
618	18.6694	BG	0.578012
617	18.6588	BG	0.577683
616	18.6481	BG	0.577354
760	18.6413	Endocardium	0.577141
615	18.6375	BG	0.577025
795	18.6309	Endocardium	0.576819
614	18.6269	BG	0.576697
613	18.6163	BG	0.576368
612	18.6057	BG	0.576039
611	18.595	BG	0.57571
610	18.5844	BG	0.575381
548	18.5813	BG	0.575283
609	18.5738	BG	0.575053
608	18.5632	BG	0.574724
607	18.5526	BG	0.574395
795	18.543	Endocardium	0.574098
606	18.5419	BG	0.574066
605	18.5313	BG	0.573737
604	18.5207	BG	0.573408
795	18.5162	Endocardium	0.573269
603	18.5101	BG	0.57308
602	18.4995	BG	0.572751
601	18.4888	BG	0.572422
547	18.4878	BG	0.57239
600	18.4782	BG	0.572093
599	18.4676	BG	0.571764
598	18.457	BG	0.571435
597	18.4464	BG	0.571107
550	18.4393	BG	0.570888
596	18.4357	BG	0.570778
595	18.4251	BG	0.570449
594	18.4145	BG	0.57012
593	18.4039	BG	0.569791
546	18.3943	BG	0.569496
592	18.3932	BG	0.569463
591	18.3826	BG	0.569134
590	18.372	BG	0.568805
589	18.3614	BG	0.568476
588	18.3508	BG	0.568147
587	18.3401	BG	0.567818
586	18.3295	BG	0.56749
585	18.3189	BG	0.567161
584	18.3083	BG	0.566832
545	18.3009	BG	0.566603
544	18.3005	BG	0.566591
543	18.3001	BG	0.566579
542	18.2997	BG	0.566567
541	18.2994	BG	0.566555
540	18.299	BG	0.566544
539	18.2986	BG	0.566532
538	18.2982	BG	0.56652
537	18.2978	BG	0.566508
583	18.2977	BG	0.566503
536	18.2975	BG	0.566497
535	18.2971	BG	0.566485
534	18.2967	BG	0.566473
533	18.2963	BG	0.566461
532	18.2959	BG	0.56645
531	18.2955	BG	0.566438
530	18.2952	BG	0.566426
529	18.2948	BG	0.566414
528	18.2944	BG	0.566402
527	18.294	BG	0.566391
526	18.2936	BG	0.566379
525	18.2933	BG	0.566367
524	18.2929	BG	0.566355
523	18.2925	BG	0.566344
522	18.2921	BG	0.566332
521	18.2917	BG	0.56632
520	18.2914	BG	0.566308
519	18.291	BG	0.566296
518	18.2906	BG	0.566285
517	18.2902	BG	0.566273
516	18.2898	BG	0.566261
515	18.2895	BG	0.566249
514	18.2891	BG	0.566238
513	18.2887	BG	0.566226
512	18.2883	BG	0.566214
511	18.2879	BG	0.566202
510	18.2876	BG	0.566191
509	18.2872	BG	0.566179
582	18.287	BG	0.566174
508	18.2868	BG	0.566167
507	18.2864	BG	0.566155
506	18.286	BG	0.566143
505	18.2857	BG	0.566132
504	18.2853	BG	0.56612
503	18.2849	BG	0.566108
502	18.2845	BG	0.566096
501	18.2841	BG	0.566085
500	18.2838	BG	0.566073
499	18.2834	BG	0.566061
498	18.283	BG	0.566049
497	18.2826	BG	0.566038
496	18.2822	BG	0.566026
495	18.2819	BG	0.566014
494	18.2815	BG	0.566002
493	18.2811	BG	0.56599
492	18.2807	BG	0.565979
491	18.2803	BG	0.565967
490	18.28	BG	0.565955
489	18.2796	BG	0.565943
488	18.2792	BG	0.565932
487	18.2788	BG	0.56592
486	18.2784	BG	0.565908
485	18.2781	BG	0.565896
484	18.2777	BG	0.565884
483	18.2773	BG	0.565873
482	18.2769	BG	0.565861
481	18.2765	BG	0.565849
581	18.2764	BG	0.565845
480	18.2762	BG	0.565837
479	18.2758	BG	0.565826
478	18.2754	BG	0.565814
477	18.275	BG	0.565802
476	18.2746	BG	0.56579
475	18.2743	BG	0.565779
474	18.273	BG	0.565738
473	18.2717	BG	0.565698
472	18.2704	BG	0.565658
471	18.2691	BG	0.565618
470	18.2678	BG	0.565578
469	18.2665	BG	0.565538
580	18.2658	BG	0.565517
468	18.2652	BG	0.565498
467	18.2639	BG	0.565457
466	18.2626	BG	0.565417
465	18.2613	BG	0.565377
464	18.26	BG	0.565337
463	18.2587	BG	0.565297
462	18.2574	BG	0.565257
461	18.2561	BG	0.565217
579	18.2552	BG	0.565188
460	18.2548	BG	0.565176
459	18.2535	BG	0.565136
458	18.2522	BG	0.565096
457	18.2509	BG	0.565056
456	18.2496	BG	0.565016
455	18.2483	BG	0.564976
454	18.247	BG	0.564936
453	18.2457	BG	0.564895
578	18.2446	BG	0.564859
452	18.2444	BG	0.564855
451	18.2431	BG	0.564815
450	18.2418	BG	0.564775
449	18.2405	BG	0.564735
448	18.2392	BG	0.564695
447	18.238	BG	0.564655
446	18.2367	BG	0.564614
445	18.2354	BG	0.564574
444	18.2341	BG	0.564534
577	18.2339	BG	0.56453
443	18.2328	BG	0.564494
442	18.2315	BG	0.564454
441	18.2302	BG	0.564414
440	18.2289	BG	0.564373
439	18.2276	BG	0.564333
438	18.2263	BG	0.564293
437	18.225	BG	0.564253
436	18.2237	BG	0.564213
576	18.2233	BG	0.564201
435	18.2224	BG	0.564173
434	18.2211	BG	0.564133
433	18.2198	BG	0.564092
432	18.2185	BG	0.564052
431	18.2172	BG	0.564012
430	18.2159	BG	0.563972
429	18.2146	BG	0.563932
428	18.2133	BG	0.563892
575	18.2127	BG	0.563873
427	18.212	BG	0.563852
426	18.2107	BG	0.563811
425	18.2094	BG	0.563771
424	18.2081	BG	0.563731
423	18.2068	BG	0.563691
422	18.2055	BG	0.563651
421	18.2042	BG	0.563611
551	18.2039	BG	0.563599
420	18.2029	BG	0.563571
574	18.2021	BG	0.563544
419	18.2016	BG	0.56353
418	18.2004	BG	0.56349
417	18.1991	BG	0.56345
416	18.1978	BG	0.56341
415	18.1965	BG	0.56337
414	18.1952	BG	0.56333
413	18.1939	BG	0.56329
412	18.1926	BG	0.563249
573	18.1915	BG	0.563215
411	18.1913	BG	0.563209
410	18.19	BG	0.563169
409	18.1887	BG	0.563129
408	18.1874	BG	0.563089
407	18.1861	BG	0.563049
406	18.1848	BG	0.563009
405	18.1835	BG	0.562968
404	18.1822	BG	0.562928
403	18.1809	BG	0.562888
572	18.1808	BG	0.562886
402	18.1796	BG	0.562848
401	18.1783	BG	0.562808
400	18.177	BG	0.562768
399	18.1757	BG	0.562728
398	18.1744	BG	0.562687
397	18.1731	BG	0.562647
396	18.1718	BG	0.562607
395	18.1705	BG	0.562567
571	18.1702	BG	0.562557
394	18.1692	BG	0.562527
393	18.1679	BG	0.562487
392	18.1666	BG	0.562447
391	18.1653	BG	0.562406
390	18.164	BG	0.562366
389	18.1627	BG	0.562326
388	18.1615	BG	0.562286
387	18.1602	BG	0.562246
570	18.1596	BG	0.562228
386	18.1589	BG	0.562206
385	18.1576	BG	0.562166
384	18.1563	BG	0.562125
383	18.155	BG	0.562085
382	18.1537	BG	0.562045
381	18.1524	BG	0.562005
380	18.1511	BG	0.561965
379	18.1498	BG	0.561925
569	18.149	BG	0.5619
378	18.1485	BG	0.561885
377	18.1472	BG	0.561844
376	18.1459	BG	0.561804
375	18.1446	BG	0.561764
374	18.1433	BG	0.561724
373	18.142	BG	0.561684
372	18.1407	BG	0.561644
371	18.1394	BG	0.561604
568	18.1384	BG	0.561571
370	18.1381	BG	0.561563
369	18.1368	BG	0.561523
368	18.1355	BG	0.561483
367	18.1342	BG	0.561443
366	18.1329	BG	0.561403
365	18.1316	BG	0.561363
364	18.1303	BG	0.561323
363	18.129	BG	0.561282
362	18.1277	BG	0.561242
567	18.1277	BG	0.561242
361	18.1264	BG	0.561202
360	18.1251	BG	0.561162
359	18.1239	BG	0.561122
358	18.1226	BG	0.561082
357	18.1213	BG	0.561042
356	18.12	BG	0.561001
355	18.1187	BG	0.560961
354	18.1174	BG	0.560921
566	18.1171	BG	0.560913
353	18.1161	BG	0.560881
352	18.1148	BG	0.560841
351	18.1135	BG	0.560801
350	18.1122	BG	0.560761
349	18.1109	BG	0.56072
348	18.1096	BG	0.56068
347	18.1083	BG	0.56064
346	18.107	BG	0.5606
565	18.1065	BG	0.560584
345	18.1057	BG	0.56056
344	18.1044	BG	0.56052
343	18.1031	BG	0.56048
342	18.1018	BG	0.560439
341	18.1005	BG	0.560399
340	18.0992	BG	0.560359
339	18.0979	BG	0.560319
338	18.0966	BG	0.560279
564	18.0959	BG	0.560256
337	18.0953	BG	0.560239
336	18.094	BG	0.560199
335	18.0927	BG	0.560158
334	18.0914	BG	0.560118
333	18.0901	BG	0.560078
332	18.0888	BG	0.560038
331	18.0875	BG	0.559998
330	18.0862	BG	0.559958
563	18.0852	BG	0.559927
329	18.085	BG	0.559918
328	18.0837	BG	0.559877
327	18.0824	BG	0.559837
326	18.0811	BG	0.559797
325	18.0798	BG	0.559757
324	18.0785	BG	0.559717
323	18.0772	BG	0.559677
322	18.0759	BG	0.559637
562	18.0746	BG	0.559598
321	18.0746	BG	0.559596
320	18.0733	BG	0.559556
319	18.072	BG	0.559516
318	18.0707	BG	0.559476
317	18.0694	BG	0.559436
316	18.0681	BG	0.559396
315	18.0668	BG	0.559356
314	18.0655	BG	0.559315
313	18.0642	BG	0.559275
561	18.064	BG	0.559269
312	18.0629	BG	0.559235
311	18.0616	BG	0.559195
310	18.0603	BG	0.559155
309	18.059	BG	0.559115
308	18.0577	BG	0.559075
307	18.0564	BG	0.559034
306	18.0551	BG	0.558994
305	18.0538	BG	0.558954
560	18.0534	BG	0.55894
304	18.0525	BG	0.558914
303	18.0512	BG	0.558874
302	18.0499	BG	0.558834
301	18.0486	BG	0.558794
300	18.0473	BG	0.558753
299	18.0461	BG	0.558713
298	18.0448	BG	0.558673
297	18.0435	BG	0.558633
559	18.0428	BG	0.558611
296	18.0422	BG	0.558593
295	18.0409	BG	0.558553
294	18.0396	BG	0.558513
293	18.0383	BG	0.558472
292	18.037	BG	0.558432
291	18.0357	BG	0.558392
290	18.0344	BG	0.558352
289	18.0331	BG	0.558312
558	18.0321	BG	0.558283
288	18.0318	BG	0.558272
287	18.0305	BG	0.558232
286	18.0292	BG	0.558191
285	18.0285	BG	0.558168
284	18.0277	BG	0.558145
283	18.027	BG	0.558122
282	18.0262	BG	0.558099
281	18.0255	BG	0.558076
280	18.0247	BG	0.558053
279	18.024	BG	0.55803
278	18.0232	BG	0.558007
277	18.0225	BG	0.557984
276	18.0217	BG	0.557961
557	18.0215	BG	0.557954
275	18.021	BG	0.557938
274	18.0203	BG	0.557914
273	18.0195	BG	0.557891
272	18.0188	BG	0.557868
271	18.018	BG	0.557845
270	18.0173	BG	0.557822
269	18.0165	BG	0.557799
268	18.0158	BG	0.557776
267	18.015	BG	0.557753
266	18.0143	BG	0.55773
265	18.0135	BG	0.557707
264	18.0128	BG	0.557684
263	18.0121	BG	0.557661
262	18.0113	BG	0.557638
556	18.0109	BG	0.557625
261	18.0106	BG	0.557614
260	18.0098	BG	0.557591
259	18.0091	BG	0.557568
258	18.0083	BG	0.557545
257	18.0076	BG	0.557522
256	18.0068	BG	0.557499
255	18.0061	BG	0.557476
254	18.0053	BG	0.557453
253	18.0046	BG	0.55743
252	18.0039	BG	0.557407
251	18.0031	BG	0.557384
250	18.0024	BG	0.557361
249	18.0016	BG	0.557338
248	18.0009	BG	0.557315
555	18.0003	BG	0.557296
247	18.0001	BG	0.557291
246	17.9994	BG	0.557268
245	17.9986	BG	0.557245
244	17.9979	BG	0.557222
243	17.9971	BG	0.557199
242	17.9964	BG	0.557176
241	17.9957	BG	0.557153
240	17.9949	BG	0.55713
239	17.9942	BG	0.557107
238	17.9934	BG	0.557084
237	17.9927	BG	0.557061
236	17.9919	BG	0.557038
235	17.9912	BG	0.557015
234	17.9904	BG	0.556991
233	17.9897	BG	0.556968
554	17.9897	BG	0.556967
232	17.989	BG	0.556945
231	17.9882	BG	0.556922
230	17.9875	BG	0.556899
229	17.9867	BG	0.556876
228	17.986	BG	0.556853
227	17.9852	BG	0.55683
226	17.9845	BG	0.556807
225	17.9837	BG	0.556784
224	17.983	BG	0.556761
223	17.9822	BG	0.556738
222	17.9815	BG	0.556715
221	17.9808	BG	0.556691
220	17.98	BG	0.556668
219	17.9793	BG	0.556645
553	17.979	BG	0.556638
218	17.9785	BG	0.556622
217	17.9778	BG	0.556599
216	17.977	BG	0.556576
215	17.9763	BG	0.556553
214	17.9755	BG	0.55653
213	17.9748	BG	0.556507
760	17.9745	Endocardium	0.556499
212	17.974	BG	0.556484
211	17.9733	BG	0.556461
210	17.9726	BG	0.556438
209	17.9718	BG	0.556415
208	17.9711	BG	0.556392
207	17.9703	BG	0.556368
206	17.9696	BG	0.556345
205	17.9688	BG	0.556322
552	17.9684	BG	0.55631
204	17.9681	BG	0.556299
203	17.9673	BG	0.556276
202	17.9666	BG	0.556253
201	17.9658	BG	0.55623
200	17.9651	BG	0.556207
199	17.9644	BG	0.556184
198	17.9636	BG	0.556161
197	17.9629	BG	0.556138
196	17.9621	BG	0.556115
195	17.9614	BG	0.556092
194	17.9606	BG	0.556068
193	17.9599	BG	0.556045
192	17.9591	BG	0.556022
191	17.9584	BG	0.555999
190	17.9576	BG	0.555976
189	17.9569	BG	0.555953
188	17.9562	BG	0.55593
187	17.9554	BG	0.555907
186	17.9547	BG	0.555884
185	17.9539	BG	0.555861
184	17.9532	BG	0.555838
183	17.9524	BG	0.555815
182	17.9517	BG	0.555792
181	17.9509	BG	0.555768
180	17.9502	BG	0.555745
760	17.9495	Endocardium	0.555725
179	17.9494	BG	0.555722
178	17.9487	BG	0.555699
177	17.948	BG	0.555676
176	17.9472	BG	0.555653
175	17.9465	BG	0.55563
174	17.9457	BG	0.555607
173	17.945	BG	0.555584
172	17.9442	BG	0.555561
171	17.9435	BG	0.555538
170	17.9427	BG	0.555515
169	17.942	BG	0.555492
168	17.9413	BG	0.555469
167	17.9405	BG	0.555445
166	17.9398	BG	0.555422
165	17.939	BG	0.555399
164	17.9383	BG	0.555376
163	17.9375	BG	0.555353
162	17.9368	BG	0.55533
161	17.936	BG	0.555307
160	17.9353	BG	0.555284
159	17.9345	BG	0.555261
158	17.9338	BG	0.555238
157	17.9331	BG	0.555215
156	17.9323	BG	0.555192
155	17.9316	BG	0.555169
154	17.9308	BG	0.555145
153	17.9301	BG	0.555122
152	17.9293	BG	0.555099
151	17.9286	BG	0.555076
139	17.9196	BG	0.554799
138	17.9189	BG	0.554776
137	17.9181	BG	0.554753
136	17.9174	BG	0.55473
135	17.9167	BG	0.554707
134	17.9159	BG	0.554684
133	17.9152	BG	0.554661
132	17.9144	BG	0.554638
131	17.9137	BG	0.554615
130	17.9129	BG	0.554592
129	17.9122	BG	0.554569
128	17.9114	BG	0.554545
127	17.9107	BG	0.554522
126	17.9099	BG	0.554499
125	17.9092	BG	0.554476
124	17.9085	BG	0.554453
123	17.9077	BG	0.55443
122	17.907	BG	0.554407
121	17.9062	BG	0.554384
120	17.9055	BG	0.554361
119	17.9047	BG	0.554338
118	17.904	BG	0.554315
117	17.9032	BG	0.554292
116	17.9025	BG	0.554269
115	17.9017	BG	0.554246
114	17.901	BG	0.554222
113	17.9003	BG	0.554199
112	17.8995	BG	0.554176
111	17.8988	BG	0.554153
110	17.898	BG	0.55413
109	17.8973	BG	0.554107
108	17.8965	BG	0.554084
107	17.8958	BG	0.554061
106	17.895	BG	0.554038
105	17.8943	BG	0.554015
104	17.8936	BG	0.553992
103	17.8928	BG	0.553969
102	17.8921	BG	0.553946
101	17.8913	BG	0.553922
100	17.8906	BG	0.553899
99	17.8898	BG	0.553876
98	17.8891	BG	0.553853
97	17.8883	BG	0.55383
96	17.8876	BG	0.553807
95	17.8868	BG	0.553784
94	17.8861	BG	0.553761
93	17.8854	BG	0.553738
92	17.8846	BG	0.553715
91	17.8839	BG	0.553692
90	17.8831	BG	0.553669
89	17.8824	BG	0.553646
88	17.8816	BG	0.553622
87	17.8809	BG	0.553599
86	17.8801	BG	0.553576
85	17.8794	BG	0.553553
84	17.8786	BG	0.55353
83	17.8779	BG	0.553507
82	17.8772	BG	0.553484
81	17.8764	BG	0.553461
80	17.8757	BG	0.553438
79	17.8749	BG	0.553415
78	17.8742	BG	0.553392
77	17.8734	BG	0.553369
76	17.8727	BG	0.553346
75	17.8719	BG	0.553323
74	17.8712	BG	0.553299
73	17.8704	BG	0.553276
72	17.8697	BG	0.553253
71	17.869	BG	0.55323
70	17.8682	BG	0.553207
69	17.8675	BG	0.553184
68	17.8667	BG	0.553161
67	17.866	BG	0.553138
66	17.8652	BG	0.553115
65	17.8645	BG	0.553092
64	17.8637	BG	0.553069
63	17.863	BG	0.553046
62	17.8622	BG	0.553023
61	17.8615	BG	0.552999
60	17.8608	BG	0.552976
59	17.86	BG	0.552953
58	17.8593	BG	0.55293
57	17.8585	BG	0.552907
56	17.8578	BG	0.552884
55	17.857	BG	0.552861
54	17.8563	BG	0.552838
53	17.8555	BG	0.552815
52	17.8548	BG	0.552792
51	17.854	BG	0.552769
50	17.8533	BG	0.552746
49	17.8526	BG	0.552723
48	17.8518	BG	0.552699
47	17.8511	BG	0.552676
46	17.8503	BG	0.552653
45	17.8496	BG	0.55263
44	17.8488	BG	0.552607
43	17.8481	BG	0.552584
42	17.8473	BG	0.552561
41	17.8466	BG	0.552538
40	17.8459	BG	0.552515
39	17.8451	BG	0.552492
38	17.8444	BG	0.552469
37	17.8436	BG	0.552446
36	17.8429	BG	0.552423
35	17.8421	BG	0.5524
34	17.8414	BG	0.552376
33	17.8406	BG	0.552353
32	17.8399	BG	0.55233
31	17.8391	BG	0.552307
30	17.8384	BG	0.552284
29	17.8377	BG	0.552261
28	17.8369	BG	0.552238
27	17.8362	BG	0.552215
26	17.8354	BG	0.552192
25	17.8347	BG	0.552169
24	17.8339	BG	0.552146
23	17.8332	BG	0.552123
22	17.8324	BG	0.5521
21	17.8317	BG	0.552076
20	17.8309	BG	0.552053
19	17.8302	BG	0.55203
18	17.8295	BG	0.552007
17	17.8287	BG	0.551984
16	17.828	BG	0.551961
15	17.8272	BG	0.551938
14	17.8265	BG	0.551915
13	17.8257	BG	0.551892
12	17.825	BG	0.551869
11	17.8242	BG	0.551846
10	17.8235	BG	0.551823
9	17.8227	BG	0.5518
8	17.822	BG	0.551776
7	17.8213	BG	0.551753
6	17.8205	BG	0.55173
5	17.8198	BG	0.551707
4	17.819	BG	0.551684
3	17.8183	BG	0.551661
2	17.8175	BG	0.551638
1	17.8168	BG	0.551615
0	17.816	BG	0.551592
760	17.7849	Endocardium	0.550628
760	17.5901	Endocardium	0.544598
760	17.3577	Endocardium	0.537401
795	17.3215	Endocardium	0.536281
760	17.1918	Endocardium	0.532264
685	17.1823	Endocardium	0.531971
685	17.0842	Endocardium	0.528935
795	17.0513	Endocardium	0.527917
795	16.9135	Endocardium	0.52365
715	16.8878	Endocardium	0.522855
795	16.8679	Endocardium	0.522236
760	16.6476	Endocardium	0.515417
760	16.6356	Endocardium	0.515046
685	16.6195	Endocardium	0.514547
795	16.6075	Endocardium	0.514174
795	16.5483	Endocardium	0.512341
760	16.5135	Endocardium	0.511264
795	16.4556	Endocardium	0.509471
760	16.3342	Endocardium	0.505713
795	16.281	Endocardium	0.504066
795	16.2808	Endocardium	0.504061
795	16.2022	Endocardium	0.501627
795	16.0852	Endocardium	0.498004
795	15.9332	Endocardium	0.493297
685	15.9012	Endocardium	0.492308
715	15.8308	Endocardium	0.490127
760	15.8266	Endocardium	0.489998
795	15.7169	Endocardium	0.486601
760	15.6326	Endocardium	0.483992
715	15.631	Endocardium	0.483942
795	15.5914	Endocardium	0.482715
795	15.5759	Endocardium	0.482237
760	15.573	Endocardium	0.482146
795	15.3604	Endocardium	0.475564
760	15.1964	Endocardium	0.470486
795	15.1937	Endocardium	0.470403
795	15.1279	Endocardium	0.468365
760	15.108	Endocardium	0.467749
685	15.0623	Endocardium	0.466335
795	15.0286	Endocardium	0.465293
795	14.9108	Endocardium	0.461643
685	14.8904	Endocardium	0.461011
715	14.8171	Endocardium	0.458742
715	14.7893	Endocardium	0.457881
715	14.7553	Endocardium	0.456831
760	14.7121	Endocardium	0.455493
685	14.6911	Endocardium	0.454842
795	14.6706	Endocardium	0.454209
685	14.5998	Endocardium	0.452017
685	14.5219	Endocardium	0.449602
685	14.4886	Endocardium	0.448573
760	14.4802	Endocardium	0.448313
795	14.36	Endocardium	0.44459
760	14.3169	Endocardium	0.443257
685	14.2056	Endocardium	0.43981
715	14.0957	Endocardium	0.43641
760	14.054	Endocardium	0.435116
760	13.8803	Endocardium	0.429738
760	13.8579	Endocardium	0.429046
715	13.8139	Endocardium	0.427683
685	13.7891	Endocardium	0.426917
760	13.6133	Endocardium	0.421473
685	13.382	Endocardium	0.414311
685	13.3519	Endocardium	0.413381
685	13.1782	Endocardium	0.408002
685	12.8568	Endocardium	0.398052
685	12.8339	Endocardium	0.397343
685	12.7949	Endocardium	0.396134
760	12.6884	Endocardium	0.392838
715	12.6001	Endocardium	0.390105
685	12.5262	Endocardium	0.387815
685	12.4361	Endocardium	0.385026
715	12.3981	Endocardium	0.383849
715	12.3493	Endocardium	0.382338
685	12.2963	Endocardium	0.380698
685	12.2748	Endocardium	0.380033
685	12.2164	Endocardium	0.378224
715	12.1767	Endocardium	0.376995
715	11.9924	Endocardium	0.37129
685	11.6933	Endocardium	0.36203
685	11.64	Endocardium	0.360378
685	11.542	Endocardium	0.357344
715	10.8473	Endocardium	0.335837
628	10.7142	Endocardium	0.331716
685	10.6026	Endocardium	0.328261
640	10.4714	Endocardium	0.324197
590	10.4661	Endocardium	0.324035
685	10.3691	Endocardium	0.32103
628	10.347	Endocardium	0.320347
640	10.2988	Endocardium	0.318855
590	10.2934	Endocardium	0.318688
628	10.1388	Endocardium	0.3139
628	10.1371	Endocardium	0.313847
640	10.0746	Endocardium	0.311914
590	10.0717	Endocardium	0.311823
590	10.0716	Endocardium	0.311822
628	10.0398	Endocardium	0.310837
715	9.96248	Endocardium	0.308443
590	9.82969	Endocardium	0.304331
640	9.8262	Endocardium	0.304223
590	9.77428	Endocardium	0.302616
640	9.76838	Endocardium	0.302433
590	9.68806	Endocardium	0.299946
640	9.64168	Endocardium	0.29851
628	9.53757	Endocardium	0.295287
590	9.53723	Endocardium	0.295277
640	9.5243	Endocardium	0.294876
590	9.39468	Endocardium	0.290863
640	9.38202	Endocardium	0.290471
590	9.37728	Endocardium	0.290324
590	9.37442	Endocardium	0.290236
590	9.37396	Endocardium	0.290222
628	9.37234	Endocardium	0.290172
715	9.36176	Endocardium	0.289844
590	9.34246	Endocardium	0.289246
628	9.30435	Endocardium	0.288066
640	9.29825	Endocardium	0.287878
640	9.27607	Endocardium	0.287191
590	9.26077	Endocardium	0.286717
590	9.21973	Endocardium	0.285447
590	9.1544	Endocardium	0.283424
590	9.12315	Endocardium	0.282456
715	9.09383	Endocardium	0.281549
628	9.07566	Endocardium	0.280986
628	9.02639	Endocardium	0.279461
590	8.9909	Endocardium	0.278362
628	8.95409	Endocardium	0.277222
628	8.8616	Endocardium	0.274359
590	8.83981	Endocardium	0.273684
590	8.73051	Endocardium	0.2703
685	8.66171	Endocardium	0.26817
590	8.6408	Endocardium	0.267523
628	8.61817	Endocardium	0.266822
628	8.53364	Endocardium	0.264205
590	8.51037	Endocardium	0.263485
685	8.4905	Endocardium	0.26287
505	8.42156	Endocardium	0.260735
685	8.3371	Endocardium	0.25812
505	8.3205	Endocardium	0.257606
505	8.21922	Endocardium	0.254471
505	8.16854	Endocardium	0.252901
505	8.15567	Endocardium	0.252503
628	8.1217	Endocardium	0.251451
505	8.11968	Endocardium	0.251389
505	8.09784	Endocardium	0.250712
505	8.00515	Endocardium	0.247843
505	8.0033	Endocardium	0.247785
590	7.98279	Endocardium	0.247151
505	7.95894	Endocardium	0.246412
628	7.88275	Endocardium	0.244053
505	7.82574	Endocardium	0.242288
505	7.67428	Endocardium	0.237599
628	7.63807	Endocardium	0.236478
505	7.60832	Endocardium	0.235557
505	7.59478	Endocardium	0.235137
505	7.57098	Endocardium	0.234401
505	7.55642	Endocardium	0.23395

## Sheet: Movie 4
TIME	GFP	Fate	Norm_GFP
655	52.6004	BG	1
656	52.5559	BG	0.999154
657	52.5114	BG	0.998307
654	52.4835	BG	0.997777
658	52.4669	BG	0.997461
659	52.4224	BG	0.996614
660	52.3778	BG	0.995768
653	52.3666	BG	0.995555
661	52.3333	BG	0.994922
662	52.2888	BG	0.994075
652	52.2497	BG	0.993332
663	52.2443	BG	0.993229
664	52.1998	BG	0.992382
665	52.1552	BG	0.991536
651	52.1328	BG	0.99111
666	52.1107	BG	0.99069
667	52.0662	BG	0.989843
668	52.0217	BG	0.988997
650	52.0159	BG	0.988887
669	51.9772	BG	0.98815
670	51.9326	BG	0.987304
649	51.899	BG	0.986665
671	51.8881	BG	0.986458
672	51.8436	BG	0.985611
673	51.7991	BG	0.984765
648	51.7821	BG	0.984442
674	51.7546	BG	0.983919
675	51.71	BG	0.983072
676	51.6655	BG	0.982226
647	51.6652	BG	0.982219
677	51.621	BG	0.981379
678	51.5765	BG	0.980533
646	51.5483	BG	0.979997
679	51.5319	BG	0.979687
680	51.4874	BG	0.97884
681	51.4429	BG	0.977994
645	51.4314	BG	0.977774
682	51.3984	BG	0.977147
683	51.3539	BG	0.976301
644	51.3144	BG	0.975552
684	51.3093	BG	0.975455
685	51.2648	BG	0.974608
643	51.1975	BG	0.973329
686	51.1792	BG	0.97298
687	51.0936	BG	0.971353
723	51.0838	Endocardium	0.971167
642	51.0806	BG	0.971106
688	51.008	BG	0.969725
641	50.9637	BG	0.968884
689	50.9223	BG	0.968097
640	50.8468	BG	0.966661
690	50.8367	BG	0.96647
691	50.7511	BG	0.964842
639	50.7299	BG	0.964439
692	50.6655	BG	0.963214
638	50.613	BG	0.962216
693	50.5799	BG	0.961586
637	50.4961	BG	0.959994
694	50.4943	BG	0.959959
695	50.4086	BG	0.958331
636	50.3792	BG	0.957771
696	50.323	BG	0.956703
635	50.2623	BG	0.955548
697	50.2374	BG	0.955076
698	50.1518	BG	0.953448
634	50.1454	BG	0.953326
699	50.0662	BG	0.95182
700	50.046	Endocardium	0.951437
633	50.0285	BG	0.951103
700	49.9805	BG	0.950192
701	49.9805	BG	0.950192
702	49.9805	BG	0.950192
703	49.9805	BG	0.950192
704	49.9805	BG	0.950192
705	49.9805	BG	0.950192
706	49.9805	BG	0.950192
707	49.9805	BG	0.950192
708	49.9805	BG	0.950192
709	49.9805	BG	0.950192
710	49.9805	BG	0.950192
711	49.9805	BG	0.950192
712	49.9805	BG	0.950192
713	49.9805	BG	0.950192
714	49.9805	BG	0.950192
715	49.9805	BG	0.950192
716	49.9805	BG	0.950192
717	49.9805	BG	0.950192
718	49.9805	BG	0.950192
719	49.9805	BG	0.950192
720	49.9805	BG	0.950192
721	49.9805	BG	0.950192
722	49.9805	BG	0.950192
723	49.9805	BG	0.950192
724	49.9805	BG	0.950192
725	49.9805	BG	0.950192
726	49.9805	BG	0.950192
727	49.9805	BG	0.950192
728	49.9805	BG	0.950192
729	49.9805	BG	0.950192
730	49.9805	BG	0.950192
731	49.9805	BG	0.950192
732	49.9805	BG	0.950192
733	49.9805	BG	0.950192
734	49.9805	BG	0.950192
735	49.9805	BG	0.950192
736	49.9805	BG	0.950192
737	49.9805	BG	0.950192
738	49.9805	BG	0.950192
739	49.9805	BG	0.950192
740	49.9805	BG	0.950192
700	49.9381	Endocardium	0.949385
632	49.9115	BG	0.948881
631	49.7946	BG	0.946658
540	49.6912	BG	0.944691
630	49.6777	BG	0.944436
645	49.6261	Endocardium	0.943453
629	49.5608	BG	0.942213
628	49.4439	BG	0.93999
541	49.4334	BG	0.939791
539	49.3936	BG	0.939033
627	49.327	BG	0.937768
626	49.2101	BG	0.935545
542	49.1757	BG	0.934891
538	49.096	BG	0.933376
625	49.0932	BG	0.933323
624	48.9763	BG	0.9311
543	48.918	BG	0.929991
623	48.8594	BG	0.928877
537	48.7984	BG	0.927719
622	48.7425	BG	0.926655
544	48.6602	BG	0.925091
621	48.6256	BG	0.924432
620	48.5086	BG	0.92221
536	48.5008	BG	0.922061
545	48.4025	BG	0.920192
619	48.3917	BG	0.919987
503	48.2868	Endocardium	0.917992
618	48.2748	BG	0.917765
645	48.267	Endocardium	0.917615
535	48.2033	BG	0.916404
617	48.1579	BG	0.915542
546	48.1448	BG	0.915292
616	48.041	BG	0.913319
615	47.9241	BG	0.911097
534	47.9057	BG	0.910747
547	47.887	BG	0.910392
614	47.68	BG	0.906457
548	47.6293	BG	0.905492
533	47.6081	BG	0.905089
613	47.436	BG	0.901817
549	47.3716	BG	0.900592
532	47.3105	BG	0.899432
612	47.1919	BG	0.897177
550	47.1138	BG	0.895693
700	47.1069	Endocardium	0.895561
531	47.0129	BG	0.893774
611	46.9478	BG	0.892537
551	46.8561	BG	0.890793
530	46.7154	BG	0.888117
610	46.7038	BG	0.887897
552	46.5984	BG	0.885893
609	46.4597	BG	0.883257
529	46.4178	BG	0.88246
553	46.3406	BG	0.880993
608	46.2156	BG	0.878617
528	46.1202	BG	0.876802
554	46.0829	BG	0.876093
607	45.9716	BG	0.873977
555	45.8252	BG	0.871193
527	45.8226	BG	0.871145
723	45.8184	Endocardium	0.871064
606	45.7275	BG	0.869337
556	45.5674	BG	0.866294
526	45.525	BG	0.865488
605	45.4835	BG	0.864697
557	45.3097	BG	0.861394
604	45.2394	BG	0.860057
525	45.2275	BG	0.85983
700	45.0931	Endocardium	0.857277
558	45.052	BG	0.856494
603	44.9953	BG	0.855417
524	44.9299	BG	0.854173
559	44.7942	BG	0.851594
602	44.7513	BG	0.850777
523	44.6323	BG	0.848516
560	44.5365	BG	0.846694
601	44.5072	BG	0.846137
522	44.3347	BG	0.842858
561	44.2788	BG	0.841795
600	44.2631	BG	0.841497
521	44.0371	BG	0.837201
562	44.021	BG	0.836895
599	44.0191	BG	0.836857
598	43.775	BG	0.832217
563	43.7633	BG	0.831995
520	43.7396	BG	0.831544
645	43.7089	Endocardium	0.83096
597	43.5309	BG	0.827577
564	43.5056	BG	0.827095
519	43.442	BG	0.825886
596	43.2869	BG	0.822938
565	43.2478	BG	0.822195
518	43.1444	BG	0.820229
595	43.0428	BG	0.818298
566	42.9901	BG	0.817296
517	42.8468	BG	0.814571
555	42.8343	Endocardium	0.814333
594	42.7988	BG	0.813658
567	42.7324	BG	0.812396
593	42.5547	BG	0.809018
516	42.5492	BG	0.808914
568	42.4746	BG	0.807496
531	42.3965	Endocardium	0.80601
700	42.3687	Endocardium	0.805483
592	42.3106	BG	0.804378
515	42.2517	BG	0.803257
569	42.2169	BG	0.802596
591	42.0666	BG	0.799738
555	41.9629	Endocardium	0.797766
570	41.9592	BG	0.797696
514	41.9541	BG	0.797599
590	41.8225	BG	0.795098
596	41.7258	Endocardium	0.793259
571	41.7014	BG	0.792796
513	41.6565	BG	0.791942
589	41.5784	BG	0.790458
572	41.4437	BG	0.787897
512	41.3589	BG	0.786285
588	41.3344	BG	0.785818
596	41.2941	Endocardium	0.785053
591	41.2031	Endocardium	0.783322
573	41.186	BG	0.782997
587	41.0903	BG	0.781178
511	41.0613	BG	0.780627
555	41.0417	Endocardium	0.780254
574	40.9282	BG	0.778097
555	40.9222	Endocardium	0.777982
586	40.8462	BG	0.776538
596	40.8102	Endocardium	0.775853
510	40.7638	BG	0.77497
575	40.6705	BG	0.773197
723	40.6292	Endocardium	0.772411
585	40.6022	BG	0.771898
509	40.4662	BG	0.769313
576	40.4128	BG	0.768297
584	40.3581	BG	0.767258
508	40.1686	BG	0.763655
577	40.155	BG	0.763398
583	40.114	BG	0.762618
723	40.0355	Endocardium	0.761125
578	39.8973	BG	0.758498
507	39.871	BG	0.757998
582	39.87	BG	0.757978
579	39.6396	BG	0.753598
581	39.6259	BG	0.753338
531	39.6075	Endocardium	0.752989
506	39.5734	BG	0.75234
580	39.3819	BG	0.748698
591	39.3063	Endocardium	0.747262
505	39.2759	BG	0.746683
504	38.9783	BG	0.741026
503	38.6807	BG	0.735368
502	38.3831	BG	0.729711
596	38.2587	Endocardium	0.727345
501	38.0855	BG	0.724054
500	37.788	BG	0.718396
499	37.7147	BG	0.717003
498	37.6414	BG	0.71561
497	37.5681	BG	0.714216
591	37.5639	Endocardium	0.714137
496	37.4948	BG	0.712823
495	37.4215	BG	0.71143
494	37.3482	BG	0.710036
493	37.2749	BG	0.708643
492	37.2016	BG	0.70725
491	37.1284	BG	0.705856
490	37.0551	BG	0.704463
489	36.9818	BG	0.70307
488	36.9085	BG	0.701676
487	36.8352	BG	0.700283
486	36.7619	BG	0.69889
485	36.6886	BG	0.697496
484	36.6153	BG	0.696103
591	36.6095	Endocardium	0.695992
483	36.542	BG	0.69471
482	36.4687	BG	0.693316
481	36.3954	BG	0.691923
480	36.3222	BG	0.690529
479	36.2489	BG	0.689136
478	36.1756	BG	0.687743
477	36.1023	BG	0.686349
476	36.029	BG	0.684956
475	35.9557	BG	0.683563
474	35.8824	BG	0.682169
473	35.8091	BG	0.680776
472	35.7358	BG	0.679383
596	35.7175	Endocardium	0.679034
700	35.678	Endocardium	0.678284
471	35.6625	BG	0.677989
470	35.5893	BG	0.676596
700	35.5685	Endocardium	0.676201
469	35.516	BG	0.675203
468	35.4427	BG	0.673809
467	35.3694	BG	0.672416
466	35.2961	BG	0.671023
465	35.2228	BG	0.669629
464	35.1495	BG	0.668236
463	35.0762	BG	0.666843
462	35.0029	BG	0.665449
645	34.9402	Endocardium	0.664257
461	34.9296	BG	0.664056
460	34.8563	BG	0.662663
591	34.6782	Endocardium	0.659275
459	34.6307	BG	0.658373
458	34.4051	BG	0.654084
457	34.1795	BG	0.649795
456	33.9539	BG	0.645505
645	33.8149	Endocardium	0.642863
455	33.7282	BG	0.641216
454	33.5026	BG	0.636927
453	33.277	BG	0.632637
452	33.0514	BG	0.628348
555	32.9016	Endocardium	0.6255
645	32.8738	Endocardium	0.624973
451	32.8258	BG	0.624059
645	32.7875	Endocardium	0.623331
450	32.6001	BG	0.619769
449	32.3745	BG	0.61548
448	32.1489	BG	0.611191
447	31.9233	BG	0.606901
503	31.7887	Endocardium	0.604342
723	31.7305	Endocardium	0.603237
446	31.6977	BG	0.602612
445	31.472	BG	0.598323
444	31.2464	BG	0.594033
443	31.0208	BG	0.589744
442	30.7952	BG	0.585455
596	30.7413	Endocardium	0.58443
591	30.7397	Endocardium	0.584399
531	30.5809	Endocardium	0.581381
441	30.5696	BG	0.581166
440	30.3439	BG	0.576876
700	30.1774	Endocardium	0.573711
439	30.1183	BG	0.572587
438	29.8927	BG	0.568298
437	29.6671	BG	0.564008
436	29.4415	BG	0.559719
435	29.2158	BG	0.55543
434	28.9902	BG	0.55114
433	28.7646	BG	0.546851
432	28.539	BG	0.542562
431	28.3134	BG	0.538272
430	28.0877	BG	0.533983
429	27.8621	BG	0.529694
428	27.6365	BG	0.525404
427	27.4109	BG	0.521115
426	27.1853	BG	0.516826
425	26.9596	BG	0.512536
723	26.9142	Endocardium	0.511672
365	26.7508	BG	0.508566
424	26.734	BG	0.508247
366	26.7292	BG	0.508155
367	26.7076	BG	0.507745
368	26.686	BG	0.507334
369	26.6644	BG	0.506923
364	26.6602	BG	0.506843
370	26.6427	BG	0.506512
371	26.6211	BG	0.506101
372	26.5995	BG	0.50569
373	26.5779	BG	0.505279
363	26.5695	BG	0.50512
374	26.5563	BG	0.504868
375	26.5347	BG	0.504457
376	26.513	BG	0.504046
423	26.5084	BG	0.503958
377	26.4914	BG	0.503635
362	26.4789	BG	0.503396
378	26.4698	BG	0.503224
379	26.4482	BG	0.502813
380	26.4266	BG	0.502402
381	26.405	BG	0.501991
361	26.3882	BG	0.501673
382	26.3833	BG	0.50158
383	26.3617	BG	0.501169
384	26.3401	BG	0.500758
385	26.3185	BG	0.500348
360	26.2976	BG	0.499949
386	26.2969	BG	0.499937
422	26.2828	BG	0.499668
387	26.2753	BG	0.499526
388	26.2537	BG	0.499115
389	26.232	BG	0.498704
390	26.2104	BG	0.498293
359	26.2069	BG	0.498226
391	26.1888	BG	0.497882
392	26.1672	BG	0.497471
393	26.1456	BG	0.49706
394	26.124	BG	0.496649
358	26.1162	BG	0.496502
395	26.1023	BG	0.496238
396	26.0807	BG	0.495827
397	26.0591	BG	0.495416
421	26.0572	BG	0.495379
398	26.0375	BG	0.495005
357	26.0256	BG	0.494779
399	26.0159	BG	0.494594
400	25.9943	BG	0.494183
401	25.9861	BG	0.494029
402	25.978	BG	0.493874
403	25.9699	BG	0.493719
404	25.9617	BG	0.493565
405	25.9536	BG	0.49341
406	25.9454	BG	0.493255
407	25.9373	BG	0.493101
356	25.9349	BG	0.493056
408	25.9292	BG	0.492946
409	25.921	BG	0.492791
410	25.9129	BG	0.492637
411	25.9048	BG	0.492482
412	25.8966	BG	0.492327
413	25.8885	BG	0.492173
414	25.8804	BG	0.492018
415	25.8722	BG	0.491863
416	25.8641	BG	0.491708
417	25.8559	BG	0.491554
418	25.8478	BG	0.491399
355	25.8443	BG	0.491332
419	25.8397	BG	0.491244
420	25.8315	BG	0.49109
354	25.7536	BG	0.489609
353	25.663	BG	0.487885
352	25.5723	BG	0.486162
351	25.4817	BG	0.484438
350	25.391	BG	0.482715
349	25.3004	BG	0.480991
310	25.2592	BG	0.480209
309	25.2547	BG	0.480123
308	25.2502	BG	0.480037
307	25.2457	BG	0.479951
306	25.2411	BG	0.479866
305	25.2366	BG	0.47978
304	25.2321	BG	0.479694
303	25.2276	BG	0.479608
302	25.2231	BG	0.479522
301	25.2186	BG	0.479437
300	25.2141	BG	0.479351
348	25.2097	BG	0.479268
299	25.2096	BG	0.479265
298	25.205	BG	0.479179
297	25.2005	BG	0.479093
296	25.196	BG	0.479008
295	25.1915	BG	0.478922
591	25.129	Endocardium	0.477733
294	25.1277	BG	0.477708
347	25.1191	BG	0.477545
293	25.0638	BG	0.476494
346	25.0284	BG	0.475821
292	25	BG	0.47528
700	24.9944	Endocardium	0.475175
723	24.9555	Endocardium	0.474436
345	24.9377	BG	0.474098
291	24.9361	BG	0.474067
290	24.8723	BG	0.472853
645	24.8581	Endocardium	0.472584
344	24.8471	BG	0.472374
289	24.8084	BG	0.471639
596	24.7936	Endocardium	0.471358
343	24.7564	BG	0.470651
288	24.7446	BG	0.470425
287	24.6807	BG	0.469211
342	24.6658	BG	0.468927
286	24.6169	BG	0.467998
341	24.5751	BG	0.467204
285	24.553	BG	0.466784
284	24.4892	BG	0.46557
340	24.4845	BG	0.46548
283	24.4253	BG	0.464356
282	24.3615	BG	0.463142
281	24.2976	BG	0.461929
280	24.2338	BG	0.460715
279	24.17	BG	0.459501
278	24.1061	BG	0.458287
277	24.0423	BG	0.457073
276	23.9784	BG	0.45586
325	23.9167	BG	0.454687
275	23.9146	BG	0.454646
274	23.8584	BG	0.453578
324	23.8133	BG	0.452721
273	23.8023	BG	0.452511
272	23.7461	BG	0.451444
326	23.7115	BG	0.450785
323	23.7099	BG	0.450755
271	23.69	BG	0.450376
270	23.6338	BG	0.449309
322	23.6065	BG	0.44879
269	23.5777	BG	0.448241
645	23.5229	Endocardium	0.4472
268	23.5216	BG	0.447174
327	23.5063	BG	0.446884
321	23.5031	BG	0.446824
267	23.4654	BG	0.446107
266	23.4093	BG	0.445039
320	23.3997	BG	0.444858
265	23.3531	BG	0.443972
328	23.3011	BG	0.442983
264	23.297	BG	0.442904
319	23.2964	BG	0.442893
263	23.2408	BG	0.441837
318	23.193	BG	0.440927
262	23.1847	BG	0.44077
261	23.1285	BG	0.439702
531	23.104	Endocardium	0.439236
329	23.0959	BG	0.439081
317	23.0896	BG	0.438961
591	23.0825	Endocardium	0.438828
260	23.0724	BG	0.438635
259	23.0162	BG	0.437567
316	22.9862	BG	0.436996
258	22.9601	BG	0.4365
257	22.9039	BG	0.435433
330	22.8907	BG	0.43518
315	22.8828	BG	0.43503
256	22.8478	BG	0.434365
255	22.7917	BG	0.433298
314	22.7794	BG	0.433064
254	22.7355	BG	0.43223
331	22.6855	BG	0.431279
596	22.6815	Endocardium	0.431203
253	22.6794	BG	0.431163
313	22.676	BG	0.431099
252	22.6232	BG	0.430096
312	22.5726	BG	0.429133
251	22.5671	BG	0.429028
250	22.5109	BG	0.427961
249	22.51	BG	0.427943
248	22.5091	BG	0.427926
247	22.5082	BG	0.427908
246	22.5072	BG	0.42789
245	22.5063	BG	0.427873
244	22.5054	BG	0.427855
243	22.5044	BG	0.427838
242	22.5035	BG	0.42782
241	22.5026	BG	0.427802
240	22.5017	BG	0.427785
239	22.5007	BG	0.427767
238	22.4998	BG	0.42775
237	22.4989	BG	0.427732
236	22.498	BG	0.427714
235	22.497	BG	0.427697
234	22.4961	BG	0.427679
233	22.4952	BG	0.427662
232	22.4943	BG	0.427644
231	22.4933	BG	0.427626
230	22.4924	BG	0.427609
229	22.4915	BG	0.427591
228	22.4906	BG	0.427574
227	22.4896	BG	0.427556
226	22.4887	BG	0.427538
225	22.4878	BG	0.427521
224	22.4869	BG	0.427503
223	22.4859	BG	0.427486
222	22.485	BG	0.427468
221	22.4841	BG	0.42745
220	22.4832	BG	0.427433
219	22.4822	BG	0.427415
218	22.4813	BG	0.427398
217	22.4804	BG	0.42738
332	22.4802	BG	0.427378
216	22.4795	BG	0.427362
215	22.4785	BG	0.427345
214	22.4776	BG	0.427327
213	22.4767	BG	0.42731
212	22.4758	BG	0.427292
211	22.4748	BG	0.427274
210	22.4739	BG	0.427257
209	22.473	BG	0.427239
208	22.472	BG	0.427222
207	22.4711	BG	0.427204
206	22.4702	BG	0.427186
205	22.4693	BG	0.427169
311	22.4692	BG	0.427167
204	22.4683	BG	0.427151
203	22.4674	BG	0.427134
202	22.4665	BG	0.427116
201	22.4656	BG	0.427098
200	22.4646	BG	0.427081
199	22.4637	BG	0.427063
198	22.4628	BG	0.427046
197	22.4619	BG	0.427028
196	22.4609	BG	0.42701
195	22.46	BG	0.426993
194	22.4591	BG	0.426975
193	22.4582	BG	0.426958
192	22.4572	BG	0.42694
191	22.4563	BG	0.426922
190	22.4554	BG	0.426905
189	22.4545	BG	0.426887
188	22.4535	BG	0.42687
187	22.4526	BG	0.426852
186	22.4517	BG	0.426834
185	22.4508	BG	0.426817
184	22.4498	BG	0.426799
183	22.4489	BG	0.426782
182	22.448	BG	0.426764
181	22.4471	BG	0.426746
180	22.4461	BG	0.426729
179	22.4452	BG	0.426711
178	22.4443	BG	0.426694
177	22.4434	BG	0.426676
176	22.4424	BG	0.426658
175	22.4415	BG	0.426641
174	22.4406	BG	0.426623
173	22.4396	BG	0.426606
172	22.4387	BG	0.426588
171	22.4378	BG	0.42657
170	22.4369	BG	0.426553
169	22.4359	BG	0.426535
168	22.435	BG	0.426518
167	22.4341	BG	0.4265
166	22.4332	BG	0.426482
165	22.4322	BG	0.426465
164	22.4313	BG	0.426447
163	22.4304	BG	0.42643
162	22.4295	BG	0.426412
161	22.4285	BG	0.426394
160	22.4276	BG	0.426377
159	22.4267	BG	0.426359
158	22.4258	BG	0.426342
157	22.4248	BG	0.426324
156	22.4239	BG	0.426306
155	22.423	BG	0.426289
154	22.4221	BG	0.426271
153	22.4211	BG	0.426254
152	22.4202	BG	0.426236
151	22.4193	BG	0.426218
150	22.4184	BG	0.426201
149	22.4174	BG	0.426183
148	22.4165	BG	0.426166
147	22.4156	BG	0.426148
146	22.4147	BG	0.42613
145	22.4137	BG	0.426113
144	22.4128	BG	0.426095
143	22.4119	BG	0.426078
142	22.4109	BG	0.42606
141	22.41	BG	0.426042
140	22.4091	BG	0.426025
139	22.4082	BG	0.426007
138	22.4072	BG	0.42599
137	22.4063	BG	0.425972
136	22.4054	BG	0.425954
135	22.4045	BG	0.425937
134	22.4035	BG	0.425919
133	22.4026	BG	0.425902
132	22.4017	BG	0.425884
131	22.4008	BG	0.425866
130	22.3998	BG	0.425849
129	22.3989	BG	0.425831
128	22.398	BG	0.425814
127	22.3971	BG	0.425796
126	22.3961	BG	0.425778
125	22.3952	BG	0.425761
124	22.3943	BG	0.425743
123	22.3934	BG	0.425726
122	22.3924	BG	0.425708
121	22.3915	BG	0.425691
120	22.3906	BG	0.425673
119	22.3897	BG	0.425655
118	22.3887	BG	0.425638
117	22.3878	BG	0.42562
116	22.3869	BG	0.425603
115	22.386	BG	0.425585
114	22.385	BG	0.425567
113	22.3841	BG	0.42555
112	22.3832	BG	0.425532
111	22.3823	BG	0.425515
110	22.3813	BG	0.425497
109	22.3804	BG	0.425479
108	22.3795	BG	0.425462
107	22.3785	BG	0.425444
106	22.3776	BG	0.425427
105	22.3767	BG	0.425409
104	22.3758	BG	0.425391
103	22.3748	BG	0.425374
102	22.3739	BG	0.425356
101	22.373	BG	0.425339
100	22.3721	BG	0.425321
99	22.3711	BG	0.425303
98	22.3702	BG	0.425286
97	22.3693	BG	0.425268
96	22.3684	BG	0.425251
95	22.3674	BG	0.425233
94	22.3665	BG	0.425215
93	22.3656	BG	0.425198
92	22.3647	BG	0.42518
91	22.3637	BG	0.425163
90	22.3628	BG	0.425145
89	22.3619	BG	0.425127
88	22.361	BG	0.42511
87	22.36	BG	0.425092
86	22.3591	BG	0.425075
85	22.3582	BG	0.425057
84	22.3573	BG	0.425039
83	22.3563	BG	0.425022
82	22.3554	BG	0.425004
81	22.3545	BG	0.424987
80	22.3536	BG	0.424969
79	22.3526	BG	0.424951
78	22.3517	BG	0.424934
77	22.3508	BG	0.424916
76	22.3499	BG	0.424899
75	22.3489	BG	0.424881
74	22.348	BG	0.424863
73	22.3471	BG	0.424846
72	22.3461	BG	0.424828
71	22.3452	BG	0.424811
70	22.3443	BG	0.424793
69	22.3434	BG	0.424775
68	22.3424	BG	0.424758
67	22.3415	BG	0.42474
66	22.3406	BG	0.424723
65	22.3397	BG	0.424705
64	22.3387	BG	0.424687
63	22.3378	BG	0.42467
62	22.3369	BG	0.424652
61	22.336	BG	0.424635
60	22.335	BG	0.424617
59	22.3341	BG	0.424599
58	22.3332	BG	0.424582
57	22.3323	BG	0.424564
56	22.3313	BG	0.424547
55	22.3304	BG	0.424529
54	22.3295	BG	0.424511
53	22.3286	BG	0.424494
52	22.3276	BG	0.424476
51	22.3267	BG	0.424459
50	22.3258	BG	0.424441
49	22.3249	BG	0.424423
48	22.3239	BG	0.424406
47	22.323	BG	0.424388
46	22.3221	BG	0.424371
45	22.3212	BG	0.424353
44	22.3202	BG	0.424335
43	22.3193	BG	0.424318
42	22.3184	BG	0.4243
41	22.3175	BG	0.424283
40	22.3165	BG	0.424265
39	22.3156	BG	0.424247
38	22.3147	BG	0.42423
37	22.3137	BG	0.424212
36	22.3128	BG	0.424195
35	22.3119	BG	0.424177
34	22.311	BG	0.424159
33	22.31	BG	0.424142
32	22.3091	BG	0.424124
31	22.3082	BG	0.424107
30	22.3073	BG	0.424089
29	22.3063	BG	0.424071
28	22.3054	BG	0.424054
27	22.3045	BG	0.424036
26	22.3036	BG	0.424019
25	22.3026	BG	0.424001
24	22.3017	BG	0.423983
23	22.3008	BG	0.423966
22	22.2999	BG	0.423948
21	22.2989	BG	0.423931
20	22.298	BG	0.423913
19	22.2971	BG	0.423895
18	22.2962	BG	0.423878
17	22.2952	BG	0.42386
16	22.2943	BG	0.423843
15	22.2934	BG	0.423825
14	22.2925	BG	0.423807
13	22.2915	BG	0.42379
12	22.2906	BG	0.423772
11	22.2897	BG	0.423755
10	22.2888	BG	0.423737
9	22.2878	BG	0.423719
8	22.2869	BG	0.423702
7	22.286	BG	0.423684
6	22.285	BG	0.423667
5	22.2841	BG	0.423649
4	22.2832	BG	0.423631
3	22.2823	BG	0.423614
2	22.2813	BG	0.423596
1	22.2804	BG	0.423579
0	22.2795	BG	0.423561
333	22.275	BG	0.423476
334	22.0698	BG	0.419575
335	21.8646	BG	0.415674
336	21.6594	BG	0.411772
337	21.4542	BG	0.407871
338	21.249	BG	0.40397
339	21.0438	BG	0.400068
555	14.5669	Endocardium	0.276934

## Sheet: Movie 5
TIME	GFP	Fate	Norm_GFP
0	12.282	BG	0.352805
1	12.2934	BG	0.353132
2	12.3048	BG	0.353459
3	12.3162	BG	0.353786
4	12.3276	BG	0.354113
5	12.339	BG	0.35444
6	12.3504	BG	0.354767
7	12.3618	BG	0.355094
8	12.3731	BG	0.355421
9	12.3845	BG	0.355749
10	12.3959	BG	0.356076
11	12.4073	BG	0.356403
12	12.4187	BG	0.35673
13	12.4301	BG	0.357057
14	12.4415	BG	0.357384
15	12.4529	BG	0.357711
16	12.4642	BG	0.358038
17	12.4756	BG	0.358365
18	12.487	BG	0.358693
19	12.4984	BG	0.35902
20	12.5098	BG	0.359347
21	12.5212	BG	0.359674
22	12.5326	BG	0.360001
23	12.544	BG	0.360328
24	12.5553	BG	0.360655
25	12.5667	BG	0.360982
26	12.5781	BG	0.361309
27	12.5895	BG	0.361637
28	12.6009	BG	0.361964
29	12.6123	BG	0.362291
30	12.6237	BG	0.362618
31	12.6351	BG	0.362945
32	12.6464	BG	0.363272
33	12.6578	BG	0.363599
34	12.6692	BG	0.363926
35	12.6806	BG	0.364253
36	12.692	BG	0.364581
37	12.7034	BG	0.364908
38	12.7148	BG	0.365235
39	12.7262	BG	0.365562
40	12.7375	BG	0.365889
41	12.7489	BG	0.366216
42	12.7603	BG	0.366543
43	12.7717	BG	0.36687
44	12.7831	BG	0.367197
45	12.7945	BG	0.367525
46	12.8059	BG	0.367852
47	12.8173	BG	0.368179
48	12.8286	BG	0.368506
49	12.84	BG	0.368833
50	12.8514	BG	0.36916
51	12.8628	BG	0.369487
52	12.8742	BG	0.369814
53	12.8856	BG	0.370141
54	12.897	BG	0.370468
55	12.9084	BG	0.370796
56	12.9197	BG	0.371123
57	12.9311	BG	0.37145
58	12.9425	BG	0.371777
59	12.9539	BG	0.372104
60	12.9653	BG	0.372431
61	12.9767	BG	0.372758
62	12.9881	BG	0.373085
63	12.9995	BG	0.373412
64	13.0108	BG	0.37374
65	13.0222	BG	0.374067
66	13.0336	BG	0.374394
67	13.045	BG	0.374721
68	13.0564	BG	0.375048
69	13.0678	BG	0.375375
70	13.0792	BG	0.375702
71	13.0906	BG	0.376029
72	13.1019	BG	0.376356
73	13.1133	BG	0.376684
74	13.1247	BG	0.377011
75	13.1361	BG	0.377338
76	13.1475	BG	0.377665
77	13.1589	BG	0.377992
78	13.1703	BG	0.378319
79	13.1817	BG	0.378646
80	13.193	BG	0.378973
81	13.2044	BG	0.3793
82	13.2158	BG	0.379628
83	13.2272	BG	0.379955
84	13.2386	BG	0.380282
85	13.25	BG	0.380609
86	13.2614	BG	0.380936
87	13.2728	BG	0.381263
88	13.2841	BG	0.38159
89	13.2955	BG	0.381917
90	13.3069	BG	0.382244
91	13.3183	BG	0.382572
92	13.3297	BG	0.382899
93	13.3411	BG	0.383226
94	13.3525	BG	0.383553
95	13.3639	BG	0.38388
96	13.3752	BG	0.384207
97	13.3866	BG	0.384534
98	13.398	BG	0.384861
99	13.4094	BG	0.385188
104	13.4146	BG	0.385338
105	13.4131	BG	0.385294
106	13.4115	BG	0.38525
107	13.41	BG	0.385205
108	13.4085	BG	0.385161
109	13.4069	BG	0.385117
110	13.4054	BG	0.385073
111	13.4038	BG	0.385028
112	13.4023	BG	0.384984
113	13.4007	BG	0.38494
114	13.3992	BG	0.384895
115	13.3977	BG	0.384851
116	13.3961	BG	0.384807
117	13.3946	BG	0.384762
118	13.393	BG	0.384718
119	13.3915	BG	0.384674
120	13.39	BG	0.384629
121	13.3884	BG	0.384585
122	13.3869	BG	0.384541
123	13.3853	BG	0.384497
124	13.3838	BG	0.384452
125	13.3822	BG	0.384408
126	13.3807	BG	0.384364
127	13.3792	BG	0.384319
128	13.3776	BG	0.384275
129	13.3761	BG	0.384231
130	13.3745	BG	0.384186
131	13.373	BG	0.384142
132	13.3714	BG	0.384098
133	13.3699	BG	0.384054
134	13.3684	BG	0.384009
135	13.3668	BG	0.383965
136	13.3653	BG	0.383921
137	13.3637	BG	0.383876
138	13.3622	BG	0.383832
139	13.3606	BG	0.383788
140	13.3591	BG	0.383743
141	13.3576	BG	0.383699
142	13.356	BG	0.383655
143	13.3545	BG	0.38361
146	13.3499	BG	0.383478
147	13.3483	BG	0.383433
148	13.3468	BG	0.383389
149	13.3452	BG	0.383345
150	13.3437	BG	0.3833
153	13.3391	BG	0.383167
154	13.3375	BG	0.383123
155	13.336	BG	0.383079
156	13.3344	BG	0.383035
157	13.3329	BG	0.38299
158	13.3313	BG	0.382946
159	13.3298	BG	0.382902
160	13.3283	BG	0.382857
161	13.3267	BG	0.382813
162	13.3252	BG	0.382769
163	13.3236	BG	0.382724
164	13.3221	BG	0.38268
165	13.3205	BG	0.382636
166	13.319	BG	0.382591
167	13.3175	BG	0.382547
168	13.3159	BG	0.382503
169	13.3144	BG	0.382459
170	13.3128	BG	0.382414
171	13.3113	BG	0.38237
176	13.3395	BG	0.383179
177	13.3738	BG	0.384166
178	13.4082	BG	0.385152
179	13.4425	BG	0.386139
180	13.4768	BG	0.387126
181	13.5112	BG	0.388112
182	13.5455	BG	0.389099
183	13.5799	BG	0.390085
184	13.6142	BG	0.391072
185	13.6486	BG	0.392058
185	13.6486	BG	0.392058
186	13.6829	BG	0.393045
186	13.6829	BG	0.393045
187	13.7173	BG	0.394031
187	13.7173	BG	0.394031
188	13.7516	BG	0.395018
188	13.7516	BG	0.395018
189	13.7859	BG	0.396005
190	13.8203	BG	0.396991
191	13.8546	BG	0.397978
192	13.889	BG	0.398964
193	13.9233	BG	0.399951
194	13.9577	BG	0.400937
195	13.992	BG	0.401924
196	14.0264	BG	0.402911
197	14.0607	BG	0.403897
198	14.0951	BG	0.404884
199	14.1294	BG	0.40587
200	14.1637	BG	0.406857
201	14.1981	BG	0.407843
202	14.2324	BG	0.40883
203	14.2668	BG	0.409816
204	14.3011	BG	0.410803
205	14.3355	BG	0.41179
206	14.3698	BG	0.412776
207	14.4042	BG	0.413763
208	14.4385	BG	0.414749
209	14.4728	BG	0.415736
210	14.5072	BG	0.416722
211	14.5415	BG	0.417709
212	14.5759	BG	0.418696
213	14.6102	BG	0.419682
214	14.6446	BG	0.420669
215	14.6789	BG	0.421655
216	14.7133	BG	0.422642
217	14.7476	BG	0.423628
218	14.7819	BG	0.424615
219	14.8163	BG	0.425601
220	14.8506	BG	0.426588
221	14.7286	BG	0.423082
222	14.6065	BG	0.419575
223	14.4844	BG	0.416068
224	14.3624	BG	0.412562
225	14.2403	BG	0.409055
226	14.1182	BG	0.405549
227	13.9961	BG	0.402042
228	13.8741	BG	0.398536
229	13.752	BG	0.395029
230	13.6299	BG	0.391523
231	13.678	BG	0.392903
232	13.726	BG	0.394282
233	13.774	BG	0.395662
234	13.8221	BG	0.397042
235	13.8701	BG	0.398422
250	14.5906	BG	0.419117
251	14.6386	BG	0.420497
252	14.6866	BG	0.421877
253	14.7346	BG	0.423256
254	14.7827	BG	0.424636
255	14.8307	BG	0.426016
256	14.8787	BG	0.427395
257	14.9268	BG	0.428775
258	14.9748	BG	0.430155
259	15.0228	BG	0.431534
260	15.0709	BG	0.432914
261	15.1189	BG	0.434294
262	15.1669	BG	0.435674
263	15.215	BG	0.437053
264	15.263	BG	0.438433
265	15.311	BG	0.439813
266	15.3591	BG	0.441192
267	15.4071	BG	0.442572
268	15.4551	BG	0.443952
269	15.5031	BG	0.445332
270	15.5512	BG	0.446711
270	10.2407	Endocardium	0.294167
270	9.92828	Endocardium	0.285192
270	9.38113	Endocardium	0.269475
270	9.34635	Endocardium	0.268476
270	9.10507	Endocardium	0.261545
270	8.7299	Endocardium	0.250768
270	8.6406	Endocardium	0.248203
270	8.57992	Endocardium	0.24646
270	8.29233	Endocardium	0.238199
270	8.06987	Endocardium	0.231809
270	7.90622	Endocardium	0.227108
270	7.72695	Endocardium	0.221959
270	7.59097	Endocardium	0.218053
270	7.5388	Endocardium	0.216554
270	7.50754	Endocardium	0.215656
271	15.5992	BG	0.448091
272	15.6472	BG	0.449471
273	15.6953	BG	0.45085
274	15.7433	BG	0.45223
275	15.7913	BG	0.45361
276	15.8394	BG	0.45499
277	15.8874	BG	0.456369
278	15.9354	BG	0.457749
279	15.9835	BG	0.459129
280	16.0315	BG	0.460508
281	16.0795	BG	0.461888
282	16.1276	BG	0.463268
283	16.1756	BG	0.464647
284	16.2236	BG	0.466027
285	16.2716	BG	0.467407
286	16.3197	BG	0.468787
287	16.3677	BG	0.470166
288	16.4157	BG	0.471546
289	16.4638	BG	0.472926
290	16.5118	BG	0.474305
291	16.5598	BG	0.475685
292	16.6079	BG	0.477065
293	16.6495	BG	0.478259
294	16.691	BG	0.479454
295	16.7326	BG	0.480649
296	16.7742	BG	0.481843
297	16.8158	BG	0.483038
298	16.8574	BG	0.484233
299	16.899	BG	0.485427
300	16.9406	BG	0.486622
301	17.0225	BG	0.488974
302	17.1043	BG	0.491326
303	17.1862	BG	0.493678
304	17.2681	BG	0.496031
305	17.35	BG	0.498383
306	17.4319	BG	0.500735
307	17.5138	BG	0.503087
308	17.5957	BG	0.505439
309	17.6775	BG	0.507791
310	17.7594	BG	0.510144
311	17.8413	BG	0.512496
312	17.9232	BG	0.514848
313	18.0051	BG	0.5172
314	18.087	BG	0.519552
315	18.1688	BG	0.521904
316	18.2507	BG	0.524256
317	18.3326	BG	0.526609
318	18.4145	BG	0.528961
319	18.4964	BG	0.531313
320	18.5783	BG	0.533665
321	18.6601	BG	0.536017
322	18.742	BG	0.538369
323	18.8239	BG	0.540721
324	18.9058	BG	0.543074
325	18.9877	BG	0.545426
326	19.0696	BG	0.547778
327	19.1515	BG	0.55013
328	19.2333	BG	0.552482
329	19.3152	BG	0.554834
330	19.3971	BG	0.557186
330	18.1932	Endocardium	0.522605
330	17.9022	Endocardium	0.514246
330	17.7756	Endocardium	0.510608
330	17.7127	Endocardium	0.508803
330	16.2604	Endocardium	0.467083
330	16.2023	Endocardium	0.465414
330	16.158	Endocardium	0.464143
330	15.9832	Endocardium	0.459122
330	15.8159	Endocardium	0.454314
330	15.6315	Endocardium	0.449018
330	14.9618	Endocardium	0.42978
330	14.4445	Endocardium	0.414921
330	13.9353	Endocardium	0.400295
330	13.9265	Endocardium	0.400043
330	13.879	Endocardium	0.398679
330	13.6207	Endocardium	0.391258
330	13.6103	Endocardium	0.390958
330	13.4632	Endocardium	0.386733
330	13.4168	Endocardium	0.3854
330	13.2221	Endocardium	0.379809
330	12.9233	Endocardium	0.371224
330	12.85	Endocardium	0.36912
330	12.8255	Endocardium	0.368414
330	12.0695	Endocardium	0.346699
330	12.0561	Endocardium	0.346314
330	12.0265	Endocardium	0.345465
330	11.839	Endocardium	0.340077
330	11.6278	Endocardium	0.334012
330	11.322	Endocardium	0.325228
330	11.1273	Endocardium	0.319636
330	10.7825	Endocardium	0.309731
330	10.2161	Endocardium	0.293461
330	10.0326	Endocardium	0.288188
330	9.91895	Endocardium	0.284924
330	9.75159	Endocardium	0.280117
330	9.67939	Endocardium	0.278043
330	9.62672	Endocardium	0.27653
330	9.53117	Endocardium	0.273785
330	9.3366	Endocardium	0.268196
330	9.18532	Endocardium	0.26385
330	9.12816	Endocardium	0.262208
330	8.96173	Endocardium	0.257428
330	8.77729	Endocardium	0.25213
330	8.68722	Endocardium	0.249542
330	8.2681	Endocardium	0.237503
330	8.26797	Endocardium	0.237499
330	8.1903	Endocardium	0.235268
330	7.9497	Endocardium	0.228357
330	7.83996	Endocardium	0.225205
330	7.38252	Endocardium	0.212065
331	19.479	BG	0.559539
332	19.5609	BG	0.561891
333	19.6428	BG	0.564243
334	19.7246	BG	0.566595
335	19.8065	BG	0.568947
336	19.8884	BG	0.571299
337	19.9703	BG	0.573651
338	20.0522	BG	0.576004
339	20.1341	BG	0.578356
340	20.216	BG	0.580708
341	20.2978	BG	0.58306
342	20.3797	BG	0.585412
343	20.4616	BG	0.587764
344	20.5435	BG	0.590117
345	20.6254	BG	0.592469
346	20.7838	BG	0.597021
347	20.9423	BG	0.601573
348	21.1008	BG	0.606125
349	21.2593	BG	0.610677
350	21.4177	BG	0.61523
351	21.5762	BG	0.619782
352	21.7347	BG	0.624334
353	21.8932	BG	0.628886
354	22.0516	BG	0.633438
355	22.2101	BG	0.637991
355	17.5361	Endocardium	0.503728
355	17.0044	Endocardium	0.488456
355	16.9611	Endocardium	0.487211
355	16.733	Endocardium	0.48066
355	16.5895	Endocardium	0.476537
355	15.185	Endocardium	0.436192
355	14.9539	Endocardium	0.429553
355	14.4926	Endocardium	0.416302
355	14.2738	Endocardium	0.410017
355	13.8482	Endocardium	0.397792
355	13.8369	Endocardium	0.397468
355	13.5211	Endocardium	0.388397
355	13.5037	Endocardium	0.387898
355	13.3122	Endocardium	0.382397
355	13.0054	Endocardium	0.373582
355	12.1752	Endocardium	0.349736
355	11.8163	Endocardium	0.339425
355	10.5593	Endocardium	0.303318
355	9.97241	Endocardium	0.28646
356	22.3686	BG	0.642543
357	22.5271	BG	0.647095
358	22.6855	BG	0.651647
359	22.844	BG	0.656199
360	23.0025	BG	0.660752
361	22.963	BG	0.659617
362	22.9235	BG	0.658482
363	22.8839	BG	0.657347
364	22.8444	BG	0.656211
365	22.8049	BG	0.655076
366	22.7654	BG	0.653941
367	22.7259	BG	0.652806
368	22.6864	BG	0.651671
369	22.6469	BG	0.650536
370	22.6073	BG	0.649401
371	22.5678	BG	0.648266
372	22.5283	BG	0.647131
373	22.4888	BG	0.645996
374	22.4493	BG	0.644861
375	22.4098	BG	0.643726
376	22.3703	BG	0.642591
377	22.3307	BG	0.641456
378	22.2912	BG	0.640321
379	22.2517	BG	0.639186
380	22.2122	BG	0.638051
380	18.8901	Endocardium	0.542622
380	18.7964	Endocardium	0.53993
380	18.7624	Endocardium	0.538954
380	18.111	Endocardium	0.520243
380	17.4204	Endocardium	0.500405
380	17.1674	Endocardium	0.493137
380	16.7628	Endocardium	0.481516
380	16.6025	Endocardium	0.476911
380	16.1425	Endocardium	0.463696
380	16.1392	Endocardium	0.463603
380	16.1129	Endocardium	0.462846
380	15.5281	Endocardium	0.446048
380	15.4772	Endocardium	0.444586
380	15.2905	Endocardium	0.439224
380	15.2207	Endocardium	0.437217
380	15.1029	Endocardium	0.433833
380	14.8042	Endocardium	0.425254
380	14.6818	Endocardium	0.421739
380	14.1096	Endocardium	0.405301
380	14.0752	Endocardium	0.404314
380	13.8077	Endocardium	0.39663
380	13.7478	Endocardium	0.394909
380	13.7405	Endocardium	0.3947
380	13.16	Endocardium	0.378024
380	12.2776	Endocardium	0.352676
380	11.4472	Endocardium	0.328824
380	11.4254	Endocardium	0.328196
380	11.3437	Endocardium	0.32585
380	11.1678	Endocardium	0.320798
380	11.1552	Endocardium	0.320436
380	10.6385	Endocardium	0.305593
380	10.4992	Endocardium	0.301592
380	10.4733	Endocardium	0.300849
380	10.3603	Endocardium	0.297603
380	9.85526	Endocardium	0.283095
380	8.94219	Endocardium	0.256867
380	7.7527	Endocardium	0.222698
381	22.1727	BG	0.636916
382	22.1332	BG	0.63578
383	22.0937	BG	0.634645
384	22.0541	BG	0.63351
385	22.0146	BG	0.632375
386	21.9751	BG	0.63124
387	21.9356	BG	0.630105
388	21.8961	BG	0.62897
389	21.8566	BG	0.627835
390	21.8171	BG	0.6267
391	21.7775	BG	0.625565
392	21.738	BG	0.62443
393	21.6985	BG	0.623295
394	21.659	BG	0.62216
395	21.6195	BG	0.621025
396	21.58	BG	0.61989
397	21.5405	BG	0.618755
398	21.5009	BG	0.61762
399	21.4614	BG	0.616485
400	21.4219	BG	0.61535
401	21.4535	BG	0.616256
402	21.4851	BG	0.617163
403	21.5166	BG	0.61807
404	21.5482	BG	0.618977
405	21.5798	BG	0.619884
406	21.6113	BG	0.620791
407	21.6429	BG	0.621698
408	21.6745	BG	0.622605
409	21.7061	BG	0.623512
410	21.7376	BG	0.624418
411	21.7692	BG	0.625325
412	21.8008	BG	0.626232
413	21.8323	BG	0.627139
414	21.8639	BG	0.628046
415	21.8955	BG	0.628953
416	21.9271	BG	0.62986
417	21.9586	BG	0.630767
418	21.9902	BG	0.631674
419	22.0218	BG	0.632581
420	22.0533	BG	0.633487
421	22.0849	BG	0.634394
422	22.1165	BG	0.635301
423	22.1481	BG	0.636208
424	22.1796	BG	0.637115
425	22.2112	BG	0.638022
426	22.2428	BG	0.638929
427	22.2743	BG	0.639836
428	22.3059	BG	0.640743
429	22.3375	BG	0.64165
430	22.3691	BG	0.642556
430	21.3716	Endocardium	0.613905
430	18.0092	Endocardium	0.517319
430	17.9482	Endocardium	0.515565
430	17.8317	Endocardium	0.512221
430	17.5056	Endocardium	0.502852
430	17.2268	Endocardium	0.494845
430	17.0529	Endocardium	0.489849
430	16.8434	Endocardium	0.483831
430	16.3312	Endocardium	0.469118
430	16.0967	Endocardium	0.462383
430	15.4567	Endocardium	0.443999
430	14.6743	Endocardium	0.421522
430	14.4845	Endocardium	0.416069
430	14.2309	Endocardium	0.408785
430	13.7897	Endocardium	0.396112
430	13.1674	Endocardium	0.378237
430	13.0277	Endocardium	0.374224
430	13.0194	Endocardium	0.373986
430	12.1736	Endocardium	0.349691
431	22.4006	BG	0.643463
432	22.4322	BG	0.64437
433	22.4638	BG	0.645277
434	22.4953	BG	0.646184
435	22.5269	BG	0.647091
436	22.5585	BG	0.647998
437	22.5901	BG	0.648905
438	22.6216	BG	0.649812
439	22.6532	BG	0.650718
440	22.6848	BG	0.651625
441	22.7163	BG	0.652532
442	22.7479	BG	0.653439
443	22.7795	BG	0.654346
444	22.8111	BG	0.655253
445	22.8426	BG	0.65616
446	22.8742	BG	0.657067
447	22.9058	BG	0.657974
448	22.9373	BG	0.658881
449	22.9689	BG	0.659787
450	23.0005	BG	0.660694
451	23.0395	BG	0.661816
452	23.0786	BG	0.662938
453	23.1177	BG	0.66406
454	23.1567	BG	0.665182
455	23.1958	BG	0.666304
456	23.2348	BG	0.667426
457	23.2739	BG	0.668548
458	23.313	BG	0.66967
459	23.352	BG	0.670792
460	23.3911	BG	0.671914
461	23.4301	BG	0.673036
462	23.4692	BG	0.674158
463	23.5082	BG	0.67528
464	23.5473	BG	0.676402
465	23.5864	BG	0.677524
466	23.6254	BG	0.678646
467	23.6645	BG	0.679768
468	23.7035	BG	0.68089
469	23.7426	BG	0.682012
470	23.7817	BG	0.683134
471	23.8207	BG	0.684256
472	23.8598	BG	0.685378
473	23.8988	BG	0.6865
474	23.9379	BG	0.687622
475	23.9769	BG	0.688743
476	24.016	BG	0.689865
477	24.0551	BG	0.690987
478	24.0941	BG	0.692109
479	24.1332	BG	0.693231
480	24.1722	BG	0.694353
481	24.2113	BG	0.695475
482	24.2504	BG	0.696597
483	24.2894	BG	0.697719
484	24.3285	BG	0.698841
485	24.3675	BG	0.699963
486	24.4066	BG	0.701085
487	24.4457	BG	0.702207
488	24.4847	BG	0.703329
489	24.5238	BG	0.704451
490	24.5628	BG	0.705573
491	24.6019	BG	0.706695
492	24.6409	BG	0.707817
493	24.68	BG	0.708939
494	24.7191	BG	0.710061
495	24.7581	BG	0.711183
496	24.7972	BG	0.712305
497	24.8362	BG	0.713427
498	24.8753	BG	0.714549
499	24.9144	BG	0.715671
500	24.9534	BG	0.716793
501	24.9925	BG	0.717915
502	25.0315	BG	0.719037
503	25.0706	BG	0.720158
504	25.1096	BG	0.72128
505	25.1487	BG	0.722402
506	25.1878	BG	0.723524
507	25.2268	BG	0.724646
508	25.2659	BG	0.725768
509	25.3049	BG	0.72689
510	25.344	BG	0.728012
511	25.3831	BG	0.729134
512	25.4221	BG	0.730256
513	25.4612	BG	0.731378
514	25.5002	BG	0.7325
515	25.5393	BG	0.733622
516	25.5783	BG	0.734744
517	25.6174	BG	0.735866
518	25.6565	BG	0.736988
519	25.6955	BG	0.73811
520	25.7346	BG	0.739232
521	25.7736	BG	0.740354
522	25.8127	BG	0.741476
523	25.8518	BG	0.742598
524	25.8908	BG	0.74372
525	25.9299	BG	0.744842
526	25.9689	BG	0.745964
527	26.008	BG	0.747086
528	26.047	BG	0.748208
529	26.0861	BG	0.74933
530	26.1252	BG	0.750452
531	25.986	BG	0.746453
532	25.8467	BG	0.742454
533	25.7075	BG	0.738455
534	25.5683	BG	0.734456
535	25.4291	BG	0.730457
536	25.2899	BG	0.726458
537	25.1507	BG	0.72246
538	25.0115	BG	0.718461
539	24.8723	BG	0.714462
540	24.7331	BG	0.710463
541	24.7949	BG	0.71224
542	24.8568	BG	0.714016
543	24.9186	BG	0.715793
544	24.9804	BG	0.717569
545	25.0423	BG	0.719346
546	25.1041	BG	0.721122
547	25.166	BG	0.722899
548	25.2278	BG	0.724675
549	25.2897	BG	0.726452
550	25.3515	BG	0.728228
551	25.4134	BG	0.730005
552	25.4752	BG	0.731781
553	25.537	BG	0.733558
554	25.5989	BG	0.735334
555	25.6607	BG	0.73711
556	25.7226	BG	0.738887
557	25.7844	BG	0.740663
558	25.8463	BG	0.74244
559	25.9081	BG	0.744216
560	25.97	BG	0.745993
561	26.0318	BG	0.747769
562	26.0936	BG	0.749546
563	26.1555	BG	0.751322
564	26.2173	BG	0.753099
565	26.2792	BG	0.754875
566	26.341	BG	0.756652
567	26.4029	BG	0.758428
568	26.4647	BG	0.760205
569	26.5266	BG	0.761981
570	26.5884	BG	0.763758
571	26.6502	BG	0.765534
572	26.7121	BG	0.767311
573	26.7739	BG	0.769087
574	26.8358	BG	0.770864
575	26.8976	BG	0.77264
576	26.9595	BG	0.774417
577	27.0213	BG	0.776193
578	27.0832	BG	0.77797
579	27.145	BG	0.779746
580	27.2068	BG	0.781523
581	27.2687	BG	0.783299
582	27.3305	BG	0.785076
583	27.3924	BG	0.786852
584	27.4542	BG	0.788629
585	27.5161	BG	0.790405
586	27.5779	BG	0.792182
587	27.6398	BG	0.793958
588	27.7016	BG	0.795735
589	27.7634	BG	0.797511
590	27.8253	BG	0.799288
591	27.8871	BG	0.801064
592	27.949	BG	0.802841
593	28.0108	BG	0.804617
594	28.0727	BG	0.806394
595	28.1345	BG	0.80817
596	28.1963	BG	0.809947
597	28.2582	BG	0.811723
598	28.32	BG	0.8135
599	28.3819	BG	0.815276
600	28.4437	BG	0.817053
601	28.5056	BG	0.818829
602	28.5674	BG	0.820606
603	28.6293	BG	0.822382
604	28.6911	BG	0.824159
605	28.7529	BG	0.825935
606	28.8148	BG	0.827712
607	28.8766	BG	0.829488
608	28.9385	BG	0.831265
609	29.0003	BG	0.833041
610	29.0622	BG	0.834818
611	29.124	BG	0.836594
612	29.1859	BG	0.838371
613	29.2477	BG	0.840147
614	29.3095	BG	0.841924
615	29.3714	BG	0.8437
616	29.4332	BG	0.845477
617	29.4951	BG	0.847253
618	29.5569	BG	0.84903
619	29.6188	BG	0.850806
620	29.6806	BG	0.852583
621	29.7425	BG	0.854359
622	29.8043	BG	0.856136
623	29.8661	BG	0.857912
624	29.928	BG	0.859689
625	29.9898	BG	0.861465
626	30.0517	BG	0.863242
627	30.1135	BG	0.865018
628	30.1754	BG	0.866795
629	30.2372	BG	0.868571
630	30.2991	BG	0.870348
631	30.3609	BG	0.872124
632	30.4227	BG	0.8739
633	30.4846	BG	0.875677
634	30.5464	BG	0.877453
635	30.6083	BG	0.87923
636	30.6701	BG	0.881006
637	30.732	BG	0.882783
638	30.7938	BG	0.884559
639	30.8557	BG	0.886336
640	30.9175	BG	0.888112
641	30.9793	BG	0.889889
642	31.0412	BG	0.891665
643	31.103	BG	0.893442
644	31.1649	BG	0.895218
645	31.2267	BG	0.896995
646	31.2886	BG	0.898771
647	31.3504	BG	0.900548
648	31.4123	BG	0.902324
649	31.4741	BG	0.904101
650	31.5359	BG	0.905877
651	31.5978	BG	0.907654
652	31.6596	BG	0.90943
653	31.7215	BG	0.911207
654	31.7833	BG	0.912983
655	31.8452	BG	0.91476
656	31.907	BG	0.916536
657	31.9689	BG	0.918313
658	32.0307	BG	0.920089
659	32.0925	BG	0.921866
660	32.1544	BG	0.923642
661	32.2162	BG	0.925419
662	32.2781	BG	0.927195
663	32.3399	BG	0.928972
664	32.4018	BG	0.930748
665	32.4636	BG	0.932525
666	32.5255	BG	0.934301
667	32.5873	BG	0.936078
668	32.6491	BG	0.937854
669	32.711	BG	0.939631
670	32.7728	BG	0.941407
671	32.8347	BG	0.943184
672	32.8965	BG	0.94496
673	32.9584	BG	0.946737
674	33.0202	BG	0.948513
675	33.0821	BG	0.95029
676	33.1439	BG	0.952066
677	33.2057	BG	0.953843
678	33.2676	BG	0.955619
679	33.3294	BG	0.957396
680	33.3913	BG	0.959172
681	33.4531	BG	0.960949
682	33.515	BG	0.962725
683	33.5768	BG	0.964502
684	33.6387	BG	0.966278
685	33.7005	BG	0.968055
686	33.7623	BG	0.969831
687	33.8242	BG	0.971608
688	33.886	BG	0.973384
689	33.9479	BG	0.975161
690	34.0097	BG	0.976937
691	34.0716	BG	0.978714
692	34.1334	BG	0.98049
693	34.1953	BG	0.982267
694	34.2571	BG	0.984043
695	34.3189	BG	0.98582
696	34.3808	BG	0.987596
697	34.4426	BG	0.989373
698	34.5045	BG	0.991149
699	34.5663	BG	0.992926
700	34.6282	BG	0.994702
701	34.5945	BG	0.993734
702	34.5608	BG	0.992767
703	34.5271	BG	0.991799
704	34.4934	BG	0.990831
705	34.4597	BG	0.989863
706	34.426	BG	0.988896
707	34.3923	BG	0.987928
708	34.3586	BG	0.98696
709	34.325	BG	0.985993
710	34.2913	BG	0.985025
711	34.2576	BG	0.984057
712	34.2239	BG	0.983089
713	34.1902	BG	0.982122
714	34.1565	BG	0.981154
715	34.1228	BG	0.980186
716	34.0891	BG	0.979218
717	34.0554	BG	0.978251
718	34.0218	BG	0.977283
719	33.9881	BG	0.976315
720	33.9544	BG	0.975348
721	33.9207	BG	0.97438
722	33.887	BG	0.973412
723	33.8533	BG	0.972444
724	33.8196	BG	0.971477
725	33.7859	BG	0.970509
726	33.7522	BG	0.969541
727	33.7186	BG	0.968573
728	33.6849	BG	0.967606
729	33.6512	BG	0.966638
730	33.6175	BG	0.96567
731	33.5838	BG	0.964703
732	33.5501	BG	0.963735
733	33.5164	BG	0.962767
734	33.4827	BG	0.961799
735	33.449	BG	0.960832
736	33.4154	BG	0.959864
737	33.3817	BG	0.958896
738	33.348	BG	0.957928
739	33.3143	BG	0.956961
740	33.2806	BG	0.955993
741	33.2469	BG	0.955025
742	33.2132	BG	0.954058
743	33.1795	BG	0.95309
744	33.1458	BG	0.952122
745	33.1122	BG	0.951154
746	33.0785	BG	0.950187
747	33.0448	BG	0.949219
748	33.0111	BG	0.948251
749	32.9774	BG	0.947283
750	32.9437	BG	0.946316
751	32.91	BG	0.945348
752	32.8763	BG	0.94438
753	32.8426	BG	0.943413
754	32.809	BG	0.942445
755	32.7753	BG	0.941477
756	32.7416	BG	0.940509
757	32.7079	BG	0.939542
758	32.6742	BG	0.938574
759	32.6405	BG	0.937606
760	32.6068	BG	0.936638
761	32.5731	BG	0.935671
762	32.5394	BG	0.934703
763	32.5058	BG	0.933735
764	32.4721	BG	0.932768
765	32.4384	BG	0.9318
766	32.4047	BG	0.930832
767	32.371	BG	0.929864
768	32.3373	BG	0.928897
769	32.3036	BG	0.927929
770	32.2699	BG	0.926961
771	32.2362	BG	0.925994
772	32.2025	BG	0.925026
773	32.1689	BG	0.924058
774	32.1352	BG	0.92309
775	32.1015	BG	0.922123
776	32.0678	BG	0.921155
777	32.0341	BG	0.920187
778	32.0004	BG	0.919219
779	31.9667	BG	0.918252
780	31.933	BG	0.917284
781	31.8993	BG	0.916316
782	31.8657	BG	0.915349
783	31.832	BG	0.914381
784	31.7983	BG	0.913413
785	31.7646	BG	0.912445
786	31.7309	BG	0.911478
787	31.6972	BG	0.91051
788	31.6635	BG	0.909542
789	31.6298	BG	0.908574
790	31.5961	BG	0.907607
791	31.5625	BG	0.906639
792	31.5288	BG	0.905671
793	31.4951	BG	0.904704
794	31.4614	BG	0.903736
795	31.4277	BG	0.902768
796	31.394	BG	0.9018
797	31.3603	BG	0.900833
798	31.3266	BG	0.899865
799	31.2929	BG	0.898897
800	31.2593	BG	0.897929
801	31.227	BG	0.897003
802	31.1948	BG	0.896077
803	31.1625	BG	0.89515
804	31.1303	BG	0.894224
805	31.098	BG	0.893298
806	31.0658	BG	0.892371
807	31.0335	BG	0.891445
808	31.0013	BG	0.890519
809	30.969	BG	0.889593
810	30.9368	BG	0.888666
811	30.9045	BG	0.88774
812	30.8723	BG	0.886814
813	30.84	BG	0.885887
814	30.8078	BG	0.884961
815	30.7755	BG	0.884035
816	30.7433	BG	0.883108
817	30.711	BG	0.882182
818	30.6788	BG	0.881256
819	30.6465	BG	0.880329
820	30.6143	BG	0.879403
821	30.5821	BG	0.878477
822	30.5498	BG	0.87755
823	30.5176	BG	0.876624
824	30.4853	BG	0.875698
825	30.4531	BG	0.874771
826	30.4208	BG	0.873845
827	30.3886	BG	0.872919
828	30.3563	BG	0.871992
829	30.3241	BG	0.871066
830	30.2918	BG	0.87014
831	30.2596	BG	0.869213
832	30.2273	BG	0.868287
833	30.1951	BG	0.867361
834	30.1628	BG	0.866434
835	30.1306	BG	0.865508
836	30.0983	BG	0.864582
837	30.0661	BG	0.863655
838	30.0338	BG	0.862729
839	30.0016	BG	0.861803
840	29.9693	BG	0.860876
841	29.9371	BG	0.85995
842	29.9048	BG	0.859024
843	29.8726	BG	0.858097
844	29.8404	BG	0.857171
845	29.8081	BG	0.856245
846	29.7759	BG	0.855318
847	29.7436	BG	0.854392
848	29.7114	BG	0.853466
849	29.6791	BG	0.852539
850	29.6469	BG	0.851613
851	29.6146	BG	0.850687
852	29.5824	BG	0.84976
853	29.5501	BG	0.848834
854	29.5179	BG	0.847908
855	29.4856	BG	0.846981
856	29.4534	BG	0.846055
857	29.4211	BG	0.845129
858	29.3889	BG	0.844203
859	29.3566	BG	0.843276
860	29.3244	BG	0.84235
861	29.2921	BG	0.841424
862	29.2599	BG	0.840497
863	29.2276	BG	0.839571
864	29.1954	BG	0.838645
865	29.1631	BG	0.837718
866	29.1309	BG	0.836792
867	29.0987	BG	0.835866
868	29.0664	BG	0.834939
869	29.0342	BG	0.834013
870	29.0019	BG	0.833087
871	28.9697	BG	0.83216
872	28.9374	BG	0.831234
873	28.9052	BG	0.830308
874	28.8729	BG	0.829381
875	28.8407	BG	0.828455
876	28.8084	BG	0.827529
877	28.7762	BG	0.826602
878	28.7439	BG	0.825676
879	28.7117	BG	0.82475
880	28.6794	BG	0.823823
881	28.6472	BG	0.822897
882	28.6149	BG	0.821971
883	28.5827	BG	0.821044
884	28.5504	BG	0.820118
885	28.5182	BG	0.819192
886	28.4859	BG	0.818265
887	28.4537	BG	0.817339
888	28.4214	BG	0.816413
889	28.3892	BG	0.815486
890	28.357	BG	0.81456
891	28.3247	BG	0.813634
892	28.2925	BG	0.812707
893	28.2602	BG	0.811781
894	28.228	BG	0.810855
895	28.1957	BG	0.809928
896	28.1635	BG	0.809002
897	28.1312	BG	0.808076
898	28.099	BG	0.807149
899	28.0667	BG	0.806223
900	28.0345	BG	0.805297
901	28.0345	BG	0.805297
902	28.0345	BG	0.805297
903	28.0345	BG	0.805297
904	28.0345	BG	0.805297
905	28.0345	BG	0.805297
906	28.0345	BG	0.805297
907	28.0345	BG	0.805297
908	28.0345	BG	0.805297
909	28.0345	BG	0.805297
910	28.0345	BG	0.805297
911	28.0345	BG	0.805297
912	28.0345	BG	0.805297
913	28.0345	BG	0.805297
914	28.0345	BG	0.805297
915	28.0345	BG	0.805297
916	28.0345	BG	0.805297
917	28.0345	BG	0.805297
918	28.0345	BG	0.805297
919	28.0345	BG	0.805297
920	28.0345	BG	0.805297
921	28.0345	BG	0.805297
922	28.0345	BG	0.805297
923	28.0345	BG	0.805297
924	28.0345	BG	0.805297
925	28.0345	BG	0.805297
926	28.0345	BG	0.805297
927	28.0345	BG	0.805297
928	28.0345	BG	0.805297
929	28.0345	BG	0.805297
930	28.0345	BG	0.805297
931	28.0345	BG	0.805297
932	28.0345	BG	0.805297
933	28.0345	BG	0.805297
934	28.0345	BG	0.805297
935	28.0345	BG	0.805297
936	28.0345	BG	0.805297
937	28.0345	BG	0.805297
938	28.0345	BG	0.805297
939	28.0345	BG	0.805297
940	28.0345	BG	0.805297
941	28.0345	BG	0.805297
942	28.0345	BG	0.805297
943	28.0345	BG	0.805297
944	28.0345	BG	0.805297
945	28.0345	BG	0.805297
946	28.0345	BG	0.805297
947	28.0345	BG	0.805297
948	28.0345	BG	0.805297
949	28.0345	BG	0.805297
950	28.0345	BG	0.805297
