# Supplementary material for: Early coordination of cell migration and cardiac fate determination during mammalian gastrulation
Source: EMBO J. 2025 May 13;44(12):3327–59. doi: 10.1038/s44318-025-00441-0 (PMC12170898; doi:10.1038/s44318-025-00441-0)
Supplement: Supplementary file 28 — EV and Appendix Figure Source Data [file 44318_2025_441_MOESM28_ESM.zip › Source Data for expanded views and appendix/Source Data Appendix Fig. S11/9B/Appendix Fig. S11B'.xlsx]

## Sheet: Sheet1
LABEL	ID	TRACK_ID	POSITION_X	POSITION_Y	POSITION_Z	POSITION_T	FRAME	CELL_DIVISION_TIME	MEAN_INTENSITY_CH1	MEDIAN_INTENSITY_CH1	MIN_INTENSITY_CH1	MAX_INTENSITY_CH1	TOTAL_INTENSITY_CH1	STD_INTENSITY_CH1	MEAN_INTENSITY_CH2	MEDIAN_INTENSITY_CH2	MIN_INTENSITY_CH2	MAX_INTENSITY_CH2	TOTAL_INTENSITY_CH2	STD_INTENSITY_CH2	CONTRAST_CH1	SNR_CH1	CONTRAST_CH2	SNR_CH2
Mother	370453	3578	1414.83	540.433	805.04	115	115		133.562	133	112	168	63976	7.58328	1724.36	1776	1017	2345	825970	353.357	0.00195646	0.0687824	0.0817942	0.737942
Mother	370458	3578	1417.41	533.479	805.04	120	120		138.451	138	123	163	66318	7.60486	1969.06	2039	1188	2582	943178	366.075	0.0172078	0.615956	0.142963	1.34558
Mother	370463	3578	1428.48	535.797	828.219	125	125		133.812	134	108	154	64096	7.80236	1805.96	1828	1183	2297	865056	254.223	-0.00250814	-0.0862465	0.0593295	0.795724
Mother	370468	3578	1434.15	537.085	828.219	130	130		132.407	132	115	157	63423	6.19651	1661.49	1712	1133	2115	795852	239.721	0.00163167	0.0696177	0.0841099	1.07546
Mother	370473	3578	1431.32	539.402	828.219	135	135		133.48	133	110	174	63937	7.4908	2081.08	2086	1535	2572	996836	211.379	-0.00152858	-0.0545596	0.0738069	1.3534
Mother	370478	3578	1437.76	536.569	828.219	140	140		133.927	133	107	164	64151	8.60481	2290.22	2286	1904	2689	1097013	151.931	0.00385366	0.119498	0.0809313	2.25724
Mother	370448	3578	1441.62	544.553	835.945	145	145		134.979	135	104	170	64655	9.31142	2434.97	2451	1955	2845	1166350	188.796	0.00954719	0.274176	0.102195	2.39167
Mother	370443	3578	1438.01	543.008	841.096	150	150		133.543	133	111	159	63967	8.12981	2527.04	2567	2026	2826	1210450	148.064	0.00489176	0.159925	0.0820391	2.58803
Mother	370438	3578	1445.74	544.038	858.867	155	155		134.184	134	109	162	64274	6.79833	2399.66	2406	2032	2647	1149438	133.688	0.00593503	0.232906	0.0567811	1.92888
Mother	370433	3578	1449.09	541.205	858.867	160	160		135.693	136	114	156	64997	6.74892	2387.13	2385	1907	2700	1143436	144.782	0.00766759	0.305982	0.0659217	2.03936
Mother	370428	3578	1456.3	535.797	869.168	165	165		130.1	130	110	162	62318	6.56241	1983.16	1974	1187	2553	949935	327.908	-0.00186582	-0.0741184	0.061074	0.69622
Mother	370423	3578	1466.86	530.388	869.168	170	170		127.403	127	101	165	61026	8.53583	2400.41	2444	1641	3075	1149795	264.673	0.0045958	0.136563	0.104381	1.71438
Mother	370418	3578	1465.05	536.569	884.621	175	175		128.614	129	112	150	61606	5.79235	2383.6	2439	1824	2680	1141746	170.837	0.00125939	0.0558569	0.0779865	2.01878
Mother	370413	3578	1471.24	536.827	884.621	180	180		129.392	129	105	158	61979	7.00631	2589.05	2591	2123	2969	1240153	131.991	0.0050105	0.184145	0.0730996	2.6724
Mother	370408	3578	1475.87	537.342	892.347	185	185		127.276	128	107	150	60965	7.31331	2497.78	2532	1744	3033	1196439	247.223	0.00159015	0.0552597	0.0463099	0.894355
Mother	370403	3578	1480.51	531.934	884.621	190	190		130.877	131	106	159	62690	8.28616	2513.87	2535	1841	3055	1204142	232.169	0.0126973	0.396068	0.11195	2.18025
Mother	370398	3578	1490.55	531.676	884.621	195	195		124.781	125	101	151	59770	8.11863	1957.48	1991	1137	2936	937631	415.031	0.00802037	0.24458	0.171246	1.37917
Mother	370393	3578	1492.35	535.282	887.196	200	200		125.088	125	110	152	59917	6.00493	2185.27	2268	1538	2846	1046746	342.167	-0.000436	-0.0181649	0.166029	1.81875
Mother	370388	3578	1507.29	533.479	887.196	205	205		127.261	127	111	148	60958	6.04003	2438.66	2454	1860	2886	1168118	206.553	0.0123645	0.514667	0.152451	3.12361
Mother	370383	3578	1504.46	538.372	897.498	210	210		131.148	131	108	159	62820	8.21577	2597.91	2631	2057	3090	1244399	200.002	0.0186385	0.584164	0.129432	2.97715
Mother	370378	3578	1518.11	539.145	910.375	215	215		123.894	124	91	155	59345	7.59316	2539.09	2635	1479	3059	1216222	358.676	0.00252226	0.0821016	0.114874	1.45882
Mother	370373	3578	1521.46	548.416	900.074	220	220		130.259	130	107	156	62394	6.69476	2671.18	2724	1818	3066	1279495	225.113	0.00348633	0.135194	0.05508	1.23891
Mother	370368	3578	1526.87	559.233	892.347	225	225		128.754	129	106	167	61673	7.34889	2900.5	2904	2063	3564	1389338	320.482	-0.003193	-0.112242	0.0648129	1.10176
Mother	370363	3578	1529.18	556.658	892.347	228	228		129.173	129	109	150	61874	6.84109	2876.89	2868	2255	3410	1378031	276.933	0.0073645	0.27608	0.0848566	1.62514
Mother	370358	3578	1526.87	557.173	892.347	229	229		129.453	129	109	153	62008	6.33591	2683.59	2679	1874	3355	1285440	346.297	0.00255797	0.10426	0.0729702	1.05404
Mother	370353	3578	1524.55	557.688	892.347	230	230		128.887	128	108	159	61737	7.03576	2759.85	2812	1971	3375	1321970	308.97	0.00215608	0.0788239	0.068598	1.14682
Mother	370348	3578	1528.67	561.809	892.347	231	231		129.831	130	110	152	62189	6.26228	2806.07	2828	2152	3576	1344106	267.855	0.00147588	0.0611062	0.0616566	1.21681
Mother	370343	3578	1530.99	560.521	892.347	232	232		126.582	127	105	147	60633	6.74157	2693.86	2725	1771	3250	1290359	255.048	-0.000247	-0.00927553	0.0734217	1.4449
Mother	370338	3578	1535.11	554.855	882.046	233	233		129.783	129	102	160	62166	9.15549	2179.52	2167	1064	3234	1043988	511.325	0.0141844	0.396514	0.103398	0.798861
Mother	370333	3578	1536.39	553.052	882.046	234	234		126.309	126	107	161	60502	8.15466	1986.6	1880	1145	3022	951580	432.8	0.0100046	0.306856	0.111415	0.920278
Mother	370328	3578	1538.71	554.082	876.895	235	235		127.67	127	103	162	61154	9.05399	1738.19	1618	1163	2837	832594	407.448	0.0136079	0.378617	0.0828918	0.653104
Mother	370323	3578	1541.29	556.4	876.895	236	236		127.697	128	109	149	61167	7.56494	2117.3	2135	1138	2888	1014188	387.148	0.0116719	0.389501	0.11117	1.09432
Mother	370318	3578	1540.52	558.718	876.895	237	237		131.284	131	107	158	62885	8.2192	1994.16	2034	1132	2755	955201	400.625	0.0224532	0.70153	0.0742939	0.688464
Mother	370313	3578	1542.58	563.096	876.895	238	238		128.378	128	110	153	61493	6.72543	2348.14	2340	1578	3217	1124760	329.081	0.00841606	0.318617	0.0904299	1.18349
Mother	370308	3578	1545.15	560.521	876.895	239	239		127.635	128	104	152	61137	6.87775	2108.81	2050	1497	3134	1010120	337.608	0.0152767	0.558465	0.0816058	0.942555
Mother	370303	3578	1549.27	566.96	894.923	240	240		127.023	126	106	156	60844	8.71813	2723.63	2811	1581	3550	1304621	445.468	0.00706126	0.204322	0.051182	0.59539
Mother	370298	3578	1548.76	563.096	894.923	241	241		126.344	126	105	158	60519	7.58855	2400.94	2449	1367	3394	1150050	531.127	0.00293106	0.0973152	0.0138959	0.12391
Mother	370293	3578	1553.39	565.157	879.47	242	242		125.255	124	111	147	59997	6.41111	2552.8	2549	1802	3220	1222791	353.344	0.00129653	0.0505955	0.0447486	0.618896
Mother	370288	3578	1555.2	566.445	879.47	243	243		126.568	126	105	152	60626	7.79517	2621.34	2660	1765	3233	1255622	339.006	0.0054028	0.174505	0.0770891	1.10685
Mother	370283	3578	1562.15	569.02	879.47	244	244		126.466	127	107	144	60577	6.73049	2893.62	2885	2332	3353	1386045	202.905	0.008384	0.31245	0.123327	3.13136
Mother	370278	3578	1563.69	572.883	879.47	245	245		129.038	129	100	152	61809	8.04607	2948.61	2988	2402	3430	1412385	237.453	0.0144505	0.456893	0.097767	2.21183
Mother	370273	3578	1571.68	579.064	887.196	250	250		128.217	127	107	156	61416	7.70907	3221.42	3213	2876	3619	1543061	160.685	0.017405	0.569056	0.0828164	3.06665
Mother	370267	3578	1561.63	582.155	892.347	253	253		127.165	127	101	146	60912	7.48639	3001.8	3012	2615	3636	1437864	176.231	0.00401378	0.135812	0.0301407	0.996749
Mother	370260	3578	1561.89	582.412	892.347	254	254		126.311	126	107	146	60503	6.08184	2951.87	2951	2471	3356	1413947	134.584	8.46E-04	0.0350913	0.0241238	1.0333
Mother	370255	3578	1562.15	582.927	892.347	255	255		126.664	126	104	148	60672	6.56077	2830.36	2853	2288	3184	1355744	157.903	0.00355034	0.136603	0.0340114	1.17918
Mother	370250	3578	1560.86	585.503	892.347	256	256		125.591	125	106	147	60158	6.16268	2634.21	2679	2009	2977	1261787	194.999	0.00416072	0.168882	0.0425528	1.10275
Mother	370245	3578	1563.44	581.382	900.074	257	257		124.002	123	100	152	59397	7.78059	2464.43	2499	1927	2820	1180461	183.038	0.00308757	0.0981125	0.0511795	1.31106
Mother	370240	3578	1564.98	577.776	900.074	258	258		123.338	123	103	157	59079	6.88629	2617.66	2665	2056	2962	1253858	189.15	0.0034957	0.124785	0.068193	1.76696
Mother	370235	3578	1566.78	579.579	900.074	259	259		125.714	126	108	149	60217	6.49264	2689.55	2726	2153	3020	1288295	170	0.0135014	0.515878	0.0707269	2.0901
Mother	370230	3578	1568.59	581.382	900.074	260	260		126.029	126	107	157	60368	7.57412	2683.47	2710	2158	3070	1285382	192.174	0.0140513	0.461132	0.0872537	2.24122
Mother	370225	3578	1568.59	585.245	900.074	261	261		125.194	125	104	144	59968	6.36757	2575.09	2639	1856	2982	1233466	218.194	0.00801644	0.312719	0.0660449	1.46232
Mother	370220	3578	1567.3	589.108	902.649	262	262		126.392	126	107	149	60542	6.95325	2649.07	2665	2015	3212	1268904	223.438	0.00798853	0.288121	0.0836499	1.83038
Mother	370215	3578	1572.19	585.245	910.375	263	263		126.647	126	102	156	60664	7.09284	2523.48	2553	1729	3094	1208746	233.377	0.0113157	0.399576	0.102066	2.00283
Mother	370210	3578	1577.34	581.124	910.375	264	264		124.319	124	108	149	59549	6.241	2639.78	2648	1754	3352	1264453	257.634	0.00623622	0.246909	0.106858	1.97837
Mother	370205	3578	1575.8	584.473	910.375	265	265		128.161	128	110	157	61389	7.27962	2632.03	2668	2048	2998	1260740	164.979	0.0152962	0.530478	0.113942	3.26371
Mother	370200	3578	1578.12	585.245	910.375	266	266		126.614	126	106	149	60648	6.54491	2806.41	2843	2071	3281	1344271	215.816	0.0113562	0.434447	0.0964567	2.28791
Mother	370195	3578	1581.46	587.821	910.375	267	267		128.223	128	108	152	61419	7.42735	2715.08	2756	2020	3152	1300522	194.956	0.0140981	0.480002	0.110339	2.76789
Mother	370190	3578	1589.19	591.941	902.649	268	268		124.29	124	108	143	59535	6.27819	2803.27	2863	1935	3307	1342765	276.32	0.00506075	0.199368	0.0876569	1.63522
Mother	370185	3578	1594.86	592.971	902.649	269	269		123.916	124	98	147	59356	7.45933	2685.61	2744	1649	3465	1286405	390.233	0.00920787	0.303136	0.0845848	1.07344
Mother	370180	3578	1594.34	592.199	902.649	270	270		125.317	125	102	147	60027	6.57779	2939.53	2993	2107	3620	1408037	296.005	0.00565385	0.214219	0.0913913	1.66316
Mother	370175	3578	1592.8	591.941	902.649	271	271		126.856	127	109	146	60764	7.073	2858.5	2893	2156	3364	1369222	248.929	0.0100572	0.357163	0.0599968	1.29992
Mother	370170	3578	1594.86	591.426	913.466	272	272		125.019	125	104	145	59884	6.52944	2911.81	2931	2131	3534	1394757	304.753	0.00342292	0.13063	0.0606589	1.09286
Mother	370165	3578	1594.86	594.259	913.466	273	273		126.493	126	105	149	60590	7.47097	3076.86	3089	2464	3823	1473815	267.937	0.0058274	0.196187	0.0729915	1.56236
Mother	370160	3578	1596.92	595.804	913.466	274	274		125.942	126	107	143	60326	6.12396	3070	3126	2398	3599	1470528	243.318	0.00746638	0.304822	0.091954	2.12501
Mother	370155	3578	1598.84	597.35	905.705	275	275		125.61	126	110	146	60167	5.99616	3204.57	3214	2545	3643	1534987	160.864	0.00671762	0.279568	0.0741122	2.74903
Mother	370150	3578	1600.9	599.153	905.669	276	276		125.549	125	109	154	60138	6.39243	3116.36	3144	2491	3400	1492736	158.643	0.00769348	0.299897	0.0731948	2.67953
Mother	370145	3578	1607.52	597.607	915.857	277	277		119.858	120	100	140	57412	6.95056	2544.77	2608	1834	3198	1218944	332.516	6.11E-04	0.0210501	0.073926	1.05363
Mother	370140	3578	1610.61	595.547	915.803	278	278		121.497	121	104	138	58197	6.25332	2876.89	2865	2002	3431	1378032	251.741	0.00800265	0.308501	0.0836968	1.76523
Mother	370135	3578	1608.29	594.002	915.843	279	279		124.422	124	107	148	59598	6.77721	2942.81	2991	2108	3454	1409607	265.866	0.00632287	0.230702	0.0773389	1.58919
Mother	370130	3578	1603.91	593.229	915.92	280	280		125.902	126	100	152	60307	7.52824	3076.1	3111	2384	3594	1473453	235.965	0.00518783	0.172626	0.0720245	1.7517
Mother	370125	3578	1604.94	593.229	915.902	281	281		123.9	124	109	146	59348	6.22372	3193.39	3219	2465	3697	1529636	239.678	0.00367428	0.145757	0.0680166	1.69703
Mother	354210	3578	1614.99	603.531	915.726	285	285	155	124.644	125	108	145	40260	6.94925	3487.4	3537	2753	3916	1126430	219.407	0.00750287	0.267143	0.0504081	1.52554
Mother	354205	3578	1617.61	602.522	915.726	290	290	155	125.78	126	108	143	40627	6.05703	3198.73	3239	2745	3505	1033190	175.325	0.00844329	0.347731	0.0395436	1.38803
Mother	354200	3578	1616.4	606.558	919.762	295	295	155	126.573	126	102	148	40883	6.89519	3321.22	3386	2663	3709	1072754	226.926	0.00539986	0.197182	0.0396889	1.1174
Mother	354195	3578	1619.66	609.786	922.46	300	300	155	129.093	129	108	157	41697	7.39002	3529.93	3547	3060	3949	1140169	147.42	0.00606982	0.210782	0.0462292	2.11607
Mother	354187	3578	1624.07	611.602	925.816	305	305	155	124.13	124	110	144	40094	6.32321	3189.06	3337	2024	3717	1030065	385.793	0.00512085	0.200029	0.0359694	0.574017
Mother	354182	3578	1635.17	617.253	925.816	310	310	155	125.604	125	105	150	40570	7.81607	3031.05	3101	2106	3730	979028	414.018	0.0105003	0.333973	0.049774	0.694242
Mother	354177	3578	1646.06	625.526	925.816	315	315	155	124.789	124	107	147	40307	6.57297	3107.59	3080	2208	3881	1003752	351.243	0.00368491	0.139404	0.0443968	0.752198
Mother	353919	3578	1653.93	631.782	941.959	320	320	155	124.443	124	108	138	40195	5.24839	3327.12	3362	2795	3817	1074661	194.229	0.011946	0.559805	0.0668411	2.14649
Mother	353908	3578	1657.05	633.339	944.184	325	325	155	122.279	122	106	146	39496	5.80665	2833.35	2853	1984	3533	915171	428.264	0.00988662	0.412316	0.0486387	0.613726
Mother	353903	3578	1665.06	635.119	948.633	330	330	155	120.211	120	99	140	38828	6.47539	2607.29	2609	1502	3629	842154	587.313	0.00698082	0.25739	0.0570501	0.479193
Mother	353898	3578	1662.39	637.788	948.633	335	335	155	118.173	118	98	141	38170	6.5238	2148.17	2143	1224	2987	693859	435.352	1.38E-04	0.00499776	0.0776832	0.711368
Mother	353893	3578	1663.5	644.018	948.633	340	340	155	118.44	118	103	140	38256	5.87699	2343.46	2359	1343	3233	756936	492.201	0.00131102	0.052773	0.0572231	0.515405
Mother	353888	3578	1666.39	648.467	953.083	345	345	155	121.043	121	102	140	39097	6.63217	3110.65	3168	2181	3671	1004740	308.538	0.00527277	0.191456	0.0955653	1.75887
Mother	353864	3578	1669.06	653.584	946.409	350	350	155	124.183	124	105	145	40111	6.13012	3349.16	3452	2061	4002	1081780	413.908	0.0086239	0.346415	0.0740893	1.11629
Mother	353859	3578	1672.69	648.873	958.005	355	355	155	125.916	125	105	151	40671	6.68379	3608.3	3658	2779	4111	1165481	298.247	0.00923149	0.344644	0.0808127	1.80919
Mother	353854	3578	1672.32	644.524	958.005	360	360	155	129.099	129	110	146	41699	6.54246	3558.57	3567	2808	4228	1149418	306.868	0.0147608	0.574062	0.0591226	1.29467
Mother	353849	3578	1671.24	641.988	958.005	365	365	155	126.393	126	111	143	40825	6.46997	3566.26	3541	2763	4264	1151901	361.658	0.00431896	0.168019	0.0541035	1.01225
Mother	353844	3578	1675.22	635.465	958.005	370	370	155	126.647	126	110	153	40907	7.23599	3370.2	3362	2613	4116	1088575	346.979	0.0065398	0.227437	0.0521327	0.962547
Mother	353839	3578	1676.67	627.13	968.877	375	375	155	121.446	121	104	142	39227	7.12135	2643.25	2648	2117	3267	853769	221.801	0.00148227	0.0504818	0.0190473	0.445495
Mother	353834	3578	1679.93	627.492	968.877	380	380	155	123.551	124	109	140	39907	5.69949	2698.09	2698	1976	3415	871484	244.649	0.00777472	0.334474	0.0238646	0.514108
Mother	353829	3578	1684.28	627.855	968.877	385	385	155	121.737	121	108	147	39321	6.26947	2703.09	2850	1601	3848	873097	624.083	0.00391435	0.15142	0.0660578	0.536773
Mother	353824	3578	1692.62	640.538	968.877	390	390	155	125.433	124	109	146	40515	7.12779	3177.82	3309	2168	3752	1026437	421.856	0.0100597	0.350531	0.0933947	1.28689
Mother	353819	3578	1703.13	647.424	968.877	395	395	155	129.133	128	109	157	41710	7.66035	3534.14	3527	3007	4042	1141527	205.858	0.0190274	0.629523	0.0547338	1.7818
Mother	353814	3578	1718.35	634.74	979.748	400	400	155	125.607	125	100	149	40571	7.34024	3293.69	3341	2431	3931	1063861	332.539	0.014877	0.501688	0.122614	2.16362
Mother	353809	3578	1721.25	635.102	979.748	405	405	155	124.526	124	102	153	40222	7.07952	3400.72	3419	2785	3907	1098431	217.725	0.004388	0.153692	0.049556	1.47497
Mother	353804	3578	1717.62	640.901	994.244	410	410	155	129.749	130	109	153	41909	7.6578	3684.37	3667	2975	4503	1190050	278.949	0.00872254	0.293023	0.0772367	1.894
Mother	353799	3578	1726.68	632.928	1001.49	415	415	155	127.486	127	113	145	41178	6.29174	3232.64	3219	2074	3945	1044144	363.756	0.00704169	0.283369	0.0989116	1.59978
Mother	353794	3578	1735.74	629.304	1001.49	420	420	155	129.879	129	115	155	41951	6.66228	3703.71	3765	2839	4187	1196299	267.602	0.0128554	0.494863	0.0846288	2.15981
Mother	353789	3578	1741.54	627.855	1001.49	425	425	155	128.703	128	110	152	41571	7.19762	3546.67	3545	2538	4297	1145576	364.122	0.00472331	0.168124	0.0724887	1.31668
Mother	353771	3578	1745.89	626.043	1001.49	430	430	155	127.628	127	103	155	41224	8.8839	3417.64	3454	2606	3954	1103897	309.96	-0.00145335	-0.0418191	0.0801322	1.63599
Mother	353766	3578	1745.53	609.01	1001.49	435	435	155	128.282	128	109	147	41435	7.03085	3272.46	3374	2152	3834	1057005	354.991	0.00274388	0.0998532	0.0673609	1.16355
Mother	353761	3578	1754.59	610.46	1015.99	440	440	155	127.118	127	108	152	41059	7.80061	4538.67	4642	3420	5282	1465992	442.988	0.00454992	0.147618	0.0729872	1.39386
D1	353756	3578	1765.46	619.882	1015.99	445	445	210	128.437	127	109	152	41485	8.34308	4019.18	3996	3395	4639	1298196	285.248	0.00765388	0.233863	0.0618426	1.64125
D2	353776	3578	1762.2	591.616	1001.49	445	445	215	126.059	125	111	152	40717	6.80014	3465.07	3495	2591	4537	1119216	464.063	0.0047303	0.174552	0.0551516	0.780563
D1	353751	3578	1771.62	622.056	1015.99	450	450	210	135.378	135	120	154	43727	6.85926	3618.71	3683	2602	4139	1168842	271.546	0.00641435	0.25158	0.0634501	1.59021
D2	353781	3578	1770.53	579.294	968.877	450	450	215	132.854	133	115	153	42912	7.11008	2846.67	2882	2087	3468	919473	362.538	0.00415521	0.154641	0.0831224	1.20519
D1	353746	3578	1769.08	614.446	1041.35	455	455	210	125.164	125	104	151	40428	8.61284	3572.17	3627	2408	4423	1153810	458.301	0.00191647	0.0555946	0.136242	1.86919
D2	354374	3578	1771.13	578.698	968.846	455	455	215	134.443	134	114	163	43425	7.59325	1755.45	1797	904	2651	567011	456.355	6.60E-05	0.00233861	0.0447282	0.329378
D1	353741	3578	1771.62	613.721	1041.35	460	460	210	133.18	132	110	161	43017	8.03169	3333.51	3357	2347	4136	1076724	447.799	0.00339293	0.112141	0.122523	1.62506
D2	354379	3578	1779.17	576.912	968.533	460	460	215	137.071	137	117	162	44274	6.96338	2495.28	2547	1627	3153	805977	393.334	-0.00184652	-0.0728304	0.086	1.00475
D1	353736	3578	1780.31	628.942	1041.35	465	465	210	135.567	136	112	164	43788	8.76174	2048.09	2042	1032	2718	661533	351.888	0.00292346	0.090203	0.0918024	0.978779
D2	354384	3578	1787.81	572.145	968.149	465	465	215	136.529	136	115	158	44099	8.56768	2105.94	2103	1607	2686	680218	247.271	0.00438485	0.139138	0.0742435	1.17722
D1	353731	3578	1780.68	651.047	1041.35	470	470	210	143.994	143	122	167	46510	8.09148	3035.91	2959	2025	4070	980599	427.447	0.0021852	0.0776049	0.116783	1.48542
D2	354389	3578	1784.71	558.044	956.076	470	470	215	133.387	134	115	156	43084	8.13943	2023.39	2069	1095	2584	653556	339.215	8.04E-04	0.0263353	0.12998	1.37227
D1	353726	3578	1790.82	655.034	1044.98	475	475	210	149.938	150	120	190	48430	9.94718	3549.87	3564	2387	4538	1146607	506.291	0.00447675	0.134358	0.0840981	1.08783
D2	354394	3578	1777.04	539.366	950.05	475	475	215	131.025	131	109	155	42321	7.88382	1776.36	1766	1242	2300	573765	232.667	0.00321647	0.106569	0.100089	1.38926
D1	353721	3578	1796.98	659.382	1044.98	480	480	210	156.641	156	123	194	50595	10.8316	3809.19	3882	2653	4512	1230368	391.725	0.00376815	0.108576	0.0570752	1.05008
D2	354399	3578	1744.7	498.874	950.883	480	480	215	121.854	121	103	144	39359	6.25547	2368.23	2374	1943	2774	764937	193.648	0.00557235	0.215892	0.100369	2.23102
D1	353716	3578	1798.07	665.181	1052.23	485	485	210	155.359	154	130	192	50181	11.202	3903.5	3985	2960	4701	1260831	349.772	8.10E-04	0.0224569	0.0500833	1.06456
D2	354404	3578	1747.64	494.679	950.883	485	485	215	122.223	122	108	139	39478	5.21701	2046.63	2041	1423	2479	661062	246.544	0.0085219	0.395924	0.0674084	1.04847
D1	353711	3578	1803.51	655.759	1052.23	490	490	210	157.449	158	134	181	50856	9.45698	3573.51	3558	2473	4674	1154245	519.479	0.00457781	0.151737	0.0630293	0.815747
D2	354409	3578	1751.41	493.42	950.883	490	490	215	120.647	121	105	138	38969	5.24841	2259.86	2288	1553	2933	729934	301.994	-0.00130963	-0.0602888	0.0819366	1.13341
D1	353706	3578	1805.32	653.584	1052.23	495	495	210	170.774	170	140	207	55160	11.386	3368.75	3490	2297	3905	1088107	345.154	-0.00290261	-0.0873235	0.0373195	0.70228
D2	354414	3578	1756.87	488.386	950.883	495	495	215	121.978	122	100	140	39399	6.17369	2784.98	2805	2056	3516	899547	294.613	0.00368354	0.145023	0.0756714	1.33
D1	353701	3578	1795.54	662.282	1074.33	500	500	210	157.313	157	125	198	50812	11.3358	4390.21	4396	2975	5561	1418039	461.355	-0.00188129	-0.0523135	0.0806706	1.4207
D2	354419	3578	1755.61	489.225	950.883	500	500	215	120.783	121	109	137	39013	5.48369	2859.82	2895	2218	3416	923723	252.818	0.00599679	0.262595	0.0612241	1.3052
D1	353696	3578	1800.97	656.846	1085.2	505	505	210	155.548	155	122	186	50242	10.354	6202.5	6205	4490	8211	2003407	769.79	-0.00714107	-0.216104	0.0329944	0.514716
D2	354424	3578	1754.35	483.352	950.883	505	505	215	119.483	119	107	141	38593	6.11603	2868.5	2867	2208	3433	926525	280.414	-0.000432	-0.0168981	0.0910072	1.70661
D1	353691	3578	1803.87	658.295	1085.2	510	510	210	156.372	156	132	196	50508	10.2113	5692.63	5709	4514	6835	1838719	505.443	-0.00344779	-0.105961	0.0409766	0.886676
D2	354429	3578	1739.25	458.181	934.102	510	510	215	122.95	122	105	149	39713	5.93997	3479.25	3438	2697	4526	1123798	397.762	0.00558667	0.22999	0.0783894	1.27167
D1	353686	3578	1807.86	659.02	1078.68	515	515	210	165.13	165	142	206	53337	10.7146	5819.76	5850	4795	6718	1879783	445.133	-0.000256	-0.00788124	0.057515	1.42213
D2	354434	3578	1736.31	452.728	934.102	515	515	215	126.276	127	106	142	40787	6.51336	3502.8	3550	2401	4316	1131403	434.272	0.00634477	0.244463	0.0449358	0.693724
D1	353681	3578	1811.84	654.671	1078.68	520	520	210	174.783	175	146	203	56455	10.9475	5644.45	5724	3735	6828	1823156	668.482	8.10E-05	0.00258522	0.0697625	1.10128
D2	354439	3578	1737.57	447.274	938.298	520	520	215	122.272	122	104	148	39494	7.44671	3428.94	3440	2705	4139	1107547	305.805	0.00478624	0.156428	0.0880233	1.81428
D1	353676	3578	1808.58	663.369	1078.68	525	525	210	188.012	188	154	226	60728	12.7995	5142.56	5207	3268	6870	1661046	833.204	-0.00796606	-0.235908	0.0688794	0.79546
D2	354444	3578	1748.06	445.177	938.298	525	525	215	122.675	123	104	142	39624	7.83662	3398.44	3426	2282	4556	1097697	572.006	0.0106908	0.331168	0.0916929	0.998032
D1	353671	3578	1798.07	664.093	1093.18	530	530	210	181.663	180	133	244	58677	15.5192	4193.17	4243	3034	5047	1354394	422.783	-0.00320665	-0.0753134	0.0825506	1.51261
D2	354452	3578	1745.12	426.718	908.932	530	530	215	129.628	129	111	148	41870	6.80368	3899.49	3899	3377	4576	1259534	250.701	0.00224222	0.0852494	0.0428424	1.27802
D1	353666	3578	1794.45	664.456	1104.05	535	535	210	167.325	167	135	224	54046	13.4964	4885.77	4944	3745	5672	1578105	385.09	-0.00241573	-0.0600444	0.0877708	2.04745
D2	354457	3578	1753.51	425.879	908.932	535	535	215	130.628	130	105	155	42193	8.03591	4153.52	4189	3296	4665	1341586	279.887	0.0128703	0.41311	0.0733196	2.02747
D1	353661	3578	1801.7	674.965	1104.05	540	540	210	174.173	175	138	209	56258	12.1765	5430.14	5481	4070	6835	1753934	593.896	0.00143761	0.0410682	0.129514	2.09679
D2	354462	3578	1753.93	424.201	908.932	540	540	215	132.319	132	111	158	42739	7.37382	4338.8	4365	3553	4966	1401433	355.5	0.0120602	0.427668	0.0502664	1.16826
D1	353656	3578	1804.6	675.328	1111.3	545	545	210	168.653	168	138	209	54475	11.8081	5500.74	5425	4336	6913	1776740	540.405	-0.00262351	-0.0751392	0.0934768	1.74031
D2	354467	3578	1759.8	426.718	921.517	545	545	215	125.452	126	104	145	40521	6.9662	4830.53	4839	4051	5399	1560261	277.524	0.00270865	0.0972949	0.0782568	2.52653
D1	353651	3578	1785.75	668.805	1129.42	550	550	210	160.186	160	137	188	51740	9.98086	5322.02	5375	3665	6207	1719012	564.839	-0.000139	-0.00447388	0.106033	1.80657
D2	354472	3578	1763.58	428.816	921.517	550	550	215	126.297	126	106	155	40794	8.08216	4559.34	4542	3611	5606	1472667	386.302	0.00169739	0.0529591	0.0497788	1.11931
D1	353646	3578	1783.58	665.543	1129.42	555	555	210	165.938	166	137	196	53598	9.4318	4990.7	5164	2799	5981	1611996	654.278	0.00221526	0.0777757	0.113387	1.55363
D2	354477	3578	1771.97	428.816	921.517	555	555	215	129.334	129	103	153	41775	7.64709	4660.44	4701	3717	5442	1505323	369.163	0.00403504	0.13594	0.0550785	1.31806
D1	353626	3578	1777.78	671.341	1133.04	560	560	210	171.672	172	140	203	55450	10.2471	5931.31	5989	3891	7265	1915814	813.608	0.00247921	0.0828639	0.106058	1.39808
D2	354482	3578	1777.84	421.684	921.517	560	560	215	128.892	129	108	152	41632	7.38414	5285.29	5295	4463	5945	1707149	269.286	0.00421325	0.146469	0.0659881	2.42995
D1	353621	3578	1777.05	668.442	1133.04	565	565	210	197.173	197	160	233	94446	12.4859	4214.69	4243	2927	5311	2018837	502.085	-0.00155524	-0.0491964	0.159355	2.30763
D2	335817	3578	1781.51	405.687	902.235	565	565	215	124.142	124	106	150	59464	7.09946	3267.86	3280	2160	4282	1565305	424.131	0.0085202	0.295453	0.118135	1.62809
D1	353616	3578	1777.05	665.544	1132.95	570	570	210	211.177	211	168	252	101154	14.4891	3943.21	3973	2393	5361	1888798	674.64	-0.00577338	-0.169271	0.182096	1.80076
D2	335822	3578	1786.94	407.135	894.994	570	570	215	122.612	122	100	151	58731	7.21136	2768.37	2717	1649	3760	1326051	445.863	0.00700424	0.236523	0.108406	1.21452
D1	353611	3578	1781.4	660.218	1147.36	575	575	210	193.171	193	149	243	92529	15.4483	4723.16	4678	3414	5807	2262396	442.624	-0.00675912	-0.170188	0.136488	2.56305
D2	335827	3578	1791.28	400.257	894.994	575	575	215	119.413	119	98	145	57199	7.33367	2381.3	2341	1579	3447	1140643	400.281	0.00379247	0.123038	0.135649	1.42119
D1	353606	3578	1783.21	661.305	1147.37	580	580	210	201.38	201	153	244	96461	14.1133	4355.32	4378	3232	5299	2086198	375.38	-0.0108423	-0.312803	0.118538	2.45915
D2	335832	3578	1796.35	398.809	894.994	580	580	215	120.092	120	99	141	57524	7.11736	2349.61	2376	1454	3077	1125463	388.868	0.00879113	0.294082	0.082562	0.921617
D1	353601	3578	1776.69	671.686	1154.8	585	585	210	205.065	205	151	254	98226	15.8493	4488.51	4477	3955	5151	2149994	262.729	-0.0067067	-0.17472	0.078893	2.49852
D2	335837	3578	1807.21	391.568	894.994	585	585	215	118.674	119	99	143	56845	6.57897	2467.19	2506	1509	2942	1181786	296.85	0.0043859	0.157539	0.114592	1.70896
D1	353596	3578	1779.95	673.498	1154.84	590	590	210	216.43	217	166	264	103670	16.565	4592.77	4577	3675	6000	2199939	401.413	-0.00514983	-0.135266	0.101168	2.10234
D2	335842	3578	1818.8	389.758	894.994	590	590	215	120.15	120	103	160	57552	6.83475	2636.53	2664	2010	3310	1262896	263.401	0.011713	0.407047	0.146377	2.55616
D1	353591	3578	1788.29	681.107	1154.97	595	595	210	221.111	221	174	292	105912	16.4003	5179.9	5203	3877	6037	2481172	386.551	-0.00526316	-0.142668	0.134333	3.17386
D2	335847	3578	1830.02	387.948	894.994	595	595	215	117.597	117	99	148	56329	6.3755	3161.31	3167	2250	3785	1514268	325.416	0.00466642	0.171346	0.154197	2.5957
D1	353110	3578	1799.88	681.469	1154.98	600	600	210	219.786	219	173	276	70991	17.2238	4339.74	4263	3382	5710	1401735	500.701	4.09E-04	0.0104305	0.0216524	0.367383
D2	335852	3578	1832.19	380.708	894.994	600	600	215	118.756	118	100	142	56884	6.74497	2950.05	2951	1948	3778	1413076	391.648	0.013945	0.484292	0.155979	2.03273
D1	353115	3578	1780	665.662	1154.98	605	605	210	256.229	256	201	320	82762	20.3919	4317.74	4387	3186	5474	1394631	638.485	-0.00350612	-0.0884205	0.0452039	0.58494
D2	335857	3578	1833.28	382.518	894.994	605	605	215	119.104	119	103	152	57051	6.97557	3144.45	3181	2324	3634	1506192	248.993	0.0127129	0.428682	0.159435	3.47316
D1	353120	3578	1774.39	658.013	1165.17	610	610	210	248.644	248	201	329	80312	22.1643	4064.3	4128	3270	4673	1312768	339.389	-0.00394746	-0.088918	0.0517221	1.17786
D2	335862	3578	1834.36	371.295	894.994	610	610	215	116.72	117	100	138	55909	5.93594	2850.79	2846	2088	3464	1365530	282.946	0.00993559	0.386889	0.161285	2.79864
D1	353125	3578	1757.56	648.835	1165.17	615	615	210	288.533	288	227	347	93196	24.6258	4434.63	4495	3527	5113	1432386	311.396	0.0027481	0.0642206	0.0422914	1.15568
D2	335867	3578	1841.24	362.969	884.134	615	615	215	116.328	116	98	137	55721	6.39749	2646.14	2636	1797	3557	1267499	278.416	0.00206898	0.0750867	0.129771	2.18342
D1	353130	3578	1747.87	646.795	1165.17	620	620	210	288.616	288	221	351	93223	25.8184	4135.85	4185	3290	4749	1335878	259.562	0.00169452	0.037821	0.0182803	0.572095
D2	335872	3578	1844.14	353.194	866.033	620	620	215	113.768	113	97	135	54495	5.86695	2276.38	2310	1745	2840	1090385	211.549	0.00101399	0.0392853	0.0730282	1.46468
D1	353135	3578	1747.87	644.755	1165.17	625	625	210	300.08	297	233	376	96926	28.8547	4476.75	4500	3341	5638	1445990	505.486	-0.00255718	-0.0533242	0.0216811	0.37588
D2	335877	3578	1848.48	342.696	866.033	625	625	215	114.816	115	96	136	54997	5.95904	2611.04	2639	1979	2971	1250686	167.511	0.00672905	0.257572	0.0858355	2.46435
D1	353140	3578	1760.62	648.835	1175.37	630	630	210	301.467	300	223	383	97374	29.5942	4178.65	4256	3171	5075	1349703	423.278	-0.00185089	-0.0377789	0.016651	0.323376
D2	335882	3578	1851.38	328.215	866.033	630	630	215	114.198	114	97	136	54701	6.17394	3123.04	3121	2154	3924	1495935	293.857	0.00404055	0.148873	0.132749	2.49097
D1	353145	3578	1752.46	650.874	1175.37	635	635	210	312.39	311	246	402	100902	31.3318	4759.16	4652	3491	6402	1537210	750.512	0.00228278	0.0454168	0.0422523	0.514139
D2	335887	3578	1864.77	327.853	858.792	635	635	215	114.403	114	96	137	54799	5.84908	3136.21	3105	2233	4176	1502246	413.64	0.00837669	0.324959	0.140857	1.87223
D1	353150	3578	1753.99	653.424	1195.77	640	640	210	270.578	270	207	345	129607	25.2921	5467.76	5450	4729	6308	2619058	344.724	-0.00942672	-0.203616	0.0832823	2.43881
D2	335892	3578	1870.57	323.147	858.792	640	640	215	113.787	114	97	134	54504	6.02927	3194.25	3251	2041	3762	1530045	310.46	0.00655639	0.245858	0.166583	2.93838
D1	353183	3578	1754.5	663.622	1200.87	645	645	210	286.426	285	205	364	137198	31.2528	4191.6	4158	3253	5690	2007775	552.505	-0.00885224	-0.163707	0.0815409	1.14395
D2	335897	3578	1876	317.354	858.792	645	645	215	116.806	117	101	150	55950	6.08361	3419.62	3407	2445	4286	1637997	364.812	0.0097771	0.371807	0.139175	2.29039
D1	353188	3578	1760.62	659.033	1200.87	650	650	210	300.547	296	226	386	143962	33.2174	5223.54	5154	4313	6822	2502076	514.245	-0.0100682	-0.184045	0.0657242	1.25287
D2	335902	3578	1876.36	313.372	858.792	650	650	215	116.073	116	102	139	55599	5.93593	3295.54	3308	2469	4056	1578564	337.54	0.00419392	0.163334	0.140616	2.40728
D1	353193	3578	1766.23	654.444	1200.87	655	655	210	265.582	263	203	355	127214	26.4645	5167.16	5127	4542	5958	2475068	291.591	-0.0127699	-0.259619	0.0807212	2.64717
D2	335907	3578	1881.06	307.942	855.172	655	655	215	115.768	116	92	143	55453	6.74076	3343.21	3343	2435	4173	1601397	304.706	0.00919479	0.312952	0.149346	2.85139
D11	353198	3578	1765.21	654.444	1200.87	660	660		278.633	275	212	370	133465	32.0776	5587.97	5567	4763	6427	2676637	337.386	-0.00986453	-0.173078	0.159853	4.56536
D12	353203	3578	1771.33	691.668	1211.07	660	660		232.192	231	185	293	111220	19.5921	4218.03	4231	3387	5090	2020437	362.032	-0.0118691	-0.284709	0.128451	2.65246
D2	335912	3578	1885.41	309.752	855.172	660	660	215	118.123	118	99	143	56581	6.09062	4457.12	4457	3605	5130	2134962	306.93	0.0159364	0.608452	0.139449	3.55439
D11	353208	3578	1755.52	653.934	1221.26	665	665		215.633	215	175	276	103288	18.1165	3998.15	3900	2394	5653	1915114	805.562	-0.00960159	-0.230783	0.102702	0.924505
D12	353390	3578	1774.39	696.767	1211.07	665	665		306.403	304	212	395	146767	31.4747	3082.13	3033	2359	4435	1476342	443.72	-0.00523021	-0.102366	0.0195857	0.266862
D21	335917	3578	1897.72	290.565	837.071	665	665		114.359	114	100	138	54778	5.69192	3627.02	3649	2581	4569	1737341	417.788	0.0088615	0.352953	0.200216	2.89643
D22	335922	3578	1883.24	311.924	847.932	665	665		113.476	113	94	134	54355	5.71636	2952.8	2908	1943	4189	1414391	499.676	0.00743073	0.29284	0.140612	1.457
D11	353213	3578	1751.95	654.954	1221.26	670	670		227.125	226	172	281	108793	19.0911	5466.36	5743	3121	7039	2618385	956.988	0.00126573	0.0300785	0.246424	2.2586
D12	353395	3578	1771.33	700.846	1221.26	670	670		260.653	258	206	322	124853	24.1197	3307.81	3173	2527	4704	1584439	487.318	-0.00983644	-0.21471	0.116309	1.41445
D21	336178	3578	1898.8	285.497	837.052	670	670		114.537	114	96	134	54863	5.89715	3630.66	3687	2733	4237	1739087	331.335	0.0081062	0.312351	0.175694	3.275
D22	335927	3578	1890.48	306.494	851.552	670	670		112.486	112	96	132	53881	5.77356	2602.38	2592	1772	3471	1246541	320.164	0.00584283	0.226349	0.10884	1.59568
D11	353218	3578	1752.97	649.345	1216.17	675	675		239.428	239	193	301	114686	20.5963	4599.51	4501	2857	6438	2203165	949.179	-0.00399947	-0.0933594	0.199685	1.61314
D12	353400	3578	1769.8	697.277	1221.26	675	675		255.637	253	183	369	122450	27.4869	3723.37	3725	2584	4822	1783496	485.008	-0.00758928	-0.142245	0.108248	1.49969
D21	336183	3578	1903.87	280.429	836.964	675	675		113.96	114	98	135	54587	5.84712	3276.32	3257	2465	4440	1569357	369.876	0.00738163	0.285628	0.151607	2.33225
D22	335932	3578	1900.98	291.289	851.552	675	675		111.486	111	98	130	53402	5.48022	2444.25	2446	1801	3172	1170796	267.202	7.90E-04	0.0321295	0.115504	1.89436
D11	353223	3578	1744.3	664.642	1216.17	680	680		247.123	248	172	329	118372	23.3773	5404.74	5426	3831	6961	2588870	702.142	-0.011436	-0.244579	0.232998	2.90917
D12	353405	3578	1757.56	706.965	1221.26	680	680		250.712	249	188	319	120091	21.0094	4455.54	4512	2680	6178	2134205	869.313	-0.00313978	-0.075172	0.142264	1.27668
D21	336188	3578	1914.65	279.704	811.431	680	680		114.76	115	98	139	54970	5.82223	3428.8	3457	2155	4408	1642396	448.876	0.00846901	0.331056	0.183553	2.3693
D22	335937	3578	1899.53	298.167	851.552	680	680		112.539	112	98	131	53906	5.61659	2715.71	2692	2102	3610	1300825	321.394	0.00199809	0.0799111	0.126583	1.89884
D11	353228	3578	1739.71	675.86	1226.36	685	685		238.589	239	182	301	114284	22.727	5802.56	5713	3941	7827	2779427	726.651	-0.0153647	-0.327632	0.236104	3.05051
D12	353410	3578	1749.4	715.634	1226.36	685	685		245.459	245	198	314	117575	20.2467	4951.29	4925	3350	6492	2371666	717.465	-0.00286333	-0.0696259	0.204722	2.34544
D21	336193	3578	1927.43	269.93	796.724	685	685		115.029	115	98	137	55099	5.96811	2873.03	2902	2181	3314	1376179	235.491	0.00746817	0.285749	0.10847	2.38771
D22	335942	3578	1908.22	297.805	837.071	685	685		112.958	113	98	132	54107	5.39781	2632.01	2667	1276	3755	1260733	586.702	0.0049315	0.205387	0.154399	1.20002
D11	353233	3578	1732.06	667.702	1231.46	690	690		222.017	221	172	275	106346	20.423	4288.6	4273	2816	5272	2054239	448.286	-0.00545876	-0.119335	0.196017	3.13579
D12	353415	3578	1739.71	723.283	1231.46	690	690		227.113	226	166	285	108787	21.2061	4494.54	4568	3408	5300	2152884	381.659	-0.00437764	-0.0941794	0.21696	4.19898
D21	336198	3578	1926.7	263.414	796.737	690	690		113.282	113	95	135	54262	5.63999	2321.44	2371	1820	2701	1111971	185.745	0.00389587	0.155893	0.12392	2.75599
D22	335947	3578	1905.68	288.031	837.071	690	690		112.612	112	96	132	53941	5.88271	2855	2901	1596	3835	1367543	535.31	0.00414259	0.157948	0.147675	1.37252
D11	353238	3578	1741.24	648.325	1231.46	695	695		245.589	244	181	351	117637	27.5117	3231.61	3196	2385	4101	1547939	338.427	-0.0137881	-0.249607	0.0800228	1.41503
D12	353420	3578	1742.77	728.382	1241.66	695	695		234.687	234	181	286	112415	19.4196	3772.03	3871	2578	4777	1806801	542.785	-0.0031863	-0.0772595	0.158183	1.89828
D21	336203	3578	1922.36	251.105	796.813	695	695		114.299	114	100	139	54749	5.95104	2737.68	2765	2056	3294	1311348	227.619	0.0048745	0.186336	0.177527	3.62658
D22	335952	3578	1906.77	273.912	851.552	695	695		113.835	114	96	132	54527	5.57001	3109.18	3024	2311	4016	1489296	413.698	0.00274437	0.111867	0.136864	1.80956
D11	353243	3578	1744.3	653.424	1231.46	700	700		267.608	264	195	374	128184	35.9568	3490.15	3538	2458	4462	1671782	450.934	-0.0162199	-0.245413	0.115263	1.59983
D12	353425	3578	1734.61	744.189	1241.66	700	700		231.539	231	172	294	110907	19.7521	5626.96	5590	4363	6768	2695312	500.848	-0.00856211	-0.202468	0.183342	3.48137
D21	336208	3578	1926.88	248.933	785.872	700	700		116.591	116	101	136	55847	5.9277	2034.01	2062	1268	2535	974289	280.289	0.00562584	0.220069	0.157454	1.97436
D22	335957	3578	1905.68	276.446	851.552	700	700		117.102	117	101	147	56092	6.20534	3116.1	3090	1688	4128	1492613	465.661	0.0101339	0.378641	0.179315	2.03497
D11	353248	3578	1742.77	663.622	1236.56	705	705		237.309	233	170	332	113671	27.3861	3374.46	3399	2425	4546	1616368	430.325	-0.0193766	-0.342445	0.0608753	0.899942
D12	353430	3578	1730.54	755.917	1241.66	705	705		222.699	222	176	273	106673	16.8882	5116.69	5056	3026	7376	2450893	973.02	-0.0116619	-0.311193	0.211291	1.83455
D21	336213	3578	1952.73	227.936	752.834	705	705		115.793	115	100	142	55465	6.31306	2053.35	2047	1415	2804	983556	251.009	5.07E-04	0.0185982	0.114825	1.68513
D22	335962	3578	1893.73	265.586	851.552	705	705		112.992	113	97	143	54123	5.66941	3030.17	3005	1993	3892	1451452	362.023	-0.00460792	-0.184522	0.155179	2.24877
D11	353253	3578	1726.46	666.172	1241.66	710	710		255.324	251	187	350	122300	31.6186	5126.96	5171	3620	6379	2455814	594.572	-0.011039	-0.180273	0.171154	2.52033
D12	353435	3578	1716.77	758.467	1241.66	710	710		231.451	231	182	298	110865	18.0151	5283.5	5205	3557	6478	2530795	537.732	-0.00611776	-0.158164	0.164552	2.7767
D21	336218	3578	1964.2	233.004	767.117	710	710		114.501	114	101	133	54846	5.86596	2199.15	2144	1123	3900	1053393	654.106	0.00164104	0.0639597	0.127795	0.761938
D22	335967	3578	1893.01	264.138	851.552	710	710		113.088	113	91	134	54169	6.376	2744.78	2755	1833	3481	1314752	311.994	0.0014006	0.0496139	0.134173	2.08151
D11	353258	3578	1710.65	669.741	1241.66	715	715		252.777	250	189	329	121080	25.1872	4792.51	4824	3620	6122	2295612	494.815	-0.0174644	-0.356774	0.116782	2.02562
D12	353440	3578	1703	778.864	1246.76	715	715		210.351	211	169	259	100758	15.8379	6054.74	6087	4281	7757	2900220	831.311	7.67E-04	0.0203481	0.242553	2.8435
D21	336223	3578	1973.62	229.746	766.952	715	715		114.887	115	98	131	55031	5.62792	2744.48	2703	1644	3883	1314606	528.495	0.0033645	0.136904	0.238179	1.99788
D22	335972	3578	1884.32	262.69	862.413	715	715		114.225	114	99	132	54714	5.53491	2546.4	2592	1741	3175	1219725	280.424	1.42E-04	0.00585163	0.138246	2.20576
D11	353263	3578	1705.55	678.41	1246.76	720	720		268.023	266	207	352	128383	26.7078	5014.18	4982	3968	6515	2401791	566.443	-0.0105342	-0.21368	0.151649	2.33127
D12	353445	3578	1689.23	787.532	1246.76	720	720		222.313	222	175	274	106488	16.9657	5333.84	5220	3651	7255	2554910	834.119	-0.00148078	-0.0388649	0.232488	2.41246
D21	336228	3578	1978.49	225.04	756.005	720	720		115.612	115	98	151	55378	6.82258	1584.01	1538	1058	2164	758740	241.076	0.00695895	0.234215	0.074958	0.916345
D22	335977	3578	1891.2	263.052	862.413	720	720		114.129	114	98	142	54668	5.99232	3205.83	3234	2580	3777	1535592	242.546	0.00229634	0.0872716	0.155679	3.56098
D11	353268	3578	1707.59	703.906	1256.96	725	725		292.637	288	230	387	140173	31.1391	5603.42	5558	3732	7283	2684039	925.93	-0.0160064	-0.305741	0.0824417	0.921823
D12	353450	3578	1683.11	801.81	1246.76	725	725		235.731	235	195	287	112915	16.5777	5000.27	5176	2805	6028	2395130	646.43	0.00190158	0.0539773	0.214963	2.73717
D21	336233	3578	1973.79	219.609	756.087	725	725		117.495	117	102	137	56280	6.12692	1702.81	1681	1177	2359	815645	243.463	0.00430921	0.164565	0.0976391	1.2443
D22	335982	3578	1893.01	266.672	869.653	725	725		113.353	113	95	131	54296	6.17753	2454.95	2421	1878	3329	1175921	318.234	-0.00134974	-0.0496001	0.078258	1.11978
D11	353273	3578	1717.28	722.773	1272.77	730	730		255.749	253	200	328	122504	23.2437	6325.92	6319	4176	9852	3030117	1190.7	-0.0179586	-0.402423	0.0483226	0.489788
D12	353455	3578	1671.89	819.147	1246.76	730	730		214.351	213	170	267	102674	15.8527	3575.98	3638	2308	4269	1712893	381.15	-0.0136247	-0.373539	0.147448	2.4112
D21	336238	3578	1978.49	218.161	756.005	730	730		119.555	119	102	144	57267	6.16616	1771.77	1736	1172	2645	848677	333.235	0.00881013	0.338655	0.153564	1.41557
D22	335987	3578	1894.46	247.485	869.653	730	730		113.033	113	94	133	54143	5.95511	2369.83	2382	1547	3269	1135150	437.315	0.00365229	0.138143	0.107609	1.05297
D11	353278	3578	1704.02	740.11	1272.77	735	735		249.891	249	191	306	119698	19.2912	4674.64	4830	3158	6228	2239154	669.105	-0.0139613	-0.366821	0.06199	0.815615
D12	353460	3578	1655.58	836.994	1241.66	735	735		198.683	199	163	240	95169	13.0217	2812.64	2838	1511	4006	1347254	591.543	-0.00729267	-0.224175	0.104119	0.896754
D21	336243	3578	1983.88	214.903	774.015	735	735		116.737	117	98	134	55917	5.98584	1879.88	1731	858	3613	900461	684.394	0.00659167	0.25542	0.196259	0.901275
D22	335992	3578	1896.99	252.553	869.653	735	735		113.714	113	98	138	54469	5.68559	2512.41	2543	1601	3053	1203443	266.811	0.00311672	0.124284	0.156768	2.55228
D11	353283	3578	1701.98	754.388	1272.77	740	740		271.568	268	211	349	130081	25.4581	3866.48	4066	2315	5709	1852042	724.3	-0.0095835	-0.206437	0.00741056	0.0785365
D12	353465	3578	1653.54	866.57	1241.66	740	740		178.71	179	141	234	85602	12.6141	3719.3	3819	2435	4568	1781545	477.686	-0.00139751	-0.039654	0.167693	2.23633
D21	336249	3578	1951.43	240.244	781.823	740	740		113.526	114	98	134	54379	5.36403	1241.75	1250	908	1728	594797	133.312	0.00157614	0.0666109	0.0961308	1.63378
D22	335997	3578	1902.79	244.589	869.653	740	740		114.042	114	99	138	54626	6.34357	2530.24	2536	1870	3299	1211986	298.176	0.00565334	0.202124	0.114175	1.73914
D11	353288	3578	1695.86	768.665	1272.77	745	745		281.603	277	228	358	134888	28.3894	3593.09	3692	2200	5501	1721089	863.274	-0.0154782	-0.311894	0.0306625	0.247651
D12	353470	3578	1641.81	871.669	1241.66	745	745		183.534	183	146	222	87913	13.4675	4651.18	4608	3566	5623	2227916	441.48	0.00265002	0.0720375	0.162161	2.9401
D21	336255	3578	1938.39	261.241	814.461	745	745		109.534	109	93	137	52467	5.43451	1088.28	1090	745	1490	521287	163.725	-0.000199	-0.00801745	0.0460061	0.584706
D22	336002	3578	1902.79	251.829	869.653	745	745		114.739	115	100	141	54960	6.02269	2676.12	2684	1696	3447	1281861	353.982	0.00604077	0.228785	0.111081	1.51163
D11	353293	3578	1690.76	763.056	1282.96	750	750		242.38	243	189	309	116100	16.7721	6111.85	6124	3534	9480	2927574	1644.93	-0.0222754	-0.658489	-0.0329757	-0.253404
D12	353475	3578	1629.06	883.907	1221.26	750	750		183.714	183	145	239	87999	13.1505	4150.29	4090	3043	5279	1987991	444.247	-0.0044788	-0.125701	0.185781	2.92739
D21	336260	3578	1939.48	252.553	814.461	750	750		109.205	109	97	125	52309	4.90665	1188.38	1198	807	1576	569232	150.541	-0.00173258	-0.0772559	0.0561962	0.840026
D22	336007	3578	1906.04	239.52	876.893	750	750		111.764	112	98	133	53535	5.30894	2496.24	2516	2025	2865	1195697	162.973	-0.00152282	-0.0642149	0.0980225	2.73472
D11	353298	3578	1677.5	781.413	1282.96	755	755		248.706	249	201	309	119130	17.3873	5732.55	5838	3884	7998	2745890	1034.96	-0.00686217	-0.197668	0.03407	0.364988
D12	353480	3578	1613.76	894.615	1216.17	755	755		180.449	180	147	224	86435	12.3416	3353.56	3468	1684	4183	1606354	474.629	0.00690692	0.20059	0.165993	2.01176
D21	336265	3578	1944.19	266.31	825.322	755	755		107.367	107	90	126	51429	4.79481	1138.89	1127	690	1658	545529	187.873	-0.00278834	-0.125225	0.0631728	0.7204
D22	336012	3578	1909.66	236.986	884.134	755	755		111.676	111	97	129	53493	5.0881	2518.86	2529	1837	3149	1206535	283.887	9.50E-04	0.0416625	0.141737	2.20295
D11	353303	3578	1668.84	794.671	1282.96	760	760		247.223	245	193	304	118420	20.8201	5119.38	5097	3095	7766	2452181	1206.16	-0.0184405	-0.446162	0.018027	0.150317
D12	353485	3578	1605.1	905.833	1205.97	760	760		175.906	176	148	220	84259	11.6758	3884.45	3835	2489	5325	1860652	585.326	0.00442616	0.13278	0.195087	2.16666
D21	336270	3578	1951.79	285.135	857.904	760	760		108.883	108	95	123	52155	4.50185	1431.21	1429	983	1847	685550	193.645	0.00170349	0.0822622	0.0924903	1.25143
D22	336017	3578	1913.28	238.072	884.134	760	760		113.098	113	100	130	54174	4.88538	2901.81	2990	1889	3895	1389967	468.975	0.0072332	0.332497	0.124882	1.37386
D11	353308	3578	1661.7	806.399	1293.16	765	765		243.399	243	191	294	116588	17.4278	5561.78	5701	3671	7104	2664093	971.107	-0.00828965	-0.233483	0.0394984	0.435244
D12	353490	3578	1597.96	913.992	1205.97	765	765		172.432	171	140	224	82595	12.6299	3221.96	3258	2169	3910	1543320	357.476	0.00441838	0.120115	0.153372	2.39706
D21	336275	3578	1957.22	291.289	857.904	765	765		110.303	110	99	129	52835	4.77859	1570.6	1607	1039	2038	752318	179.296	0.00188621	0.0869135	0.105359	1.66992
D22	336022	3578	1923.06	243.141	884.134	765	765		111.441	111	97	130	53380	5.20019	2494.64	2565	1812	3227	1194934	327.492	0.00443971	0.189446	0.116847	1.5939
D11	353313	3578	1652.01	817.108	1293.16	770	770		234.706	235	176	292	112424	15.8468	5514.68	5530	3848	7523	2641530	952.227	-0.00188938	-0.0560728	0.0333121	0.373404
D12	353495	3578	1596.94	922.151	1205.97	770	770		171.856	172	122	214	82319	12.953	2933.63	2933	1744	3599	1405209	330.838	-0.00127901	-0.0339824	0.162219	2.47533
D21	336280	3578	1957.58	288.393	857.904	770	770		113.05	113	98	135	54151	5.39657	2055.86	2073	1526	2512	984756	185.812	0.00473071	0.197269	0.105844	2.11799
D22	336027	3578	1928.49	248.571	873.273	770	770		110.749	110	98	128	53049	5.07103	2117.56	2153	1559	2757	1014311	261.342	-0.00270649	-0.118538	0.077975	1.1722
D11	353318	3578	1643.85	820.167	1293.16	775	775		233.2	232	202	287	111703	14.356	5965.66	6035	3784	8212	2857552	1143.31	-0.00357002	-0.116399	0.0927695	0.885933
D12	353500	3578	1584.19	916.542	1185.57	775	775		183.071	181	149	228	87691	12.775	2898.09	2913	1719	3439	1388184	288.84	-0.000957	-0.0274565	0.153277	2.66703
D21	336285	3578	1952.87	289.479	879.625	775	775		113.553	113	99	131	54392	5.1914	1925.27	1917	1244	2641	922204	319.341	0.00213268	0.0930991	0.133477	1.41991
D22	336032	3578	1926.68	229.746	880.514	775	775		110.276	110	94	126	52822	4.68408	1896.67	1895	1476	2187	908507	134.268	-0.00067	-0.0315708	0.0831296	2.16833
D11	353323	3578	1636.71	825.266	1293.16	780	780		230.119	231	175	287	110227	14.8692	5562.88	5339	3136	7879	2664621	1254.41	-0.00760877	-0.237316	0.0866013	0.706879
D12	353505	3578	1567.36	920.111	1169.76	780	780		188.777	188	150	246	90424	14.2476	2807.94	2818	2104	3219	1345005	209.664	0.00269911	0.0713323	0.143801	3.36749
D21	336290	3578	1953.96	301.064	879.625	780	780		114.645	114	101	139	54915	5.38277	2225.42	2259	1342	2941	1065978	424.854	0.00559985	0.237209	0.143543	1.31502
D22	336037	3578	1922.33	231.918	880.514	780	780		112.079	112	99	134	53686	5.11479	3038.04	3081	2260	3671	1455223	375.707	0.00221945	0.0970534	0.147062	2.07343
D11	353328	3578	1625.49	850.252	1293.16	785	785		231.048	231	181	281	110672	15.6908	6125.64	6187	3919	9186	2934181	1292.56	-0.000671	-0.0197681	0.131844	1.10409
D12	353515	3578	1549.86	934.065	1169.76	785	785		177.833	178	142	213	85182	10.8653	2622.96	2643	2093	3002	1256399	170.278	0.00810566	0.263197	0.128923	3.51828
D21	336295	3578	1959.75	304.684	872.384	785	785		114.741	114	101	133	54961	5.40724	1671.17	1644	1282	2204	800490	229.172	0.00782434	0.329485	0.137887	1.76731
D22	336042	3578	1923.06	222.867	880.514	785	785		115.532	115	100	134	55340	5.6144	3495.73	3475	2651	4640	1674454	468.987	0.00377061	0.154599	0.103588	1.39929
D11	353333	3578	1621.41	867.08	1293.16	790	790		233.401	234	182	281	111799	15.896	5896.54	5874	3811	9020	2824444	1081.65	-0.0113874	-0.338253	0.151567	1.43502
D12	353520	3578	1536.87	934.065	1152.05	790	790		184.524	184	152	222	88387	11.9691	2565.65	2598	2082	2849	1228947	162.91	-0.00937724	-0.29187	0.130067	3.62528
D21	336300	3578	1969.89	267.396	818.805	790	790		110.322	110	97	128	52844	4.94203	1100.3	1091	702	1525	527044	183.819	-0.000202	-0.00901291	0.0666649	0.748204
D22	336047	3578	1928.49	213.455	880.514	790	790		114.37	114	96	138	54783	5.62823	2788.3	2741	2010	3958	1335596	385.109	0.007023	0.283434	0.110092	1.43609
D11	353338	3578	1621.41	879.827	1303.36	795	795		215.994	216	175	256	103461	14.2832	7340.6	7275	4837	9988	3516148	1096.33	-0.00202201	-0.0612784	0.108932	1.31544
D12	353525	3578	1535.1	949.413	1152.05	795	795		183.63	183	150	238	87959	13.0056	2163.37	2161	1652	2637	1036254	198.48	-0.0014263	-0.0403345	0.103775	2.04954
D21	336305	3578	1978.22	269.206	818.805	795	795		110.489	110	97	130	52924	4.65228	1370.1	1375	1100	1626	656277	92.0238	0.0024811	0.117557	0.119627	3.18154
D22	336052	3578	1938.26	247.123	884.134	795	795		114.044	114	98	140	54627	5.17196	3272.33	3296	2537	3881	1567446	247.012	0.00413856	0.181762	0.12739	2.99384
D11	353343	3578	1623.45	897.165	1303.36	800	800		217.196	218	174	264	104037	14.8909	5671.52	5793	4006	7187	2716660	830.247	-0.00222488	-0.065048	0.0950351	1.18571
D12	353530	3578	1528.61	961.219	1152.05	800	800		182.678	182	153	227	87503	12.0323	2165.74	2185	1625	2551	1037390	156.12	-0.000395	-0.0119985	0.137457	3.35281
D21	336310	3578	1975.32	271.378	818.805	800	800		110.223	110	98	129	52797	4.5746	1269.78	1277	1051	1469	608223	78.4894	0.00248854	0.119623	0.0864617	2.57487
D22	336057	3578	1938.26	239.158	884.134	800	800		112.871	113	95	131	54065	4.87543	2567.85	2573	1932	3022	1230001	220.131	0.00269648	0.124516	0.098726	2.09634
D11	353348	3578	1627.02	915.012	1318.66	805	805		196.382	196	161	244	94067	13.3907	7221.85	6886	4656	10295	3459268	1545.01	-0.00145753	-0.0428134	0.0313754	0.284394
D12	353535	3578	1520.34	967.122	1140.25	805	805		188.795	188	147	239	90433	12.9109	1813.81	1837	1240	2347	868815	189.374	0.0100642	0.291405	0.105509	1.82823
D21	336315	3578	1967.72	270.654	811.565	805	805		109.395	109	97	124	52400	4.53725	1324.15	1299	874	1784	634270	203.669	-0.000673	-0.0324824	0.140796	1.60482
D22	336062	3578	1935.73	223.953	884.134	805	805		114.344	114	99	134	54771	5.49898	3866.67	3843	3237	4507	1852137	270.059	0.00375821	0.155709	0.157307	3.89232
D11	353353	3578	1627.53	918.581	1318.66	810	810		208.211	208	165	261	99733	13.7954	8076.29	7797	6512	10995	3868545	1131.5	0.00797877	0.238937	0.0825901	1.08906
D12	353540	3578	1511.49	972.434	1140.25	810	810		191.768	192	161	229	91857	11.7631	1911.95	1957	1339	2353	915823	219.258	-0.00405219	-0.132659	0.110625	1.73714
D21	336320	3578	1973.51	274.274	811.565	810	810		109.013	109	94	127	52217	5.06277	1113.47	1100	897	1418	533350	99.894	-0.000741	-0.031932	0.0769311	1.59251
D22	336067	3578	1934.28	208.025	884.134	810	810		113.031	113	93	137	54142	5.84824	2983.97	2971	2282	3739	1429323	378.83	0.00260451	0.100415	0.1381	1.91159
D11	353358	3578	1622.94	931.839	1313.56	815	815		197.113	196	156	242	94417	12.7666	8106.15	7476	5786	11924	3882846	1636.24	-9.74e-05	-0.00300734	0.0666399	0.619033
D12	353545	3578	1506.77	972.434	1116.64	815	815		196.975	197	155	236	94351	13.9151	1866.32	1897	1331	2162	893968	149.604	-0.000684	-0.0193785	0.115065	2.57464
D21	336325	3578	1976.77	280.066	811.565	815	815		110.443	110	92	140	52902	5.74969	1140	1118	739	1552	546061	196.074	0.00522077	0.199524	0.113162	1.18211
D22	336072	3578	1942.61	212.369	884.134	815	815		114.653	115	94	136	54919	6.05976	3209.58	3231	2281	3844	1537391	311.344	0.00891567	0.334396	0.158273	2.81731
D11	353364	3578	1615.13	945.236	1286.69	820	820		214.833	215	170	268	102905	13.9063	5668.9	5871	4008	7633	2715402	981.193	0.00498283	0.153192	0.105332	1.10114
D21	336330	3578	1980.75	275.36	811.565	820	820		109.441	109	96	126	52422	5.28162	1334.47	1333	905	1734	639211	197.133	4.38E-04	0.0181384	0.125402	1.50861
D22	336077	3578	1940.07	204.042	884.134	820	820		113.198	113	95	135	54222	5.98606	3293.5	3337	2302	4353	1577588	448.689	0.00343331	0.129406	0.1719	2.15341
D11	353369	3578	1616.66	954.415	1286.69	825	825		203.681	203	170	246	97563	12.8981	6620.33	6696	4927	7911	3171140	649.441	0.00708553	0.222209	0.161738	2.8384
D21	336335	3578	1984.73	270.654	811.565	825	825		109.38	109	98	127	52393	4.96322	1107.57	1107	905	1389	530525	79.2928	9.09E-04	0.040025	0.0575075	1.51918
D22	336082	3578	1947.68	194.63	884.134	825	825		113.397	113	93	135	54317	5.76612	2779.21	2772	2209	3374	1331242	207.871	0.00782988	0.305572	0.147539	3.43793
D11	353374	3578	1604.42	962.063	1286.69	830	830		193.691	193	154	242	92778	14.4289	6733.7	6782	5025	8135	3225442	646.758	0.00403313	0.107845	0.155398	2.80063
D21	336340	3578	1974.6	282.963	811.565	830	830		110.311	110	94	132	52839	5.31215	955.96	948	727	1282	457905	124.997	0.00405404	0.167691	0.0574881	0.831517
D22	336087	3578	1940.07	199.336	884.134	830	830		115.238	115	98	142	55199	6.40555	2398.92	2399	1756	3450	1149084	346.542	0.0114625	0.407754	0.0824672	1.05477
D11	353557	3578	1594.77	973.578	1261.61	835	835		196.14	196	160	245	93951	14.1112	4837.31	4807	2843	6619	2317072	906.712	0.0023905	0.0662956	0.123212	1.17046
D21	336345	3578	1981.47	293.099	811.565	835	835		109.762	109	93	131	52576	5.1311	930.008	917	653	1270	445474	153.42	0.0032841	0.140044	0.0678686	0.770523
D21	336350	3578	1982.56	310.476	840.527	840	840		111.914	111	98	138	53607	5.58305	1437.92	1422	1032	2096	688763	216.939	0.0038402	0.153368	0.0842716	1.03031
D22	336092	3578	1941.52	213.817	884.134	840	840		113.374	113	95	130	54306	5.31086	4073.55	4021	3037	5259	1951231	495.872	0.00124061	0.0529024	0.178308	2.48625
D21	336355	3578	1987.63	315.182	840.527	845	845		111.894	111	96	137	53597	5.42186	1584.16	1597	1016	2118	758815	246.565	0.00334062	0.137425	0.107337	1.24557
D22	336097	3578	1940.07	217.075	884.134	845	845		115.378	115	99	133	55266	5.69934	4529.62	4532	3133	5789	2169687	580.328	0.00760524	0.305598	0.199509	2.59643
D21	336360	3578	1999.58	324.595	840.527	850	850		111.359	111	95	133	53341	5.17846	1187	1188	866	1637	568574	140.676	0.00294832	0.12643	0.056003	0.894971
D22	336102	3578	1943.33	213.817	884.134	850	850		115.904	116	99	146	55518	5.81507	4078.09	4055	2887	5405	1953406	597.437	0.0119142	0.469347	0.17535	2.03673
D21	336365	3578	1992.7	344.144	862.248	855	855		111.923	112	97	132	53611	5.11093	1390.75	1400	912	1928	666169	206.831	0.00166669	0.0728754	0.0473254	0.607683
D22	336107	3578	1939.35	215.989	884.134	855	855		115.802	116	98	134	55469	6.01326	4471	4496	3185	5362	2141610	503.137	0.00824699	0.315038	0.176599	2.66752
D21	336370	3578	1993.42	357.901	862.248	860	860		110.91	110	97	131	53126	4.93242	1452.93	1436	920	2279	695952	258.65	-0.00134632	-0.0606283	0.0818503	0.849992
D22	336112	3578	1934.28	234.09	884.134	860	860		115.916	116	102	134	55524	5.60347	4189.69	4189	2078	5486	2006860	613.342	0.00293852	0.12122	0.172122	2.00619
D21	336375	3578	2000.3	360.797	873.108	865	865		112.783	112	97	129	54023	5.32882	1775.83	1758	955	2807	850621	414.048	0.00658538	0.276932	0.129476	0.983318
D22	336117	3578	1940.07	229.746	884.134	865	865		114.601	114	98	133	54894	5.91128	3494.96	3526	2146	4661	1674085	513.166	0.00186995	0.0723699	0.182197	2.09926
D21	336380	3578	1994.87	334.007	873.108	870	870		112.775	113	94	134	54019	5.25254	2396.43	2454	1230	3361	1147891	512.991	0.00515621	0.220277	0.171893	1.37043
D22	336122	3578	1929.94	241.33	898.615	870	870		116.507	116	98	140	55807	6.46227	3680.17	3742	2238	4641	1762802	509.567	0.00957072	0.341827	0.171009	2.10938
D21	336385	3578	1995.95	333.645	873.108	875	875		111.983	112	96	139	53640	5.58612	2570.46	2571	1529	3348	1231251	355.172	0.00290243	0.116032	0.174946	2.1552
D22	336127	3578	1928.13	250.743	905.855	875	875		116.071	116	98	137	55598	5.85308	3621.46	3525	2305	5478	1734679	714.388	0.00466899	0.184319	0.130267	1.16851
D21	336390	3578	1992.33	341.61	902.07	880	880		112.029	112	98	135	53662	5.22978	2319.83	2298	1467	3304	1111197	438.825	0.00407356	0.173814	0.168174	1.52211
D22	336132	3578	1927.04	245.675	905.855	880	880		115.447	115	90	138	55299	6.00181	3778.56	3739	2323	5460	1809928	753.456	0.00510284	0.195313	0.149485	1.30434
D22	336137	3578	1925.59	250.381	920.336	881	881		117.724	118	101	137	56390	5.54548	4889.48	4889	3779	6009	2342061	573.594	0.00845989	0.356175	0.16344	2.39498
D22	336142	3578	1925.59	253.639	920.336	882	882		116.251	116	87	138	55684	5.70105	4623.05	4554	3196	6185	2214439	779.974	0.00531806	0.215735	0.1408	1.46309
D22	336147	3578	1927.04	255.449	920.336	883	883		116.868	116	96	136	55980	5.9321	4731.31	4545	3777	6005	2266297	552.373	0.00726221	0.284083	0.140113	2.10527
D22	336152	3578	1931.75	250.743	920.336	884	884		115.065	115	99	135	55116	6.03459	4364.49	4358	3387	5446	2090592	396.176	-0.00024	-0.00915595	0.0941657	1.89621
D22	336157	3578	1935.73	247.123	920.336	885	885		114.82	115	96	131	54999	5.4417	3744.36	3833	2735	4609	1793549	434.428	0.00275774	0.116057	0.0529125	0.866275
D22	336162	3578	1942.25	239.52	913.095	886	886		114.731	114	98	132	54956	5.47536	4405.14	4378	3766	4944	2110062	215.344	1.71E-04	0.00718214	0.101533	3.7711
D22	336167	3578	1949.49	239.52	913.095	887	887		115.142	115	96	138	55153	5.84284	4159.88	4125	3192	5142	1992584	395.38	0.00506651	0.19868	0.113	2.13638
D22	336172	3578	1956.73	236.986	913.095	888	888		114.236	114	98	128	54719	5.25547	3776.83	3689	2774	4608	1809102	355.075	0.00477714	0.20669	0.112665	2.15408
