# Supplementary material for: Early coordination of cell migration and cardiac fate determination during mammalian gastrulation
Source: EMBO J. 2025 May 13;44(12):3327–59. doi: 10.1038/s44318-025-00441-0 (PMC12170898; doi:10.1038/s44318-025-00441-0)
Supplement: Supplementary file 28 — EV and Appendix Figure Source Data [file 44318_2025_441_MOESM28_ESM.zip › Source Data for expanded views and appendix/Source Data Appendix Fig. S11/9B/Appendix Fig. S11B''.xlsx]

## Sheet: D1
POSITION_T	POSITION_X	POSITION_Y	POSITION_Z	MEAN_INTENSITY_CH1	TRACK_ID	Speed
445	1765.46	619.882	1015.99	12.7388	3578	0.396508
446	1766.69	620.317	1015.99	12.8765	3578	0.396508
447	1767.92	620.752	1015.99	13.0142	3578	0.396508
448	1769.15	621.187	1015.99	13.1519	3578	0.396508
449	1770.39	621.621	1015.99	13.2896	3578	0.396508
450	1771.62	622.056	1015.99	13.4273	3578	0.396508
451	1771.11	620.534	1021.06	13.2246	3578	0.396508
452	1770.6	619.012	1026.13	13.022	3578	0.396508
453	1770.1	617.49	1031.21	12.8194	3578	0.396508
454	1769.59	615.968	1036.28	12.6168	3578	0.396508
455	1769.08	614.446	1041.35	12.4142	3578	0.396508
456	1769.59	614.301	1041.35	12.5732	3578	0.396508
457	1770.1	614.156	1041.35	12.7322	3578	0.396508
458	1770.6	614.011	1041.35	12.8912	3578	0.396508
459	1771.11	613.866	1041.35	13.0502	3578	0.396508
460	1771.62	613.721	1041.35	13.2092	3578	0.396508
461	1773.36	616.765	1041.35	13.2566	3578	0.396508
462	1775.1	619.81	1041.35	13.3039	3578	0.396508
463	1776.84	622.854	1041.35	13.3513	3578	0.396508
464	1778.58	625.898	1041.35	13.3986	3578	0.396508
465	1780.31	628.942	1041.35	13.446	3578	0.396508
466	1780.39	633.363	1041.35	13.6132	3578	0.396508
467	1780.46	637.784	1041.35	13.7803	3578	0.396508
468	1780.53	642.205	1041.35	13.9475	3578	0.396508
469	1780.6	646.626	1041.35	14.1147	3578	0.396508
470	1780.68	651.047	1041.35	14.2818	3578	0.396508
471	1782.71	651.845	1042.08	14.3997	3578	0.396508
472	1784.74	652.642	1042.8	14.5177	3578	0.396508
473	1786.77	653.439	1043.53	14.6356	3578	0.396508
474	1788.79	654.236	1044.25	14.7535	3578	0.396508
475	1790.82	655.034	1044.98	14.8714	3578	0.396508
476	1792.06	655.903	1044.98	15.0044	3578	0.396508
477	1793.29	656.773	1044.98	15.1373	3578	0.396508
478	1794.52	657.643	1044.98	15.2703	3578	0.396508
479	1795.75	658.513	1044.98	15.4032	3578	0.396508
480	1796.98	659.382	1044.98	15.5362	3578	0.396508
481	1797.2	660.542	1046.43	15.5108	3578	0.396508
482	1797.42	661.702	1047.88	15.4854	3578	0.396508
483	1797.64	662.861	1049.33	15.4599	3578	0.396508
484	1797.85	664.021	1050.78	15.4345	3578	0.396508
485	1798.07	665.181	1052.23	15.4091	3578	0.396508
486	1799.16	663.296	1052.23	15.4505	3578	0.396508
487	1800.25	661.412	1052.23	15.492	3578	0.396508
488	1801.33	659.527	1052.23	15.5334	3578	0.396508
489	1802.42	657.643	1052.23	15.5749	3578	0.396508
490	1803.51	655.759	1052.23	15.6164	3578	0.396508
491	1803.87	655.324	1052.23	15.8807	3578	0.396508
492	1804.23	654.889	1052.23	16.145	3578	0.396508
493	1804.6	654.454	1052.23	16.4093	3578	0.396508
494	1804.96	654.019	1052.23	16.6737	3578	0.396508
495	1805.32	653.584	1052.23	16.938	3578	0.396508
496	1803.36	655.324	1056.65	16.671	3578	0.396508
497	1801.41	657.063	1061.07	16.4039	3578	0.396508
498	1799.45	658.803	1065.49	16.1369	3578	0.396508
499	1797.49	660.542	1069.91	15.8699	3578	0.396508
500	1795.54	662.282	1074.33	15.6028	3578	0.396508
501	1796.62	661.194	1076.51	15.5678	3578	0.396508
502	1797.71	660.107	1078.68	15.5328	3578	0.396508
503	1798.8	659.02	1080.86	15.4978	3578	0.396508
504	1799.88	657.933	1083.03	15.4628	3578	0.396508
505	1800.97	656.846	1085.2	15.4278	3578	0.396508
506	1801.55	657.136	1085.2	15.4442	3578	0.396508
507	1802.13	657.426	1085.2	15.4605	3578	0.396508
508	1802.71	657.715	1085.2	15.4768	3578	0.396508
509	1803.29	658.005	1085.2	15.4932	3578	0.396508
510	1803.87	658.295	1085.2	15.5095	3578	0.396508
511	1804.67	658.44	1083.9	15.6832	3578	0.396508
512	1805.46	658.585	1082.59	15.857	3578	0.396508
513	1806.26	658.73	1081.29	16.0307	3578	0.396508
514	1807.06	658.875	1079.99	16.2045	3578	0.396508
515	1807.86	659.02	1078.68	16.3782	3578	0.396508
516	1808.65	658.15	1078.68	16.5697	3578	0.396508
517	1809.45	657.281	1078.68	16.7612	3578	0.396508
518	1810.25	656.411	1078.68	16.9527	3578	0.396508
519	1811.05	655.541	1078.68	17.1442	3578	0.396508
520	1811.84	654.671	1078.68	17.3356	3578	0.396508
521	1811.19	656.411	1078.68	17.5981	3578	0.396508
522	1810.54	658.15	1078.68	17.8605	3578	0.396508
523	1809.89	659.89	1078.68	18.1229	3578	0.396508
524	1809.23	661.629	1078.68	18.3853	3578	0.396508
525	1808.58	663.369	1078.68	18.6478	3578	0.396508
526	1806.48	663.514	1081.58	18.5218	3578	0.396508
527	1804.38	663.659	1084.48	18.3958	3578	0.396508
528	1802.28	663.804	1087.38	18.2699	3578	0.396508
529	1800.17	663.949	1090.28	18.1439	3578	0.396508
530	1798.07	664.093	1093.18	18.018	3578	0.396508
531	1797.35	664.166	1095.35	17.7335	3578	0.396508
532	1796.62	664.238	1097.52	17.4491	3578	0.396508
533	1795.9	664.311	1099.7	17.1647	3578	0.396508
534	1795.17	664.383	1101.87	16.8803	3578	0.396508
535	1794.45	664.456	1104.05	16.5959	3578	0.396508
536	1795.9	666.558	1104.05	16.7318	3578	0.396508
537	1797.35	668.66	1104.05	16.8676	3578	0.396508
538	1798.8	670.761	1104.05	17.0035	3578	0.396508
539	1800.25	672.863	1104.05	17.1393	3578	0.396508
540	1801.7	674.965	1104.05	17.2751	3578	0.396508
541	1802.28	675.038	1105.5	17.1656	3578	0.396508
542	1802.86	675.11	1106.95	17.0561	3578	0.396508
543	1803.44	675.183	1108.4	16.9466	3578	0.396508
544	1804.02	675.255	1109.85	16.8371	3578	0.396508
545	1804.6	675.328	1111.3	16.7276	3578	0.396508
546	1800.83	674.023	1114.92	16.5597	3578	0.396508
547	1797.06	672.718	1118.54	16.3917	3578	0.396508
548	1793.29	671.414	1122.17	16.2237	3578	0.396508
549	1789.52	670.109	1125.79	16.0558	3578	0.396508
550	1785.75	668.805	1129.42	15.8878	3578	0.396508
551	1785.32	668.152	1129.42	16.0019	3578	0.396508
552	1784.88	667.5	1129.42	16.116	3578	0.396508
553	1784.45	666.848	1129.42	16.2301	3578	0.396508
554	1784.01	666.195	1129.42	16.3442	3578	0.396508
555	1783.58	665.543	1129.42	16.4583	3578	0.396508
556	1782.42	666.703	1130.14	16.5721	3578	0.396508
557	1781.26	667.862	1130.86	16.6858	3578	0.396508
558	1780.1	669.022	1131.59	16.7996	3578	0.396508
559	1778.94	670.182	1132.31	16.9133	3578	0.396508
560	1777.78	671.341	1133.04	17.027	3578	0.396508
561	1777.63	670.761	1133.04	17.5329	3578	0.396508
562	1777.49	670.182	1133.04	18.0388	3578	0.396508
563	1777.34	669.602	1133.04	18.5446	3578	0.396508
564	1777.2	669.022	1133.04	19.0505	3578	0.396508
565	1777.05	668.442	1133.04	19.5564	3578	0.396508
566	1777.05	667.862	1133.02	19.8342	3578	0.396508
567	1777.05	667.283	1133	20.112	3578	0.396508
568	1777.05	666.703	1132.99	20.3898	3578	0.396508
569	1777.05	666.123	1132.97	20.6676	3578	0.396508
570	1777.05	665.544	1132.95	20.9453	3578	0.396508
571	1777.92	664.479	1135.83	20.5882	3578	0.396508
572	1778.79	663.414	1138.71	20.231	3578	0.396508
573	1779.66	662.348	1141.59	19.8738	3578	0.396508
574	1780.53	661.283	1144.47	19.5166	3578	0.396508
575	1781.4	660.218	1147.36	19.1594	3578	0.396508
576	1781.76	660.436	1147.36	19.3223	3578	0.396508
577	1782.13	660.653	1147.36	19.4851	3578	0.396508
578	1782.49	660.87	1147.37	19.6479	3578	0.396508
579	1782.85	661.088	1147.37	19.8108	3578	0.396508
580	1783.21	661.305	1147.37	19.9736	3578	0.396508
581	1781.91	663.381	1148.86	20.0467	3578	0.396508
582	1780.6	665.458	1150.35	20.1198	3578	0.396508
583	1779.3	667.534	1151.83	20.1929	3578	0.396508
584	1778	669.61	1153.32	20.266	3578	0.396508
585	1776.69	671.686	1154.8	20.3391	3578	0.396508
586	1777.34	672.049	1154.81	20.5645	3578	0.396508
587	1778	672.411	1154.82	20.79	3578	0.396508
588	1778.65	672.773	1154.82	21.0154	3578	0.396508
589	1779.3	673.136	1154.83	21.2409	3578	0.396508
590	1779.95	673.498	1154.84	21.4663	3578	0.396508
591	1781.62	675.02	1154.86	21.5592	3578	0.396508
592	1783.29	676.542	1154.89	21.652	3578	0.396508
593	1784.95	678.063	1154.92	21.7449	3578	0.396508
594	1786.62	679.585	1154.94	21.8377	3578	0.396508
595	1788.29	681.107	1154.97	21.9306	3578	0.396508
596	1790.61	681.18	1154.97	21.9043	3578	0.396508
597	1792.93	681.252	1154.97	21.878	3578	0.396508
598	1795.25	681.324	1154.97	21.8518	3578	0.396508
599	1797.56	681.397	1154.97	21.8255	3578	0.396508
600	1799.88	681.469	1154.98	21.7992	3578	0.396508
601	1795.91	678.308	1154.98	22.5221	3578	0.396508
602	1791.93	675.146	1154.98	23.245	3578	0.396508
603	1787.95	671.985	1154.98	23.9679	3578	0.396508
604	1783.97	668.823	1154.98	24.6908	3578	0.396508
605	1780	665.662	1154.98	25.4137	3578	0.396508
606	1778.88	664.132	1157.01	25.2633	3578	0.396508
607	1777.75	662.602	1159.05	25.1128	3578	0.396508
608	1776.63	661.073	1161.09	24.9623	3578	0.396508
609	1775.51	659.543	1163.13	24.8119	3578	0.396508
610	1774.39	658.013	1165.17	24.6614	3578	0.396508
611	1771.02	656.177	1165.17	25.4527	3578	0.396508
612	1767.66	654.342	1165.17	26.2439	3578	0.396508
613	1764.29	652.506	1165.17	27.0352	3578	0.396508
614	1760.93	650.67	1165.17	27.8264	3578	0.396508
615	1757.56	648.835	1165.17	28.6177	3578	0.396508
616	1755.62	648.427	1165.17	28.6194	3578	0.396508
617	1753.69	648.019	1165.17	28.621	3578	0.396508
618	1751.75	647.611	1165.17	28.6227	3578	0.396508
619	1749.81	647.203	1165.17	28.6243	3578	0.396508
620	1747.87	646.795	1165.17	28.626	3578	0.396508
621	1747.87	646.387	1165.17	28.8534	3578	0.396508
622	1747.87	645.979	1165.17	29.0808	3578	0.396508
623	1747.87	645.571	1165.17	29.3082	3578	0.396508
624	1747.87	645.163	1165.17	29.5357	3578	0.396508
625	1747.87	644.755	1165.17	29.7631	3578	0.396508
626	1750.42	645.571	1167.21	29.7906	3578	0.396508
627	1752.97	646.387	1169.25	29.8181	3578	0.396508
628	1755.52	647.203	1171.29	29.8456	3578	0.396508
629	1758.07	648.019	1173.33	29.8731	3578	0.396508
630	1760.62	648.835	1175.37	29.9006	3578	0.396508
631	1758.99	649.243	1175.37	30.1173	3578	0.396508
632	1757.36	649.65	1175.37	30.334	3578	0.396508
633	1755.73	650.058	1175.37	30.5506	3578	0.396508
634	1754.09	650.466	1175.37	30.7673	3578	0.396508
635	1752.46	650.874	1175.37	30.984	3578	0.396508
636	1752.77	651.384	1179.45	30.1546	3578	0.396508
637	1753.07	651.894	1183.53	29.3252	3578	0.396508
638	1753.38	652.404	1187.61	28.4958	3578	0.396508
639	1753.69	652.914	1191.69	27.6663	3578	0.396508
640	1753.99	653.424	1195.77	26.8369	3578	0.396508
641	1754.09	655.464	1196.79	27.1513	3578	0.396508
642	1754.2	657.503	1197.81	27.4657	3578	0.396508
643	1754.3	659.543	1198.83	27.78	3578	0.396508
644	1754.4	661.583	1199.85	28.0944	3578	0.396508
645	1754.5	663.622	1200.87	28.4088	3578	0.396508
646	1755.73	662.704	1200.87	28.6889	3578	0.396508
647	1756.95	661.787	1200.87	28.969	3578	0.396508
648	1758.17	660.869	1200.87	29.2491	3578	0.396508
649	1759.4	659.951	1200.87	29.5292	3578	0.396508
650	1760.62	659.033	1200.87	29.8093	3578	0.396508
651	1761.74	658.115	1200.87	29.1158	3578	0.396508
652	1762.86	657.197	1200.87	28.4222	3578	0.396508
653	1763.99	656.279	1200.87	27.7286	3578	0.396508
654	1765.11	655.362	1200.87	27.035	3578	0.396508
655	1766.23	654.444	1200.87	26.3414	3578	0.396508

## Sheet: D11
POSITION_T	POSITION_X	POSITION_Y	POSITION_Z	MEAN_INTENSITY_CH1	TRACK_ID	Speed
660	1765.21	654.444	1200.87	27.6358	3578	0.569182
661	1763.27	654.342	1204.95	26.3861	3578	0.569182
662	1761.33	654.24	1209.03	25.1364	3578	0.569182
663	1759.4	654.138	1213.11	23.8866	3578	0.569182
664	1757.46	654.036	1217.19	22.6369	3578	0.569182
665	1755.52	653.934	1221.26	21.3872	3578	0.569182
666	1754.81	654.138	1221.26	21.6152	3578	0.569182
667	1754.09	654.342	1221.26	21.8432	3578	0.569182
668	1753.38	654.546	1221.26	22.0712	3578	0.569182
669	1752.67	654.75	1221.26	22.2991	3578	0.569182
670	1751.95	654.954	1221.26	22.5271	3578	0.569182
671	1752.16	653.832	1220.24	22.7712	3578	0.569182
672	1752.36	652.71	1219.22	23.0152	3578	0.569182
673	1752.56	651.588	1218.21	23.2592	3578	0.569182
674	1752.77	650.466	1217.19	23.5033	3578	0.569182
675	1752.97	649.345	1216.17	23.7473	3578	0.569182
676	1751.24	652.404	1216.17	23.9	3578	0.569182
677	1749.5	655.464	1216.17	24.0526	3578	0.569182
678	1747.77	658.523	1216.17	24.2053	3578	0.569182
679	1746.04	661.583	1216.17	24.3579	3578	0.569182
680	1744.3	664.642	1216.17	24.5106	3578	0.569182
681	1743.39	666.886	1218.21	24.3413	3578	0.569182
682	1742.47	669.129	1220.24	24.172	3578	0.569182
683	1741.55	671.373	1222.28	24.0027	3578	0.569182
684	1740.63	673.617	1224.32	23.8334	3578	0.569182
685	1739.71	675.86	1226.36	23.6641	3578	0.569182
686	1738.18	674.229	1227.38	23.3354	3578	0.569182
687	1736.65	672.597	1228.4	23.0066	3578	0.569182
688	1735.12	670.965	1229.42	22.6779	3578	0.569182
689	1733.59	669.333	1230.44	22.3492	3578	0.569182
690	1732.06	667.702	1231.46	22.0204	3578	0.569182
691	1733.9	663.826	1231.46	22.488	3578	0.569182
692	1735.74	659.951	1231.46	22.9556	3578	0.569182
693	1737.57	656.075	1231.46	23.4232	3578	0.569182
694	1739.41	652.2	1231.46	23.8908	3578	0.569182
695	1741.24	648.325	1231.46	24.3584	3578	0.569182
696	1741.86	649.345	1231.46	24.7952	3578	0.569182
697	1742.47	650.364	1231.46	25.2319	3578	0.569182
698	1743.08	651.384	1231.46	25.6687	3578	0.569182
699	1743.69	652.404	1231.46	26.1055	3578	0.569182
700	1744.3	653.424	1231.46	26.5423	3578	0.569182
701	1744	655.464	1232.48	25.9413	3578	0.569182
702	1743.69	657.503	1233.5	25.3402	3578	0.569182
703	1743.39	659.543	1234.52	24.7392	3578	0.569182
704	1743.08	661.583	1235.54	24.1382	3578	0.569182
705	1742.77	663.622	1236.56	23.5372	3578	0.569182
706	1739.51	664.132	1237.58	23.8945	3578	0.569182
707	1736.25	664.642	1238.6	24.2519	3578	0.569182
708	1732.98	665.152	1239.62	24.6092	3578	0.569182
709	1729.72	665.662	1240.64	24.9666	3578	0.569182
710	1726.46	666.172	1241.66	25.3239	3578	0.569182
711	1723.29	666.886	1241.66	25.2734	3578	0.569182
712	1720.13	667.6	1241.66	25.2229	3578	0.569182
713	1716.97	668.313	1241.66	25.1724	3578	0.569182
714	1713.81	669.027	1241.66	25.1218	3578	0.569182
715	1710.65	669.741	1241.66	25.0713	3578	0.569182
716	1709.63	671.475	1242.68	25.3737	3578	0.569182
717	1708.61	673.209	1243.7	25.6762	3578	0.569182
718	1707.59	674.942	1244.72	25.9786	3578	0.569182
719	1706.57	676.676	1245.74	26.2811	3578	0.569182
720	1705.55	678.41	1246.76	26.5835	3578	0.569182
721	1705.96	683.509	1248.8	27.0717	3578	0.569182
722	1706.37	688.608	1250.84	27.56	3578	0.569182
723	1706.77	693.707	1252.88	28.0483	3578	0.569182
724	1707.18	698.807	1254.92	28.5365	3578	0.569182
725	1707.59	703.906	1256.96	29.0248	3578	0.569182
726	1709.53	707.679	1260.12	28.2931	3578	0.569182
727	1711.46	711.453	1263.28	27.5613	3578	0.569182
728	1713.4	715.226	1266.44	26.8296	3578	0.569182
729	1715.34	718.999	1269.6	26.0979	3578	0.569182
730	1717.28	722.773	1272.77	25.3662	3578	0.569182
731	1714.63	726.24	1272.77	25.25	3578	0.569182
732	1711.97	729.708	1272.77	25.1338	3578	0.569182
733	1709.32	733.175	1272.77	25.0176	3578	0.569182
734	1706.67	736.642	1272.77	24.9013	3578	0.569182
735	1704.02	740.11	1272.77	24.7851	3578	0.569182
736	1703.61	742.965	1272.77	25.2151	3578	0.569182
737	1703.2	745.821	1272.77	25.6451	3578	0.569182
738	1702.8	748.677	1272.77	26.0751	3578	0.569182
739	1702.39	751.532	1272.77	26.5051	3578	0.569182
740	1701.98	754.388	1272.77	26.9351	3578	0.569182
741	1700.76	757.243	1272.77	27.1342	3578	0.569182
742	1699.53	760.099	1272.77	27.3332	3578	0.569182
743	1698.31	762.954	1272.77	27.5323	3578	0.569182
744	1697.08	765.81	1272.77	27.7314	3578	0.569182
745	1695.86	768.665	1272.77	27.9304	3578	0.569182
746	1694.84	767.544	1274.81	27.1524	3578	0.569182
747	1693.82	766.422	1276.85	26.3743	3578	0.569182
748	1692.8	765.3	1278.89	25.5963	3578	0.569182
749	1691.78	764.178	1280.92	24.8182	3578	0.569182
750	1690.76	763.056	1282.96	24.0401	3578	0.569182
751	1688.11	766.728	1282.96	24.1656	3578	0.569182
752	1685.46	770.399	1282.96	24.2911	3578	0.569182
753	1682.81	774.07	1282.96	24.4166	3578	0.569182
754	1680.16	777.742	1282.96	24.542	3578	0.569182
755	1677.5	781.413	1282.96	24.6675	3578	0.569182
756	1675.77	784.065	1282.96	24.6381	3578	0.569182
757	1674.04	786.716	1282.96	24.6087	3578	0.569182
758	1672.3	789.368	1282.96	24.5793	3578	0.569182
759	1670.57	792.02	1282.96	24.5499	3578	0.569182
760	1668.84	794.671	1282.96	24.5205	3578	0.569182
761	1667.41	797.017	1285	24.4446	3578	0.569182
762	1665.98	799.362	1287.04	24.3688	3578	0.569182
763	1664.55	801.708	1289.08	24.2929	3578	0.569182
764	1663.12	804.054	1291.12	24.217	3578	0.569182
765	1661.7	806.399	1293.16	24.1412	3578	0.569182
766	1659.76	808.541	1293.16	23.9687	3578	0.569182
767	1657.82	810.683	1293.16	23.7963	3578	0.569182
768	1655.88	812.824	1293.16	23.6238	3578	0.569182
769	1653.95	814.966	1293.16	23.4514	3578	0.569182
770	1652.01	817.108	1293.16	23.279	3578	0.569182
771	1650.38	817.719	1293.16	23.2491	3578	0.569182
772	1648.74	818.331	1293.16	23.2192	3578	0.569182
773	1647.11	818.943	1293.16	23.1894	3578	0.569182
774	1645.48	819.555	1293.16	23.1595	3578	0.569182
775	1643.85	820.167	1293.16	23.1297	3578	0.569182
776	1642.42	821.187	1293.16	23.0685	3578	0.569182
777	1640.99	822.207	1293.16	23.0074	3578	0.569182
778	1639.57	823.227	1293.16	22.9463	3578	0.569182
779	1638.14	824.246	1293.16	22.8852	3578	0.569182
780	1636.71	825.266	1293.16	22.824	3578	0.569182
781	1634.47	830.263	1293.16	22.8425	3578	0.569182
782	1632.22	835.261	1293.16	22.8609	3578	0.569182
783	1629.98	840.258	1293.16	22.8793	3578	0.569182
784	1627.74	845.255	1293.16	22.8978	3578	0.569182
785	1625.49	850.252	1293.16	22.9162	3578	0.569182
786	1624.68	853.618	1293.16	22.9629	3578	0.569182
787	1623.86	856.983	1293.16	23.0095	3578	0.569182
788	1623.04	860.349	1293.16	23.0562	3578	0.569182
789	1622.23	863.714	1293.16	23.1029	3578	0.569182
790	1621.41	867.08	1293.16	23.1495	3578	0.569182
791	1621.41	869.629	1295.2	22.8042	3578	0.569182
792	1621.41	872.179	1297.24	22.4589	3578	0.569182
793	1621.41	874.728	1299.28	22.1136	3578	0.569182
794	1621.41	877.278	1301.32	21.7683	3578	0.569182
795	1621.41	879.827	1303.36	21.423	3578	0.569182
796	1621.82	883.295	1303.36	21.4469	3578	0.569182
797	1622.23	886.762	1303.36	21.4708	3578	0.569182
798	1622.64	890.23	1303.36	21.4946	3578	0.569182
799	1623.04	893.697	1303.36	21.5185	3578	0.569182
800	1623.45	897.165	1303.36	21.5423	3578	0.569182
801	1624.17	900.734	1306.42	21.1294	3578	0.569182
802	1624.88	904.304	1309.48	20.7165	3578	0.569182
803	1625.59	907.873	1312.54	20.3037	3578	0.569182
804	1626.31	911.442	1315.6	19.8908	3578	0.569182
805	1627.02	915.012	1318.66	19.4779	3578	0.569182
806	1627.12	915.726	1318.66	19.7125	3578	0.569182
807	1627.23	916.44	1318.66	19.9472	3578	0.569182
808	1627.33	917.153	1318.66	20.1818	3578	0.569182
809	1627.43	917.867	1318.66	20.4165	3578	0.569182
810	1627.53	918.581	1318.66	20.6511	3578	0.569182
811	1626.61	921.233	1317.64	20.431	3578	0.569182
812	1625.7	923.884	1316.62	20.2108	3578	0.569182
813	1624.78	926.536	1315.6	19.9907	3578	0.569182
814	1623.86	929.188	1314.58	19.7705	3578	0.569182
815	1622.94	931.839	1313.56	19.5504	3578	0.569182
816	1621.38	934.519	1308.19	19.9019	3578	0.569182
817	1619.82	937.198	1302.81	20.2534	3578	0.569182
818	1618.25	939.877	1297.44	20.6049	3578	0.569182
819	1616.69	942.557	1292.06	20.9564	3578	0.569182
820	1615.13	945.236	1286.69	21.3079	3578	0.569182
821	1615.43	947.072	1286.69	21.0867	3578	0.569182
822	1615.74	948.908	1286.69	20.8655	3578	0.569182
823	1616.05	950.743	1286.69	20.6442	3578	0.569182
824	1616.35	952.579	1286.69	20.423	3578	0.569182
825	1616.66	954.415	1286.69	20.2018	3578	0.569182
826	1614.21	955.944	1286.69	20.0036	3578	0.569182
827	1611.76	957.474	1286.69	19.8055	3578	0.569182
828	1609.31	959.004	1286.69	19.6073	3578	0.569182
829	1606.87	960.534	1286.69	19.4091	3578	0.569182
830	1604.42	962.063	1286.69	19.211	3578	0.569182
831	1602.49	964.366	1281.67	19.2596	3578	0.569182
832	1600.56	966.669	1276.66	19.3081	3578	0.569182
833	1598.63	968.972	1271.64	19.3567	3578	0.569182
834	1596.7	971.275	1266.62	19.4053	3578	0.569182
835	1594.77	973.578	1261.61	19.4539	3578	0.569182

## Sheet: D12
POSITION_T	POSITION_X	POSITION_Y	POSITION_Z	MEAN_INTENSITY_CH1	TRACK_ID	Speed
660	1771.33	691.668	1211.07	23.0297	3578	0.579906
661	1771.94	692.688	1211.07	24.5018	3578	0.579906
662	1772.55	693.707	1211.07	25.9739	3578	0.579906
663	1773.16	694.727	1211.07	27.446	3578	0.579906
664	1773.78	695.747	1211.07	28.9181	3578	0.579906
665	1774.39	696.767	1211.07	30.3902	3578	0.579906
666	1773.78	697.583	1213.11	29.4826	3578	0.579906
667	1773.16	698.399	1215.15	28.5751	3578	0.579906
668	1772.55	699.215	1217.19	27.6676	3578	0.579906
669	1771.94	700.03	1219.22	26.7601	3578	0.579906
670	1771.33	700.846	1221.26	25.8526	3578	0.579906
671	1771.02	700.132	1221.26	25.753	3578	0.579906
672	1770.72	699.418	1221.26	25.6535	3578	0.579906
673	1770.41	698.705	1221.26	25.554	3578	0.579906
674	1770.1	697.991	1221.26	25.4545	3578	0.579906
675	1769.8	697.277	1221.26	25.355	3578	0.579906
676	1767.35	699.215	1221.26	25.2573	3578	0.579906
677	1764.9	701.152	1221.26	25.1596	3578	0.579906
678	1762.46	703.09	1221.26	25.0619	3578	0.579906
679	1760.01	705.028	1221.26	24.9642	3578	0.579906
680	1757.56	706.965	1221.26	24.8665	3578	0.579906
681	1755.93	708.699	1222.28	24.7623	3578	0.579906
682	1754.3	710.433	1223.3	24.6581	3578	0.579906
683	1752.67	712.166	1224.32	24.5539	3578	0.579906
684	1751.03	713.9	1225.34	24.4497	3578	0.579906
685	1749.4	715.634	1226.36	24.3455	3578	0.579906
686	1747.46	717.164	1227.38	23.9816	3578	0.579906
687	1745.53	718.693	1228.4	23.6177	3578	0.579906
688	1743.59	720.223	1229.42	23.2537	3578	0.579906
689	1741.65	721.753	1230.44	22.8898	3578	0.579906
690	1739.71	723.283	1231.46	22.5259	3578	0.579906
691	1740.33	724.302	1233.5	22.6761	3578	0.579906
692	1740.94	725.322	1235.54	22.8264	3578	0.579906
693	1741.55	726.342	1237.58	22.9766	3578	0.579906
694	1742.16	727.362	1239.62	23.1268	3578	0.579906
695	1742.77	728.382	1241.66	23.2771	3578	0.579906
696	1741.14	731.543	1241.66	23.2146	3578	0.579906
697	1739.51	734.705	1241.66	23.1522	3578	0.579906
698	1737.88	737.866	1241.66	23.0897	3578	0.579906
699	1736.25	741.028	1241.66	23.0273	3578	0.579906
700	1734.61	744.189	1241.66	22.9648	3578	0.579906
701	1733.8	746.535	1241.66	22.7895	3578	0.579906
702	1732.98	748.881	1241.66	22.6142	3578	0.579906
703	1732.17	751.226	1241.66	22.4388	3578	0.579906
704	1731.35	753.572	1241.66	22.2635	3578	0.579906
705	1730.54	755.917	1241.66	22.0881	3578	0.579906
706	1727.78	756.427	1241.66	22.2617	3578	0.579906
707	1725.03	756.937	1241.66	22.4353	3578	0.579906
708	1722.27	757.447	1241.66	22.6089	3578	0.579906
709	1719.52	757.957	1241.66	22.7825	3578	0.579906
710	1716.77	758.467	1241.66	22.9561	3578	0.579906
711	1714.01	762.546	1242.68	22.5376	3578	0.579906
712	1711.26	766.626	1243.7	22.119	3578	0.579906
713	1708.51	770.705	1244.72	21.7005	3578	0.579906
714	1705.75	774.784	1245.74	21.2819	3578	0.579906
715	1703	778.864	1246.76	20.8634	3578	0.579906
716	1700.25	780.597	1246.76	21.1006	3578	0.579906
717	1697.49	782.331	1246.76	21.3379	3578	0.579906
718	1694.74	784.065	1246.76	21.5752	3578	0.579906
719	1691.99	785.799	1246.76	21.8125	3578	0.579906
720	1689.23	787.532	1246.76	22.0498	3578	0.579906
721	1688.01	790.388	1246.76	22.316	3578	0.579906
722	1686.78	793.243	1246.76	22.5821	3578	0.579906
723	1685.56	796.099	1246.76	22.8483	3578	0.579906
724	1684.34	798.954	1246.76	23.1145	3578	0.579906
725	1683.11	801.81	1246.76	23.3806	3578	0.579906
726	1680.87	805.277	1246.76	22.9565	3578	0.579906
727	1678.63	808.745	1246.76	22.5324	3578	0.579906
728	1676.38	812.212	1246.76	22.1083	3578	0.579906
729	1674.14	815.68	1246.76	21.6842	3578	0.579906
730	1671.89	819.147	1246.76	21.2601	3578	0.579906
731	1668.63	822.717	1245.74	20.9493	3578	0.579906
732	1665.37	826.286	1244.72	20.6385	3578	0.579906
733	1662.1	829.855	1243.7	20.3277	3578	0.579906
734	1658.84	833.425	1242.68	20.0169	3578	0.579906
735	1655.58	836.994	1241.66	19.7061	3578	0.579906
736	1655.17	842.909	1241.66	19.3099	3578	0.579906
737	1654.76	848.824	1241.66	18.9137	3578	0.579906
738	1654.35	854.739	1241.66	18.5175	3578	0.579906
739	1653.95	860.655	1241.66	18.1213	3578	0.579906
740	1653.54	866.57	1241.66	17.7251	3578	0.579906
741	1651.19	867.589	1241.66	17.8208	3578	0.579906
742	1648.85	868.609	1241.66	17.9165	3578	0.579906
743	1646.5	869.629	1241.66	18.0122	3578	0.579906
744	1644.16	870.649	1241.66	18.1079	3578	0.579906
745	1641.81	871.669	1241.66	18.2036	3578	0.579906
746	1639.26	874.116	1237.58	18.2072	3578	0.579906
747	1636.71	876.564	1233.5	18.2107	3578	0.579906
748	1634.16	879.012	1229.42	18.2143	3578	0.579906
749	1631.61	881.459	1225.34	18.2179	3578	0.579906
750	1629.06	883.907	1221.26	18.2214	3578	0.579906
751	1626	886.048	1220.24	18.1567	3578	0.579906
752	1622.94	888.19	1219.22	18.0919	3578	0.579906
753	1619.88	890.332	1218.21	18.0271	3578	0.579906
754	1616.82	892.473	1217.19	17.9623	3578	0.579906
755	1613.76	894.615	1216.17	17.8976	3578	0.579906
756	1612.03	896.859	1214.13	17.8075	3578	0.579906
757	1610.3	899.102	1212.09	17.7173	3578	0.579906
758	1608.56	901.346	1210.05	17.6272	3578	0.579906
759	1606.83	903.59	1208.01	17.5371	3578	0.579906
760	1605.1	905.833	1205.97	17.447	3578	0.579906
761	1603.67	907.465	1205.97	17.3781	3578	0.579906
762	1602.24	909.097	1205.97	17.3092	3578	0.579906
763	1600.81	910.728	1205.97	17.2403	3578	0.579906
764	1599.38	912.36	1205.97	17.1714	3578	0.579906
765	1597.96	913.992	1205.97	17.1024	3578	0.579906
766	1597.75	915.624	1205.97	17.091	3578	0.579906
767	1597.55	917.255	1205.97	17.0796	3578	0.579906
768	1597.34	918.887	1205.97	17.0682	3578	0.579906
769	1597.14	920.519	1205.97	17.0567	3578	0.579906
770	1596.94	922.151	1205.97	17.0453	3578	0.579906
771	1594.39	921.029	1201.89	17.2678	3578	0.579906
772	1591.84	919.907	1197.81	17.4902	3578	0.579906
773	1589.29	918.785	1193.73	17.7127	3578	0.579906
774	1586.74	917.663	1189.65	17.9352	3578	0.579906
775	1584.19	916.542	1185.57	18.1576	3578	0.579906
776	1580.82	917.255	1182.41	18.2708	3578	0.579906
777	1577.46	917.969	1179.25	18.384	3578	0.579906
778	1574.09	918.683	1176.09	18.4972	3578	0.579906
779	1570.73	919.397	1172.92	18.6104	3578	0.579906
780	1567.36	920.111	1169.76	18.7236	3578	0.579906
781	1563.86	922.902	1169.76	18.5065	3578	0.579906
782	1560.36	925.693	1169.76	18.2894	3578	0.579906
783	1556.86	928.483	1169.76	18.0723	3578	0.579906
784	1553.36	931.274	1169.76	17.8552	3578	0.579906
785	1549.86	934.065	1169.76	17.6381	3578	0.579906
786	1547.26	934.065	1166.22	17.7709	3578	0.579906
787	1544.66	934.065	1162.68	17.9036	3578	0.579906
788	1542.07	934.065	1159.14	18.0363	3578	0.579906
789	1539.47	934.065	1155.6	18.169	3578	0.579906
790	1536.87	934.065	1152.05	18.3018	3578	0.579906
791	1536.52	937.135	1152.05	18.284	3578	0.579906
792	1536.16	940.204	1152.05	18.2663	3578	0.579906
793	1535.81	943.274	1152.05	18.2486	3578	0.579906
794	1535.45	946.343	1152.05	18.2309	3578	0.579906
795	1535.1	949.413	1152.05	18.2131	3578	0.579906
796	1533.8	951.774	1152.05	18.1943	3578	0.579906
797	1532.5	954.135	1152.05	18.1754	3578	0.579906
798	1531.2	956.496	1152.05	18.1565	3578	0.579906
799	1529.91	958.857	1152.05	18.1376	3578	0.579906
800	1528.61	961.219	1152.05	18.1187	3578	0.579906
801	1526.95	962.399	1149.69	18.2401	3578	0.579906
802	1525.3	963.58	1147.33	18.3614	3578	0.579906
803	1523.65	964.76	1144.97	18.4827	3578	0.579906
804	1522	965.941	1142.61	18.6041	3578	0.579906
805	1520.34	967.122	1140.25	18.7254	3578	0.579906
806	1518.57	968.184	1140.25	18.7844	3578	0.579906
807	1516.8	969.247	1140.25	18.8434	3578	0.579906
808	1515.03	970.309	1140.25	18.9023	3578	0.579906
809	1513.26	971.372	1140.25	18.9613	3578	0.579906
810	1511.49	972.434	1140.25	19.0203	3578	0.579906
811	1510.54	972.434	1135.53	19.1236	3578	0.579906
812	1509.6	972.434	1130.8	19.2268	3578	0.579906
813	1508.65	972.434	1126.08	19.3301	3578	0.579906
814	1507.71	972.434	1121.36	19.4334	3578	0.579906
815	1506.77	972.434	1116.64	19.5367	3578	0.579906

## Sheet: D2
POSITION_T	POSITION_X	POSITION_Y	POSITION_Z	MEAN_INTENSITY_CH1	TRACK_ID	Speed
445	1762.2	591.616	1001.49	12.503	3578	0.422769
446	1763.86	589.151	994.969	12.6378	3578	0.422769
447	1765.53	586.687	988.446	12.7726	3578	0.422769
448	1767.2	584.223	981.923	12.9074	3578	0.422769
449	1768.86	581.759	975.4	13.0422	3578	0.422769
450	1770.53	579.294	968.877	13.177	3578	0.422769
451	1770.65	579.175	968.871	13.2085	3578	0.422769
452	1770.77	579.056	968.864	13.24	3578	0.422769
453	1770.89	578.937	968.858	13.2715	3578	0.422769
454	1771.01	578.818	968.852	13.303	3578	0.422769
455	1771.13	578.698	968.846	13.3345	3578	0.422769
456	1772.74	578.341	968.783	13.3867	3578	0.422769
457	1774.34	577.984	968.721	13.4388	3578	0.422769
458	1775.95	577.627	968.658	13.4909	3578	0.422769
459	1777.56	577.27	968.596	13.5431	3578	0.422769
460	1779.17	576.912	968.533	13.5952	3578	0.422769
461	1780.9	575.959	968.456	13.5845	3578	0.422769
462	1782.63	575.006	968.38	13.5737	3578	0.422769
463	1784.35	574.052	968.303	13.563	3578	0.422769
464	1786.08	573.099	968.226	13.5522	3578	0.422769
465	1787.81	572.145	968.149	13.5415	3578	0.422769
466	1787.19	569.325	965.734	13.4791	3578	0.422769
467	1786.57	566.505	963.32	13.4168	3578	0.422769
468	1785.95	563.685	960.905	13.3545	3578	0.422769
469	1785.33	560.864	958.49	13.2921	3578	0.422769
470	1784.71	558.044	956.076	13.2298	3578	0.422769
471	1783.18	554.309	954.871	13.1829	3578	0.422769
472	1781.64	550.573	953.666	13.1361	3578	0.422769
473	1780.11	546.837	952.46	13.0892	3578	0.422769
474	1778.58	543.102	951.255	13.0424	3578	0.422769
475	1777.04	539.366	950.05	12.9955	3578	0.422769
476	1770.58	531.268	950.217	12.8136	3578	0.422769
477	1764.11	523.169	950.383	12.6317	3578	0.422769
478	1757.64	515.071	950.55	12.4498	3578	0.422769
479	1751.17	506.972	950.716	12.2679	3578	0.422769
480	1744.7	498.874	950.883	12.086	3578	0.422769
481	1745.29	498.035	950.883	12.0933	3578	0.422769
482	1745.87	497.196	950.883	12.1006	3578	0.422769
483	1746.46	496.357	950.883	12.1079	3578	0.422769
484	1747.05	495.518	950.883	12.1152	3578	0.422769
485	1747.64	494.679	950.883	12.1225	3578	0.422769
486	1748.39	494.427	950.883	12.0913	3578	0.422769
487	1749.15	494.175	950.883	12.06	3578	0.422769
488	1749.9	493.924	950.883	12.0287	3578	0.422769
489	1750.66	493.672	950.883	11.9975	3578	0.422769
490	1751.41	493.42	950.883	11.9662	3578	0.422769
491	1752.5	492.413	950.883	11.9926	3578	0.422769
492	1753.59	491.407	950.883	12.019	3578	0.422769
493	1754.68	490.4	950.883	12.0454	3578	0.422769
494	1755.78	489.393	950.883	12.0718	3578	0.422769
495	1756.87	488.386	950.883	12.0983	3578	0.422769
496	1756.61	488.554	950.883	12.0745	3578	0.422769
497	1756.36	488.722	950.883	12.0508	3578	0.422769
498	1756.11	488.89	950.883	12.0271	3578	0.422769
499	1755.86	489.057	950.883	12.0034	3578	0.422769
500	1755.61	489.225	950.883	11.9797	3578	0.422769
501	1755.36	488.051	950.883	11.9539	3578	0.422769
502	1755.1	486.876	950.883	11.9281	3578	0.422769
503	1754.85	485.701	950.883	11.9023	3578	0.422769
504	1754.6	484.527	950.883	11.8765	3578	0.422769
505	1754.35	483.352	950.883	11.8508	3578	0.422769
506	1751.33	478.318	947.527	11.9195	3578	0.422769
507	1748.31	473.284	944.171	11.9883	3578	0.422769
508	1745.29	468.25	940.815	12.0571	3578	0.422769
509	1742.27	463.216	937.459	12.1259	3578	0.422769
510	1739.25	458.181	934.102	12.1947	3578	0.422769
511	1738.66	457.091	934.102	12.2606	3578	0.422769
512	1738.07	456	934.102	12.3266	3578	0.422769
513	1737.48	454.909	934.102	12.3926	3578	0.422769
514	1736.9	453.819	934.102	12.4585	3578	0.422769
515	1736.31	452.728	934.102	12.5245	3578	0.422769
516	1736.56	451.637	934.941	12.4451	3578	0.422769
517	1736.81	450.546	935.78	12.3657	3578	0.422769
518	1737.06	449.456	936.62	12.2862	3578	0.422769
519	1737.32	448.365	937.459	12.2068	3578	0.422769
520	1737.57	447.274	938.298	12.1274	3578	0.422769
521	1739.67	446.855	938.298	12.1354	3578	0.422769
522	1741.76	446.435	938.298	12.1434	3578	0.422769
523	1743.86	446.016	938.298	12.1514	3578	0.422769
524	1745.96	445.596	938.298	12.1594	3578	0.422769
525	1748.06	445.177	938.298	12.1673	3578	0.422769
526	1747.47	441.485	932.424	12.3053	3578	0.422769
527	1746.88	437.793	926.551	12.4432	3578	0.422769
528	1746.29	434.101	920.678	12.5812	3578	0.422769
529	1745.71	430.41	914.805	12.7191	3578	0.422769
530	1745.12	426.718	908.932	12.857	3578	0.422769
531	1746.8	426.55	908.932	12.8769	3578	0.422769
532	1748.48	426.382	908.932	12.8967	3578	0.422769
533	1750.15	426.215	908.932	12.9165	3578	0.422769
534	1751.83	426.047	908.932	12.9364	3578	0.422769
535	1753.51	425.879	908.932	12.9562	3578	0.422769
536	1753.59	425.543	908.932	12.9897	3578	0.422769
537	1753.68	425.208	908.932	13.0233	3578	0.422769
538	1753.76	424.872	908.932	13.0568	3578	0.422769
539	1753.85	424.537	908.932	13.0903	3578	0.422769
540	1753.93	424.201	908.932	13.1239	3578	0.422769
541	1755.1	424.704	911.449	12.9877	3578	0.422769
542	1756.28	425.208	913.966	12.8514	3578	0.422769
543	1757.45	425.711	916.483	12.7152	3578	0.422769
544	1758.63	426.215	919	12.579	3578	0.422769
545	1759.8	426.718	921.517	12.4428	3578	0.422769
546	1760.56	427.138	921.517	12.4596	3578	0.422769
547	1761.31	427.557	921.517	12.4763	3578	0.422769
548	1762.07	427.977	921.517	12.4931	3578	0.422769
549	1762.82	428.396	921.517	12.5099	3578	0.422769
550	1763.58	428.816	921.517	12.5266	3578	0.422769
551	1765.26	428.816	921.517	12.5869	3578	0.422769
552	1766.93	428.816	921.517	12.6471	3578	0.422769
553	1768.61	428.816	921.517	12.7074	3578	0.422769
554	1770.29	428.816	921.517	12.7676	3578	0.422769
555	1771.97	428.816	921.517	12.8279	3578	0.422769
556	1773.14	427.389	921.517	12.8191	3578	0.422769
557	1774.32	425.963	921.517	12.8103	3578	0.422769
558	1775.49	424.537	921.517	12.8015	3578	0.422769
559	1776.67	423.11	921.517	12.7927	3578	0.422769
560	1777.84	421.684	921.517	12.7839	3578	0.422769
561	1778.57	418.485	917.661	12.6897	3578	0.422769
562	1779.31	415.285	913.804	12.5955	3578	0.422769
563	1780.04	412.086	909.948	12.5013	3578	0.422769
564	1780.78	408.887	906.091	12.4071	3578	0.422769
565	1781.51	405.687	902.235	12.3129	3578	0.422769
566	1782.59	405.977	900.787	12.2825	3578	0.422769
567	1783.68	406.266	899.339	12.2521	3578	0.422769
568	1784.77	406.556	897.891	12.2218	3578	0.422769
569	1785.85	406.846	896.442	12.1914	3578	0.422769
570	1786.94	407.135	894.994	12.1611	3578	0.422769
571	1787.81	405.76	894.994	12.0976	3578	0.422769
572	1788.68	404.384	894.994	12.0342	3578	0.422769
573	1789.55	403.008	894.994	11.9707	3578	0.422769
574	1790.41	401.633	894.994	11.9073	3578	0.422769
575	1791.28	400.257	894.994	11.8439	3578	0.422769
576	1792.3	399.967	894.994	11.8573	3578	0.422769
577	1793.31	399.678	894.994	11.8708	3578	0.422769
578	1794.32	399.388	894.994	11.8842	3578	0.422769
579	1795.34	399.098	894.994	11.8977	3578	0.422769
580	1796.35	398.809	894.994	11.9111	3578	0.422769
581	1798.52	397.361	894.994	11.883	3578	0.422769
582	1800.7	395.913	894.994	11.8549	3578	0.422769
583	1802.87	394.465	894.994	11.8268	3578	0.422769
584	1805.04	393.017	894.994	11.7987	3578	0.422769
585	1807.21	391.568	894.994	11.7706	3578	0.422769
586	1809.53	391.206	894.994	11.7998	3578	0.422769
587	1811.85	390.844	894.994	11.8291	3578	0.422769
588	1814.16	390.482	894.994	11.8584	3578	0.422769
589	1816.48	390.12	894.994	11.8877	3578	0.422769
590	1818.8	389.758	894.994	11.9169	3578	0.422769
591	1821.04	389.396	894.994	11.8663	3578	0.422769
592	1823.29	389.034	894.994	11.8156	3578	0.422769
593	1825.53	388.672	894.994	11.765	3578	0.422769
594	1827.77	388.31	894.994	11.7144	3578	0.422769
595	1830.02	387.948	894.994	11.6637	3578	0.422769
596	1830.45	386.5	894.994	11.6867	3578	0.422769
597	1830.89	385.052	894.994	11.7097	3578	0.422769
598	1831.32	383.604	894.994	11.7327	3578	0.422769
599	1831.76	382.156	894.994	11.7556	3578	0.422769
600	1832.19	380.708	894.994	11.7786	3578	0.422769
601	1832.41	381.07	894.994	11.7855	3578	0.422769
602	1832.63	381.432	894.994	11.7925	3578	0.422769
603	1832.84	381.794	894.994	11.7994	3578	0.422769
604	1833.06	382.156	894.994	11.8063	3578	0.422769
605	1833.28	382.518	894.994	11.8132	3578	0.422769
606	1833.49	380.273	894.994	11.7659	3578	0.422769
607	1833.71	378.029	894.994	11.7186	3578	0.422769
608	1833.93	375.784	894.994	11.6713	3578	0.422769
609	1834.15	373.54	894.994	11.624	3578	0.422769
610	1834.36	371.295	894.994	11.5767	3578	0.422769
611	1835.74	369.63	892.822	11.569	3578	0.422769
612	1837.12	367.965	890.65	11.5612	3578	0.422769
613	1838.49	366.299	888.478	11.5534	3578	0.422769
614	1839.87	364.634	886.306	11.5456	3578	0.422769
615	1841.24	362.969	884.134	11.5378	3578	0.422769
616	1841.82	361.014	880.514	11.487	3578	0.422769
617	1842.4	359.059	876.893	11.4363	3578	0.422769
618	1842.98	357.104	873.273	11.3855	3578	0.422769
619	1843.56	355.149	869.653	11.3347	3578	0.422769
620	1844.14	353.194	866.033	11.284	3578	0.422769
621	1845.01	351.095	866.033	11.3047	3578	0.422769
622	1845.88	348.995	866.033	11.3255	3578	0.422769
623	1846.74	346.895	866.033	11.3463	3578	0.422769
624	1847.61	344.796	866.033	11.3671	3578	0.422769
625	1848.48	342.696	866.033	11.3879	3578	0.422769
626	1849.06	339.8	866.033	11.3756	3578	0.422769
627	1849.64	336.904	866.033	11.3634	3578	0.422769
628	1850.22	334.007	866.033	11.3511	3578	0.422769
629	1850.8	331.111	866.033	11.3389	3578	0.422769
630	1851.38	328.215	866.033	11.3266	3578	0.422769
631	1854.06	328.143	864.585	11.3307	3578	0.422769
632	1856.74	328.07	863.137	11.3347	3578	0.422769
633	1859.42	327.998	861.689	11.3388	3578	0.422769
634	1862.09	327.925	860.241	11.3428	3578	0.422769
635	1864.77	327.853	858.792	11.3469	3578	0.422769
636	1865.93	326.912	858.792	11.3347	3578	0.422769
637	1867.09	325.971	858.792	11.3225	3578	0.422769
638	1868.25	325.029	858.792	11.3102	3578	0.422769
639	1869.41	324.088	858.792	11.298	3578	0.422769
640	1870.57	323.147	858.792	11.2858	3578	0.422769
641	1871.65	321.988	858.792	11.3457	3578	0.422769
642	1872.74	320.83	858.792	11.4056	3578	0.422769
643	1873.82	319.671	858.792	11.4655	3578	0.422769
644	1874.91	318.513	858.792	11.5253	3578	0.422769
645	1876	317.354	858.792	11.5852	3578	0.422769
646	1876.07	316.558	858.792	11.5707	3578	0.422769
647	1876.14	315.762	858.792	11.5562	3578	0.422769
648	1876.21	314.965	858.792	11.5416	3578	0.422769
649	1876.29	314.169	858.792	11.5271	3578	0.422769
650	1876.36	313.372	858.792	11.5125	3578	0.422769
651	1877.3	312.286	858.068	11.5065	3578	0.422769
652	1878.24	311.2	857.344	11.5005	3578	0.422769
653	1879.18	310.114	856.62	11.4944	3578	0.422769
654	1880.12	309.028	855.896	11.4884	3578	0.422769
655	1881.06	307.942	855.172	11.4823	3578	0.422769
656	1881.93	308.304	855.172	11.529	3578	0.422769
657	1882.8	308.666	855.172	11.5757	3578	0.422769
658	1883.67	309.028	855.172	11.6225	3578	0.422769
659	1884.54	309.39	855.172	11.6692	3578	0.422769
660	1885.41	309.752	855.172	11.7159	3578	0.422769

## Sheet: D21
POSITION_T	POSITION_X	POSITION_Y	POSITION_Z	MEAN_INTENSITY_CH1	TRACK_ID	Speed
665	1897.72	290.565	837.071	11.3425	3578	0.589834
666	1897.93	289.551	837.067	11.3461	3578	0.589834
667	1898.15	288.538	837.064	11.3496	3578	0.589834
668	1898.37	287.524	837.06	11.3531	3578	0.589834
669	1898.59	286.51	837.056	11.3566	3578	0.589834
670	1898.8	285.497	837.052	11.3601	3578	0.589834
671	1899.82	284.483	837.035	11.3487	3578	0.589834
672	1900.83	283.469	837.017	11.3373	3578	0.589834
673	1901.84	282.456	836.999	11.3259	3578	0.589834
674	1902.86	281.442	836.982	11.3144	3578	0.589834
675	1903.87	280.429	836.964	11.303	3578	0.589834
676	1906.03	280.284	831.857	11.3189	3578	0.589834
677	1908.18	280.139	826.751	11.3347	3578	0.589834
678	1910.34	279.994	821.644	11.3506	3578	0.589834
679	1912.49	279.849	816.537	11.3664	3578	0.589834
680	1914.65	279.704	811.431	11.3823	3578	0.589834
681	1917.2	277.75	808.489	11.3876	3578	0.589834
682	1919.76	275.795	805.548	11.393	3578	0.589834
683	1922.32	273.84	802.607	11.3983	3578	0.589834
684	1924.87	271.885	799.666	11.4037	3578	0.589834
685	1927.43	269.93	796.724	11.409	3578	0.589834
686	1927.28	268.627	796.727	11.3744	3578	0.589834
687	1927.14	267.323	796.73	11.3397	3578	0.589834
688	1926.99	266.02	796.732	11.305	3578	0.589834
689	1926.85	264.717	796.735	11.2704	3578	0.589834
690	1926.7	263.414	796.737	11.2357	3578	0.589834
691	1925.83	260.952	796.752	11.2559	3578	0.589834
692	1924.97	258.49	796.767	11.276	3578	0.589834
693	1924.1	256.028	796.783	11.2962	3578	0.589834
694	1923.23	253.567	796.798	11.3164	3578	0.589834
695	1922.36	251.105	796.813	11.3365	3578	0.589834
696	1923.26	250.671	794.625	11.382	3578	0.589834
697	1924.17	250.236	792.437	11.4275	3578	0.589834
698	1925.07	249.802	790.248	11.473	3578	0.589834
699	1925.97	249.367	788.06	11.5184	3578	0.589834
700	1926.88	248.933	785.872	11.5639	3578	0.589834
701	1932.05	244.733	779.264	11.5481	3578	0.589834
702	1937.22	240.534	772.657	11.5323	3578	0.589834
703	1942.39	236.335	766.049	11.5164	3578	0.589834
704	1947.56	232.135	759.441	11.5006	3578	0.589834
705	1952.73	227.936	752.834	11.4848	3578	0.589834
706	1955.03	228.949	755.69	11.4592	3578	0.589834
707	1957.32	229.963	758.547	11.4335	3578	0.589834
708	1959.61	230.977	761.404	11.4079	3578	0.589834
709	1961.91	231.99	764.26	11.3823	3578	0.589834
710	1964.2	233.004	767.117	11.3566	3578	0.589834
711	1966.09	232.352	767.084	11.3643	3578	0.589834
712	1967.97	231.701	767.051	11.372	3578	0.589834
713	1969.85	231.049	767.018	11.3796	3578	0.589834
714	1971.73	230.397	766.985	11.3873	3578	0.589834
715	1973.62	229.746	766.952	11.3949	3578	0.589834
716	1974.59	228.805	764.763	11.4093	3578	0.589834
717	1975.57	227.863	762.573	11.4237	3578	0.589834
718	1976.54	226.922	760.384	11.438	3578	0.589834
719	1977.52	225.981	758.194	11.4524	3578	0.589834
720	1978.49	225.04	756.005	11.4668	3578	0.589834
721	1977.55	223.953	756.021	11.5041	3578	0.589834
722	1976.61	222.867	756.038	11.5415	3578	0.589834
723	1975.67	221.781	756.054	11.5789	3578	0.589834
724	1974.73	220.695	756.071	11.6162	3578	0.589834
725	1973.79	219.609	756.087	11.6536	3578	0.589834
726	1974.73	219.32	756.071	11.6944	3578	0.589834
727	1975.67	219.03	756.054	11.7353	3578	0.589834
728	1976.61	218.74	756.038	11.7762	3578	0.589834
729	1977.55	218.451	756.021	11.8171	3578	0.589834
730	1978.49	218.161	756.005	11.8579	3578	0.589834
731	1979.57	217.51	759.607	11.802	3578	0.589834
732	1980.65	216.858	763.209	11.7461	3578	0.589834
733	1981.72	216.206	766.811	11.6902	3578	0.589834
734	1982.8	215.555	770.413	11.6343	3578	0.589834
735	1983.88	214.903	774.015	11.5784	3578	0.589834
736	1977.39	219.971	775.576	11.5147	3578	0.589834
737	1970.9	225.04	777.138	11.451	3578	0.589834
738	1964.41	230.108	778.699	11.3873	3578	0.589834
739	1957.92	235.176	780.261	11.3236	3578	0.589834
740	1951.43	240.244	781.823	11.2599	3578	0.589834
741	1948.82	244.444	788.35	11.1807	3578	0.589834
742	1946.21	248.643	794.878	11.1016	3578	0.589834
743	1943.61	252.843	801.406	11.0224	3578	0.589834
744	1941	257.042	807.934	10.9432	3578	0.589834
745	1938.39	261.241	814.461	10.864	3578	0.589834
746	1938.61	259.504	814.461	10.8575	3578	0.589834
747	1938.83	257.766	814.461	10.8509	3578	0.589834
748	1939.05	256.028	814.461	10.8444	3578	0.589834
749	1939.26	254.291	814.461	10.8379	3578	0.589834
750	1939.48	252.553	814.461	10.8313	3578	0.589834
751	1940.42	255.304	816.633	10.7949	3578	0.589834
752	1941.36	258.056	818.805	10.7584	3578	0.589834
753	1942.3	260.807	820.978	10.722	3578	0.589834
754	1943.24	263.558	823.15	10.6855	3578	0.589834
755	1944.19	266.31	825.322	10.6491	3578	0.589834
756	1945.71	270.075	831.838	10.6792	3578	0.589834
757	1947.23	273.84	838.354	10.7092	3578	0.589834
758	1948.75	277.605	844.871	10.7393	3578	0.589834
759	1950.27	281.37	851.387	10.7694	3578	0.589834
760	1951.79	285.135	857.904	10.7994	3578	0.589834
761	1952.87	286.366	857.904	10.8276	3578	0.589834
762	1953.96	287.596	857.904	10.8557	3578	0.589834
763	1955.05	288.827	857.904	10.8839	3578	0.589834
764	1956.13	290.058	857.904	10.9121	3578	0.589834
765	1957.22	291.289	857.904	10.9402	3578	0.589834
766	1957.29	290.71	857.904	10.9947	3578	0.589834
767	1957.36	290.131	857.904	11.0492	3578	0.589834
768	1957.44	289.551	857.904	11.1037	3578	0.589834
769	1957.51	288.972	857.904	11.1582	3578	0.589834
770	1957.58	288.393	857.904	11.2127	3578	0.589834
771	1956.64	288.61	862.248	11.2227	3578	0.589834
772	1955.7	288.827	866.592	11.2327	3578	0.589834
773	1954.76	289.045	870.936	11.2427	3578	0.589834
774	1953.82	289.262	875.28	11.2526	3578	0.589834
775	1952.87	289.479	879.625	11.2626	3578	0.589834
776	1953.09	291.796	879.625	11.2843	3578	0.589834
777	1953.31	294.113	879.625	11.3059	3578	0.589834
778	1953.53	296.43	879.625	11.3276	3578	0.589834
779	1953.74	298.747	879.625	11.3493	3578	0.589834
780	1953.96	301.064	879.625	11.3709	3578	0.589834
781	1955.12	301.788	878.177	11.3728	3578	0.589834
782	1956.28	302.512	876.729	11.3747	3578	0.589834
783	1957.44	303.236	875.28	11.3766	3578	0.589834
784	1958.59	303.96	873.832	11.3785	3578	0.589834
785	1959.75	304.684	872.384	11.3804	3578	0.589834
786	1961.78	297.226	861.669	11.2928	3578	0.589834
787	1963.81	289.769	850.953	11.2051	3578	0.589834
788	1965.83	282.311	840.237	11.1174	3578	0.589834
789	1967.86	274.853	829.521	11.0298	3578	0.589834
790	1969.89	267.396	818.805	10.9421	3578	0.589834
791	1971.55	267.758	818.805	10.9454	3578	0.589834
792	1973.22	268.12	818.805	10.9487	3578	0.589834
793	1974.89	268.482	818.805	10.952	3578	0.589834
794	1976.55	268.844	818.805	10.9553	3578	0.589834
795	1978.22	269.206	818.805	10.9587	3578	0.589834
796	1977.64	269.64	818.805	10.9534	3578	0.589834
797	1977.06	270.075	818.805	10.9481	3578	0.589834
798	1976.48	270.509	818.805	10.9429	3578	0.589834
799	1975.9	270.944	818.805	10.9376	3578	0.589834
800	1975.32	271.378	818.805	10.9324	3578	0.589834
801	1973.8	271.233	817.357	10.9159	3578	0.589834
802	1972.28	271.088	815.909	10.8995	3578	0.589834
803	1970.76	270.944	814.461	10.883	3578	0.589834
804	1969.24	270.799	813.013	10.8666	3578	0.589834
805	1967.72	270.654	811.565	10.8502	3578	0.589834
806	1968.88	271.378	811.565	10.8426	3578	0.589834
807	1970.03	272.102	811.565	10.835	3578	0.589834
808	1971.19	272.826	811.565	10.8274	3578	0.589834
809	1972.35	273.55	811.565	10.8198	3578	0.589834
810	1973.51	274.274	811.565	10.8123	3578	0.589834
811	1974.16	275.433	811.565	10.8406	3578	0.589834
812	1974.81	276.591	811.565	10.869	3578	0.589834
813	1975.46	277.75	811.565	10.8974	3578	0.589834
814	1976.12	278.908	811.565	10.9257	3578	0.589834
815	1976.77	280.066	811.565	10.9541	3578	0.589834
816	1977.56	279.125	811.565	10.9342	3578	0.589834
817	1978.36	278.184	811.565	10.9143	3578	0.589834
818	1979.16	277.243	811.565	10.8945	3578	0.589834
819	1979.95	276.301	811.565	10.8746	3578	0.589834
820	1980.75	275.36	811.565	10.8547	3578	0.589834
821	1981.55	274.419	811.565	10.8535	3578	0.589834
822	1982.34	273.478	811.565	10.8523	3578	0.589834
823	1983.14	272.536	811.565	10.8511	3578	0.589834
824	1983.94	271.595	811.565	10.8499	3578	0.589834
825	1984.73	270.654	811.565	10.8487	3578	0.589834
826	1982.7	273.116	811.565	10.8672	3578	0.589834
827	1980.68	275.577	811.565	10.8856	3578	0.589834
828	1978.65	278.039	811.565	10.9041	3578	0.589834
829	1976.62	280.501	811.565	10.9226	3578	0.589834
830	1974.6	282.963	811.565	10.9411	3578	0.589834
831	1975.97	284.99	811.565	10.9302	3578	0.589834
832	1977.35	287.017	811.565	10.9193	3578	0.589834
833	1978.72	289.045	811.565	10.9084	3578	0.589834
834	1980.1	291.072	811.565	10.8975	3578	0.589834
835	1981.47	293.099	811.565	10.8866	3578	0.589834
836	1981.69	296.575	817.357	10.9293	3578	0.589834
837	1981.91	300.05	823.15	10.972	3578	0.589834
838	1982.13	303.525	828.942	11.0147	3578	0.589834
839	1982.34	307.001	834.734	11.0574	3578	0.589834
840	1982.56	310.476	840.527	11.1001	3578	0.589834
841	1983.57	311.417	840.527	11.0997	3578	0.589834
842	1984.59	312.359	840.527	11.0992	3578	0.589834
843	1985.6	313.3	840.527	11.0988	3578	0.589834
844	1986.61	314.241	840.527	11.0984	3578	0.589834
845	1987.63	315.182	840.527	11.098	3578	0.589834
846	1990.02	317.065	840.527	11.0874	3578	0.589834
847	1992.41	318.947	840.527	11.0768	3578	0.589834
848	1994.8	320.83	840.527	11.0662	3578	0.589834
849	1997.19	322.712	840.527	11.0556	3578	0.589834
850	1999.58	324.595	840.527	11.045	3578	0.589834
851	1998.2	328.505	844.871	11.0562	3578	0.589834
852	1996.82	332.414	849.215	11.0674	3578	0.589834
853	1995.45	336.324	853.559	11.0785	3578	0.589834
854	1994.07	340.234	857.904	11.0897	3578	0.589834
855	1992.7	344.144	862.248	11.1009	3578	0.589834
856	1992.84	346.895	862.248	11.0808	3578	0.589834
857	1992.99	349.647	862.248	11.0607	3578	0.589834
858	1993.13	352.398	862.248	11.0407	3578	0.589834
859	1993.28	355.149	862.248	11.0206	3578	0.589834
860	1993.42	357.901	862.248	11.0005	3578	0.589834
861	1994.8	358.48	864.42	11.0376	3578	0.589834
862	1996.17	359.059	866.592	11.0748	3578	0.589834
863	1997.55	359.638	868.764	11.1119	3578	0.589834
864	1998.92	360.218	870.936	11.1491	3578	0.589834
865	2000.3	360.797	873.108	11.1862	3578	0.589834
866	1999.21	355.439	873.108	11.1861	3578	0.589834
867	1998.13	350.081	873.108	11.1859	3578	0.589834
868	1997.04	344.723	873.108	11.1857	3578	0.589834
869	1995.95	339.365	873.108	11.1856	3578	0.589834
870	1994.87	334.007	873.108	11.1854	3578	0.589834
871	1995.09	333.935	873.108	11.1697	3578	0.589834
872	1995.3	333.863	873.108	11.154	3578	0.589834
873	1995.52	333.79	873.108	11.1383	3578	0.589834
874	1995.74	333.718	873.108	11.1226	3578	0.589834
875	1995.95	333.645	873.108	11.1069	3578	0.589834
876	1995.23	335.238	878.901	11.1078	3578	0.589834
877	1994.51	336.831	884.693	11.1087	3578	0.589834
878	1993.78	338.424	890.485	11.1096	3578	0.589834
879	1993.06	340.017	896.278	11.1106	3578	0.589834
880	1992.33	341.61	902.07	11.1115	3578	0.589834

## Sheet: D22
POSITION_T	POSITION_X	POSITION_Y	POSITION_Z	MEAN_INTENSITY_CH1	TRACK_ID	Speed
665	1883.24	311.924	847.932	11.255	3578	0.38863
666	1884.68	310.838	848.656	11.2353	3578	0.38863
667	1886.13	309.752	849.38	11.2157	3578	0.38863
668	1887.58	308.666	850.104	11.1961	3578	0.38863
669	1889.03	307.58	850.828	11.1764	3578	0.38863
670	1890.48	306.494	851.552	11.1568	3578	0.38863
671	1892.58	303.453	851.552	11.137	3578	0.38863
672	1894.68	300.412	851.552	11.1171	3578	0.38863
673	1896.78	297.371	851.552	11.0973	3578	0.38863
674	1898.88	294.33	851.552	11.0775	3578	0.38863
675	1900.98	291.289	851.552	11.0576	3578	0.38863
676	1900.69	292.665	851.552	11.0785	3578	0.38863
677	1900.4	294.04	851.552	11.0994	3578	0.38863
678	1900.11	295.416	851.552	11.1202	3578	0.38863
679	1899.82	296.792	851.552	11.1411	3578	0.38863
680	1899.53	298.167	851.552	11.162	3578	0.38863
681	1901.26	298.095	848.656	11.1703	3578	0.38863
682	1903	298.023	845.76	11.1786	3578	0.38863
683	1904.74	297.95	842.864	11.187	3578	0.38863
684	1906.48	297.878	839.967	11.1953	3578	0.38863
685	1908.22	297.805	837.071	11.2036	3578	0.38863
686	1907.71	295.851	837.071	11.1967	3578	0.38863
687	1907.2	293.896	837.071	11.1899	3578	0.38863
688	1906.7	291.941	837.071	11.183	3578	0.38863
689	1906.19	289.986	837.071	11.1761	3578	0.38863
690	1905.68	288.031	837.071	11.1692	3578	0.38863
691	1905.9	285.207	839.967	11.1935	3578	0.38863
692	1906.12	282.383	842.864	11.2178	3578	0.38863
693	1906.33	279.56	845.76	11.242	3578	0.38863
694	1906.55	276.736	848.656	11.2663	3578	0.38863
695	1906.77	273.912	851.552	11.2906	3578	0.38863
696	1906.55	274.419	851.552	11.3554	3578	0.38863
697	1906.33	274.926	851.552	11.4202	3578	0.38863
698	1906.12	275.433	851.552	11.485	3578	0.38863
699	1905.9	275.939	851.552	11.5498	3578	0.38863
700	1905.68	276.446	851.552	11.6146	3578	0.38863
701	1903.29	274.274	851.552	11.5331	3578	0.38863
702	1900.9	272.102	851.552	11.4515	3578	0.38863
703	1898.51	269.93	851.552	11.37	3578	0.38863
704	1896.12	267.758	851.552	11.2885	3578	0.38863
705	1893.73	265.586	851.552	11.2069	3578	0.38863
706	1893.59	265.296	851.552	11.2088	3578	0.38863
707	1893.45	265.006	851.552	11.2107	3578	0.38863
708	1893.3	264.717	851.552	11.2126	3578	0.38863
709	1893.16	264.427	851.552	11.2145	3578	0.38863
710	1893.01	264.138	851.552	11.2164	3578	0.38863
711	1891.27	263.848	853.724	11.239	3578	0.38863
712	1889.54	263.558	855.896	11.2616	3578	0.38863
713	1887.8	263.269	858.068	11.2842	3578	0.38863
714	1886.06	262.979	860.241	11.3067	3578	0.38863
715	1884.32	262.69	862.413	11.3293	3578	0.38863
716	1885.7	262.762	862.413	11.3274	3578	0.38863
717	1887.07	262.834	862.413	11.3255	3578	0.38863
718	1888.45	262.907	862.413	11.3236	3578	0.38863
719	1889.83	262.979	862.413	11.3217	3578	0.38863
720	1891.2	263.052	862.413	11.3198	3578	0.38863
721	1891.56	263.776	863.861	11.3044	3578	0.38863
722	1891.92	264.5	865.309	11.289	3578	0.38863
723	1892.29	265.224	866.757	11.2736	3578	0.38863
724	1892.65	265.948	868.205	11.2582	3578	0.38863
725	1893.01	266.672	869.653	11.2427	3578	0.38863
726	1893.3	262.834	869.653	11.2364	3578	0.38863
727	1893.59	258.997	869.653	11.2301	3578	0.38863
728	1893.88	255.16	869.653	11.2237	3578	0.38863
729	1894.17	251.322	869.653	11.2174	3578	0.38863
730	1894.46	247.485	869.653	11.2111	3578	0.38863
731	1894.97	248.498	869.653	11.2246	3578	0.38863
732	1895.47	249.512	869.653	11.2381	3578	0.38863
733	1895.98	250.526	869.653	11.2516	3578	0.38863
734	1896.49	251.539	869.653	11.2651	3578	0.38863
735	1896.99	252.553	869.653	11.2786	3578	0.38863
736	1898.15	250.96	869.653	11.2851	3578	0.38863
737	1899.31	249.367	869.653	11.2916	3578	0.38863
738	1900.47	247.774	869.653	11.2981	3578	0.38863
739	1901.63	246.181	869.653	11.3046	3578	0.38863
740	1902.79	244.589	869.653	11.3111	3578	0.38863
741	1902.79	246.037	869.653	11.3249	3578	0.38863
742	1902.79	247.485	869.653	11.3387	3578	0.38863
743	1902.79	248.933	869.653	11.3526	3578	0.38863
744	1902.79	250.381	869.653	11.3664	3578	0.38863
745	1902.79	251.829	869.653	11.3802	3578	0.38863
746	1903.44	249.367	871.101	11.3212	3578	0.38863
747	1904.09	246.906	872.549	11.2622	3578	0.38863
748	1904.74	244.444	873.997	11.2032	3578	0.38863
749	1905.39	241.982	875.445	11.1442	3578	0.38863
750	1906.04	239.52	876.893	11.0852	3578	0.38863
751	1906.77	239.013	878.341	11.0834	3578	0.38863
752	1907.49	238.507	879.79	11.0817	3578	0.38863
753	1908.22	238	881.238	11.08	3578	0.38863
754	1908.94	237.493	882.686	11.0782	3578	0.38863
755	1909.66	236.986	884.134	11.0765	3578	0.38863
756	1910.39	237.203	884.134	11.1047	3578	0.38863
757	1911.11	237.421	884.134	11.1329	3578	0.38863
758	1911.84	237.638	884.134	11.1611	3578	0.38863
759	1912.56	237.855	884.134	11.1893	3578	0.38863
760	1913.28	238.072	884.134	11.2175	3578	0.38863
761	1915.24	239.086	884.134	11.1846	3578	0.38863
762	1917.19	240.1	884.134	11.1517	3578	0.38863
763	1919.15	241.113	884.134	11.1188	3578	0.38863
764	1921.1	242.127	884.134	11.086	3578	0.38863
765	1923.06	243.141	884.134	11.0531	3578	0.38863
766	1924.14	244.227	881.962	11.0394	3578	0.38863
767	1925.23	245.313	879.79	11.0257	3578	0.38863
768	1926.32	246.399	877.617	11.012	3578	0.38863
769	1927.4	247.485	875.445	10.9982	3578	0.38863
770	1928.49	248.571	873.273	10.9845	3578	0.38863
771	1928.13	244.806	874.721	10.9751	3578	0.38863
772	1927.76	241.041	876.169	10.9657	3578	0.38863
773	1927.4	237.276	877.617	10.9563	3578	0.38863
774	1927.04	233.511	879.066	10.9469	3578	0.38863
775	1926.68	229.746	880.514	10.9375	3578	0.38863
776	1925.81	230.18	880.514	10.9733	3578	0.38863
777	1924.94	230.615	880.514	11.0091	3578	0.38863
778	1924.07	231.049	880.514	11.0449	3578	0.38863
779	1923.2	231.483	880.514	11.0807	3578	0.38863
780	1922.33	231.918	880.514	11.1164	3578	0.38863
781	1922.48	230.108	880.514	11.1849	3578	0.38863
782	1922.62	228.298	880.514	11.2534	3578	0.38863
783	1922.77	226.488	880.514	11.3219	3578	0.38863
784	1922.91	224.678	880.514	11.3904	3578	0.38863
785	1923.06	222.867	880.514	11.4589	3578	0.38863
786	1924.14	220.985	880.514	11.4359	3578	0.38863
787	1925.23	219.102	880.514	11.4128	3578	0.38863
788	1926.32	217.22	880.514	11.3897	3578	0.38863
789	1927.4	215.337	880.514	11.3667	3578	0.38863
790	1928.49	213.455	880.514	11.3436	3578	0.38863
791	1930.44	220.188	881.238	11.3371	3578	0.38863
792	1932.4	226.922	881.962	11.3307	3578	0.38863
793	1934.35	233.656	882.686	11.3242	3578	0.38863
794	1936.31	240.389	883.41	11.3177	3578	0.38863
795	1938.26	247.123	884.134	11.3113	3578	0.38863
796	1938.26	245.53	884.134	11.288	3578	0.38863
797	1938.26	243.937	884.134	11.2647	3578	0.38863
798	1938.26	242.344	884.134	11.2415	3578	0.38863
799	1938.26	240.751	884.134	11.2182	3578	0.38863
800	1938.26	239.158	884.134	11.1949	3578	0.38863
801	1937.76	236.117	884.134	11.2242	3578	0.38863
802	1937.25	233.076	884.134	11.2534	3578	0.38863
803	1936.74	230.035	884.134	11.2826	3578	0.38863
804	1936.24	226.994	884.134	11.3119	3578	0.38863
805	1935.73	223.953	884.134	11.3411	3578	0.38863
806	1935.44	220.768	884.134	11.3151	3578	0.38863
807	1935.15	217.582	884.134	11.289	3578	0.38863
808	1934.86	214.396	884.134	11.263	3578	0.38863
809	1934.57	211.21	884.134	11.2369	3578	0.38863
810	1934.28	208.025	884.134	11.2109	3578	0.38863
811	1935.95	208.893	884.134	11.243	3578	0.38863
812	1937.61	209.762	884.134	11.2752	3578	0.38863
813	1939.28	210.631	884.134	11.3074	3578	0.38863
814	1940.94	211.5	884.134	11.3396	3578	0.38863
815	1942.61	212.369	884.134	11.3717	3578	0.38863
816	1942.1	210.704	884.134	11.3429	3578	0.38863
817	1941.59	209.038	884.134	11.314	3578	0.38863
818	1941.09	207.373	884.134	11.2852	3578	0.38863
819	1940.58	205.708	884.134	11.2563	3578	0.38863
820	1940.07	204.042	884.134	11.2274	3578	0.38863
821	1941.59	202.16	884.134	11.2314	3578	0.38863
822	1943.11	200.277	884.134	11.2353	3578	0.38863
823	1944.63	198.395	884.134	11.2392	3578	0.38863
824	1946.16	196.512	884.134	11.2432	3578	0.38863
825	1947.68	194.63	884.134	11.2471	3578	0.38863
826	1946.16	195.571	884.134	11.2836	3578	0.38863
827	1944.63	196.512	884.134	11.3201	3578	0.38863
828	1943.11	197.454	884.134	11.3567	3578	0.38863
829	1941.59	198.395	884.134	11.3932	3578	0.38863
830	1940.07	199.336	884.134	11.4297	3578	0.38863
831	1940.22	200.784	884.134	11.4112	3578	0.38863
832	1940.36	202.232	884.134	11.3927	3578	0.38863
833	1940.51	203.68	884.134	11.3743	3578	0.38863
834	1940.65	205.128	884.134	11.3558	3578	0.38863
835	1940.8	206.577	884.134	11.3373	3578	0.38863
836	1940.94	208.025	884.134	11.3188	3578	0.38863
837	1941.09	209.473	884.134	11.3003	3578	0.38863
838	1941.23	210.921	884.134	11.2818	3578	0.38863
839	1941.38	212.369	884.134	11.2633	3578	0.38863
840	1941.52	213.817	884.134	11.2448	3578	0.38863
841	1941.23	214.469	884.134	11.2846	3578	0.38863
842	1940.94	215.12	884.134	11.3243	3578	0.38863
843	1940.65	215.772	884.134	11.3641	3578	0.38863
844	1940.36	216.423	884.134	11.4038	3578	0.38863
845	1940.07	217.075	884.134	11.4436	3578	0.38863
846	1940.73	216.423	884.134	11.454	3578	0.38863
847	1941.38	215.772	884.134	11.4645	3578	0.38863
848	1942.03	215.12	884.134	11.4749	3578	0.38863
849	1942.68	214.469	884.134	11.4853	3578	0.38863
850	1943.33	213.817	884.134	11.4958	3578	0.38863
851	1942.54	214.251	884.134	11.4937	3578	0.38863
852	1941.74	214.686	884.134	11.4917	3578	0.38863
853	1940.94	215.12	884.134	11.4897	3578	0.38863
854	1940.15	215.555	884.134	11.4877	3578	0.38863
855	1939.35	215.989	884.134	11.4856	3578	0.38863
856	1938.34	219.609	884.134	11.4879	3578	0.38863
857	1937.32	223.229	884.134	11.4902	3578	0.38863
858	1936.31	226.85	884.134	11.4925	3578	0.38863
859	1935.29	230.47	884.134	11.4947	3578	0.38863
860	1934.28	234.09	884.134	11.497	3578	0.38863
861	1935.44	233.221	884.134	11.4709	3578	0.38863
862	1936.6	232.352	884.134	11.4448	3578	0.38863
863	1937.76	231.483	884.134	11.4187	3578	0.38863
864	1938.91	230.615	884.134	11.3927	3578	0.38863
865	1940.07	229.746	884.134	11.3666	3578	0.38863
866	1938.05	232.063	887.03	11.4044	3578	0.38863
867	1936.02	234.38	889.926	11.4422	3578	0.38863
868	1933.99	236.697	892.822	11.48	3578	0.38863
869	1931.96	239.013	895.718	11.5178	3578	0.38863
870	1929.94	241.33	898.615	11.5556	3578	0.38863
871	1929.57	243.213	900.063	11.547	3578	0.38863
872	1929.21	245.095	901.511	11.5383	3578	0.38863
873	1928.85	246.978	902.959	11.5297	3578	0.38863
874	1928.49	248.86	904.407	11.521	3578	0.38863
875	1928.13	250.743	905.855	11.5123	3578	0.38863
876	1927.91	249.729	905.855	11.5	3578	0.38863
877	1927.69	248.716	905.855	11.4876	3578	0.38863
878	1927.48	247.702	905.855	11.4752	3578	0.38863
879	1927.26	246.688	905.855	11.4628	3578	0.38863
880	1927.04	245.675	905.855	11.4504	3578	0.38863
881	1925.59	250.381	920.336	11.6763	3578	0.38863
882	1925.59	253.639	920.336	11.5301	3578	0.38863
883	1927.04	255.449	920.336	11.5914	3578	0.38863
884	1931.75	250.743	920.336	11.4125	3578	0.38863
885	1935.73	247.123	920.336	11.3883	3578	0.38863
886	1942.25	239.52	913.095	11.3794	3578	0.38863
887	1949.49	239.52	913.095	11.4202	3578	0.38863
888	1956.73	236.986	913.095	11.3303	3578	0.38863

## Sheet: Mother
POSITION_T	POSITION_X	POSITION_Y	POSITION_Z	MEAN_INTENSITY_CH1	TRACK_ID	Speed
115	1414.83	540.433	805.04	13.2471	3578	0.381391
116	1415.35	539.042	805.04	13.3441	3578	0.381391
117	1415.86	537.651	805.04	13.4411	3578	0.381391
118	1416.38	536.26	805.04	13.5381	3578	0.381391
119	1416.89	534.87	805.04	13.6351	3578	0.381391
120	1417.41	533.479	805.04	13.7321	3578	0.381391
121	1419.62	533.943	809.676	13.64	3578	0.381391
122	1421.84	534.406	814.312	13.548	3578	0.381391
123	1424.05	534.87	818.947	13.456	3578	0.381391
124	1426.27	535.333	823.583	13.364	3578	0.381391
125	1428.48	535.797	828.219	13.272	3578	0.381391
126	1429.62	536.054	828.219	13.2441	3578	0.381391
127	1430.75	536.312	828.219	13.2162	3578	0.381391
128	1431.88	536.569	828.219	13.1884	3578	0.381391
129	1433.02	536.827	828.219	13.1605	3578	0.381391
130	1434.15	537.085	828.219	13.1326	3578	0.381391
131	1433.58	537.548	828.219	13.1539	3578	0.381391
132	1433.02	538.012	828.219	13.1752	3578	0.381391
133	1432.45	538.475	828.219	13.1965	3578	0.381391
134	1431.88	538.939	828.219	13.2178	3578	0.381391
135	1431.32	539.402	828.219	13.239	3578	0.381391
136	1432.6	538.836	828.219	13.2479	3578	0.381391
137	1433.89	538.269	828.219	13.2568	3578	0.381391
138	1435.18	537.703	828.219	13.2656	3578	0.381391
139	1436.47	537.136	828.219	13.2745	3578	0.381391
140	1437.76	536.569	828.219	13.2834	3578	0.381391
141	1438.53	538.166	829.764	13.3042	3578	0.381391
142	1439.3	539.763	831.31	13.3251	3578	0.381391
143	1440.07	541.36	832.855	13.346	3578	0.381391
144	1440.85	542.957	834.4	13.3668	3578	0.381391
145	1441.62	544.553	835.945	13.3877	3578	0.381391
146	1440.9	544.244	836.975	13.3592	3578	0.381391
147	1440.18	543.935	838.006	13.3307	3578	0.381391
148	1439.46	543.626	839.036	13.3022	3578	0.381391
149	1438.73	543.317	840.066	13.2738	3578	0.381391
150	1438.01	543.008	841.096	13.2453	3578	0.381391
151	1439.56	543.214	844.65	13.258	3578	0.381391
152	1441.1	543.42	848.204	13.2707	3578	0.381391
153	1442.65	543.626	851.758	13.2834	3578	0.381391
154	1444.19	543.832	855.313	13.2961	3578	0.381391
155	1445.74	544.038	858.867	13.3088	3578	0.381391
156	1446.41	543.472	858.867	13.3388	3578	0.381391
157	1447.08	542.905	858.867	13.3687	3578	0.381391
158	1447.75	542.338	858.867	13.3987	3578	0.381391
159	1448.42	541.772	858.867	13.4286	3578	0.381391
160	1449.09	541.205	858.867	13.4585	3578	0.381391
161	1450.53	540.124	860.927	13.3476	3578	0.381391
162	1451.97	539.042	862.987	13.2366	3578	0.381391
163	1453.41	537.96	865.048	13.1257	3578	0.381391
164	1454.86	536.879	867.108	13.0148	3578	0.381391
165	1456.3	535.797	869.168	12.9038	3578	0.381391
166	1458.41	534.715	869.168	12.8503	3578	0.381391
167	1460.52	533.634	869.168	12.7968	3578	0.381391
168	1462.63	532.552	869.168	12.7433	3578	0.381391
169	1464.75	531.47	869.168	12.6898	3578	0.381391
170	1466.86	530.388	869.168	12.6363	3578	0.381391
171	1466.5	531.625	872.259	12.6603	3578	0.381391
172	1466.14	532.861	875.349	12.6843	3578	0.381391
173	1465.78	534.097	878.44	12.7083	3578	0.381391
174	1465.42	535.333	881.53	12.7324	3578	0.381391
175	1465.05	536.569	884.621	12.7564	3578	0.381391
176	1466.29	536.621	884.621	12.7718	3578	0.381391
177	1467.53	536.673	884.621	12.7873	3578	0.381391
178	1468.76	536.724	884.621	12.8027	3578	0.381391
179	1470	536.776	884.621	12.8182	3578	0.381391
180	1471.24	536.827	884.621	12.8336	3578	0.381391
181	1472.16	536.93	886.166	12.7916	3578	0.381391
182	1473.09	537.033	887.712	12.7496	3578	0.381391
183	1474.02	537.136	889.257	12.7076	3578	0.381391
184	1474.94	537.239	890.802	12.6656	3578	0.381391
185	1475.87	537.342	892.347	12.6237	3578	0.381391
186	1476.8	536.26	890.802	12.6951	3578	0.381391
187	1477.73	535.179	889.257	12.7665	3578	0.381391
188	1478.65	534.097	887.712	12.838	3578	0.381391
189	1479.58	533.015	886.166	12.9094	3578	0.381391
190	1480.51	531.934	884.621	12.9808	3578	0.381391
191	1482.52	531.882	884.621	12.8599	3578	0.381391
192	1484.53	531.831	884.621	12.739	3578	0.381391
193	1486.53	531.779	884.621	12.6181	3578	0.381391
194	1488.54	531.728	884.621	12.4971	3578	0.381391
195	1490.55	531.676	884.621	12.3762	3578	0.381391
196	1490.91	532.397	885.136	12.3823	3578	0.381391
197	1491.27	533.118	885.651	12.3884	3578	0.381391
198	1491.63	533.84	886.166	12.3945	3578	0.381391
199	1491.99	534.561	886.681	12.4006	3578	0.381391
200	1492.35	535.282	887.196	12.4067	3578	0.381391
201	1495.34	534.921	887.196	12.4498	3578	0.381391
202	1498.33	534.561	887.196	12.4929	3578	0.381391
203	1501.32	534.2	887.196	12.536	3578	0.381391
204	1504.3	533.84	887.196	12.5791	3578	0.381391
205	1507.29	533.479	887.196	12.6222	3578	0.381391
206	1506.73	534.458	889.257	12.6993	3578	0.381391
207	1506.16	535.436	891.317	12.7764	3578	0.381391
208	1505.59	536.415	893.377	12.8535	3578	0.381391
209	1505.03	537.394	895.438	12.9306	3578	0.381391
210	1504.46	538.372	897.498	13.0078	3578	0.381391
211	1507.19	538.527	900.074	12.8638	3578	0.381391
212	1509.92	538.681	902.649	12.7199	3578	0.381391
213	1512.65	538.836	905.224	12.576	3578	0.381391
214	1515.38	538.99	907.8	12.4321	3578	0.381391
215	1518.11	539.145	910.375	12.2882	3578	0.381391
216	1518.78	540.999	908.315	12.4145	3578	0.381391
217	1519.45	542.854	906.255	12.5407	3578	0.381391
218	1520.12	544.708	904.194	12.667	3578	0.381391
219	1520.79	546.562	902.134	12.7933	3578	0.381391
220	1521.46	548.416	900.074	12.9195	3578	0.381391
221	1522.54	550.58	898.528	12.8897	3578	0.381391
222	1523.62	552.743	896.983	12.8598	3578	0.381391
223	1524.7	554.907	895.438	12.83	3578	0.381391
224	1525.78	557.07	893.893	12.8001	3578	0.381391
225	1526.87	559.233	892.347	12.7703	3578	0.381391
226	1527.64	558.375	892.347	12.7841	3578	0.381391
227	1528.41	557.516	892.347	12.798	3578	0.381391
228	1529.18	556.658	892.347	12.8119	3578	0.381391
229	1526.87	557.173	892.347	12.8396	3578	0.381391
230	1524.55	557.688	892.347	12.7835	3578	0.381391
231	1528.67	561.809	892.347	12.8771	3578	0.381391
232	1530.99	560.521	892.347	12.5549	3578	0.381391
233	1535.11	554.855	882.046	12.8723	3578	0.381391
234	1536.39	553.052	882.046	12.5278	3578	0.381391
235	1538.71	554.082	876.895	12.6628	3578	0.381391
236	1541.29	556.4	876.895	12.6655	3578	0.381391
237	1540.52	558.718	876.895	13.0212	3578	0.381391
238	1542.58	563.096	876.895	12.733	3578	0.381391
239	1545.15	560.521	876.895	12.6593	3578	0.381391
240	1549.27	566.96	894.923	12.5986	3578	0.381391
241	1548.76	563.096	894.923	12.5313	3578	0.381391
242	1553.39	565.157	879.47	12.4232	3578	0.381391
243	1555.2	566.445	879.47	12.5535	3578	0.381391
244	1562.15	569.02	879.47	12.5433	3578	0.381391
245	1563.69	572.883	879.47	12.7984	3578	0.381391
246	1565.29	574.119	881.015	12.7821	3578	0.381391
247	1566.89	575.356	882.561	12.7659	3578	0.381391
248	1568.48	576.592	884.106	12.7496	3578	0.381391
249	1570.08	577.828	885.651	12.7333	3578	0.381391
250	1571.68	579.064	887.196	12.717	3578	0.381391
251	1568.33	580.094	888.913	12.6823	3578	0.381391
252	1564.98	581.124	890.63	12.6475	3578	0.381391
253	1561.63	582.155	892.347	12.6127	3578	0.381391
254	1561.89	582.412	892.347	12.528	3578	0.381391
255	1562.15	582.927	892.347	12.563	3578	0.381391
256	1560.86	585.503	892.347	12.4566	3578	0.381391
257	1563.44	581.382	900.074	12.299	3578	0.381391
258	1564.98	577.776	900.074	12.2331	3578	0.381391
259	1566.78	579.579	900.074	12.4688	3578	0.381391
260	1568.59	581.382	900.074	12.5	3578	0.381391
261	1568.59	585.245	900.074	12.4172	3578	0.381391
262	1567.3	589.108	902.649	12.5361	3578	0.381391
263	1572.19	585.245	910.375	12.5613	3578	0.381391
264	1577.34	581.124	910.375	12.3305	3578	0.381391
265	1575.8	584.473	910.375	12.7114	3578	0.381391
266	1578.12	585.245	910.375	12.558	3578	0.381391
267	1581.46	587.821	910.375	12.7177	3578	0.381391
268	1589.19	591.941	902.649	12.3276	3578	0.381391
269	1594.86	592.971	902.649	12.2905	3578	0.381391
270	1594.34	592.199	902.649	12.4294	3578	0.381391
271	1592.8	591.941	902.649	12.582	3578	0.381391
272	1594.86	591.426	913.466	12.3998	3578	0.381391
273	1594.86	594.259	913.466	12.546	3578	0.381391
274	1596.92	595.804	913.466	12.4913	3578	0.381391
275	1598.84	597.35	905.705	12.4584	3578	0.381391
276	1600.9	599.153	905.669	12.4524	3578	0.381391
277	1607.52	597.607	915.857	11.888	3578	0.381391
278	1610.61	595.547	915.803	12.0505	3578	0.381391
279	1608.29	594.002	915.843	12.3406	3578	0.381391
280	1603.91	593.229	915.92	12.4874	3578	0.381391
281	1604.94	593.229	915.902	12.2888	3578	0.381391
282	1607.46	595.804	915.858	12.3073	3578	0.381391
283	1609.97	598.38	915.814	12.3257	3578	0.381391
284	1612.48	600.955	915.77	12.3442	3578	0.381391
285	1614.99	603.531	915.726	12.3626	3578	0.381391
286	1615.51	603.329	915.726	12.3852	3578	0.381391
287	1616.04	603.127	915.726	12.4077	3578	0.381391
288	1616.56	602.925	915.726	12.4303	3578	0.381391
289	1617.09	602.724	915.726	12.4528	3578	0.381391
290	1617.61	602.522	915.726	12.4753	3578	0.381391
291	1617.37	603.329	916.533	12.4911	3578	0.381391
292	1617.13	604.136	917.341	12.5068	3578	0.381391
293	1616.88	604.943	918.148	12.5225	3578	0.381391
294	1616.64	605.75	918.955	12.5382	3578	0.381391
295	1616.4	606.558	919.762	12.5539	3578	0.381391
296	1617.05	607.203	920.302	12.6039	3578	0.381391
297	1617.7	607.849	920.841	12.6539	3578	0.381391
298	1618.35	608.495	921.381	12.7039	3578	0.381391
299	1619.01	609.141	921.921	12.7539	3578	0.381391
300	1619.66	609.786	922.46	12.8039	3578	0.381391
301	1620.54	610.15	923.131	12.7055	3578	0.381391
302	1621.42	610.513	923.802	12.607	3578	0.381391
303	1622.3	610.876	924.474	12.5086	3578	0.381391
304	1623.19	611.239	925.145	12.4101	3578	0.381391
305	1624.07	611.602	925.816	12.3117	3578	0.381391
306	1626.29	612.732	925.816	12.3409	3578	0.381391
307	1628.51	613.862	925.816	12.3701	3578	0.381391
308	1630.73	614.993	925.816	12.3994	3578	0.381391
309	1632.95	616.123	925.816	12.4286	3578	0.381391
310	1635.17	617.253	925.816	12.4578	3578	0.381391
311	1637.35	618.907	925.816	12.4417	3578	0.381391
312	1639.53	620.562	925.816	12.4255	3578	0.381391
313	1641.7	622.217	925.816	12.4094	3578	0.381391
314	1643.88	623.871	925.816	12.3932	3578	0.381391
315	1646.06	625.526	925.816	12.3771	3578	0.381391
316	1647.64	626.777	929.045	12.3702	3578	0.381391
317	1649.21	628.028	932.273	12.3633	3578	0.381391
318	1650.79	629.279	935.502	12.3564	3578	0.381391
319	1652.36	630.53	938.731	12.3496	3578	0.381391
320	1653.93	631.782	941.959	12.3427	3578	0.381391
321	1654.56	632.093	942.404	12.2998	3578	0.381391
322	1655.18	632.405	942.849	12.2568	3578	0.381391
323	1655.8	632.716	943.294	12.2139	3578	0.381391
324	1656.42	633.027	943.739	12.171	3578	0.381391
325	1657.05	633.339	944.184	12.128	3578	0.381391
326	1658.65	633.695	945.074	12.087	3578	0.381391
327	1660.25	634.051	945.964	12.046	3578	0.381391
328	1661.85	634.407	946.854	12.005	3578	0.381391
329	1663.46	634.763	947.744	11.9639	3578	0.381391
330	1665.06	635.119	948.633	11.9229	3578	0.381391
331	1664.52	635.653	948.633	11.8825	3578	0.381391
332	1663.99	636.187	948.633	11.8421	3578	0.381391
333	1663.46	636.721	948.633	11.8017	3578	0.381391
334	1662.92	637.254	948.633	11.7613	3578	0.381391
335	1662.39	637.788	948.633	11.7209	3578	0.381391
336	1662.61	639.034	948.633	11.7261	3578	0.381391
337	1662.83	640.28	948.633	11.7314	3578	0.381391
338	1663.05	641.526	948.633	11.7367	3578	0.381391
339	1663.28	642.772	948.633	11.742	3578	0.381391
340	1663.5	644.018	948.633	11.7473	3578	0.381391
341	1664.08	644.908	949.523	11.7989	3578	0.381391
342	1664.66	645.798	950.413	11.8506	3578	0.381391
343	1665.23	646.687	951.303	11.9022	3578	0.381391
344	1665.81	647.577	952.193	11.9539	3578	0.381391
345	1666.39	648.467	953.083	12.0055	3578	0.381391
346	1666.93	649.491	951.748	12.0678	3578	0.381391
347	1667.46	650.514	950.413	12.1301	3578	0.381391
348	1667.99	651.537	949.078	12.1923	3578	0.381391
349	1668.53	652.561	947.744	12.2546	3578	0.381391
350	1669.06	653.584	946.409	12.3169	3578	0.381391
351	1669.79	652.642	948.728	12.3513	3578	0.381391
352	1670.51	651.7	951.047	12.3857	3578	0.381391
353	1671.24	650.758	953.367	12.4201	3578	0.381391
354	1671.96	649.815	955.686	12.4545	3578	0.381391
355	1672.69	648.873	958.005	12.4888	3578	0.381391
356	1672.61	648.003	958.005	12.552	3578	0.381391
357	1672.54	647.134	958.005	12.6151	3578	0.381391
358	1672.47	646.264	958.005	12.6782	3578	0.381391
359	1672.4	645.394	958.005	12.7414	3578	0.381391
360	1672.32	644.524	958.005	12.8045	3578	0.381391
361	1672.11	644.017	958.005	12.7508	3578	0.381391
362	1671.89	643.51	958.005	12.6972	3578	0.381391
363	1671.67	643.002	958.005	12.6435	3578	0.381391
364	1671.45	642.495	958.005	12.5898	3578	0.381391
365	1671.24	641.988	958.005	12.5361	3578	0.381391
366	1672.03	640.683	958.005	12.5412	3578	0.381391
367	1672.83	639.379	958.005	12.5462	3578	0.381391
368	1673.63	638.074	958.005	12.5512	3578	0.381391
369	1674.42	636.769	958.005	12.5563	3578	0.381391
370	1675.22	635.465	958.005	12.5613	3578	0.381391
371	1675.51	633.798	960.179	12.4581	3578	0.381391
372	1675.8	632.131	962.354	12.355	3578	0.381391
373	1676.09	630.464	964.528	12.2518	3578	0.381391
374	1676.38	628.797	966.702	12.1486	3578	0.381391
375	1676.67	627.13	968.877	12.0454	3578	0.381391
376	1677.32	627.202	968.877	12.0872	3578	0.381391
377	1677.98	627.275	968.877	12.129	3578	0.381391
378	1678.63	627.347	968.877	12.1707	3578	0.381391
379	1679.28	627.42	968.877	12.2125	3578	0.381391
380	1679.93	627.492	968.877	12.2542	3578	0.381391
381	1680.8	627.565	968.877	12.2183	3578	0.381391
382	1681.67	627.637	968.877	12.1823	3578	0.381391
383	1682.54	627.71	968.877	12.1463	3578	0.381391
384	1683.41	627.782	968.877	12.1103	3578	0.381391
385	1684.28	627.855	968.877	12.0743	3578	0.381391
386	1685.95	630.391	968.877	12.1476	3578	0.381391
387	1687.62	632.928	968.877	12.221	3578	0.381391
388	1689.28	635.465	968.877	12.2943	3578	0.381391
389	1690.95	638.001	968.877	12.3676	3578	0.381391
390	1692.62	640.538	968.877	12.4409	3578	0.381391
391	1694.72	641.915	968.877	12.5143	3578	0.381391
392	1696.82	643.292	968.877	12.5877	3578	0.381391
393	1698.92	644.669	968.877	12.6611	3578	0.381391
394	1701.02	646.047	968.877	12.7345	3578	0.381391
395	1703.13	647.424	968.877	12.8079	3578	0.381391
396	1706.17	644.887	971.051	12.7379	3578	0.381391
397	1709.21	642.35	973.225	12.668	3578	0.381391
398	1712.26	639.813	975.4	12.598	3578	0.381391
399	1715.3	637.277	977.574	12.5281	3578	0.381391
400	1718.35	634.74	979.748	12.4581	3578	0.381391
401	1718.93	634.812	979.748	12.4367	3578	0.381391
402	1719.51	634.885	979.748	12.4153	3578	0.381391
403	1720.09	634.957	979.748	12.3938	3578	0.381391
404	1720.67	635.03	979.748	12.3724	3578	0.381391
405	1721.25	635.102	979.748	12.351	3578	0.381391
406	1720.52	636.262	982.648	12.4546	3578	0.381391
407	1719.8	637.422	985.547	12.5582	3578	0.381391
408	1719.07	638.581	988.446	12.6618	3578	0.381391
409	1718.35	639.741	991.345	12.7654	3578	0.381391
410	1717.62	640.901	994.244	12.869	3578	0.381391
411	1719.43	639.306	995.694	12.8241	3578	0.381391
412	1721.25	637.712	997.143	12.7792	3578	0.381391
413	1723.06	636.117	998.593	12.7343	3578	0.381391
414	1724.87	634.523	1000.04	12.6894	3578	0.381391
415	1726.68	632.928	1001.49	12.6445	3578	0.381391
416	1728.49	632.203	1001.49	12.692	3578	0.381391
417	1730.31	631.478	1001.49	12.7395	3578	0.381391
418	1732.12	630.754	1001.49	12.787	3578	0.381391
419	1733.93	630.029	1001.49	12.8344	3578	0.381391
420	1735.74	629.304	1001.49	12.8819	3578	0.381391
421	1736.9	629.014	1001.49	12.8586	3578	0.381391
422	1738.06	628.724	1001.49	12.8352	3578	0.381391
423	1739.22	628.434	1001.49	12.8119	3578	0.381391
424	1740.38	628.144	1001.49	12.7885	3578	0.381391
425	1741.54	627.855	1001.49	12.7652	3578	0.381391
426	1742.41	627.492	1001.49	12.7439	3578	0.381391
427	1743.28	627.13	1001.49	12.7226	3578	0.381391
428	1744.15	626.767	1001.49	12.7013	3578	0.381391
429	1745.02	626.405	1001.49	12.68	3578	0.381391
430	1745.89	626.043	1001.49	12.6587	3578	0.381391
431	1745.82	622.636	1001.49	12.6716	3578	0.381391
432	1745.74	619.23	1001.49	12.6846	3578	0.381391
433	1745.67	615.823	1001.49	12.6975	3578	0.381391
434	1745.6	612.417	1001.49	12.7105	3578	0.381391
435	1745.53	609.01	1001.49	12.7234	3578	0.381391
436	1747.34	609.3	1004.39	12.7004	3578	0.381391
437	1749.15	609.59	1007.29	12.6773	3578	0.381391
438	1750.96	609.88	1010.19	12.6542	3578	0.381391
439	1752.77	610.17	1013.09	12.6311	3578	0.381391
440	1754.59	610.46	1015.99	12.608	3578	0.381391
