# Supplementary material for: Early coordination of cell migration and cardiac fate determination during mammalian gastrulation
Source: EMBO J. 2025 May 13;44(12):3327–59. doi: 10.1038/s44318-025-00441-0 (PMC12170898; doi:10.1038/s44318-025-00441-0)
Supplement: Supplementary file 28 — EV and Appendix Figure Source Data [file 44318_2025_441_MOESM28_ESM.zip › Source Data for expanded views and appendix/Source Data Appendix Fig. S11/A/Appendix Fig. S11A'.xlsx]

## Sheet: Sheet1
LABEL	ID	TRACK_ID	POSITION_X	POSITION_Y	POSITION_Z	POSITION_T	FRAME	CELL_DIVISION_TIME	MEAN_INTENSITY_CH1	MEDIAN_INTENSITY_CH1	MIN_INTENSITY_CH1	MAX_INTENSITY_CH1	TOTAL_INTENSITY_CH1	STD_INTENSITY_CH1	MEAN_INTENSITY_CH2	MEDIAN_INTENSITY_CH2	MIN_INTENSITY_CH2	MAX_INTENSITY_CH2	TOTAL_INTENSITY_CH2	STD_INTENSITY_CH2	CONTRAST_CH1	SNR_CH1	CONTRAST_CH2	SNR_CH2
D1	539868	1249	1675.09	1060.66	1472.79	150	150	190	190.175	190	153	234	220793	11.2647	199.406	199	158	254	231510	14.0886	0.0110448	0.368853	0.050183	1.35267
D1	539882	1249	1666.75	1064.37	1472.79	140	140	190	192.492	193	155	241	223483	11.6385	215.04	215	162	257	249661	14.4954	0.0232995	0.753162	0.0595702	1.66809
D1	539875	1249	1663.04	1053.25	1472.79	145	145	190	193.091	192	151	236	224179	13.5449	205.158	205	143	261	238189	20.8763	0.0216015	0.602865	0.0523574	0.977867
D1	539896	1249	1649.13	1056.03	1482.06	130	130	190	187.423	187	142	237	217598	13.6187	195.597	197	145	256	227088	18.9415	0.0181322	0.490186	0.0366718	0.730583
D1	539903	1249	1649.13	1070.86	1491.33	125	125	190	184.819	185	136	237	214575	15.3416	196.121	196	138	263	227697	19.124	0.0254164	0.597198	0.0336399	0.667516
D1	539889	1249	1657.48	1066.23	1482.06	135	135	190	178.724	178	146	225	207498	11.0396	206.489	206	156	276	239734	20.2272	0.00895671	0.287432	0.0494843	0.962685
D1	539917	1249	1648.21	1056.03	1482.06	115	115	190	186.054	185	143	227	216009	13.0988	165.419	165	131	208	192052	12.3815	0.0138037	0.386795	0.0617468	1.55394
D1	539910	1249	1652.84	1068.08	1482.06	120	120	190	182.983	181	133	246	212443	15.9627	178.165	179	119	243	206850	21.2429	0.00186666	0.042716	0.045768	0.73412
D1	539931	1249	1644.5	1053.25	1482.06	105	105	190	187.411	187	145	239	217584	13.346	158.198	158	125	199	183668	14.8319	0.00742633	0.207031	0.0366859	0.754893
D1	539924	1249	1653.77	1045.83	1482.06	110	110	190	181.225	181	144	230	210402	14.3566	159.266	159	119	208	184908	13.9385	-0.00176702	-0.0446896	0.0470369	1.02663
D1	539938	1249	1668.6	1044.91	1491.33	100	100	190	183.043	181	148	237	212513	15.5453	174.44	175	130	211	202525	12.4751	0.0203122	0.468821	0.0493221	1.31452
D1	292517	1249	1690.55	1143.61	1559.6	290	290	190	165.143	165	136	212	191731	10.7998	369.047	375	262	469	428464	42.2986	0.0168872	0.507876	0.105263	1.66187
D1	292539	1249	1688.69	1142.68	1559.6	285	285	190	165.309	165	131	216	191924	11.8701	351.55	351	277	443	408149	26.4868	0.014704	0.403615	0.103334	2.48613
D1	292546	1249	1684.04	1138.03	1552.16	280	280	190	165.229	165	140	202	191831	8.17171	305.649	306	218	379	354858	22.2314	0.0120611	0.481932	0.0952285	2.39083
D1	292553	1249	1680.32	1131.52	1549.37	275	275	190	170.377	170	135	209	197808	10.6437	327.481	328	241	415	380205	30.8816	0.0147522	0.465421	0.11936	2.26155
D1	292567	1249	1671.02	1136.17	1535.42	265	265	190	169.332	169	136	210	196595	10.5038	293.638	295	212	386	340914	27.0918	0.0102795	0.328062	0.0930628	1.84559
D1	292560	1249	1684.97	1137.1	1541.93	270	270	190	165.903	166	137	214	192613	10.2121	305.068	312	180	390	354184	37.5192	0.0106157	0.341296	0.097873	1.44972
D1	292574	1249	1669.16	1127.8	1529.84	260	260	190	175.811	175	137	223	204117	11.6768	329.444	329	225	421	382485	27.0417	0.0178592	0.528356	0.0960217	2.13466
D1	292581	1249	1673.81	1127.8	1523.33	255	255	190	176.444	176	140	214	204852	11.615	303.822	303	231	378	352737	20.101	0.014037	0.420572	0.0918745	2.54363
D1	292588	1249	1659.87	1121.29	1520.55	250	250	190	170.822	170	133	223	198324	13.3938	294.683	293	223	377	342127	25.1481	0.0118207	0.297997	0.0890024	1.91537
D1	292595	1249	1650.57	1126.87	1518.69	245	245	190	171.607	171	137	216	199236	10.3435	282.382	288	178	365	327846	30.5641	0.0099728	0.327645	0.0899076	1.52427
D1	292602	1249	1661.73	1117.57	1513.11	240	240	190	169.178	169	134	205	196416	10.1001	289.244	291	210	365	335812	25.7884	9.75E-04	0.0326362	0.114618	2.30672
D1	292609	1249	1667.3	1115.71	1504.74	235	235	190	175.814	175	147	213	204120	10.6212	261.728	261	203	332	303866	21.8946	0.00984614	0.32279	0.0922878	2.01999
D1	292623	1249	1671.95	1110.13	1500.09	225	225	190	173.761	174	127	218	201737	12.8904	245.143	244	174	327	284611	28.4717	0.0137859	0.366613	0.0759278	1.21522
D1	292616	1249	1669.16	1114.78	1501.02	230	230	190	172.004	171	139	222	199697	11.039	248.603	249	183	325	288628	22.9385	0.00649235	0.201016	0.0694831	1.40824
D1	292630	1249	1681.25	1113.85	1495.44	220	220	190	171.371	171	136	211	198962	12.2901	212.915	211	132	309	247194	33.3227	0.0117599	0.324143	0.0519236	0.630777
D1	292637	1249	1679.39	1111.99	1503.81	215	215	190	175.422	176	140	219	203665	12.5334	240.869	244	165	300	279649	23.9301	0.0152722	0.421078	0.0883602	1.63437
D1	292644	1249	1682.18	1107.34	1503.81	210	210	190	170.23	170	133	229	197637	13.5987	241.323	241	172	310	280176	23.9156	0.00529481	0.131864	0.0726874	1.36752
D1	292651	1249	1661.73	1105.49	1500.09	205	205	190	177.437	177	117	225	206004	14.3533	235.977	236	182	307	273969	17.9845	0.0114266	0.279323	0.0762819	1.85993
D1	292658	1249	1658.94	1102.7	1497.3	200	200	190	175.903	175	142	220	204223	11.1926	211.443	212	159	266	245485	16.0955	0.0115245	0.35811	0.0623787	1.54268
D1	292665	1249	1669.16	1091.54	1497.3	195	195	190	177.07	177	146	222	205578	11.4133	214.048	216	151	279	248510	22.251	0.0121311	0.371902	0.0734587	1.31659
D1	292672	1249	1671.95	1093.4	1490.79	190	190	190	176.344	176	141	223	204735	11.7045	196.108	196	142	244	227681	16.4448	0.00236684	0.0711509	0.0398364	0.913716
D1	292687	1249	1664.52	1077.59	1479.63	180	180	190	190.24	190	157	229	220869	12.4759	197.467	197	128	249	229259	16.4135	0.0150214	0.451331	0.049979	1.14533
D1	292680	1249	1664.52	1077.59	1485.21	185	185	190	181.066	180	139	227	210218	13.0943	206.381	206	165	258	239608	13.9481	0.0101117	0.276849	0.060131	1.6785
D1	292694	1249	1664.52	1072.94	1475.91	175	175	190	188.714	188	153	230	219097	11.7338	201.661	202	154	244	234128	15.5955	0.00720474	0.230089	0.0611771	1.49092
D1	292701	1249	1664.52	1064.57	1473.13	170	170	190	189.744	189	140	241	220293	14.1263	205.696	206	159	256	238813	15.2051	0.0122543	0.325215	0.0585344	1.49614
D1	292708	1249	1668.23	1060.85	1474.98	165	165	190	183.88	184	152	220	213485	10.5514	184.488	185	138	231	214190	14.9646	0.00234851	0.0816633	0.0437803	1.0342
D1	292715	1249	1665.45	1058.99	1462.9	160	160	190	188.343	188	139	241	218666	13.3123	183.658	183	142	232	213227	13.9051	0.00484562	0.13645	0.0568666	1.42136
D1	292723	1249	1666.38	1072.01	1462.62	155	155	190	191.655	191	146	244	222512	15.2013	183.941	184	131	256	213556	21.9288	0.00656752	0.164524	0.0453155	0.727266
D11	369255	1249	1657.89	1262.66	1885.88	500	500	215	146.1	146	126	168	69982	7.15419	897.839	896	714	1083	430065	68.7193	-0.000805	-0.0329058	0.0667646	1.63541
D11	369248	1249	1646.58	1256.03	1889.78	505	505	215	147.123	147	124	178	70472	9.56411	1087.95	1082	819	1474	521130	149.426	0.00731207	0.223328	0.068774	0.93703
D11	292228	1249	1685.9	1256.11	1870.15	495	495	215	149.396	149	127	179	173449	8.03987	1087.96	1080	846	1443	1263119	88.8387	0.0133437	0.489372	0.102743	2.282
D11	292235	1249	1681.25	1258.9	1858.99	490	490	215	155.151	155	121	212	180130	11.0228	1150.14	1139	733	1648	1335309	177.635	0.0124019	0.344848	0.127588	1.46525
D11	292242	1249	1690.55	1257.04	1851.56	485	485	215	149.643	149	118	189	173736	9.24477	1091.63	1098	685	1439	1267377	132.624	0.0172335	0.548459	0.172621	2.42336
D11	292249	1249	1692.41	1259.83	1851.56	480	480	215	148.469	148	125	186	172373	8.31519	1023.25	1032	735	1270	1187996	88.7494	0.0129274	0.45575	0.129049	2.63566
D11	292263	1249	1699.85	1259.83	1842.26	470	470	215	147.713	147	120	196	171495	9.89076	669.262	641	298	1455	777013	212.039	0.00416661	0.123936	-0.0096766	-0.0616817
D11	292256	1249	1696.13	1253.32	1844.12	475	475	215	145.093	144	117	183	168453	8.88121	942.725	899	638	1337	1094504	161.216	0.0105703	0.341763	0.151318	1.53711
D11	292270	1249	1707.29	1256.11	1842.26	465	465	215	157.845	158	120	222	183258	13.5081	1109.99	1103	650	1489	1288699	191.612	0.0378945	0.853276	0.160619	1.60337
D11	292277	1249	1717.51	1254.25	1831.1	460	460	215	152.18	152	123	192	176681	10.9768	1039.49	1085	546	1397	1206853	190.478	0.0256274	0.692828	0.160879	1.51259
D11	292284	1249	1721.23	1250.53	1816.22	455	455	215	153.323	152	119	197	178008	11.4594	883.172	871	577	1257	1025363	152.524	0.0252584	0.659243	0.157716	1.57766
D11	292291	1249	1727.74	1244.03	1810.64	450	450	215	149.492	150	121	187	173560	10.9748	752.378	796	347	1118	873511	190.338	0.0172643	0.462345	0.137819	0.957584
D11	292298	1249	1731.46	1256.11	1803.21	445	445	215	154.86	154	126	207	179792	11.3429	896.052	901	456	1336	1040316	164.87	0.0167309	0.44932	0.185581	1.70147
D11	292305	1249	1734.25	1254.25	1801.35	440	440	215	162.796	162	121	213	189006	13.6863	1096.04	1097	662	1571	1272499	162.936	0.040637	0.928989	0.196338	2.20794
D11	292319	1249	1735.18	1243.1	1789.26	430	430	215	154.26	153	124	195	179096	10.0748	857.146	851	638	1091	995146	89.7653	0.0178473	0.536954	0.176198	2.86086
D11	292312	1249	1737.04	1252.39	1792.98	435	435	215	152.603	152	124	194	177172	11.8832	775.383	755	434	1164	900220	159.71	0.018943	0.477484	0.161874	1.35279
D11	292326	1249	1737.04	1235.66	1783.68	425	425	215	152.756	152	121	195	177350	11.024	812.373	817	540	1138	943165	114.643	0.0240739	0.651489	0.163005	1.98635
D11	292333	1249	1734.25	1217.99	1777.17	420	420	215	146.668	146	125	179	170282	8.21559	638.282	640	458	807	741045	72.2815	0.0168462	0.591528	0.146571	2.25767
D11	292340	1249	1733.32	1213.34	1772.52	415	415	215	151.773	152	116	187	176208	10.4709	666.773	677	401	895	774123	103.134	0.0293578	0.826793	0.192128	2.08389
D11	292347	1249	1729.6	1216.13	1757.65	410	410	215	152.481	152	119	196	177031	10.7959	651.856	639	367	1135	756805	131.38	0.0205593	0.569061	0.172621	1.4608
D11	292354	1249	1727.74	1217.06	1750.21	405	405	215	149.956	149	121	184	174099	9.60203	666.025	660	420	879	773255	95.3485	0.0121729	0.375637	0.138567	1.70023
D11	292361	1249	1725.88	1209.62	1742.77	400	400	215	155.313	155	124	189	180318	9.29087	659.458	673	399	854	765631	106.419	0.0146032	0.481208	0.160934	1.71807
D11	292375	1249	1739.81	1211.5	1725.57	390	390	215	153.337	153	127	188	178024	9.63342	520.43	530	269	712	604219	76.1531	7.06E-05	0.00224689	0.11183	1.37476
D11	292368	1249	1726.81	1206.83	1739.98	395	395	215	155.995	155	123	211	181110	12.1763	689.406	700	350	966	800400	123.31	0.0176045	0.443271	0.182544	1.72607
D11	292382	1249	1735.18	1204.97	1722.31	385	385	215	148.25	148	121	184	172118	8.68141	464.454	465	253	725	539231	86.8328	-0.00228225	-0.078125	0.15691	1.45091
D11	292390	1249	1737.04	1205.9	1722.31	380	380	215	147.571	147	125	176	171330	7.44673	350.417	350	208	522	406834	67.3985	-0.00373245	-0.148485	0.0813351	0.782136
D11	292397	1249	1737.04	1204.97	1708.37	375	375	215	151.005	151	122	181	175317	8.4195	392.564	399	281	491	455767	40.1586	0.00175657	0.0628982	0.0994856	1.76902
D11	292404	1249	1733.32	1209.62	1686.98	370	370	215	162.379	162	134	195	188522	9.87051	508.073	523	281	696	589873	89.3039	0.0126998	0.412606	0.15549	1.53117
D11	292411	1249	1725.88	1214.27	1669.31	365	365	215	158.424	158	129	196	183930	9.75031	401.25	404	302	508	465851	36.1685	8.64E-04	0.0280495	0.0811598	1.66558
D11	292418	1249	1724.95	1226.36	1661.88	360	360	215	166.813	166	135	207	193670	11.5771	418.959	409	284	636	486411	67.9934	0.0117256	0.33399	0.114957	1.27061
D11	292425	1249	1727.74	1213.34	1654.44	355	355	215	167.227	167	134	205	194151	11.0016	431.751	433	288	607	501263	61.7686	0.0108078	0.325047	0.159708	1.9252
D11	292439	1249	1723.09	1193.82	1635.84	345	345	215	164.032	163	132	194	190441	10.1619	468.164	466	333	653	543538	55.2581	0.00295981	0.0952718	0.149531	2.20415
D11	292432	1249	1728.67	1215.2	1644.21	350	350	215	171.756	171	136	211	199409	11.8115	394.754	391	280	516	458309	44.8204	0.0234604	0.666656	0.107376	1.70801
D11	292446	1249	1720.3	1190.1	1628.4	340	340	215	165.176	165	132	207	191769	11.8561	512.771	515	313	719	595327	79.8944	8.83E-04	0.0245785	0.175769	1.91892
D11	292453	1249	1723.09	1186.38	1620.96	335	335	215	170.577	170	141	205	198040	9.75543	481.928	480	321	638	559518	64.8933	0.016471	0.56667	0.185126	2.32014
D11	292460	1249	1727.74	1185.45	1612.6	330	330	215	165.682	165	135	215	192357	11.9538	508.396	507	349	716	590248	71.6019	0.0192513	0.523576	0.159625	1.95475
D11	292467	1249	1726.81	1179.87	1605.16	325	325	215	162.035	162	130	219	188123	11.0029	449.183	450	304	610	521501	61.0029	0.00499428	0.146367	0.119508	1.57207
D11	292474	1249	1723.09	1176.15	1598.65	320	320	215	161.863	162	133	207	187923	9.06182	363.826	351	241	555	422402	60.2104	5.76E-04	0.0205736	0.149552	1.57222
D11	292481	1249	1723.09	1172.43	1585.63	315	315	215	160.474	161	130	211	186310	10.8572	319.684	319	224	418	371153	28.5756	0.00530742	0.156063	0.117943	2.36053
D11	292489	1249	1719.37	1172.43	1578.19	310	310	215	160.972	161	135	207	186888	8.97516	288.097	289	215	369	334481	28.6787	0.00312849	0.11187	0.111604	2.01716
D11	292503	1249	1716.58	1163.13	1567.04	300	300	215	158.915	159	131	190	184500	8.63576	266.206	267	188	341	309065	26.3555	0.00270305	0.0992146	0.0840588	1.56641
D11	292496	1249	1719.37	1170.57	1571.68	305	305	215	165.191	165	133	210	191787	10.0763	257.273	254	180	355	298694	31.8336	0.00135057	0.0442228	0.0674506	1.02135
D11	292510	1249	1707.29	1155.69	1563.32	295	295	215	159.643	159	129	220	185346	9.74203	276.351	278	196	341	320844	24.8962	0.0075639	0.246039	0.0998313	2.01512
D11	368543	1249	1643.07	1261.49	1889.78	510	510	215	149.125	149	117	179	71431	8.3258	1184.09	1190	958	1353	567180	65.9785	0.00783738	0.278571	0.0754657	2.51864
D111	367767	1249	1699.52	1443.67	1800.14	705	705	190	281.203	281	227	337	134696	19.7544	2461.14	2483	1772	3080	1178886	274.305	0.0151767	0.425619	0.0741181	1.23824
D111	368257	1249	1709.88	1432.61	1813.96	700	700	190	291.729	292	211	360	139738	22.0685	2624.1	2733	1437	3387	1256943	423.283	0.0249892	0.64457	0.150868	1.62536
D111	368264	1249	1711.95	1432.61	1813.96	695	695	190	282.476	283	233	334	135306	16.3341	2628.7	2650	2061	3089	1259149	180.634	0.0268313	0.903773	0.133402	3.4257
D111	368279	1249	1703.66	1434.69	1813.96	685	685	190	256.14	252	192	340	122691	26.9767	2413.16	2318	1655	3350	1155906	366.431	0.0420769	0.766766	0.162149	1.83772
D111	368272	1249	1707.81	1433.31	1807.05	690	690	190	255.322	253	204	320	122299	22.2954	2442.96	2354	1946	3324	1170177	313.207	0.00872963	0.198209	0.0921177	1.31579
D111	368286	1249	1698.14	1431.92	1813.96	680	680	190	238.225	238	187	295	114110	20.0032	1972.81	1998	1074	2647	944974	359.241	0.011815	0.278132	0.11552	1.13739
D111	368293	1249	1701.59	1423.63	1834.68	675	675	190	214.409	214	173	262	102702	16.7361	1602.53	1679	858	2212	767614	422.851	-0.000424	-0.0108795	0.107659	0.736706
D111	368301	1249	1700.9	1434	1834.68	670	670	190	214.148	214	164	262	102577	17.179	1631.56	1803	621	2448	781515	453.678	0.0114938	0.283301	0.132984	0.844227
D111	368308	1249	1705.74	1424.32	1834.68	665	665	190	205.858	204	146	261	98606	19.8991	1542.53	1572	790	2504	738871	434.138	-0.0142449	-0.298989	0.0938374	0.609618
D111	368315	1249	1708.5	1422.94	1841.59	660	660	190	214.2	214	164	266	102602	18.1258	1824.16	1813	1017	2697	873774	336.674	-0.00288548	-0.0683952	0.127103	1.22202
D111	368322	1249	1696.06	1416.72	1848.5	655	655	190	202.307	201	167	254	96905	15.2105	1539.12	1568	781	2362	737240	290.118	0.0028811	0.0764199	0.135438	1.26562
D111	368329	1249	1705.05	1422.94	1848.5	650	650	190	218.912	221	170	262	104859	14.6562	2128.96	2149	1157	2914	1019774	383.101	0.0420028	1.20417	0.249446	2.21893
D111	368343	1249	1705.05	1430.54	1862.32	640	640	190	203.069	203	162	258	97270	17.7027	2034.68	2103	1063	2779	974612	389.937	0.0579501	1.25667	0.261504	2.16332
D111	368336	1249	1699.52	1437.45	1848.5	645	645	190	198.835	199	161	245	95242	15.2458	1959.51	2027	893	2597	938605	369.434	0.0408564	1.02386	0.24466	2.08523
D111	368350	1249	1709.19	1428.47	1862.32	635	635	190	185.57	184	146	235	88888	14.0379	1569.28	1615	712	2592	751684	429.659	0.0250051	0.644969	0.134474	0.865865
D111	368357	1249	1699.52	1425.01	1862.32	630	630	190	184.246	182	148	245	88254	16.3932	1739.19	1612	1079	3193	833073	417.101	0.0324208	0.70588	0.206101	1.42506
D111	368364	1249	1685.7	1425.71	1876.14	625	625	190	193.965	194	162	230	92909	11.5746	1712.73	1815	750	2509	820397	469.737	0.0443467	1.42319	0.143791	0.916746
D111	368371	1249	1678.79	1428.47	1876.14	620	620	190	183.065	183	147	228	87688	13.377	1921.32	1898	1106	2658	920311	319.326	0.0347474	0.919105	0.231892	2.26521
D111	368378	1249	1675.34	1431.23	1876.14	615	615	190	174.633	174	145	210	83649	11.5465	1799.81	1816	1215	2175	862110	173.229	0.0162019	0.482272	0.199999	3.46326
D111	368385	1249	1679.48	1427.09	1883.04	610	610	190	179.161	178	144	221	85818	13.5786	1949.95	2026	1141	2481	934026	271.161	0.0215193	0.555904	0.210785	2.5038
D111	368399	1249	1686.39	1411.89	1883.04	600	600	190	175.706	174	144	215	84163	12.5341	1766.74	1812	895	2218	846268	272.719	0.0293857	0.800352	0.217115	2.31124
D111	368392	1249	1680.87	1424.32	1883.04	605	605	190	178.215	178	146	219	85365	11.078	1903.16	1899	1046	2481	911616	312.208	0.0358927	1.11482	0.227933	2.26305
D111	368406	1249	1680.17	1410.51	1896.86	595	595	190	183.633	183	146	238	87960	15.0655	2119.45	2172	739	3186	1015216	470.456	0.0612302	1.40654	0.291754	2.03503
D111	368413	1249	1684.32	1406.36	1896.86	590	590	190	176.653	176	144	206	84617	11.6203	1949.16	1974	1356	2428	933649	213.066	0.0422149	1.23153	0.15681	2.48015
D111	368420	1249	1686.39	1387.71	1910.68	585	585	190	177.701	178	131	228	85119	17.3656	2275.04	2346	976	3307	1089746	566.412	0.0672107	1.2889	0.252916	1.62159
D111	368427	1249	1678.1	1366.29	1910.68	580	580	190	164.386	163	130	211	78741	14.3226	1703.7	1676	870	2556	816073	377.81	0.043007	0.94651	0.179446	1.37216
D111	368434	1249	1673.27	1349.02	1910.68	575	575	190	158.484	158	132	202	75914	11.4089	1499.1	1491	933	2026	718071	201.7	0.0260614	0.705664	0.124599	1.64692
D111	368441	1249	1678.79	1345.56	1910.68	570	570	190	149.843	149	117	180	71775	10.3549	1258.08	1264	748	1658	602621	222.493	0.0181291	0.51534	0.142005	1.40624
D111	368455	1249	1686.45	1330.62	1902.63	560	560	190	143.768	143	122	189	68865	10.0408	852.99	810	485	1673	408582	232.157	0.010455	0.296299	0.134884	0.873379
D111	368448	1249	1685.01	1336.58	1910.68	565	565	190	150.747	150	118	186	72208	8.86987	1416.58	1412	813	1861	678540	249.742	0.0240232	0.797414	0.214192	2.00122
D111	368462	1249	1682.94	1319.31	1918.28	555	555	190	143.994	144	113	170	68973	9.03121	1265.65	1308	805	1776	606245	240.754	0.0129147	0.406574	0.121505	1.1391
D111	368485	1249	1665.23	1306.27	1904.04	540	540	190	146.106	146	115	176	69985	9.04863	954.791	928	557	1417	457345	230.286	0.010872	0.347321	0.0905352	0.688412
D111	368492	1249	1674.45	1297.37	1904.22	545	545	190	147.816	147	123	180	70804	9.87091	1212.1	1125	663	2190	580595	360.175	0.0132004	0.390198	0.0961166	0.590195
D111	368499	1249	1696.5	1321.54	1893.67	550	550	190	150.493	150	127	178	72086	7.89758	1386.2	1373	805	2038	663992	257.13	0.0243246	0.905024	0.167781	1.54913
D111	368508	1249	1663.35	1302.04	1913.17	535	535	190	153.77	153	126	199	73656	12.7895	1600.23	1565	595	2493	766512	398.502	0.0334733	0.778842	0.233563	1.52064
D111	368515	1249	1660.62	1296.19	1893.67	530	530	190	153.169	153	131	181	73368	8.65147	1061.88	1079	697	1375	508641	123.211	0.0127809	0.446845	0.113359	1.75499
D111	368522	1249	1652.43	1286.44	1893.67	525	525	190	156.935	157	127	186	75172	9.81065	1301.62	1331	879	1834	623475	248.131	0.0159969	0.503728	0.196788	1.7251
D111	368529	1249	1657.89	1276.3	1893.67	520	520	190	152.676	153	128	178	73132	8.57539	1120.71	1118	828	1515	536820	141.054	0.0169038	0.591905	0.129109	1.81701
D111	368536	1249	1649.31	1277.47	1889.78	515	515	190	146.167	146	121	174	70014	9.5548	1176.28	1180	801	1505	563438	135.379	0.0154546	0.465646	0.139704	2.13013
D1111	540795	1249	1709.59	1475.41	1629.9	900	900		622.144	638	383	849	722309	108.687	664.371	649	332	1074	771335	185.125	0.010818	0.122522	0.0971779	0.635721
D1111	540788	1249	1709.59	1471.51	1612.61	895	895		788.469	789	671	906	915412	41.2439	862.118	882	471	1201	1000919	161.579	0.0169898	0.638744	0.0921735	0.900589
D1111	540809	1249	1701.38	1479.3	1608.28	910	910		722.985	732	477	912	839386	89.5183	574.927	573	344	872	667490	92.4279	0.0246995	0.389349	0.0786491	0.907096
D1111	540802	1249	1708.3	1479.73	1621.25	905	905		745.605	758	499	960	865647	83.4824	743.651	731	398	1162	863379	166.679	0.0334811	0.578684	0.0857732	0.704906
D1111	540830	1249	1679.32	1475.41	1560.72	925	925		778.121	788	566	980	903398	72.0293	876.173	879	612	1137	1017237	108.974	0.026996	0.567935	0.140968	1.98675
D1111	540816	1249	1700.95	1481.89	1599.63	915	915		658.487	668	410	855	764503	87.7768	606.053	611	329	857	703628	126.592	0.0190297	0.280183	0.107209	0.927119
D1111	540823	1249	1694.89	1474.54	1578.01	920	920		801.802	807	608	928	930892	58.9807	896.578	894	634	1206	1040927	105.897	0.0296033	0.78173	0.103019	1.5815
D1111	540844	1249	1681.49	1478.43	1526.12	935	935		825.284	825	709	963	958155	41.471	708.534	701	490	992	822608	99.7	0.0158092	0.619421	0.0718653	0.952961
D1111	540837	1249	1680.62	1476.7	1543.42	930	930		806.052	806	664	929	935826	47.915	755.372	779	422	1100	876987	135.705	0.0202238	0.666942	0.0994171	1.00669
D1111	540858	1249	1681.92	1468.92	1495.85	945	945		773.434	775	635	889	897957	45.3315	668.879	656	433	979	776569	105.564	0.0178174	0.59735	0.0543192	0.652893
D1111	540851	1249	1677.59	1471.08	1508.83	940	940		814.559	816	644	943	945703	46.8387	642.606	639	420	937	746065	88.2077	0.0125077	0.429663	0.0564327	0.778317
D1111	540872	1249	1681.05	1455.52	1452.61	955	955		780.37	779	640	904	906010	40.2261	801.472	801	532	1048	930509	103.589	0.00959018	0.368557	0.070408	1.01783
D1111	540879	1249	1681.49	1454.65	1443.96	960	960		778.969	781	619	901	904383	43.8945	756.92	757	495	1045	878784	118.314	0.010698	0.375683	0.0601143	0.725552
D1111	540865	1249	1675	1461.14	1469.91	950	950		786.066	783	659	904	912623	38.7777	754.975	757	441	1017	876526	111.535	0.00735428	0.295982	0.0685395	0.868361
D1111	540893	1249	1666.78	1446	1413.69	970	970		736.728	736	651	849	855341	28.488	667.436	664	550	848	774893	48.0552	0.00447574	0.230463	0.0573668	1.50707
D1111	540886	1249	1677.16	1455.08	1435.31	965	965		745.235	746	611	901	865218	48.8643	719.506	730	452	947	835346	101.938	0.00993665	0.300108	0.0670949	0.887592
D1111	540907	1249	1680.62	1449.03	1374.78	980	980		661.504	664	519	836	768006	54.8207	588.513	592	436	751	683264	54.5138	0.00981698	0.234613	0.0541057	1.10825
D1111	540900	1249	1680.62	1458.11	1387.75	975	975		691.568	698	562	796	802911	47.0391	617.469	620	468	728	716882	49.29	0.0161711	0.467928	0.0711131	1.66342
D1111	540921	1249	1687.11	1441.68	1353.15	990	990		656.258	657	528	769	761915	40.0613	529.326	535	401	653	614547	51.1132	0.0126557	0.409454	0.0593768	1.16088
D1111	540914	1249	1681.49	1437.79	1361.8	985	985		681.588	682	574	802	791324	36.4528	519.731	522	398	667	603408	40.9073	0.00501545	0.18662	0.0478473	1.16029
D1111	540928	1249	1679.32	1431.73	1340.18	995	995		627.549	626	534	721	728584	29.6022	527.051	526	417	629	611906	32.8933	0.00579617	0.244334	0.0351767	1.08897
D1111	540935	1249	1675.43	1429.57	1331.53	1000	1000		628.939	629	498	754	730198	41.4641	497.027	499	355	635	577048	39.721	0.0152196	0.454788	0.036054	0.870884
D1111	367774	1249	1690.54	1434	1800.14	710	710		292.823	290	238	365	140262	22.3839	2403.19	2399	1709	2994	1151129	281.702	0.0261055	0.665639	0.139935	2.09448
D1111	367854	1249	1694.68	1445.05	1800.14	715	715		295.234	293	222	386	141417	25.1656	2406.59	2438	1651	3136	1152755	324.614	0.0251144	0.57483	0.181395	2.27664
D1111	367863	1249	1705.04	1445.74	1807.14	720	720		323.01	327	241	422	154722	33.2122	2373.11	2381	1198	3429	1136719	490.562	0.0612485	1.12261	0.211023	1.6859
D1111	367870	1249	1700.9	1443.67	1820.96	725	725		331.407	331	264	396	158744	21.9889	2597.11	2626	1633	3304	1244015	305.789	0.0588259	1.67469	0.237826	3.26362
D1111	367877	1249	1696.75	1447.81	1834.78	730	730		292.981	295	226	367	140338	25.9052	2328.28	2396	1781	2725	1115246	233.387	0.0482713	1.04159	0.224062	3.65218
D1111	367884	1249	1697.44	1449.2	1814.05	735	735		335.115	332	272	457	160520	26.3155	2121.9	2189	1240	2571	1016389	287.765	0.0357897	0.880034	0.197335	2.43056
D1111	367891	1249	1689.84	1442.29	1834.78	740	740		279.633	279	204	373	133944	33.026	1789.18	1889	933	2551	857016	440.542	0.0356718	0.583263	0.208738	1.4027
D1111	367898	1249	1697.44	1438.83	1827.87	745	745		333.99	337	260	421	159981	31.0257	1942.79	1951	1124	2623	930595	303.415	0.0497583	1.02051	0.251968	2.57733
D1111	367905	1249	1712.64	1440.21	1807.14	750	750		394.875	394	278	525	189145	28.8639	1978.89	2058	888	2794	947890	470.067	0.0199003	0.533871	0.207472	1.44669
D1111	367919	1249	1715.41	1448.5	1807.14	760	760		402.278	402	336	491	192691	22.9006	2305.92	2347	1349	2864	1104537	262.78	0.0368523	1.2487	0.233034	3.31685
D1111	367912	1249	1716.1	1447.81	1807.14	755	755		382.633	380	307	463	183281	31.4484	2260.6	2275	1379	2844	1082827	278.504	0.0335646	0.790236	0.231819	3.05509
D1111	367926	1249	1718.17	1442.98	1807.14	765	765		426.791	425	340	494	204433	23.9234	2464.42	2495	1751	2939	1180458	251.562	0.0364963	1.25633	0.217236	3.49669
D1111	367933	1249	1721.62	1438.14	1807.14	770	770		417.484	423	312	537	199975	44.6087	2206.97	2276	1284	2878	1057139	391.561	0.0472262	0.844098	0.22419	2.06441
D1111	367940	1249	1729.91	1449.89	1792.64	775	775		515.146	514	399	645	246755	45.7485	2706.13	2817	1049	3868	1296234	630.858	0.0900117	1.85974	0.264604	1.7951
D1111	367947	1249	1729.91	1443.67	1785.73	780	780		501.163	499	376	610	240057	44.5016	2543.55	2538	1950	3167	1218361	256.06	0.0462618	0.9959	0.213238	3.49178
D1111	367954	1249	1726.46	1439.52	1785.73	785	785		601.044	602	488	703	287900	37.3267	1938.81	1926	1193	2515	928691	271.405	0.0459446	1.41463	0.188616	2.26718
D1111	367961	1249	1722.31	1437.45	1785.73	790	790		605.935	610	478	745	290243	57.5208	1589.99	1676	689	2532	761603	498.54	0.0673849	1.33007	0.175779	0.953596
D1111	367975	1249	1727.15	1452.65	1778.82	800	800		648.841	645	545	787	310795	50.5707	2137.86	2121	1236	3250	1024034	462.064	0.0556205	1.35206	0.251043	1.85688
D1111	367968	1249	1725.08	1440.21	1778.82	795	795		584.365	582	483	710	279911	39.6805	2378.4	2468	1205	3091	1139252	384.186	0.05863	1.63122	0.247374	2.45545
D1111	367982	1249	1729.22	1460.25	1778.82	805	805		623.555	631	449	763	298683	56.8149	1819.52	1884	769	2706	871548	553.37	0.0677756	1.39327	0.16127	0.913251
D1111	367989	1249	1731.3	1459.56	1771.91	810	810		681.027	675	567	864	326212	53.0514	2296.34	2396	1229	2758	1099948	341.39	0.0338074	0.839594	0.190676	2.15437
D1111	367996	1249	1731.99	1469.92	1771.91	815	815		631.643	630	490	781	302557	46.4942	2151.49	2237	1342	2968	1030562	363.681	0.071973	1.82427	0.225767	2.17922
D1111	368003	1249	1738.2	1478.9	1751.18	820	820		666.267	664	521	801	319142	45.0225	2101.73	2051	1486	2759	1006727	275.47	0.0480253	1.35627	0.285799	3.39172
D1111	368010	1249	1743.04	1476.14	1751.18	825	825		646.664	692	395	820	309752	111.085	1455.05	1506	662	2572	696971	502.042	0.0615192	0.674737	0.149009	0.751722
D1111	368017	1249	1740.28	1483.05	1724.24	830	830		687.526	695	569	785	329325	45.5944	1884.28	1952	866	2459	902571	337.843	0.0264582	0.777369	0.229675	2.08345
D1111	368031	1249	1740.97	1482.36	1703.51	840	840		720.129	722	617	872	344942	41.8039	1717.71	1752	1039	2186	822782	215.306	0.0167903	0.568918	0.195716	2.61168
D1111	368024	1249	1741.66	1488.58	1703.51	835	835		663.516	661	553	815	317824	41.8025	1568.63	1587	748	2199	751375	269.967	-0.00540112	-0.172391	0.172128	1.70654
D1111	368038	1249	1737.51	1479.59	1703.51	845	845		770.896	766	659	908	369259	43.5893	1841.69	1886	1232	2266	882170	227.979	0.0387194	1.31849	0.198117	2.67161
D1111	368045	1249	1736.82	1481.67	1703.51	850	850		773.28	777	649	892	370401	48.3573	1595.33	1655	882	2066	764162	286.702	0.0205634	0.644407	0.188407	1.76433
D1111	368052	1249	1729.22	1475.45	1689.7	855	855		689.468	691	561	821	330255	43.5485	1174.37	1159	870	1643	562525	142.018	0.00585327	0.184261	0.105849	1.58301
D1111	368059	1249	1731.3	1470.61	1689.7	860	860		701.449	703	589	812	335994	46.3155	1382.3	1436	764	1760	662121	228.468	0.0497995	1.43687	0.165477	1.71807
D1111	368066	1249	1733.37	1470.61	1689.7	865	865		698.405	707	521	880	334536	72.3114	1068.99	1063	591	1648	512045	246.82	0.06393	1.1607	0.0918852	0.728939
D1111	368073	1249	1731.3	1482.36	1662.06	870	870		752.831	753	595	864	360606	41.7945	1300.51	1295	961	1736	622942	155.166	0.00825797	0.29506	0.106834	1.61798
D1111	368087	1249	1720.24	1476.83	1655.15	880	880		725.958	727	613	877	347734	43.0381	938.29	935	665	1216	449441	93.6936	0.00709814	0.237772	0.0493199	0.941394
D1111	368080	1249	1726.46	1474.76	1668.97	875	875		769.413	770	584	908	368549	56.2498	1033.12	1026	603	1477	494865	179.856	0.0624704	1.60852	0.120628	1.23664
D1111	368094	1249	1724.39	1485.81	1634.43	885	885		829.873	825	699	970	397509	42.5934	1115.74	1160	606	1484	534439	195.818	0.0131877	0.507197	0.137193	1.37479
D1111	368101	1249	1714.71	1478.21	1634.43	890	890		771.599	771	636	914	369596	43.4653	995.823	1006	720	1163	476999	80.6162	0.0177078	0.617761	0.130509	2.85203
D1112	540989	1249	1697.09	1491.15	1499.92	920	920		782.137	791	548	1011	908061	88.7304	894.58	984	379	1277	1038607	252.293	0.0134161	0.233388	0.083404	0.545933
D1112	540982	1249	1705.74	1501.53	1525.86	915	915		873.557	878	687	1000	1014200	43.7873	1006.35	1030	524	1373	1168374	186.659	0.0202589	0.792279	0.0910718	0.900037
D1112	541003	1249	1692.77	1482.5	1477.87	930	930		835.493	852	613	978	970007	66.4097	902.973	913	659	1131	1048352	87.4543	0.0163451	0.404657	0.0925731	1.74968
D1112	540996	1249	1698.39	1488.13	1499.92	925	925		870.163	873	706	987	1010259	34.7696	925.582	946	550	1155	1074601	110.387	0.0142681	0.704114	0.0969099	1.48158
D1112	541017	1249	1674.61	1472.99	1446.73	940	940		771.651	778	512	973	895887	72.7173	814.522	844	496	1074	945660	115.478	0.0132668	0.277879	0.1039	1.32776
D1112	541010	1249	1683.26	1482.07	1459.7	935	935		785.953	809	566	948	912491	90.6618	804.625	838	442	1068	934170	141.243	0.0190765	0.324558	0.104537	1.07832
D1112	541038	1249	1652.12	1457.86	1398.3	955	955		764.972	761	663	878	888132	39.5474	565.49	571	393	709	656534	58.3458	0.0104836	0.401364	0.0774267	1.39299
D1112	541024	1249	1668.99	1470.83	1429	945	945		771.615	777	622	909	895845	53.9566	706.461	716	472	864	820201	68.0845	0.0121465	0.343235	0.0874927	1.66961
D1112	541031	1249	1659.47	1463.91	1411.71	950	950		778.929	779	585	912	904337	43.7869	632.593	634	462	810	734440	60.6938	0.0166814	0.583756	0.0935679	1.78357
D1112	541052	1249	1638.72	1451.8	1381	965	965		721.087	721	598	874	837182	36.9527	563.353	562	444	719	654053	47.3472	0.014551	0.559744	0.0698489	1.55365
D1112	541045	1249	1650.39	1450.5	1389.65	960	960		747.966	747	595	896	868388	40.0864	578.398	574	434	746	671520	55.0624	0.0141312	0.519996	0.0762879	1.48912
D1112	541066	1249	1641.74	1450.94	1336.9	975	975		683.673	684	576	794	793744	31.9847	478.543	480	360	601	555588	46.1915	0.00770407	0.326831	0.0409479	0.815065
D1112	541059	1249	1643.91	1454.83	1371.92	970	970		744.979	742	640	846	864921	31.8501	493.864	491	394	644	573376	41.3299	0.0104468	0.483652	0.0476421	1.0868
D1112	541080	1249	1642.61	1435.37	1306.63	985	985		642.641	641	536	738	746106	31.6225	439.91	440	342	520	510735	26.279	0.00959432	0.386251	0.0505165	1.60996
D1112	541087	1249	1648.66	1424.56	1293.66	990	990		613.223	612	528	743	711952	29.7547	401.95	404	315	484	466664	27.2702	0.00251606	0.103448	0.0324858	0.927518
D1112	541073	1249	1639.58	1444.02	1315.28	980	980		681.581	683	578	824	791316	37.4481	462.148	463	355	595	536554	35.4533	0.0161163	0.577351	0.0548235	1.35501
D1112	541094	1249	1652.99	1424.13	1285.01	995	995		606.003	605	514	701	703569	28.7509	399.411	400	294	516	463716	49.1546	-0.000117	-0.00494783	0.0250008	0.396383
D1112	367652	1249	1749.26	1491.68	1709.64	805	805		575.415	576	441	712	275624	49.5914	1746.6	1775	921	2433	836622	304.052	0.0594982	1.30319	0.287278	2.56392
D1112	367659	1249	1743.94	1478.76	1724.83	800	800		548.555	550	432	639	262758	35.3282	1727.04	1716	1189	2271	827253	222.99	0.0184906	0.563796	0.218561	2.77826
D1112	367666	1249	1738.62	1472.69	1724.83	795	795		510.53	513	426	594	244544	32.1705	1673.66	1745	842	2252	801681	308.273	0.0177771	0.554373	0.186636	1.70781
D1112	367673	1249	1737.86	1468.13	1732.43	790	790		490.635	493	389	571	235014	29.8939	1619.84	1625	753	2303	775905	353.247	0.00342168	0.111934	0.145721	1.16646
D1112	367687	1249	1734.82	1475.72	1740.03	780	780		477.534	475	380	582	228739	37.9344	2224.84	2279	1241	2899	1065697	398.566	0.0339872	0.827564	0.237758	2.1445
D1112	367680	1249	1736.14	1469.23	1737.96	785	785		502.37	502	412	601	240635	24.2408	2073.31	2115	1230	2557	993117	299.696	0.0234519	0.949765	0.164422	1.95372
D1112	367694	1249	1739.38	1474.96	1740.03	775	775		421.793	418	331	534	202039	39.9387	1660.8	1629	710	2802	795522	574.698	0.0084793	0.177594	0.173578	0.854849
D1112	367701	1249	1744.7	1472.69	1755.23	770	770		429.649	429	361	527	205802	23.5777	1665.89	1688	993	2254	797962	346.304	0.0202124	0.722053	0.154692	1.28891
D1112	367709	1249	1745.46	1471.93	1770.43	765	765		398.551	399	313	471	190906	21.7817	1514.63	1550	715	2079	725509	345.556	0.0278408	0.991242	0.195701	1.43479
D1112	367716	1249	1736.34	1466.61	1778.03	760	760		390.979	391	336	470	187279	22.4675	1681.18	1730	977	2136	805283	265.866	0.0262415	0.889954	0.232342	2.38439
D1112	367723	1249	1734.82	1467.37	1777.27	755	755		396.944	401	318	460	190136	30.0081	1600.33	1622	959	2176	766556	292.749	0.0394275	1.00352	0.184077	1.69966
D1112	367781	1249	1713.34	1447.81	1786.32	710	710		301.52	302	236	361	144428	21.6729	2470.09	2501	1611	2998	1183174	276.885	0.0376278	1.00901	0.159433	2.45345
D1112	367789	1249	1727.15	1451.27	1779.41	715	715		323.096	322	262	390	154763	18.0052	2197.43	2211	1682	2596	1052568	169.441	0.0400429	1.38178	0.171969	3.80593
D1112	367797	1249	1731.99	1463.01	1779.41	720	720		315.547	317	247	375	151147	19.2721	1896.01	1865	1167	2575	908191	313.002	0.0330909	1.0489	0.2072	2.07939
D1112	367804	1249	1732.68	1458.87	1779.41	725	725		342.434	342	289	415	164026	22.2009	2007.69	2025	1332	2629	961684	255.405	0.0484404	1.42528	0.232018	2.96075
D1112	367811	1249	1735.44	1451.27	1772.5	730	730		343.461	343	297	413	164518	19.1966	1561.74	1512	899	2270	748073	292.2	0.0209513	0.734327	0.12153	1.15833
D1112	367818	1249	1736.14	1451.27	1779.41	735	735		349.618	349	269	417	167467	21.588	1781.68	1803	796	2604	853423	381.788	0.0269169	0.84899	0.161045	1.2946
D1112	367825	1249	1736.83	1451.96	1779.41	740	740		352.562	351	290	438	168877	21.2486	1711.63	1708	1036	2444	819871	348.42	0.0259167	0.838306	0.128204	1.11648
D1112	367839	1249	1742.35	1462.32	1779.41	750	750		393.628	395	319	470	188548	25.5406	2427.11	2411	1621	3158	1162586	294.539	0.0530722	1.55344	0.219165	2.96269
D1112	367832	1249	1739.59	1458.87	1779.41	745	745		357.804	358	276	433	171388	24.8379	1762.98	1764	869	2791	844467	500.385	0.0232981	0.655963	0.144213	0.888118
D1112	368109	1249	1754.79	1495.83	1709.64	810	810		608.948	611	498	770	291686	45.3213	1728.31	1778	991	2256	827862	257.564	0.0519299	1.3266	0.25146	2.69662
D1112	368116	1249	1745.81	1495.14	1695.82	815	815		542.772	540	453	690	259988	39.6874	1261.42	1278	779	1826	604220	246.987	0.0117457	0.317542	0.211163	1.78086
D1112	368123	1249	1747.88	1498.59	1695.82	820	820		591.463	587	509	700	283311	36.701	1598.89	1626	1103	1893	765866	156.418	0.0210227	0.663641	0.178391	3.09487
D1112	368130	1249	1750.64	1495.14	1695.82	825	825		622.524	621	510	748	298189	38.5325	1463.07	1487	1054	1741	700810	130.986	0.00936001	0.299632	0.111891	2.24804
D1112	368137	1249	1752.72	1493.76	1675.09	830	830		623.186	620	544	722	298506	34.5235	1328.38	1328	862	1707	636294	157.798	0.00842082	0.301471	0.132572	1.97078
D1112	368151	1249	1757.55	1499.97	1668.18	840	840		672.614	674	556	805	322182	37.6082	1225.03	1281	702	1622	586790	197.435	0.0213551	0.747889	0.145896	1.57998
D1112	368144	1249	1751.33	1497.9	1675.09	835	835		626.05	627	509	745	299878	38.2788	1303.76	1348	824	1632	624499	194.375	0.00735273	0.238752	0.0999937	1.21946
D1112	368158	1249	1740.97	1494.45	1647.46	845	845		661.831	660	570	765	317017	36.6675	1373.55	1382	1064	1631	657930	106.984	0.0274478	0.96437	0.162956	3.59802
D1112	368165	1249	1739.59	1494.45	1647.46	850	850		636.864	637	529	757	305058	34.7523	1228.03	1222	945	1508	588226	124.979	0.00842933	0.306367	0.13123	2.27974
D1112	368172	1249	1740.28	1490.99	1640.55	855	855		656.739	654	554	794	314578	37.5093	1153.72	1152	755	1481	552630	135.547	-0.00573387	-0.201943	0.0894282	1.39738
D1112	368179	1249	1734.75	1484.08	1626.73	860	860		711.503	710	595	828	340810	45.9778	1324.72	1339	877	1675	634541	159.531	0.00948606	0.290833	0.11668	1.73531
D1112	368186	1249	1738.9	1489.61	1626.73	865	865		746.614	743	629	889	357628	46.9483	1440.49	1468	890	1872	689994	217.43	0.0235478	0.731724	0.128567	1.50946
D1112	368193	1249	1740.28	1492.37	1626.73	870	870		752.967	753	597	882	360671	51.6277	1389.74	1422	936	1760	665686	184.925	0.0294857	0.835437	0.114332	1.54213
D1112	368207	1249	1740.97	1497.21	1606	880	880		871.259	876	754	965	417333	36.1512	1366.14	1384	1039	1636	654383	127.672	0.0302479	1.41517	0.116381	2.231
D1112	368200	1249	1740.97	1495.14	1619.82	875	875		782.18	781	665	895	374664	37.6276	1255.47	1275	940	1478	601369	108.573	0.023602	0.95862	0.116002	2.40388
D1112	368214	1249	1734.06	1506.19	1592.19	885	885		787.086	784	661	919	377014	45.8597	1006.07	1014	778	1231	481908	71.6156	0.00589679	0.201225	0.0964719	2.47203
D1112	368221	1249	1729.92	1504.81	1586.66	890	890		833.672	834	740	922	399329	33.7737	1066.52	1079	859	1266	510865	77.3808	0.0109918	0.536744	0.0891385	2.25606
D1112	368228	1249	1718.17	1495.14	1572.84	895	895		815.265	815	709	917	390512	31.3202	831.255	816	528	1163	398171	157.986	0.00566286	0.293148	0.0212683	0.219149
D1112	368235	1249	1723.01	1489.61	1565.93	900	900		826.537	827	714	915	395911	30.9924	924.1	939	625	1139	442644	108.251	0.00435283	0.231165	0.035626	0.587328
D1112	368242	1249	1714.72	1500.67	1545.21	905	905		892.184	891	799	1008	427356	31.3339	1166.92	1174	965	1328	558955	71.2672	0.0268653	1.48987	0.117358	3.43955
D1112	368249	1249	1702.28	1500.67	1525.86	910	910		825.157	831	697	959	395250	46.8877	1024.47	1059	748	1212	490722	106.877	0.0229925	0.791082	0.0896616	1.57746
D112	368644	1249	1619.28	1333.63	1909.27	580	580	195	162.311	162	127	204	77747	12.3937	1402.94	1431	993	1809	672010	176.632	0.0259097	0.661502	0.19888	2.63522
D112	368651	1249	1613.43	1346.5	1909.27	585	585	195	169.781	169	136	219	81325	11.3549	1332.11	1374	713	1858	638082	239.073	0.038818	1.11745	0.220898	2.01628
D112	368658	1249	1594.33	1355.47	1885.88	590	590	195	151.524	151	128	183	72580	9.54657	1149.48	1175	712	1600	550600	220.638	0.0106007	0.33298	0.158981	1.42929
D112	368665	1249	1590.04	1360.93	1885.88	595	595	195	161.046	160	124	207	77141	13.9203	1407.12	1446	660	2220	674011	417.035	0.0286619	0.644706	0.172118	0.990932
D112	368679	1249	1587.7	1382.38	1885.88	605	605	195	160.998	160	135	194	77118	9.86361	1483.41	1502	1070	1829	710555	174.693	0.0232981	0.743245	0.17559	2.53665
D112	368672	1249	1591.21	1369.12	1885.88	600	600	195	154.228	153	123	188	73875	13.173	1158.11	1137	618	1879	554737	295.582	0.0139827	0.3229	0.092207	0.661551
D112	368686	1249	1582.24	1391.35	1885.88	610	610	195	153.236	153	123	193	73400	11.0473	1275.54	1282	817	1600	610983	111.203	0.0117911	0.323295	0.152068	3.02808
D112	368693	1249	1583.02	1402.66	1885.88	615	615	195	167.061	166	128	221	80022	12.4438	1657.78	1645	1027	2565	794076	330.427	0.0231643	0.607891	0.185879	1.57279
D112	368700	1249	1588.48	1421.77	1885.88	620	620	195	162.547	161	131	197	77860	11.5889	1294.43	1351	650	2036	620031	357.451	0.0309158	0.841247	0.181979	1.11507
D112	368707	1249	1597.06	1433.86	1862.48	625	625	195	173.002	173	135	222	82868	14.3557	1831.04	1840	1143	2362	877070	295.909	0.0216413	0.510555	0.081142	0.928825
D112	368714	1249	1604.07	1431.52	1862.48	630	630	195	185.706	184	145	235	88953	15.3198	2198.13	2173	1579	3051	1052905	359.07	0.0428782	0.996789	0.139385	1.49779
D112	368721	1249	1613.43	1428.4	1862.48	635	635	195	172.459	171	148	216	82608	10.9216	1697.47	1706	1240	2238	813086	238.828	0.0178604	0.554154	0.109639	1.40452
D112	368735	1249	1605.63	1429.57	1862.48	645	645	195	191.434	190	155	242	91697	15.0629	2102.16	2162	1346	2857	1006937	358.157	0.0384373	0.940837	0.146332	1.49848
D112	368728	1249	1601.34	1429.18	1862.48	640	640	195	174.683	174	140	225	83673	12.8883	2015.12	2013	1664	2397	965243	136.064	0.0204771	0.543939	0.102926	2.76418
D112	368742	1249	1608.36	1426.45	1850.78	650	650	195	190.102	190	158	232	91059	12.4677	2194.02	2153	1670	2714	1050935	245.696	0.0415444	1.21637	0.153295	2.37388
D112	368749	1249	1606.41	1432.69	1850.78	655	655	195	208.81	209	158	266	100020	21.6323	2342.91	2354	1605	3038	1122254	381.868	0.0560855	1.02525	0.150146	1.6019
D112	368756	1249	1609.53	1438.54	1850.78	660	660	195	197.09	193	157	269	94406	19.6075	1880.36	1779	1318	2954	900693	387.19	0.0281291	0.550023	0.0895277	0.798117
D112	368763	1249	1616.16	1444.39	1850.78	665	665	195	208.004	208	154	265	99634	19.9657	2000.45	2092	1204	2727	958217	421.904	0.0433594	0.865901	0.169592	1.37504
D112	368770	1249	1616.16	1454.92	1835.18	670	670	195	187.434	187	147	234	89781	16.001	1895.08	1934	1214	2357	907741	279.339	0.0288606	0.657173	0.155147	1.82235
D112	368777	1249	1610.7	1453.75	1835.18	675	675	195	184.342	184	156	223	88300	11.376	1400.06	1403	925	2016	670630	179.013	0.0199271	0.633198	0.0725396	1.05792
D112	368791	1249	1609.92	1463.88	1823.48	685	685	195	197.319	196	162	238	94516	13.831	1729.99	1717	1403	2090	828663	140.102	0.0284235	0.788589	0.104633	2.33927
D112	368784	1249	1606.41	1454.92	1835.18	680	680	195	188.332	189	150	233	90211	16.1999	1269.85	1319	689	1775	608259	264.143	0.0187698	0.428377	0.078381	0.698848
D112	368798	1249	1616.55	1464.66	1823.48	690	690	195	198.543	200	160	236	95102	15.4185	1510.77	1544	929	2088	723660	274.293	0.0214991	0.542032	0.0928196	0.935632
D112	368805	1249	1619.67	1464.27	1815.29	695	695	195	214.971	215	178	260	102971	14.8053	1973.98	1960	1556	2520	945537	189.038	0.0308621	0.869397	0.102921	1.94888
D112	368812	1249	1624.74	1464.66	1803.59	700	700	195	223.789	224	180	269	107195	17.0229	1981.12	2025	1327	2533	948955	264.503	0.0365809	0.927872	0.0927008	1.27084
D112	346787	1249	1613.78	1470.85	1790.45	710	710	195	237.061	237	188	292	113552	21.0987	2395.5	2427	1856	2946	1147445	262.402	0.0340828	0.740653	0.0809212	1.36687
D112	346794	1249	1621.57	1467.51	1799.35	705	705	195	229.392	231	181	277	109879	19.1184	1923.12	1909	1435	2537	921175	234.234	0.0320866	0.746043	0.0776367	1.18299
D112	368550	1249	1630.98	1247.84	1889.78	515	515	195	145.749	145	121	179	69814	9.71109	904.069	901	708	1130	433049	76.4229	0.00236122	0.07071	0.0442262	1.00206
D112	368567	1249	1616.94	1263.05	1889.78	525	525	195	156.111	156	127	182	74777	8.94277	1322.34	1322	1006	1688	633399	136.525	0.0212153	0.725308	0.193549	3.1413
D112	368560	1249	1625.52	1257.2	1889.78	520	520	195	151.514	151	129	187	72575	7.69253	906.534	900	714	1098	434230	74.8102	0.00273778	0.107553	0.0684426	1.55249
D112	368574	1249	1614.6	1274.35	1889.78	530	530	195	156.931	157	132	193	75170	8.755	1274.05	1277	1007	1542	610268	113.969	0.022963	0.804732	0.17356	3.30653
D112	368581	1249	1623.96	1277.47	1901.47	535	535	195	149.044	148	124	175	71392	9.03643	1119.07	1133	536	1709	536034	243.152	0.00964996	0.315284	0.158011	1.25598
D112	368588	1249	1614.99	1291.9	1901.47	540	540	195	156.864	156	131	187	75138	9.63325	1122.55	1132	676	1524	537700	157.711	0.0164991	0.528609	0.178156	2.15264
D112	368595	1249	1617.72	1293.85	1893.67	545	545	195	150.382	151	128	182	72033	8.10536	940.603	958	474	1232	450549	134.175	0.00955622	0.351245	0.181187	2.15066
D112	368602	1249	1629.03	1301.26	1897.57	550	550	195	146.61	146	126	174	70226	7.17358	936.783	971	460	1259	448719	195.197	0.00627913	0.255057	0.19834	1.58864
D112	368609	1249	1639.56	1312.96	1897.57	555	555	195	144.259	144	118	174	69100	8.53566	986.973	986	596	1360	472760	147.828	-0.0011728	-0.039689	0.144528	1.68618
D112	368623	1249	1643.07	1325.44	1909.27	565	565	195	148.668	148	130	170	71212	7.12151	1135.85	1133	769	1549	544073	182.982	-0.0042723	-0.179142	0.0997009	1.12556
D112	368616	1249	1643.07	1324.27	1909.27	560	560	195	150.255	150	114	186	71972	11.6509	1481.08	1515	785	2145	709439	324.278	0.0133169	0.338966	0.172252	1.34226
D112	368630	1249	1630.98	1325.83	1909.27	570	570	195	153.499	153	118	195	73526	10.0069	1452.34	1472	954	1794	695673	171.342	0.0126854	0.384298	0.188981	2.6945
D112	368637	1249	1625.13	1328.56	1909.27	575	575	195	159.831	159	134	199	76559	10.3495	1565.89	1570	1211	1940	750062	134.423	0.0165977	0.504279	0.173838	3.45028
D1121	541102	1249	1640.68	1533.83	1595.11	900	900		496.618	496	378	631	576574	47.7007	953.067	963	606	1348	1106511	131.666	-0.00716553	-0.15028	0.0581768	0.795924
D1121	541116	1249	1631.6	1530.81	1581.71	910	910		508.789	510	377	638	590704	50.3242	719.637	721	492	1005	835498	104.017	-0.00611749	-0.12446	0.0458455	0.606552
D1121	541109	1249	1642.41	1532.54	1586.03	905	905		462.037	453	336	683	536425	55.4131	714.616	703	361	1113	829669	187.807	-0.0198716	-0.338099	0.0320675	0.236454
D1121	541130	1249	1613.87	1521.29	1555.76	920	920		537.201	542	392	689	623690	65.0802	635.601	650	372	851	737933	94.6124	0.0114037	0.186139	0.0604001	0.765305
D1121	541123	1249	1623.38	1528.21	1568.73	915	915		494.42	493	383	630	574022	52.2183	604.723	603	422	819	702083	70.6251	-0.00424873	-0.0808002	0.02574	0.429733
D1121	541144	1249	1597.87	1513.51	1525.49	930	930		536.555	535	427	640	622940	40.6355	611.078	616	389	850	709462	108.365	0.009545	0.249683	0.0125298	0.139564
D1121	369107	1249	1656.85	1519.48	1747.27	800	800		355.522	357	257	438	170295	25.8263	1780.85	1831	895	2597	853026	498.322	0.0286712	0.767368	0.116633	0.746547
D1121	541151	1249	1593.55	1519.13	1512.52	935	935		489.37	488	377	585	568158	38.4191	572.122	559	392	897	664234	91.0007	0.00162594	0.0413541	0.0126814	0.15746
D1121	541137	1249	1605.22	1514.38	1542.79	925	925		561.635	561	442	718	652058	42.4885	592.09	590	383	813	687416	106.98	0.0146016	0.380468	0.00352998	0.0389363
D1121	369114	1249	1659.19	1528.06	1723.87	805	805		345.434	343	266	441	165463	32.8189	2090.21	2086	1411	2719	1001210	332.38	0.0351562	0.714936	0.101177	1.1556
D1121	541160	1249	1601.13	1516.6	1487.24	940	940		525.273	524	405	680	609842	48.9386	566.246	550	380	846	657412	91.8526	3.29E-04	0.00705008	0.0214446	0.25885
D1121	369121	1249	1657.63	1526.11	1716.07	810	810		343.384	348	269	414	164481	27.0975	1831.69	1881	1402	2202	877381	197.076	0.0411986	1.00284	0.119225	1.98015
D1121	541167	1249	1591.86	1518.29	1478.81	945	945		585.136	586	469	720	679343	39.648	747.214	744	479	1027	867516	124.009	0.0106956	0.312357	0.049807	0.571747
D1121	369135	1249	1665.04	1535.47	1712.17	820	820		362.545	361	294	442	173659	24.8665	1780.55	1811	1090	2325	852882	234.92	0.00800958	0.231698	0.116903	1.58663
D1121	369128	1249	1660.36	1528.06	1712.17	815	815		332.319	333	243	411	159181	27.7544	1593.39	1599	1234	1861	763235	140.556	0.0137096	0.323866	0.0977413	2.01874
D1121	369142	1249	1661.92	1539.37	1704.37	825	825		412.701	413	341	489	197684	24.5295	1957.87	1974	1434	2371	937818	215.815	0.0346356	1.12645	0.135595	2.16646
D1121	541181	1249	1577.53	1508.18	1426.57	955	955		488.268	485	392	597	566879	36.0727	569.251	577	361	773	660900	76.2337	-0.000811	-0.0219701	0.0468924	0.66894
D1121	369149	1249	1663.87	1537.81	1700.47	830	830		418.052	417	350	492	200247	26.5707	1718.9	1714	1269	2133	823352	194.886	0.030197	0.92236	0.101063	1.61912
D1121	346617	1249	1664.97	1506.45	1773.76	750	750		286.543	285	216	355	137254	24.7959	1790.95	1768	1167	2401	857866	289.701	-0.0106498	-0.248788	0.188902	1.96451
D1121	541174	1249	1578.38	1503.12	1453.53	950	950		489.191	487	377	617	567951	35.8259	665.587	677	432	868	772746	81.0538	-0.00453958	-0.124539	0.0456515	0.717017
D1121	369156	1249	1660.75	1536.25	1688.77	835	835		410.113	410	342	491	196444	26.3091	1739.73	1752	1214	2290	833333	231.884	0.0154674	0.474873	0.111568	1.50607
D1121	346631	1249	1658.29	1508.68	1775.98	760	760		278.873	275	219	377	133580	26.4719	1407.71	1415	943	1839	674293	174.503	-0.0120074	-0.256063	0.147318	2.07163
D1121	541197	1249	1575.01	1509.86	1418.14	965	965		538.62	539	428	668	625338	40.2206	574.881	574	423	738	667437	54.4366	0.00557617	0.14852	0.0450368	0.910234
D1121	346624	1249	1662.74	1497.55	1772.64	755	755		283.71	283	220	346	135897	22.4356	1605.91	1623	880	2479	769233	333.22	0.0177621	0.441381	0.169311	1.39565
D1121	346638	1249	1659.4	1503.11	1772.64	765	765		265.288	265	228	310	127073	13.5166	1382.6	1405	1103	1604	662266	117.223	0.00214054	0.0838442	0.086393	1.87589
D1121	541190	1249	1580.06	1511.55	1426.57	960	960		552.357	551	437	667	641286	39.3699	521.454	524	356	682	605408	62.5868	0.00398841	0.11147	0.0422496	0.675482
D1121	369163	1249	1655.68	1535.86	1677.08	840	840		383.008	387	280	488	183461	36.2463	1445.24	1515	935	1830	692268	225.821	0.016052	0.333877	0.083063	0.981656
D1121	346645	1249	1671.64	1508.68	1772.64	770	770		279.405	278	235	335	133835	17.8403	977.718	973	536	1416	468327	202.938	-0.0170766	-0.544181	0.0988205	0.866564
D1121	541211	1249	1591.86	1524.19	1359.15	975	975		559.788	558	458	680	649914	38.3123	432.898	436	313	540	502594	43.5937	0.00271597	0.0791519	0.045447	0.863366
D1121	369170	1249	1650.61	1542.88	1677.08	845	845		414.53	417	329	506	198560	30.4108	1592.67	1619	1294	1844	762891	117.052	0.0246151	0.654937	0.0834916	2.09699
D1121	346652	1249	1663.85	1509.79	1764.86	775	775		297.825	298	230	356	142658	20.1045	1072.11	1129	458	1675	513542	320.894	0.013033	0.381168	0.0453905	0.290131
D1121	541204	1249	1574.16	1514.92	1409.71	970	970		583.619	583	476	680	677582	31.9924	467.168	474	323	574	542382	45.3113	0.0071893	0.260428	0.0343186	0.684182
D1121	369177	1249	1649.44	1546	1673.18	850	850		356.33	356	270	445	170682	33.3133	1299.69	1320	868	1682	622551	209.404	0.0117614	0.248684	0.0452822	0.537747
D1121	541225	1249	1591.86	1512.39	1342.3	985	985		572.251	571	472	693	664383	35.4765	419.338	417	350	500	486851	24.7302	0.00502207	0.161207	0.0274852	0.907174
D1121	369191	1249	1651	1537.42	1658.36	860	860		412.637	414	344	495	197653	30.7728	1270.1	1295	1012	1507	608379	116.867	0.0109778	0.291209	0.073127	1.48116
D1121	369184	1249	1652.17	1538.98	1665.38	855	855		412.121	410	334	532	197406	33.3912	1469.01	1499	1119	1774	703658	145.755	0.0167983	0.407807	0.0945954	1.742
D1121	346659	1249	1661.63	1512.01	1761.52	780	780		325.415	326	253	405	155874	25.2099	1653.85	1697	660	2403	792192	420.19	0.0277318	0.696617	0.194285	1.28059
D1121	541218	1249	1588.49	1515.76	1342.3	980	980		547.107	547	426	692	635191	42.6397	415.815	415	327	513	482761	33.3065	0.00189916	0.0486436	0.0367579	0.885267
D1121	369198	1249	1651	1543.27	1654.46	865	865		416.889	417	320	532	199690	36.9871	1298.05	1285	1004	1683	621766	139.472	0.00568674	0.127468	0.0461221	0.820654
D1121	346666	1249	1659.4	1514.24	1755.95	785	785		328.086	328	288	395	157153	16.3279	1312.15	1356	475	1973	628519	389.539	0.026264	1.02846	0.0983257	0.603112
D1121	369205	1249	1645.15	1548.73	1646.66	870	870		402.996	403	282	521	193035	44.5033	1455.96	1418	874	2200	697405	269.85	-0.000467	-0.00846779	0.0470653	0.485049
D1121	346673	1249	1657.18	1500.89	1755.95	790	790		313.351	312	256	378	150095	18.1496	1577.59	1589	886	2111	755666	265.098	-0.000102	-0.00350675	0.17917	1.80845
D1121	541246	1249	1592.7	1495.54	1317.02	1000	1000		578.314	578	465	686	671422	32.6103	349.214	352	239	468	405438	40.3512	0.0113004	0.396326	0.0307703	0.516696
D1121	541232	1249	1600.29	1504.81	1325.45	990	990		583.39	583	496	692	677316	30.1251	408.135	409	329	484	473845	25.5491	0.00468807	0.180727	0.0385663	1.1864
D1121	369212	1249	1643.98	1549.12	1650.56	875	875		485.109	483	410	598	232367	31.872	1480.29	1463	1158	2031	709061	170.846	-0.000552	-0.0168155	0.0782007	1.25686
D1121	346680	1249	1656.07	1510.9	1750.39	795	795		343.355	343	266	421	164467	25.3525	1414.28	1441	743	2069	677440	333.36	0.0195912	0.52046	0.108477	0.830355
D1121	541239	1249	1603.66	1504.81	1308.6	995	995		569.029	569	473	660	660643	29.8764	342.17	345	244	430	397259	39.1131	0.00234968	0.0892947	0.0247366	0.422354
D1121	369219	1249	1641.64	1551.07	1638.86	880	880		465.956	464	392	581	223193	32.5908	1356.36	1321	1039	1801	649696	174.132	0.00938609	0.265894	0.0761928	1.10293
D1121	369226	1249	1641.25	1547.95	1631.06	885	885		473.177	476	381	584	226652	35.5475	1189.62	1153	912	1668	569828	172.02	0.00360644	0.0956666	0.0670039	0.868549
D1121	369233	1249	1638.52	1541.71	1615.46	890	890		413.543	410	329	501	198087	35.792	843.42	852	539	1141	403998	136.384	-0.0165506	-0.38889	0.0265925	0.320385
D1121	369240	1249	1638.52	1538.59	1603.76	895	895		480.474	481	378	568	230147	38.8628	1045.32	1024	663	1567	500707	198.713	-0.00371984	-0.0923227	0.0575598	0.572621
D1121	346737	1249	1651.61	1505.34	1772.64	745	745		245.653	245	187	330	117668	19.7972	1455.76	1446	1054	1936	697310	185.451	-0.00625532	-0.156215	0.116326	1.63598
D1121	346751	1249	1658.29	1498.66	1772.64	735	735		244.889	245	188	297	117302	18.3411	1575.81	1588	1111	1899	754811	139.62	0.0145716	0.383529	0.179092	3.42858
D1121	346744	1249	1658.29	1499.78	1772.64	740	740		249.603	250	194	305	119560	19.2349	1553.53	1540	1014	2125	744139	191.646	0.00905387	0.232869	0.178811	2.45923
D1121	346759	1249	1650.5	1494.21	1772.64	730	730		219.894	220	165	267	105329	18.8563	1529.61	1564	1077	1940	732685	218.458	0.00892093	0.206224	0.107393	1.35806
D1121	346766	1249	1652.73	1485.31	1790.45	725	725		255.255	256	198	315	122267	22.7849	1678.64	1717	1001	2172	804067	273.703	0.0330242	0.716272	0.120228	1.31645
D1121	346773	1249	1643.83	1479.75	1790.45	720	720		254.461	255	213	300	121887	14.2352	2134.16	2141	1652	2548	1022264	200.8	0.0339212	1.17293	0.129103	2.43051
D1121	346780	1249	1636.04	1475.3	1790.45	715	715		238.996	239	190	326	114479	17.669	2004.52	2013	1287	2717	960165	333.441	0.0394527	1.02679	0.176248	1.80155
D1122	368822	1249	1607.57	1467.89	1790.45	715	715	250	226.969	227	188	275	108718	13.8605	1811.01	1791	1448	2352	867476	164.167	0.0294176	0.935904	0.057719	1.20397
D1122	368830	1249	1613.81	1474.52	1794.35	720	720	250	234.693	235	194	288	112418	15.368	1875.86	1901	1435	2259	898536	189.559	0.0447402	1.30798	0.107151	1.91546
D1122	368837	1249	1616.93	1474.91	1794.35	725	725	250	228.699	229	179	276	109547	16.1773	1782.87	1760	1368	2286	853997	208.6	0.0327976	0.897875	0.0735374	1.17092
D1122	368845	1249	1616.54	1475.3	1794.35	730	730	250	222.288	223	173	275	106476	18.2521	1474.86	1448	904	2383	706459	352.03	0.0185032	0.442504	0.0894192	0.687761
D1122	368852	1249	1617.32	1470.62	1794.35	735	735	250	221.925	221	158	285	106302	22.736	1335.64	1345	718	2038	639771	300.09	0.0153405	0.29495	0.123731	0.980128
D1122	368859	1249	1612.64	1469.45	1802.15	740	740	250	227.658	226	182	287	109048	17.9433	1298.91	1310	879	1763	622176	175.59	0.0275643	0.680689	0.168686	2.13545
D1122	368866	1249	1615.37	1474.52	1802.15	745	745	250	227.777	229	174	268	109105	16.1847	1352.85	1357	853	1759	648017	183.46	0.0227591	0.62635	0.15938	2.02744
D1122	368873	1249	1628.24	1475.69	1786.55	750	750	250	261.537	261	203	338	125276	19.0987	1632.81	1645	860	2111	782116	226.031	0.042287	1.11116	0.186603	2.27201
D1122	368887	1249	1630.58	1468.67	1786.55	760	760	250	259.681	261	208	309	124387	17.8323	1425.79	1433	900	1763	682955	172.157	0.0287188	0.813076	0.177188	2.49315
D1122	368880	1249	1633.31	1470.62	1786.55	755	755	250	265.319	265	216	337	127088	18.1314	1529.5	1529	906	1958	732630	220.3	0.036635	1.03428	0.197527	2.29036
D1122	368894	1249	1634.09	1474.91	1782.65	765	765	250	255.332	256	216	298	122304	15.2086	1331.81	1350	856	1740	637939	173.653	0.0124192	0.411887	0.138883	1.87052
D1122	368901	1249	1635.65	1475.69	1782.65	770	770	250	272.754	273	219	320	130649	16.3812	1315.9	1322	687	1810	630316	254.849	0.0252337	0.819619	0.1544	1.38122
D1122	368910	1249	1632.92	1472.96	1770.95	775	775	250	279.23	276	212	350	133751	25.6426	1642.61	1603	901	2347	786810	349.827	0.0248994	0.529098	0.177862	1.41808
D1122	368917	1249	1636.04	1479.2	1770.95	780	780	250	274.633	272	210	371	131549	23.4539	1405.67	1318	1008	2218	673318	248.853	0.00386846	0.0902459	0.100185	1.02875
D1122	368924	1249	1630.58	1476.86	1778.75	785	785	250	290.685	290	252	351	139238	17.8817	1385.92	1395	928	1798	663858	161.298	0.0114921	0.369387	0.154597	2.30098
D1122	368931	1249	1629.02	1466.72	1778.75	790	790	250	294.846	294	232	372	141231	20.9677	1474.18	1493	1057	1785	706130	137.429	0.00483916	0.13544	0.147489	2.75749
D1122	368938	1249	1631.36	1474.91	1778.75	795	795	250	299.987	298	245	373	143694	20.2683	1426.54	1440	660	2209	683312	317.249	0.00971605	0.284844	0.153423	1.19623
D1122	368945	1249	1639.55	1481.15	1759.25	800	800	250	326.522	323	259	425	156404	27.6606	1757.99	1803	931	2522	842079	355.018	0.0305974	0.700933	0.156686	1.34156
D1122	368959	1249	1642.67	1492.07	1751.45	810	810	250	354.825	355	294	408	169961	20.0206	1724.19	1773	1120	2191	825889	200.292	0.0436658	1.48302	0.173842	2.54974
D1122	368952	1249	1643.45	1490.12	1759.25	805	805	250	352.612	352	277	453	168901	27.3173	1890.65	1947	1050	2602	905622	306.239	0.039481	0.980529	0.207206	2.11935
D1122	368966	1249	1640.72	1500.26	1751.45	815	815	250	350.628	350	290	427	167951	24.203	1701.8	1679	1257	2354	815164	232.808	0.0419144	1.16557	0.201913	2.45603
D1122	368973	1249	1646.18	1506.89	1743.65	820	820	250	329.267	326	276	407	157719	24.2943	1315.53	1349	771	1852	630138	227.913	0.00732066	0.196996	0.145675	1.46786
D1122	368980	1249	1650.08	1510.01	1724.15	825	825	250	357.434	356	290	436	171211	22.8152	1526.9	1546	1038	2012	731383	184.836	0.0045705	0.142556	0.0994104	1.49391
D1122	368987	1249	1649.69	1508.45	1712.45	830	830	250	358.215	359	302	413	171585	19.8026	1612.96	1618	1099	2043	772609	209.873	0.0157263	0.560146	0.116842	1.60806
D1122	368994	1249	1646.96	1510.4	1708.55	835	835	250	365.47	364	301	431	175060	20.99	1518.77	1546	1167	1838	727490	154.812	0.0110325	0.379996	0.104325	1.85356
D1122	369001	1249	1640.33	1516.24	1704.65	840	840	250	376.923	378	314	443	180546	22.3363	1772.4	1751	1459	2112	848981	129.246	0.00508982	0.17091	0.0935754	2.34687
D1122	369015	1249	1630.58	1521.7	1696.85	850	850	250	374.996	373	306	443	179623	23.8127	1567.18	1571	1307	1818	750677	101.676	0.0111696	0.347906	0.0986072	2.76692
D1122	369008	1249	1632.92	1520.92	1704.65	845	845	250	370.572	370	302	453	177504	21.9342	1454	1464	1106	1760	696466	151.81	-0.00722094	-0.245767	0.055707	1.01079
D1122	369022	1249	1628.24	1525.6	1689.05	855	855	250	405.889	405	320	472	194421	22.2145	1531.55	1540	1180	1811	733611	118.094	0.0129437	0.466955	0.100198	2.36222
D1122	369029	1249	1625.12	1521.31	1685.15	860	860	250	402.088	402	340	470	192600	20.5229	1392.88	1429	1086	1677	667190	131.103	0.00303418	0.118532	0.0675278	1.34411
D1122	369036	1249	1622	1517.02	1673.84	865	865	250	404.601	403	326	504	193804	26.3022	1436.09	1435	1175	1661	687886	88.7982	0.0206376	0.622089	0.0803265	2.40498
D1122	369043	1249	1619.27	1513.91	1673.84	870	870	250	389.841	389	308	466	186734	28.8896	1347.41	1341	1169	1556	645411	71.967	0.00974137	0.260368	0.0597781	2.11215
D1122	369050	1249	1619.66	1516.24	1658.24	875	875	250	414.837	413	332	510	198707	28.2524	1222.98	1217	1039	1459	585806	89.8956	0.0236514	0.678512	0.109792	2.69177
D1122	369057	1249	1612.25	1518.58	1650.44	880	880	250	380.528	381	281	464	182273	32.3079	1158.06	1165	819	1519	554711	141.213	0.00355276	0.0833937	0.0847547	1.2815
D1122	369071	1249	1604.45	1524.43	1627.05	890	890	250	376.687	378	298	471	180433	30.2681	1063.31	1079	782	1361	509324	135.094	0.00663185	0.163979	0.0414929	0.627149
D1122	369064	1249	1608.35	1525.99	1642.64	885	885	250	422.835	421	334	517	202538	33.6547	1297.52	1296	1055	1686	621510	99.2515	0.00759898	0.189506	0.0656106	1.60983
D1122	369078	1249	1602.89	1521.31	1619.25	895	895	250	421.795	421	345	503	202040	31.1353	1091.91	1070	939	1389	523026	87.9675	0.00289834	0.0783018	0.0520722	1.22873
D1122	369085	1249	1601.72	1527.16	1607.55	900	900	250	446.288	446	366	551	213772	33.15	1078.31	1077	843	1372	516510	90.417	0.0162951	0.431716	0.0814952	1.79734
D1122	369092	1249	1599.77	1530.67	1595.85	905	905	250	468.403	472	348	597	224365	54.2574	1145.1	1184	798	1444	548504	159.961	0.029877	0.500889	0.095978	1.25381
D1122	369099	1249	1595.87	1528.33	1584.15	910	910	250	434.887	433	356	533	208311	33.2722	971.505	978	779	1180	465351	93.8492	0.0111242	0.2876	0.0371038	0.740697
D1122	541257	1249	1595.03	1524.12	1584.15	915	915	250	452.587	455	340	582	525454	40.9075	967.668	968	648	1233	1123463	106.416	0.00517572	0.113935	0.0490297	0.850002
D1122	541278	1249	1568.9	1505.58	1558.87	930	930	250	456.686	456	372	558	530212	32.8152	853.363	863	633	1002	990754	58.8234	0.00673606	0.186235	0.069319	1.88087
D1122	541264	1249	1586.6	1515.69	1575.72	920	920	250	478.302	478	373	602	555309	36.1311	828.602	813	601	1168	962007	101.215	0.00722569	0.189935	0.0112636	0.182366
D1122	541271	1249	1579.02	1511.48	1575.72	925	925	250	455.067	456	360	545	528333	30.8386	913.946	933	614	1134	1061091	102.766	0.00433704	0.127446	0.0683245	1.13757
D1122	541292	1249	1568.06	1508.11	1525.16	940	940	250	452.9	452	359	557	525817	34.7014	835.972	842	672	1039	970563	53.1852	0.013115	0.337904	0.0795727	2.31709
D1122	541285	1249	1568.06	1508.95	1550.44	935	935	250	414.946	413	308	524	481752	41.5253	864.402	876	611	1073	1003571	96.7256	5.65E-04	0.0112795	0.0516943	0.878531
D1122	541306	1249	1553.74	1497.16	1483.03	950	950	250	472.657	472	385	569	548755	31.5042	750.75	750	624	888	871621	41.6202	0.0162383	0.479462	0.0629056	2.13509
D1122	541299	1249	1564.69	1503.9	1499.88	945	945	250	463.536	463	378	550	538165	31.0561	761.658	765	586	925	884285	57.6261	0.0084678	0.250654	0.0467081	1.17961
D1122	541320	1249	1551.21	1492.94	1465.33	960	960	250	486.459	486	397	618	564779	31.1465	780.898	781	638	903	906622	41.6881	0.0105892	0.327309	0.0668907	2.34886
D1122	541327	1249	1554.58	1486.2	1448.48	965	965	250	475.835	475	348	577	552444	32.5453	670.966	673	482	857	778991	75.7574	0.00350459	0.102121	0.0486581	0.821915
D1122	541313	1249	1545.31	1494.63	1473.76	955	955	250	455.968	457	360	548	529379	31.5086	698.114	705	525	896	810510	73.5044	0.0115306	0.329918	0.0565111	1.01602
D1122	541341	1249	1558.79	1489.57	1457.75	970	970		482.51	483	364	590	560194	35.876	655.64	659	484	777	761198	41.0351	0.00838951	0.22379	0.0798	2.36157
D1122	541334	1249	1529.3	1507.27	1457.75	970	970		454.418	455	374	531	527579	24.0189	515.342	517	413	608	598312	32.1503	0.0100551	0.376681	0.0516328	1.57399
D1122	541355	1249	1570.59	1497.16	1415.62	975	975		491.023	491	396	581	570078	33.7838	625.84	634	476	729	726600	42.8829	0.00749215	0.216167	0.0638333	1.75139
D1122	541348	1249	1538.57	1503.05	1415.62	975	975		415.624	416	343	490	482539	23.6206	501.619	502	407	607	582380	27.9283	0.00158633	0.055737	0.0232686	0.816846
D1122	541369	1249	1562.16	1490.41	1407.19	980	980		479.562	479	376	571	556771	31.2026	596.929	598	455	781	693035	57.8026	0.00553382	0.169166	0.0569631	1.11311
D1122	541362	1249	1537.73	1501.37	1407.19	980	980		434.866	434	345	529	504879	27.5632	455.354	454	347	589	528666	37.2681	0.00247962	0.0780488	0.0210508	0.503806
D1122	541390	1249	1529.3	1484.52	1373.48	990	990		416.581	416	344	487	483650	23.4536	409.661	408	323	519	475616	32.4802	0.00543529	0.192038	0.0393255	0.95446
D1122	541376	1249	1530.14	1491.26	1390.34	985	985		406.04	405	329	481	471413	23.6813	419.972	417	336	511	487587	31.9946	0.00368452	0.125886	0.0310735	0.791178
D1122	541383	1249	1559.64	1482.83	1390.34	985	985		471.575	470	386	565	547498	28.509	480.911	474	367	639	558338	51.061	7.24E-04	0.0239204	0.0413584	0.748116
D1122	541404	1249	1520.03	1480.3	1365.06	995	995		399.289	399	327	461	463575	20.9994	402.505	402	322	487	467308	27.3083	0.00848264	0.31987	0.0475651	1.33849
D1122	541397	1249	1566.38	1480.3	1373.48	990	990		502.84	501	408	606	583797	29.6277	403.779	398	295	542	468787	48.8969	0.00700757	0.236209	0.0252764	0.407161
D1122	541418	1249	1532.67	1481.15	1356.63	1000	1000		437.073	436	357	543	507442	27.5532	352.023	351	254	455	408699	32.791	0.00614847	0.193873	0.00545128	0.116408
D1122	541411	1249	1558.79	1472.72	1365.06	995	995		453.988	453	375	559	527080	27.3392	421.705	422	345	514	489599	28.3367	0.00159624	0.0529289	0.0394129	1.1286
D1122	541432	1249	1521.72	1469.35	1339.78	1005	1005		397.593	397	328	483	461606	23.1408	366.19	368	280	443	425147	23.2592	0.0057237	0.195564	0.0337759	1.02878
D1122	541439	1249	1558.79	1461.76	1339.78	1005	1005		438.078	437	358	551	508608	25.6947	383.857	384	309	470	445658	23.66	-0.000171	-0.00582444	0.0258273	0.81694
D1122	541425	1249	1564.69	1466.82	1356.63	1000	1000		447.953	447	336	555	520073	31.7098	384.961	384	267	522	446940	40.6336	-0.000441	-0.0124673	0.0297397	0.547232
D12	292866	1249	1694.14	1222.67	1721.98	395	395	205	155.327	155	115	204	180335	11.2653	534.833	525	299	764	620941	98.9713	0.0112402	0.306518	0.163121	1.51573
D12	292873	1249	1686.7	1219.88	1734.07	400	400	205	157.835	157	125	195	183246	9.45973	616.535	612	436	871	715797	83.8083	0.0169627	0.556599	0.189046	2.33921
D12	292887	1249	1678.33	1237.55	1740.58	410	410	205	161.059	160	125	204	186989	12.0075	600.3	599	376	899	696948	105.308	0.018406	0.484843	0.216545	2.02934
D12	292880	1249	1684.84	1229.18	1747.09	405	405	205	154.258	154	122	182	179093	8.66782	458.339	462	254	641	532132	81.8929	0.00487882	0.172809	0.128774	1.27701
D12	292894	1249	1682.98	1245.92	1740.58	415	415	205	159.46	159	134	194	185133	9.46902	573.72	582	298	788	666089	109.366	0.012051	0.40105	0.190821	1.68123
D12	292901	1249	1684.84	1244.06	1754.53	420	420	205	159.239	159	134	202	184877	10.101	628.769	630	399	861	730001	89.0767	0.023439	0.722093	0.231834	2.65694
D12	292908	1249	1682.98	1242.2	1766.61	425	425	205	154.91	154	127	193	179851	11.041	561.748	571	295	797	652189	96.237	0.013924	0.385354	0.136491	1.40206
D12	292915	1249	1679.26	1241.27	1771.26	430	430	205	155.718	155	127	193	180789	10.1762	583.677	588	317	824	677649	79.6431	0.012332	0.372813	0.157769	1.99735
D12	292922	1249	1685.77	1254.28	1771.26	435	435	205	154.373	153	126	196	179227	11.1462	537.888	520	313	915	624488	130.107	2.55E-04	0.00706186	0.120561	0.889597
D12	292929	1249	1681.12	1249.64	1785.21	440	440	205	158.649	158	124	219	184191	13.0818	650.49	642	363	963	755219	133.948	0.0162648	0.388187	0.144323	1.22496
D12	292943	1249	1685.77	1253.35	1796.37	450	450	205	159.728	159	130	194	185444	9.83721	726.198	741	443	925	843116	96.6704	0.0217244	0.690483	0.147871	1.93544
D12	292936	1249	1685.77	1262.65	1790.79	445	445	205	166.144	166	135	206	192893	11.4861	725.938	744	388	1144	842814	146.465	0.0250248	0.706282	0.134378	1.17426
D12	292950	1249	1686.7	1252.42	1801.95	455	455	205	164.203	164	129	208	190640	12.7234	947.245	985	506	1236	1099752	168.351	0.0391043	0.971347	0.20003	1.87576
D12	292957	1249	1682.05	1251.5	1806.6	460	460	205	161.708	161	123	202	187743	11.0103	676.279	705	388	995	785160	147.196	0.024108	0.691481	0.118553	0.973905
D12	292964	1249	1674.61	1254.28	1819.61	465	465	205	151.967	152	126	196	176434	10.4956	768.262	741	542	1191	891952	116.214	0.011656	0.33365	0.0794117	0.9727
D12	292971	1249	1659.73	1255.21	1826.12	470	470	205	156.847	156	132	194	182099	10.1924	942.012	927	683	1307	1093676	113.33	0.0145193	0.440467	0.136714	1.99941
D12	292978	1249	1639.28	1247.78	1837.28	475	475	205	154.902	154	126	193	179841	11.1513	901.616	931	500	1225	1046776	150.287	0.0213412	0.580508	0.164273	1.69294
D12	292985	1249	1623.47	1257.07	1841.93	480	480	205	148.009	148	117	199	171839	10.3347	669.394	721	249	974	777167	169.227	0.00722386	0.205431	0.129974	0.909979
D12	292999	1249	1624.4	1251.5	1849.37	490	490	205	152.811	152	121	214	177413	10.2681	788.293	800	470	1048	915208	102.702	0.0102285	0.301361	0.141086	1.89804
D12	292992	1249	1630.91	1251.5	1845.65	485	485	205	149.399	149	109	181	173452	9.47239	723.005	736	481	883	839409	68.1863	0.0114986	0.358588	0.0942105	1.82588
D12	293007	1249	1623.47	1244.06	1849.37	495	495	205	153.761	154	126	190	178516	9.29773	766.693	827	328	1147	890131	223.524	0.0112596	0.368262	0.123982	0.756707
D12	293014	1249	1592.79	1257.07	1866.1	500	500	205	162.301	162	136	194	188432	9.37846	1217.38	1220	966	1471	1413374	92.0629	0.0237146	0.801785	0.109609	2.61244
D12	292524	1249	1671.95	1157.55	1559.6	295	295	205	162.793	163	127	209	189003	10.7694	270.993	271	184	373	314623	28.8619	6.05E-04	0.0182831	0.107541	1.82339
D12	292531	1249	1675.67	1161.27	1567.04	300	300	205	167.705	167	131	206	194705	10.4628	270.85	272	188	363	314457	34.8356	0.00896065	0.284703	0.103602	1.45979
D12	292731	1249	1678.46	1163.14	1567.2	305	305	205	164.649	165	133	194	191158	9.10022	248.369	250	173	305	288356	20.7386	-0.00126023	-0.0456602	0.0692741	1.55178
D12	292738	1249	1675.13	1176.98	1561.13	310	310	205	163.957	164	133	199	190354	9.49509	222.41	224	164	282	258218	17.2823	0.00183369	0.0632108	0.0490028	1.20234
D12	292745	1249	1680.19	1180.83	1576.93	315	315	205	163.507	163	133	207	189832	11.5088	251.171	248	179	358	291609	31.3297	0.00282363	0.0800053	0.0825852	1.22316
D12	292761	1249	1677.4	1192.92	1594.6	320	320	205	159.788	159	136	199	185514	8.23857	299.067	297	172	447	347217	53.0082	9.32E-04	0.0361007	0.154237	1.50782
D12	292775	1249	1692.28	1203.15	1605.76	330	330	205	162.363	161	125	215	188504	12.8577	301.487	310	149	439	350026	64.3136	7.54E-05	0.00190313	0.0906543	0.779286
D12	292768	1249	1682.98	1197.57	1605.76	325	325	205	160.52	160	129	201	186364	10.7242	282.22	284	148	441	327657	63.1034	4.07E-04	0.0121682	0.11863	0.948579
D12	292782	1249	1696.92	1196.64	1607.62	335	335	205	166.216	166	136	205	192977	10.0795	322.202	329	209	413	374077	36.113	0.0091536	0.299155	0.0915993	1.49735
D12	292789	1249	1682.05	1191.99	1625.28	340	340	205	162.784	162	128	215	188992	11.1825	406.838	411	246	549	472339	49.6201	0.00981127	0.28287	0.149842	2.13693
D12	292796	1249	1685.77	1197.57	1634.58	345	345	205	167.315	167	135	218	194253	10.1851	456.339	462	276	636	529810	65.955	0.0107808	0.350424	0.159776	1.90638
D12	292803	1249	1682.05	1201.29	1641.09	350	350	205	165.572	165	139	205	192229	9.55313	438.318	441	311	554	508887	45.7305	0.0166324	0.567102	0.137445	2.31639
D12	292810	1249	1685.77	1206.86	1652.25	355	355	205	162.786	163	135	199	188994	9.8329	348.656	352	224	451	404790	42.21	0.00746525	0.245346	0.122094	1.79753
D12	292817	1249	1683.91	1203.15	1655.97	360	360	205	161.483	161	123	204	187482	10.6705	407.278	410	271	543	472850	42.7091	0.00690549	0.207576	0.151489	2.50912
D12	292831	1249	1673.68	1206.86	1678.28	370	370	205	159.018	159	131	192	184620	9.05408	425.674	423	322	579	494208	42.4665	0.00673162	0.234876	0.11306	2.03635
D12	292824	1249	1678.33	1200.36	1660.62	365	365	205	168.444	168	137	207	195564	11.1589	459.366	443	342	640	533324	62.2891	0.0239753	0.706871	0.130118	1.69821
D12	292838	1249	1684.84	1216.16	1710.83	375	375	205	157.687	157	122	188	183075	9.9528	483.264	501	226	670	561069	85.8937	0.0132805	0.415304	0.18564	1.76186
D12	292845	1249	1690.42	1208.72	1710.83	380	380	205	159.017	158	132	204	184619	10.1946	560.767	552	319	922	651051	126.999	0.00893584	0.276296	0.212212	1.54598
D12	292852	1249	1695.06	1217.09	1710.83	385	385	205	151.089	151	122	182	175414	8.32476	483.053	476	275	732	560824	99.6226	0.00602982	0.217562	0.181475	1.48956
D12	292859	1249	1694.14	1213.37	1717.33	390	390	205	153.289	153	126	185	177969	8.31527	467.361	472	297	674	542606	78.202	0.0119611	0.435786	0.14904	1.55035
D121	293021	1249	1568.61	1240.34	1866.1	505	505	235	152.518	152	128	195	177073	9.057	863.368	860	636	1093	1002370	79.424	0.0148551	0.492988	0.155695	2.92891
D121	293036	1249	1558.38	1236.62	1880.98	510	510	235	149.015	149	124	183	173006	8.51635	818.908	827	471	1145	950752	148.998	0.0196028	0.672809	0.188031	1.73974
D121	293043	1249	1541.65	1240.34	1880.98	515	515	235	148.922	149	118	181	172899	10.6452	869.953	886	419	1156	1010015	142.994	0.0148729	0.410035	0.195198	1.98721
D121	293050	1249	1532.35	1243.13	1884.7	520	520	235	144.521	144	122	184	167789	7.91712	719.828	746	320	915	835720	116.181	0.00680025	0.24659	0.191999	1.99594
D121	293057	1249	1512.82	1236.62	1890.28	525	525	235	142.401	142	118	178	165328	7.95011	654.616	655	359	972	760009	109.504	0.00147622	0.0528058	0.2032	2.01917
D121	293071	1249	1496.09	1264.51	1880.98	535	535	235	141.551	141	113	176	164341	8.98443	655.254	691	216	1023	760750	210.61	5.22E-04	0.0164516	0.176686	0.934333
D121	293064	1249	1503.53	1249.64	1894	530	530	235	147.035	147	117	194	170708	9.97391	956.541	948	413	1805	1110544	299.345	0.0116346	0.33909	0.280275	1.39908
D121	293078	1249	1483.07	1266.37	1880.98	540	540	235	144.335	144	113	187	167573	8.83716	605.492	615	221	1017	702976	187.119	-0.00198873	-0.0650924	0.174493	0.961499
D121	293085	1249	1476.56	1267.3	1886.56	545	545	235	144.885	145	116	181	168211	8.56429	684.248	666	246	1133	794412	193.234	0.00726623	0.244076	0.161747	0.986021
D121	293092	1249	1460.75	1280.32	1900.51	550	550	235	145.963	146	123	178	169463	8.41732	811.277	809	269	1415	941893	259.142	0.0156693	0.535051	0.206894	1.07335
D121	293099	1249	1445.88	1278.46	1913.52	555	555	235	143.539	143	120	172	166649	8.061	796.818	812	454	1038	925106	94.2077	0.00778658	0.275163	0.158994	2.32061
D121	293106	1249	1435.65	1277.53	1924.68	560	560	235	143.127	142	114	192	166171	11.4202	608.289	605	393	894	706224	77.3222	6.09E-04	0.0152669	0.0585738	0.870599
D121	293113	1249	1428.21	1282.18	1930.26	565	565	235	148.528	148	124	176	172441	8.35543	896.198	877	463	1577	1040486	226.938	0.0125225	0.4397	0.102281	0.732873
D121	293127	1249	1383.58	1279.39	1951.64	575	575	235	141.171	140	116	192	163900	11.0534	1050.14	1011	506	1845	1219217	278.564	0.0110447	0.27904	0.155736	1.01597
D121	293120	1249	1419.84	1290.55	1941.42	570	570	235	146.562	146	113	200	170159	10.4701	1109.29	1104	605	1895	1287887	234.686	0.0156799	0.432206	0.156078	1.27627
D121	293134	1249	1365.91	1311.93	1954.43	580	580	235	143.195	142	111	188	166249	10.9886	1395.26	1391	655	2638	1619897	369.256	0.0242937	0.618139	0.227691	1.40157
D121	293141	1249	1351.97	1347.26	1954.43	585	585	235	139.559	139	110	172	162028	8.62046	1139.34	1156	614	1515	1322771	199.224	0.0185137	0.58855	0.153041	1.51811
D121	293148	1249	1331.51	1381.67	1954.43	590	590	235	142.04	139	114	191	164909	14.0636	1143.81	1101	480	2154	1327965	403.043	0.0130164	0.259551	0.0603134	0.322859
D121	293155	1249	1319.42	1403.05	1937.7	595	595	235	157.265	156	120	214	182585	15.9564	1779.46	1699	896	2764	2065951	463.827	0.0347918	0.662753	0.209166	1.32729
D121	293162	1249	1311.99	1434.67	1930.26	600	600	235	142.185	142	116	175	165077	9.81875	1183.6	1127	499	2316	1374156	368.679	6.21E-04	0.0179663	0.0278349	0.173881
D121	293169	1249	1294.32	1445.82	1917.24	605	605	235	141.679	140	111	187	164489	11.8114	1270.24	1248	638	2181	1474748	380.135	0.0142746	0.33763	0.157448	0.909103
D121	293183	1249	1261.78	1477.44	1899.58	615	615	235	156.522	157	128	188	181722	10.5498	854.561	848	428	1340	992145	132.635	0.00537738	0.15871	0.0355523	0.442397
D121	293176	1249	1282.23	1461.63	1907.94	610	610	235	154.146	154	120	197	178963	11.1077	1413.06	1461	518	2303	1640561	488.912	0.0226786	0.61548	0.142515	0.721037
D121	293190	1249	1258.06	1489.52	1902.37	620	620	235	166.755	166	133	205	193603	11.225	1209.08	1100	474	2574	1403739	494.716	0.00432603	0.127979	0.0558058	0.258359
D121	293197	1249	1255.27	1496.96	1895.86	625	625	235	169.266	168	134	209	196518	11.1038	716.55	632	416	1378	831914	220.525	0.0134281	0.403968	0.0170597	0.109004
D121	293204	1249	1272.93	1480.23	1916.31	630	630	235	157.735	157	124	204	183130	12.0158	868.864	762	357	2234	1008751	364.794	0.0166093	0.428946	0.0982534	0.426167
D121	293211	1249	1276.65	1451.4	1920.96	635	635	235	152.2	152	121	191	176704	10.6125	1170.79	1098	668	2526	1359288	280.713	0.00452491	0.129204	0.0619749	0.486797
D121	293218	1249	1278.51	1456.05	1920.96	640	640	235	155.174	155	121	195	180157	12.3004	1271.43	1277	609	2201	1476125	289.67	0.011844	0.295335	0.112936	0.890797
D121	293226	1249	1275.72	1450.47	1920.96	645	645	235	162.508	162	129	211	188672	11.5166	1366.8	1363	579	2216	1586850	330.132	0.0238674	0.657877	0.188085	1.31085
D121	293233	1249	1286.88	1446.75	1920.96	650	650	235	157.637	157	132	192	183016	9.3793	1112.4	1109	579	1734	1291493	218.621	0.00595498	0.198984	0.112086	1.02568
D121	293247	1249	1294.32	1457.91	1920.96	660	660	235	161.501	161	135	198	187503	11.565	1279.04	1319	505	2147	1484965	396.696	0.0197611	0.54122	0.226225	1.18967
D121	293240	1249	1289.67	1455.12	1920.96	655	655	235	163.193	162	130	211	189467	12.0078	1439.33	1339	358	3095	1671063	699.138	0.0228115	0.606216	0.229755	0.769263
D121	293254	1249	1306.41	1445.82	1920.96	665	665	235	147.37	147	115	188	171097	10.9572	824.323	832	200	1582	957039	330.101	0.00167636	0.0450175	0.158496	0.683287
D121	293261	1249	1333.37	1430.02	1920.96	670	670	235	148.531	148	120	183	172444	9.91251	1362.16	1408	306	2525	1581473	469.386	0.01362	0.402683	0.263275	1.2096
D121	293268	1249	1339.88	1392.83	1932.12	675	675	235	145.686	145	121	187	169142	8.78684	1123.58	1070	534	2086	1304471	296.791	0.0159408	0.520305	0.160851	1.04913
D121	293275	1249	1350.11	1358.42	1936.77	680	680	235	157.568	156	124	210	182936	15.0344	2061.25	2017	828	3584	2393110	713.053	0.029007	0.590877	0.18121	0.88694
D121	293282	1249	1368.7	1358.42	1935.84	685	685	235	99.77	145	0	206	115833	73.756	1039.08	1256	0	3334	1206369	870.961	0.0645604	0.16407	0.164574	0.337189
D121	415594	1249	1377.57	1370.25	1906.27	690	690	235	92.5599	137	0	174	107462	68.1987	259.5	345	0	571	301279	202.321	0.0541753	0.139497	0.156091	0.346347
D121	415601	1249	1372.65	1342.65	1896.41	695	695	235	122.544	136	0	173	142274	43.8649	194.266	216	0	271	225543	70.6646	0.0774713	0.401737	0.104013	0.51801
D121	415615	1249	1373.63	1299.28	1906.27	705	705	235	132.276	147	0	177	153573	47.5048	489.607	535	0	965	568434	228.586	0.0736931	0.382228	0.181359	0.657637
D121	415608	1249	1378.56	1301.25	1906.27	700	700	235	97.4901	144	0	179	113186	71.8539	217.117	307	0	431	252073	161.998	0.0515385	0.132998	0.122949	0.293481
D121	415622	1249	1376.59	1307.17	1925.98	710	710	235	99.4324	146	0	191	115441	73.3824	652.146	764	0	1850	757142	531.172	0.0553562	0.142146	0.187041	0.386911
D121	415629	1249	1389.4	1316.04	1925.98	715	715	235	131.199	146	0	188	152322	47.1574	1026.32	1083	0	2225	1191563	619.281	0.076163	0.393801	0.238764	0.638863
D121	415636	1249	1400.25	1310.12	1925.98	720	720	235	156.304	156	129	190	181469	8.76836	1132.63	1066	407	2266	1314988	499.396	0.0400939	1.37432	0.0692065	0.293602
D121	415643	1249	1401.23	1300.27	1925.98	725	725	235	161.009	161	129	202	186932	10.2876	1271.1	1225	446	2563	1475752	472.873	0.0374489	1.1299	0.123091	0.589219
D121	415651	1249	1400.25	1303.22	1925.98	730	730	235	166.258	165	134	219	193026	11.3953	1284.66	1174	475	2629	1491491	514.082	0.0409981	1.14921	0.101064	0.458745
D121	415658	1249	1405.17	1299.28	1925.98	735	735	235	150.047	167	0	222	174204	54.4316	1196.71	1165	0	2368	1389385	602.34	0.0811605	0.413866	0.172957	0.585915
D121	415665	1249	1408.13	1307.17	1925.98	740	740	235	171.295	171	136	223	198874	12.5514	1731.85	1737	713	3245	2010681	526.99	0.0483073	1.25779	0.151711	0.86579
D1211	415745	1249	1394.33	1314.07	1945.7	790	790	255	165.437	163	126	223	192072	16.1664	1481.48	1360	346	3061	1720003	715.165	0.00683674	0.138975	0.148597	0.535997
D1211	415759	1249	1394.33	1321.95	1945.7	800	800	255	163.322	162	128	208	189617	14.1404	1267.79	1247	394	2534	1471907	540.503	0.00785612	0.180062	0.141522	0.581594
D1211	415752	1249	1381.52	1313.08	1945.7	795	795	255	163.717	163	128	207	190076	12.7955	1236.26	1257	422	2526	1435293	463.304	0.00701254	0.178201	0.156608	0.722603
D1211	415766	1249	1403.2	1327.87	1935.84	805	805	255	169.416	169	125	220	196692	14.9211	1544.08	1486	545	2638	1792678	427.695	0.0186416	0.415571	0.232499	1.36207
D1211	415773	1249	1412.07	1332.79	1935.84	810	810	255	171.615	171	141	216	199245	12.5348	1937.91	1900	1015	2853	2249911	402.874	0.0195292	0.524508	0.20687	1.64904
D1211	415780	1249	1413.06	1337.72	1935.84	815	815	255	171.094	171	129	219	198640	11.7521	1807.87	1909	802	2466	2098936	393.632	0.01848	0.528319	0.23426	1.7434
D1211	415787	1249	1408.13	1342.65	1956.54	820	820	255	164.55	163	125	213	191042	14.7129	1414.64	1433	434	2477	1642392	523.438	0.0130809	0.288815	0.114182	0.553926
D1211	415794	1249	1395.32	1343.64	1937.81	825	825	255	170.22	170	131	222	197625	11.9132	1711.64	1738	657	2771	1987212	468.949	0.0157102	0.441999	0.186791	1.14894
D1211	415801	1249	1391.37	1339.69	1947.67	830	830	255	166.239	166	129	212	193004	12.4478	1609.47	1690	536	2415	1868592	467.874	0.0185959	0.487625	0.249304	1.37292
D1211	415815	1249	1373.63	1344.62	1947.67	840	840	255	160.138	159	130	197	185920	11.2814	865.526	871	297	1680	1004876	312.84	0.00275107	0.0778876	0.0704014	0.363934
D1211	415808	1249	1368.7	1338.71	1947.67	835	835	255	169.95	171	132	208	197312	14.2221	1437.05	1473	457	2400	1668410	449.795	0.0242079	0.56488	0.237846	1.22776
D1211	415822	1249	1366.73	1337.72	1957.52	845	845	255	164.785	164	133	203	191315	11.3667	1456.17	1486	661	2256	1690619	267.264	0.0439458	1.22054	0.213021	1.91362
D1211	415829	1249	1360.82	1336.74	1957.52	850	850	255	176.399	176	138	222	204799	12.374	1867.2	1855	973	2788	2167823	391.763	0.0208539	0.582423	0.235039	1.81408
D1211	415836	1249	1359.83	1340.68	1957.52	855	855	255	171.704	171	132	216	199348	14.527	1609.21	1633	701	2566	1868292	398.884	0.0137644	0.320963	0.22997	1.50859
D1211	415843	1249	1363.78	1339.69	1957.52	860	860	255	174.973	174	137	225	203144	14.3681	1302.44	1237	648	2468	1512131	388.074	-0.00537114	-0.131525	0.105622	0.641239
D1211	415850	1249	1360.82	1329.84	1968.37	865	865	255	167.564	167	134	211	194542	13.8307	1146.55	1127	411	2098	1331145	379.729	-0.00646149	-0.157585	0.148528	0.780935
D1211	415857	1249	1350.96	1317.02	1988.08	870	870	255	169.396	169	125	228	196669	16.8406	1502.99	1614	430	2432	1744969	513.427	0.00924637	0.18431	0.20861	1.01055
D1211	415865	1249	1353.92	1319.98	1968.37	875	875	255	176.95	177	139	235	205439	13.5401	1637.01	1597	751	2643	1900564	492.033	6.38E-04	0.0166542	0.222423	1.21072
D1211	415879	1249	1354.9	1334.77	1968.37	885	885	255	177.817	178	128	231	206446	16.6348	2221.93	2318	873	3436	2579663	544.705	0.0289714	0.60194	0.227872	1.51404
D1211	415872	1249	1355.89	1330.82	1968.37	880	880	255	176.681	177	125	233	205127	15.7979	1616.76	1638	587	2537	1877060	430.715	0.0092998	0.206099	0.202416	1.2638
D1211	415886	1249	1348.99	1351.52	1958.51	890	890	255	183.744	184	143	231	213327	13.1363	2253.92	2256	1220	3343	2616798	474.641	0.0185832	0.510382	0.244791	1.86768
D1211	415893	1249	1347.02	1360.39	1948.65	895	895	255	179.981	180	140	222	208958	13.1586	1875.43	1882	547	3179	2177379	638.315	0.0150525	0.405663	0.178891	0.891683
D1211	415900	1249	1353.92	1382.08	1948.65	900	900	255	178.109	177	132	232	206785	13.918	1759.05	1749	733	3252	2042253	504.774	0.0194113	0.487355	0.156659	0.943975
D1211	415907	1249	1350.96	1387.01	1938.8	905	905	255	103.259	149	0	195	119884	76.4809	282.098	334	0	717	327516	228.759	0.0223434	0.0590143	0.109472	0.243354
D1211	415914	1249	1344.06	1374.19	1948.65	910	910	255	103.767	150	0	195	120474	76.6629	563.797	524	0	1790	654568	515.387	0.0440528	0.114224	0.281987	0.481244
D1211	415921	1249	1353.92	1386.02	1948.65	915	915	255	157.686	175	0	225	183073	57.084	1560.31	1673	0	2817	1811525	760.833	0.10849	0.540714	0.352956	1.07001
D1211	415935	1249	1361.8	1396.86	1938.8	925	925	255	153.889	154	124	188	178665	9.85904	1206.8	1226	570	1784	1401094	298.661	0.00675694	0.209521	0.17159	1.1836
D1211	415928	1249	1366.73	1396.86	1938.8	920	920	255	162.356	162	124	202	188495	12.2026	1731.43	1750	731	2666	2010187	424.591	0.0140834	0.369554	0.201399	1.3672
D1211	415942	1249	1354.9	1394.89	1938.8	930	930	255	162.05	161	131	204	188140	12.2737	1571.75	1543	583	2672	1824806	445.627	0.0110901	0.289633	0.192623	1.13933
D1211	415949	1249	1352.93	1405.74	1919.08	935	935	255	152.024	152	125	184	176500	9.60394	759.528	717	272	2006	881812	363.125	-0.00827325	-0.264105	0.00587274	0.0244239
D1211	415956	1249	1343.08	1389.96	1929.92	940	940	255	172.069	171	125	228	199772	16.7221	1653.85	1672	584	2672	1920122	611.181	0.00702091	0.143481	0.158141	0.738991
D1211	415963	1249	1345.05	1402.78	1929.92	945	945	255	167.444	167	125	220	194402	13.9484	1509.65	1542	420	2682	1752702	590.461	0.00747327	0.178094	0.154758	0.685295
D1211	415970	1249	1348.99	1410.66	1929.92	950	950	255	164.466	164	126	206	190945	13.9627	1582.96	1588	671	2678	1837812	441.288	0.0187266	0.433052	0.23984	1.38782
D1211	415977	1249	1352.93	1422.49	1910.21	955	955	255	173.474	174	130	233	201403	15.6384	1577.93	1622	372	2615	1831974	599.466	0.00530033	0.116971	0.195228	0.859893
D1211	415991	1249	1364.76	1454.03	1900.35	965	965	255	170.954	171	119	220	198478	16.8217	1319.85	1419	265	2449	1532349	684.541	0.0196371	0.391446	0.142572	0.481178
D1211	415984	1249	1354.9	1439.25	1900.35	960	960	255	162.398	162	131	209	188544	13.2777	1210.63	1196	462	2131	1405544	335.97	0.00495221	0.120543	0.1867	1.13382
D1211	415998	1249	1365.75	1457.98	1880.64	970	970	255	161.472	160	130	208	187469	13.494	1440.18	1554	405	2579	1672050	538.602	-0.00238001	-0.0570951	0.106574	0.515051
D1211	416005	1249	1383.49	1488.53	1831.36	975	975	255	162.694	163	120	201	188888	13.557	1384.02	1541	353	2252	1606844	530.905	0.0141447	0.334758	0.14978	0.679196
D1211	416012	1249	1395.32	1494.45	1821.5	980	980	255	161.655	160	117	213	187682	18.2425	1354.92	1437	284	2527	1573064	619.31	0.0142124	0.248357	0.0996112	0.396374
D1211	416019	1249	1400.25	1499.38	1821.5	985	985	255	173.069	174	130	213	200933	12.776	1730.51	1834	868	2354	2009126	361.815	0.0265021	0.699478	0.176872	1.43763
D1211	416026	1249	1402.22	1504.3	1821.5	990	990	255	171.501	172	141	220	199113	11.1807	1568.44	1752	481	2252	1820956	447.45	0.0206185	0.619755	0.154696	0.939214
D1211	416033	1249	1416.02	1528.95	1791.93	995	995	255	165.863	166	132	199	192567	10.9993	1634.3	1730	552	2300	1897417	407.218	0.0153808	0.456838	0.172798	1.18263
D1211	416040	1249	1407.15	1524.02	1791.93	1000	1000	255	174.219	175	124	232	202268	15.8383	1529.57	1580	408	2755	1775836	646.534	0.0136064	0.295319	0.133251	0.556358
D1211	415672	1249	1398.27	1291.4	1935.84	745	745	255	169.034	168	128	212	196249	13.4703	2031.88	2089	780	3518	2359018	758.112	0.0114055	0.28302	0.132772	0.62829
D1211	415689	1249	1406.16	1297.31	1955.55	750	750	255	167.66	168	123	225	194653	15.8433	2209.55	2410	622	3398	2565282	685.462	0.0589827	1.17883	0.164608	0.911215
D1211	415703	1249	1368.7	1293.37	1955.55	760	760	255	172.165	172	132	221	199883	17.3284	1738.35	1696	543	3489	2018223	674.799	0.0239525	0.464823	0.346394	1.32553
D1211	415696	1249	1374.62	1291.4	1955.55	755	755	255	174.563	174	139	222	202668	11.5285	1825.37	1845	812	2803	2119255	408.296	0.0221469	0.656159	0.265531	1.87607
D1211	415710	1249	1364.76	1304.21	1955.55	765	765	255	162.962	163	126	207	189199	14.0065	1653.15	1803	332	2690	1919304	640.064	0.0111835	0.257357	0.207701	0.888377
D1211	415717	1249	1366.73	1311.11	1935.84	770	770	255	177.01	176	147	216	205509	10.6458	1712.51	1770	846	2544	1988222	375.167	0.00680919	0.224905	0.121498	0.989026
D1211	415724	1249	1364.76	1311.11	1935.84	775	775	255	168.641	169	134	202	195792	10.9584	1568.59	1649	538	2391	1821135	426.904	0.00975835	0.297445	0.168494	1.05966
D1211	415731	1249	1377.57	1319	1935.84	780	780	255	183.127	183	138	239	212611	16.1738	1985.13	1974	1034	2842	2304734	409.149	0.0333491	0.730815	0.197875	1.60294
D1211	415738	1249	1386.45	1320.97	1945.7	785	785	255	164.172	162	128	220	190604	16.5321	1182.89	1184	287	2382	1373335	614.012	0.00903435	0.177825	0.0810166	0.288762
D12111	416055	1249	1426.86	1548.66	1752.5	1005	1005		163.252	163	128	204	189536	9.77581	1237.96	1291	602	1639	1437276	218.305	0.0249504	0.81304	0.18524	1.77256
D12111	416509	1249	1457.42	1548.66	1752.5	1010	1010		159.392	159	119	196	185054	11.3508	934.729	924	465	1514	1085220	234.754	0.00971477	0.270212	0.150473	1.04156
D12111	416516	1249	1459.39	1555.56	1722.93	1015	1015		153.432	153	126	198	178134	8.98355	655.955	636	261	1231	761564	224.058	0.00592946	0.201347	0.0856041	0.461707
D12111	416524	1249	1477.13	1551.62	1722.93	1020	1020		158.869	159	119	202	184447	9.99604	819.136	803	417	1302	951017	208.567	0.0100367	0.31586	0.139358	0.960753
D12111	416531	1249	1486.99	1553.59	1713.07	1025	1025		163.818	163	126	207	190193	11.1139	1002.3	1015	529	1464	1163674	207.204	0.010788	0.314635	0.206051	1.65288
D12111	416538	1249	1467.27	1557.53	1713.07	1030	1030		162.955	163	114	215	189191	12.4941	692.122	710	236	1186	803554	194.158	0.0118011	0.304242	0.130163	0.821116
D12111	416545	1249	1458.4	1567.39	1713.07	1035	1035		160.582	160	124	195	186436	9.57882	858.779	834	509	1404	997042	181.572	0.00896228	0.297823	0.173827	1.4008
D12111	416559	1249	1452.49	1583.16	1713.07	1045	1045		151.646	151	114	185	176061	8.53136	776.812	786	345	1212	901879	190.603	0.00704625	0.248743	0.140196	1.00225
D12111	416552	1249	1455.44	1582.17	1713.07	1040	1040		155.153	155	125	189	180133	10.4643	914.309	933	484	1258	1061513	155.812	0.00858581	0.252436	0.151033	1.53994
D12111	416566	1249	1446.57	1609.77	1683.5	1050	1050		154.539	154	127	189	179420	9.30705	804.531	766	298	1569	934060	285.945	0.00867798	0.285708	0.13941	0.688501
D12111	416573	1249	1436.72	1611.74	1683.5	1055	1055		158.867	159	134	192	184445	9.21597	1111.74	1157	382	1725	1290725	343.4	0.0156672	0.53182	0.194224	1.05305
D12111	416580	1249	1432.77	1609.77	1683.5	1060	1060		160.375	160	134	194	186195	9.56791	990.885	957	363	1787	1150417	329.263	0.0157276	0.519079	0.259224	1.23903
D12111	416587	1249	1429.82	1617.66	1703.22	1065	1065		162.605	163	114	206	188784	13.3508	1510.1	1568	454	2259	1753222	429.542	0.0355826	0.836965	0.330767	1.74763
D12111	416595	1249	1415.03	1629.49	1713.07	1070	1070		156.266	156	124	211	181425	11.4332	1203.53	1229	342	2120	1397295	437.484	0.0181649	0.487689	0.277698	1.19583
D12111	416602	1249	1406.16	1642.3	1713.07	1075	1075		155.876	156	121	191	180972	10.4997	1065.19	1032	233	2300	1236683	491.703	0.0163298	0.477067	0.278353	0.943406
D12111	416609	1249	1405.17	1638.36	1722.93	1080	1080		154.28	154	119	192	179119	10.7543	1204.96	1216	482	1964	1398960	340.365	0.0262151	0.732942	0.230275	1.32527
D12111	416623	1249	1393.35	1653.14	1722.93	1090	1090		140.367	140	117	167	162966	7.58956	667.589	620	231	1538	775071	283.247	-6.32e-05	-0.00233621	0.0752745	0.329991
D12111	416616	1249	1396.3	1642.3	1722.93	1085	1085		150.772	150	119	192	175046	9.48713	1102.45	1080	482	1980	1279947	337.018	0.0210676	0.655806	0.202016	1.09954
D12111	416630	1249	1384.47	1662.01	1722.93	1095	1095		141.288	141	112	173	164035	7.61498	599.168	540	200	1440	695634	295.621	0.00414725	0.15326	0.121526	0.439241
D12112	416048	1249	1400.25	1523.03	1791.93	1005	1005		165.433	166	118	205	192068	13.3771	1191.66	1164	327	2051	1383516	481.905	0.00697696	0.171371	0.210794	0.861013
D12112	416438	1249	1400.25	1533.87	1762.36	1010	1010		164.233	163	126	228	190675	11.6745	1084.8	1103	508	1551	1259456	221.341	0.0135924	0.377297	0.243701	1.9207
D12112	416445	1249	1403.2	1549.65	1742.64	1015	1015		163.214	163	128	211	189491	11.9374	1142.65	1169	411	1810	1326622	340.88	0.00881442	0.238923	0.20457	1.13856
D12112	416452	1249	1407.15	1550.63	1732.79	1020	1020		162.037	162	117	209	188125	13.3946	867.252	851	227	1872	1006879	405.566	0.00565936	0.136154	0.185706	0.669828
D12112	416459	1249	1410.1	1548.66	1732.79	1025	1025		159.182	158	125	205	184810	11.8427	703.733	658	191	1533	817034	361.475	0.00161294	0.0432904	0.1418	0.483554
D12112	416466	1249	1407.15	1555.56	1722.93	1030	1030		155.512	154	120	209	180550	13.8726	888.302	813	244	1926	1031319	453.256	9.74E-04	0.0218194	0.111329	0.392657
D12112	416473	1249	1407.15	1560.49	1732.79	1035	1035		163.612	163	129	202	189954	11.5693	1099.24	1135	353	1896	1276221	353.545	0.0143732	0.400771	0.215227	1.10133
D12112	416487	1249	1385.46	1543.73	1764.33	1045	1045		152.166	152	122	187	176665	10.0883	696.121	724	321	1023	808196	158.664	-0.00257035	-0.0777393	0.134608	1.04103
D12112	416480	1249	1401.23	1548.66	1734.76	1040	1040		169.575	169	131	215	196877	13.6723	897.823	889	354	1516	1042373	275.339	0.0107163	0.263006	0.210263	1.13302
D12112	416494	1249	1377.57	1560.49	1764.33	1050	1050		149.739	149	122	176	173847	8.92777	658.304	670	295	976	764291	162.728	3.36E-04	0.011257	0.117356	0.849781
D12112	416501	1249	1359.83	1558.52	1764.33	1055	1055		146.496	146	121	182	170082	8.13508	698.593	731	321	1006	811067	180.758	0.00594321	0.212785	0.145494	0.981771
D1212	416063	1249	1431.79	1326.88	1925.98	750	750	250	162.882	162	119	213	189106	14.1937	1532.11	1559	651	2353	1778775	392.714	0.0196853	0.44308	0.165515	1.10805
D1212	416070	1249	1432.77	1328.85	1925.98	755	755	250	159.432	159	127	200	185100	12.1295	1231.35	1207	511	2277	1429599	338.718	0.0206106	0.530875	0.177871	1.09795
D1212	416077	1249	1430.8	1336.74	1925.98	760	760	250	157.231	156	122	215	182545	13.7492	1656.89	1828	444	2896	1923645	633.755	0.0129825	0.293121	0.167639	0.750702
D1212	416084	1249	1429.82	1352.51	1906.27	765	765	250	157.148	156	123	196	182449	11.2837	1732.8	1712	615	3180	2011775	578.153	0.0195331	0.53365	0.279419	1.30911
D1212	416091	1249	1432.77	1347.58	1906.27	770	770	250	167.622	168	136	204	194609	10.8445	1780.19	1855	728	2842	2066797	498.565	0.0335676	1.004	0.290017	1.60547
D1212	416098	1249	1436.72	1350.54	1906.27	775	775	250	164.767	165	132	211	191294	11.9252	1614.26	1649	561	2388	1874152	403.787	0.0238703	0.644238	0.229699	1.49352
D1212	416105	1249	1441.64	1363.35	1896.41	780	780	250	161.781	161	129	201	187828	11.8509	1304.89	1311	500	2171	1514982	339.095	0.0101047	0.273128	0.156205	1.03979
D1212	416113	1249	1432.77	1382.08	1896.41	785	785	250	148.036	148	115	181	171870	10.1269	941.955	1031	270	1936	1093610	438.088	0.00578031	0.168023	0.173413	0.63552
D1212	416127	1249	1365.75	1427.42	1876.7	795	795	250	143.861	143	114	179	167023	9.25895	858.393	887	314	1502	996594	264.674	-0.00225675	-0.0702874	0.114012	0.663842
D1212	416120	1249	1395.32	1406.72	1876.7	790	790	250	152.443	152	122	202	176986	10.079	927.469	931	371	1534	1076792	239.831	0.00944662	0.283082	0.208261	1.33312
D1212	416134	1249	1352.93	1447.13	1876.7	800	800	250	139.425	139	111	178	161873	10.1294	730.338	684	280	1346	847922	262.111	0.00349799	0.0959601	0.0735472	0.38178
D1212	416141	1249	1363.78	1461.92	1876.7	805	805	250	142.666	142	103	187	165635	12.0916	912.054	780	272	2054	1058895	466.016	0.00483075	0.113445	0.0853497	0.30781
D1212	416148	1249	1348.99	1492.48	1856.98	810	810	250	148.709	149	124	182	172651	8.67058	1436.25	1450	812	1983	1667482	232.029	0.0136559	0.462114	0.171987	1.81673
D1212	416155	1249	1340.12	1514.16	1856.98	815	815	250	143.754	143	116	198	166898	12.2099	1310.99	1118	453	3211	1522055	578.112	0.0100683	0.234714	0.167798	0.651681
D1212	416162	1249	1333.22	1533.87	1856.98	820	820	250	144.964	144	114	201	168303	11.5586	1462.21	1531	468	2865	1697631	509.159	0.0186404	0.459007	0.124592	0.63633
D1212	416169	1249	1317.45	1548.66	1856.98	825	825	250	144.893	143	108	193	168221	15.6231	1214.19	891	244	3235	1409673	823.6	0.0225899	0.409753	0.162592	0.412356
D1212	416183	1249	1326.32	1548.66	1827.41	835	835	250	143.32	143	112	179	166395	10.6764	1309.52	1327	464	2405	1520347	372.936	0.0148041	0.391663	0.147264	0.901443
D1212	416176	1249	1323.36	1547.67	1827.41	830	830	250	149.374	149	124	180	173423	10.2683	1495.89	1524	327	2789	1736730	734.591	0.0168271	0.481469	0.1651	0.577122
D1212	416190	1249	1304.63	1558.52	1827.41	840	840	250	148.531	148	118	185	172444	11.3787	1663.5	1685	497	2905	1931325	552.251	0.030252	0.766591	0.269741	1.27982
D1212	416197	1249	1282.95	1568.37	1827.41	845	845	250	141.712	141	111	179	164528	11.9745	1072.79	1089	298	1956	1245514	441.656	0.00675961	0.158919	0.0597462	0.273886
D1212	416204	1249	1272.11	1577.24	1827.41	850	850	250	144.878	145	118	184	168203	10.499	1234.17	1264	342	2153	1432870	422.799	0.0235593	0.635229	0.247038	1.15653
D1212	416211	1249	1270.13	1580.2	1817.56	855	855	250	149.732	149	117	191	173839	10.1339	1361.39	1332	540	2272	1580573	409.605	0.0246248	0.710191	0.219104	1.19469
D1212	416218	1249	1268.16	1583.16	1817.56	860	860	250	150.401	151	126	181	174615	9.16199	1808.16	1817	969	2474	2099277	293.094	0.0265968	0.850588	0.26889	2.61464
D1212	416225	1249	1266.19	1586.12	1817.56	865	865	250	145.953	145	118	179	169451	9.49612	1520.55	1493	703	2500	1765361	402.874	0.0177083	0.534872	0.19531	1.2334
D1212	416239	1249	1268.16	1596.96	1817.56	875	875	250	146.665	146	114	204	170278	11.6096	1563.98	1517	605	2700	1815779	491.231	0.0189497	0.469882	0.150099	0.831033
D1212	416232	1249	1273.09	1596.96	1817.56	870	870	250	145.952	145	109	185	169450	12.7533	1426.81	1351	523	3020	1656525	497.291	0.00871939	0.197849	0.103146	0.536541
D1212	416246	1249	1260.28	1594.99	1817.56	880	880	250	140.649	140	104	192	163294	12.9244	1129.64	1041	314	2258	1311509	477.334	0.0106231	0.22878	0.174935	0.704709
D1212	416253	1249	1234.65	1617.66	1796.86	885	885	250	137.263	137	106	181	159362	10.0157	794.424	793	272	1647	922326	330.193	0.00628365	0.171156	0.171978	0.706105
D1212	416260	1249	1211.98	1638.36	1796.86	890	890	250	136.904	137	110	163	158946	8.27691	894.438	869	452	1749	1038443	251.181	0.00984154	0.322395	0.123552	0.783161
D1212	416267	1249	1209.02	1632.44	1796.86	895	895	250	144.583	145	112	182	167861	9.45389	1032.3	868	262	2389	1198504	579.549	0.00786572	0.238711	0.0259362	0.0900602
D1212	416274	1249	1201.14	1651.17	1767.29	900	900	250	146.282	146	120	174	169833	7.81019	1375.49	1420	500	2270	1596948	417.742	0.0148721	0.548933	0.146821	0.843088
D1212	416281	1249	1200.15	1665.96	1767.29	905	905	250	142.162	142	104	188	165050	10.7387	1501.13	1441	475	2581	1742812	508.252	0.0175482	0.456602	0.177917	0.892221
D1212	416295	1249	1228.74	1669.9	1757.43	915	915	250	138.943	138	113	180	161313	10.5154	1166.18	1140	278	2767	1353930	544.362	0.0028347	0.0746995	0.0850765	0.335935
D1212	416288	1249	1217.89	1664.97	1757.43	910	910	250	141.321	141	119	163	164074	7.1299	1389.32	1380	530	2239	1613004	427.515	0.00892212	0.350562	0.156138	0.877772
D1212	416302	1249	1258.31	1678.77	1727.86	920	920	250	147.383	147	116	198	171112	11.7421	1556.91	1708	322	2874	1807571	725.022	0.00965839	0.240138	0.110827	0.428491
D1212	416309	1249	1279.99	1672.86	1727.86	925	925	250	148.995	149	114	201	172983	14.7234	1745.52	1762	254	3560	2026553	956.26	0.0198328	0.393593	0.15643	0.493833
D1212	416316	1249	1303.65	1672.86	1708.14	930	930	250	153.377	153	121	189	178071	11.4856	1608.53	1692	265	3184	1867507	687.508	0.0306722	0.794811	0.198535	0.77512
D1212	416323	1249	1318.43	1676.8	1697.3	935	935	250	153.307	154	122	186	177990	10.9235	1403.76	1538	293	2433	1629763	554.653	0.0293166	0.799456	0.218711	0.908388
D1212	416330	1249	1337.16	1683.7	1666.75	940	940	250	142.126	142	110	179	165008	9.17002	663.941	581	196	1674	770835	380.122	-0.0104581	-0.327607	-0.0219685	-0.0784664
D1212	416337	1249	1359.83	1679.76	1656.89	945	945	250	145.563	145	122	180	168999	9.2828	881.762	796	216	2027	1023726	501.529	-0.011723	-0.372018	-0.0227994	-0.0820399
D1212	416344	1249	1366.73	1659.06	1656.89	950	950	250	165.264	165	125	207	191872	11.5662	1576.98	1613	451	2522	1830868	490.808	0.0282631	0.785477	0.234015	1.21862
D1212	416359	1249	1403.2	1673.84	1626.33	960	960	250	170.335	170	137	218	197759	13.7287	1748.29	1850	479	2708	2029761	551.204	0.0300275	0.723396	0.201301	1.06298
D1212	416352	1249	1381.52	1674.83	1626.33	955	955	250	159.735	159	120	208	185452	14.2499	1321.39	1411	247	2501	1534137	667.909	0.00355655	0.0794522	0.0926415	0.335484
D1212	416366	1249	1412.07	1679.76	1615.49	965	965	250	167.854	168	129	214	194878	13.4825	1447.1	1453	473	2511	1680084	507.501	0.0203021	0.495452	0.172963	0.840933
D1212	416373	1249	1419.96	1682.71	1615.49	970	970	250	160.631	160	122	196	186493	10.9477	1099.18	1068	229	2182	1276152	594.437	0.00241313	0.0706434	0.094332	0.31879
D1212	416380	1249	1440.66	1700.46	1566.21	975	975	250	163.953	164	138	204	190349	10.4904	922.55	911	275	1781	1071080	375.57	0.00543328	0.168914	0.0466862	0.219129
D1212	416387	1249	1453.47	1701.44	1535.65	980	980	250	167.545	167	127	211	194520	11.4983	1056.71	1130	341	1708	1226838	357.402	9.55E-04	0.0277975	0.080976	0.442964
D1212	416394	1249	1460.37	1691.58	1535.65	985	985	250	170.96	171	132	205	198484	10.4557	1054.34	1109	425	1864	1224087	343.057	0.00555834	0.180762	0.0579437	0.336657
D1212	416401	1249	1472.2	1694.54	1535.65	990	990	250	174.885	175	144	214	203042	10.9106	1323.74	1464	418	1936	1536863	418.227	0.0140472	0.444086	0.120724	0.681893
D1212	416408	1249	1482.06	1696.51	1535.65	995	995	250	176.581	176	148	224	205010	11.7656	1202.31	1167	380	2251	1395886	517.095	0.00974693	0.289745	0.116129	0.483842
D1212	415679	1249	1430.8	1324.91	1925.98	745	745	250	159.628	159	128	197	185328	10.9119	1396.62	1336	840	2292	1621476	303.001	0.00556595	0.161945	0.0570313	0.497382
D12121	416423	1249	1469.24	1700.46	1516.92	1000	1000		181.183	181	142	232	210354	14.6063	1636.33	1651	1043	2369	1899783	294.686	0.0181794	0.442957	0.155089	1.49111
D12121	416641	1249	1471.21	1694.54	1497.21	1005	1005		170.034	170	138	198	197409	10.6817	898.661	978	316	1286	1043345	248.906	0.0108011	0.340194	0.109558	0.712989
D12121	416655	1249	1476.14	1699.47	1487.35	1015	1015		168.049	168	140	205	195105	10.0795	805.212	798	477	1195	934851	153.984	0.00911679	0.30125	0.117484	1.09951
D12121	416648	1249	1470.23	1696.51	1487.35	1010	1010		160.121	160	127	199	185900	11.4306	492.469	479	206	930	571756	143.793	-0.000831	-0.0233016	0.036995	0.244363
D12121	416662	1249	1478.11	1699.47	1467.64	1020	1020		165.679	165	139	200	192353	10.7645	765.136	769	413	1164	888323	150.164	0.00926375	0.282542	0.106307	0.979237
D12121	416669	1249	1494.87	1700.46	1467.64	1025	1025		167.929	168	137	203	194966	10.0758	1021.42	1039	552	1351	1185864	156.386	0.0104095	0.343408	0.20349	2.20868
D12121	416676	1249	1491.91	1678.77	1487.35	1030	1030		175.959	175	138	223	204288	12.5154	538.409	554	236	810	625093	122.201	0.00872466	0.243205	0.0800894	0.653406
D12121	416683	1249	1508.67	1684.68	1467.64	1035	1035		171.452	171	140	210	199056	10.1756	605.701	607	347	923	703219	117.034	0.00904684	0.302133	0.123881	1.14094
D12121	416690	1249	1521.48	1688.63	1447.92	1040	1040		167.397	167	134	207	194348	11.2969	661.787	635	305	1187	768335	200.83	0.00198861	0.058817	0.116715	0.688819
D12121	416697	1249	1529.37	1675.81	1438.07	1045	1045		175.286	175	137	221	203507	10.179	811.409	775	381	1467	942046	245.718	0.00911086	0.31095	0.164485	0.93288
D12122	416430	1249	1492.9	1705.38	1477.49	1000	1000		212.01	210	159	290	246144	20.687	1648.38	1663	848	2323	1913771	327.263	0.0131453	0.265942	0.143621	1.2651
D12122	416705	1249	1505.71	1702.43	1477.49	1005	1005		176.475	176	144	209	204888	10.3895	1020.4	999	583	1543	1184690	194.186	0.00688559	0.232317	0.137025	1.26653
D12122	416719	1249	1519.51	1700.46	1457.78	1015	1015		172.284	172	138	222	200022	9.39223	1002.98	1013	717	1266	1164459	113.722	0.00517785	0.188979	0.105591	1.68465
D12122	416712	1249	1510.64	1702.43	1477.49	1010	1010		169.398	169	122	232	196671	12.0596	893.132	895	545	1264	1036926	134.346	0.0038069	0.106544	0.0902048	1.10013
D12122	416726	1249	1525.43	1692.57	1447.92	1020	1020		174.065	174	142	217	202090	10.4684	1040.73	1070	685	1331	1208293	129.712	0.00567046	0.187511	0.104566	1.51911
D12122	416733	1249	1531.34	1687.64	1447.92	1025	1025		183.083	182	146	227	212559	13.2836	1232.99	1301	658	1587	1431503	209.422	0.00438124	0.120243	0.124929	1.30769
D12122	416740	1249	1529.37	1681.73	1447.92	1030	1030		183.428	183	129	244	212960	14.1323	1267.54	1283	821	1672	1471611	167.859	0.0114466	0.293778	0.15811	2.06184
D12122	416747	1249	1544.16	1683.7	1438.07	1035	1035		178.315	177	148	232	207024	11.6334	1155.73	1156	658	1686	1341808	203.858	0.0105537	0.320153	0.139036	1.38404
D12122	416754	1249	1548.1	1687.64	1417.37	1040	1040		194.097	194	143	247	225347	15.7651	1455.17	1467	997	1858	1689453	145.403	0.0122345	0.297617	0.139955	2.45737
D12122	416761	1249	1557.96	1679.76	1397.65	1045	1045		226.91	224	174	307	263442	23.0145	1123.94	1121	631	1425	1304890	139.154	0.0145477	0.282751	0.0997418	1.46508
D12122	416775	1249	1566.83	1674.83	1368.08	1055	1055		254.021	252	196	340	294918	25.6942	872.308	834	621	1320	1012750	118.584	0.0133061	0.259642	0.074176	1.01593
D12122	416768	1249	1559.93	1681.73	1387.8	1050	1050		237.33	236	164	318	275540	24.655	897.041	876	581	1282	1041465	126.286	0.015071	0.285841	0.085788	1.12245
D122	293028	1249	1597.44	1272.88	1866.1	505	505	230	151.641	151	126	185	176055	8.36275	679.064	707	400	896	788393	107.125	0.00436583	0.157642	0.141294	1.56954
D122	293292	1249	1595.58	1271.95	1892.14	510	510	230	156.629	156	117	211	181846	11.3149	939.665	866	342	1783	1090951	360.745	0.0249691	0.674441	0.168428	0.750958
D122	293299	1249	1587.21	1274.74	1894	515	515	230	146.868	147	117	192	170514	9.65923	778.365	763	325	1375	903682	175.688	0.0129404	0.388491	0.112718	0.897594
D122	293306	1249	1582.56	1284.04	1899.58	520	520	230	155.001	154	126	195	179956	10.618	988.944	969	432	1669	1148164	298.353	0.0315945	0.894175	0.175781	0.991098
D122	293313	1249	1575.12	1284.04	1905.15	525	525	230	153.159	153	117	188	177818	10.7706	756.004	755	384	1147	877721	182.595	0.0233082	0.647795	0.161652	1.15232
D122	293327	1249	1562.1	1302.63	1908.87	535	535	230	148.089	148	122	190	171931	9.88223	894.867	858	559	1477	1038941	199.189	0.0191911	0.564342	0.151766	1.18395
D122	293320	1249	1569.54	1284.04	1907.94	530	530	230	154.098	154	123	192	178908	9.33942	857.075	875	495	1119	995064	123.828	0.0221809	0.716075	0.134879	1.64523
D122	293334	1249	1553.73	1312.86	1900.51	540	540	230	152.312	152	116	191	176834	10.5747	1011.99	1031	582	1474	1174919	170.846	0.0161422	0.457621	0.181734	1.82187
D122	293341	1249	1533.28	1312.86	1905.15	545	545	230	148.7	149	119	181	172641	10.4133	877.101	913	499	1339	1018314	178.841	0.0222973	0.622912	0.169224	1.41963
D122	293348	1249	1526.77	1323.09	1905.15	550	550	230	155.095	155	128	184	180065	8.546	1034.03	1046	567	1520	1200511	207.961	0.0254569	0.901057	0.143339	1.24673
D122	293355	1249	1525.84	1314.72	1920.03	555	555	230	159.535	159	127	198	185220	10.1797	1311.19	1340	634	2083	1522292	344.158	0.0384834	1.16151	0.231102	1.43037
D122	293362	1249	1518.4	1334.25	1925.61	560	560	230	144.568	143	114	196	167843	12.1224	676.619	643	270	1445	785555	219.573	-0.00606463	-0.145532	0.0623852	0.361906
D122	293369	1249	1489.58	1369.58	1929.33	565	565	230	155.637	155	123	201	180694	11.7857	1103.37	1045	421	2536	1281018	397.092	0.0120779	0.315183	0.134114	0.657174
D122	293383	1249	1413.33	1415.14	1938.63	575	575	230	152.002	152	117	199	176474	12.485	1379.18	1343	744	2163	1601223	311.066	0.0284735	0.67412	0.145091	1.12356
D122	293376	1249	1453.32	1404.91	1933.05	570	570	230	155.643	155	122	208	180701	12.4877	1236.3	1210	489	2251	1435347	361.026	0.0312196	0.754662	0.178543	1.03756
D122	293390	1249	1378	1417	1941.42	580	580	230	146.86	144	107	214	170504	18.0799	1358.27	1279	479	2715	1576956	536.866	0.0206726	0.329037	0.114177	0.518532
D122	293397	1249	1367.77	1437.46	1931.19	585	585	230	152.585	153	113	196	177151	14.3451	1506.16	1539	681	2395	1748646	374.039	0.0338439	0.696409	0.17265	1.18572
D122	293404	1249	1354.76	1458.84	1925.61	590	590	230	150.832	151	123	188	175116	11.3152	1476.66	1467	700	2202	1714407	349.849	0.0311858	0.806274	0.205043	1.4364
D122	293411	1249	1365.91	1471.86	1913.52	595	595	230	144.028	143	114	201	167216	12.3646	843.227	853	414	1377	978987	208.962	0.0122143	0.281121	0.177917	1.21902
D122	293418	1249	1332.44	1497.89	1905.15	600	600	230	132.293	132	109	160	153592	7.61217	579.831	513	241	1254	673184	239.578	-0.00387715	-0.135287	0.0114899	0.0549842
D122	293425	1249	1305.48	1513.7	1889.35	605	605	230	145.944	146	121	175	169441	9.33659	1466.51	1501	778	2240	1702619	312.244	0.0117571	0.363288	0.231924	1.76841
D122	293439	1249	1245.97	1547.17	1875.4	615	615	230	159.174	158	129	205	184801	12.0979	1932.87	2014	679	3256	2244062	588.274	0.033714	0.858225	0.207625	1.1298
D122	293432	1249	1263.64	1525.79	1880.05	610	610	230	147.724	147	111	191	171507	13.0298	1259.49	1179	508	2392	1462263	461.927	0.00963709	0.216432	0.139186	0.66627
D122	293446	1249	1247.83	1557.4	1869.82	620	620	230	153.151	153	124	212	177808	10.0064	1454.18	1442	387	2687	1688303	642.927	0.0145437	0.438809	0.168091	0.650961
D122	293453	1249	1237.6	1570.42	1866.1	625	625	230	161.918	161	130	203	187987	11.3216	1939.98	1953	686	3305	2252318	623.125	0.0300268	0.83383	0.199438	1.03534
D122	293460	1249	1232.02	1574.14	1870.75	630	630	230	151.755	151	115	202	176187	12.0582	1453.49	1435	531	2430	1687501	456.987	0.0126315	0.313974	0.143214	0.796886
D122	293467	1249	1225.51	1566.7	1870.75	635	635	230	158.019	157	128	192	183460	10.4598	1753.14	1889	673	2687	2035394	447.595	0.0168035	0.499317	0.0993583	0.707988
D122	293474	1249	1196.69	1561.12	1875.4	640	640	230	156.065	155	118	202	181191	13.772	1691.05	1706	629	2652	1963304	603.676	0.0101716	0.22821	0.0683925	0.35864
D122	293481	1249	1181.81	1568.56	1875.4	645	645	230	165.526	165	132	205	192176	12.3403	2218.19	2236	1191	3205	2575318	454.02	0.0274532	0.716809	0.11368	0.997419
D122	293495	1249	1185.53	1589.94	1864.24	655	655	230	150.802	151	123	183	175081	9.26639	1665.2	1640	767	2656	1933299	392.786	0.0158189	0.506857	0.148814	1.09834
D122	293488	1249	1192.04	1574.14	1880.98	650	650	230	147.745	147	113	190	171532	10.9116	1606.41	1573	516	2877	1865042	677.146	0.00974873	0.261451	0.1066	0.457059
D122	293502	1249	1172.51	1608.54	1855.88	660	660	230	151.227	151	121	191	175574	11.0956	1719.94	1700	730	2912	1996853	602.752	0.0127741	0.343814	0.0866423	0.455038
D122	293509	1249	1163.22	1622.49	1850.3	665	665	230	152.212	152	117	207	176718	13.7704	1876.2	1925	765	3831	2178273	638.431	0.0119768	0.261638	0.0972913	0.521133
D122	293516	1249	1154.85	1629.93	1833.56	670	670	230	153.972	153	120	205	178761	13.8952	1921.5	1938	820	3297	2230860	542.396	0.00320864	0.0708821	0.114009	0.725109
D122	416799	1249	1065.82	1684.96	1767.54	680	680	230	171.001	171	127	224	198532	13.1558	2552.76	2729	888	4114	2963751	749.364	0.0443563	1.10412	0.206623	1.16668
D122	416792	1249	1112.15	1658.34	1806.97	675	675	230	156.584	157	131	191	181794	10.5597	1786.88	1808	670	2673	2074567	460.381	0.0219282	0.63637	0.265149	1.62688
D122	416807	1249	1021.47	1711.57	1727.13	685	685	230	147.539	147	117	196	171293	11.3344	912.815	838	338	1886	1059778	366.772	0.0103807	0.267474	0.198373	0.82396
D122	416814	1249	1008.65	1706.64	1736.98	690	690	230	153.419	153	126	184	178119	9.03559	1697.49	1697	757	2681	1970789	391.193	0.0179136	0.597617	0.176473	1.3018
D122	416821	1249	1000.77	1716.5	1736.98	695	695	230	143.81	143	118	179	166963	10.3698	1383.61	1428	549	2583	1606370	376.905	0.00499945	0.137976	0.0774455	0.527731
D122	416828	1249	964.296	1731.28	1696.57	700	700	230	155.295	155	123	192	180297	10.611	1856.01	1806	748	3583	2154831	540.411	0.0277551	0.790462	0.226848	1.27008
D122	416835	1249	955.425	1736.21	1676.86	705	705	230	161.283	161	122	200	187249	11.2137	2282.62	2311	798	3615	2650126	637.708	0.0445453	1.22671	0.288416	1.60253
D122	416842	1249	941.625	1751	1676.86	710	710	230	157.432	157	123	203	182779	11.9321	2276.86	2279	1015	3879	2643438	578.116	0.0197528	0.511142	0.10663	0.758978
D122	416849	1249	933.74	1759.87	1666.01	715	715	230	159.878	159	126	196	185618	9.85641	2363.26	2377	1220	3443	2743741	506.214	0.0215252	0.683593	0.143868	1.17434
D122	416863	1249	935.711	1773.67	1666.01	725	725	230	165.115	165	125	207	191698	11.1575	3237.01	3321	1384	4662	3758170	672.022	0.0287447	0.826987	0.168878	1.39186
D122	416856	1249	939.654	1765.78	1666.01	720	720	230	158.445	157	132	196	183955	10.5133	2455.09	2300	1236	4709	2850356	704.212	0.0168517	0.499524	0.131391	0.809744
D122	416870	1249	911.069	1769.73	1675.87	730	730	230	156.904	156	121	204	182166	14.1221	2465.74	2458	756	4618	2862729	1005.66	0.0262458	0.568294	0.146935	0.628218
D122	416877	1249	904.169	1770.71	1656.16	735	735	230	166.274	166	129	207	193044	13.4609	3592.07	3794	1543	5315	4170397	989.843	0.0253925	0.61178	0.173689	1.07406
D1221	416884	1249	873.613	1779.58	1656.16	740	740		151.447	151	120	192	175830	10.797	2173.32	2208	1144	2958	2523220	374.51	0.0289571	0.789489	0.160791	1.60767
D1221	416901	1249	852.914	1780.57	1656.16	745	745		145.686	146	116	178	169142	10.3872	1809.75	1937	631	2746	2101114	568.648	0.0208814	0.573769	0.172921	0.938391
D1221	416908	1249	842.071	1774.65	1636.44	750	750		144.786	144	113	186	168097	10.9621	1749.79	1766	871	2566	2031504	392.996	0.0219908	0.568404	0.191521	1.43134
D1221	416915	1249	826.3	1769.73	1636.44	755	755		142.68	143	115	174	165652	7.74877	1738	1768	857	2502	2017818	337.353	0.0194101	0.701199	0.201051	1.72481
D1221	416922	1249	815.457	1781.55	1616.73	760	760		144.513	144	119	184	167780	8.77054	1928.59	2023	615	2969	2239097	518.564	0.0204791	0.661329	0.225326	1.36782
D1221	416929	1249	805.601	1789.44	1616.73	765	765		140.54	140	116	179	163167	8.53423	1410.81	1264	437	3354	1637954	713.843	0.0098435	0.321041	0.154244	0.528211
D1221	416943	1249	770.116	1768.74	1597.02	775	775		143.562	143	119	175	166676	7.85086	1840.9	1856	975	2493	2137282	287.4	0.0130254	0.470246	0.131361	1.48744
D1221	416936	1249	785.887	1778.6	1597.02	770	770		145.92	146	122	176	169413	8.04843	2217.24	2238	1070	3207	2574221	438.928	0.0242827	0.85963	0.222559	1.83918
D1221	416951	1249	753.359	1769.73	1597.02	780	780		140.857	141	112	188	163535	9.52864	1637.02	1667	584	2781	1900582	544.376	0.0112731	0.329572	0.171027	0.878381
D1221	416958	1249	743.502	1762.83	1597.02	785	785		136.463	136	114	169	158433	7.32771	1308.9	1329	352	2256	1519631	413.953	0.00951969	0.351223	0.192344	1.02015
D1221	416965	1249	736.603	1765.78	1587.16	790	790		142.051	141	120	182	164921	8.25875	1540.47	1542	690	2221	1788486	387.955	0.019977	0.673751	0.184238	1.2355
D1221	416972	1249	728.717	1773.67	1567.44	795	795		138.599	138	116	161	160913	7.49223	1264	1302	649	1692	1467507	264.62	0.014788	0.539153	0.196711	1.57034
D1221	416980	1249	722.803	1783.52	1567.44	800	800		139.475	139	117	170	161930	8.73447	1242.16	1140	523	2579	1442150	472.599	0.0111773	0.35302	0.141385	0.651157
D1221	416987	1249	709.989	1791.41	1537.87	805	805		135.266	135	110	170	157044	8.28599	1125.65	1115	574	1775	1306874	254.309	0.00722531	0.23421	0.155182	1.18922
D1221	416994	1249	704.075	1793.38	1537.87	810	810		136.464	136	115	161	158435	6.7325	1427.46	1435	537	2138	1657278	382.468	0.00740252	0.297885	0.176859	1.12176
D1221	417001	1249	698.161	1795.35	1537.87	815	815		133.09	133	102	162	154517	7.70707	859.582	781	350	1971	997975	321.726	0.00477699	0.164199	0.127593	0.604652
D1221	417015	1249	676.476	1811.12	1478.73	825	825		140.326	140	111	184	162918	9.8468	1949.78	1941	885	3003	2263692	478.104	0.017315	0.48511	0.17992	1.24371
D1221	417008	1249	691.261	1804.22	1508.3	820	820		137.928	137	115	174	160134	8.38749	1602.68	1495	451	3173	1860711	608.13	0.0123594	0.401525	0.194683	0.858927
D1221	417022	1249	665.633	1802.25	1478.73	830	830		136.5	136	116	170	158477	7.95874	1531.19	1514	400	2680	1777711	573.769	0.0130579	0.442138	0.183421	0.82724
D1221	417029	1249	663.662	1821.97	1468.88	835	835		134.688	134	111	166	156373	7.20459	1305.7	1210	544	2674	1515912	503.399	0.00692141	0.257009	0.104393	0.49035
D1221	417036	1249	645.919	1813.1	1468.88	840	840		134.305	134	109	168	155928	8.2926	1415.23	1309	709	2397	1643086	436.388	0.0118591	0.379631	0.163841	0.913091
D1221	417043	1249	631.134	1806.2	1449.16	845	845		136.627	137	110	171	158624	8.26602	1941.66	2021	628	2720	2254269	465.821	0.024565	0.792588	0.253139	1.68401
D1221	417050	1249	616.349	1808.17	1439.31	850	850		129.858	130	111	159	150765	7.21657	1307.38	1354	731	1688	1517864	186.062	0.0133545	0.474278	0.169045	2.03209
D1221	417057	1249	604.521	1800.28	1439.31	855	855		130.271	130	101	160	151245	7.64354	1541.41	1678	621	2315	1789577	438.592	0.0168274	0.564097	0.180518	1.07482
D1221	417071	1249	609.449	1796.34	1408.75	865	865		115.124	120	0	139	133659	24.4764	598.482	612	0	1004	694838	186.236	0.126535	1.05661	0.310035	1.52106
D1221	417064	1249	603.535	1796.34	1419.59	860	860		125.189	125	105	147	145345	5.64574	1115.28	1122	600	1690	1294841	236.309	0.0212098	0.921084	0.172009	1.38533
D1222	416891	1249	916.983	1776.62	1656.16	740	740		161.108	160	131	212	187046	11.9752	2999.81	3092	1592	3964	3482781	491.398	0.0370895	0.962268	0.213763	2.15025
D1222	417081	1249	910.083	1773.67	1656.16	745	745		152.616	152	116	202	177187	14.6823	2266.62	2189	720	4233	2631551	874.109	0.0360254	0.722894	0.219854	0.934698
D1222	417095	1249	881.498	1764.8	1636.44	755	755		148.575	148	109	186	172496	11.5162	2143.92	2097	707	3907	2489095	756.078	0.032582	0.814184	0.258296	1.16414
D1222	417088	1249	896.284	1762.83	1636.44	750	750		151.862	151	113	200	176312	14.5283	2218.43	2230	519	3904	2575593	861.43	0.0345278	0.697736	0.233909	0.97638
D1222	417102	1249	860.799	1762.83	1626.59	760	760		150.688	150	126	190	174949	9.34193	2125.45	2204	769	3095	2467650	542.568	0.0346191	1.07946	0.235703	1.49444
D1222	417109	1249	852.914	1765.78	1626.59	765	765		146.603	147	120	180	170206	10.0988	2007.08	2221	751	2953	2330216	593.572	0.0258066	0.73041	0.246789	1.33861
D1222	417116	1249	834.186	1755.93	1606.87	770	770		153.228	153	123	184	177898	9.76846	2279.15	2313	681	3756	2646088	667.665	0.0409809	1.23504	0.30718	1.60436
D1222	417123	1249	805.601	1738.18	1598	775	775		150.087	150	118	182	174251	10.0162	2261.53	2277	618	3634	2625634	670.965	0.0345006	0.999461	0.265131	1.41272
D1222	417130	1249	792.787	1732.27	1598	780	780		141.222	141	112	184	163959	12.5549	1761.39	1869	337	3268	2044972	828.745	0.0119593	0.265865	0.183749	0.659825
D1222	417137	1249	772.087	1732.27	1598	785	785		140.438	140	117	186	163049	8.43095	1790.15	1848	686	2486	2078363	400.259	0.017935	0.586977	0.223654	1.63492
D1222	417151	1249	737.588	1728.33	1557.59	795	795		137.682	137	116	166	159849	7.27275	1167.78	1220	535	1583	1355792	241.11	0.0125698	0.470015	0.18414	1.50633
D1222	417144	1249	752.374	1729.31	1588.14	790	790		139.501	139	117	173	161961	8.08523	1625.07	1605	897	2426	1886703	383.578	0.0183657	0.622328	0.177781	1.27899
D1222	417158	1249	723.789	1737.2	1557.59	800	800		133.649	133	107	160	155166	7.46305	1061.22	1104	464	1581	1232071	263.795	0.00788641	0.28025	0.169824	1.16801
D1222	417165	1249	696.189	1736.21	1556.6	805	805		133.174	133	92	168	154615	8.47099	1036.43	1080	490	1470	1203291	195.928	0.00987365	0.307416	0.156445	1.43123
D1222	417172	1249	680.418	1732.27	1554.63	810	810		132.274	132	110	160	153570	6.3152	1046.42	1045	711	1420	1214893	132.762	0.00760361	0.316116	0.125113	1.75295
D1222	417179	1249	678.447	1745.08	1534.92	815	815		132.21	132	108	170	153496	8.68752	952.462	912	404	1604	1105808	332.502	0.00567164	0.171653	0.0887743	0.467124
D1222	417186	1249	667.605	1749.03	1534.92	820	820		131.043	131	106	155	152141	7.03439	940.562	986	370	1383	1091992	240.325	0.00582355	0.215717	0.126938	0.881677
D1222	417193	1249	639.02	1740.15	1534.92	825	825		132.321	132	111	159	153625	7.32716	1068.57	1056	715	1718	1240606	179.644	0.00338409	0.121814	0.0974879	1.05675
D1222	417207	1249	611.42	1732.27	1505.35	835	835		132.298	132	102	159	153598	6.88745	1045.55	1048	789	1300	1213880	87.489	0.0060125	0.229602	0.10765	2.32291
D1222	417200	1249	620.292	1733.25	1505.35	830	830		131.901	132	109	157	153137	6.21675	979.635	990	705	1267	1137356	99.7686	0.00209326	0.0886401	0.0960578	1.72107
D1222	417214	1249	601.564	1738.18	1505.35	840	840		131.407	131	110	160	152564	7.12223	1117.52	1159	632	1460	1297438	172.917	0.00627672	0.23017	0.142072	1.60791
D1222	417221	1249	575.936	1729.31	1505.35	845	845		130.909	131	110	155	151985	6.62339	1183.77	1211	682	1527	1374362	166.987	0.00608175	0.238953	0.149722	1.84633
D1222	417228	1249	559.179	1732.27	1505.35	850	850		128.058	128	105	153	148675	6.22877	1014.84	1020	772	1243	1178228	82.1024	0.00642121	0.262344	0.0995077	2.23733
D1222	417235	1249	550.308	1752.97	1495.49	855	855		125.531	126	104	150	145742	6.06965	1039.42	1015	672	1517	1206763	182	0.00232704	0.0960316	0.111846	1.14901
D1222	417242	1249	538.48	1742.13	1495.49	860	860		124.37	124	101	142	144394	5.61285	930.256	895	605	1449	1080027	198.069	0.0038036	0.167923	0.0876757	0.757174
D1222	417249	1249	531.58	1740.15	1495.49	865	865		120.715	121	103	143	140150	4.97707	690.741	649	451	1186	801950	151.434	0.00877042	0.42174	0.0725808	0.617326
D2	539952	1249	1694.55	1051.39	1509.86	100	100	195	180.444	179	143	236	209496	13.9403	188.011	188	146	233	218281	11.6502	0.018805	0.477843	0.0432537	1.33818
D2	539959	1249	1695.48	1059.74	1509.86	105	105	195	186.599	186	146	237	216641	14.3242	198.228	197	146	250	230143	16.8479	0.0149162	0.382909	0.0348986	0.793524
D2	539983	1249	1698.83	1062.73	1514.15	110	110	195	193.239	193	136	248	224351	15.7172	216.684	215	151	282	251570	24.757	0.0240533	0.577568	0.0441372	0.739956
D2	539997	1249	1687.89	1074.14	1486.08	120	120	195	178.31	178	139	229	207018	14.063	206.662	203	141	301	239935	28.9215	0.00430595	0.108725	0.0198127	0.277648
D2	539990	1249	1695.5	1071.29	1518.9	115	115	195	196.08	196	155	250	227649	15.0265	274.619	266	198	429	318833	39.4613	0.0359932	0.906714	0.0436885	0.58262
D2	540004	1249	1691.7	1078.9	1490.84	125	125	195	177.866	177	137	218	206503	14.0035	240.897	239	166	328	279681	28.5381	0.00810189	0.20416	0.0274492	0.45103
D2	380377	1249	1746.6	1177.87	1565.37	295	295	195	162.21	161	130	200	188326	10.2497	295.58	295	232	361	343168	22.0128	0.015323	0.477682	0.0663103	1.67004
D2	380399	1249	1752.26	1173.62	1558.3	285	285	195	164.463	164	129	207	190942	11.9265	312.295	313	228	392	362575	23.9859	0.0148963	0.404803	0.0914356	2.18151
D2	380392	1249	1748.72	1177.16	1558.3	290	290	195	164.624	164	136	204	191128	9.78046	315.929	314	217	442	366794	39.7685	0.0148577	0.492843	0.0958038	1.38909
D2	380406	1249	1749.43	1175.74	1558.3	280	280	195	158.421	158	132	197	183927	9.99504	296.215	297	204	367	343906	29.5372	0.00282504	0.0893015	0.0981687	1.79297
D2	380413	1249	1741.65	1166.54	1529.99	275	275	195	166.565	167	130	206	193382	10.6551	287.518	290	206	358	333808	23.8023	0.0134482	0.414874	0.0947015	2.08996
D2	380420	1249	1747.31	1163.71	1529.99	270	270	195	169.952	169	128	206	197314	9.90921	292.714	295	203	367	339841	29.0644	0.0195433	0.657519	0.0951374	1.74983
D2	380427	1249	1738.11	1153.8	1529.99	265	265	195	167.395	167	142	206	194346	9.58022	259.642	262	175	335	301444	27.9232	0.0134972	0.465391	0.0790973	1.36314
D2	380434	1249	1743.77	1141.77	1522.91	260	260	195	173.935	173	142	236	201939	10.7687	264.786	263	202	356	307416	22.3544	0.023779	0.75031	0.0632231	1.40868
D2	380441	1249	1743.06	1139.65	1508.76	255	255	195	170.658	170	135	215	198134	11.7138	247.158	248	178	316	286950	19.7341	0.0112753	0.324875	0.0474172	1.13397
D2	380455	1249	1730.32	1131.16	1508.76	245	245	195	169.16	169	136	212	196395	11.2389	270.817	271	206	339	314418	22.6845	0.0116493	0.346635	0.0702288	1.5668
D2	380448	1249	1742.35	1130.45	1508.76	250	250	195	176.047	175	130	231	204390	13.266	265.63	264	192	343	308397	25.4738	0.0185738	0.483977	0.0678555	1.32522
D2	380462	1249	1726.78	1133.99	1508.76	240	240	195	170.869	170	135	210	198379	10.9277	234.83	233	165	327	272638	26.999	0.0122956	0.379848	0.023473	0.398959
D2	380469	1249	1721.83	1133.99	1501.68	235	235	195	169.624	169	145	220	196933	10.1012	233.642	233	175	295	271258	16.9117	0.00755846	0.251944	0.0523102	1.37352
D2	380476	1249	1715.46	1131.87	1501.68	230	230	195	169.074	168	130	208	196295	11.3509	237.562	239	167	294	275809	21.821	0.00840503	0.248303	0.0668159	1.36371
D2	380483	1249	1724.66	1125.5	1501.68	225	225	195	170.242	170	131	223	197651	14.5301	242.543	246	169	332	281592	31.4729	0.0017679	0.0413543	0.0701321	1.01009
D2	380490	1249	1741.65	1128.33	1501.68	220	220	195	171.932	171	134	218	199613	13.7899	240.606	243	154	329	279344	34.1664	0.00684894	0.169623	0.0869634	1.12683
D2	380497	1249	1750.85	1134.7	1501.68	215	215	195	178.414	178	137	217	207139	11.4859	233.892	235	161	320	271549	29.5277	0.0191101	0.582555	0.0648853	0.965294
D2	380511	1249	1738.11	1136.11	1494.6	205	205	195	174.189	173	132	230	202233	14.535	233.622	236	153	304	271235	26.7793	0.00789227	0.187682	0.0757729	1.22896
D2	380504	1249	1741.65	1136.82	1501.68	210	210	195	174.773	175	133	226	202911	14.846	236.318	237	158	348	274365	32.7075	0.0121034	0.281563	0.0801469	1.07222
D2	380518	1249	1732.45	1126.91	1487.53	200	200	195	171.275	170	137	219	198850	11.3061	204.984	206	145	259	237987	16.1691	0.00891612	0.26775	0.059764	1.42987
D2	380525	1249	1720.42	1127.62	1487.53	195	195	195	173.107	173	140	213	200977	10.117	206.729	207	150	258	240012	14.2751	0.0136034	0.459274	0.0536153	1.47387
D2	380532	1249	1726.78	1122.67	1487.53	190	190	195	173.596	173	136	221	201545	11.3877	204.849	205	156	254	237830	15.0565	0.00957966	0.289297	0.0541385	1.39749
D2	380539	1249	1720.42	1120.54	1480.45	185	185	195	176.774	176	150	218	205235	10.4262	204.443	205	160	252	237358	14.0052	0.0113776	0.381469	0.0415876	1.16568
D2	380546	1249	1720.42	1115.59	1480.45	180	180	195	172.92	173	139	211	200760	10.9826	216.501	217	169	262	251358	14.0519	0.00908773	0.283592	0.0650685	1.88256
D2	380553	1249	1714.05	1114.17	1480.45	175	175	195	177.182	177	147	217	205708	10.6947	206.47	206	166	265	239712	15.2668	-0.000179	-0.00593939	0.044093	1.14227
D2	380562	1249	1712.63	1106.39	1501.68	170	170	195	176.26	175	138	230	204638	12.6509	211.034	211	147	274	245011	18.8297	0.00279052	0.0775423	0.0560315	1.18931
D2	380569	1249	1712.63	1103.56	1501.68	165	165	195	177.553	177	144	216	206139	10.3811	197.866	198	149	252	229723	18.2974	1.72E-04	0.00589752	0.0504721	1.03915
D2	380583	1249	1716.88	1090.82	1501.68	155	155	195	176.098	175	138	234	204450	14.4595	208.677	208	159	278	242274	18.2708	0.0153392	0.36798	0.0664777	1.42388
D2	380576	1249	1716.17	1097.9	1501.68	160	160	195	178.82	178	134	228	207610	12.3607	202.084	202	146	256	234619	18.5993	0.0107964	0.309042	0.0555802	1.14418
D2	380590	1249	1716.88	1083.04	1501.68	150	150	195	177.021	177	140	217	205521	11.3115	221.16	221	176	270	256767	13.4974	0.00626364	0.194827	0.0538661	1.67501
D2	380597	1249	1715.46	1081.62	1494.6	145	145	195	183.642	183	150	228	213208	11.7919	231.345	232	186	285	268592	16.0413	0.0149735	0.459499	0.0579057	1.57879
D2	380604	1249	1718.29	1087.99	1487.53	140	140	195	183.965	184	151	222	213583	9.84875	212.41	212	166	275	246608	19.5695	0.0145408	0.535431	0.0509618	1.05265
D2	380611	1249	1714.05	1082.33	1494.6	135	135	195	185.231	185	151	224	215053	12.658	232.756	233	169	301	270230	23.1723	0.0208756	0.59847	0.0505686	0.966982
D2	380618	1249	1701.31	1066.05	1494.6	130	130	195	177.311	177	142	212	205858	9.71999	237.856	236	178	313	276151	23.2066	0.0163651	0.587448	0.0298863	0.594862
D21	381703	1249	1773.08	1227.07	1742.55	410	410	210	152.724	152	121	201	177313	11.0946	438.747	436	251	616	509385	74.7542	0.020561	0.554664	0.100398	1.07098
D21	381696	1249	1770.95	1217.87	1742.55	405	405	210	150.845	150	125	190	175131	9.06234	424.621	429	277	536	492985	47.2428	0.0131326	0.431525	0.0930126	1.52972
D21	381710	1249	1768.83	1222.82	1742.55	415	415	210	149.857	149	119	191	173984	10.9035	481.236	496	240	708	558715	103.026	0.0253098	0.678539	0.16419	1.31755
D21	381717	1249	1766	1221.41	1763.78	420	420	210	151.401	151	126	187	175776	9.02748	411.974	406	238	673	478302	99.3639	0.0139691	0.462098	0.0778918	0.599222
D21	381724	1249	1766	1233.44	1763.78	425	425	210	151.359	151	116	190	175728	11.1166	429.891	400	313	637	499104	77.6971	0.0146517	0.393222	0.0736611	0.759198
D21	381731	1249	1761.75	1232.02	1763.78	430	430	210	157.144	157	121	195	182444	11.2321	459.177	464	317	603	533104	52.7994	0.0323218	0.876089	0.0938016	1.4916
D21	381738	1249	1775.91	1236.27	1785.01	435	435	210	155.761	156	127	194	180838	9.79477	444.404	449	229	628	515953	79.3657	0.0214388	0.667547	0.0947799	0.969538
D21	381745	1249	1775.91	1239.1	1785.01	440	440	210	149.704	150	119	191	173806	10.1964	458.661	466	285	685	532506	78.1874	0.00997422	0.28999	0.0893167	0.961975
D21	381759	1249	1778.74	1235.56	1799.17	450	450	210	147.451	148	112	183	171191	9.89285	479.466	485	309	655	556660	69.6113	0.022083	0.644064	0.100004	1.25237
D21	381752	1249	1777.32	1243.34	1799.17	445	445	210	151.289	151	125	196	175646	10.1093	506.854	508	378	625	588458	45.0488	0.0221129	0.64753	0.11077	2.24402
D21	381766	1249	1766	1235.56	1799.17	455	455	210	147.907	147	121	186	171720	10.167	451.54	442	276	679	524238	79.3564	0.0143653	0.412048	0.0836759	0.878709
D21	381773	1249	1761.75	1236.98	1813.32	460	460	210	146.298	146	115	179	169852	9.05257	393.352	394	257	555	456682	57.7042	0.00200537	0.0646876	0.026914	0.357313
D21	381780	1249	1764.58	1245.47	1820.4	465	465	210	146.547	146	116	193	170141	11.3158	476.97	458	284	744	553762	105.547	0.0151151	0.385673	0.081544	0.681433
D21	381787	1249	1750.43	1246.88	1834.55	470	470	210	153.539	153	122	191	178259	11.0692	539.735	541	297	789	626632	99.3106	0.0299624	0.807031	0.154288	1.45289
D21	381794	1249	1744.77	1243.34	1834.55	475	475	210	147.388	147	125	181	171118	8.3146	502.154	501	342	691	583001	66.5234	0.012708	0.444883	0.0779097	1.09119
D21	381801	1249	1737.69	1246.88	1848.71	480	480	210	146.957	147	122	176	170617	9.13216	550.882	552	387	689	639574	48.8936	0.0172059	0.544395	0.0562532	1.2001
D21	381815	1249	1729.2	1251.13	1855.78	490	490	210	141.34	140	114	182	164096	10.1647	478.401	480	272	676	555423	83.0128	0.00971363	0.267537	0.0295508	0.330824
D21	381808	1249	1736.28	1241.93	1855.78	485	485	210	146.525	145	119	197	170115	11.1775	498.919	505	260	693	579245	82.7505	0.011903	0.308397	0.066028	0.746876
D21	381822	1249	1741.23	1228.48	1877.01	495	495	210	139.173	139	116	180	161580	8.98995	547.524	555	323	761	635675	101.243	0.0102365	0.313731	0.0875908	0.871082
D21	381829	1249	1721.41	1221.41	1869.94	500	500	210	139.842	139	118	166	162357	7.60445	401.768	419	225	570	466453	83.475	0.00792708	0.289258	0.0814125	0.724684
D21	381836	1249	1703.72	1210.79	1891.17	505	505	210	141.768	142	116	169	164593	8.6582	482.202	485	315	652	559837	52.4696	0.014917	0.481319	0.131664	2.13846
D21	381843	1249	1698.06	1221.41	1877.01	510	510	210	134.075	134	116	169	155661	7.06512	411.523	411	317	517	477778	33.7768	-0.00531419	-0.202773	0.025008	0.594507
D21	380229	1249	1785.81	1207.96	1721.32	390	390	210	156.045	155	126	189	181168	10.3651	436.72	453	222	643	507032	85.0594	0.0235903	0.693924	0.108677	1.00657
D21	380236	1249	1776.61	1215.74	1735.48	395	395	210	156.143	155	104	220	181282	16.0589	449.535	422	203	693	521910	109.817	0.0281724	0.532837	0.122635	0.894329
D21	380243	1249	1772.37	1214.33	1735.48	400	400	210	151.155	151	125	186	175491	9.86067	389.926	406	223	574	452704	79.996	0.012349	0.37398	0.0633166	0.580496
D21	380250	1249	1780.86	1207.96	1721.32	385	385	210	159.617	159	126	205	185315	11.7322	479.825	495	255	660	557077	84.7683	0.0233247	0.620201	0.113282	1.15195
D21	380257	1249	1787.23	1211.5	1707.17	380	380	210	160.46	160	131	199	186294	10.1995	378.183	377	262	479	439071	35.6221	0.0323019	0.984552	0.0876826	1.71169
D21	380271	1249	1778.03	1209.38	1693.01	370	370	210	148.73	149	109	183	172676	9.71972	365.258	372	231	509	424064	52.3934	0.00606511	0.184497	0.0776188	1.00428
D21	380264	1249	1782.28	1212.91	1707.17	375	375	210	156.408	156	127	194	181590	10.5413	379.185	384	271	471	440234	40.7171	0.0188983	0.550411	0.0716937	1.24599
D21	380278	1249	1773.78	1208.67	1678.86	365	365	210	155.084	155	123	203	180053	11.4326	344.358	343	226	503	399800	44.2612	0.0101054	0.27142	0.045206	0.672995
D21	380285	1249	1775.91	1209.38	1671.78	360	360	210	156.678	156	126	196	181903	11.2552	325.58	324	248	405	377998	25.3509	0.0145746	0.399943	0.0663628	1.59851
D21	380292	1249	1779.45	1206.54	1650.55	355	355	210	161.1	161	131	190	187037	8.88055	361.948	365	217	506	420222	51.6681	0.0218104	0.774423	0.123601	1.54122
D21	380299	1249	1778.03	1195.22	1650.55	350	350	210	158.266	158	127	192	183747	9.21958	351.634	364	201	477	408247	59.2155	0.0105972	0.360013	0.113349	1.20913
D21	380306	1249	1777.32	1188.85	1650.55	345	345	210	157.863	157	128	199	183279	9.47434	342.214	347	200	479	397310	62.0342	0.0176224	0.577086	0.0850343	0.864662
D21	380313	1249	1770.25	1183.9	1636.4	340	340	210	156.185	155	122	199	181331	11.453	282.613	283	210	347	328114	19.5746	0.0151832	0.407914	0.0469584	1.29513
D21	380327	1249	1768.83	1172.57	1615.17	330	330	210	159.293	158	120	216	184939	13.6503	365.667	366	247	537	424539	46.3516	0.0193946	0.444042	0.101274	1.45096
D21	380320	1249	1774.49	1176.11	1636.4	335	335	210	149.768	150	122	191	173881	8.51179	273.014	278	166	368	316969	37.5193	0.0043746	0.153275	0.0442154	0.616231
D21	380334	1249	1768.12	1166.21	1615.17	325	325	210	155.16	155	125	191	180141	10.065	359.873	359	260	467	417813	28.7174	0.00900471	0.275153	0.0827085	1.91458
D21	380342	1249	1767.83	1168.67	1615.62	320	320	210	159.133	159	133	198	184753	10.4811	381.103	384	263	498	442461	45.6024	0.0234278	0.695115	0.11823	1.76719
D21	380349	1249	1770.66	1175.74	1608.54	315	315	210	162.15	161	130	231	188256	12.2714	362.667	353	228	550	421056	64.5733	0.0236077	0.609497	0.124016	1.23934
D21	380356	1249	1769.25	1165.84	1594.39	310	310	210	154.294	154	126	189	179135	9.11274	297.007	297	216	353	344825	18.6945	0.0087566	0.293953	0.0657593	1.96056
D21	380363	1249	1760.05	1164.42	1587.31	305	305	210	165.623	165	127	211	192288	11.2695	297.018	297	222	397	344838	30.5217	0.024911	0.714419	0.101297	1.79018
D21	380370	1249	1755.09	1165.84	1580.23	300	300	210	163.718	163	137	201	190077	10.4622	308.008	307	236	376	357597	22.6074	0.0204244	0.626431	0.103189	2.54873
D211	381850	1249	1684.61	1222.82	1877.01	515	515	195	136.229	135	107	187	158162	11.2019	395.04	382	285	631	458642	59.0957	0.00536786	0.129863	0.0453264	0.579715
D211	541822	1249	1652.39	1336.75	1932.14	580	580	195	137.506	137	110	178	159644	10.2119	414.62	406	266	630	481374	64.6361	0.00707501	0.189195	-0.000813	-0.0104344
D211	541815	1249	1639.1	1319.03	1925.81	575	575	195	137.689	137	109	176	159857	10.3937	492.756	455	244	966	572090	146.948	0.00356363	0.0940816	0.0155066	0.102407
D211	541836	1249	1638.46	1358.91	1899.85	590	590	195	144.084	144	120	172	167282	8.26291	385.891	393	213	541	448019	69.613	0.0125653	0.432775	0.100578	1.01318
D211	541829	1249	1647.33	1347.52	1912.51	585	585	195	143.517	143	121	192	166623	8.88751	453.037	460	281	615	525976	74.1286	0.00826788	0.264832	0.0879799	0.988418
D211	541850	1249	1654.93	1383.6	1893.52	600	600	195	153.607	153	121	190	178338	10.4433	491.931	480	361	683	571132	66.9104	0.0268378	0.768861	0.0776324	1.05929
D211	541843	1249	1651.13	1371.58	1893.52	595	595	195	147.513	147	117	186	171263	10.6985	392.826	394	248	543	456071	61.683	0.0135549	0.368799	0.0921583	1.07477
D211	541864	1249	1622.64	1395.63	1893.52	610	610	195	151.608	151	122	195	176017	10.9748	487.328	493	304	679	565788	71.7584	0.00512697	0.140928	0.0767997	0.968731
D211	541871	1249	1615.67	1405.13	1893.52	615	615	195	159.441	159	132	195	185111	9.68265	498.964	508	332	680	579297	57.5706	0.0250553	0.804987	0.050748	0.83718
D211	541857	1249	1631.5	1389.94	1893.52	605	605	195	153.183	153	123	191	177846	10.5981	485.21	487	301	732	563329	92.8055	0.0282253	0.793529	0.130474	1.20684
D211	541885	1249	1625.8	1411.46	1887.19	625	625	195	152.826	152	126	193	177431	8.94364	440.091	441	305	577	510946	52.6675	0.0104715	0.35416	0.0813691	1.25752
D211	541878	1249	1619.47	1407.03	1893.52	620	620	195	160.859	161	122	215	186757	11.7366	550.873	544	360	728	639563	63.2731	0.0279521	0.745374	0.119265	1.85542
D211	541899	1249	1645.43	1400.7	1886.56	635	635	195	154.758	154	117	202	179674	12.1315	424.274	417	225	621	492582	76.3532	0.0268772	0.667782	0.117665	1.16999
D211	541892	1249	1642.9	1403.86	1887.19	630	630	195	152.261	152	124	194	176775	10.2825	412.792	415	233	592	479252	57.4942	0.0136113	0.397694	0.101822	1.32699
D211	541913	1249	1625.17	1399.43	1879.59	645	645	195	155.383	155	122	210	180400	11.8427	377.577	385	211	577	438367	73.2542	0.00456632	0.119281	0.0560702	0.547321
D211	541906	1249	1633.4	1398.17	1886.56	640	640	195	147.784	147	118	189	171577	10.4288	359.282	366	215	500	417126	55.5785	0.00534069	0.150559	0.0392766	0.488608
D211	541934	1249	1632.13	1410.19	1879.59	660	660	195	156.882	157	120	192	182140	10.7008	367.97	371	209	519	427213	59.702	0.0196518	0.565116	0.0906795	1.02486
D211	541920	1249	1631.5	1402.6	1885.92	650	650	195	158.603	158	129	194	184138	10.9203	409.417	403	257	615	475333	58.2064	0.0197523	0.562638	0.0716287	0.940303
D211	541927	1249	1638.46	1413.36	1885.92	655	655	195	169.313	168	137	214	196572	12.2399	444.225	445	284	591	515745	63.7833	0.0287211	0.772406	0.115376	1.44085
D211	541948	1249	1635.3	1422.86	1879.59	670	670	195	167.088	168	118	224	193989	16.6415	328.25	329	171	509	381098	86.8123	0.0231254	0.453882	0.068674	0.48596
D211	541941	1249	1630.87	1412.09	1879.59	665	665	195	158.289	158	116	214	183774	13.9254	353.347	370	174	503	410236	69.7779	0.0200467	0.446784	0.0953092	0.881275
D211	541962	1249	1623.9	1424.12	1854.27	680	680	195	181.589	179	137	252	210825	15.9881	356.445	360	203	479	413833	48.8748	0.00973032	0.218899	0.0703342	0.958484
D211	541955	1249	1630.87	1427.29	1860.6	675	675	195	177.88	177	145	223	206519	13.1571	404.401	399	270	572	469510	62.0237	0.0142187	0.379077	0.0564039	0.696248
D211	541977	1249	1650.49	1444.38	1847.3	690	690	195	176.036	175	132	230	204378	14.9077	352.278	350	205	543	408995	70.3611	-0.005399	-0.1282	0.079105	0.734046
D211	541969	1249	1638.46	1442.48	1853.63	685	685	195	177.451	176	137	229	206021	14.7129	393.889	399	236	567	457305	60.3901	0.0124491	0.296605	0.0847623	1.01931
D211	541998	1249	1617.57	1444.38	1847.3	705	705	195	192.015	191	136	263	222929	22.8252	367.179	370	239	517	426295	46.2599	0.0318024	0.518576	0.0738312	1.09146
D211	541984	1249	1625.8	1434.25	1853.63	695	695	195	178.396	178	130	235	207118	17.6594	340.917	349	204	489	395805	61.7293	0.011341	0.226566	0.0695124	0.7179
D211	541991	1249	1614.41	1432.99	1847.3	700	700	195	188.18	188	140	245	218477	18.855	376.519	379	260	519	437138	53.2282	0.037311	0.717969	0.0846445	1.10404
D211	542005	1249	1627.07	1453.88	1834.64	710	710	195	200.872	201	147	257	233212	15.6926	528.604	517	360	859	613709	87.6167	0.0120965	0.305979	0.029641	0.34736
D211	382283	1249	1683.91	1227.78	1884.09	520	520	195	140.191	140	119	167	162762	7.93234	414.491	414	274	586	481224	56.5369	0.0171619	0.596383	0.087517	1.17997
D211	382290	1249	1664.09	1232.73	1891.17	525	525	195	138.152	138	118	177	160394	7.39462	335.424	337	221	440	389427	39.5905	0.0095433	0.353218	0.0961842	1.4868
D211	382297	1249	1662.68	1252.54	1884.09	530	530	195	134.038	134	114	158	155618	7.11339	287.422	285	193	423	333697	42.5181	0.0041072	0.154151	0.0215937	0.285776
D211	382311	1249	1617.38	1270.94	1905.32	540	540	195	146.741	147	116	182	170366	10.4852	492.403	475	270	879	571680	127.17	0.0205289	0.563049	0.00573036	0.0441233
D211	382304	1249	1656.31	1258.91	1898.25	535	535	195	138.62	138	114	179	160938	8.58595	390.329	401	225	589	453172	78.8908	0.0112555	0.359395	0.0756169	0.695657
D211	382319	1249	1618.8	1279.44	1919.48	545	545	195	145.197	144	118	197	168574	10.133	494.497	509	267	764	574111	95.3911	0.016895	0.476138	0.0751537	0.724712
D211	382326	1249	1621.63	1290.05	1919.48	550	550	195	146.396	146	112	176	169966	8.77387	549.025	528	288	1066	637418	138.844	0.0248879	0.810366	0.111161	0.79117
D211	382333	1249	1612.43	1286.51	1933.63	555	555	195	136.278	136	111	167	158219	10.0234	377.202	390	185	609	437932	100.314	0.00867744	0.233928	0.081314	0.565532
D211	382340	1249	1615.26	1287.93	1919.48	560	560	195	143.212	143	108	182	166269	10.882	417.645	412	247	668	484886	82.6571	0.0210535	0.542718	0.128425	1.1501
D211	382347	1249	1628.71	1294.3	1912.4	565	565	195	140.339	140	112	173	162933	7.42073	351.271	346	203	526	407826	65.5466	0.0143376	0.534633	0.0157996	0.166709
D211	382354	1249	1637.2	1300.67	1919.48	570	570	195	141.503	141	111	188	164285	11.4421	420.909	417	226	735	488675	91.3898	0.0147786	0.360208	-0.00260468	-0.0240551
D2111	542019	1249	1652.39	1455.78	1834.64	715	715		229.544	229	176	287	266501	17.5263	348.202	355	178	515	404263	72.3165	0.0194225	0.499066	0.0998956	0.87462
D2111	829193	1249	1649.81	1460.92	1829.23	720	720		215.409	216	167	258	250090	16.1042	418.696	414	256	650	486106	57.4954	-0.00425882	-0.114419	0.0653598	0.893532
D2111	829207	1249	1646.56	1463.62	1823.81	725	725		219.258	219	172	287	254559	16.6263	440.865	422	233	1021	511844	125.795	-0.0102832	-0.274037	-0.00121613	-0.00853459
D2111	829221	1249	1642.23	1448.46	1818.4	730	730		231.454	230	168	307	268718	19.4975	348.402	351	242	473	404495	46.8518	0.0130296	0.305369	0.0419965	0.599421
D2111	829235	1249	1635.19	1444.67	1823.81	735	735		211.196	210	157	308	245199	22.7875	398.235	392	249	703	462351	72.7695	-0.0156354	-0.294424	-0.0146324	-0.162532
D2111	829263	1249	1637.36	1456.59	1818.4	745	745		255.061	251	190	338	296126	24.4433	493.326	453	229	1178	572751	185.641	0.0165189	0.339141	-0.0142366	-0.0767578
D2111	829249	1249	1638.98	1441.97	1812.98	740	740		219.885	218	165	294	255287	21.0587	386.644	382	240	578	448894	54.0121	-0.00640617	-0.134644	-0.0047296	-0.0680352
D2111	829277	1249	1642.23	1453.88	1807.57	750	750		257.268	256	180	353	298688	24.8029	532.893	487	274	1246	618689	164.882	0.0190786	0.388376	0.00183769	0.0118569
D2111	829291	1249	1644.93	1454.42	1801.62	755	755		257.681	256	207	366	299168	17.443	636.941	574	353	1323	739488	209.537	0.0112976	0.330065	0.0775797	0.43769
D2111	829305	1249	1642.23	1449.55	1812.44	760	760		246.772	248	188	303	286502	17.1265	503.151	467	282	1013	584158	137.416	-0.00570045	-0.165215	-0.0043989	-0.0323555
D2112	542012	1249	1619.47	1451.98	1834.64	715	715		202.058	202	156	245	234589	12.7134	418.238	420	307	495	485574	29.349	0.025138	0.779457	0.040426	1.10741
D2112	829186	1249	1608.12	1455.5	1845.47	720	720		200.531	201	148	248	232817	17.7497	404.865	408	287	511	470048	40.6733	0.0287989	0.63251	0.0811364	1.49405
D2112	829214	1249	1605.41	1457.13	1861.71	730	730		175.046	174	118	254	203228	23.85	302.587	315	178	427	351304	60.3928	0.0202597	0.291485	0.0919184	0.843544
D2112	829200	1249	1592.96	1453.34	1856.3	725	725		194.11	196	138	243	225362	19.511	342.526	344	204	456	397673	40.9428	0.0360734	0.692781	0.0771018	1.19772
D2112	829228	1249	1609.2	1443.59	1856.3	735	735		182.145	183	120	250	211470	24.4782	296.86	308	150	460	344655	65.2545	0.0124827	0.18348	0.0528323	0.456575
D2112	829242	1249	1606.5	1439.8	1850.88	740	740		188.271	188	134	254	218583	21.9686	315.672	316	186	477	366495	64.3187	0.00239216	0.0409039	0.0202698	0.195013
D2112	829256	1249	1623.82	1445.22	1845.47	745	745		200.068	202	145	261	232279	22.0614	358.883	364	228	483	416663	54.028	-0.00692806	-0.126534	0.0776531	0.957291
D2112	829270	1249	1621.66	1441.97	1845.47	750	750		191.236	191	128	265	222025	22.3732	316.51	317	207	462	367468	52.9518	-0.00233951	-0.0400881	0.0432053	0.495112
D2112	829284	1249	1625.99	1439.8	1834.1	755	755		210.203	209	167	261	244046	18.2744	395.338	396	242	564	458987	60.4086	0.0130695	0.296786	0.0426916	0.535902
D2112	829298	1249	1619.49	1436.55	1839.51	760	760		198.961	198	140	251	230994	16.6604	371.196	376	260	505	430959	40.3442	0.0064069	0.15205	0.0420668	0.742842
D212	541453	1249	1709.46	1307.51	1851.69	536	536	190	137.78	138	117	174	159963	7.02379	493.762	484	340	699	573258	63.272	0.00892191	0.346933	0.0540591	0.800461
D212	541467	1249	1724.02	1303.71	1858.02	545	545	190	146.768	146	122	177	170398	8.44325	634.312	617	437	1102	736436	112.042	0.027636	0.934948	0.0940306	0.973175
D212	541460	1249	1706.29	1313.21	1845.36	540	540	190	139.1	139	114	178	161495	9.24776	434.314	412	250	767	504238	107.225	0.010423	0.310319	0.0629925	0.480062
D212	541485	1249	1722.12	1306.24	1864.35	550	550	190	142.289	142	119	173	165197	7.16603	667.576	638	397	1207	775056	158.108	0.0110896	0.43556	0.0713323	0.562263
D212	541477	1249	1718.28	1307.33	1856.53	535	535	190	139.927	139	108	175	162455	8.9847	553.72	545	379	789	642869	75.8144	0.014279	0.438499	0.0424014	0.594174
D212	541499	1249	1718.95	1308.14	1858.02	560	560	190	141.599	142	115	181	164396	9.58379	562.247	566	282	882	652769	144.194	0.0135561	0.395219	0.0798153	0.576431
D212	541492	1249	1722.75	1308.14	1864.35	555	555	190	142.998	143	119	175	166021	7.43315	629.968	595	345	1231	731393	164.163	0.0109766	0.417749	0.0546219	0.397506
D212	541513	1249	1706.92	1333.47	1858.02	570	570	190	140.741	140	112	175	163400	9.47333	471.797	451	278	930	547756	114.237	0.00888197	0.261587	0.0265928	0.213966
D212	541506	1249	1702.49	1323.34	1858.02	565	565	190	139.658	139	116	166	162143	7.50915	493.804	492	259	875	573306	119.755	0.0102026	0.375672	0.0629465	0.488373
D212	541528	1249	1696.79	1344.86	1864.35	580	580	190	144.388	144	117	191	167635	9.65052	693.64	657	323	1274	805316	202.805	0.0168493	0.495833	0.162227	0.954815
D212	541521	1249	1695.53	1332.2	1864.35	575	575	190	139.424	139	112	173	161871	9.55508	632.52	585	296	1200	734356	213.758	9.36E-04	0.0272997	0.0249607	0.144123
D212	541592	1249	1712.62	1318.9	1844.09	542	542	190	140.16	139	115	182	162726	9.71598	421.533	404	222	709	489400	110.11	0.0123017	0.35061	0.08494	0.599433
D212	541599	1249	1717.05	1312.57	1844.09	543	543	190	144.776	144	109	187	168085	11.0422	490.771	489	241	746	569785	118.815	0.0305901	0.778332	0.105514	0.788467
D212	541585	1249	1711.99	1309.41	1844.09	541	541	190	143.501	143	118	183	166605	9.61708	534.838	530	278	857	620947	133.623	0.0252115	0.733885	0.0929513	0.680811
D212	381857	1249	1700.89	1252.54	1877.01	515	515	190	143.493	142	113	209	166595	12.6359	564.452	559	346	928	655329	110.909	0.00860561	0.193782	0.00694606	0.0702139
D212	541615	1249	1692.36	1352.46	1851.69	579	579	190	135.652	135	113	164	157492	8.26998	364.804	345	225	649	423537	77.9586	-0.00066	-0.0216549	0.0292802	0.266235
D212	541606	1249	1717.69	1311.94	1844.09	544	544	190	140.793	140	113	187	163461	11.3905	423.806	425	193	785	492039	119.176	0.020457	0.495583	0.0782415	0.516094
D212	541629	1249	1664.51	1391.71	1845.36	590	590	190	141.431	141	114	174	164201	7.44756	369.738	371	250	500	429266	48.6249	0.0111459	0.418659	0.0465798	0.676847
D212	541622	1249	1675.9	1383.48	1858.02	585	585	190	140.474	140	121	170	163090	7.58864	372.087	371	271	461	431993	30.724	0.00664482	0.244381	0.0538136	1.23687
D212	541643	1249	1675.9	1399.31	1839.03	600	600	190	148.326	148	122	181	172206	9.08736	423.868	421	277	608	492111	74.835	0.011208	0.361822	0.0502855	0.542364
D212	541636	1249	1668.3	1399.94	1845.36	595	595	190	143.77	143	113	186	166917	10.0397	356.438	362	196	517	413825	67.8084	0.0108739	0.308082	0.0689246	0.677888
D212	541657	1249	1655.64	1414.5	1839.03	610	610	190	145.283	145	116	200	168673	9.92208	416.523	409	254	647	483583	84.8801	-2.29e-06	-6.71e-05	0.0241862	0.231767
D212	541650	1249	1659.44	1411.34	1839.03	605	605	190	146.529	146	117	184	170120	8.4648	430.688	424	306	605	500029	57.6817	0.00576212	0.198346	0.0446593	0.638398
D212	541678	1249	1666.41	1423.37	1826.37	630	630	190	152.073	151	120	192	176557	10.3492	343.328	338	221	536	398604	58.4647	0.00621882	0.181632	0.0178221	0.205652
D212	541664	1249	1661.34	1420.2	1845.36	615	615	190	156.181	156	128	188	181326	9.59445	501.376	506	321	722	582097	73.4232	0.0165626	0.530435	0.0268536	0.357153
D212	541671	1249	1673.37	1422.73	1826.37	625	625	190	152.543	152	126	186	177102	8.98035	397.488	401	237	566	461484	69.4861	0.00980412	0.329837	0.0404231	0.444504
D212	541692	1249	1675.9	1419.57	1820.04	640	640	190	156.656	156	126	206	181878	11.415	381.828	383	260	553	443302	49.3865	0.00914439	0.248716	0.0424924	0.630271
D212	541685	1249	1677.17	1424	1820.04	635	635	190	163.435	162	129	208	189748	11.7964	442.155	438	292	619	513342	62.8714	0.0293479	0.790026	0.089301	1.15308
D212	541706	1249	1680.33	1430.33	1807.37	650	650	190	157.78	157	130	198	183182	9.45176	354.31	351	267	529	411354	41.6958	0.00227733	0.0758589	0.020944	0.348642
D212	541699	1249	1676.53	1420.83	1820.04	645	645	190	161.637	161	134	198	187660	10.2119	430.4	419	311	789	499694	65.97	0.0107492	0.336661	0.00383682	0.0498728
D212	541720	1249	1682.87	1437.93	1807.37	660	660	190	164.687	164	131	204	191202	10.7194	386.085	383	248	677	448245	59.3829	4.55E-04	0.0139718	0.021973	0.279577
D212	541727	1249	1681.6	1434.76	1801.04	665	665	190	168.048	167	138	226	195104	12.7217	383.533	377	266	552	445282	52.5518	0.00868037	0.227354	0.0607772	0.8363
D212	541713	1249	1674.64	1430.33	1807.37	655	655	190	156.647	156	128	188	181867	8.90831	345.991	341	272	494	401696	34.2276	-7.99e-05	-0.00280848	0.0183882	0.365043
D212	541741	1249	1684.77	1440.46	1801.04	675	675	190	171.521	171	138	216	199136	12.2665	421.694	375	256	926	489587	135.78	-0.0140273	-0.397865	0.0437547	0.260386
D212	541734	1249	1682.23	1435.39	1801.04	670	670	190	167.665	168	140	201	194659	9.9724	370.211	371	236	491	429815	38.1106	0.0107093	0.356294	0.0650762	1.18707
D212	541755	1249	1681.6	1447.42	1769.39	685	685	190	184.188	184	151	227	213842	11.7499	401.886	397	288	566	466590	42.7343	0.0217359	0.666956	0.0689553	1.21329
D212	541748	1249	1674.64	1438.56	1782.05	680	680	190	177.679	177	131	229	206285	11.8035	408.743	402	315	652	474551	48.1108	0.0170022	0.50331	0.065155	1.03938
D212	541769	1249	1693.63	1453.75	1756.73	695	695	190	192.599	192	149	238	223607	12.3559	329.5	331	236	437	382550	28.1174	0.00869391	0.268698	0.0571055	1.26611
D212	541762	1249	1689.2	1448.69	1756.73	690	690	190	187.59	187	146	233	217792	11.4621	344.564	342	255	495	400039	40.1252	0.0159608	0.514223	0.0527744	0.860935
D212	541776	1249	1690.46	1456.29	1750.39	700	700	190	200.101	199	159	248	232317	13.8739	341.023	341	267	459	395928	27.7019	0.0126846	0.361314	0.0518403	1.21345
D212	541783	1249	1677.8	1458.82	1749.76	705	705	190	208.701	208	162	253	242302	13.5309	393.573	395	272	496	456938	30.9226	0.0186778	0.565608	0.0606831	1.45634
D212	541806	1249	1667.67	1423.37	1839.03	620	620	190	153.861	153	126	196	178633	11.0966	438.623	443	249	624	509241	82.4218	0.0141994	0.388254	0.0414256	0.423369
D212	382364	1249	1699.48	1258.21	1869.94	520	520	190	144.045	144	119	178	167236	8.66342	518.75	515	324	829	602269	86.6737	0.0194408	0.634146	0.0417868	0.480132
D212	382371	1249	1690.98	1263.87	1862.86	525	525	190	144.035	143	119	171	167225	8.72845	475.503	475	278	734	552059	90.1401	0.0150892	0.490597	0.043033	0.43528
D212	382378	1249	1691.69	1273.78	1862.86	530	530	190	139.503	139	109	172	161963	7.88332	454.176	445	280	716	527298	83.2996	0.00340262	0.120017	0.0471775	0.491276
D2121	829448	1249	1721.11	1491.3	1722.69	760	760		293.689	293	228	364	340973	20.088	255.202	257	180	328	296289	21.5176	-0.0178857	-0.532507	0.0599105	1.34077
D2121	829462	1249	1718.41	1485.89	1711.86	765	765		287.581	286	233	367	333881	21.0056	260.293	262	201	328	302200	19.1095	-0.0113836	-0.315285	0.0576228	1.48425
D2121	829476	1249	1709.74	1494.01	1711.86	770	770		313.835	312	250	399	364363	22.4894	267.977	271	193	329	311121	25.958	0.00600017	0.166464	0.0602238	1.17281
D2121	829490	1249	1712.45	1496.72	1695.62	775	775		338.819	335	257	470	393369	30.6208	276.347	279	203	339	320839	24.8335	0.0108159	0.236794	0.0704357	1.46447
D2121	829518	1249	1707.58	1498.88	1706.45	785	785		355.066	353	276	450	412232	28.5156	260.259	262	186	340	302161	27.1107	0.00855275	0.211185	0.0388147	0.717386
D2121	829504	1249	1718.41	1497.26	1690.21	780	780		345.715	345	256	450	401375	32.1556	274.065	274	207	337	318190	21.1883	-0.0121609	-0.26471	0.0545277	1.33766
D2121	829532	1249	1705.95	1492.93	1701.04	790	790		331.964	332	253	426	385410	25.4057	255.162	256	186	319	296243	21.9906	-0.0173264	-0.460775	0.0428473	0.95348
D2121	829546	1249	1706.49	1499.97	1684.79	795	795		345.321	344	273	438	400918	26.8439	264.438	264	206	352	307013	20.7346	-0.00596613	-0.154418	0.0567195	1.36909
D2121	829560	1249	1705.95	1507	1679.38	800	800		340.212	339	258	420	394986	24.8984	271.354	270	203	358	315042	22.3896	0.00130493	0.0356146	0.0588342	1.34686
D2121	829574	1249	1710.83	1522.7	1668.55	805	805		365.568	364	278	465	424424	30.2536	261.478	262	189	342	303576	23.6035	-0.00308822	-0.0748638	0.0569245	1.19329
D2121	829588	1249	1705.41	1523.25	1657.72	810	810		359.017	357	284	447	416819	26.2113	246.573	248	184	293	286271	19.0853	-0.00303698	-0.0834488	0.0398182	0.989463
D2121	829602	1249	1706.49	1529.74	1657.72	815	815		378.214	375	300	486	439107	33.4777	255.475	257	191	331	296606	21.1828	0.00173642	0.0391665	0.0530318	1.21476
D2121	829616	1249	1710.83	1534.61	1646.9	820	820		388.808	386	310	493	451406	32.1632	258.85	259	205	311	300525	17.494	-0.00181843	-0.0440447	0.0557397	1.56241
D2121	541797	1249	1689.2	1475.28	1737.1	710	710		207.531	207	166	253	240944	14.5651	317.938	317	245	402	369126	28.8898	0.0104153	0.293747	0.0741232	1.5189
D2121	829322	1249	1697.83	1482.1	1733.52	715	715		221.528	221	174	302	257194	16.2547	310.814	312	238	393	360855	21.965	0.00641317	0.17369	0.0837669	2.18744
D2121	829336	1249	1704.33	1484.26	1744.35	720	720		229.838	229	175	299	266842	19.3465	291.318	294	202	370	338220	30.3548	0.00618535	0.146062	0.0597887	1.08285
D2121	829350	1249	1699.46	1486.97	1733.52	725	725		228.844	228	169	289	265688	17.7789	282.225	285	195	366	327663	28.9983	0.0110126	0.280413	0.0835643	1.50113
D2121	829364	1249	1702.71	1488.05	1722.69	730	730		235.191	235	181	300	273057	18.1798	276.367	278	196	356	320862	30.039	0.00231496	0.0597589	0.0670093	1.15557
D2121	829378	1249	1705.95	1486.97	1722.69	735	735		237.78	237	183	307	276062	18.7655	303.056	303	195	380	351848	27.3463	0.00527544	0.13299	0.0835722	1.70946
D2121	829406	1249	1713.53	1491.84	1728.11	745	745		267.696	266	205	349	310795	23.0929	246.401	249	183	302	286071	20.8398	-0.00381829	-0.0888637	0.0327376	0.749609
D2121	829392	1249	1700.54	1485.89	1728.11	740	740		237.552	238	188	301	275798	17.5873	267.316	267	204	339	310354	21.5354	-0.00225276	-0.0609935	0.0612626	1.4331
D2121	829420	1249	1709.2	1492.39	1728.11	750	750		268.73	266	183	362	311996	26.9854	261.512	262	194	343	303616	23.0884	0.00275351	0.0546903	0.0630581	1.34373
D2121	829434	1249	1719.49	1495.09	1722.69	755	755		292.661	288	228	389	339780	26.8164	232.034	234	174	282	269392	21.6347	-0.00316902	-0.0693903	0.0376719	0.778732
D2122	829455	1249	1684.3	1472.9	1749.76	765	765		263.78	263	208	331	306248	18.7009	283.741	280	224	365	329423	27.3271	-0.00387249	-0.109669	-0.00875876	-0.183494
D2122	829441	1249	1687.55	1476.14	1766	760	760		273.762	273	204	345	317838	20.2704	278.292	277	217	360	323097	24.9303	2.44E-04	0.00659892	-0.00225143	-0.050378
D2122	829469	1249	1677.26	1475.06	1760.59	770	770		296.693	295	233	370	344460	24.2149	316.562	312	235	490	367528	39.45	0.0120559	0.29191	-0.0321275	-0.53272
D2122	829483	1249	1676.18	1467.48	1728.11	775	775		264.816	264	206	331	307451	20.2245	331.218	333	247	442	384544	29.9011	0.0120255	0.311176	0.0382923	0.817049
D2122	829497	1249	1676.72	1463.69	1728.11	780	780		284.681	283	207	357	330515	20.405	331.195	333	236	413	384517	32.6408	0.0163928	0.45003	0.0443612	0.861994
D2122	829511	1249	1673.47	1468.56	1733.52	785	785		287.767	288	222	356	334097	19.247	334.72	333	264	437	388610	26.2244	0.00958651	0.283938	0.0205728	0.514584
D2122	829525	1249	1673.47	1464.23	1733.52	790	790		311.299	310	252	369	361418	19.6906	330.098	330	243	426	383244	28.7284	0.00919361	0.288045	0.0194183	0.437745
D2122	829539	1249	1676.72	1469.11	1728.11	795	795		333.326	333	248	439	386991	24.312	349.513	350	256	454	405785	30.1709	0.0204092	0.548439	0.0367384	0.821026
D2122	829567	1249	1686.46	1490.76	1711.86	805	805		331.859	332	259	426	385288	30.4742	313.373	312	235	412	363826	27.4892	0.0133414	0.286744	0.00466751	0.105924
D2122	829553	1249	1678.34	1477.23	1717.28	800	800		310.772	311	234	393	360806	24.0923	349.139	350	267	445	405350	27.2398	0.0197594	0.499884	0.0393835	0.971319
D2122	829581	1249	1685.38	1489.14	1695.62	810	810		310.015	311	248	402	359927	27.2001	311.904	313	240	400	362120	24.9509	0.0221413	0.493782	0.0306672	0.743909
D2122	829595	1249	1694.58	1497.26	1690.21	815	815		336.846	335	255	429	391078	28.624	313.45	315	213	407	363916	34.9622	0.00118942	0.0279608	0.0283884	0.494977
D2122	829609	1249	1689.17	1507.54	1684.79	820	820		320.413	318	236	437	371999	35.7926	343.606	337	239	497	398927	54.4752	0.00297667	0.0531357	0.0190437	0.23575
D2122	541790	1249	1670.84	1453.12	1762.42	710	710		203.708	204	151	250	236505	13.9151	367.78	366	282	474	426993	34.4887	0.0148356	0.428018	0.0364985	0.751014
D2122	829315	1249	1671.85	1458.82	1749.76	715	715		204.562	204	164	251	237496	13.7199	345.733	343	259	487	401396	39.4271	0.0173653	0.508989	0.0287863	0.490723
D2122	829343	1249	1672.93	1459.36	1766	725	725		209.428	208	161	266	243146	18.8172	326.171	321	220	492	378684	51.7908	0.0115444	0.254036	0.0232101	0.285716
D2122	829329	1249	1674.01	1459.36	1771.42	720	720		209.24	209	168	271	242928	14.2076	342.259	344	242	447	397363	33.9817	0.0111723	0.325442	0.0153256	0.304054
D2122	829357	1249	1672.39	1463.15	1755.17	730	730		223.219	223	173	272	259157	17.4146	350.225	352	246	464	406611	40.5743	0.0171946	0.433345	0.0456761	0.75408
D2122	829371	1249	1674.55	1465.86	1749.76	735	735		226.068	225	171	289	262465	20.5005	321.037	321	209	440	372724	31.9461	0.00681392	0.149263	0.0349009	0.677806
D2122	829385	1249	1672.93	1464.77	1755.17	740	740		235.14	235	178	308	272997	18.5473	327.789	326	245	437	380563	31.1023	0.00965887	0.242564	0.0347421	0.707711
D2122	829399	1249	1678.34	1475.06	1755.17	745	745		254.413	254	197	332	295374	22.3173	314.826	314	236	412	365513	29.2585	0.0190242	0.425646	0.0251906	0.528788
D2122	829413	1249	1684.3	1473.98	1749.76	750	750		253.401	252	183	324	294198	21.7319	330.675	327	251	465	383914	33.6094	0.00633254	0.146749	0.0305386	0.583118
D2122	829427	1249	1683.22	1472.35	1755.17	755	755		263.225	263	197	333	305604	17.811	290.784	291	239	360	337600	19.6775	0.0021551	0.0635622	0.00116405	0.0343634
D22	381379	1249	1758.63	1211.84	1572.45	305	305	215	159.302	159	134	198	184950	9.46167	240.082	240	179	316	278735	18.6875	0.0114551	0.381363	0.0785139	1.8705
D22	381386	1249	1767.12	1213.96	1572.45	310	310	215	155.759	155	131	187	180836	8.34692	233.064	233	169	312	270587	21.6098	0.00545296	0.202408	0.0664283	1.34362
D22	381393	1249	1766.42	1212.54	1572.45	315	315	215	151.922	152	123	197	176381	9.62736	227.12	228	157	288	263686	24.0881	-0.00150145	-0.0474576	0.0468727	0.844324
D22	381407	1249	1783.4	1216.08	1572.45	325	325	215	153.018	152	118	195	177654	9.59502	265.828	262	193	360	308626	31.277	0.00652471	0.206759	0.0834876	1.30979
D22	381400	1249	1781.28	1209	1572.45	320	320	215	154.511	154	131	186	179387	8.48183	239.572	240	182	292	278143	17.2995	0.010292	0.371153	0.0613027	1.59983
D22	381414	1249	1789.77	1223.16	1586.6	330	330	215	151.611	151	123	196	176020	9.88956	258.866	255	175	372	300544	27.8531	0.00362858	0.110853	0.0723945	1.25482
D22	381421	1249	1801.8	1225.28	1593.68	335	335	215	157.404	157	128	190	182746	10.0644	301.399	304	204	390	349924	27.736	0.00797714	0.247544	0.0890464	1.77704
D22	381428	1249	1797.55	1224.57	1601.46	340	340	215	156.271	156	122	196	181431	10.4659	301.814	302	233	378	350406	23.9713	0.0111033	0.327936	0.11575	2.61236
D22	381435	1249	1802.51	1226.7	1609.25	345	345	215	154.872	154	126	189	179806	9.62512	296.9	297	206	395	344701	29.4469	0.00728502	0.232742	0.0816109	1.52152
D22	381442	1249	1796.14	1227.4	1609.25	350	350	215	149.294	149	120	176	173330	7.86123	273.298	273	202	367	317299	28.3574	0.00591213	0.223236	0.0695003	1.25258
D22	381449	1249	1805.34	1228.11	1609.25	355	355	215	149.59	149	122	179	173674	7.95531	299.087	301	180	420	347240	46.1451	0.0120485	0.447719	0.121177	1.40103
D22	381463	1249	1786.94	1241.56	1630.48	365	365	215	150.138	150	125	183	174310	9.07155	299.904	299	184	423	348189	46.9586	0.00932329	0.305758	0.140294	1.57152
D22	381456	1249	1795.43	1233.07	1630.48	360	360	215	152.158	152	117	194	176655	10.1264	310.866	310	219	398	360916	29.657	0.012784	0.379329	0.10689	2.02447
D22	381470	1249	1786.94	1247.22	1652.42	370	370	215	151.607	151	126	185	176016	8.28037	331.326	333	219	437	384669	41.0364	0.00870563	0.316035	0.0993374	1.45914
D22	381477	1249	1795.43	1254.3	1679.31	375	375	215	154.691	154	126	190	179596	9.33865	429.846	431	260	567	499051	55.4219	0.0151811	0.495417	0.150387	2.02781
D22	381484	1249	1806.75	1254.3	1672.23	380	380	215	149.794	150	127	186	173911	8.33159	339.642	344	228	424	394324	30.6141	0.0111268	0.395696	0.0664524	1.38261
D22	381491	1249	1815.25	1255.01	1687.1	385	385	215	150.18	150	120	187	174359	9.3887	351.912	348	233	490	408570	41.2245	0.0167281	0.526354	0.0959972	1.4954
D22	381498	1249	1814.54	1263.5	1708.33	390	390	215	152.413	152	109	182	176951	8.37861	401.493	412	200	566	466133	70.9679	0.019202	0.685433	0.135715	1.35209
D22	381505	1249	1814.54	1272.7	1708.33	395	395	215	155.578	154	116	219	180626	15.4339	464.087	454	214	764	538805	132.946	0.0284295	0.557311	0.16128	0.969611
D22	381519	1249	1815.25	1259.25	1708.33	405	405	215	150.011	149	124	193	174163	10.3546	355.791	358	203	600	413073	91.2214	0.0190289	0.541062	0.0915219	0.654064
D22	381512	1249	1811	1264.91	1708.33	400	400	215	149.766	148	122	183	173878	9.55214	367.021	360	221	524	426111	71.2895	0.0151357	0.467543	0.104868	0.977301
D22	381526	1249	1821.62	1278.36	1722.48	410	410	215	150.413	150	120	185	174630	9.82088	402.279	420	203	548	467046	74.0073	0.012389	0.374849	0.121676	1.17929
D22	381533	1249	1832.23	1275.53	1722.48	415	415	215	149.556	149	108	189	173635	9.42697	456.122	453	316	662	529558	62.8572	0.0195365	0.608003	0.148436	1.87581
D22	381540	1249	1830.11	1275.53	1722.48	420	420	215	150.214	149	125	183	174398	9.49496	452.708	450	261	722	525594	83.16	0.0123415	0.385733	0.118617	1.15451
D22	381547	1249	1837.18	1293.22	1743.71	425	425	215	146.903	146	117	189	170554	10.3803	396.41	404	212	588	460232	78.4957	0.0112879	0.315929	0.113847	1.03234
D22	381555	1249	1844.26	1296.05	1743.71	430	430	215	144.798	144	118	184	168111	10.4364	414.017	421	240	630	480674	69.0309	0.0137309	0.375856	0.154715	1.60717
D22	381562	1249	1843.55	1315.16	1764.94	435	435	215	146.876	147	117	185	170523	9.17888	423.817	431	225	669	492052	76.5314	0.0219627	0.687768	0.146612	1.41619
D22	381569	1249	1844.97	1298.17	1757.87	440	440	215	151.648	152	110	203	176063	12.1311	478.043	487	238	726	555008	98.6401	0.021725	0.531606	0.166286	1.38195
D22	381583	1249	1861.25	1303.13	1786.17	450	450	215	155.814	155	131	194	180900	10.6725	498.607	509	252	716	578883	109.191	0.0218389	0.624051	0.110694	0.91019
D22	381576	1249	1849.22	1298.88	1757.87	445	445	215	152.637	152	121	203	177211	12.4238	451.318	469	186	738	523980	133.458	0.0284958	0.680789	0.156655	0.916032
D22	381590	1249	1859.83	1308.79	1786.17	455	455	215	154.863	154	121	205	179796	11.234	510.724	520	222	718	592951	97.0438	0.0260221	0.699245	0.149333	1.3676
D22	381597	1249	1866.2	1314.45	1800.33	460	460	215	151.748	151	117	209	176179	11.7108	521.167	528	294	685	605075	73.6026	0.0258436	0.652886	0.148406	1.83008
D22	381604	1249	1860.54	1327.9	1800.33	465	465	215	143.045	142	111	179	166075	10.6112	401.251	413	186	601	465852	89.4892	0.00808671	0.216277	0.076998	0.64112
D22	381611	1249	1857	1334.97	1807.4	470	470	215	150.239	149	116	189	174428	10.7291	512.022	525	276	714	594457	87.7956	0.0360081	0.973394	0.131471	1.35529
D22	381618	1249	1844.97	1330.73	1821.56	475	475	215	152.414	152	119	191	176953	12.1214	543.212	546	300	719	630669	80.1562	0.0374534	0.907878	0.157498	1.84424
D22	381625	1249	1832.23	1339.93	1821.56	480	480	215	152.179	152	123	183	176680	10.2629	474.453	487	261	687	550840	83.7097	0.039948	1.1392	0.134933	1.34771
D22	381639	1249	1829.4	1342.76	1842.79	490	490	215	152.542	152	125	196	177101	11.2665	549.227	552	300	810	637653	98.6	0.0366277	0.956786	0.107611	1.08237
D22	381632	1249	1827.28	1341.34	1821.56	485	485	215	143.191	142	118	186	166245	10.0898	399.929	385	205	763	464318	135.262	0.00748443	0.210854	0.0758259	0.416785
D22	381646	1249	1830.82	1343.47	1856.94	495	495	215	149.57	149	120	189	173651	9.71608	531.253	528	347	749	616785	56.4853	0.0266726	0.799867	0.102126	1.74302
D22	381653	1249	1825.15	1350.54	1856.94	500	500	215	150.326	150	115	191	174529	9.46333	550.983	553	309	823	639691	108.577	0.0267937	0.829032	0.120482	1.09131
D22	381660	1249	1821.62	1359.04	1850.57	505	505	215	150.187	149	116	199	174367	10.9711	514.622	502	343	799	597476	80.384	0.0228495	0.611617	0.111624	1.28572
D22	381667	1249	1827.28	1359.04	1850.57	510	510	215	150.096	150	118	187	174262	9.68322	514.696	499	317	842	597562	91.2208	0.0220571	0.669043	0.115094	1.16474
D22	381674	1249	1821.62	1369.65	1850.57	515	515	215	152.06	150	114	219	176542	15.8612	569.744	576	345	823	661473	95.0602	0.0396502	0.731252	0.143903	1.50796
D22	380384	1249	1757.92	1201.22	1572.45	300	300	215	158.419	158	130	190	183925	9.43749	258.295	260	185	337	299880	24.628	0.0147424	0.487747	0.10742	2.03465
D221	381681	1249	1797.55	1362.57	1864.73	520	520	190	154.362	152	122	211	179214	15.8602	461.956	458	195	802	536331	147.751	0.0404383	0.75655	0.147359	0.803115
D221	382386	1249	1772.78	1376.02	1864.73	525	525	190	151.096	151	122	190	175422	10.5678	460.454	463	313	626	534587	54.877	0.032845	0.909352	0.15246	2.22002
D221	382393	1249	1769.25	1392.3	1864.73	530	530	190	152.619	152	123	195	177191	10.1522	356.067	375	167	490	413394	65.6953	0.0374431	1.08514	0.0815538	0.817379
D221	382407	1249	1767.83	1394.42	1857.65	540	540	190	147.767	147	114	186	171558	11.2577	460.314	481	180	675	534425	97.3681	0.0279792	0.714514	0.247931	1.87849
D221	382400	1249	1767.12	1402.21	1864.73	535	535	190	149.236	148	114	200	173263	12.407	423.531	436	207	564	491720	73.0277	0.0261133	0.612213	0.150918	1.52098
D221	382414	1249	1767.12	1399.37	1857.65	545	545	190	142.035	142	115	186	164903	10.0475	374.394	384	176	537	434671	81.0669	0.0136906	0.381846	0.176178	1.38354
D221	382421	1249	1751.55	1406.45	1871.8	550	550	190	151.636	150	114	203	176049	16.3829	426.174	430	205	638	494788	101.009	0.0371545	0.663146	0.179703	1.28541
D221	382428	1249	1766.42	1409.28	1871.8	555	555	190	155.337	154	119	214	180346	13.0232	440.777	447	221	663	511742	93.2173	0.0456042	1.04046	0.191369	1.51907
D221	382435	1249	1771.37	1426.97	1871.8	560	560	190	146.918	146	107	191	170572	13.9302	423.609	438	218	634	491810	79.3457	0.028731	0.589114	0.170057	1.55189
D221	382442	1249	1762.88	1436.17	1871.8	565	565	190	144.911	143	111	202	168242	12.6727	394.549	399	176	682	458071	91.2653	0.0182236	0.409311	0.113207	0.879272
D221	382449	1249	1760.05	1441.13	1871.8	570	570	190	156.539	156	123	206	181742	11.9368	471.017	477	242	655	546851	71.4921	0.0492947	1.23217	0.210724	2.29338
D221	382463	1249	1743.77	1452.45	1864.73	580	580	190	148.094	147	111	220	171937	13.8056	365.425	357	198	666	424258	81.7679	0.0149533	0.316084	0.121332	0.967132
D221	382456	1249	1743.77	1446.08	1871.8	575	575	190	159.175	159	115	204	184802	12.3224	459.992	463	258	651	534051	71.4543	0.0573689	1.40171	0.189156	2.04802
D221	382470	1249	1745.89	1468.02	1857.65	585	585	190	156.163	156	125	199	181305	11.3398	381.295	382	206	577	442683	60.7788	0.0247147	0.664285	0.145097	1.58985
D221	382477	1249	1733.86	1485.71	1857.65	590	590	190	152.04	151	122	199	176519	12.0353	356.65	362	178	501	414071	76.2223	0.0167809	0.416984	0.174117	1.38778
D221	382484	1249	1737.4	1487.13	1843.5	595	595	190	150.278	150	115	211	174473	12.3982	330.867	325	197	504	384137	58.989	0.0252193	0.596324	0.140875	1.38519
D221	382491	1249	1739.52	1497.74	1843.5	600	600	190	160.625	160	124	198	186486	12.8635	370.491	373	206	509	430140	60.6682	0.0453957	1.08447	0.166566	1.74391
D221	382498	1249	1729.62	1504.11	1843.5	605	605	190	166.844	167	113	231	193706	21.55	368.794	377	156	587	428170	97.8746	0.0614799	0.896841	0.196667	1.23852
D221	382505	1249	1735.28	1509.78	1850.57	610	610	190	167.711	169	120	233	194712	17.7135	361.061	367	189	520	419192	69.4608	0.0608209	1.08567	0.229527	1.94074
D221	382519	1249	1727.49	1514.02	1822.27	620	620	190	174.273	173	140	226	202331	13.7094	351.277	350	210	472	407833	47.0494	0.0388011	0.949625	0.121138	1.61341
D221	382512	1249	1727.49	1504.82	1822.27	615	615	190	163.459	162	126	238	189776	16.1321	332.624	329	177	542	386176	68.8505	0.0334689	0.656286	0.140732	1.19202
D221	382526	1249	1730.32	1524.64	1822.27	625	625	190	185.223	182	139	260	215044	22.7721	357.405	362	167	556	414947	87.8474	0.0637558	0.974989	0.146607	1.0404
D221	382533	1249	1728.91	1506.94	1807.4	630	630	190	193.425	194	145	279	224567	17.159	350.444	360	182	495	406865	65.9833	0.0442725	0.955811	0.117376	1.11582
D221	382540	1249	1729.62	1519.68	1807.4	635	635	190	201.923	201	155	249	234433	14.4468	324.213	340	169	458	376411	64.4537	0.0530912	1.40929	0.130831	1.16392
D221	382547	1249	1717.58	1518.27	1807.4	640	640	190	206.358	207	144	279	239582	23.6269	331.55	346	161	492	384929	75.1296	0.0517539	0.859554	0.117525	0.928197
D221	382554	1249	1716.17	1516.85	1786.17	645	645	190	213.309	214	139	289	247652	23.184	340.511	344	237	443	395333	41.3044	0.0607927	1.05456	0.105716	1.57638
D221	382561	1249	1716.88	1517.56	1786.17	650	650	190	221.017	218	161	309	256601	21.4055	338.928	339	220	456	393495	33.8896	0.0524686	1.02949	0.1002	1.82166
D221	382575	1249	1729.62	1521.81	1779.1	660	660	190	235.964	237	175	307	273954	21.4146	323.594	323	229	433	375693	36.2995	0.051651	1.08236	0.0758843	1.25752
D221	382568	1249	1718.29	1518.27	1779.1	655	655	190	215.195	214	161	278	249841	19.3135	317.636	318	232	429	368775	31.9773	0.0389917	0.836298	0.0654807	1.22091
D221	382582	1249	1728.2	1521.1	1779.1	665	665	190	236.798	236	167	325	274922	25.649	305.106	309	180	425	354228	46.7428	0.0309306	0.553983	0.0700606	0.854734
D221	382589	1249	1735.98	1533.84	1776.97	670	670	190	286.694	289	208	367	332852	25.5477	360.337	367	201	448	418351	41.8747	0.0963895	1.97316	0.136742	2.07027
D221	382596	1249	1722.54	1545.16	1772.73	675	675	190	272.749	277	162	358	316662	33.9267	347.427	351	239	441	403363	35.3262	0.0924046	1.36007	0.138366	2.3908
D221	382603	1249	1715.46	1536.67	1769.19	680	680	190	315.411	313	239	422	366192	28.0317	360.736	361	236	460	418815	37.2835	0.0792984	1.65341	0.117227	2.03043
D221	382610	1249	1716.88	1545.87	1767.07	685	685	190	348.98	350	236	440	405166	29.2105	368.949	370	262	468	428350	39.854	0.109697	2.36202	0.146763	2.36955
D221	382617	1249	1719	1543.04	1760.7	690	690	190	334.772	338	218	432	388670	35.9152	335.967	338	220	443	390058	35.3836	0.0799453	1.38004	0.105192	1.80746
D221	382631	1249	1719	1538.79	1751.5	700	700	190	358.509	359	266	457	416229	26.9556	346.829	349	266	435	402668	24.5673	0.0542112	1.36787	0.0948536	2.44616
D221	382624	1249	1721.12	1540.91	1758.57	695	695	190	347.299	349	241	439	403214	31.9655	331.79	333	255	401	385208	23.3198	0.0692697	1.40769	0.104532	2.69302
D221	382638	1249	1721.12	1540.91	1751.5	705	705	190	372.974	376	246	485	433023	35.115	340.76	341	243	436	395622	29.8885	0.0458102	0.930518	0.0807163	1.70304
D221	382645	1249	1720.42	1548.7	1751.5	710	710	190	397.947	401	278	526	462016	34.6722	321.745	329	188	411	373546	41.6098	0.0496529	1.08586	0.0811037	1.16016
D2211	382978	1249	1721.83	1557.19	1744.42	735	735		402.508	411	225	525	467312	52.5514	238.086	239	146	340	276418	36.2605	0.0673382	0.966452	0.075274	0.919299
D2211	382985	1249	1726.08	1551.53	1744.42	740	740		421.838	432	256	562	489754	63.3868	272.944	273	168	384	316888	41.0939	0.0733895	0.910024	0.116313	1.3841
D2211	382999	1249	1732.45	1564.98	1744.42	750	750		408.767	407	201	612	474579	86.8245	266.149	263	154	409	308999	51.6551	0.0576896	0.513574	0.10615	0.98889
D2211	382992	1249	1731.03	1560.73	1744.42	745	745		418.526	425	266	552	485909	59.5367	274.38	275	189	358	318555	28.5416	0.076647	1.0009	0.122438	2.09728
D2211	383006	1249	1731.74	1567.81	1744.42	755	755		400.465	392	230	578	464940	81.2713	255.409	259	158	355	296530	43.7545	0.0331671	0.31637	0.104492	1.1045
D2211	383013	1249	1732.45	1565.68	1744.42	760	760		427.385	437	234	607	496194	73.7262	251.098	253	157	367	291525	37.8273	0.0314011	0.352975	0.0870063	1.06264
D2211	383020	1249	1740.23	1567.1	1744.42	765	765		461.967	474	253	618	536344	79.9136	243.227	245	151	335	282387	36.7357	0.054034	0.592697	0.0854132	1.04204
D2211	383027	1249	1737.4	1562.14	1723.9	770	770		478.159	475	359	656	555143	53.0398	258.575	264	175	339	300205	30.0811	0.0343601	0.59894	0.0815953	1.29695
D2211	383034	1249	1736.69	1562.14	1723.9	775	775		527.164	529	371	681	612037	60.0346	256.214	263	158	339	297465	33.6144	0.0589395	0.977483	0.085933	1.20633
D2211	383041	1249	1740.94	1564.27	1723.9	780	780		494.345	484	288	756	573935	95.9961	245.407	245	147	366	284917	45.4527	0.0476407	0.468353	0.0938415	0.926395
D2211	383055	1249	1729.62	1555.07	1709.74	790	790		633.747	651	331	877	735780	112.52	286.401	290	178	395	332511	42.2027	0.105008	1.07047	0.136935	1.63471
D2211	383048	1249	1733.15	1559.31	1709.74	785	785		586.845	610	308	817	681327	116.676	286.654	291	183	389	332805	40.6715	0.0826563	0.767991	0.132901	1.65361
D2211	383062	1249	1736.69	1563.56	1702.67	795	795		585.219	574	327	847	679439	112.512	253.929	256	166	362	294812	41.8692	0.0539551	0.53255	0.0938416	1.04061
D2211	383069	1249	1745.18	1579.13	1695.59	800	800		600.309	592	286	901	696959	133.546	252.082	253	160	364	292667	39.0535	0.0448446	0.385863	0.0894227	1.05965
D2211	383076	1249	1744.48	1590.45	1695.59	805	805		646.738	656	291	977	750863	172.397	245.355	250	138	370	284857	43.4197	0.0573532	0.406974	0.0904064	0.93702
D2211	383083	1249	1743.06	1589.74	1688.51	810	810		646.104	666	275	983	750127	166.016	255.217	259	148	355	296307	43.9992	0.0678847	0.494799	0.102892	1.08229
D2211	383091	1249	1737.4	1592.58	1667.28	815	815		755.688	753	486	1018	877354	113.807	275.284	273	188	375	319605	34.3457	0.0832668	1.0208	0.125661	1.7895
D2211	383098	1249	1740.94	1589.04	1667.28	820	820		812.804	828	531	1055	943666	104.242	261.534	262	195	335	303641	24.2727	0.0839293	1.2075	0.10023	1.96315
D2211	383105	1249	1744.48	1594.7	1653.13	825	825		689.595	690	482	893	800620	65.55	239.918	240	186	312	278545	19.3595	0.047255	0.949395	0.0801628	1.83943
D2211	383119	1249	1754.38	1599.65	1653.13	835	835		773.484	806	441	993	898015	117.506	242.972	246	165	322	282090	27.4807	0.060882	0.755516	0.0890673	1.44618
D2211	383112	1249	1747.31	1589.04	1653.13	830	830		814.987	834	503	1034	946200	89.8096	264.924	268	185	345	307577	26.2334	0.089048	1.484	0.111945	2.03338
D2211	383126	1249	1752.26	1600.36	1638.97	840	840		844.069	878	450	1072	979964	121.312	247.636	250	157	320	287505	28.637	0.0830215	1.06674	0.0947169	1.49638
D2211	383133	1249	1748.02	1606.02	1638.97	845	845		745.378	787	397	972	865384	127.214	219.933	222	140	288	255342	28.0823	0.0595002	0.658094	0.065898	0.968375
D2211	383140	1249	1745.18	1603.19	1624.82	850	850		749.102	766	484	922	869707	86.888	217.073	219	146	277	252022	22.0161	0.0395405	0.655861	0.0546167	1.02124
D2211	383147	1249	1745.89	1598.24	1624.82	855	855		820.065	856	490	1052	952096	123.106	220.787	222	152	292	256334	24.8803	0.0412303	0.527558	0.0615161	1.02852
D2211	383154	1249	1738.11	1591.16	1610.67	860	860		867.782	871	670	1024	1007495	53.6725	229.978	230	166	289	267004	17.6853	0.0323456	1.01316	0.0598032	1.46758
D2211	383161	1249	1736.69	1591.87	1610.67	865	865		847.956	863	599	1004	984477	63.1024	220.776	222	169	273	256321	17.843	0.0330684	0.860283	0.0610408	1.42364
D2211	383175	1249	1739.52	1597.53	1603.59	875	875		765.749	785	486	955	889035	97.4811	199.53	200	146	266	231654	20.057	-0.00333064	-0.0525017	0.0451639	0.859762
D2211	383168	1249	1743.06	1596.82	1603.59	870	870		824.856	829	609	1148	957658	73.5614	215.536	216	158	276	250237	19.8921	0.0233195	0.511055	0.0603601	1.23357
D2211	383182	1249	1733.86	1599.65	1589.43	880	880		875.255	904	550	1061	1016171	95.9584	208.991	208	160	272	242639	20.0758	0.0269869	0.479369	0.0518895	1.02706
D2211	383189	1249	1729.62	1599.65	1589.43	885	885		912.602	920	638	1114	1059531	75.637	197.929	198	148	256	229796	18.4937	0.0311493	0.72896	0.0446502	0.914892
D2211	383196	1249	1720.42	1595.41	1568.2	890	890		888.413	898	630	1087	1031448	75.7307	202.337	202	158	263	234913	15.4268	0.0143928	0.332899	0.03286	0.834554
D2211	382652	1249	1711.22	1548.7	1730.27	715	715		341.413	339	244	456	396380	43.7716	269.279	268	180	377	312633	35.0713	0.0690956	1.00821	0.0560703	0.815307
D2211	382957	1249	1712.63	1554.36	1730.27	720	720		286.301	285	200	377	332396	33.6296	237.376	238	171	313	275594	28.8913	0.0117823	0.198279	0.0226947	0.364653
D2211	382964	1249	1711.92	1550.11	1730.27	725	725		302.693	302	179	425	351426	53.4842	250.129	253	159	348	290400	39.1262	0.0752398	0.792042	0.0799648	0.946709
D2211	382971	1249	1716.88	1555.78	1744.42	730	730		349.418	348	215	512	405674	56.216	243.772	245	165	339	283019	29.1986	0.0583528	0.685404	0.0918678	1.4049
D2212	383206	1249	1748.72	1552.94	1751.5	720	720		469.742	474	336	581	545371	38.2014	311.85	314	218	405	362058	33.6774	0.0527583	1.23246	0.136578	2.22545
D2212	383213	1249	1757.22	1552.94	1751.5	725	725		453.561	456	313	565	526584	39.1891	291.275	291	191	373	338170	33.7992	0.0536965	1.17959	0.127595	1.95033
D2212	383220	1249	1761.46	1550.11	1751.5	730	730		429.676	448	253	562	498854	67.6283	280.431	286	172	356	325580	35.2008	0.0491874	0.595722	0.115717	1.65252
D2212	383227	1249	1772.78	1552.24	1751.5	735	735		425.439	443	252	559	493935	63.8408	269.402	272	170	381	312776	33.7122	0.0358471	0.46124	0.107038	1.54532
D2212	383234	1249	1776.32	1546.58	1751.5	740	740		464.524	467	283	655	539312	58.6988	269.196	272	164	374	312537	35.6111	0.0298046	0.458076	0.0974778	1.34284
D2212	383241	1249	1778.45	1563.56	1751.5	745	745		456.512	469	261	575	530010	61.5373	280.192	280	168	380	325303	34.5995	0.0977837	1.32158	0.108716	1.58814
D2212	383255	1249	1783.4	1562.14	1737.34	755	755		547.438	558	385	696	635576	49.252	277.777	281	187	350	322499	28.0521	0.0651447	1.3596	0.102213	1.83654
D2212	383248	1249	1780.57	1561.44	1737.34	750	750		512.495	515	352	638	595007	48.8975	253.9	255	167	350	294778	30.2623	0.055965	1.11096	0.079748	1.23933
D2212	383262	1249	1790.48	1564.98	1737.34	760	760		547.211	557	330	707	635312	72.7106	279.363	287	171	378	324340	37.765	0.0711744	1.00012	0.113313	1.50581
D2212	383269	1249	1794.72	1555.78	1737.34	765	765		582.324	586	389	762	676078	71.3564	273.773	277	198	357	317850	29.5387	0.0749786	1.13841	0.122069	2.01658
D2212	383276	1249	1796.85	1559.31	1709.03	770	770		659.959	664	489	775	766212	47.8262	257.852	260	179	348	299366	26.8344	0.0515098	1.35194	0.0895151	1.57896
D2212	383283	1249	1796.85	1555.78	1709.03	775	775		669.685	683	464	829	777504	66.8339	278.808	287	155	372	323696	41.9808	0.0727203	1.35854	0.114715	1.36691
D2212	383290	1249	1795.43	1573.47	1694.88	780	780		690.379	695	447	865	801530	64.3267	269.486	270	172	360	312873	34.3064	0.0259668	0.543265	0.0669555	0.985894
D2212	383297	1249	1790.48	1571.34	1694.88	785	785		724.146	725	557	883	840733	62.5717	289.401	292	188	369	335994	29.4296	0.0298026	0.669849	0.0753364	1.37786
D2212	383311	1249	1804.63	1570.64	1694.88	795	795		717.959	721	362	1017	833550	124.113	261.457	268	139	383	303552	53.377	0.0792669	0.849721	0.0731932	0.668143
D2212	383304	1249	1797.55	1571.34	1694.88	790	790		722.975	718	480	941	839374	75.5885	285.94	286	185	366	331976	29.5022	0.0468301	0.85575	0.0928765	1.64735
D2212	383318	1249	1804.63	1580.54	1673.65	800	800		771.842	786	501	922	896108	82.894	273.109	285	163	358	317080	44.1728	0.0555721	0.980401	0.0666441	0.772599
D2212	383325	1249	1803.22	1593.28	1673.65	805	805		860.916	870	643	1022	999523	62.3799	276.059	281	176	377	320505	36.9112	0.0482643	1.27087	0.088701	1.21869
D2212	383332	1249	1811.71	1598.94	1673.65	810	810		753.805	768	456	985	875168	117.565	279.816	282	200	354	324866	26.6868	0.0806072	0.956572	0.105558	2.00223
D2212	383339	1249	1814.54	1600.36	1666.57	815	815		891.458	911	501	1191	1034983	115.483	286.57	292	194	382	332708	33.637	0.132534	1.80672	0.13377	2.01037
D2212	383346	1249	1828.69	1596.11	1659.5	820	820		765.214	798	419	975	888414	115.495	258.464	262	173	333	300077	25.1725	0.0876199	1.06752	0.0988122	1.84668
D2212	383353	1249	1828.69	1601.78	1659.5	825	825		779.125	799	394	1081	904564	159.103	265.574	271	165	352	308331	35.5508	0.101457	0.902136	0.109407	1.4734
D2212	383367	1249	1827.98	1598.24	1645.34	835	835		850.233	868	535	1192	987121	140.228	255.215	259	156	338	296305	34.0474	0.0989882	1.09226	0.0915694	1.25763
D2212	383360	1249	1826.57	1598.94	1645.34	830	830		860.13	865	569	1110	998611	89.6289	255.907	258	167	348	297108	35.1961	0.0674961	1.21355	0.0937652	1.24662
D2212	383374	1249	1827.28	1600.36	1645.34	840	840		900.668	916	571	1174	1045676	118.744	260.193	261	161	345	302084	28.8324	0.0986913	1.36266	0.100674	1.65084
D2212	383381	1249	1818.78	1599.65	1645.34	845	845		980.412	986	700	1183	1138258	74.2695	253.287	256	168	330	294066	24.7471	0.0981491	2.35968	0.107372	1.98479
D2212	383388	1249	1825.86	1606.73	1631.19	850	850		991.307	1001	678	1303	1150908	124.207	256.904	259	183	338	298266	26.3406	0.0842578	1.24042	0.100928	1.78825
D2212	383395	1249	1827.28	1604.61	1631.19	855	855		977.686	987	672	1264	1135093	106.906	222.43	225	150	307	258241	30.2643	0.112219	1.84545	0.0836985	1.13528
D2212	383402	1249	1808.17	1607.44	1602.88	860	860		1035.38	1051	710	1236	1202074	92.0257	242.694	245	181	306	281768	21.5743	0.0590458	1.25457	0.0839498	1.74246
D2212	383409	1249	1811.71	1606.02	1602.88	865	865		1079.91	1094	737	1344	1253777	112.952	250.477	252	189	314	290804	19.5458	0.0707277	1.26309	0.0913191	2.14464
D2212	383423	1249	1815.25	1608.85	1595.8	875	875		1162.64	1170	899	1453	1349826	105.213	245.447	247	169	333	284964	23.5906	0.06402	1.32976	0.0787847	1.51969
D2212	383416	1249	1812.42	1606.73	1595.8	870	870		1169.11	1175	904	1405	1357332	87.1272	242.786	246	165	321	281875	26.2125	0.0633528	1.59889	0.0784846	1.34808
D2212	383430	1249	1815.25	1614.51	1588.73	880	880		1076.15	1077	745	1427	1249408	131.756	240.028	241	158	370	278673	25.4897	0.077051	1.16862	0.0678658	1.19691
D2212	383437	1249	1808.88	1618.05	1588.73	885	885		1085.66	1088	729	1408	1260457	126.824	208.702	207	134	299	242303	29.9233	0.103376	1.60406	0.0594573	0.782834
D2212	382659	1249	1743.06	1547.28	1737.34	715	715		455.406	459	320	562	528726	43.6995	319.351	324	201	435	370767	41.5239	0.0579544	1.14175	0.120923	1.65933
D222	381688	1249	1825.15	1377.44	1864.73	520	520	195	152.271	145	122	237	176787	20.3625	544.716	527	367	879	632415	107.456	0.0491724	0.700958	0.154737	1.35856
D222	382667	1249	1815.25	1387.34	1864.73	525	525	195	151.657	151	124	198	176074	10.9116	446.312	479	174	681	518168	126.762	0.0267885	0.725221	0.142438	0.877952
D222	382674	1249	1811	1400.79	1864.73	530	530	195	144.698	143	113	184	167994	10.1983	412.166	421	214	625	478525	74.0277	0.0210573	0.585215	0.138674	1.35614
D222	382681	1249	1815.95	1418.48	1864.73	535	535	195	147.544	147	113	195	171299	12.0547	415.689	432	179	590	482615	83.8165	0.0410445	0.965122	0.141499	1.22956
D222	382695	1249	1819.49	1426.97	1864.73	545	545	195	136.963	136	109	174	159014	12.2262	348.55	353	150	617	404667	114.769	0.014914	0.329236	0.112624	0.614827
D222	382688	1249	1811	1417.07	1864.73	540	540	195	148.06	148	109	193	171898	12.5906	400.773	404	171	653	465297	110.901	0.0340965	0.775479	0.161645	1.00573
D222	382702	1249	1827.98	1436.88	1865.44	550	550	195	145.276	145	114	182	168666	10.9799	404.764	426	176	657	469931	104.892	0.0391866	0.99786	0.144612	0.975068
D222	382709	1249	1832.23	1441.13	1865.44	555	555	195	152.599	151	121	210	177167	12.4356	484.543	483	308	680	562555	62.3095	0.0590427	1.36825	0.205363	2.6498
D222	382716	1249	1831.52	1449.62	1858.36	560	560	195	146.696	146	116	187	170314	11.5255	398.376	408	193	551	462514	63.3999	0.0407998	0.997879	0.190536	2.01127
D222	382723	1249	1832.23	1456.7	1858.36	565	565	195	149.314	149	125	178	173354	8.13889	457.674	458	313	645	531359	49.6999	0.0443054	1.55667	0.18648	2.8947
D222	382730	1249	1826.57	1460.24	1858.36	570	570	195	151.388	152	112	196	175762	12.2937	435.194	450	190	608	505260	68.2036	0.0404324	0.957094	0.144463	1.61087
D222	382737	1249	1814.54	1457.41	1858.36	575	575	195	149.641	150	113	194	173733	11.1883	443.66	449	244	614	515089	67.1647	0.0353256	0.912699	0.17937	2.00927
D222	382751	1249	1812.42	1474.39	1851.28	585	585	195	147.303	146	117	185	171019	11.4809	321.013	323	146	567	372696	97.9522	0.0166189	0.419479	0.145471	0.832398
D222	382744	1249	1814.54	1455.99	1851.28	580	580	195	146.972	146	107	200	170635	13.5134	392.071	396	159	631	455195	90.8443	0.0233281	0.495867	0.200847	1.44369
D222	382758	1249	1806.75	1482.18	1822.97	590	590	195	154.984	154	121	193	179937	13.798	376.744	379	183	602	437400	93.814	0.027909	0.609944	0.155309	1.07971
D222	382765	1249	1803.92	1484.3	1822.97	595	595	195	158.928	157	125	214	184515	13.8112	381.023	380	185	589	442368	80.202	0.0247495	0.555836	0.155093	1.27577
D222	382772	1249	1808.17	1489.96	1822.97	600	600	195	162.314	162	134	203	188446	10.7614	335.823	346	160	479	389890	66.4877	0.0320859	0.937813	0.139882	1.23965
D222	382779	1249	1800.38	1501.28	1815.9	605	605	195	162.843	162	131	211	189061	12.1634	321.581	324	165	464	373355	53.8413	0.0333119	0.863205	0.151337	1.57017
D222	382786	1249	1800.38	1490.67	1830.05	610	610	195	173.419	172	129	230	201340	15.7623	384.891	392	192	547	446858	66.4777	0.0511511	1.07077	0.17895	1.75763
D222	382793	1249	1794.02	1494.21	1830.05	615	615	195	172.494	172	129	224	200266	12.7665	382.651	387	232	537	444258	54.5947	0.0560787	1.43494	0.194995	2.28739
D222	382807	1249	1789.06	1497.74	1830.05	625	625	195	179.078	181	122	243	207910	21.5891	358.779	366	170	532	416542	77.2253	0.0392655	0.62679	0.133592	1.09502
D222	382800	1249	1789.77	1497.74	1830.05	620	620	195	171.303	173	122	228	198883	19.2568	360.035	373	175	517	418001	66.3125	0.0413196	0.705964	0.152847	1.43967
D222	382814	1249	1792.6	1503.41	1815.9	630	630	195	188.394	189	141	247	218725	17.5737	337.071	343	176	444	391340	51.765	0.0373352	0.77167	0.126897	1.4665
D222	382821	1249	1801.09	1510.48	1808.82	635	635	195	194.713	195	131	263	226062	28.8024	340.931	347	174	499	395821	79.9534	0.0598639	0.763682	0.130983	0.987683
D222	382828	1249	1805.34	1510.48	1808.82	640	640	195	203.268	203	127	286	235994	30.02	347.158	359	161	520	403050	82.5456	0.0651237	0.827993	0.152587	1.11354
D222	382835	1249	1810.29	1511.19	1787.59	645	645	195	215.196	215	141	290	249842	24.8733	315.961	321	180	460	366831	58.1237	0.0748064	1.20431	0.139156	1.32809
D222	382842	1249	1806.05	1507.65	1766.36	650	650	195	216.868	217	147	299	251784	33.1847	324.475	337	168	477	376716	71.565	0.0575675	0.711472	0.136728	1.09071
D222	382849	1249	1808.88	1506.24	1766.36	655	655	195	236.825	240	159	317	274954	31.9582	347.848	359	190	479	403851	60.8113	0.0627052	0.874513	0.130284	1.31868
D222	382863	1249	1799.68	1514.02	1766.36	665	665	195	279.728	281	196	374	324764	25.3115	353.793	359	201	490	410754	42.8865	0.0524121	1.10076	0.102309	1.53133
D222	382856	1249	1808.17	1514.73	1766.36	660	660	195	253.653	254	188	340	294491	22.4885	334.165	336	247	472	387965	32.26	0.0628899	1.33476	0.114899	2.13504
D222	382870	1249	1796.85	1523.22	1766.36	670	670	195	314.243	315	216	394	364836	27.6406	374.428	382	171	507	434711	48.4428	0.0741401	1.56943	0.13418	1.82884
D222	382877	1249	1792.6	1535.96	1766.36	675	675	195	306.113	307	206	413	355397	38.5503	326.307	329	184	487	378843	55.2679	0.088259	1.28799	0.11444	1.21256
D222	382884	1249	1777.03	1542.33	1752.2	680	680	195	294.331	296	186	416	341718	42.3475	309.495	313	180	434	359324	53.5881	0.0747955	0.96736	0.114605	1.18768
D222	382891	1249	1779.15	1540.91	1745.13	685	685	195	293.04	292	196	403	340220	41.6034	279.097	283	154	421	324032	59.6283	0.0366413	0.497933	0.0807447	0.699397
D222	382898	1249	1783.4	1538.08	1745.13	690	690	195	343.659	342	190	503	398988	62.1046	317.153	321	158	472	368215	71.3956	0.0670234	0.695163	0.0995032	0.804022
D222	382905	1249	1786.94	1538.08	1745.13	695	695	195	344.155	349	191	465	399564	53.0329	310.912	316	177	464	360969	52.5282	0.0776389	0.935072	0.126142	1.326
D222	382912	1249	1780.57	1535.96	1730.97	700	700	195	386.264	388	299	477	448452	31.5548	320.636	326	205	415	372258	36.9351	0.0769418	1.74911	0.121268	1.87775
D222	382921	1249	1791.18	1541.62	1730.97	705	705	195	410.553	418	247	553	476652	57.948	313.711	318	200	439	364219	48.702	0.0748807	0.987121	0.10902	1.26643
D222	382935	1249	1790.48	1547.28	1702.67	715	715	195	513.267	513	427	614	595903	28.6216	372.74	373	277	472	432751	31.4718	0.0765615	2.55065	0.113772	2.41965
D222	382928	1249	1791.18	1542.33	1709.74	710	710	195	463.931	466	354	563	538624	35.1099	330.773	337	216	416	384027	37.8871	0.0804911	1.9687	0.102503	1.6234
D2221	383691	1249	1815.95	1557.9	1688.51	725	725		453.868	453	286	619	526941	58.5745	289.904	292	195	379	336578	30.4901	0.0762688	1.09819	0.0971583	1.68397
D2221	383698	1249	1813.83	1568.51	1688.51	730	730		453.33	453	356	558	526316	38.3325	270.287	270	201	349	313803	22.7456	0.0725519	1.59995	0.0886052	1.9344
D2221	383705	1249	1821.62	1570.64	1688.51	735	735		480.613	482	369	606	557992	40.5873	259.642	261	181	353	301444	30.1001	0.066551	1.47778	0.0785334	1.25619
D2221	383719	1249	1823.03	1568.51	1688.51	745	745		490.456	496	362	612	569419	42.9763	247.132	249	176	311	286920	22.4527	0.0367809	0.809723	0.0342116	0.728206
D2221	383712	1249	1818.78	1564.27	1688.51	740	740		487.21	487	381	620	565651	32.8223	255.47	254	175	345	296601	25.4803	0.0360183	1.03213	0.0350277	0.678617
D2221	383726	1249	1823.74	1565.68	1660.2	750	750		500.597	500	350	677	581193	39.212	224.51	227	147	314	260656	26.6522	0.0139474	0.351218	0.0360549	0.586292
D2221	383733	1249	1825.15	1571.34	1660.2	755	755		522.319	522	424	616	606412	31.9711	237.39	239	169	296	275610	21.4588	0.0378201	1.19072	0.0450025	0.95281
D2221	383740	1249	1818.78	1567.1	1660.2	760	760		533.73	539	382	691	619661	51.1895	245.661	250	163	322	285213	26.0053	0.0383299	0.769791	0.0480459	0.866127
D2221	383747	1249	1814.54	1567.1	1653.13	765	765		498.665	494	342	684	578950	71.888	227.974	226	147	316	264678	35.6367	0.00719825	0.0991504	0.0325905	0.403814
D2221	383754	1249	1812.42	1573.47	1653.13	770	770		621.452	629	469	761	721506	55.934	268.331	271	196	332	311532	22.0652	0.0558536	1.17546	0.0661527	1.50911
D2221	383761	1249	1810.29	1581.96	1653.13	775	775		720.08	716	555	913	836013	61.6272	278.912	282	181	364	323817	33.6469	0.064766	1.42145	0.0533928	0.840319
D2221	383775	1249	1802.51	1583.38	1653.13	785	785		714.533	702	546	927	829573	73.2397	227.792	219	158	328	264466	34.7865	0.0150554	0.289407	0.00620189	0.0807227
D2221	383768	1249	1808.17	1590.45	1653.13	780	780		746.707	745	569	908	866927	61.8919	278.349	279	196	391	323163	29.7089	0.0673205	1.52195	0.0636892	1.12198
D2221	383782	1249	1803.22	1588.33	1653.13	790	790		759.22	751	589	967	881455	82.2395	250.479	253	155	355	290806	34.6844	0.0353039	0.629612	0.064122	0.870326
D2221	383789	1249	1802.51	1590.45	1653.13	795	795		823.617	832	625	1051	956219	88.1955	264.374	267	181	359	306938	30.7777	0.0743722	1.2929	0.106976	1.6602
D2221	383796	1249	1791.89	1589.74	1638.97	800	800		871.17	892	582	1069	1011428	91.36	264.146	266	176	339	306674	27.725	0.0584081	1.05244	0.0894332	1.56423
D2221	383803	1249	1803.22	1608.14	1631.9	805	805		863.792	871	629	1142	1002862	95.8692	245.218	245	169	329	284698	28.9229	0.0305016	0.533377	0.0660756	1.05098
D2221	383810	1249	1798.26	1610.27	1631.9	810	810		977.75	982	726	1237	1135168	93.0734	249.134	253	157	320	289244	27.7726	0.0540771	1.07789	0.0870049	1.43601
D2221	383817	1249	1794.02	1607.44	1610.67	815	815		866.012	872	565	1190	1005440	128.496	251.673	251	177	323	292192	27.7432	0.0524903	0.672244	0.0649217	1.10607
D2221	383831	1249	1801.8	1618.05	1610.67	825	825		951.106	942	733	1205	1104234	89.6924	232.389	235	158	296	269804	24.6273	0.0442722	0.899125	0.069152	1.22066
D2221	383824	1249	1803.92	1610.27	1610.67	820	820		910.617	911	662	1148	1057226	98.0561	244.786	245	174	311	284196	22.3726	0.0486642	0.861914	0.0861465	1.7356
D2221	383838	1249	1806.05	1617.34	1589.43	830	830		891.839	887	732	1049	1035425	49.5516	232.481	232	184	293	269911	16.7363	0.00429229	0.153847	0.0451127	1.19921
D2221	383845	1249	1798.26	1615.93	1582.36	835	835		918.439	916	783	1078	1066308	47.8576	222.436	222	172	275	258248	15.967	0.0118267	0.44863	0.0497296	1.31992
D2221	383852	1249	1793.31	1616.64	1575.28	840	840		962.703	953	787	1203	1117698	65.7416	230.929	231	170	305	268109	22.2942	0.021958	0.629276	0.0414629	0.824772
D2221	383859	1249	1778.45	1613.81	1568.2	845	845		977.951	977	822	1131	1135401	51.3026	237.014	239	181	290	275173	17.6292	0.0305487	1.13014	0.0661123	1.66744
D2221	383866	1249	1779.86	1618.05	1567.5	850	850		994.123	992	844	1154	1154177	47.4729	220.978	224	158	278	256555	25.5992	0.0332727	1.34865	0.0581863	0.949314
D2221	383873	1249	1779.86	1618.76	1545.56	855	855		995.924	1000	765	1205	1156268	82.597	245.985	247	190	298	285589	19.0483	0.0339686	0.792251	0.062638	1.52243
D2221	383887	1249	1785.52	1626.54	1524.33	865	865		960.579	972	683	1160	1115232	83.4449	236.717	237	188	281	274829	14.5887	0.02182	0.491636	0.02828	0.892509
D2221	383880	1249	1779.15	1618.76	1531.4	860	860		1035.64	1035	725	1348	1202380	134.214	244.545	244	175	318	283917	21.1886	0.0527547	0.77335	0.056164	1.22748
D2221	383894	1249	1801.8	1627.96	1517.25	870	870		1040.21	1040	904	1216	1207681	54.7331	237.339	238	178	295	275550	19.0253	0.0166919	0.624046	0.032254	0.779583
D2221	383901	1249	1798.26	1628.67	1503.1	875	875		1091.34	1091	904	1297	1267046	59.1861	233.295	232	164	322	270855	25.3299	0.0441437	1.55912	0.0339906	0.60554
D2221	383908	1249	1781.28	1634.33	1503.1	880	880		1057.69	1064	845	1250	1227981	68.5449	222.27	222	156	294	258055	18.8531	0.0169883	0.515523	0.0302759	0.692901
D2221	383915	1249	1776.32	1635.74	1496.02	885	885		1043.96	1041	856	1290	1212035	78.0464	210.486	210	163	271	244374	16.4085	0.0117341	0.310273	0.0336879	0.836121
D2221	383922	1249	1771.37	1637.87	1488.94	890	890		1045.49	1047	874	1211	1213814	53.6842	216.929	217	177	257	251854	12.9825	0.00698013	0.269989	0.0336173	1.0869
D2221	383929	1249	1762.88	1637.16	1481.16	895	895		1105.65	1107	951	1232	1283665	43.838	205.047	206	158	262	238059	18.57	0.0181808	0.900714	0.0412053	0.87395
D2221	382949	1249	1814.54	1557.9	1695.59	720	720		489.02	494	361	605	567752	42.8512	320.102	322	246	391	371639	27.8263	0.116526	2.38203	0.124892	2.55439
D2222	383445	1249	1791.89	1550.82	1709.74	725	725		475.37	473	358	616	551904	51.7143	289.991	290	188	386	336680	30.5434	0.0687884	1.18324	0.125458	2.11674
D2222	383452	1249	1806.75	1555.07	1723.9	730	730		515.011	515	408	640	597928	39.5972	289.963	296	155	386	336647	40.5984	0.101374	2.39428	0.126588	1.60506
D2222	383459	1249	1823.03	1559.31	1723.9	735	735		470.742	474	284	688	546531	88.0715	265.652	268	160	363	308422	38.3414	0.0941479	0.919839	0.124056	1.52934
D2222	383466	1249	1835.77	1557.19	1723.9	740	740		395.44	390	226	670	459106	86.8147	224.203	222	136	352	260300	40.2485	0.0385546	0.338192	0.0549614	0.580422
D2222	383473	1249	1835.06	1553.65	1709.74	745	745		509.575	502	360	685	591617	60.179	255.236	254	159	360	296329	32.1701	0.0776607	1.22043	0.10963	1.56773
D2222	383487	1249	1839.31	1550.82	1687.8	755	755		592.04	591	457	733	687359	45.8244	252.002	250	186	327	292574	25.6931	0.0664069	1.60907	0.0919735	1.65222
D2222	383480	1249	1832.23	1550.82	1687.8	750	750		555.097	549	435	752	644468	51.6325	251.84	252	176	348	292386	28.3567	0.0513465	1.05012	0.0907911	1.47843
D2222	383494	1249	1854.17	1548.7	1701.96	760	760		483.599	487	272	713	561458	95.7172	225.778	225	156	300	262128	26.9387	0.0664545	0.629662	0.0926186	1.4209
D2222	383501	1249	1852.05	1554.36	1687.8	765	765		488.947	495	346	622	567668	51.2774	192.304	190	142	255	223265	22.556	0.057946	1.04454	0.0501689	0.814575
D2222	383508	1249	1847.8	1557.19	1687.8	770	770		436.307	435	322	598	506553	52.1483	169.484	169	131	207	196771	13.9309	0.0194331	0.318982	0.0137411	0.329819
D2222	383515	1249	1832.23	1568.51	1680.73	775	775		491.183	500	265	744	570264	119.868	188.733	189	134	259	219119	25.4755	0.0615712	0.475333	0.0343369	0.491874
D2222	383522	1249	1826.57	1583.38	1659.5	780	780		580.124	592	313	852	673524	84.6263	222.061	219	146	317	257813	29.2007	0.00562899	0.0767429	0.0277375	0.410483
D2222	383529	1249	1827.98	1594.7	1652.42	785	785		680.943	705	372	943	790575	115.52	253.016	258	148	375	293751	42.6051	0.124264	1.30305	0.104372	1.12249
D2222	383543	1249	1826.57	1604.61	1631.19	795	795		667.509	675	323	969	774978	163.955	238.922	239	132	348	277388	52.4817	0.0830525	0.624404	0.0810896	0.682937
D2222	383536	1249	1826.57	1601.07	1638.27	790	790		756.186	760	537	978	877932	77.4861	266.823	271	176	355	309782	33.0463	0.142002	2.42696	0.126122	1.80858
D2222	383550	1249	1827.28	1605.31	1609.96	800	800		735.748	777	382	1000	854204	141.996	250.706	257	155	333	291070	36.4092	0.0953261	0.901887	0.0805704	1.02685
D2222	383557	1249	1820.2	1608.85	1609.96	805	805		834.444	840	588	1080	968790	85.0384	264.765	266	149	351	307392	32.0072	0.0929079	1.66833	0.0824846	1.26065
D2222	383564	1249	1824.45	1614.51	1609.96	810	810		791.578	808	539	995	919022	91.6999	233.449	234	170	321	271034	25.3641	0.0779091	1.24785	0.0619964	1.07459
D2222	383571	1249	1813.12	1632.91	1595.8	815	815		702.396	712	352	1062	815482	152.852	238.543	241	152	330	276949	30.7512	0.0639432	0.552355	0.0724899	1.04862
D2222	383578	1249	1818.78	1642.11	1588.73	820	820		792.114	792	562	974	919644	88.7566	239.048	240	161	312	277535	24.7575	0.0985799	1.60167	0.0894058	1.58484
D2222	383585	1249	1813.83	1641.41	1574.57	825	825		746.513	725	446	1159	866702	177.223	226.636	226	137	316	263124	39.9031	0.0640243	0.506921	0.0504367	0.545417
D2222	383599	1249	1803.22	1644.94	1567.5	835	835		845.958	858	527	1197	982157	148.33	229.576	232	158	312	266538	28.1835	0.0740055	0.785971	0.0660779	1.00978
D2222	383592	1249	1811.71	1642.11	1581.65	830	830		980.298	978	711	1287	1138126	117.186	254.538	259	185	321	295519	28.9904	0.109947	1.65726	0.0885043	1.42779
D2222	383606	1249	1797.55	1652.73	1567.5	840	840		889.89	913	546	1122	1033162	109.947	226.38	228	157	289	262827	25.7813	0.10126	1.48843	0.0831551	1.34822
D2222	383613	1249	1796.85	1638.58	1546.26	845	845		852.148	860	501	1219	989344	186.428	231.429	235	158	305	268689	30.4782	0.064953	0.557575	0.0621595	0.888744
D2222	383620	1249	1802.51	1646.36	1546.26	850	850		843.133	883	520	1106	978877	131.219	225.232	228	157	283	261494	23.299	0.0605027	0.73315	0.0605755	1.10428
D2222	383627	1249	1800.38	1649.9	1539.19	855	855		920.011	938	607	1139	1068133	96.5025	222.227	223	159	283	258006	19.6827	0.0580079	1.0454	0.0492028	1.05895
D2222	383634	1249	1805.34	1648.48	1532.11	860	860		979.312	1006	642	1214	1136981	120.027	224.687	225	173	275	260862	19.3583	0.0534112	0.82738	0.0455782	1.01191
D2222	383641	1249	1812.42	1649.9	1525.03	865	865		1041.65	1044	785	1241	1209360	69.7133	227.556	226	176	300	264192	20.7187	0.0603974	1.70211	0.0426151	0.89783
D2222	383655	1249	1810.29	1649.9	1510.88	875	875		1006.4	1012	730	1209	1168431	80.9954	220.702	220	153	290	256235	21.2382	0.0461478	1.09622	0.0391803	0.783603
D2222	383648	1249	1816.66	1648.48	1517.96	870	870		1013.4	1019	718	1282	1176557	106.676	225.204	225	160	308	261462	23.0083	0.0567102	1.01965	0.0427941	0.803353
D2222	383662	1249	1801.8	1661.22	1503.8	880	880		1081.03	1089	781	1331	1255076	84.2665	229.488	230	176	294	266435	20.325	0.0732268	1.75062	0.0665456	1.40896
D2222	383669	1249	1805.34	1664.05	1503.8	885	885		1008.71	1012	750	1236	1171118	78.0718	216.279	216	151	281	251100	20.0852	0.0594408	1.44981	0.0644316	1.30361
D2222	383676	1249	1805.34	1656.98	1496.73	890	890		967.24	967	685	1200	1122966	96.8558	199.586	200	147	247	231719	16.0993	0.0254454	0.495605	0.0433277	1.02967
D2222	383683	1249	1803.92	1650.61	1475.5	895	895		1013.26	1016	799	1219	1176396	69.0497	199.809	200	149	251	231978	15.6703	0.0406659	1.14686	0.0316063	0.781317
D2222	382942	1249	1791.89	1557.19	1709.74	720	720		483.799	486	363	610	561691	38.0604	315.917	318	233	387	366780	24.8969	0.0633863	1.5154	0.0939236	2.17894
Mother	539945	1249	1694.55	1036.56	1509.86	95	95		196.749	195	146	254	228426	17.6645	177.197	177	143	214	205726	10.6029	0.0406344	0.869839	0.0378632	1.21939
Mother	540040	1249	1682.19	1026.58	1514.62	90	90		180.703	181	141	237	209796	13.761	165.652	165	124	210	192322	13.1903	0.0245681	0.62976	0.0327138	0.795653
Mother	540047	1249	1675.05	1019.92	1509.86	85	85		181.112	181	147	219	210271	12.1224	162.75	162	132	211	188953	10.7949	0.0340615	0.984251	0.0223455	0.659064
Mother	540061	1249	1641.28	1010.88	1495.12	75	75		172.61	172	131	223	200400	15.1187	147.327	147	119	176	171047	8.50252	0.0381485	0.839072	0.031992	1.07431
Mother	540054	1249	1661.73	1013.73	1514.15	80	80		159.664	159	129	210	185370	13.1565	146.238	146	111	193	169782	12.5746	0.00806757	0.194245	0.00834065	0.192392
Mother	540068	1249	1626.53	996.609	1489.89	70	70		163.134	163	131	207	189399	13.0142	133.39	133	113	166	154866	7.31639	0.0180943	0.445566	0.0184651	0.661093
