# Supplementary material for: Early coordination of cell migration and cardiac fate determination during mammalian gastrulation
Source: EMBO J. 2025 May 13;44(12):3327–59. doi: 10.1038/s44318-025-00441-0 (PMC12170898; doi:10.1038/s44318-025-00441-0)
Supplement: Supplementary file 28 — EV and Appendix Figure Source Data [file 44318_2025_441_MOESM28_ESM.zip › Source Data for expanded views and appendix/Source Data Appendix Fig. S11/A/Appendix Fig. S11A''.xlsx]

## Sheet: D1
POSITION_T	POSITION_X	POSITION_Y	POSITION_Z	MEAN_INTENSITY_CH1	TRACK_ID	Speed
100	1668.6	1044.91	1491.33	11.2387	1249	0.39331
101	1663.78	1046.57	1489.47	11.2923	1249	0.39331
102	1658.96	1048.24	1487.62	11.346	1249	0.39331
103	1654.14	1049.91	1485.76	11.3996	1249	0.39331
104	1649.32	1051.58	1483.91	11.4532	1249	0.39331
105	1644.5	1053.25	1482.06	11.5069	1249	0.39331
106	1646.35	1051.77	1482.06	11.4309	1249	0.39331
107	1648.21	1050.28	1482.06	11.3549	1249	0.39331
108	1650.06	1048.8	1482.06	11.279	1249	0.39331
109	1651.91	1047.32	1482.06	11.203	1249	0.39331
110	1653.77	1045.83	1482.06	11.1271	1249	0.39331
111	1652.66	1047.87	1482.06	11.1864	1249	0.39331
112	1651.54	1049.91	1482.06	11.2457	1249	0.39331
113	1650.43	1051.95	1482.06	11.305	1249	0.39331
114	1649.32	1053.99	1482.06	11.3643	1249	0.39331
115	1648.21	1056.03	1482.06	11.4236	1249	0.39331
116	1649.13	1058.44	1482.06	11.3859	1249	0.39331
117	1650.06	1060.85	1482.06	11.3481	1249	0.39331
118	1650.99	1063.26	1482.06	11.3104	1249	0.39331
119	1651.91	1065.67	1482.06	11.2727	1249	0.39331
120	1652.84	1068.08	1482.06	11.235	1249	0.39331
121	1652.1	1068.64	1483.91	11.2575	1249	0.39331
122	1651.36	1069.19	1485.76	11.2801	1249	0.39331
123	1650.62	1069.75	1487.62	11.3026	1249	0.39331
124	1649.88	1070.3	1489.47	11.3252	1249	0.39331
125	1649.13	1070.86	1491.33	11.3477	1249	0.39331
126	1649.13	1067.89	1489.47	11.3797	1249	0.39331
127	1649.13	1064.93	1487.62	11.4117	1249	0.39331
128	1649.13	1061.96	1485.76	11.4437	1249	0.39331
129	1649.13	1059	1483.91	11.4756	1249	0.39331
130	1649.13	1056.03	1482.06	11.5076	1249	0.39331
131	1650.8	1058.07	1482.06	11.4008	1249	0.39331
132	1652.47	1060.11	1482.06	11.294	1249	0.39331
133	1654.14	1062.15	1482.06	11.1871	1249	0.39331
134	1655.81	1064.19	1482.06	11.0803	1249	0.39331
135	1657.48	1066.23	1482.06	10.9735	1249	0.39331
136	1659.33	1065.85	1480.2	11.1426	1249	0.39331
137	1661.18	1065.48	1478.35	11.3116	1249	0.39331
138	1663.04	1065.11	1476.49	11.4807	1249	0.39331
139	1664.89	1064.74	1474.64	11.6498	1249	0.39331
140	1666.75	1064.37	1472.79	11.8188	1249	0.39331
141	1666	1062.15	1472.79	11.8262	1249	0.39331
142	1665.26	1059.92	1472.79	11.8336	1249	0.39331
143	1664.52	1057.7	1472.79	11.8409	1249	0.39331
144	1663.78	1055.47	1472.79	11.8483	1249	0.39331
145	1663.04	1053.25	1472.79	11.8557	1249	0.39331
146	1665.45	1054.73	1472.79	11.8198	1249	0.39331
147	1667.86	1056.21	1472.79	11.784	1249	0.39331
148	1670.27	1057.7	1472.79	11.7482	1249	0.39331
149	1672.68	1059.18	1472.79	11.7124	1249	0.39331
150	1675.09	1060.66	1472.79	11.6766	1249	0.39331
151	1673.35	1062.93	1470.75	11.6948	1249	0.39331
152	1671.61	1065.2	1468.72	11.7129	1249	0.39331
153	1669.86	1067.47	1466.69	11.7311	1249	0.39331
154	1668.12	1069.74	1464.65	11.7493	1249	0.39331
155	1666.38	1072.01	1462.62	11.7675	1249	0.39331
156	1666.19	1069.41	1462.68	11.7268	1249	0.39331
157	1666.01	1066.8	1462.73	11.6861	1249	0.39331
158	1665.82	1064.2	1462.79	11.6455	1249	0.39331
159	1665.63	1061.6	1462.84	11.6048	1249	0.39331
160	1665.45	1058.99	1462.9	11.5641	1249	0.39331
161	1666	1059.37	1465.31	11.5093	1249	0.39331
162	1666.56	1059.74	1467.73	11.4545	1249	0.39331
163	1667.12	1060.11	1470.15	11.3997	1249	0.39331
164	1667.68	1060.48	1472.57	11.3449	1249	0.39331
165	1668.23	1060.85	1474.98	11.2901	1249	0.39331
166	1667.49	1061.6	1474.61	11.3621	1249	0.39331
167	1666.75	1062.34	1474.24	11.4341	1249	0.39331
168	1666	1063.09	1473.87	11.5061	1249	0.39331
169	1665.26	1063.83	1473.5	11.5781	1249	0.39331
170	1664.52	1064.57	1473.13	11.6501	1249	0.39331
171	1664.52	1066.25	1473.68	11.6375	1249	0.39331
172	1664.52	1067.92	1474.24	11.6248	1249	0.39331
173	1664.52	1069.59	1474.8	11.6122	1249	0.39331
174	1664.52	1071.27	1475.36	11.5995	1249	0.39331
175	1664.52	1072.94	1475.91	11.5869	1249	0.39331
176	1664.52	1073.87	1476.66	11.6056	1249	0.39331
177	1664.52	1074.8	1477.4	11.6244	1249	0.39331
178	1664.52	1075.73	1478.15	11.6431	1249	0.39331
179	1664.52	1076.66	1478.89	11.6619	1249	0.39331
180	1664.52	1077.59	1479.63	11.6806	1249	0.39331
181	1664.52	1077.59	1480.75	11.5679	1249	0.39331
182	1664.52	1077.59	1481.87	11.4553	1249	0.39331
183	1664.52	1077.59	1482.98	11.3426	1249	0.39331
184	1664.52	1077.59	1484.1	11.23	1249	0.39331
185	1664.52	1077.59	1485.21	11.1173	1249	0.39331
186	1666	1080.75	1486.33	11.0593	1249	0.39331
187	1667.49	1083.91	1487.44	11.0013	1249	0.39331
188	1668.98	1087.08	1488.56	10.9433	1249	0.39331
189	1670.47	1090.24	1489.68	10.8854	1249	0.39331
190	1671.95	1093.4	1490.79	10.8274	1249	0.39331
191	1671.4	1093.03	1492.09	10.8363	1249	0.39331
192	1670.84	1092.65	1493.4	10.8452	1249	0.39331
193	1670.28	1092.28	1494.7	10.8541	1249	0.39331
194	1669.72	1091.91	1496	10.863	1249	0.39331
195	1669.16	1091.54	1497.3	10.8719	1249	0.39331
196	1667.12	1093.77	1497.3	10.8576	1249	0.39331
197	1665.07	1096	1497.3	10.8433	1249	0.39331
198	1663.03	1098.23	1497.3	10.8289	1249	0.39331
199	1660.98	1100.46	1497.3	10.8146	1249	0.39331
200	1658.94	1102.7	1497.3	10.8003	1249	0.39331
201	1659.49	1103.25	1497.86	10.8191	1249	0.39331
202	1660.05	1103.81	1498.42	10.838	1249	0.39331
203	1660.61	1104.37	1498.97	10.8568	1249	0.39331
204	1661.17	1104.93	1499.53	10.8756	1249	0.39331
205	1661.73	1105.49	1500.09	10.8945	1249	0.39331
206	1665.82	1105.86	1500.83	10.806	1249	0.39331
207	1669.91	1106.23	1501.58	10.7175	1249	0.39331
208	1674	1106.6	1502.32	10.629	1249	0.39331
209	1678.09	1106.97	1503.06	10.5405	1249	0.39331
210	1682.18	1107.34	1503.81	10.452	1249	0.39331
211	1681.62	1108.27	1503.81	10.5157	1249	0.39331
212	1681.07	1109.2	1503.81	10.5795	1249	0.39331
213	1680.51	1110.13	1503.81	10.6433	1249	0.39331
214	1679.95	1111.06	1503.81	10.707	1249	0.39331
215	1679.39	1111.99	1503.81	10.7708	1249	0.39331
216	1679.76	1112.37	1502.14	10.721	1249	0.39331
217	1680.14	1112.74	1500.46	10.6713	1249	0.39331
218	1680.51	1113.11	1498.79	10.6215	1249	0.39331
219	1680.88	1113.48	1497.11	10.5718	1249	0.39331
220	1681.25	1113.85	1495.44	10.5221	1249	0.39331
221	1679.39	1113.11	1496.37	10.5514	1249	0.39331
222	1677.53	1112.37	1497.3	10.5808	1249	0.39331
223	1675.67	1111.62	1498.23	10.6101	1249	0.39331
224	1673.81	1110.88	1499.16	10.6395	1249	0.39331
225	1671.95	1110.13	1500.09	10.6688	1249	0.39331
226	1671.4	1111.06	1500.28	10.6472	1249	0.39331
227	1670.84	1111.99	1500.46	10.6257	1249	0.39331
228	1670.28	1112.92	1500.65	10.6041	1249	0.39331
229	1669.72	1113.85	1500.83	10.5825	1249	0.39331
230	1669.16	1114.78	1501.02	10.5609	1249	0.39331
231	1668.79	1114.97	1501.76	10.6077	1249	0.39331
232	1668.42	1115.16	1502.51	10.6545	1249	0.39331
233	1668.05	1115.34	1503.25	10.7013	1249	0.39331
234	1667.68	1115.53	1503.99	10.7481	1249	0.39331
235	1667.3	1115.71	1504.74	10.7948	1249	0.39331
236	1666.19	1116.08	1506.41	10.7134	1249	0.39331
237	1665.07	1116.46	1508.09	10.6319	1249	0.39331
238	1663.96	1116.83	1509.76	10.5504	1249	0.39331
239	1662.84	1117.2	1511.43	10.4689	1249	0.39331
240	1661.73	1117.57	1513.11	10.3874	1249	0.39331
241	1659.49	1119.43	1514.22	10.4172	1249	0.39331
242	1657.26	1121.29	1515.34	10.4471	1249	0.39331
243	1655.03	1123.15	1516.45	10.4769	1249	0.39331
244	1652.8	1125.01	1517.57	10.5067	1249	0.39331
245	1650.57	1126.87	1518.69	10.5365	1249	0.39331
246	1652.43	1125.75	1519.06	10.5269	1249	0.39331
247	1654.29	1124.64	1519.43	10.5173	1249	0.39331
248	1656.15	1123.52	1519.8	10.5076	1249	0.39331
249	1658.01	1122.41	1520.17	10.498	1249	0.39331
250	1659.87	1121.29	1520.55	10.4883	1249	0.39331
251	1662.66	1122.59	1521.1	10.5574	1249	0.39331
252	1665.45	1123.9	1521.66	10.6264	1249	0.39331
253	1668.23	1125.2	1522.22	10.6955	1249	0.39331
254	1671.02	1126.5	1522.78	10.7645	1249	0.39331
255	1673.81	1127.8	1523.33	10.8335	1249	0.39331
256	1672.88	1127.8	1524.64	10.8258	1249	0.39331
257	1671.95	1127.8	1525.94	10.818	1249	0.39331
258	1671.02	1127.8	1527.24	10.8102	1249	0.39331
259	1670.09	1127.8	1528.54	10.8025	1249	0.39331
260	1669.16	1127.8	1529.84	10.7947	1249	0.39331
261	1669.54	1129.47	1530.96	10.7151	1249	0.39331
262	1669.91	1131.15	1532.07	10.6356	1249	0.39331
263	1670.28	1132.82	1533.19	10.556	1249	0.39331
264	1670.65	1134.5	1534.31	10.4764	1249	0.39331
265	1671.02	1136.17	1535.42	10.3969	1249	0.39331
266	1673.81	1136.35	1536.72	10.3548	1249	0.39331
267	1676.6	1136.54	1538.03	10.3126	1249	0.39331
268	1679.39	1136.73	1539.33	10.2705	1249	0.39331
269	1682.18	1136.91	1540.63	10.2284	1249	0.39331
270	1684.97	1137.1	1541.93	10.1863	1249	0.39331
271	1684.04	1135.98	1543.42	10.2412	1249	0.39331
272	1683.11	1134.87	1544.91	10.2962	1249	0.39331
273	1682.18	1133.75	1546.39	10.3511	1249	0.39331
274	1681.25	1132.64	1547.88	10.4061	1249	0.39331
275	1680.32	1131.52	1549.37	10.461	1249	0.39331
276	1681.07	1132.82	1549.93	10.3978	1249	0.39331
277	1681.81	1134.12	1550.49	10.3346	1249	0.39331
278	1682.55	1135.42	1551.04	10.2714	1249	0.39331
279	1683.3	1136.73	1551.6	10.2082	1249	0.39331
280	1684.04	1138.03	1552.16	10.1449	1249	0.39331
281	1684.97	1138.96	1553.65	10.1459	1249	0.39331
282	1685.9	1139.89	1555.13	10.1469	1249	0.39331
283	1686.83	1140.82	1556.62	10.1479	1249	0.39331
284	1687.76	1141.75	1558.11	10.1489	1249	0.39331
285	1688.69	1142.68	1559.6	10.1499	1249	0.39331
286	1689.06	1142.86	1559.6	10.1478	1249	0.39331
287	1689.43	1143.05	1559.6	10.1458	1249	0.39331
288	1689.81	1143.24	1559.6	10.1437	1249	0.39331
289	1690.18	1143.42	1559.6	10.1417	1249	0.39331
290	1690.55	1143.61	1559.6	10.1396	1249	0.39331

## Sheet: D11
POSITION_T	POSITION_X	POSITION_Y	POSITION_Z	MEAN_INTENSITY_CH1	TRACK_ID	Speed
295	1707.29	1155.69	1563.32	9.80198	1249	0.407811
296	1709.15	1157.18	1564.06	9.79303	1249	0.407811
297	1711.01	1158.67	1564.8	9.78408	1249	0.407811
298	1712.87	1160.16	1565.55	9.77513	1249	0.407811
299	1714.72	1161.65	1566.29	9.76619	1249	0.407811
300	1716.58	1163.13	1567.04	9.75724	1249	0.407811
301	1717.14	1164.62	1567.97	9.83431	1249	0.407811
302	1717.7	1166.11	1568.9	9.91139	1249	0.407811
303	1718.26	1167.6	1569.82	9.98846	1249	0.407811
304	1718.82	1169.08	1570.75	10.0655	1249	0.407811
305	1719.37	1170.57	1571.68	10.1426	1249	0.407811
306	1719.37	1170.94	1572.99	10.0908	1249	0.407811
307	1719.37	1171.32	1574.29	10.039	1249	0.407811
308	1719.37	1171.69	1575.59	9.98716	1249	0.407811
309	1719.37	1172.06	1576.89	9.93534	1249	0.407811
310	1719.37	1172.43	1578.19	9.88353	1249	0.407811
311	1720.12	1172.43	1579.68	9.87741	1249	0.407811
312	1720.86	1172.43	1581.17	9.8713	1249	0.407811
313	1721.61	1172.43	1582.66	9.86519	1249	0.407811
314	1722.35	1172.43	1584.14	9.85907	1249	0.407811
315	1723.09	1172.43	1585.63	9.85296	1249	0.407811
316	1723.09	1173.17	1588.24	9.87002	1249	0.407811
317	1723.09	1173.92	1590.84	9.88708	1249	0.407811
318	1723.09	1174.66	1593.44	9.90414	1249	0.407811
319	1723.09	1175.41	1596.05	9.9212	1249	0.407811
320	1723.09	1176.15	1598.65	9.93826	1249	0.407811
321	1723.84	1176.89	1599.95	9.94038	1249	0.407811
322	1724.58	1177.64	1601.25	9.94249	1249	0.407811
323	1725.32	1178.38	1602.55	9.94461	1249	0.407811
324	1726.07	1179.13	1603.86	9.94672	1249	0.407811
325	1726.81	1179.87	1605.16	9.94884	1249	0.407811
326	1727	1180.99	1606.65	9.99362	1249	0.407811
327	1727.18	1182.1	1608.13	10.0384	1249	0.407811
328	1727.37	1183.22	1609.62	10.0832	1249	0.407811
329	1727.56	1184.33	1611.11	10.128	1249	0.407811
330	1727.74	1185.45	1612.6	10.1728	1249	0.407811
331	1726.81	1185.63	1614.27	10.2329	1249	0.407811
332	1725.88	1185.82	1615.94	10.293	1249	0.407811
333	1724.95	1186.01	1617.62	10.3531	1249	0.407811
334	1724.02	1186.19	1619.29	10.4132	1249	0.407811
335	1723.09	1186.38	1620.96	10.4733	1249	0.407811
336	1722.54	1187.12	1622.45	10.407	1249	0.407811
337	1721.98	1187.87	1623.94	10.3406	1249	0.407811
338	1721.42	1188.61	1625.43	10.2743	1249	0.407811
339	1720.86	1189.35	1626.91	10.208	1249	0.407811
340	1720.3	1190.1	1628.4	10.1417	1249	0.407811
341	1720.86	1190.84	1629.89	10.1276	1249	0.407811
342	1721.42	1191.59	1631.38	10.1136	1249	0.407811
343	1721.98	1192.33	1632.87	10.0995	1249	0.407811
344	1722.54	1193.07	1634.35	10.0855	1249	0.407811
345	1723.09	1193.82	1635.84	10.0714	1249	0.407811
346	1724.21	1198.09	1637.51	10.1663	1249	0.407811
347	1725.32	1202.37	1639.19	10.2611	1249	0.407811
348	1726.44	1206.65	1640.86	10.356	1249	0.407811
349	1727.56	1210.92	1642.54	10.4508	1249	0.407811
350	1728.67	1215.2	1644.21	10.5457	1249	0.407811
351	1728.49	1214.83	1646.25	10.4901	1249	0.407811
352	1728.3	1214.46	1648.3	10.4345	1249	0.407811
353	1728.11	1214.09	1650.35	10.3789	1249	0.407811
354	1727.93	1213.71	1652.39	10.3232	1249	0.407811
355	1727.74	1213.34	1654.44	10.2676	1249	0.407811
356	1727.18	1215.95	1655.92	10.2625	1249	0.407811
357	1726.63	1218.55	1657.41	10.2575	1249	0.407811
358	1726.07	1221.15	1658.9	10.2524	1249	0.407811
359	1725.51	1223.76	1660.39	10.2473	1249	0.407811
360	1724.95	1226.36	1661.88	10.2422	1249	0.407811
361	1725.14	1223.94	1663.36	10.1392	1249	0.407811
362	1725.32	1221.52	1664.85	10.0362	1249	0.407811
363	1725.51	1219.11	1666.34	9.93313	1249	0.407811
364	1725.7	1216.69	1667.83	9.83011	1249	0.407811
365	1725.88	1214.27	1669.31	9.72709	1249	0.407811
366	1727.37	1213.34	1672.85	9.77566	1249	0.407811
367	1728.86	1212.41	1676.38	9.82423	1249	0.407811
368	1730.35	1211.48	1679.91	9.8728	1249	0.407811
369	1731.83	1210.55	1683.45	9.92137	1249	0.407811
370	1733.32	1209.62	1686.98	9.96994	1249	0.407811
371	1734.06	1208.69	1691.26	9.83027	1249	0.407811
372	1734.81	1207.76	1695.53	9.6906	1249	0.407811
373	1735.55	1206.83	1699.81	9.55093	1249	0.407811
374	1736.3	1205.9	1704.09	9.41127	1249	0.407811
375	1737.04	1204.97	1708.37	9.2716	1249	0.407811
376	1737.04	1205.16	1711.16	9.22943	1249	0.407811
377	1737.04	1205.35	1713.94	9.18726	1249	0.407811
378	1737.04	1205.53	1716.73	9.14509	1249	0.407811
379	1737.04	1205.72	1719.52	9.10292	1249	0.407811
380	1737.04	1205.9	1722.31	9.06075	1249	0.407811
381	1736.67	1205.72	1722.31	9.06908	1249	0.407811
382	1736.3	1205.53	1722.31	9.07741	1249	0.407811
383	1735.92	1205.35	1722.31	9.08575	1249	0.407811
384	1735.55	1205.16	1722.31	9.09408	1249	0.407811
385	1735.18	1204.97	1722.31	9.10242	1249	0.407811
386	1736.11	1206.28	1722.96	9.16489	1249	0.407811
387	1737.03	1207.58	1723.61	9.22735	1249	0.407811
388	1737.96	1208.89	1724.27	9.28982	1249	0.407811
389	1738.89	1210.19	1724.92	9.35229	1249	0.407811
390	1739.81	1211.5	1725.57	9.41476	1249	0.407811
391	1737.21	1210.57	1728.45	9.4474	1249	0.407811
392	1734.61	1209.63	1731.33	9.48004	1249	0.407811
393	1732.01	1208.7	1734.21	9.51268	1249	0.407811
394	1729.41	1207.77	1737.1	9.54532	1249	0.407811
395	1726.81	1206.83	1739.98	9.57796	1249	0.407811
396	1726.63	1207.39	1740.54	9.56958	1249	0.407811
397	1726.44	1207.95	1741.09	9.5612	1249	0.407811
398	1726.25	1208.51	1741.65	9.55283	1249	0.407811
399	1726.07	1209.07	1742.21	9.54445	1249	0.407811
400	1725.88	1209.62	1742.77	9.53607	1249	0.407811
401	1726.25	1211.11	1744.26	9.4703	1249	0.407811
402	1726.63	1212.6	1745.74	9.40452	1249	0.407811
403	1727	1214.09	1747.23	9.33874	1249	0.407811
404	1727.37	1215.57	1748.72	9.27296	1249	0.407811
405	1727.74	1217.06	1750.21	9.20718	1249	0.407811
406	1728.11	1216.88	1751.69	9.2382	1249	0.407811
407	1728.49	1216.69	1753.18	9.26921	1249	0.407811
408	1728.86	1216.5	1754.67	9.30022	1249	0.407811
409	1729.23	1216.32	1756.16	9.33123	1249	0.407811
410	1729.6	1216.13	1757.65	9.36224	1249	0.407811
411	1730.35	1215.57	1760.62	9.35354	1249	0.407811
412	1731.09	1215.02	1763.6	9.34483	1249	0.407811
413	1731.83	1214.46	1766.57	9.33613	1249	0.407811
414	1732.58	1213.9	1769.55	9.32742	1249	0.407811
415	1733.32	1213.34	1772.52	9.31872	1249	0.407811
416	1733.51	1214.27	1773.45	9.25604	1249	0.407811
417	1733.69	1215.2	1774.38	9.19336	1249	0.407811
418	1733.88	1216.13	1775.31	9.13068	1249	0.407811
419	1734.06	1217.06	1776.24	9.068	1249	0.407811
420	1734.25	1217.99	1777.17	9.00532	1249	0.407811
421	1734.81	1221.52	1778.47	9.08008	1249	0.407811
422	1735.37	1225.06	1779.77	9.15484	1249	0.407811
423	1735.92	1228.59	1781.08	9.2296	1249	0.407811
424	1736.48	1232.12	1782.38	9.30435	1249	0.407811
425	1737.04	1235.66	1783.68	9.37911	1249	0.407811
426	1736.67	1237.15	1784.8	9.39758	1249	0.407811
427	1736.3	1238.63	1785.91	9.41605	1249	0.407811
428	1735.92	1240.12	1787.03	9.43451	1249	0.407811
429	1735.55	1241.61	1788.14	9.45298	1249	0.407811
430	1735.18	1243.1	1789.26	9.47145	1249	0.407811
431	1735.55	1244.96	1790	9.4511	1249	0.407811
432	1735.92	1246.82	1790.75	9.43075	1249	0.407811
433	1736.3	1248.68	1791.49	9.4104	1249	0.407811
434	1736.67	1250.53	1792.23	9.39005	1249	0.407811
435	1737.04	1252.39	1792.98	9.3697	1249	0.407811
436	1736.48	1252.77	1794.65	9.49487	1249	0.407811
437	1735.92	1253.14	1796.33	9.62003	1249	0.407811
438	1735.37	1253.51	1798	9.7452	1249	0.407811
439	1734.81	1253.88	1799.67	9.87037	1249	0.407811
440	1734.25	1254.25	1801.35	9.99554	1249	0.407811
441	1733.69	1254.63	1801.72	9.89808	1249	0.407811
442	1733.14	1255	1802.09	9.80062	1249	0.407811
443	1732.58	1255.37	1802.46	9.70317	1249	0.407811
444	1732.02	1255.74	1802.83	9.60571	1249	0.407811
445	1731.46	1256.11	1803.21	9.50826	1249	0.407811
446	1730.72	1253.7	1804.69	9.44234	1249	0.407811
447	1729.97	1251.28	1806.18	9.37643	1249	0.407811
448	1729.23	1248.86	1807.67	9.31051	1249	0.407811
449	1728.49	1246.44	1809.16	9.24459	1249	0.407811
450	1727.74	1244.03	1810.64	9.17868	1249	0.407811
451	1726.44	1245.33	1811.76	9.22572	1249	0.407811
452	1725.14	1246.63	1812.88	9.27277	1249	0.407811
453	1723.84	1247.93	1813.99	9.31982	1249	0.407811
454	1722.54	1249.23	1815.11	9.36686	1249	0.407811
455	1721.23	1250.53	1816.22	9.41391	1249	0.407811
456	1720.49	1251.28	1819.2	9.39987	1249	0.407811
457	1719.75	1252.02	1822.17	9.38584	1249	0.407811
458	1719	1252.77	1825.15	9.3718	1249	0.407811
459	1718.26	1253.51	1828.12	9.35777	1249	0.407811
460	1717.51	1254.25	1831.1	9.34373	1249	0.407811
461	1715.47	1254.63	1833.33	9.4133	1249	0.407811
462	1713.42	1255	1835.56	9.48286	1249	0.407811
463	1711.38	1255.37	1837.79	9.55243	1249	0.407811
464	1709.33	1255.74	1840.03	9.62199	1249	0.407811
465	1707.29	1256.11	1842.26	9.69155	1249	0.407811
466	1705.8	1256.86	1842.26	9.56714	1249	0.407811
467	1704.31	1257.6	1842.26	9.44272	1249	0.407811
468	1702.82	1258.34	1842.26	9.3183	1249	0.407811
469	1701.34	1259.09	1842.26	9.19389	1249	0.407811
470	1699.85	1259.83	1842.26	9.06947	1249	0.407811
471	1699.1	1258.53	1842.63	9.0373	1249	0.407811
472	1698.36	1257.23	1843	9.00512	1249	0.407811
473	1697.62	1255.93	1843.37	8.97295	1249	0.407811
474	1696.87	1254.63	1843.75	8.94077	1249	0.407811
475	1696.13	1253.32	1844.12	8.9086	1249	0.407811
476	1695.39	1254.63	1845.6	8.95006	1249	0.407811
477	1694.64	1255.93	1847.09	8.99152	1249	0.407811
478	1693.9	1257.23	1848.58	9.03298	1249	0.407811
479	1693.15	1258.53	1850.07	9.07444	1249	0.407811
480	1692.41	1259.83	1851.56	9.1159	1249	0.407811
481	1692.04	1259.27	1851.56	9.13032	1249	0.407811
482	1691.67	1258.72	1851.56	9.14474	1249	0.407811
483	1691.29	1258.16	1851.56	9.15915	1249	0.407811
484	1690.92	1257.6	1851.56	9.17357	1249	0.407811
485	1690.55	1257.04	1851.56	9.18799	1249	0.407811
486	1688.69	1257.42	1853.04	9.25562	1249	0.407811
487	1686.83	1257.79	1854.53	9.32324	1249	0.407811
488	1684.97	1258.16	1856.02	9.39087	1249	0.407811
489	1683.11	1258.53	1857.51	9.4585	1249	0.407811
490	1681.25	1258.9	1858.99	9.52613	1249	0.407811
491	1682.18	1258.34	1861.23	9.45547	1249	0.407811
492	1683.11	1257.79	1863.46	9.3848	1249	0.407811
493	1684.04	1257.23	1865.69	9.31414	1249	0.407811
494	1684.97	1256.67	1867.92	9.24347	1249	0.407811
495	1685.9	1256.11	1870.15	9.17281	1249	0.407811
496	1680.3	1257.42	1873.3	9.13233	1249	0.407811
497	1674.7	1258.73	1876.44	9.09186	1249	0.407811
498	1669.1	1260.04	1879.59	9.05139	1249	0.407811
499	1663.49	1261.35	1882.73	9.01091	1249	0.407811
500	1657.89	1262.66	1885.88	8.97044	1249	0.407811
501	1655.63	1261.33	1886.66	8.983	1249	0.407811
502	1653.37	1260	1887.44	8.99556	1249	0.407811
503	1651.11	1258.68	1888.22	9.00812	1249	0.407811
504	1648.84	1257.35	1889	9.02068	1249	0.407811
505	1646.58	1256.03	1889.78	9.03325	1249	0.407811
506	1645.88	1257.12	1889.78	9.05783	1249	0.407811
507	1645.18	1258.21	1889.78	9.08242	1249	0.407811
508	1644.48	1259.3	1889.78	9.107	1249	0.407811
509	1643.77	1260.39	1889.78	9.13159	1249	0.407811
510	1643.07	1261.49	1889.78	9.15617	1249	0.407811

## Sheet: D111
POSITION_T	POSITION_X	POSITION_Y	POSITION_Z	MEAN_INTENSITY_CH1	TRACK_ID	Speed
515	1649.31	1277.47	1889.78	8.97454	1249	0.455842
516	1651.03	1277.24	1890.56	9.05447	1249	0.455842
517	1652.74	1277.01	1891.34	9.13441	1249	0.455842
518	1654.46	1276.77	1892.11	9.21434	1249	0.455842
519	1656.18	1276.54	1892.89	9.29428	1249	0.455842
520	1657.89	1276.3	1893.67	9.37421	1249	0.455842
521	1656.8	1278.33	1893.67	9.42651	1249	0.455842
522	1655.71	1280.36	1893.67	9.47881	1249	0.455842
523	1654.62	1282.39	1893.67	9.5311	1249	0.455842
524	1653.52	1284.42	1893.67	9.5834	1249	0.455842
525	1652.43	1286.44	1893.67	9.6357	1249	0.455842
526	1654.07	1288.39	1893.67	9.58945	1249	0.455842
527	1655.71	1290.34	1893.67	9.54321	1249	0.455842
528	1657.35	1292.29	1893.67	9.49696	1249	0.455842
529	1658.98	1294.24	1893.67	9.45071	1249	0.455842
530	1660.62	1296.19	1893.67	9.40446	1249	0.455842
531	1661.17	1297.36	1897.57	9.41184	1249	0.455842
532	1661.71	1298.53	1901.47	9.41923	1249	0.455842
533	1662.26	1299.7	1905.37	9.42661	1249	0.455842
534	1662.81	1300.87	1909.27	9.43399	1249	0.455842
535	1663.35	1302.04	1913.17	9.44138	1249	0.455842
536	1663.73	1302.89	1911.35	9.34727	1249	0.455842
537	1664.1	1303.73	1909.52	9.25315	1249	0.455842
538	1664.48	1304.58	1907.69	9.15904	1249	0.455842
539	1664.85	1305.42	1905.87	9.06493	1249	0.455842
540	1665.23	1306.27	1904.04	8.97082	1249	0.455842
541	1667.07	1304.49	1904.07	8.99182	1249	0.455842
542	1668.92	1302.71	1904.11	9.01281	1249	0.455842
543	1670.76	1300.93	1904.14	9.03381	1249	0.455842
544	1672.61	1299.15	1904.18	9.05481	1249	0.455842
545	1674.45	1297.37	1904.22	9.0758	1249	0.455842
546	1678.86	1302.21	1902.11	9.10867	1249	0.455842
547	1683.27	1307.04	1900	9.14153	1249	0.455842
548	1687.68	1311.87	1897.89	9.1744	1249	0.455842
549	1692.09	1316.71	1895.78	9.20727	1249	0.455842
550	1696.5	1321.54	1893.67	9.24013	1249	0.455842
551	1693.79	1321.1	1898.6	9.16033	1249	0.455842
552	1691.08	1320.65	1903.52	9.08052	1249	0.455842
553	1688.36	1320.2	1908.44	9.00071	1249	0.455842
554	1685.65	1319.76	1913.36	8.92091	1249	0.455842
555	1682.94	1319.31	1918.28	8.8411	1249	0.455842
556	1683.64	1321.57	1915.15	8.83833	1249	0.455842
557	1684.34	1323.84	1912.02	8.83556	1249	0.455842
558	1685.04	1326.1	1908.89	8.83279	1249	0.455842
559	1685.75	1328.36	1905.76	8.83003	1249	0.455842
560	1686.45	1330.62	1902.63	8.82726	1249	0.455842
561	1686.16	1331.81	1904.24	8.91296	1249	0.455842
562	1685.87	1333.01	1905.85	8.99866	1249	0.455842
563	1685.59	1334.2	1907.46	9.08436	1249	0.455842
564	1685.3	1335.39	1909.07	9.17007	1249	0.455842
565	1685.01	1336.58	1910.68	9.25577	1249	0.455842
566	1683.77	1338.38	1910.68	9.24467	1249	0.455842
567	1682.52	1340.18	1910.68	9.23357	1249	0.455842
568	1681.28	1341.97	1910.68	9.22247	1249	0.455842
569	1680.04	1343.77	1910.68	9.21137	1249	0.455842
570	1678.79	1345.56	1910.68	9.20027	1249	0.455842
571	1677.69	1346.26	1910.68	9.30638	1249	0.455842
572	1676.58	1346.95	1910.68	9.41249	1249	0.455842
573	1675.48	1347.64	1910.68	9.51859	1249	0.455842
574	1674.37	1348.33	1910.68	9.6247	1249	0.455842
575	1673.27	1349.02	1910.68	9.73081	1249	0.455842
576	1674.23	1352.47	1910.68	9.80329	1249	0.455842
577	1675.2	1355.93	1910.68	9.87576	1249	0.455842
578	1676.17	1359.38	1910.68	9.94823	1249	0.455842
579	1677.13	1362.84	1910.68	10.0207	1249	0.455842
580	1678.1	1366.29	1910.68	10.0932	1249	0.455842
581	1679.76	1370.57	1910.68	10.2567	1249	0.455842
582	1681.42	1374.86	1910.68	10.4202	1249	0.455842
583	1683.08	1379.14	1910.68	10.5837	1249	0.455842
584	1684.73	1383.42	1910.68	10.7472	1249	0.455842
585	1686.39	1387.71	1910.68	10.9107	1249	0.455842
586	1685.98	1391.44	1907.92	10.8979	1249	0.455842
587	1685.56	1395.17	1905.15	10.885	1249	0.455842
588	1685.15	1398.9	1902.39	10.8721	1249	0.455842
589	1684.73	1402.63	1899.63	10.8593	1249	0.455842
590	1684.32	1406.36	1896.86	10.8464	1249	0.455842
591	1683.49	1407.19	1896.86	10.9321	1249	0.455842
592	1682.66	1408.02	1896.86	11.0178	1249	0.455842
593	1681.83	1408.85	1896.86	11.1035	1249	0.455842
594	1681	1409.68	1896.86	11.1892	1249	0.455842
595	1680.17	1410.51	1896.86	11.2749	1249	0.455842
596	1681.42	1410.78	1894.1	11.1776	1249	0.455842
597	1682.66	1411.06	1891.33	11.0802	1249	0.455842
598	1683.91	1411.34	1888.57	10.9829	1249	0.455842
599	1685.15	1411.61	1885.81	10.8855	1249	0.455842
600	1686.39	1411.89	1883.04	10.7882	1249	0.455842
601	1685.29	1414.38	1883.04	10.819	1249	0.455842
602	1684.18	1416.86	1883.04	10.8498	1249	0.455842
603	1683.08	1419.35	1883.04	10.8806	1249	0.455842
604	1681.97	1421.84	1883.04	10.9114	1249	0.455842
605	1680.87	1424.32	1883.04	10.9423	1249	0.455842
606	1680.59	1424.88	1883.04	10.9539	1249	0.455842
607	1680.31	1425.43	1883.04	10.9655	1249	0.455842
608	1680.04	1425.98	1883.04	10.9771	1249	0.455842
609	1679.76	1426.53	1883.04	10.9887	1249	0.455842
610	1679.48	1427.09	1883.04	11.0003	1249	0.455842
611	1678.65	1427.92	1881.66	10.9447	1249	0.455842
612	1677.83	1428.75	1880.28	10.8891	1249	0.455842
613	1677	1429.57	1878.9	10.8335	1249	0.455842
614	1676.17	1430.4	1877.52	10.7779	1249	0.455842
615	1675.34	1431.23	1876.14	10.7223	1249	0.455842
616	1676.03	1430.68	1876.14	10.8258	1249	0.455842
617	1676.72	1430.13	1876.14	10.9294	1249	0.455842
618	1677.41	1429.57	1876.14	11.0329	1249	0.455842
619	1678.1	1429.02	1876.14	11.1365	1249	0.455842
620	1678.79	1428.47	1876.14	11.24	1249	0.455842
621	1680.17	1427.92	1876.14	11.3739	1249	0.455842
622	1681.56	1427.36	1876.14	11.5077	1249	0.455842
623	1682.94	1426.81	1876.14	11.6416	1249	0.455842
624	1684.32	1426.26	1876.14	11.7754	1249	0.455842
625	1685.7	1425.71	1876.14	11.9093	1249	0.455842
626	1688.47	1425.57	1873.37	11.7899	1249	0.455842
627	1691.23	1425.43	1870.61	11.6706	1249	0.455842
628	1693.99	1425.29	1867.85	11.5513	1249	0.455842
629	1696.76	1425.15	1865.08	11.4319	1249	0.455842
630	1699.52	1425.01	1862.32	11.3126	1249	0.455842
631	1701.45	1425.71	1862.32	11.3288	1249	0.455842
632	1703.39	1426.4	1862.32	11.3451	1249	0.455842
633	1705.32	1427.09	1862.32	11.3613	1249	0.455842
634	1707.26	1427.78	1862.32	11.3776	1249	0.455842
635	1709.19	1428.47	1862.32	11.3938	1249	0.455842
636	1708.36	1428.88	1862.32	11.6087	1249	0.455842
637	1707.53	1429.3	1862.32	11.8236	1249	0.455842
638	1706.7	1429.71	1862.32	12.0385	1249	0.455842
639	1705.88	1430.13	1862.32	12.2534	1249	0.455842
640	1705.05	1430.54	1862.32	12.4683	1249	0.455842
641	1703.94	1431.92	1859.55	12.4163	1249	0.455842
642	1702.84	1433.31	1856.79	12.3643	1249	0.455842
643	1701.73	1434.69	1854.03	12.3123	1249	0.455842
644	1700.62	1436.07	1851.26	12.2603	1249	0.455842
645	1699.52	1437.45	1848.5	12.2083	1249	0.455842
646	1700.62	1434.55	1848.5	12.4549	1249	0.455842
647	1701.73	1431.65	1848.5	12.7014	1249	0.455842
648	1702.84	1428.75	1848.5	12.948	1249	0.455842
649	1703.94	1425.84	1848.5	13.1945	1249	0.455842
650	1705.05	1422.94	1848.5	13.441	1249	0.455842
651	1703.25	1421.7	1848.5	13.2371	1249	0.455842
652	1701.45	1420.46	1848.5	13.0332	1249	0.455842
653	1699.66	1419.21	1848.5	12.8293	1249	0.455842
654	1697.86	1417.97	1848.5	12.6254	1249	0.455842
655	1696.06	1416.72	1848.5	12.4215	1249	0.455842
656	1698.55	1417.97	1847.12	12.5675	1249	0.455842
657	1701.04	1419.21	1845.74	12.7136	1249	0.455842
658	1703.53	1420.46	1844.36	12.8596	1249	0.455842
659	1706.01	1421.7	1842.97	13.0057	1249	0.455842
660	1708.5	1422.94	1841.59	13.1517	1249	0.455842
661	1707.95	1423.22	1840.21	13.0493	1249	0.455842
662	1707.4	1423.5	1838.83	12.9468	1249	0.455842
663	1706.84	1423.77	1837.45	12.8444	1249	0.455842
664	1706.29	1424.05	1836.06	12.742	1249	0.455842
665	1705.74	1424.32	1834.68	12.6395	1249	0.455842
666	1704.77	1426.26	1834.68	12.7413	1249	0.455842
667	1703.8	1428.19	1834.68	12.8431	1249	0.455842
668	1702.84	1430.13	1834.68	12.9449	1249	0.455842
669	1701.87	1432.06	1834.68	13.0467	1249	0.455842
670	1700.9	1434	1834.68	13.1485	1249	0.455842
671	1701.04	1431.92	1834.68	13.1517	1249	0.455842
672	1701.18	1429.85	1834.68	13.1549	1249	0.455842
673	1701.32	1427.78	1834.68	13.1581	1249	0.455842
674	1701.45	1425.71	1834.68	13.1613	1249	0.455842
675	1701.59	1423.63	1834.68	13.1646	1249	0.455842
676	1700.9	1425.29	1830.54	13.457	1249	0.455842
677	1700.21	1426.95	1826.39	13.7495	1249	0.455842
678	1699.52	1428.61	1822.25	14.0419	1249	0.455842
679	1698.83	1430.27	1818.1	14.3344	1249	0.455842
680	1698.14	1431.92	1813.96	14.6269	1249	0.455842
681	1699.24	1432.48	1813.96	14.8468	1249	0.455842
682	1700.35	1433.03	1813.96	15.0668	1249	0.455842
683	1701.45	1433.58	1813.96	15.2868	1249	0.455842
684	1702.56	1434.13	1813.96	15.5068	1249	0.455842
685	1703.66	1434.69	1813.96	15.7268	1249	0.455842
686	1704.49	1434.41	1812.58	15.7167	1249	0.455842
687	1705.32	1434.13	1811.19	15.7067	1249	0.455842
688	1706.15	1433.86	1809.81	15.6966	1249	0.455842
689	1706.98	1433.58	1808.43	15.6866	1249	0.455842
690	1707.81	1433.31	1807.05	15.6765	1249	0.455842
691	1708.64	1433.17	1808.43	16.01	1249	0.455842
692	1709.47	1433.03	1809.81	16.3434	1249	0.455842
693	1710.3	1432.89	1811.19	16.6769	1249	0.455842
694	1711.13	1432.75	1812.58	17.0103	1249	0.455842
695	1711.95	1432.61	1813.96	17.3438	1249	0.455842
696	1711.54	1432.61	1813.96	17.4574	1249	0.455842
697	1711.13	1432.61	1813.96	17.571	1249	0.455842
698	1710.71	1432.61	1813.96	17.6847	1249	0.455842
699	1710.3	1432.61	1813.96	17.7983	1249	0.455842
700	1709.88	1432.61	1813.96	17.9119	1249	0.455842
701	1707.81	1434.83	1811.19	17.7826	1249	0.455842
702	1705.74	1437.04	1808.43	17.6534	1249	0.455842
703	1703.66	1439.25	1805.67	17.5241	1249	0.455842
704	1701.59	1441.46	1802.9	17.3949	1249	0.455842
705	1699.52	1443.67	1800.14	17.2656	1249	0.455842

## Sheet: D1111
POSITION_T	POSITION_X	POSITION_Y	POSITION_Z	MEAN_INTENSITY_CH1	TRACK_ID	Speed
710	1690.54	1434	1800.14	17.9791	1249	0.498641
711	1691.37	1436.21	1800.14	18.0087	1249	0.498641
712	1692.2	1438.42	1800.14	18.0383	1249	0.498641
713	1693.02	1440.63	1800.14	18.0679	1249	0.498641
714	1693.85	1442.84	1800.14	18.0975	1249	0.498641
715	1694.68	1445.05	1800.14	18.1271	1249	0.498641
716	1696.75	1445.19	1801.54	18.4682	1249	0.498641
717	1698.83	1445.33	1802.94	18.8093	1249	0.498641
718	1700.9	1445.46	1804.34	19.1504	1249	0.498641
719	1702.97	1445.6	1805.74	19.4915	1249	0.498641
720	1705.04	1445.74	1807.14	19.8326	1249	0.498641
721	1704.21	1445.33	1809.91	19.9357	1249	0.498641
722	1703.38	1444.91	1812.67	20.0388	1249	0.498641
723	1702.56	1444.5	1815.44	20.1419	1249	0.498641
724	1701.73	1444.08	1818.2	20.245	1249	0.498641
725	1700.9	1443.67	1820.96	20.3481	1249	0.498641
726	1700.07	1444.5	1823.73	19.8763	1249	0.498641
727	1699.24	1445.33	1826.49	19.4044	1249	0.498641
728	1698.41	1446.16	1829.25	18.9325	1249	0.498641
729	1697.58	1446.98	1832.02	18.4607	1249	0.498641
730	1696.75	1447.81	1834.78	17.9888	1249	0.498641
731	1696.89	1448.09	1830.63	18.5062	1249	0.498641
732	1697.03	1448.37	1826.49	19.0236	1249	0.498641
733	1697.17	1448.64	1822.34	19.541	1249	0.498641
734	1697.3	1448.92	1818.2	20.0584	1249	0.498641
735	1697.44	1449.2	1814.05	20.5758	1249	0.498641
736	1695.92	1447.81	1818.2	19.8945	1249	0.498641
737	1694.4	1446.43	1822.34	19.2132	1249	0.498641
738	1692.88	1445.05	1826.49	18.5318	1249	0.498641
739	1691.36	1443.67	1830.63	17.8505	1249	0.498641
740	1689.84	1442.29	1834.78	17.1692	1249	0.498641
741	1691.36	1441.6	1833.4	17.8367	1249	0.498641
742	1692.88	1440.91	1832.02	18.5042	1249	0.498641
743	1694.4	1440.21	1830.63	19.1717	1249	0.498641
744	1695.92	1439.52	1829.25	19.8392	1249	0.498641
745	1697.44	1438.83	1827.87	20.5067	1249	0.498641
746	1700.48	1439.11	1823.73	21.2544	1249	0.498641
747	1703.52	1439.39	1819.58	22.002	1249	0.498641
748	1706.56	1439.66	1815.44	22.7497	1249	0.498641
749	1709.6	1439.94	1811.29	23.4973	1249	0.498641
750	1712.64	1440.21	1807.14	24.245	1249	0.498641
751	1713.33	1441.73	1807.14	24.0947	1249	0.498641
752	1714.02	1443.25	1807.14	23.9443	1249	0.498641
753	1714.71	1444.77	1807.14	23.794	1249	0.498641
754	1715.41	1446.29	1807.14	23.6437	1249	0.498641
755	1716.1	1447.81	1807.14	23.4933	1249	0.498641
756	1715.96	1447.95	1807.14	23.7346	1249	0.498641
757	1715.82	1448.09	1807.14	23.9758	1249	0.498641
758	1715.68	1448.23	1807.14	24.2171	1249	0.498641
759	1715.54	1448.37	1807.14	24.4583	1249	0.498641
760	1715.41	1448.5	1807.14	24.6995	1249	0.498641
761	1715.96	1447.4	1807.14	25.0006	1249	0.498641
762	1716.51	1446.29	1807.14	25.3016	1249	0.498641
763	1717.06	1445.19	1807.14	25.6026	1249	0.498641
764	1717.62	1444.08	1807.14	25.9036	1249	0.498641
765	1718.17	1442.98	1807.14	26.2046	1249	0.498641
766	1718.86	1442.01	1807.14	26.0904	1249	0.498641
767	1719.55	1441.04	1807.14	25.9761	1249	0.498641
768	1720.24	1440.08	1807.14	25.8618	1249	0.498641
769	1720.93	1439.11	1807.14	25.7475	1249	0.498641
770	1721.62	1438.14	1807.14	25.6332	1249	0.498641
771	1723.28	1440.49	1804.24	26.8325	1249	0.498641
772	1724.94	1442.84	1801.34	28.0317	1249	0.498641
773	1726.6	1445.19	1798.44	29.231	1249	0.498641
774	1728.26	1447.54	1795.54	30.4303	1249	0.498641
775	1729.91	1449.89	1792.64	31.6296	1249	0.498641
776	1729.91	1448.64	1791.25	31.4579	1249	0.498641
777	1729.91	1447.4	1789.87	31.2861	1249	0.498641
778	1729.91	1446.16	1788.49	31.1144	1249	0.498641
779	1729.91	1444.91	1787.11	30.9427	1249	0.498641
780	1729.91	1443.67	1785.73	30.771	1249	0.498641
781	1729.22	1442.84	1785.73	31.9975	1249	0.498641
782	1728.53	1442.01	1785.73	33.224	1249	0.498641
783	1727.84	1441.18	1785.73	34.4506	1249	0.498641
784	1727.15	1440.35	1785.73	35.6771	1249	0.498641
785	1726.46	1439.52	1785.73	36.9036	1249	0.498641
786	1725.63	1439.11	1785.73	36.9637	1249	0.498641
787	1724.8	1438.69	1785.73	37.0237	1249	0.498641
788	1723.97	1438.28	1785.73	37.0838	1249	0.498641
789	1723.14	1437.87	1785.73	37.1439	1249	0.498641
790	1722.31	1437.45	1785.73	37.2039	1249	0.498641
791	1722.87	1438	1784.35	36.9391	1249	0.498641
792	1723.42	1438.56	1782.96	36.6742	1249	0.498641
793	1723.97	1439.11	1781.58	36.4093	1249	0.498641
794	1724.53	1439.66	1780.2	36.1444	1249	0.498641
795	1725.08	1440.21	1778.82	35.8796	1249	0.498641
796	1725.49	1442.7	1778.82	36.6713	1249	0.498641
797	1725.91	1445.19	1778.82	37.4631	1249	0.498641
798	1726.32	1447.68	1778.82	38.2548	1249	0.498641
799	1726.74	1450.16	1778.82	39.0466	1249	0.498641
800	1727.15	1452.65	1778.82	39.8383	1249	0.498641
801	1727.57	1454.17	1778.82	39.5278	1249	0.498641
802	1727.98	1455.69	1778.82	39.2173	1249	0.498641
803	1728.39	1457.21	1778.82	38.9068	1249	0.498641
804	1728.81	1458.73	1778.82	38.5963	1249	0.498641
805	1729.22	1460.25	1778.82	38.2858	1249	0.498641
806	1729.64	1460.11	1777.44	38.9915	1249	0.498641
807	1730.05	1459.97	1776.06	39.6973	1249	0.498641
808	1730.47	1459.83	1774.67	40.403	1249	0.498641
809	1730.88	1459.7	1773.29	41.1088	1249	0.498641
810	1731.3	1459.56	1771.91	41.8145	1249	0.498641
811	1731.43	1461.63	1771.91	41.2081	1249	0.498641
812	1731.57	1463.7	1771.91	40.6017	1249	0.498641
813	1731.71	1465.78	1771.91	39.9952	1249	0.498641
814	1731.85	1467.85	1771.91	39.3888	1249	0.498641
815	1731.99	1469.92	1771.91	38.7824	1249	0.498641
816	1733.23	1471.72	1767.77	39.2076	1249	0.498641
817	1734.47	1473.51	1763.62	39.6327	1249	0.498641
818	1735.72	1475.31	1759.47	40.0579	1249	0.498641
819	1736.96	1477.11	1755.33	40.4831	1249	0.498641
820	1738.2	1478.9	1751.18	40.9083	1249	0.498641
821	1739.17	1478.35	1751.18	40.6676	1249	0.498641
822	1740.14	1477.8	1751.18	40.4268	1249	0.498641
823	1741.11	1477.24	1751.18	40.1861	1249	0.498641
824	1742.07	1476.69	1751.18	39.9454	1249	0.498641
825	1743.04	1476.14	1751.18	39.7046	1249	0.498641
826	1742.49	1477.52	1745.8	40.2064	1249	0.498641
827	1741.94	1478.9	1740.41	40.7082	1249	0.498641
828	1741.38	1480.28	1735.02	41.21	1249	0.498641
829	1740.83	1481.67	1729.63	41.7118	1249	0.498641
830	1740.28	1483.05	1724.24	42.2136	1249	0.498641
831	1740.55	1484.15	1720.09	41.9187	1249	0.498641
832	1740.83	1485.26	1715.95	41.6239	1249	0.498641
833	1741.11	1486.36	1711.8	41.329	1249	0.498641
834	1741.38	1487.47	1707.66	41.0342	1249	0.498641
835	1741.66	1488.58	1703.51	40.7393	1249	0.498641
836	1741.52	1487.33	1703.51	41.4345	1249	0.498641
837	1741.38	1486.09	1703.51	42.1297	1249	0.498641
838	1741.24	1484.84	1703.51	42.825	1249	0.498641
839	1741.11	1483.6	1703.51	43.5202	1249	0.498641
840	1740.97	1482.36	1703.51	44.2154	1249	0.498641
841	1740.28	1481.8	1703.51	44.8388	1249	0.498641
842	1739.59	1481.25	1703.51	45.4622	1249	0.498641
843	1738.9	1480.7	1703.51	46.0856	1249	0.498641
844	1738.2	1480.15	1703.51	46.709	1249	0.498641
845	1737.51	1479.59	1703.51	47.3324	1249	0.498641
846	1737.38	1480.01	1703.51	47.3617	1249	0.498641
847	1737.24	1480.42	1703.51	47.3909	1249	0.498641
848	1737.1	1480.84	1703.51	47.4202	1249	0.498641
849	1736.96	1481.25	1703.51	47.4495	1249	0.498641
850	1736.82	1481.67	1703.51	47.4788	1249	0.498641
851	1735.3	1480.42	1700.75	46.4496	1249	0.498641
852	1733.78	1479.18	1697.99	45.4204	1249	0.498641
853	1732.26	1477.94	1695.22	44.3912	1249	0.498641
854	1730.74	1476.69	1692.46	43.362	1249	0.498641
855	1729.22	1475.45	1689.7	42.3328	1249	0.498641
856	1729.64	1474.48	1689.7	42.4799	1249	0.498641
857	1730.05	1473.51	1689.7	42.627	1249	0.498641
858	1730.47	1472.55	1689.7	42.7741	1249	0.498641
859	1730.88	1471.58	1689.7	42.9213	1249	0.498641
860	1731.3	1470.61	1689.7	43.0684	1249	0.498641
861	1731.71	1470.61	1689.7	43.031	1249	0.498641
862	1732.12	1470.61	1689.7	42.9936	1249	0.498641
863	1732.54	1470.61	1689.7	42.9563	1249	0.498641
864	1732.95	1470.61	1689.7	42.9189	1249	0.498641
865	1733.37	1470.61	1689.7	42.8815	1249	0.498641
866	1732.95	1472.96	1684.17	43.5499	1249	0.498641
867	1732.54	1475.31	1678.64	44.2182	1249	0.498641
868	1732.12	1477.66	1673.12	44.8865	1249	0.498641
869	1731.71	1480.01	1667.59	45.5549	1249	0.498641
870	1731.3	1482.36	1662.06	46.2232	1249	0.498641
871	1730.33	1480.84	1663.44	46.4268	1249	0.498641
872	1729.36	1479.32	1664.83	46.6305	1249	0.498641
873	1728.39	1477.8	1666.21	46.8341	1249	0.498641
874	1727.43	1476.28	1667.59	47.0377	1249	0.498641
875	1726.46	1474.76	1668.97	47.2414	1249	0.498641
876	1725.22	1475.17	1666.21	46.7077	1249	0.498641
877	1723.97	1475.59	1663.44	46.1741	1249	0.498641
878	1722.73	1476	1660.68	45.6405	1249	0.498641
879	1721.49	1476.42	1657.92	45.1069	1249	0.498641
880	1720.24	1476.83	1655.15	44.5733	1249	0.498641
881	1721.07	1478.63	1651.01	45.8493	1249	0.498641
882	1721.9	1480.42	1646.86	47.1254	1249	0.498641
883	1722.73	1482.22	1642.72	48.4014	1249	0.498641
884	1723.56	1484.02	1638.57	49.6775	1249	0.498641
885	1724.39	1485.81	1634.43	50.9535	1249	0.498641
886	1722.45	1484.29	1634.43	50.2379	1249	0.498641
887	1720.52	1482.77	1634.43	49.5223	1249	0.498641
888	1718.58	1481.25	1634.43	48.8068	1249	0.498641
889	1716.65	1479.73	1634.43	48.0912	1249	0.498641
890	1714.71	1478.21	1634.43	47.3756	1249	0.498641
891	1713.69	1476.87	1630.06	47.5827	1249	0.498641
892	1712.67	1475.53	1625.7	47.7899	1249	0.498641
893	1711.64	1474.19	1621.33	47.997	1249	0.498641
894	1710.62	1472.85	1616.97	48.2042	1249	0.498641
895	1709.59	1471.51	1612.61	48.4113	1249	0.498641
896	1709.59	1472.29	1616.06	46.3689	1249	0.498641
897	1709.59	1473.07	1619.52	44.3265	1249	0.498641
898	1709.59	1473.85	1622.98	42.284	1249	0.498641
899	1709.59	1474.63	1626.44	40.2416	1249	0.498641
900	1709.59	1475.41	1629.9	38.1991	1249	0.498641
901	1709.33	1476.27	1628.17	39.7152	1249	0.498641
902	1709.07	1477.14	1626.44	41.2313	1249	0.498641
903	1708.82	1478	1624.71	42.7474	1249	0.498641
904	1708.56	1478.87	1622.98	44.2635	1249	0.498641
905	1708.3	1479.73	1621.25	45.7795	1249	0.498641
906	1706.91	1479.64	1618.66	45.5018	1249	0.498641
907	1705.53	1479.56	1616.06	45.224	1249	0.498641
908	1704.15	1479.47	1613.47	44.9462	1249	0.498641
909	1702.76	1479.38	1610.88	44.6685	1249	0.498641
910	1701.38	1479.3	1608.28	44.3907	1249	0.498641
911	1701.29	1479.82	1606.55	43.5987	1249	0.498641
912	1701.2	1480.34	1604.82	42.8067	1249	0.498641
913	1701.12	1480.85	1603.09	42.0146	1249	0.498641
914	1701.03	1481.37	1601.36	41.2226	1249	0.498641
915	1700.95	1481.89	1599.63	40.4306	1249	0.498641
916	1699.73	1480.42	1595.31	42.1904	1249	0.498641
917	1698.52	1478.95	1590.98	43.9503	1249	0.498641
918	1697.31	1477.48	1586.66	45.7102	1249	0.498641
919	1696.1	1476.01	1582.34	47.4701	1249	0.498641
920	1694.89	1474.54	1578.01	49.23	1249	0.498641
921	1691.78	1474.71	1574.55	48.9392	1249	0.498641
922	1688.66	1474.89	1571.09	48.6484	1249	0.498641
923	1685.55	1475.06	1567.63	48.3576	1249	0.498641
924	1682.44	1475.23	1564.17	48.0668	1249	0.498641
925	1679.32	1475.41	1560.72	47.776	1249	0.498641
926	1679.58	1475.67	1557.26	48.119	1249	0.498641
927	1679.84	1475.93	1553.8	48.462	1249	0.498641
928	1680.1	1476.18	1550.34	48.805	1249	0.498641
929	1680.36	1476.44	1546.88	49.1479	1249	0.498641
930	1680.62	1476.7	1543.42	49.4909	1249	0.498641
931	1680.79	1477.05	1539.96	49.7271	1249	0.498641
932	1680.97	1477.4	1536.5	49.9633	1249	0.498641
933	1681.14	1477.74	1533.04	50.1994	1249	0.498641
934	1681.31	1478.09	1529.58	50.4356	1249	0.498641
935	1681.49	1478.43	1526.12	50.6718	1249	0.498641
936	1680.71	1476.96	1522.66	50.5401	1249	0.498641
937	1679.93	1475.49	1519.2	50.4084	1249	0.498641
938	1679.15	1474.02	1515.74	50.2767	1249	0.498641
939	1678.37	1472.55	1512.28	50.145	1249	0.498641
940	1677.59	1471.08	1508.83	50.0133	1249	0.498641
941	1678.46	1470.65	1506.23	49.5083	1249	0.498641
942	1679.32	1470.22	1503.64	49.0033	1249	0.498641
943	1680.19	1469.78	1501.04	48.4983	1249	0.498641
944	1681.05	1469.35	1498.45	47.9932	1249	0.498641
945	1681.92	1468.92	1495.85	47.4882	1249	0.498641
946	1680.54	1467.36	1490.66	47.6434	1249	0.498641
947	1679.15	1465.81	1485.47	47.7985	1249	0.498641
948	1677.77	1464.25	1480.29	47.9536	1249	0.498641
949	1676.38	1462.69	1475.1	48.1087	1249	0.498641
950	1675	1461.14	1469.91	48.2638	1249	0.498641
951	1676.21	1460.01	1466.45	48.1939	1249	0.498641
952	1677.42	1458.89	1462.99	48.124	1249	0.498641
953	1678.63	1457.76	1459.53	48.054	1249	0.498641
954	1679.84	1456.64	1456.07	47.9841	1249	0.498641
955	1681.05	1455.52	1452.61	47.9141	1249	0.498641
956	1681.14	1455.34	1450.88	47.8969	1249	0.498641
957	1681.23	1455.17	1449.15	47.8797	1249	0.498641
958	1681.31	1455	1447.42	47.8625	1249	0.498641
959	1681.4	1454.82	1445.69	47.8453	1249	0.498641
960	1681.49	1454.65	1443.96	47.8281	1249	0.498641
961	1680.62	1454.74	1442.23	47.4138	1249	0.498641
962	1679.76	1454.82	1440.5	46.9996	1249	0.498641
963	1678.89	1454.91	1438.77	46.5853	1249	0.498641
964	1678.03	1455	1437.04	46.1711	1249	0.498641
965	1677.16	1455.08	1435.31	45.7568	1249	0.498641
966	1675.09	1453.27	1430.99	45.6524	1249	0.498641
967	1673.01	1451.45	1426.67	45.5479	1249	0.498641
968	1670.94	1449.63	1422.34	45.4434	1249	0.498641
969	1668.86	1447.82	1418.02	45.339	1249	0.498641
970	1666.78	1446	1413.69	45.2345	1249	0.498641
971	1669.55	1448.42	1408.5	44.68	1249	0.498641
972	1672.32	1450.84	1403.32	44.1254	1249	0.498641
973	1675.09	1453.27	1398.13	43.5709	1249	0.498641
974	1677.85	1455.69	1392.94	43.0163	1249	0.498641
975	1680.62	1458.11	1387.75	42.4618	1249	0.498641
976	1680.62	1456.29	1385.15	42.0926	1249	0.498641
977	1680.62	1454.48	1382.56	41.7234	1249	0.498641
978	1680.62	1452.66	1379.96	41.3542	1249	0.498641
979	1680.62	1450.84	1377.37	40.985	1249	0.498641
980	1680.62	1449.03	1374.78	40.6158	1249	0.498641
981	1680.79	1446.78	1372.18	40.8624	1249	0.498641
982	1680.97	1444.53	1369.59	41.1091	1249	0.498641
983	1681.14	1442.28	1366.99	41.3557	1249	0.498641
984	1681.31	1440.03	1364.4	41.6023	1249	0.498641
985	1681.49	1437.79	1361.8	41.849	1249	0.498641
986	1682.61	1438.56	1360.07	41.5379	1249	0.498641
987	1683.74	1439.34	1358.34	41.2269	1249	0.498641
988	1684.86	1440.12	1356.61	40.9158	1249	0.498641
989	1685.98	1440.9	1354.88	40.6047	1249	0.498641
990	1687.11	1441.68	1353.15	40.2937	1249	0.498641
991	1685.55	1439.69	1350.56	39.9411	1249	0.498641
992	1683.99	1437.7	1347.97	39.5886	1249	0.498641
993	1682.44	1435.71	1345.37	39.2361	1249	0.498641
994	1680.88	1433.72	1342.78	38.8835	1249	0.498641
995	1679.32	1431.73	1340.18	38.531	1249	0.498641
996	1678.55	1431.3	1338.45	38.5481	1249	0.498641
997	1677.77	1430.87	1336.72	38.5651	1249	0.498641
998	1676.99	1430.43	1334.99	38.5822	1249	0.498641
999	1676.21	1430	1333.26	38.5993	1249	0.498641
1000	1675.43	1429.57	1331.53	38.6163	1249	0.498641

## Sheet: D1112
POSITION_T	POSITION_X	POSITION_Y	POSITION_Z	MEAN_INTENSITY_CH1	TRACK_ID	Speed
710	1713.34	1447.81	1786.32	18.5131	1249	0.436836
711	1716.1	1448.5	1784.94	18.778	1249	0.436836
712	1718.86	1449.2	1783.56	19.043	1249	0.436836
713	1721.63	1449.89	1782.18	19.3079	1249	0.436836
714	1724.39	1450.58	1780.8	19.5729	1249	0.436836
715	1727.15	1451.27	1779.41	19.8378	1249	0.436836
716	1728.12	1453.62	1779.41	19.7451	1249	0.436836
717	1729.09	1455.97	1779.41	19.6524	1249	0.436836
718	1730.06	1458.31	1779.41	19.5597	1249	0.436836
719	1731.02	1460.66	1779.41	19.467	1249	0.436836
720	1731.99	1463.01	1779.41	19.3743	1249	0.436836
721	1732.13	1462.18	1779.41	19.7045	1249	0.436836
722	1732.27	1461.35	1779.41	20.0347	1249	0.436836
723	1732.4	1460.53	1779.41	20.3648	1249	0.436836
724	1732.54	1459.7	1779.41	20.695	1249	0.436836
725	1732.68	1458.87	1779.41	21.0252	1249	0.436836
726	1733.23	1457.35	1778.03	21.0378	1249	0.436836
727	1733.79	1455.83	1776.65	21.0504	1249	0.436836
728	1734.34	1454.31	1775.27	21.063	1249	0.436836
729	1734.89	1452.79	1773.89	21.0756	1249	0.436836
730	1735.44	1451.27	1772.5	21.0883	1249	0.436836
731	1735.58	1451.27	1773.89	21.1639	1249	0.436836
732	1735.72	1451.27	1775.27	21.2395	1249	0.436836
733	1735.86	1451.27	1776.65	21.3151	1249	0.436836
734	1736	1451.27	1778.03	21.3907	1249	0.436836
735	1736.14	1451.27	1779.41	21.4663	1249	0.436836
736	1736.27	1451.41	1779.41	21.5024	1249	0.436836
737	1736.41	1451.54	1779.41	21.5386	1249	0.436836
738	1736.55	1451.68	1779.41	21.5747	1249	0.436836
739	1736.69	1451.82	1779.41	21.6109	1249	0.436836
740	1736.83	1451.96	1779.41	21.647	1249	0.436836
741	1737.38	1453.34	1779.41	21.7114	1249	0.436836
742	1737.93	1454.72	1779.41	21.7757	1249	0.436836
743	1738.48	1456.1	1779.41	21.8401	1249	0.436836
744	1739.04	1457.49	1779.41	21.9045	1249	0.436836
745	1739.59	1458.87	1779.41	21.9689	1249	0.436836
746	1740.14	1459.56	1779.41	22.4088	1249	0.436836
747	1740.7	1460.25	1779.41	22.8487	1249	0.436836
748	1741.25	1460.94	1779.41	23.2886	1249	0.436836
749	1741.8	1461.63	1779.41	23.7285	1249	0.436836
750	1742.35	1462.32	1779.41	24.1685	1249	0.436836
751	1740.85	1463.33	1778.99	24.2092	1249	0.436836
752	1739.34	1464.34	1778.56	24.2499	1249	0.436836
753	1737.83	1465.35	1778.13	24.2906	1249	0.436836
754	1736.33	1466.36	1777.7	24.3313	1249	0.436836
755	1734.82	1467.37	1777.27	24.372	1249	0.436836
756	1735.13	1467.21	1777.42	24.2988	1249	0.436836
757	1735.43	1467.06	1777.58	24.2255	1249	0.436836
758	1735.73	1466.91	1777.73	24.1523	1249	0.436836
759	1736.04	1466.76	1777.88	24.0791	1249	0.436836
760	1736.34	1466.61	1778.03	24.0058	1249	0.436836
761	1738.17	1467.67	1776.51	24.0988	1249	0.436836
762	1739.99	1468.73	1774.99	24.1918	1249	0.436836
763	1741.81	1469.8	1773.47	24.2848	1249	0.436836
764	1743.64	1470.86	1771.95	24.3777	1249	0.436836
765	1745.46	1471.93	1770.43	24.4707	1249	0.436836
766	1745.31	1472.08	1767.39	24.8526	1249	0.436836
767	1745.16	1472.23	1764.35	25.2345	1249	0.436836
768	1745.01	1472.38	1761.31	25.6164	1249	0.436836
769	1744.85	1472.53	1758.27	25.9982	1249	0.436836
770	1744.7	1472.69	1755.23	26.3801	1249	0.436836
771	1743.64	1473.14	1752.19	26.2837	1249	0.436836
772	1742.57	1473.6	1749.15	26.1872	1249	0.436836
773	1741.51	1474.05	1746.11	26.0907	1249	0.436836
774	1740.45	1474.51	1743.07	25.9942	1249	0.436836
775	1739.38	1474.96	1740.03	25.8978	1249	0.436836
776	1738.47	1475.12	1740.03	26.5823	1249	0.436836
777	1737.56	1475.27	1740.03	27.2668	1249	0.436836
778	1736.65	1475.42	1740.03	27.9513	1249	0.436836
779	1735.73	1475.57	1740.03	28.6357	1249	0.436836
780	1734.82	1475.72	1740.03	29.3202	1249	0.436836
781	1735.09	1474.43	1739.62	29.6252	1249	0.436836
782	1735.35	1473.13	1739.2	29.9302	1249	0.436836
783	1735.61	1471.83	1738.79	30.2351	1249	0.436836
784	1735.87	1470.53	1738.38	30.5401	1249	0.436836
785	1736.14	1469.23	1737.96	30.8451	1249	0.436836
786	1736.48	1469.01	1736.86	30.701	1249	0.436836
787	1736.83	1468.79	1735.75	30.5569	1249	0.436836
788	1737.17	1468.57	1734.64	30.4128	1249	0.436836
789	1737.52	1468.35	1733.54	30.2687	1249	0.436836
790	1737.86	1468.13	1732.43	30.1246	1249	0.436836
791	1738.01	1469.04	1730.91	30.3689	1249	0.436836
792	1738.17	1469.95	1729.39	30.6132	1249	0.436836
793	1738.32	1470.86	1727.87	30.8575	1249	0.436836
794	1738.47	1471.77	1726.35	31.1018	1249	0.436836
795	1738.62	1472.69	1724.83	31.3462	1249	0.436836
796	1739.69	1473.9	1724.83	31.8131	1249	0.436836
797	1740.75	1475.12	1724.83	32.28	1249	0.436836
798	1741.81	1476.33	1724.83	32.747	1249	0.436836
799	1742.88	1477.55	1724.83	33.2139	1249	0.436836
800	1743.94	1478.76	1724.83	33.6809	1249	0.436836
801	1745.01	1481.35	1721.79	34.0107	1249	0.436836
802	1746.07	1483.93	1718.75	34.3405	1249	0.436836
803	1747.13	1486.52	1715.72	34.6704	1249	0.436836
804	1748.2	1489.1	1712.68	35.0002	1249	0.436836
805	1749.26	1491.68	1709.64	35.3301	1249	0.436836
806	1750.37	1492.51	1709.64	35.7418	1249	0.436836
807	1751.47	1493.34	1709.64	36.1536	1249	0.436836
808	1752.58	1494.17	1709.64	36.5654	1249	0.436836
809	1753.68	1495	1709.64	36.9771	1249	0.436836
810	1754.79	1495.83	1709.64	37.3889	1249	0.436836
811	1752.99	1495.69	1706.87	36.5763	1249	0.436836
812	1751.2	1495.55	1704.11	35.7637	1249	0.436836
813	1749.4	1495.41	1701.34	34.951	1249	0.436836
814	1747.6	1495.28	1698.58	34.1384	1249	0.436836
815	1745.81	1495.14	1695.82	33.3258	1249	0.436836
816	1746.22	1495.83	1695.82	33.9237	1249	0.436836
817	1746.64	1496.52	1695.82	34.5216	1249	0.436836
818	1747.05	1497.21	1695.82	35.1195	1249	0.436836
819	1747.47	1497.9	1695.82	35.7175	1249	0.436836
820	1747.88	1498.59	1695.82	36.3154	1249	0.436836
821	1748.43	1497.9	1695.82	36.6968	1249	0.436836
822	1748.99	1497.21	1695.82	37.0782	1249	0.436836
823	1749.54	1496.52	1695.82	37.4596	1249	0.436836
824	1750.09	1495.83	1695.82	37.8411	1249	0.436836
825	1750.64	1495.14	1695.82	38.2225	1249	0.436836
826	1751.06	1494.86	1691.67	38.2306	1249	0.436836
827	1751.47	1494.59	1687.53	38.2387	1249	0.436836
828	1751.89	1494.31	1683.38	38.2469	1249	0.436836
829	1752.3	1494.03	1679.24	38.255	1249	0.436836
830	1752.72	1493.76	1675.09	38.2631	1249	0.436836
831	1752.44	1494.59	1675.09	38.2983	1249	0.436836
832	1752.16	1495.41	1675.09	38.3335	1249	0.436836
833	1751.89	1496.24	1675.09	38.3686	1249	0.436836
834	1751.61	1497.07	1675.09	38.4038	1249	0.436836
835	1751.33	1497.9	1675.09	38.439	1249	0.436836
836	1752.58	1498.32	1673.71	39.0108	1249	0.436836
837	1753.82	1498.73	1672.33	39.5826	1249	0.436836
838	1755.07	1499.15	1670.95	40.1544	1249	0.436836
839	1756.31	1499.56	1669.56	40.7262	1249	0.436836
840	1757.55	1499.97	1668.18	41.298	1249	0.436836
841	1754.24	1498.87	1664.04	41.1655	1249	0.436836
842	1750.92	1497.76	1659.89	41.0331	1249	0.436836
843	1747.6	1496.66	1655.75	40.9007	1249	0.436836
844	1744.29	1495.55	1651.6	40.7683	1249	0.436836
845	1740.97	1494.45	1647.46	40.6359	1249	0.436836
846	1740.7	1494.45	1647.46	40.3293	1249	0.436836
847	1740.42	1494.45	1647.46	40.0227	1249	0.436836
848	1740.14	1494.45	1647.46	39.7161	1249	0.436836
849	1739.87	1494.45	1647.46	39.4095	1249	0.436836
850	1739.59	1494.45	1647.46	39.103	1249	0.436836
851	1739.73	1493.76	1646.08	39.347	1249	0.436836
852	1739.87	1493.07	1644.69	39.5911	1249	0.436836
853	1740	1492.37	1643.31	39.8351	1249	0.436836
854	1740.14	1491.68	1641.93	40.0792	1249	0.436836
855	1740.28	1490.99	1640.55	40.3233	1249	0.436836
856	1739.18	1489.61	1637.78	40.9957	1249	0.436836
857	1738.07	1488.23	1635.02	41.6682	1249	0.436836
858	1736.96	1486.85	1632.26	42.3407	1249	0.436836
859	1735.86	1485.47	1629.49	43.0132	1249	0.436836
860	1734.75	1484.08	1626.73	43.6857	1249	0.436836
861	1735.58	1485.19	1626.73	44.1169	1249	0.436836
862	1736.41	1486.3	1626.73	44.548	1249	0.436836
863	1737.24	1487.4	1626.73	44.9792	1249	0.436836
864	1738.07	1488.51	1626.73	45.4103	1249	0.436836
865	1738.9	1489.61	1626.73	45.8415	1249	0.436836
866	1739.18	1490.16	1626.73	45.9195	1249	0.436836
867	1739.45	1490.72	1626.73	45.9975	1249	0.436836
868	1739.73	1491.27	1626.73	46.0755	1249	0.436836
869	1740	1491.82	1626.73	46.1535	1249	0.436836
870	1740.28	1492.37	1626.73	46.2315	1249	0.436836
871	1740.42	1492.93	1625.35	46.5903	1249	0.436836
872	1740.56	1493.48	1623.97	46.949	1249	0.436836
873	1740.7	1494.03	1622.59	47.3077	1249	0.436836
874	1740.83	1494.59	1621.2	47.6665	1249	0.436836
875	1740.97	1495.14	1619.82	48.0252	1249	0.436836
876	1740.97	1495.55	1617.06	49.1191	1249	0.436836
877	1740.97	1495.97	1614.3	50.213	1249	0.436836
878	1740.97	1496.38	1611.53	51.3068	1249	0.436836
879	1740.97	1496.8	1608.77	52.4007	1249	0.436836
880	1740.97	1497.21	1606	53.4946	1249	0.436836
881	1739.59	1499.01	1603.24	52.461	1249	0.436836
882	1738.21	1500.8	1600.48	51.4273	1249	0.436836
883	1736.83	1502.6	1597.71	50.3937	1249	0.436836
884	1735.44	1504.4	1594.95	49.3601	1249	0.436836
885	1734.06	1506.19	1592.19	48.3264	1249	0.436836
886	1733.23	1505.92	1591.08	48.8985	1249	0.436836
887	1732.4	1505.64	1589.98	49.4706	1249	0.436836
888	1731.58	1505.36	1588.87	50.0427	1249	0.436836
889	1730.75	1505.09	1587.77	50.6147	1249	0.436836
890	1729.92	1504.81	1586.66	51.1868	1249	0.436836
891	1727.57	1502.88	1583.9	50.9608	1249	0.436836
892	1725.22	1500.94	1581.13	50.7347	1249	0.436836
893	1722.87	1499.01	1578.37	50.5087	1249	0.436836
894	1720.52	1497.07	1575.61	50.2827	1249	0.436836
895	1718.17	1495.14	1572.84	50.0566	1249	0.436836
896	1719.14	1494.03	1571.46	50.195	1249	0.436836
897	1720.11	1492.93	1570.08	50.3335	1249	0.436836
898	1721.07	1491.82	1568.7	50.4719	1249	0.436836
899	1722.04	1490.72	1567.32	50.6103	1249	0.436836
900	1723.01	1489.61	1565.93	50.7487	1249	0.436836
901	1721.35	1491.82	1561.79	51.5548	1249	0.436836
902	1719.69	1494.03	1557.64	52.361	1249	0.436836
903	1718.03	1496.24	1553.5	53.1671	1249	0.436836
904	1716.38	1498.45	1549.35	53.9732	1249	0.436836
905	1714.72	1500.67	1545.21	54.7794	1249	0.436836
906	1712.23	1500.67	1541.34	53.9563	1249	0.436836
907	1709.74	1500.67	1537.47	53.1332	1249	0.436836
908	1707.26	1500.67	1533.6	52.3101	1249	0.436836
909	1704.77	1500.67	1529.73	51.487	1249	0.436836
910	1702.28	1500.67	1525.86	50.664	1249	0.436836
911	1702.97	1500.84	1525.86	51.2583	1249	0.436836
912	1703.67	1501.01	1525.86	51.8527	1249	0.436836
913	1704.36	1501.18	1525.86	52.447	1249	0.436836
914	1705.05	1501.36	1525.86	53.0414	1249	0.436836
915	1705.74	1501.53	1525.86	53.6357	1249	0.436836
916	1704.01	1499.45	1520.67	52.5131	1249	0.436836
917	1702.28	1497.38	1515.49	51.3905	1249	0.436836
918	1700.55	1495.3	1510.3	50.2678	1249	0.436836
919	1698.82	1493.23	1505.11	49.1452	1249	0.436836
920	1697.09	1491.15	1499.92	48.0226	1249	0.436836
921	1697.35	1490.55	1499.92	49.1035	1249	0.436836
922	1697.61	1489.94	1499.92	50.1845	1249	0.436836
923	1697.87	1489.34	1499.92	51.2654	1249	0.436836
924	1698.13	1488.73	1499.92	52.3464	1249	0.436836
925	1698.39	1488.13	1499.92	53.4273	1249	0.436836
926	1697.27	1487	1495.51	53.0016	1249	0.436836
927	1696.14	1485.88	1491.1	52.5758	1249	0.436836
928	1695.02	1484.75	1486.69	52.1501	1249	0.436836
929	1693.89	1483.63	1482.28	51.7243	1249	0.436836
930	1692.77	1482.5	1477.87	51.2986	1249	0.436836
931	1690.87	1482.42	1474.23	50.6902	1249	0.436836
932	1688.96	1482.33	1470.6	50.0819	1249	0.436836
933	1687.06	1482.24	1466.97	49.4736	1249	0.436836
934	1685.16	1482.16	1463.34	48.8652	1249	0.436836
935	1683.26	1482.07	1459.7	48.2569	1249	0.436836
936	1681.53	1480.26	1457.11	48.0812	1249	0.436836
937	1679.8	1478.44	1454.51	47.9056	1249	0.436836
938	1678.07	1476.62	1451.92	47.73	1249	0.436836
939	1676.34	1474.81	1449.33	47.5544	1249	0.436836
940	1674.61	1472.99	1446.73	47.3788	1249	0.436836
941	1673.48	1472.56	1443.19	47.3783	1249	0.436836
942	1672.36	1472.13	1439.64	47.3779	1249	0.436836
943	1671.23	1471.69	1436.09	47.3774	1249	0.436836
944	1670.11	1471.26	1432.55	47.377	1249	0.436836
945	1668.99	1470.83	1429	47.3765	1249	0.436836
946	1667.08	1469.44	1425.54	47.4664	1249	0.436836
947	1665.18	1468.06	1422.08	47.5562	1249	0.436836
948	1663.28	1466.68	1418.62	47.646	1249	0.436836
949	1661.38	1465.29	1415.16	47.7358	1249	0.436836
950	1659.47	1463.91	1411.71	47.8256	1249	0.436836
951	1658	1462.7	1409.02	47.6542	1249	0.436836
952	1656.53	1461.49	1406.34	47.4828	1249	0.436836
953	1655.06	1460.28	1403.66	47.3114	1249	0.436836
954	1653.59	1459.07	1400.98	47.14	1249	0.436836
955	1652.12	1457.86	1398.3	46.9686	1249	0.436836
956	1651.78	1456.39	1396.57	46.7598	1249	0.436836
957	1651.43	1454.92	1394.84	46.551	1249	0.436836
958	1651.08	1453.45	1393.11	46.3422	1249	0.436836
959	1650.74	1451.98	1391.38	46.1333	1249	0.436836
960	1650.39	1450.5	1389.65	45.9245	1249	0.436836
961	1648.06	1450.76	1387.92	45.5944	1249	0.436836
962	1645.72	1451.02	1386.19	45.2644	1249	0.436836
963	1643.39	1451.28	1384.46	44.9343	1249	0.436836
964	1641.05	1451.54	1382.73	44.6042	1249	0.436836
965	1638.72	1451.8	1381	44.2742	1249	0.436836
966	1639.75	1452.41	1379.19	44.5676	1249	0.436836
967	1640.79	1453.01	1377.37	44.861	1249	0.436836
968	1641.83	1453.62	1375.56	45.1543	1249	0.436836
969	1642.87	1454.22	1373.74	45.4477	1249	0.436836
970	1643.91	1454.83	1371.92	45.7411	1249	0.436836
971	1643.47	1454.05	1364.92	44.9883	1249	0.436836
972	1643.04	1453.27	1357.91	44.2355	1249	0.436836
973	1642.61	1452.49	1350.91	43.4826	1249	0.436836
974	1642.18	1451.72	1343.9	42.7298	1249	0.436836
975	1641.74	1450.94	1336.9	41.977	1249	0.436836
976	1641.31	1449.55	1332.57	41.9513	1249	0.436836
977	1640.88	1448.17	1328.25	41.9256	1249	0.436836
978	1640.45	1446.79	1323.92	41.8999	1249	0.436836
979	1640.01	1445.4	1319.6	41.8742	1249	0.436836
980	1639.58	1444.02	1315.28	41.8486	1249	0.436836
981	1640.19	1442.29	1313.55	41.3704	1249	0.436836
982	1640.79	1440.56	1311.82	40.8922	1249	0.436836
983	1641.4	1438.83	1310.09	40.414	1249	0.436836
984	1642	1437.1	1308.36	39.9358	1249	0.436836
985	1642.61	1435.37	1306.63	39.4576	1249	0.436836
986	1643.82	1433.21	1304.03	39.0964	1249	0.436836
987	1645.03	1431.05	1301.44	38.7351	1249	0.436836
988	1646.24	1428.88	1298.84	38.3739	1249	0.436836
989	1647.45	1426.72	1296.25	38.0127	1249	0.436836
990	1648.66	1424.56	1293.66	37.6514	1249	0.436836
991	1649.53	1424.47	1291.93	37.5627	1249	0.436836
992	1650.39	1424.39	1290.2	37.4741	1249	0.436836
993	1651.26	1424.3	1288.47	37.3854	1249	0.436836
994	1652.12	1424.21	1286.74	37.2967	1249	0.436836
995	1652.99	1424.13	1285.01	37.2081	1249	0.436836

## Sheet: D112
POSITION_T	POSITION_X	POSITION_Y	POSITION_Z	MEAN_INTENSITY_CH1	TRACK_ID	Speed
515	1630.98	1247.84	1889.78	8.9489	1249	0.400457
516	1629.89	1249.71	1889.78	9.01968	1249	0.400457
517	1628.8	1251.58	1889.78	9.09047	1249	0.400457
518	1627.71	1253.45	1889.78	9.16125	1249	0.400457
519	1626.62	1255.32	1889.78	9.23203	1249	0.400457
520	1625.52	1257.2	1889.78	9.30281	1249	0.400457
521	1623.81	1258.37	1889.78	9.35926	1249	0.400457
522	1622.09	1259.54	1889.78	9.41572	1249	0.400457
523	1620.38	1260.71	1889.78	9.47217	1249	0.400457
524	1618.66	1261.88	1889.78	9.52862	1249	0.400457
525	1616.94	1263.05	1889.78	9.58507	1249	0.400457
526	1616.48	1265.31	1889.78	9.59514	1249	0.400457
527	1616.01	1267.57	1889.78	9.60522	1249	0.400457
528	1615.54	1269.83	1889.78	9.61529	1249	0.400457
529	1615.07	1272.09	1889.78	9.62537	1249	0.400457
530	1614.6	1274.35	1889.78	9.63544	1249	0.400457
531	1616.48	1274.98	1892.11	9.53859	1249	0.400457
532	1618.35	1275.6	1894.45	9.44174	1249	0.400457
533	1620.22	1276.23	1896.79	9.34488	1249	0.400457
534	1622.09	1276.85	1899.13	9.24803	1249	0.400457
535	1623.96	1277.47	1901.47	9.15117	1249	0.400457
536	1622.17	1280.36	1901.47	9.24721	1249	0.400457
537	1620.38	1283.25	1901.47	9.34324	1249	0.400457
538	1618.58	1286.13	1901.47	9.43928	1249	0.400457
539	1616.79	1289.02	1901.47	9.53531	1249	0.400457
540	1614.99	1291.9	1901.47	9.63134	1249	0.400457
541	1615.54	1292.29	1899.91	9.55174	1249	0.400457
542	1616.09	1292.68	1898.35	9.47214	1249	0.400457
543	1616.63	1293.07	1896.79	9.39254	1249	0.400457
544	1617.18	1293.46	1895.23	9.31294	1249	0.400457
545	1617.72	1293.85	1893.67	9.23334	1249	0.400457
546	1619.99	1295.34	1894.45	9.18701	1249	0.400457
547	1622.25	1296.82	1895.23	9.14069	1249	0.400457
548	1624.51	1298.3	1896.01	9.09436	1249	0.400457
549	1626.77	1299.78	1896.79	9.04804	1249	0.400457
550	1629.03	1301.26	1897.57	9.00171	1249	0.400457
551	1631.14	1303.6	1897.57	8.97285	1249	0.400457
552	1633.25	1305.94	1897.57	8.94398	1249	0.400457
553	1635.35	1308.28	1897.57	8.91511	1249	0.400457
554	1637.46	1310.62	1897.57	8.88625	1249	0.400457
555	1639.56	1312.96	1897.57	8.85738	1249	0.400457
556	1640.26	1315.22	1899.91	8.93101	1249	0.400457
557	1640.97	1317.49	1902.25	9.00464	1249	0.400457
558	1641.67	1319.75	1904.59	9.07826	1249	0.400457
559	1642.37	1322.01	1906.93	9.15189	1249	0.400457
560	1643.07	1324.27	1909.27	9.22552	1249	0.400457
561	1643.07	1324.51	1909.27	9.20604	1249	0.400457
562	1643.07	1324.74	1909.27	9.18655	1249	0.400457
563	1643.07	1324.97	1909.27	9.16707	1249	0.400457
564	1643.07	1325.21	1909.27	9.14758	1249	0.400457
565	1643.07	1325.44	1909.27	9.1281	1249	0.400457
566	1640.65	1325.52	1909.27	9.18742	1249	0.400457
567	1638.24	1325.6	1909.27	9.24675	1249	0.400457
568	1635.82	1325.68	1909.27	9.30607	1249	0.400457
569	1633.4	1325.75	1909.27	9.36539	1249	0.400457
570	1630.98	1325.83	1909.27	9.42471	1249	0.400457
571	1629.81	1326.38	1909.27	9.50247	1249	0.400457
572	1628.64	1326.92	1909.27	9.58022	1249	0.400457
573	1627.47	1327.47	1909.27	9.65798	1249	0.400457
574	1626.3	1328.02	1909.27	9.73573	1249	0.400457
575	1625.13	1328.56	1909.27	9.81349	1249	0.400457
576	1623.96	1329.58	1909.27	9.84395	1249	0.400457
577	1622.79	1330.59	1909.27	9.8744	1249	0.400457
578	1621.62	1331.6	1909.27	9.90486	1249	0.400457
579	1620.45	1332.62	1909.27	9.93531	1249	0.400457
580	1619.28	1333.63	1909.27	9.96577	1249	0.400457
581	1618.11	1336.21	1909.27	10.0575	1249	0.400457
582	1616.94	1338.78	1909.27	10.1492	1249	0.400457
583	1615.77	1341.35	1909.27	10.241	1249	0.400457
584	1614.6	1343.93	1909.27	10.3327	1249	0.400457
585	1613.43	1346.5	1909.27	10.4244	1249	0.400457
586	1609.61	1348.29	1904.59	10.2002	1249	0.400457
587	1605.79	1350.09	1899.91	9.97602	1249	0.400457
588	1601.97	1351.88	1895.23	9.75183	1249	0.400457
589	1598.15	1353.68	1890.56	9.52764	1249	0.400457
590	1594.33	1355.47	1885.88	9.30345	1249	0.400457
591	1593.47	1356.56	1885.88	9.42038	1249	0.400457
592	1592.61	1357.65	1885.88	9.53731	1249	0.400457
593	1591.75	1358.75	1885.88	9.65424	1249	0.400457
594	1590.89	1359.84	1885.88	9.77116	1249	0.400457
595	1590.04	1360.93	1885.88	9.88809	1249	0.400457
596	1590.27	1362.57	1885.88	9.80436	1249	0.400457
597	1590.5	1364.21	1885.88	9.72063	1249	0.400457
598	1590.74	1365.84	1885.88	9.63691	1249	0.400457
599	1590.97	1367.48	1885.88	9.55318	1249	0.400457
600	1591.21	1369.12	1885.88	9.46945	1249	0.400457
601	1590.5	1371.77	1885.88	9.55259	1249	0.400457
602	1589.8	1374.42	1885.88	9.63573	1249	0.400457
603	1589.1	1377.08	1885.88	9.71887	1249	0.400457
604	1588.4	1379.73	1885.88	9.802	1249	0.400457
605	1587.7	1382.38	1885.88	9.88514	1249	0.400457
606	1586.6	1384.17	1885.88	9.78983	1249	0.400457
607	1585.51	1385.97	1885.88	9.69451	1249	0.400457
608	1584.42	1387.76	1885.88	9.5992	1249	0.400457
609	1583.33	1389.55	1885.88	9.50388	1249	0.400457
610	1582.24	1391.35	1885.88	9.40856	1249	0.400457
611	1582.39	1393.61	1885.88	9.57833	1249	0.400457
612	1582.55	1395.87	1885.88	9.74809	1249	0.400457
613	1582.7	1398.13	1885.88	9.91786	1249	0.400457
614	1582.86	1400.4	1885.88	10.0876	1249	0.400457
615	1583.02	1402.66	1885.88	10.2574	1249	0.400457
616	1584.11	1406.48	1885.88	10.202	1249	0.400457
617	1585.2	1410.3	1885.88	10.1465	1249	0.400457
618	1586.29	1414.12	1885.88	10.0911	1249	0.400457
619	1587.38	1417.95	1885.88	10.0357	1249	0.400457
620	1588.48	1421.77	1885.88	9.98025	1249	0.400457
621	1590.19	1424.18	1881.2	10.1086	1249	0.400457
622	1591.91	1426.6	1876.52	10.237	1249	0.400457
623	1593.62	1429.02	1871.84	10.3654	1249	0.400457
624	1595.34	1431.44	1867.16	10.4938	1249	0.400457
625	1597.06	1433.86	1862.48	10.6222	1249	0.400457
626	1598.46	1433.39	1862.48	10.7782	1249	0.400457
627	1599.86	1432.92	1862.48	10.9342	1249	0.400457
628	1601.27	1432.45	1862.48	11.0902	1249	0.400457
629	1602.67	1431.98	1862.48	11.2462	1249	0.400457
630	1604.07	1431.52	1862.48	11.4022	1249	0.400457
631	1605.95	1430.89	1862.48	11.2395	1249	0.400457
632	1607.82	1430.27	1862.48	11.0769	1249	0.400457
633	1609.69	1429.64	1862.48	10.9142	1249	0.400457
634	1611.56	1429.02	1862.48	10.7515	1249	0.400457
635	1613.43	1428.4	1862.48	10.5889	1249	0.400457
636	1611.02	1428.55	1862.48	10.6162	1249	0.400457
637	1608.6	1428.71	1862.48	10.6435	1249	0.400457
638	1606.18	1428.86	1862.48	10.6708	1249	0.400457
639	1603.76	1429.02	1862.48	10.6981	1249	0.400457
640	1601.34	1429.18	1862.48	10.7254	1249	0.400457
641	1602.2	1429.25	1862.48	10.9311	1249	0.400457
642	1603.06	1429.33	1862.48	11.1368	1249	0.400457
643	1603.92	1429.41	1862.48	11.3425	1249	0.400457
644	1604.78	1429.49	1862.48	11.5482	1249	0.400457
645	1605.63	1429.57	1862.48	11.7539	1249	0.400457
646	1606.18	1428.94	1860.14	11.7376	1249	0.400457
647	1606.73	1428.32	1857.8	11.7212	1249	0.400457
648	1607.27	1427.69	1855.46	11.7048	1249	0.400457
649	1607.82	1427.07	1853.12	11.6885	1249	0.400457
650	1608.36	1426.45	1850.78	11.6721	1249	0.400457
651	1607.97	1427.69	1850.78	11.9019	1249	0.400457
652	1607.58	1428.94	1850.78	12.1316	1249	0.400457
653	1607.19	1430.19	1850.78	12.3613	1249	0.400457
654	1606.8	1431.44	1850.78	12.591	1249	0.400457
655	1606.41	1432.69	1850.78	12.8208	1249	0.400457
656	1607.04	1433.86	1850.78	12.6768	1249	0.400457
657	1607.66	1435.03	1850.78	12.5329	1249	0.400457
658	1608.29	1436.2	1850.78	12.389	1249	0.400457
659	1608.91	1437.37	1850.78	12.2451	1249	0.400457
660	1609.53	1438.54	1850.78	12.1012	1249	0.400457
661	1610.86	1439.71	1850.78	12.2352	1249	0.400457
662	1612.19	1440.88	1850.78	12.3692	1249	0.400457
663	1613.51	1442.05	1850.78	12.5032	1249	0.400457
664	1614.84	1443.22	1850.78	12.6373	1249	0.400457
665	1616.16	1444.39	1850.78	12.7713	1249	0.400457
666	1616.16	1446.49	1847.66	12.5187	1249	0.400457
667	1616.16	1448.6	1844.54	12.2661	1249	0.400457
668	1616.16	1450.7	1841.42	12.0135	1249	0.400457
669	1616.16	1452.81	1838.3	11.7609	1249	0.400457
670	1616.16	1454.92	1835.18	11.5083	1249	0.400457
671	1615.07	1454.68	1835.18	11.4703	1249	0.400457
672	1613.98	1454.45	1835.18	11.4324	1249	0.400457
673	1612.89	1454.21	1835.18	11.3944	1249	0.400457
674	1611.8	1453.98	1835.18	11.3564	1249	0.400457
675	1610.7	1453.75	1835.18	11.3185	1249	0.400457
676	1609.85	1453.98	1835.18	11.3675	1249	0.400457
677	1608.99	1454.21	1835.18	11.4165	1249	0.400457
678	1608.13	1454.45	1835.18	11.4654	1249	0.400457
679	1607.27	1454.68	1835.18	11.5144	1249	0.400457
680	1606.41	1454.92	1835.18	11.5634	1249	0.400457
681	1607.12	1456.71	1832.84	11.6738	1249	0.400457
682	1607.82	1458.5	1830.5	11.7842	1249	0.400457
683	1608.52	1460.3	1828.16	11.8945	1249	0.400457
684	1609.22	1462.09	1825.82	12.0049	1249	0.400457
685	1609.92	1463.88	1823.48	12.1153	1249	0.400457
686	1611.25	1464.04	1823.48	12.1303	1249	0.400457
687	1612.58	1464.2	1823.48	12.1453	1249	0.400457
688	1613.9	1464.35	1823.48	12.1603	1249	0.400457
689	1615.23	1464.51	1823.48	12.1753	1249	0.400457
690	1616.55	1464.66	1823.48	12.1904	1249	0.400457
691	1617.18	1464.59	1821.84	12.3921	1249	0.400457
692	1617.8	1464.51	1820.2	12.5938	1249	0.400457
693	1618.43	1464.43	1818.56	12.7956	1249	0.400457
694	1619.05	1464.35	1816.93	12.9973	1249	0.400457
695	1619.67	1464.27	1815.29	13.199	1249	0.400457
696	1620.69	1464.35	1812.95	13.3073	1249	0.400457
697	1621.7	1464.43	1810.61	13.4156	1249	0.400457
698	1622.72	1464.51	1808.27	13.5239	1249	0.400457
699	1623.73	1464.59	1805.93	13.6322	1249	0.400457
700	1624.74	1464.66	1803.59	13.7405	1249	0.400457
701	1624.11	1465.23	1802.74	13.8093	1249	0.400457
702	1623.48	1465.8	1801.89	13.8781	1249	0.400457
703	1622.84	1466.37	1801.04	13.9469	1249	0.400457
704	1622.21	1466.94	1800.2	14.0157	1249	0.400457
705	1621.57	1467.51	1799.35	14.0845	1249	0.400457
706	1620.02	1468.18	1797.57	14.1787	1249	0.400457
707	1618.46	1468.84	1795.79	14.2728	1249	0.400457
708	1616.9	1469.51	1794.01	14.367	1249	0.400457
709	1615.34	1470.18	1792.23	14.4612	1249	0.400457
710	1613.78	1470.85	1790.45	14.5553	1249	0.400457

## Sheet: D1121
POSITION_T	POSITION_X	POSITION_Y	POSITION_Z	MEAN_INTENSITY_CH1	TRACK_ID	Speed
715	1636.04	1475.3	1790.45	14.6742	1249	0.444362
716	1637.6	1476.19	1790.45	14.8641	1249	0.444362
717	1639.15	1477.08	1790.45	15.054	1249	0.444362
718	1640.71	1477.97	1790.45	15.2439	1249	0.444362
719	1642.27	1478.86	1790.45	15.4338	1249	0.444362
720	1643.83	1479.75	1790.45	15.6237	1249	0.444362
721	1645.61	1480.86	1790.45	15.6335	1249	0.444362
722	1647.39	1481.97	1790.45	15.6432	1249	0.444362
723	1649.17	1483.09	1790.45	15.653	1249	0.444362
724	1650.95	1484.2	1790.45	15.6627	1249	0.444362
725	1652.73	1485.31	1790.45	15.6724	1249	0.444362
726	1652.28	1487.09	1786.89	15.2382	1249	0.444362
727	1651.84	1488.87	1783.33	14.804	1249	0.444362
728	1651.39	1490.65	1779.77	14.3697	1249	0.444362
729	1650.95	1492.43	1776.2	13.9355	1249	0.444362
730	1650.5	1494.21	1772.64	13.5013	1249	0.444362
731	1652.06	1495.1	1772.64	13.8082	1249	0.444362
732	1653.62	1495.99	1772.64	14.1152	1249	0.444362
733	1655.18	1496.88	1772.64	14.4221	1249	0.444362
734	1656.73	1497.77	1772.64	14.7291	1249	0.444362
735	1658.29	1498.66	1772.64	15.036	1249	0.444362
736	1658.29	1498.89	1772.64	15.0939	1249	0.444362
737	1658.29	1499.11	1772.64	15.1518	1249	0.444362
738	1658.29	1499.33	1772.64	15.2097	1249	0.444362
739	1658.29	1499.55	1772.64	15.2676	1249	0.444362
740	1658.29	1499.78	1772.64	15.3254	1249	0.444362
741	1656.96	1500.89	1772.64	15.2769	1249	0.444362
742	1655.62	1502	1772.64	15.2284	1249	0.444362
743	1654.29	1503.11	1772.64	15.1799	1249	0.444362
744	1652.95	1504.23	1772.64	15.1314	1249	0.444362
745	1651.61	1505.34	1772.64	15.0829	1249	0.444362
746	1654.29	1505.56	1772.87	15.585	1249	0.444362
747	1656.96	1505.78	1773.09	16.0872	1249	0.444362
748	1659.63	1506.01	1773.31	16.5893	1249	0.444362
749	1662.3	1506.23	1773.53	17.0914	1249	0.444362
750	1664.97	1506.45	1773.76	17.5935	1249	0.444362
751	1664.52	1504.67	1773.53	17.5587	1249	0.444362
752	1664.08	1502.89	1773.31	17.5239	1249	0.444362
753	1663.63	1501.11	1773.09	17.4891	1249	0.444362
754	1663.19	1499.33	1772.87	17.4543	1249	0.444362
755	1662.74	1497.55	1772.64	17.4196	1249	0.444362
756	1661.85	1499.78	1773.31	17.3602	1249	0.444362
757	1660.96	1502	1773.98	17.3008	1249	0.444362
758	1660.07	1504.23	1774.65	17.2414	1249	0.444362
759	1659.18	1506.45	1775.31	17.182	1249	0.444362
760	1658.29	1508.68	1775.98	17.1226	1249	0.444362
761	1658.51	1507.56	1775.31	16.9557	1249	0.444362
762	1658.74	1506.45	1774.65	16.7889	1249	0.444362
763	1658.96	1505.34	1773.98	16.6221	1249	0.444362
764	1659.18	1504.23	1773.31	16.4553	1249	0.444362
765	1659.4	1503.11	1772.64	16.2885	1249	0.444362
766	1661.85	1504.23	1772.64	16.4618	1249	0.444362
767	1664.3	1505.34	1772.64	16.6352	1249	0.444362
768	1666.75	1506.45	1772.64	16.8085	1249	0.444362
769	1669.19	1507.56	1772.64	16.9819	1249	0.444362
770	1671.64	1508.68	1772.64	17.1552	1249	0.444362
771	1670.09	1508.9	1771.09	17.3814	1249	0.444362
772	1668.53	1509.12	1769.53	17.6076	1249	0.444362
773	1666.97	1509.34	1767.97	17.8338	1249	0.444362
774	1665.41	1509.57	1766.41	18.06	1249	0.444362
775	1663.85	1509.79	1764.86	18.2862	1249	0.444362
776	1663.41	1510.23	1764.19	18.625	1249	0.444362
777	1662.96	1510.68	1763.52	18.9638	1249	0.444362
778	1662.52	1511.12	1762.85	19.3026	1249	0.444362
779	1662.07	1511.57	1762.19	19.6414	1249	0.444362
780	1661.63	1512.01	1761.52	19.9802	1249	0.444362
781	1661.18	1512.46	1760.41	20.013	1249	0.444362
782	1660.74	1512.9	1759.29	20.0458	1249	0.444362
783	1660.29	1513.35	1758.18	20.0786	1249	0.444362
784	1659.85	1513.8	1757.07	20.1114	1249	0.444362
785	1659.4	1514.24	1755.95	20.1442	1249	0.444362
786	1658.96	1511.57	1755.95	19.9633	1249	0.444362
787	1658.51	1508.9	1755.95	19.7823	1249	0.444362
788	1658.07	1506.23	1755.95	19.6014	1249	0.444362
789	1657.62	1503.56	1755.95	19.4204	1249	0.444362
790	1657.18	1500.89	1755.95	19.2395	1249	0.444362
791	1656.96	1502.89	1754.84	19.6079	1249	0.444362
792	1656.73	1504.89	1753.73	19.9764	1249	0.444362
793	1656.51	1506.9	1752.62	20.3448	1249	0.444362
794	1656.29	1508.9	1751.5	20.7133	1249	0.444362
795	1656.07	1510.9	1750.39	21.0817	1249	0.444362
796	1656.22	1512.62	1749.77	21.2311	1249	0.444362
797	1656.38	1514.33	1749.14	21.3805	1249	0.444362
798	1656.53	1516.05	1748.52	21.5299	1249	0.444362
799	1656.69	1517.77	1747.9	21.6794	1249	0.444362
800	1656.85	1519.48	1747.27	21.8288	1249	0.444362
801	1657.31	1521.2	1742.59	21.7049	1249	0.444362
802	1657.78	1522.91	1737.91	21.581	1249	0.444362
803	1658.25	1524.63	1733.23	21.4571	1249	0.444362
804	1658.72	1526.35	1728.55	21.3333	1249	0.444362
805	1659.19	1528.06	1723.87	21.2094	1249	0.444362
806	1658.87	1527.67	1722.31	21.1842	1249	0.444362
807	1658.56	1527.28	1720.75	21.159	1249	0.444362
808	1658.25	1526.89	1719.19	21.1339	1249	0.444362
809	1657.94	1526.5	1717.63	21.1087	1249	0.444362
810	1657.63	1526.11	1716.07	21.0835	1249	0.444362
811	1658.17	1526.5	1715.29	20.9476	1249	0.444362
812	1658.72	1526.89	1714.51	20.8118	1249	0.444362
813	1659.26	1527.28	1713.73	20.6759	1249	0.444362
814	1659.81	1527.67	1712.95	20.54	1249	0.444362
815	1660.36	1528.06	1712.17	20.4041	1249	0.444362
816	1661.29	1529.54	1712.17	20.7753	1249	0.444362
817	1662.23	1531.03	1712.17	21.1465	1249	0.444362
818	1663.16	1532.51	1712.17	21.5176	1249	0.444362
819	1664.1	1533.99	1712.17	21.8888	1249	0.444362
820	1665.04	1535.47	1712.17	22.26	1249	0.444362
821	1664.41	1536.25	1710.61	22.8759	1249	0.444362
822	1663.79	1537.03	1709.05	23.4918	1249	0.444362
823	1663.16	1537.81	1707.49	24.1077	1249	0.444362
824	1662.54	1538.59	1705.93	24.7236	1249	0.444362
825	1661.92	1539.37	1704.37	25.3395	1249	0.444362
826	1662.31	1539.06	1703.59	25.4052	1249	0.444362
827	1662.7	1538.75	1702.81	25.471	1249	0.444362
828	1663.09	1538.43	1702.03	25.5367	1249	0.444362
829	1663.48	1538.12	1701.25	25.6024	1249	0.444362
830	1663.87	1537.81	1700.47	25.6681	1249	0.444362
831	1663.24	1537.5	1698.13	25.5706	1249	0.444362
832	1662.62	1537.19	1695.79	25.4731	1249	0.444362
833	1661.99	1536.87	1693.45	25.3756	1249	0.444362
834	1661.37	1536.56	1691.11	25.2781	1249	0.444362
835	1660.75	1536.25	1688.77	25.1806	1249	0.444362
836	1659.73	1536.17	1686.43	24.8478	1249	0.444362
837	1658.72	1536.09	1684.09	24.5149	1249	0.444362
838	1657.7	1536.02	1681.76	24.1821	1249	0.444362
839	1656.69	1535.94	1679.42	23.8492	1249	0.444362
840	1655.68	1535.86	1677.08	23.5164	1249	0.444362
841	1654.66	1537.26	1677.08	23.9035	1249	0.444362
842	1653.65	1538.67	1677.08	24.2906	1249	0.444362
843	1652.63	1540.07	1677.08	24.6777	1249	0.444362
844	1651.62	1541.48	1677.08	25.0647	1249	0.444362
845	1650.61	1542.88	1677.08	25.4518	1249	0.444362
846	1650.37	1543.5	1676.3	24.7371	1249	0.444362
847	1650.14	1544.13	1675.52	24.0224	1249	0.444362
848	1649.9	1544.75	1674.74	23.3078	1249	0.444362
849	1649.67	1545.38	1673.96	22.5931	1249	0.444362
850	1649.44	1546	1673.18	21.8784	1249	0.444362
851	1649.98	1544.6	1671.62	22.5635	1249	0.444362
852	1650.53	1543.19	1670.06	23.2486	1249	0.444362
853	1651.07	1541.79	1668.5	23.9337	1249	0.444362
854	1651.62	1540.38	1666.94	24.6188	1249	0.444362
855	1652.17	1538.98	1665.38	25.3039	1249	0.444362
856	1651.93	1538.67	1663.97	25.3102	1249	0.444362
857	1651.7	1538.36	1662.57	25.3166	1249	0.444362
858	1651.46	1538.04	1661.16	25.3229	1249	0.444362
859	1651.23	1537.73	1659.76	25.3292	1249	0.444362
860	1651	1537.42	1658.36	25.3356	1249	0.444362
861	1651	1538.59	1657.58	25.3878	1249	0.444362
862	1651	1539.76	1656.8	25.44	1249	0.444362
863	1651	1540.93	1656.02	25.4922	1249	0.444362
864	1651	1542.1	1655.24	25.5445	1249	0.444362
865	1651	1543.27	1654.46	25.5967	1249	0.444362
866	1649.83	1544.36	1652.9	25.4261	1249	0.444362
867	1648.66	1545.45	1651.34	25.2555	1249	0.444362
868	1647.49	1546.55	1649.78	25.0848	1249	0.444362
869	1646.32	1547.64	1648.22	24.9142	1249	0.444362
870	1645.15	1548.73	1646.66	24.7436	1249	0.444362
871	1644.91	1548.81	1647.44	25.752	1249	0.444362
872	1644.68	1548.89	1648.22	26.7603	1249	0.444362
873	1644.44	1548.96	1649	27.7686	1249	0.444362
874	1644.21	1549.04	1649.78	28.7769	1249	0.444362
875	1643.98	1549.12	1650.56	29.7853	1249	0.444362
876	1643.51	1549.51	1648.22	29.5501	1249	0.444362
877	1643.04	1549.9	1645.88	29.3149	1249	0.444362
878	1642.57	1550.29	1643.54	29.0797	1249	0.444362
879	1642.1	1550.68	1641.2	28.8445	1249	0.444362
880	1641.64	1551.07	1638.86	28.6093	1249	0.444362
881	1641.56	1550.45	1637.3	28.698	1249	0.444362
882	1641.48	1549.82	1635.74	28.7867	1249	0.444362
883	1641.4	1549.2	1634.18	28.8754	1249	0.444362
884	1641.32	1548.57	1632.62	28.964	1249	0.444362
885	1641.25	1547.95	1631.06	29.0527	1249	0.444362
886	1640.7	1546.7	1627.94	28.3204	1249	0.444362
887	1640.15	1545.45	1624.82	27.5881	1249	0.444362
888	1639.61	1544.21	1621.7	26.8558	1249	0.444362
889	1639.06	1542.96	1618.58	26.1235	1249	0.444362
890	1638.52	1541.71	1615.46	25.3912	1249	0.444362
891	1638.52	1541.09	1613.12	26.2131	1249	0.444362
892	1638.52	1540.46	1610.78	27.035	1249	0.444362
893	1638.52	1539.84	1608.44	27.8569	1249	0.444362
894	1638.52	1539.21	1606.1	28.6788	1249	0.444362
895	1638.52	1538.59	1603.76	29.5007	1249	0.444362
896	1638.95	1537.64	1602.03	29.699	1249	0.444362
897	1639.38	1536.69	1600.3	29.8972	1249	0.444362
898	1639.81	1535.74	1598.57	30.0955	1249	0.444362
899	1640.25	1534.79	1596.84	30.2937	1249	0.444362
900	1640.68	1533.83	1595.11	30.492	1249	0.444362
901	1641.02	1533.57	1593.29	30.0673	1249	0.444362
902	1641.37	1533.32	1591.48	29.6427	1249	0.444362
903	1641.72	1533.06	1589.66	29.218	1249	0.444362
904	1642.06	1532.8	1587.85	28.7934	1249	0.444362
905	1642.41	1532.54	1586.03	28.3687	1249	0.444362
906	1640.25	1532.19	1585.17	28.9428	1249	0.444362
907	1638.08	1531.84	1584.3	29.5169	1249	0.444362
908	1635.92	1531.5	1583.44	30.091	1249	0.444362
909	1633.76	1531.15	1582.57	30.6651	1249	0.444362
910	1631.6	1530.81	1581.71	31.2392	1249	0.444362
911	1629.95	1530.29	1579.11	31.0628	1249	0.444362
912	1628.31	1529.77	1576.52	30.8863	1249	0.444362
913	1626.67	1529.25	1573.92	30.7099	1249	0.444362
914	1625.03	1528.73	1571.33	30.5335	1249	0.444362
915	1623.38	1528.21	1568.73	30.357	1249	0.444362
916	1621.48	1526.83	1566.14	30.8824	1249	0.444362
917	1619.58	1525.45	1563.54	31.4077	1249	0.444362
918	1617.67	1524.06	1560.95	31.933	1249	0.444362
919	1615.77	1522.68	1558.36	32.4584	1249	0.444362
920	1613.87	1521.29	1555.76	32.9837	1249	0.444362
921	1612.14	1519.91	1553.17	33.2837	1249	0.444362
922	1610.41	1518.53	1550.57	33.5838	1249	0.444362
923	1608.68	1517.14	1547.98	33.8838	1249	0.444362
924	1606.95	1515.76	1545.38	34.1839	1249	0.444362
925	1605.22	1514.38	1542.79	34.4839	1249	0.444362
926	1603.75	1514.2	1539.33	34.1759	1249	0.444362
927	1602.28	1514.03	1535.87	33.868	1249	0.444362
928	1600.81	1513.86	1532.41	33.56	1249	0.444362
929	1599.34	1513.68	1528.95	33.252	1249	0.444362
930	1597.87	1513.51	1525.49	32.944	1249	0.444362
931	1597	1514.63	1522.9	32.3646	1249	0.444362
932	1596.14	1515.76	1520.3	31.7852	1249	0.444362
933	1595.27	1516.88	1517.71	31.2058	1249	0.444362
934	1594.41	1518.01	1515.11	30.6263	1249	0.444362
935	1593.55	1519.13	1512.52	30.0469	1249	0.444362
936	1595.06	1518.63	1507.46	30.4878	1249	0.444362
937	1596.58	1518.12	1502.41	30.9287	1249	0.444362
938	1598.1	1517.62	1497.35	31.3696	1249	0.444362
939	1599.61	1517.11	1492.3	31.8105	1249	0.444362
940	1601.13	1516.6	1487.24	32.2513	1249	0.444362
941	1599.28	1516.94	1485.55	32.9865	1249	0.444362
942	1597.42	1517.28	1483.87	33.7216	1249	0.444362
943	1595.57	1517.62	1482.18	34.4567	1249	0.444362
944	1593.71	1517.95	1480.5	35.1918	1249	0.444362
945	1591.86	1518.29	1478.81	35.9269	1249	0.444362
946	1589.16	1515.26	1473.76	34.7487	1249	0.444362
947	1586.47	1512.22	1468.7	33.5705	1249	0.444362
948	1583.77	1509.19	1463.64	32.3923	1249	0.444362
949	1581.07	1506.15	1458.59	31.2141	1249	0.444362
950	1578.38	1503.12	1453.53	30.036	1249	0.444362
951	1578.21	1504.13	1448.14	30.0246	1249	0.444362
952	1578.04	1505.14	1442.75	30.0133	1249	0.444362
953	1577.87	1506.15	1437.35	30.0019	1249	0.444362
954	1577.7	1507.17	1431.96	29.9906	1249	0.444362
955	1577.53	1508.18	1426.57	29.9793	1249	0.444362
956	1578.04	1508.85	1426.57	30.7663	1249	0.444362
957	1578.55	1509.53	1426.57	31.5533	1249	0.444362
958	1579.05	1510.2	1426.57	32.3403	1249	0.444362
959	1579.56	1510.87	1426.57	33.1273	1249	0.444362
960	1580.06	1511.55	1426.57	33.9143	1249	0.444362
961	1579.05	1511.21	1424.88	33.7456	1249	0.444362
962	1578.04	1510.87	1423.2	33.5769	1249	0.444362
963	1577.03	1510.54	1421.51	33.4082	1249	0.444362
964	1576.02	1510.2	1419.83	33.2395	1249	0.444362
965	1575.01	1509.86	1418.14	33.0708	1249	0.444362
966	1574.84	1510.87	1416.46	33.6234	1249	0.444362
967	1574.67	1511.89	1414.77	34.176	1249	0.444362
968	1574.5	1512.9	1413.09	34.7286	1249	0.444362
969	1574.33	1513.91	1411.4	35.2812	1249	0.444362
970	1574.16	1514.92	1409.71	35.8338	1249	0.444362
971	1577.7	1516.77	1399.6	35.5411	1249	0.444362
972	1581.24	1518.63	1389.49	35.2485	1249	0.444362
973	1584.78	1520.48	1379.38	34.9558	1249	0.444362
974	1588.32	1522.33	1369.27	34.6632	1249	0.444362
975	1591.86	1524.19	1359.15	34.3705	1249	0.444362
976	1591.19	1522.5	1355.78	34.2148	1249	0.444362
977	1590.51	1520.82	1352.41	34.0591	1249	0.444362
978	1589.84	1519.13	1349.04	33.9034	1249	0.444362
979	1589.16	1517.45	1345.67	33.7476	1249	0.444362
980	1588.49	1515.76	1342.3	33.5919	1249	0.444362
981	1589.16	1515.09	1342.3	33.9007	1249	0.444362
982	1589.84	1514.41	1342.3	34.2094	1249	0.444362
983	1590.51	1513.74	1342.3	34.5182	1249	0.444362
984	1591.19	1513.06	1342.3	34.827	1249	0.444362
985	1591.86	1512.39	1342.3	35.1357	1249	0.444362
986	1593.55	1510.87	1338.93	35.2725	1249	0.444362
987	1595.23	1509.36	1335.56	35.4093	1249	0.444362
988	1596.92	1507.84	1332.19	35.5461	1249	0.444362
989	1598.6	1506.32	1328.82	35.6829	1249	0.444362
990	1600.29	1504.81	1325.45	35.8197	1249	0.444362
991	1600.96	1504.81	1322.08	35.6433	1249	0.444362
992	1601.63	1504.81	1318.71	35.467	1249	0.444362
993	1602.31	1504.81	1315.34	35.2906	1249	0.444362
994	1602.98	1504.81	1311.97	35.1143	1249	0.444362
995	1603.66	1504.81	1308.6	34.9379	1249	0.444362
996	1601.47	1502.95	1310.28	35.052	1249	0.444362
997	1599.28	1501.1	1311.97	35.166	1249	0.444362
998	1597.08	1499.25	1313.65	35.28	1249	0.444362
999	1594.89	1497.39	1315.34	35.394	1249	0.444362
1000	1592.7	1495.54	1317.02	35.508	1249	0.444362

## Sheet: D1122
POSITION_T	POSITION_X	POSITION_Y	POSITION_Z	MEAN_INTENSITY_CH1	TRACK_ID	Speed
715	1607.57	1467.89	1790.45	13.9357	1249	0.658422
716	1608.82	1469.21	1791.23	14.0306	1249	0.658422
717	1610.07	1470.54	1792.01	14.1254	1249	0.658422
718	1611.31	1471.87	1792.79	14.2203	1249	0.658422
719	1612.56	1473.19	1793.57	14.3151	1249	0.658422
720	1613.81	1474.52	1794.35	14.41	1249	0.658422
721	1614.43	1474.6	1794.35	14.3364	1249	0.658422
722	1615.06	1474.67	1794.35	14.2628	1249	0.658422
723	1615.68	1474.75	1794.35	14.1892	1249	0.658422
724	1616.3	1474.83	1794.35	14.1156	1249	0.658422
725	1616.93	1474.91	1794.35	14.042	1249	0.658422
726	1616.85	1474.99	1794.35	13.9632	1249	0.658422
727	1616.77	1475.06	1794.35	13.8845	1249	0.658422
728	1616.69	1475.14	1794.35	13.8058	1249	0.658422
729	1616.62	1475.22	1794.35	13.727	1249	0.658422
730	1616.54	1475.3	1794.35	13.6483	1249	0.658422
731	1616.69	1474.36	1794.35	13.6439	1249	0.658422
732	1616.85	1473.43	1794.35	13.6394	1249	0.658422
733	1617.01	1472.49	1794.35	13.6349	1249	0.658422
734	1617.16	1471.55	1794.35	13.6305	1249	0.658422
735	1617.32	1470.62	1794.35	13.626	1249	0.658422
736	1616.38	1470.38	1795.91	13.6964	1249	0.658422
737	1615.45	1470.15	1797.47	13.7668	1249	0.658422
738	1614.51	1469.92	1799.03	13.8372	1249	0.658422
739	1613.57	1469.68	1800.59	13.9076	1249	0.658422
740	1612.64	1469.45	1802.15	13.978	1249	0.658422
741	1613.18	1470.46	1802.15	13.9795	1249	0.658422
742	1613.73	1471.48	1802.15	13.9809	1249	0.658422
743	1614.28	1472.49	1802.15	13.9824	1249	0.658422
744	1614.82	1473.5	1802.15	13.9838	1249	0.658422
745	1615.37	1474.52	1802.15	13.9853	1249	0.658422
746	1617.94	1474.75	1799.03	14.3999	1249	0.658422
747	1620.52	1474.99	1795.91	14.8144	1249	0.658422
748	1623.09	1475.22	1792.79	15.229	1249	0.658422
749	1625.66	1475.45	1789.67	15.6436	1249	0.658422
750	1628.24	1475.69	1786.55	16.0581	1249	0.658422
751	1629.25	1474.67	1786.55	16.1046	1249	0.658422
752	1630.27	1473.66	1786.55	16.151	1249	0.658422
753	1631.28	1472.65	1786.55	16.1975	1249	0.658422
754	1632.29	1471.63	1786.55	16.2439	1249	0.658422
755	1633.31	1470.62	1786.55	16.2904	1249	0.658422
756	1632.76	1470.23	1786.55	16.2212	1249	0.658422
757	1632.22	1469.84	1786.55	16.1519	1249	0.658422
758	1631.67	1469.45	1786.55	16.0827	1249	0.658422
759	1631.12	1469.06	1786.55	16.0134	1249	0.658422
760	1630.58	1468.67	1786.55	15.9442	1249	0.658422
761	1631.28	1469.92	1785.77	15.8908	1249	0.658422
762	1631.98	1471.16	1784.99	15.8374	1249	0.658422
763	1632.68	1472.41	1784.21	15.784	1249	0.658422
764	1633.39	1473.66	1783.43	15.7306	1249	0.658422
765	1634.09	1474.91	1782.65	15.6772	1249	0.658422
766	1634.4	1475.06	1782.65	15.8911	1249	0.658422
767	1634.71	1475.22	1782.65	16.105	1249	0.658422
768	1635.02	1475.38	1782.65	16.319	1249	0.658422
769	1635.34	1475.53	1782.65	16.5329	1249	0.658422
770	1635.65	1475.69	1782.65	16.7469	1249	0.658422
771	1635.1	1475.14	1780.31	16.8264	1249	0.658422
772	1634.56	1474.6	1777.97	16.9059	1249	0.658422
773	1634.01	1474.05	1775.63	16.9854	1249	0.658422
774	1633.46	1473.5	1773.29	17.065	1249	0.658422
775	1632.92	1472.96	1770.95	17.1445	1249	0.658422
776	1633.54	1474.21	1770.95	17.088	1249	0.658422
777	1634.17	1475.45	1770.95	17.0316	1249	0.658422
778	1634.79	1476.7	1770.95	16.9751	1249	0.658422
779	1635.41	1477.95	1770.95	16.9187	1249	0.658422
780	1636.04	1479.2	1770.95	16.8622	1249	0.658422
781	1634.95	1478.73	1772.51	17.0593	1249	0.658422
782	1633.85	1478.26	1774.07	17.2565	1249	0.658422
783	1632.76	1477.79	1775.63	17.4536	1249	0.658422
784	1631.67	1477.33	1777.19	17.6507	1249	0.658422
785	1630.58	1476.86	1778.75	17.8478	1249	0.658422
786	1630.27	1474.83	1778.75	17.8989	1249	0.658422
787	1629.95	1472.8	1778.75	17.95	1249	0.658422
788	1629.64	1470.77	1778.75	18.0011	1249	0.658422
789	1629.33	1468.75	1778.75	18.0522	1249	0.658422
790	1629.02	1466.72	1778.75	18.1033	1249	0.658422
791	1629.49	1468.36	1778.75	18.1664	1249	0.658422
792	1629.95	1469.99	1778.75	18.2296	1249	0.658422
793	1630.42	1471.63	1778.75	18.2927	1249	0.658422
794	1630.89	1473.27	1778.75	18.3558	1249	0.658422
795	1631.36	1474.91	1778.75	18.419	1249	0.658422
796	1633	1476.16	1774.85	18.7448	1249	0.658422
797	1634.63	1477.4	1770.95	19.0707	1249	0.658422
798	1636.27	1478.65	1767.05	19.3965	1249	0.658422
799	1637.91	1479.9	1763.15	19.7223	1249	0.658422
800	1639.55	1481.15	1759.25	20.0482	1249	0.658422
801	1640.33	1482.94	1759.25	20.3686	1249	0.658422
802	1641.11	1484.73	1759.25	20.6889	1249	0.658422
803	1641.89	1486.53	1759.25	21.0093	1249	0.658422
804	1642.67	1488.32	1759.25	21.3297	1249	0.658422
805	1643.45	1490.12	1759.25	21.6501	1249	0.658422
806	1643.29	1490.51	1757.69	21.6773	1249	0.658422
807	1643.14	1490.9	1756.13	21.7044	1249	0.658422
808	1642.98	1491.29	1754.57	21.7316	1249	0.658422
809	1642.82	1491.68	1753.01	21.7588	1249	0.658422
810	1642.67	1492.07	1751.45	21.786	1249	0.658422
811	1642.28	1493.7	1751.45	21.7344	1249	0.658422
812	1641.89	1495.34	1751.45	21.6829	1249	0.658422
813	1641.5	1496.98	1751.45	21.6314	1249	0.658422
814	1641.11	1498.62	1751.45	21.5798	1249	0.658422
815	1640.72	1500.26	1751.45	21.5283	1249	0.658422
816	1641.81	1501.58	1749.89	21.266	1249	0.658422
817	1642.9	1502.91	1748.33	21.0037	1249	0.658422
818	1643.99	1504.23	1746.77	20.7414	1249	0.658422
819	1645.09	1505.56	1745.21	20.4791	1249	0.658422
820	1646.18	1506.89	1743.65	20.2167	1249	0.658422
821	1646.96	1507.51	1739.75	20.5626	1249	0.658422
822	1647.74	1508.13	1735.85	20.9085	1249	0.658422
823	1648.52	1508.76	1731.95	21.2544	1249	0.658422
824	1649.3	1509.38	1728.05	21.6003	1249	0.658422
825	1650.08	1510.01	1724.15	21.9462	1249	0.658422
826	1650	1509.69	1721.81	21.9558	1249	0.658422
827	1649.92	1509.38	1719.47	21.9654	1249	0.658422
828	1649.84	1509.07	1717.13	21.9749	1249	0.658422
829	1649.77	1508.76	1714.79	21.9845	1249	0.658422
830	1649.69	1508.45	1712.45	21.9941	1249	0.658422
831	1649.14	1508.84	1711.67	22.0832	1249	0.658422
832	1648.6	1509.23	1710.89	22.1723	1249	0.658422
833	1648.05	1509.62	1710.11	22.2614	1249	0.658422
834	1647.5	1510.01	1709.33	22.3505	1249	0.658422
835	1646.96	1510.4	1708.55	22.4396	1249	0.658422
836	1645.63	1511.57	1707.77	22.5802	1249	0.658422
837	1644.31	1512.74	1706.99	22.7208	1249	0.658422
838	1642.98	1513.91	1706.21	22.8615	1249	0.658422
839	1641.65	1515.08	1705.43	23.0021	1249	0.658422
840	1640.33	1516.24	1704.65	23.1428	1249	0.658422
841	1638.85	1517.18	1704.65	23.0648	1249	0.658422
842	1637.36	1518.12	1704.65	22.9868	1249	0.658422
843	1635.88	1519.05	1704.65	22.9088	1249	0.658422
844	1634.4	1519.99	1704.65	22.8308	1249	0.658422
845	1632.92	1520.92	1704.65	22.7528	1249	0.658422
846	1632.45	1521.08	1703.09	22.8072	1249	0.658422
847	1631.98	1521.24	1701.53	22.8615	1249	0.658422
848	1631.51	1521.39	1699.97	22.9158	1249	0.658422
849	1631.05	1521.55	1698.41	22.9701	1249	0.658422
850	1630.58	1521.7	1696.85	23.0244	1249	0.658422
851	1630.11	1522.48	1695.29	23.4038	1249	0.658422
852	1629.64	1523.26	1693.73	23.7832	1249	0.658422
853	1629.17	1524.04	1692.17	24.1625	1249	0.658422
854	1628.71	1524.82	1690.61	24.5419	1249	0.658422
855	1628.24	1525.6	1689.05	24.9213	1249	0.658422
856	1627.61	1524.75	1688.27	24.8746	1249	0.658422
857	1626.99	1523.89	1687.49	24.8279	1249	0.658422
858	1626.37	1523.03	1686.71	24.7812	1249	0.658422
859	1625.74	1522.17	1685.93	24.7345	1249	0.658422
860	1625.12	1521.31	1685.15	24.6879	1249	0.658422
861	1624.49	1520.46	1682.89	24.7187	1249	0.658422
862	1623.87	1519.6	1680.63	24.7496	1249	0.658422
863	1623.25	1518.74	1678.37	24.7805	1249	0.658422
864	1622.62	1517.88	1676.11	24.8113	1249	0.658422
865	1622	1517.02	1673.84	24.8422	1249	0.658422
866	1621.45	1516.4	1673.84	24.6609	1249	0.658422
867	1620.91	1515.78	1673.84	24.4797	1249	0.658422
868	1620.36	1515.15	1673.84	24.2984	1249	0.658422
869	1619.81	1514.53	1673.84	24.1172	1249	0.658422
870	1619.27	1513.91	1673.84	23.9359	1249	0.658422
871	1619.35	1514.37	1670.72	24.2429	1249	0.658422
872	1619.42	1514.84	1667.6	24.5498	1249	0.658422
873	1619.5	1515.31	1664.48	24.8568	1249	0.658422
874	1619.58	1515.78	1661.36	25.1637	1249	0.658422
875	1619.66	1516.24	1658.24	25.4707	1249	0.658422
876	1618.18	1516.71	1656.68	25.0494	1249	0.658422
877	1616.69	1517.18	1655.12	24.6281	1249	0.658422
878	1615.21	1517.65	1653.56	24.2067	1249	0.658422
879	1613.73	1518.12	1652	23.7854	1249	0.658422
880	1612.25	1518.58	1650.44	23.3641	1249	0.658422
881	1611.47	1520.07	1648.88	23.8836	1249	0.658422
882	1610.69	1521.55	1647.32	24.4032	1249	0.658422
883	1609.91	1523.03	1645.76	24.9227	1249	0.658422
884	1609.13	1524.51	1644.2	25.4422	1249	0.658422
885	1608.35	1525.99	1642.64	25.9617	1249	0.658422
886	1607.57	1525.68	1639.53	25.395	1249	0.658422
887	1606.79	1525.37	1636.41	24.8284	1249	0.658422
888	1606.01	1525.06	1633.29	24.2617	1249	0.658422
889	1605.23	1524.75	1630.17	23.695	1249	0.658422
890	1604.45	1524.43	1627.05	23.1283	1249	0.658422
891	1604.14	1523.81	1625.49	23.6822	1249	0.658422
892	1603.83	1523.19	1623.93	24.2361	1249	0.658422
893	1603.51	1522.56	1622.37	24.7901	1249	0.658422
894	1603.2	1521.94	1620.81	25.344	1249	0.658422
895	1602.89	1521.31	1619.25	25.8979	1249	0.658422
896	1602.66	1522.48	1616.91	26.1987	1249	0.658422
897	1602.42	1523.65	1614.57	26.4994	1249	0.658422
898	1602.19	1524.82	1612.23	26.8002	1249	0.658422
899	1601.95	1525.99	1609.89	27.101	1249	0.658422
900	1601.72	1527.16	1607.55	27.4017	1249	0.658422
901	1601.33	1527.87	1605.21	27.6733	1249	0.658422
902	1600.94	1528.57	1602.87	27.9449	1249	0.658422
903	1600.55	1529.27	1600.53	28.2164	1249	0.658422
904	1600.16	1529.97	1598.19	28.488	1249	0.658422
905	1599.77	1530.67	1595.85	28.7596	1249	0.658422
906	1598.99	1530.21	1593.51	28.348	1249	0.658422
907	1598.21	1529.74	1591.17	27.9364	1249	0.658422
908	1597.43	1529.27	1588.83	27.5249	1249	0.658422
909	1596.65	1528.8	1586.49	27.1133	1249	0.658422
910	1595.87	1528.33	1584.15	26.7017	1249	0.658422
911	1595.7	1527.49	1584.15	26.9191	1249	0.658422
912	1595.53	1526.65	1584.15	27.1364	1249	0.658422
913	1595.36	1525.81	1584.15	27.3538	1249	0.658422
914	1595.2	1524.96	1584.15	27.5712	1249	0.658422
915	1595.03	1524.12	1584.15	27.7885	1249	0.658422
916	1593.34	1522.44	1582.46	28.1043	1249	0.658422
917	1591.66	1520.75	1580.78	28.4201	1249	0.658422
918	1589.97	1519.07	1579.09	28.7358	1249	0.658422
919	1588.29	1517.38	1577.41	29.0516	1249	0.658422
920	1586.6	1515.69	1575.72	29.3674	1249	0.658422
921	1585.08	1514.85	1575.72	29.0821	1249	0.658422
922	1583.57	1514.01	1575.72	28.7967	1249	0.658422
923	1582.05	1513.17	1575.72	28.5114	1249	0.658422
924	1580.53	1512.32	1575.72	28.2261	1249	0.658422
925	1579.02	1511.48	1575.72	27.9408	1249	0.658422
926	1576.99	1510.3	1572.35	27.9606	1249	0.658422
927	1574.97	1509.12	1568.98	27.9805	1249	0.658422
928	1572.95	1507.94	1565.61	28.0004	1249	0.658422
929	1570.93	1506.76	1562.24	28.0203	1249	0.658422
930	1568.9	1505.58	1558.87	28.0401	1249	0.658422
931	1568.74	1506.26	1557.18	27.5276	1249	0.658422
932	1568.57	1506.93	1555.5	27.015	1249	0.658422
933	1568.4	1507.6	1553.81	26.5025	1249	0.658422
934	1568.23	1508.28	1552.13	25.9899	1249	0.658422
935	1568.06	1508.95	1550.44	25.4773	1249	0.658422
936	1568.06	1508.78	1545.39	25.9434	1249	0.658422
937	1568.06	1508.62	1540.33	26.4095	1249	0.658422
938	1568.06	1508.45	1535.27	26.8756	1249	0.658422
939	1568.06	1508.28	1530.22	27.3416	1249	0.658422
940	1568.06	1508.11	1525.16	27.8077	1249	0.658422
941	1567.39	1507.27	1520.11	27.9383	1249	0.658422
942	1566.71	1506.43	1515.05	28.0689	1249	0.658422
943	1566.04	1505.58	1509.99	28.1995	1249	0.658422
944	1565.37	1504.74	1504.94	28.3301	1249	0.658422
945	1564.69	1503.9	1499.88	28.4607	1249	0.658422
946	1562.5	1502.55	1496.51	28.5727	1249	0.658422
947	1560.31	1501.2	1493.14	28.6847	1249	0.658422
948	1558.12	1499.85	1489.77	28.7968	1249	0.658422
949	1555.93	1498.5	1486.4	28.9088	1249	0.658422
950	1553.74	1497.16	1483.03	29.0208	1249	0.658422
951	1552.05	1496.65	1481.17	28.8158	1249	0.658422
952	1550.37	1496.14	1479.32	28.6109	1249	0.658422
953	1548.68	1495.64	1477.47	28.406	1249	0.658422
954	1547	1495.13	1475.61	28.201	1249	0.658422
955	1545.31	1494.63	1473.76	27.9961	1249	0.658422
956	1546.49	1494.29	1472.07	28.3705	1249	0.658422
957	1547.67	1493.95	1470.39	28.7449	1249	0.658422
958	1548.85	1493.62	1468.7	29.1194	1249	0.658422
959	1550.03	1493.28	1467.02	29.4938	1249	0.658422
960	1551.21	1492.94	1465.33	29.8682	1249	0.658422
961	1551.88	1491.59	1461.96	29.7377	1249	0.658422
962	1552.56	1490.25	1458.59	29.6073	1249	0.658422
963	1553.23	1488.9	1455.22	29.4768	1249	0.658422
964	1553.91	1487.55	1451.85	29.3463	1249	0.658422
965	1554.58	1486.2	1448.48	29.2159	1249	0.658422
966	1555.42	1486.88	1450.33	29.2978	1249	0.658422
967	1556.26	1487.55	1452.19	29.3798	1249	0.658422
968	1557.11	1488.22	1454.04	29.4618	1249	0.658422
969	1557.95	1488.9	1455.9	29.5438	1249	0.658422
970	1558.79	1489.57	1457.75	29.6257	1249	0.658422
971	1537.56	1505.25	1449.32	28.3504	1249	0.658422
972	1545.82	1503.22	1440.9	28.7999	1249	0.658422
973	1554.07	1501.2	1432.47	29.2494	1249	0.658422
974	1562.33	1499.18	1424.04	29.6989	1249	0.658422
975	1570.59	1497.16	1415.62	30.1484	1249	0.658422
976	1543.29	1500.53	1413.93	26.3041	1249	0.658422
977	1548.01	1498	1412.25	27.0893	1249	0.658422
978	1552.73	1495.47	1410.56	27.8744	1249	0.658422
979	1557.44	1492.94	1408.87	28.6596	1249	0.658422
980	1562.16	1490.41	1407.19	29.4447	1249	0.658422
981	1536.21	1499.35	1403.82	26.3464	1249	0.658422
982	1534.69	1497.32	1400.45	25.9925	1249	0.658422
983	1533.18	1495.3	1397.08	25.6385	1249	0.658422
984	1531.66	1493.28	1393.71	25.2845	1249	0.658422
985	1530.14	1491.26	1390.34	24.9306	1249	0.658422
986	1553.57	1483.17	1386.97	28.279	1249	0.658422
987	1547.5	1483.5	1383.59	27.6037	1249	0.658422
988	1541.43	1483.84	1380.22	26.9283	1249	0.658422
989	1535.37	1484.18	1376.85	26.253	1249	0.658422
990	1529.3	1484.52	1373.48	25.5777	1249	0.658422
991	1557.11	1480.3	1371.8	29.6024	1249	0.658422
992	1547.84	1480.3	1370.11	28.3308	1249	0.658422
993	1538.57	1480.3	1368.43	27.0592	1249	0.658422
994	1529.3	1480.3	1366.74	25.7876	1249	0.658422
995	1520.03	1480.3	1365.06	24.5161	1249	0.658422
996	1553.57	1474.4	1363.37	27.6668	1249	0.658422
997	1548.34	1476.09	1361.69	27.4591	1249	0.658422
998	1543.12	1477.77	1360	27.2514	1249	0.658422
999	1537.89	1479.46	1358.32	27.0437	1249	0.658422
1000	1532.67	1481.15	1356.63	26.8359	1249	0.658422
1001	1556.1	1467.33	1353.26	26.8855	1249	0.658422
1002	1547.5	1467.83	1349.89	26.2671	1249	0.658422
1003	1538.91	1468.34	1346.52	25.6487	1249	0.658422
1004	1530.31	1468.84	1343.15	25.0303	1249	0.658422
1005	1521.72	1469.35	1339.78	24.4119	1249	0.658422

## Sheet: D12
POSITION_T	POSITION_X	POSITION_Y	POSITION_Z	MEAN_INTENSITY_CH1	TRACK_ID	Speed
295	1671.95	1157.55	1559.6	9.99538	1249	0.466336
296	1672.7	1158.3	1561.08	10.0557	1249	0.466336
297	1673.44	1159.04	1562.57	10.116	1249	0.466336
298	1674.19	1159.79	1564.06	10.1763	1249	0.466336
299	1674.93	1160.53	1565.55	10.2366	1249	0.466336
300	1675.67	1161.27	1567.04	10.2969	1249	0.466336
301	1676.23	1161.65	1567.07	10.2594	1249	0.466336
302	1676.79	1162.02	1567.1	10.2219	1249	0.466336
303	1677.34	1162.39	1567.13	10.1844	1249	0.466336
304	1677.9	1162.76	1567.17	10.1469	1249	0.466336
305	1678.46	1163.14	1567.2	10.1093	1249	0.466336
306	1677.79	1165.9	1565.98	10.1008	1249	0.466336
307	1677.13	1168.67	1564.77	10.0923	1249	0.466336
308	1676.46	1171.44	1563.56	10.0838	1249	0.466336
309	1675.8	1174.21	1562.34	10.0753	1249	0.466336
310	1675.13	1176.98	1561.13	10.0668	1249	0.466336
311	1676.15	1177.75	1564.29	10.0613	1249	0.466336
312	1677.16	1178.52	1567.45	10.0558	1249	0.466336
313	1678.17	1179.29	1570.61	10.0503	1249	0.466336
314	1679.18	1180.06	1573.77	10.0447	1249	0.466336
315	1680.19	1180.83	1576.93	10.0392	1249	0.466336
316	1679.63	1183.25	1580.47	9.99355	1249	0.466336
317	1679.07	1185.66	1584	9.94788	1249	0.466336
318	1678.51	1188.08	1587.53	9.90221	1249	0.466336
319	1677.96	1190.5	1591.07	9.85653	1249	0.466336
320	1677.4	1192.92	1594.6	9.81086	1249	0.466336
321	1678.51	1193.85	1596.83	9.81985	1249	0.466336
322	1679.63	1194.78	1599.06	9.82884	1249	0.466336
323	1680.75	1195.71	1601.29	9.83783	1249	0.466336
324	1681.86	1196.64	1603.53	9.84682	1249	0.466336
325	1682.98	1197.57	1605.76	9.85581	1249	0.466336
326	1684.84	1198.68	1605.76	9.87845	1249	0.466336
327	1686.7	1199.8	1605.76	9.90108	1249	0.466336
328	1688.56	1200.91	1605.76	9.92372	1249	0.466336
329	1690.42	1202.03	1605.76	9.94635	1249	0.466336
330	1692.28	1203.15	1605.76	9.96899	1249	0.466336
331	1693.21	1201.84	1606.13	10.0163	1249	0.466336
332	1694.14	1200.54	1606.5	10.0636	1249	0.466336
333	1695.06	1199.24	1606.87	10.1109	1249	0.466336
334	1695.99	1197.94	1607.25	10.1582	1249	0.466336
335	1696.92	1196.64	1607.62	10.2055	1249	0.466336
336	1693.95	1195.71	1611.15	10.1634	1249	0.466336
337	1690.97	1194.78	1614.68	10.1212	1249	0.466336
338	1688	1193.85	1618.22	10.0791	1249	0.466336
339	1685.02	1192.92	1621.75	10.0369	1249	0.466336
340	1682.05	1191.99	1625.28	9.9948	1249	0.466336
341	1682.79	1193.1	1627.14	10.0504	1249	0.466336
342	1683.54	1194.22	1629	10.1061	1249	0.466336
343	1684.28	1195.33	1630.86	10.1617	1249	0.466336
344	1685.02	1196.45	1632.72	10.2174	1249	0.466336
345	1685.77	1197.57	1634.58	10.273	1249	0.466336
346	1685.02	1198.31	1635.88	10.2516	1249	0.466336
347	1684.28	1199.05	1637.19	10.2302	1249	0.466336
348	1683.54	1199.8	1638.49	10.2088	1249	0.466336
349	1682.79	1200.54	1639.79	10.1874	1249	0.466336
350	1682.05	1201.29	1641.09	10.166	1249	0.466336
351	1682.79	1202.4	1643.32	10.1318	1249	0.466336
352	1683.54	1203.52	1645.55	10.0976	1249	0.466336
353	1684.28	1204.63	1647.78	10.0633	1249	0.466336
354	1685.02	1205.75	1650.02	10.0291	1249	0.466336
355	1685.77	1206.86	1652.25	9.9949	1249	0.466336
356	1685.39	1206.12	1652.99	9.97891	1249	0.466336
357	1685.02	1205.38	1653.74	9.96292	1249	0.466336
358	1684.65	1204.63	1654.48	9.94692	1249	0.466336
359	1684.28	1203.89	1655.22	9.93093	1249	0.466336
360	1683.91	1203.15	1655.97	9.91494	1249	0.466336
361	1682.79	1202.59	1656.9	10.0004	1249	0.466336
362	1681.68	1202.03	1657.83	10.0859	1249	0.466336
363	1680.56	1201.47	1658.76	10.1714	1249	0.466336
364	1679.44	1200.91	1659.69	10.2569	1249	0.466336
365	1678.33	1200.36	1660.62	10.3424	1249	0.466336
366	1677.4	1201.66	1664.15	10.2266	1249	0.466336
367	1676.47	1202.96	1667.68	10.1108	1249	0.466336
368	1675.54	1204.26	1671.22	9.99509	1249	0.466336
369	1674.61	1205.56	1674.75	9.87934	1249	0.466336
370	1673.68	1206.86	1678.28	9.76358	1249	0.466336
371	1675.91	1208.72	1684.79	9.74724	1249	0.466336
372	1678.14	1210.58	1691.3	9.7309	1249	0.466336
373	1680.37	1212.44	1697.81	9.71456	1249	0.466336
374	1682.61	1214.3	1704.32	9.69822	1249	0.466336
375	1684.84	1216.16	1710.83	9.68188	1249	0.466336
376	1685.95	1214.67	1710.83	9.69821	1249	0.466336
377	1687.07	1213.19	1710.83	9.71454	1249	0.466336
378	1688.18	1211.7	1710.83	9.73087	1249	0.466336
379	1689.3	1210.21	1710.83	9.7472	1249	0.466336
380	1690.42	1208.72	1710.83	9.76353	1249	0.466336
381	1691.35	1210.4	1710.83	9.66617	1249	0.466336
382	1692.28	1212.07	1710.83	9.56881	1249	0.466336
383	1693.21	1213.75	1710.83	9.47145	1249	0.466336
384	1694.14	1215.42	1710.83	9.37409	1249	0.466336
385	1695.06	1217.09	1710.83	9.27673	1249	0.466336
386	1694.88	1216.35	1712.13	9.30375	1249	0.466336
387	1694.69	1215.6	1713.43	9.33078	1249	0.466336
388	1694.51	1214.86	1714.73	9.3578	1249	0.466336
389	1694.32	1214.12	1716.03	9.38482	1249	0.466336
390	1694.14	1213.37	1717.33	9.41185	1249	0.466336
391	1694.14	1215.23	1718.26	9.43687	1249	0.466336
392	1694.14	1217.09	1719.19	9.4619	1249	0.466336
393	1694.14	1218.95	1720.12	9.48692	1249	0.466336
394	1694.14	1220.81	1721.05	9.51195	1249	0.466336
395	1694.14	1222.67	1721.98	9.53697	1249	0.466336
396	1692.65	1222.11	1724.4	9.56776	1249	0.466336
397	1691.16	1221.56	1726.82	9.59855	1249	0.466336
398	1689.67	1221	1729.24	9.62934	1249	0.466336
399	1688.18	1220.44	1731.65	9.66013	1249	0.466336
400	1686.7	1219.88	1734.07	9.69092	1249	0.466336
401	1686.32	1221.74	1736.67	9.64699	1249	0.466336
402	1685.95	1223.6	1739.28	9.60307	1249	0.466336
403	1685.58	1225.46	1741.88	9.55914	1249	0.466336
404	1685.21	1227.32	1744.48	9.51522	1249	0.466336
405	1684.84	1229.18	1747.09	9.47129	1249	0.466336
406	1683.54	1230.85	1745.79	9.55481	1249	0.466336
407	1682.23	1232.53	1744.48	9.63832	1249	0.466336
408	1680.93	1234.2	1743.18	9.72184	1249	0.466336
409	1679.63	1235.87	1741.88	9.80535	1249	0.466336
410	1678.33	1237.55	1740.58	9.88887	1249	0.466336
411	1679.26	1239.22	1740.58	9.86924	1249	0.466336
412	1680.19	1240.9	1740.58	9.84961	1249	0.466336
413	1681.12	1242.57	1740.58	9.82998	1249	0.466336
414	1682.05	1244.24	1740.58	9.81034	1249	0.466336
415	1682.98	1245.92	1740.58	9.79071	1249	0.466336
416	1683.35	1245.54	1743.37	9.78801	1249	0.466336
417	1683.72	1245.17	1746.16	9.7853	1249	0.466336
418	1684.09	1244.8	1748.95	9.78259	1249	0.466336
419	1684.47	1244.43	1751.74	9.77988	1249	0.466336
420	1684.84	1244.06	1754.53	9.77718	1249	0.466336
421	1684.47	1243.68	1756.94	9.72402	1249	0.466336
422	1684.09	1243.31	1759.36	9.67086	1249	0.466336
423	1683.72	1242.94	1761.78	9.6177	1249	0.466336
424	1683.35	1242.57	1764.2	9.56454	1249	0.466336
425	1682.98	1242.2	1766.61	9.51138	1249	0.466336
426	1682.23	1242.01	1767.54	9.5213	1249	0.466336
427	1681.49	1241.83	1768.47	9.53122	1249	0.466336
428	1680.75	1241.64	1769.4	9.54114	1249	0.466336
429	1680	1241.45	1770.33	9.55106	1249	0.466336
430	1679.26	1241.27	1771.26	9.56098	1249	0.466336
431	1680.56	1243.87	1771.26	9.54446	1249	0.466336
432	1681.86	1246.47	1771.26	9.52794	1249	0.466336
433	1683.16	1249.08	1771.26	9.51142	1249	0.466336
434	1684.47	1251.68	1771.26	9.4949	1249	0.466336
435	1685.77	1254.28	1771.26	9.47838	1249	0.466336
436	1684.84	1253.35	1774.05	9.53088	1249	0.466336
437	1683.91	1252.42	1776.84	9.58338	1249	0.466336
438	1682.98	1251.5	1779.63	9.63589	1249	0.466336
439	1682.05	1250.57	1782.42	9.68839	1249	0.466336
440	1681.12	1249.64	1785.21	9.7409	1249	0.466336
441	1682.05	1252.24	1786.33	9.83294	1249	0.466336
442	1682.98	1254.84	1787.44	9.92498	1249	0.466336
443	1683.91	1257.45	1788.56	10.017	1249	0.466336
444	1684.84	1260.05	1789.67	10.1091	1249	0.466336
445	1685.77	1262.65	1790.79	10.2011	1249	0.466336
446	1685.77	1260.79	1791.9	10.1223	1249	0.466336
447	1685.77	1258.93	1793.02	10.0435	1249	0.466336
448	1685.77	1257.07	1794.14	9.96474	1249	0.466336
449	1685.77	1255.21	1795.25	9.88595	1249	0.466336
450	1685.77	1253.35	1796.37	9.80716	1249	0.466336
451	1685.95	1253.17	1797.48	9.86212	1249	0.466336
452	1686.14	1252.98	1798.6	9.91708	1249	0.466336
453	1686.32	1252.8	1799.71	9.97203	1249	0.466336
454	1686.51	1252.61	1800.83	10.027	1249	0.466336
455	1686.7	1252.42	1801.95	10.082	1249	0.466336
456	1685.77	1252.24	1802.88	10.0513	1249	0.466336
457	1684.84	1252.05	1803.81	10.0207	1249	0.466336
458	1683.91	1251.87	1804.74	9.99003	1249	0.466336
459	1682.98	1251.68	1805.67	9.95938	1249	0.466336
460	1682.05	1251.5	1806.6	9.92874	1249	0.466336
461	1680.56	1252.05	1809.2	9.80913	1249	0.466336
462	1679.07	1252.61	1811.8	9.68951	1249	0.466336
463	1677.58	1253.17	1814.41	9.5699	1249	0.466336
464	1676.1	1253.73	1817.01	9.45028	1249	0.466336
465	1674.61	1254.28	1819.61	9.33067	1249	0.466336
466	1671.63	1254.47	1820.91	9.39059	1249	0.466336
467	1668.66	1254.66	1822.22	9.45051	1249	0.466336
468	1665.68	1254.84	1823.52	9.51042	1249	0.466336
469	1662.71	1255.03	1824.82	9.57034	1249	0.466336
470	1659.73	1255.21	1826.12	9.63026	1249	0.466336
471	1655.64	1253.73	1828.35	9.60638	1249	0.466336
472	1651.55	1252.24	1830.58	9.5825	1249	0.466336
473	1647.46	1250.75	1832.82	9.55861	1249	0.466336
474	1643.37	1249.26	1835.05	9.53473	1249	0.466336
475	1639.28	1247.78	1837.28	9.51085	1249	0.466336
476	1636.12	1249.64	1838.21	9.42621	1249	0.466336
477	1632.95	1251.5	1839.14	9.34157	1249	0.466336
478	1629.79	1253.35	1840.07	9.25694	1249	0.466336
479	1626.63	1255.21	1841	9.1723	1249	0.466336
480	1623.47	1257.07	1841.93	9.08766	1249	0.466336
481	1624.96	1255.96	1842.67	9.10472	1249	0.466336
482	1626.45	1254.84	1843.42	9.12179	1249	0.466336
483	1627.93	1253.73	1844.16	9.13885	1249	0.466336
484	1629.42	1252.61	1844.9	9.15591	1249	0.466336
485	1630.91	1251.5	1845.65	9.17297	1249	0.466336
486	1629.61	1251.5	1846.39	9.21486	1249	0.466336
487	1628.3	1251.5	1847.13	9.25676	1249	0.466336
488	1627	1251.5	1847.88	9.29865	1249	0.466336
489	1625.7	1251.5	1848.62	9.34055	1249	0.466336
490	1624.4	1251.5	1849.37	9.38244	1249	0.466336
491	1624.21	1250.01	1849.37	9.39411	1249	0.466336
492	1624.03	1248.52	1849.37	9.40578	1249	0.466336
493	1623.84	1247.03	1849.37	9.41744	1249	0.466336
494	1623.66	1245.54	1849.37	9.42911	1249	0.466336
495	1623.47	1244.06	1849.37	9.44078	1249	0.466336
496	1617.33	1246.66	1852.71	9.54566	1249	0.466336
497	1611.2	1249.26	1856.06	9.65054	1249	0.466336
498	1605.06	1251.87	1859.41	9.75542	1249	0.466336
499	1598.92	1254.47	1862.76	9.8603	1249	0.466336
500	1592.79	1257.07	1866.1	9.96518	1249	0.466336

## Sheet: D121
POSITION_T	POSITION_X	POSITION_Y	POSITION_Z	MEAN_INTENSITY_CH1	TRACK_ID	Speed
505	1568.61	1240.34	1866.1	9.36446	1249	0.706337
506	1566.57	1239.59	1869.08	9.32145	1249	0.706337
507	1564.52	1238.85	1872.05	9.27843	1249	0.706337
508	1562.47	1238.11	1875.03	9.23541	1249	0.706337
509	1560.43	1237.36	1878	9.1924	1249	0.706337
510	1558.38	1236.62	1880.98	9.14938	1249	0.706337
511	1555.04	1237.36	1880.98	9.14825	1249	0.706337
512	1551.69	1238.11	1880.98	9.14712	1249	0.706337
513	1548.34	1238.85	1880.98	9.14599	1249	0.706337
514	1544.99	1239.59	1880.98	9.14485	1249	0.706337
515	1541.65	1240.34	1880.98	9.14372	1249	0.706337
516	1539.79	1240.9	1881.72	9.08967	1249	0.706337
517	1537.93	1241.45	1882.47	9.03563	1249	0.706337
518	1536.07	1242.01	1883.21	8.98158	1249	0.706337
519	1534.21	1242.57	1883.96	8.92753	1249	0.706337
520	1532.35	1243.13	1884.7	8.87348	1249	0.706337
521	1528.44	1241.83	1885.81	8.84745	1249	0.706337
522	1524.54	1240.52	1886.93	8.82142	1249	0.706337
523	1520.63	1239.22	1888.05	8.79539	1249	0.706337
524	1516.73	1237.92	1889.16	8.76936	1249	0.706337
525	1512.82	1236.62	1890.28	8.74333	1249	0.706337
526	1510.96	1239.22	1891.02	8.80024	1249	0.706337
527	1509.1	1241.83	1891.77	8.85714	1249	0.706337
528	1507.24	1244.43	1892.51	8.91404	1249	0.706337
529	1505.38	1247.03	1893.25	8.97095	1249	0.706337
530	1503.53	1249.64	1894	9.02785	1249	0.706337
531	1502.04	1252.61	1891.39	8.96051	1249	0.706337
532	1500.55	1255.59	1888.79	8.89316	1249	0.706337
533	1499.06	1258.56	1886.19	8.82582	1249	0.706337
534	1497.57	1261.54	1883.58	8.75848	1249	0.706337
535	1496.09	1264.51	1880.98	8.69113	1249	0.706337
536	1493.48	1264.88	1880.98	8.72532	1249	0.706337
537	1490.88	1265.26	1880.98	8.7595	1249	0.706337
538	1488.28	1265.63	1880.98	8.79369	1249	0.706337
539	1485.67	1266	1880.98	8.82787	1249	0.706337
540	1483.07	1266.37	1880.98	8.86206	1249	0.706337
541	1481.77	1266.56	1882.1	8.86881	1249	0.706337
542	1480.47	1266.74	1883.21	8.87555	1249	0.706337
543	1479.16	1266.93	1884.33	8.8823	1249	0.706337
544	1477.86	1267.12	1885.44	8.88905	1249	0.706337
545	1476.56	1267.3	1886.56	8.8958	1249	0.706337
546	1473.4	1269.91	1889.35	8.90904	1249	0.706337
547	1470.24	1272.51	1892.14	8.92228	1249	0.706337
548	1467.08	1275.11	1894.93	8.93553	1249	0.706337
549	1463.92	1277.72	1897.72	8.94877	1249	0.706337
550	1460.75	1280.32	1900.51	8.96201	1249	0.706337
551	1457.78	1279.95	1903.11	8.93225	1249	0.706337
552	1454.8	1279.58	1905.71	8.90248	1249	0.706337
553	1451.83	1279.2	1908.32	8.87272	1249	0.706337
554	1448.85	1278.83	1910.92	8.84296	1249	0.706337
555	1445.88	1278.46	1913.52	8.81319	1249	0.706337
556	1443.83	1278.27	1915.75	8.80814	1249	0.706337
557	1441.79	1278.09	1917.99	8.80308	1249	0.706337
558	1439.74	1277.9	1920.22	8.79802	1249	0.706337
559	1437.7	1277.72	1922.45	8.79297	1249	0.706337
560	1435.65	1277.53	1924.68	8.78791	1249	0.706337
561	1434.16	1278.46	1925.8	8.85423	1249	0.706337
562	1432.67	1279.39	1926.91	8.92055	1249	0.706337
563	1431.19	1280.32	1928.03	8.98687	1249	0.706337
564	1429.7	1281.25	1929.14	9.05318	1249	0.706337
565	1428.21	1282.18	1930.26	9.1195	1249	0.706337
566	1426.54	1283.85	1932.49	9.09536	1249	0.706337
567	1424.86	1285.53	1934.72	9.07123	1249	0.706337
568	1423.19	1287.2	1936.95	9.04709	1249	0.706337
569	1421.52	1288.87	1939.19	9.02295	1249	0.706337
570	1419.84	1290.55	1941.42	8.99882	1249	0.706337
571	1412.59	1288.32	1943.46	8.93262	1249	0.706337
572	1405.34	1286.08	1945.51	8.86642	1249	0.706337
573	1398.09	1283.85	1947.55	8.80021	1249	0.706337
574	1390.83	1281.62	1949.6	8.73401	1249	0.706337
575	1383.58	1279.39	1951.64	8.66781	1249	0.706337
576	1380.05	1285.9	1952.2	8.69266	1249	0.706337
577	1376.51	1292.41	1952.76	8.7175	1249	0.706337
578	1372.98	1298.92	1953.32	8.74235	1249	0.706337
579	1369.45	1305.42	1953.88	8.76719	1249	0.706337
580	1365.91	1311.93	1954.43	8.79204	1249	0.706337
581	1363.12	1319	1954.43	8.74739	1249	0.706337
582	1360.34	1326.07	1954.43	8.70275	1249	0.706337
583	1357.55	1333.13	1954.43	8.6581	1249	0.706337
584	1354.76	1340.2	1954.43	8.61346	1249	0.706337
585	1351.97	1347.26	1954.43	8.56881	1249	0.706337
586	1347.88	1354.15	1954.43	8.59928	1249	0.706337
587	1343.78	1361.03	1954.43	8.62976	1249	0.706337
588	1339.69	1367.91	1954.43	8.66023	1249	0.706337
589	1335.6	1374.79	1954.43	8.6907	1249	0.706337
590	1331.51	1381.67	1954.43	8.72117	1249	0.706337
591	1329.09	1385.94	1951.09	8.90813	1249	0.706337
592	1326.68	1390.22	1947.74	9.09509	1249	0.706337
593	1324.26	1394.5	1944.39	9.28205	1249	0.706337
594	1321.84	1398.78	1941.05	9.46901	1249	0.706337
595	1319.42	1403.05	1937.7	9.65596	1249	0.706337
596	1317.94	1409.38	1936.21	9.47078	1249	0.706337
597	1316.45	1415.7	1934.72	9.2856	1249	0.706337
598	1314.96	1422.02	1933.23	9.10042	1249	0.706337
599	1313.47	1428.34	1931.75	8.91524	1249	0.706337
600	1311.99	1434.67	1930.26	8.73006	1249	0.706337
601	1308.45	1436.9	1927.66	8.72384	1249	0.706337
602	1304.92	1439.13	1925.05	8.71762	1249	0.706337
603	1301.39	1441.36	1922.45	8.7114	1249	0.706337
604	1297.85	1443.59	1919.85	8.70518	1249	0.706337
605	1294.32	1445.82	1917.24	8.69896	1249	0.706337
606	1291.9	1448.99	1915.38	8.85205	1249	0.706337
607	1289.48	1452.15	1913.52	9.00514	1249	0.706337
608	1287.07	1455.31	1911.66	9.15823	1249	0.706337
609	1284.65	1458.47	1909.8	9.31132	1249	0.706337
610	1282.23	1461.63	1907.94	9.46441	1249	0.706337
611	1278.14	1464.79	1906.27	9.4936	1249	0.706337
612	1274.05	1467.95	1904.6	9.52278	1249	0.706337
613	1269.96	1471.11	1902.92	9.55196	1249	0.706337
614	1265.87	1474.28	1901.25	9.58114	1249	0.706337
615	1261.78	1477.44	1899.58	9.61032	1249	0.706337
616	1261.03	1479.85	1900.13	9.73599	1249	0.706337
617	1260.29	1482.27	1900.69	9.86165	1249	0.706337
618	1259.54	1484.69	1901.25	9.98732	1249	0.706337
619	1258.8	1487.11	1901.81	10.113	1249	0.706337
620	1258.06	1489.52	1902.37	10.2386	1249	0.706337
621	1257.5	1491.01	1901.06	10.2695	1249	0.706337
622	1256.94	1492.5	1899.76	10.3003	1249	0.706337
623	1256.38	1493.99	1898.46	10.3311	1249	0.706337
624	1255.83	1495.48	1897.16	10.362	1249	0.706337
625	1255.27	1496.96	1895.86	10.3928	1249	0.706337
626	1258.8	1493.62	1899.95	10.2512	1249	0.706337
627	1262.33	1490.27	1904.04	10.1096	1249	0.706337
628	1265.87	1486.92	1908.13	9.96799	1249	0.706337
629	1269.4	1483.57	1912.22	9.82639	1249	0.706337
630	1272.93	1480.23	1916.31	9.68479	1249	0.706337
631	1273.68	1474.46	1917.24	9.61682	1249	0.706337
632	1274.42	1468.7	1918.17	9.54885	1249	0.706337
633	1275.17	1462.93	1919.1	9.48088	1249	0.706337
634	1275.91	1457.17	1920.03	9.41292	1249	0.706337
635	1276.65	1451.4	1920.96	9.34495	1249	0.706337
636	1277.02	1452.33	1920.96	9.38147	1249	0.706337
637	1277.4	1453.26	1920.96	9.41799	1249	0.706337
638	1277.77	1454.19	1920.96	9.45451	1249	0.706337
639	1278.14	1455.12	1920.96	9.49104	1249	0.706337
640	1278.51	1456.05	1920.96	9.52756	1249	0.706337
641	1277.95	1454.94	1920.96	9.61762	1249	0.706337
642	1277.4	1453.82	1920.96	9.70768	1249	0.706337
643	1276.84	1452.7	1920.96	9.79775	1249	0.706337
644	1276.28	1451.59	1920.96	9.88781	1249	0.706337
645	1275.72	1450.47	1920.96	9.97787	1249	0.706337
646	1277.95	1449.73	1920.96	9.91805	1249	0.706337
647	1280.19	1448.99	1920.96	9.85823	1249	0.706337
648	1282.42	1448.24	1920.96	9.7984	1249	0.706337
649	1284.65	1447.5	1920.96	9.73858	1249	0.706337
650	1286.88	1446.75	1920.96	9.67876	1249	0.706337
651	1287.44	1448.43	1920.96	9.74699	1249	0.706337
652	1288	1450.1	1920.96	9.81522	1249	0.706337
653	1288.55	1451.77	1920.96	9.88345	1249	0.706337
654	1289.11	1453.45	1920.96	9.95168	1249	0.706337
655	1289.67	1455.12	1920.96	10.0199	1249	0.706337
656	1290.6	1455.68	1920.96	9.99914	1249	0.706337
657	1291.53	1456.24	1920.96	9.97837	1249	0.706337
658	1292.46	1456.8	1920.96	9.9576	1249	0.706337
659	1293.39	1457.35	1920.96	9.93682	1249	0.706337
660	1294.32	1457.91	1920.96	9.91605	1249	0.706337
661	1296.74	1455.49	1920.96	9.74253	1249	0.706337
662	1299.15	1453.08	1920.96	9.569	1249	0.706337
663	1301.57	1450.66	1920.96	9.39547	1249	0.706337
664	1303.99	1448.24	1920.96	9.22195	1249	0.706337
665	1306.41	1445.82	1920.96	9.04842	1249	0.706337
666	1311.8	1442.66	1920.96	9.06267	1249	0.706337
667	1317.19	1439.5	1920.96	9.07692	1249	0.706337
668	1322.59	1436.34	1920.96	9.09116	1249	0.706337
669	1327.98	1433.18	1920.96	9.10541	1249	0.706337
670	1333.37	1430.02	1920.96	9.11966	1249	0.706337
671	1334.67	1422.58	1923.19	9.08473	1249	0.706337
672	1335.97	1415.14	1925.42	9.04981	1249	0.706337
673	1337.28	1407.7	1927.66	9.01488	1249	0.706337
674	1338.58	1400.26	1929.89	8.97996	1249	0.706337
675	1339.88	1392.83	1932.12	8.94503	1249	0.706337
676	1341.93	1385.94	1933.05	9.09093	1249	0.706337
677	1343.97	1379.06	1933.98	9.23683	1249	0.706337
678	1346.02	1372.18	1934.91	9.38273	1249	0.706337
679	1348.06	1365.3	1935.84	9.52863	1249	0.706337
680	1350.11	1358.42	1936.77	9.67453	1249	0.706337
681	1353.83	1358.42	1936.58	8.96478	1249	0.706337
682	1357.55	1358.42	1936.4	8.25504	1249	0.706337
683	1361.27	1358.42	1936.21	7.54529	1249	0.706337
684	1364.98	1358.42	1936.02	6.83555	1249	0.706337
685	1368.7	1358.42	1935.84	6.1258	1249	0.706337
686	1370.48	1360.79	1929.92	6.03726	1249	0.706337
687	1372.25	1363.15	1924.01	5.94872	1249	0.706337
688	1374.03	1365.52	1918.1	5.86018	1249	0.706337
689	1375.8	1367.89	1912.18	5.77164	1249	0.706337
690	1377.57	1370.25	1906.27	5.6831	1249	0.706337
691	1376.59	1364.73	1904.3	6.05131	1249	0.706337
692	1375.6	1359.21	1902.32	6.41951	1249	0.706337
693	1374.62	1353.69	1900.35	6.78772	1249	0.706337
694	1373.63	1348.17	1898.38	7.15592	1249	0.706337
695	1372.65	1342.65	1896.41	7.52413	1249	0.706337
696	1373.83	1334.37	1898.38	7.21646	1249	0.706337
697	1375.01	1326.09	1900.35	6.9088	1249	0.706337
698	1376.19	1317.81	1902.32	6.60114	1249	0.706337
699	1377.38	1309.53	1904.3	6.29348	1249	0.706337
700	1378.56	1301.25	1906.27	5.98581	1249	0.706337
701	1377.57	1300.86	1906.27	6.41299	1249	0.706337
702	1376.59	1300.46	1906.27	6.84016	1249	0.706337
703	1375.6	1300.07	1906.27	7.26733	1249	0.706337
704	1374.62	1299.68	1906.27	7.6945	1249	0.706337
705	1373.63	1299.28	1906.27	8.12167	1249	0.706337
706	1374.22	1300.86	1910.21	7.71835	1249	0.706337
707	1374.81	1302.44	1914.15	7.31503	1249	0.706337
708	1375.41	1304.01	1918.1	6.91171	1249	0.706337
709	1376	1305.59	1922.04	6.50839	1249	0.706337
710	1376.59	1307.17	1925.98	6.10507	1249	0.706337
711	1379.15	1308.94	1925.98	6.49516	1249	0.706337
712	1381.71	1310.72	1925.98	6.88525	1249	0.706337
713	1384.28	1312.49	1925.98	7.27533	1249	0.706337
714	1386.84	1314.26	1925.98	7.66542	1249	0.706337
715	1389.4	1316.04	1925.98	8.05551	1249	0.706337
716	1391.57	1314.86	1925.98	8.3638	1249	0.706337
717	1393.74	1313.67	1925.98	8.67208	1249	0.706337
718	1395.91	1312.49	1925.98	8.98037	1249	0.706337
719	1398.08	1311.31	1925.98	9.28866	1249	0.706337
720	1400.25	1310.12	1925.98	9.59694	1249	0.706337
721	1400.44	1308.15	1925.98	9.65473	1249	0.706337
722	1400.64	1306.18	1925.98	9.71251	1249	0.706337
723	1400.84	1304.21	1925.98	9.77029	1249	0.706337
724	1401.03	1302.24	1925.98	9.82807	1249	0.706337
725	1401.23	1300.27	1925.98	9.88585	1249	0.706337
726	1401.03	1300.86	1925.98	9.95031	1249	0.706337
727	1400.84	1301.45	1925.98	10.0148	1249	0.706337
728	1400.64	1302.04	1925.98	10.0792	1249	0.706337
729	1400.44	1302.63	1925.98	10.1437	1249	0.706337
730	1400.25	1303.22	1925.98	10.2081	1249	0.706337
731	1401.23	1302.44	1925.98	10.0091	1249	0.706337
732	1402.22	1301.65	1925.98	9.80997	1249	0.706337
733	1403.2	1300.86	1925.98	9.6109	1249	0.706337
734	1404.19	1300.07	1925.98	9.41182	1249	0.706337
735	1405.17	1299.28	1925.98	9.21274	1249	0.706337
736	1405.77	1300.86	1925.98	9.47367	1249	0.706337
737	1406.36	1302.44	1925.98	9.7346	1249	0.706337
738	1406.95	1304.01	1925.98	9.99554	1249	0.706337
739	1407.54	1305.59	1925.98	10.2565	1249	0.706337
740	1408.13	1307.17	1925.98	10.5174	1249	0.706337

[truncated: 25 more sheets: D1211, D12111, D12112, D1212, D12121, D12122, D122, D1221, D1222, D2, D21, D211, D2111, D2112, D212, D2121, D2122, D22, D221, D2211 …]
