# Supplementary material for: Early coordination of cell migration and cardiac fate determination during mammalian gastrulation
Source: EMBO J. 2025 May 13;44(12):3327–59. doi: 10.1038/s44318-025-00441-0 (PMC12170898; doi:10.1038/s44318-025-00441-0)
Supplement: Supplementary file 28 — EV and Appendix Figure Source Data [file 44318_2025_441_MOESM28_ESM.zip › Source Data for expanded views and appendix/Source Data Appendix Fig. S10/A/Appendix Fig. S10A.xlsx]

## Sheet: 0_5hrs
Track_Name	Average_Speed	cells
Bi_D1_1249	0.498536	Bi
Bi_D1_1589	0.489248	Bi
Bi_D2_1171	0.386728	Bi
Bi_D2_453	0.332567	Bi
Bi_Mother_1	0.391972	Bi
Bi_Mother_1171	0.222585	Bi
Bi_Mother_1249	0.638496	Bi
Bi_Mother_15	0.548348	Bi
Bi_Mother_1589	0.599622	Bi
Bi_Mother_1629	0.529387	Bi
Bi_Mother_238	0.600467	Bi
Bi_Mother_2460	0.511768	Bi
Bi_Mother_25	0.375707	Bi
Bi_Mother_3318	0.459505	Bi
Bi_Mother_3591	0.450652	Bi
Bi_Mother_395	0.506918	Bi
Bi_Mother_453	0.526722	Bi
Endocardium_Mother_466	0.407289	Endocardium
ExEMeso_D1_1171	0.688211	ExEMeso
ExEMeso_D1_1343	0.345559	ExEMeso
ExEMeso_D1_2642	0.426981	ExEMeso
ExEMeso_D1_2672	0.390326	ExEMeso
ExEMeso_D1_3029	0.495282	ExEMeso
ExEMeso_D1_3033	0.298188	ExEMeso
ExEMeso_D1_3094	0.268577	ExEMeso
ExEMeso_D1_3173	0.334758	ExEMeso
ExEMeso_D1_3349	0.23541	ExEMeso
ExEMeso_D1_486	0.452778	ExEMeso
ExEMeso_D1_605	0.419847	ExEMeso
ExEMeso_D1_867	0.47762	ExEMeso
ExEMeso_D2_1343	0.654666	ExEMeso
ExEMeso_D2_1589	0.31677	ExEMeso
ExEMeso_D2_238	0.302277	ExEMeso
ExEMeso_D2_2642	0.483616	ExEMeso
ExEMeso_D2_2672	0.389029	ExEMeso
ExEMeso_D2_3029	0.335381	ExEMeso
ExEMeso_D2_3033	0.398185	ExEMeso
ExEMeso_D2_3094	0.202866	ExEMeso
ExEMeso_D2_3173	0.333502	ExEMeso
ExEMeso_D2_3349	0.335502	ExEMeso
ExEMeso_D2_605	0.492922	ExEMeso
ExEMeso_D2_867	0.386005	ExEMeso
ExEMeso_Mother_1343	0.495539	ExEMeso
ExEMeso_Mother_1373	0.363667	ExEMeso
ExEMeso_Mother_1455	0.388279	ExEMeso
ExEMeso_Mother_1526	0.538787	ExEMeso
ExEMeso_Mother_2177	0.417314	ExEMeso
ExEMeso_Mother_2642	0.283516	ExEMeso
ExEMeso_Mother_2672	0.36412	ExEMeso
ExEMeso_Mother_3029	0.32235	ExEMeso
ExEMeso_Mother_3033	0.324958	ExEMeso
ExEMeso_Mother_3073	0.286438	ExEMeso
ExEMeso_Mother_3080	0.368879	ExEMeso
ExEMeso_Mother_3094	0.341925	ExEMeso
ExEMeso_Mother_3173	0.358818	ExEMeso
ExEMeso_Mother_3347	0.262013	ExEMeso
ExEMeso_Mother_3349	0.307909	ExEMeso
ExEMeso_Mother_605	0.28639	ExEMeso
ExEMeso_Mother_867	0.257842	ExEMeso
LV_D1_1183	0.413519	LV
LV_D1_15	0.509598	LV
LV_D1_199	0.387437	LV
LV_D1_385	0.641394	LV
LV_D1_430	0.35877	LV
LV_D1_798	0.291648	LV
LV_D2_199	0.275441	LV
LV_D2_2303	0.522679	LV
LV_D2_430	0.346785	LV
LV_D2_798	0.40032	LV
LV_Mother_199	0.567607	LV
LV_Mother_2014	0.370063	LV
LV_Mother_236	0.522026	LV
LV_Mother_2757	0.430437	LV
LV_Mother_319	0.645426	LV
LV_Mother_3663	0.447341	LV
LV_Mother_3944	0.42597	LV
LV_Mother_3945	0.364426	LV
LV_Mother_3952	0.421018	LV
LV_Mother_430	0.33679	LV
LV_Mother_798	0.466417	LV
LV_Mother_99	0.6553	LV
Pericardium_D1_1301	0.387147	Pericardium
Pericardium_D1_3276	0.357903	Pericardium
Pericardium_D2_1301	0.416458	Pericardium
Pericardium_D2_3276	0.460586	Pericardium
Pericardium_Mother_1059	0.236682	Pericardium
Pericardium_Mother_1099	0.314691	Pericardium
Pericardium_Mother_1301	0.364671	Pericardium
Pericardium_Mother_3276	0.369533	Pericardium
Pericardium_Mother_357	0.444856	Pericardium
Pericardium_Mother_678	0.69785	Pericardium

## Sheet: 5_10hrs
Track_Name	Average_Speed	cells
Bi_D1_1249	0.346356	Bi
Bi_D1_1589	0.320773	Bi
Bi_D2_1	0.314372	Bi
Bi_D2_1171	0.406058	Bi
Bi_D2_453	0.332879	Bi
Bi_D21_1171	0.446891	Bi
Bi_Mother_1	0.178532	Bi
Bi_Mother_1397	0.348362	Bi
Bi_Mother_1629	0.458985	Bi
Bi_Mother_1946	0.492436	Bi
Bi_Mother_2460	0.259307	Bi
Bi_Mother_25	0.308568	Bi
Bi_Mother_2816	0.433379	Bi
Bi_Mother_3318	0.366692	Bi
Bi_Mother_3578	0.423236	Bi
Bi_Mother_3591	0.40742	Bi
Bi_Mother_395	0.431556	Bi
Endocardium_D1_25	0.377205	Endocardium
Endocardium_D1_466	0.213393	Endocardium
Endocardium_D12_1589	0.229445	Endocardium
Endocardium_D2_1629	0.3433	Endocardium
Endocardium_D2_466	0.271156	Endocardium
Endocardium_Mother_466	0.321617	Endocardium
Endothelial_D12_1249	0.316123	Endothelial
ExEMeso_D1_1171	0.422235	ExEMeso
ExEMeso_D1_1343	0.354855	ExEMeso
ExEMeso_D1_1373	0.522794	ExEMeso
ExEMeso_D1_1391	0.669578	ExEMeso
ExEMeso_D1_1526	0.393226	ExEMeso
ExEMeso_D1_2177	0.342581	ExEMeso
ExEMeso_D1_2642	0.25911	ExEMeso
ExEMeso_D1_2672	0.205074	ExEMeso
ExEMeso_D1_3029	0.303371	ExEMeso
ExEMeso_D1_3033	0.246227	ExEMeso
ExEMeso_D1_3073	0.491117	ExEMeso
ExEMeso_D1_3080	0.346479	ExEMeso
ExEMeso_D1_3094	0.302146	ExEMeso
ExEMeso_D1_3173	0.330298	ExEMeso
ExEMeso_D1_3318	0.283211	ExEMeso
ExEMeso_D1_3347	0.317169	ExEMeso
ExEMeso_D1_3349	0.252429	ExEMeso
ExEMeso_D1_395	0.462178	ExEMeso
ExEMeso_D1_486	0.265683	ExEMeso
ExEMeso_D1_605	0.339124	ExEMeso
ExEMeso_D1_867	0.287668	ExEMeso
ExEMeso_D11_1171	0.394227	ExEMeso
ExEMeso_D11_1589	0.377134	ExEMeso
ExEMeso_D11_2672	0.229037	ExEMeso
ExEMeso_D11_3029	0.0610112	ExEMeso
ExEMeso_D11_3094	0.298324	ExEMeso
ExEMeso_D11_3173	0.384024	ExEMeso
ExEMeso_D11_486	0.167863	ExEMeso
ExEMeso_D11_867	0.303972	ExEMeso
ExEMeso_D12_1171	0.434759	ExEMeso
ExEMeso_D12_2672	0.24013	ExEMeso
ExEMeso_D12_3029	0.126549	ExEMeso
ExEMeso_D12_3094	0.403669	ExEMeso
ExEMeso_D12_3173	0.420634	ExEMeso
ExEMeso_D12_486	0.259841	ExEMeso
ExEMeso_D12_867	0.376409	ExEMeso
ExEMeso_D2_1343	0.70875	ExEMeso
ExEMeso_D2_1373	0.470998	ExEMeso
ExEMeso_D2_1391	0.628573	ExEMeso
ExEMeso_D2_1526	0.412361	ExEMeso
ExEMeso_D2_1589	0.264804	ExEMeso
ExEMeso_D2_2177	0.306039	ExEMeso
ExEMeso_D2_238	0.292867	ExEMeso
ExEMeso_D2_2460	0.3626	ExEMeso
ExEMeso_D2_2642	0.223138	ExEMeso
ExEMeso_D2_2672	0.242982	ExEMeso
ExEMeso_D2_3029	0.257912	ExEMeso
ExEMeso_D2_3033	0.273848	ExEMeso
ExEMeso_D2_3073	0.418248	ExEMeso
ExEMeso_D2_3080	0.477514	ExEMeso
ExEMeso_D2_3094	0.300625	ExEMeso
ExEMeso_D2_3173	0.409633	ExEMeso
ExEMeso_D2_3347	0.338487	ExEMeso
ExEMeso_D2_3349	0.236102	ExEMeso
ExEMeso_D2_605	0.321642	ExEMeso
ExEMeso_D2_646	0.635695	ExEMeso
ExEMeso_D2_867	0.534782	ExEMeso
ExEMeso_D21_1589	0.23278	ExEMeso
ExEMeso_D21_238	0.274239	ExEMeso
ExEMeso_D21_2672	0.328908	ExEMeso
ExEMeso_D21_3029	0.276483	ExEMeso
ExEMeso_D21_3033	0.41264	ExEMeso
ExEMeso_D21_3094	0.547322	ExEMeso
ExEMeso_D21_3349	0.268598	ExEMeso
ExEMeso_D21_867	0.283196	ExEMeso
ExEMeso_D22_1171	0.466588	ExEMeso
ExEMeso_D22_1589	0.536765	ExEMeso
ExEMeso_D22_238	0.354581	ExEMeso
ExEMeso_D22_2672	0.496635	ExEMeso
ExEMeso_D22_3029	0.321657	ExEMeso
ExEMeso_D22_3033	0.848454	ExEMeso
ExEMeso_D22_3094	0.374873	ExEMeso
ExEMeso_D22_3349	0.155526	ExEMeso
ExEMeso_D22_867	0.32154	ExEMeso
ExEMeso_Mother_1067	0.294173	ExEMeso
ExEMeso_Mother_1373	0.30913	ExEMeso
ExEMeso_Mother_1391	0.429889	ExEMeso
ExEMeso_Mother_1455	0.401498	ExEMeso
ExEMeso_Mother_1471	0.341099	ExEMeso
ExEMeso_Mother_1526	0.329188	ExEMeso
ExEMeso_Mother_2177	0.195221	ExEMeso
ExEMeso_Mother_248	0.491844	ExEMeso
ExEMeso_Mother_279	0.356566	ExEMeso
ExEMeso_Mother_3073	0.20371	ExEMeso
ExEMeso_Mother_3080	0.301769	ExEMeso
ExEMeso_Mother_3347	0.337022	ExEMeso
LV_D1_1	0.486603	LV
LV_D1_1183	0.318222	LV
LV_D1_129	0.618007	LV
LV_D1_15	0.390552	LV
LV_D1_1629	0.245429	LV
LV_D1_199	0.272839	LV
LV_D1_2014	0.324906	LV
LV_D1_236	0.372836	LV
LV_D1_2460	0.362121	LV
LV_D1_2757	0.340927	LV
LV_D1_319	0.336016	LV
LV_D1_3663	0.239121	LV
LV_D1_385	0.457753	LV
LV_D1_3944	0.346362	LV
LV_D1_3949	0.325095	LV
LV_D1_430	0.300934	LV
LV_D1_798	0.400139	LV
LV_D11_1183	0.33979	LV
LV_D11_238	0.272203	LV
LV_D11_430	0.35256	LV
LV_D12_1183	0.240809	LV
LV_D12_430	0.24491	LV
LV_D2_199	0.258668	LV
LV_D2_2014	0.336755	LV
LV_D2_2303	0.337411	LV
LV_D2_236	0.346587	LV
LV_D2_25	0.41906	LV
LV_D2_2757	0.356067	LV
LV_D2_319	0.431109	LV
LV_D2_3663	0.317354	LV
LV_D2_3944	0.407467	LV
LV_D2_395	0.350342	LV
LV_D2_430	0.275598	LV
LV_D2_798	0.346043	LV
LV_D21_2303	0.487575	LV
LV_D21_430	0.259421	LV
LV_D22_1183	0.33322	LV
LV_D22_1249		LV
LV_D22_2303	0.492534	LV
LV_D22_430	0.377634	LV
LV_Mother_2014	0.203497	LV
LV_Mother_236	0.436865	LV
LV_Mother_2757	0.360815	LV
LV_Mother_355	0.317181	LV
LV_Mother_3663	0.294585	LV
LV_Mother_3944	0.398705	LV
LV_Mother_3945	0.433214	LV
LV_Mother_3951	0.419816	LV
LV_Mother_3952	0.320885	LV
LV_Mother_92	0.614424	LV
LV_Mother_99	0.618338	LV
Pericardium_D1_1059	0.303759	Pericardium
Pericardium_D1_1099	0.333257	Pericardium
Pericardium_D1_1301	0.343596	Pericardium
Pericardium_D1_3276	0.325785	Pericardium
Pericardium_D1_357	0.32443	Pericardium
Pericardium_D1_678	0.415746	Pericardium
Pericardium_D2_1059	0.395185	Pericardium
Pericardium_D2_1099	0.279237	Pericardium
Pericardium_D2_1301	0.310512	Pericardium
Pericardium_D2_3276	0.270582	Pericardium
Pericardium_D2_357	0.354834	Pericardium
Pericardium_D2_678	0.418163	Pericardium
Pericardium_Mother_1059	0.279125	Pericardium
Pericardium_Mother_1099	0.316805	Pericardium
Pericardium_Mother_678	0.447375	Pericardium

## Sheet: Figure 10 Supplementary figure 
Fig 10 Supplementary fig 1A - LVAVC velocities	0-5 hrs: 0.45 µm/min ± 0.11 (n = 22);
	5-10 hrs: 0.36 µm/min ± 0.10 (n = 50);
	10-15 hrs: 0.42 µm/min ± 0.14 (n = 200);
	15-20 hrs: 0.41 µm/min ± 0.13 (n = 200);
	20-25 hrs: 0.34 µm/min ± 0.14 (n = 192)
Fig 10 Supplementary fig 1A - Endocardium velocities	0-5 hrs: 0.41 µm/min (one cell);
	5-10 hrs: 0.29 µm/min ± 0.10 (n = 6);
	10-15 hrs: 0.52 µm/min ± 0.17 (n = 16);
	15-20 hrs: 0.54 µm/min ± 0.22 (n = 36);
	20-25 hrs: 0.49 µm/min ± 0.19 (n = 31)
Fig 10 Supplementary fig 1A - Pericardium velocities	0-5 hrs: 0.41 µm/min ± 0.12 (n = 10);
	5-10 hrs: 0.34 µm/min ± 0.10 (n = 15);
	10-15 hrs: 0.37 µm/min ± 0.10 (n = 29);
	15-20 hrs: 0.36 µm/min ± 0.10 (n = 47);
	20-25 hrs: 0.31 µm/min ± 0.11 (n = 35)
Fig 10 Supplementary fig 1A - ExEm velocities	0-5 hrs: 0.38 µm/min ± 0.10 (n = 41);
	5-10 hrs: 0.35 µm/min ± 0.13 (n = 86);
	10-15 hrs: 0.43 µm/min ± 0.14 (n = 114);
	15-20 hrs: 0.49 µm/min ± 0.15 (n = 173);
	20-25 hrs: 0.46 µm/min ± 0.18 (n = 104)
Fig 10 Supplementary fig 1A - Endothelial velocities	5-10 hrs: 0.32 µm/min (single cell);
	10-15 hrs: 0.65 µm/min ± 0.26 (n = 2);
	15-20 hrs: 0.62 µm/min ± 0.15 (n = 10);
	20-25 hrs: 0.61 µm/min ± 0.17 (n = 9)
Fig 10 Supplementary fig 1A - Bipotent velocities	0-5 hrs: 0.48 µm/min ± 0.12 (n = 17);
	5-10 hrs: 0.37 µm/min ± 0.10 (n = 17);
	10-15 hrs: 0.43 µm/min ± 0.10 (n = 7);
	15-20 hrs: 0.38 µm/min (one cell).

## Sheet: 10_15hrs
Track_Name	Average_Speed	cells
Atria_D1_3216	0.506669	Atria
Atria_D2_3216	0.487572	Atria
Atria_Mother_1963	0.401654	Atria
Atria_Mother_213	0.290421	Atria
Atria_Mother_3216	0.455687	Atria
Atria_Mother_374	0.277918	Atria
Atria_Mother_48	0.415037	Atria
Atria_Mother_54	0.371726	Atria
Atria_Mother_574	0.426152	Atria
Atria_Mother_8	0.299275	Atria
Bi_D2_1	0.357449	Bi
Bi_D2_453	0.412122	Bi
Bi_D21_1171	0.479663	Bi
Bi_Mother_1397	0.509475	Bi
Bi_Mother_237	0.450002	Bi
Bi_Mother_2816	0.471065	Bi
Bi_Mother_3578	0.333892	Bi
Endocardium_D1_1946	0.63314	Endocardium
Endocardium_D1_25	0.313614	Endocardium
Endocardium_D1_256	0.586684	Endocardium
Endocardium_D1_466	0.364535	Endocardium
Endocardium_D11_25	0.427936	Endocardium
Endocardium_D12_139	0.385951	Endocardium
Endocardium_D12_1589	0.600395	Endocardium
Endocardium_D12_25	0.451529	Endocardium
Endocardium_D2_1629	0.358193	Endocardium
Endocardium_D2_237	0.636826	Endocardium
Endocardium_D2_256	0.937668	Endocardium
Endocardium_D2_466	0.332577	Endocardium
Endocardium_D211_1171	0.50048	Endocardium
Endocardium_D22_1	0.4588	Endocardium
Endocardium_Mother_256	0.520775	Endocardium
Endocardium_Mother_657	0.733498	Endocardium
Endoderm_D1_10	0.398484	Endoderm
Endoderm_D1_2636	0.623571	Endoderm
Endoderm_D1_7	0.452777	Endoderm
Endoderm_D1_947	0.544423	Endoderm
Endoderm_D2_10	0.424349	Endoderm
Endoderm_D2_2636	0.565131	Endoderm
Endoderm_D2_7	0.464806	Endoderm
Endoderm_D2_947	0.585301	Endoderm
Endoderm_Mother_88	0.373573	Endoderm
Endoderm_Mother_89	0.420423	Endoderm
Endoderm_Mother_92	0.418204	Endoderm
Endoderm_Mother_947	0.379569	Endoderm
Endothelial_D1_1397	0.832365	Endothelial
Endothelial_D12_1249	0.465424	Endothelial
ExEMeso_D1_1067	0.404944	ExEMeso
ExEMeso_D1_1343	0.394312	ExEMeso
ExEMeso_D1_1373	0.307364	ExEMeso
ExEMeso_D1_1391	0.536419	ExEMeso
ExEMeso_D1_1395	0.426131	ExEMeso
ExEMeso_D1_1420	0.454222	ExEMeso
ExEMeso_D1_1455	0.672836	ExEMeso
ExEMeso_D1_1471	0.338576	ExEMeso
ExEMeso_D1_1526	0.454841	ExEMeso
ExEMeso_D1_2177	0.374499	ExEMeso
ExEMeso_D1_248	0.524921	ExEMeso
ExEMeso_D1_279	0.487283	ExEMeso
ExEMeso_D1_2816	0.366775	ExEMeso
ExEMeso_D1_3073	0.43518	ExEMeso
ExEMeso_D1_3080	0.493262	ExEMeso
ExEMeso_D1_3318	0.435845	ExEMeso
ExEMeso_D1_3347	0.430192	ExEMeso
ExEMeso_D1_392	0.428668	ExEMeso
ExEMeso_D1_395	0.840368	ExEMeso
ExEMeso_D1_605	0.300604	ExEMeso
ExEMeso_D1_814	0.413853	ExEMeso
ExEMeso_D11_1171	0.484494	ExEMeso
ExEMeso_D11_1343	0.427409	ExEMeso
ExEMeso_D11_1526	0.348722	ExEMeso
ExEMeso_D11_1589	0.341549	ExEMeso
ExEMeso_D11_2642	0.338863	ExEMeso
ExEMeso_D11_2672	0.410881	ExEMeso
ExEMeso_D11_3029	0.307004	ExEMeso
ExEMeso_D11_3173	0.33225	ExEMeso
ExEMeso_D11_395	0.713907	ExEMeso
ExEMeso_D11_486	0.438838	ExEMeso
ExEMeso_D11_605	0.396052	ExEMeso
ExEMeso_D11_867	0.528727	ExEMeso
ExEMeso_D111_1171	0.300186	ExEMeso
ExEMeso_D111_867	0.455302	ExEMeso
ExEMeso_D112_1171	0.480823	ExEMeso
ExEMeso_D112_867	0.396253	ExEMeso
ExEMeso_D12_1171	0.349657	ExEMeso
ExEMeso_D12_1343	0.400255	ExEMeso
ExEMeso_D12_1526	0.391987	ExEMeso
ExEMeso_D12_2642	0.363308	ExEMeso
ExEMeso_D12_2672	0.333167	ExEMeso
ExEMeso_D12_3029	0.353152	ExEMeso
ExEMeso_D12_3094	0.445754	ExEMeso
ExEMeso_D12_3173	0.346925	ExEMeso
ExEMeso_D12_395	0.488853	ExEMeso
ExEMeso_D12_486	0.298177	ExEMeso
ExEMeso_D12_605	0.360037	ExEMeso
ExEMeso_D12_867	0.606601	ExEMeso
ExEMeso_D121_1171	0.382331	ExEMeso
ExEMeso_D121_867	0.478914	ExEMeso
ExEMeso_D122_1171	0.342763	ExEMeso
ExEMeso_D122_867	0.420088	ExEMeso
ExEMeso_D2_1067	0.351378	ExEMeso
ExEMeso_D2_1373	0.381775	ExEMeso
ExEMeso_D2_1391	0.447549	ExEMeso
ExEMeso_D2_1395	0.400074	ExEMeso
ExEMeso_D2_1397	0.623391	ExEMeso
ExEMeso_D2_1420	0.425457	ExEMeso
ExEMeso_D2_1455	0.646974	ExEMeso
ExEMeso_D2_1471	0.401984	ExEMeso
ExEMeso_D2_1526	0.396447	ExEMeso
ExEMeso_D2_1946	0.583747	ExEMeso
ExEMeso_D2_2177	0.237875	ExEMeso
ExEMeso_D2_2460	0.536185	ExEMeso
ExEMeso_D2_248	0.599554	ExEMeso
ExEMeso_D2_2642	0.0998408	ExEMeso
ExEMeso_D2_279	0.540818	ExEMeso
ExEMeso_D2_3073	0.755638	ExEMeso
ExEMeso_D2_3080	0.638654	ExEMeso
ExEMeso_D2_3347	0.331655	ExEMeso
ExEMeso_D2_392	0.42905	ExEMeso
ExEMeso_D2_605	0.182962	ExEMeso
ExEMeso_D2_646	0.46113	ExEMeso
ExEMeso_D2_814	0.275102	ExEMeso
ExEMeso_D21_1	0.533438	ExEMeso
ExEMeso_D21_1526	0.435086	ExEMeso
ExEMeso_D21_1589	0.317642	ExEMeso
ExEMeso_D21_238	0.361777	ExEMeso
ExEMeso_D21_2460	0.451868	ExEMeso
ExEMeso_D21_2642	0.485746	ExEMeso
ExEMeso_D21_2672	0.335594	ExEMeso
ExEMeso_D21_3029	0.313882	ExEMeso
ExEMeso_D21_3033	0.346711	ExEMeso
ExEMeso_D21_3094	0.343674	ExEMeso
ExEMeso_D21_605	0.363131	ExEMeso
ExEMeso_D21_646	0.282975	ExEMeso
ExEMeso_D21_867	0.301046	ExEMeso
ExEMeso_D212_1171	1.04185	ExEMeso
ExEMeso_D22_1171	0.538442	ExEMeso
ExEMeso_D22_1526	0.441842	ExEMeso
ExEMeso_D22_1589	0.462725	ExEMeso
ExEMeso_D22_238	0.46334	ExEMeso
ExEMeso_D22_2460	0.356787	ExEMeso
ExEMeso_D22_2642	0.160417	ExEMeso
ExEMeso_D22_2672	0.321407	ExEMeso
ExEMeso_D22_3029	0.363133	ExEMeso
ExEMeso_D22_3033	0.435744	ExEMeso
ExEMeso_D22_3094	0.445027	ExEMeso
ExEMeso_D22_605	0.425592	ExEMeso
ExEMeso_D22_646	0.347619	ExEMeso
ExEMeso_D221_1171	0.841933	ExEMeso
ExEMeso_D222_1171	0.743866	ExEMeso
ExEMeso_Mother_1067	0.413732	ExEMeso
ExEMeso_Mother_1395	0.310085	ExEMeso
ExEMeso_Mother_1420	0.442637	ExEMeso
ExEMeso_Mother_1471	0.200887	ExEMeso
ExEMeso_Mother_279	0.464089	ExEMeso
ExEMeso_Mother_3184	0.321405	ExEMeso
ExEMeso_Mother_34	0.330274	ExEMeso
ExEMeso_Mother_392	0.580686	ExEMeso
ExEMeso_Mother_424	0.529976	ExEMeso
ExEMeso_Mother_720	0.420538	ExEMeso
ExEMeso_Mother_814	0.488065	ExEMeso
LV_D1_1	0.293775	LV
LV_D1_109	0.321408	LV
LV_D1_129	0.400684	LV
LV_D1_15	0.550208	LV
LV_D1_1629	0.361749	LV
LV_D1_174	0.573402	LV
LV_D1_199	0.309072	LV
LV_D1_2014	0.441436	LV
LV_D1_236	0.54353	LV
LV_D1_237	0.566355	LV
LV_D1_2460	0.31744	LV
LV_D1_2516	0.53083	LV
LV_D1_2757	0.393848	LV
LV_D1_319	0.362428	LV
LV_D1_355	0.366955	LV
LV_D1_3595	0.805652	LV
LV_D1_3663	0.43245	LV
LV_D1_3664	0.625753	LV
LV_D1_385	0.389533	LV
LV_D1_39	0.413839	LV
LV_D1_393	0.580978	LV
LV_D1_3944	0.477933	LV
LV_D1_3945	0.26596	LV
LV_D1_3949	0.389059	LV
LV_D1_3951	0.449956	LV
LV_D1_3952	0.37052	LV
LV_D1_506	0.48725	LV
LV_D1_508	0.433804	LV
LV_D1_798	0.447468	LV
LV_D1_92	0.758641	LV
LV_D11_1	0.411601	LV
LV_D11_1183	0.388054	LV
LV_D11_1198	0.591215	LV
LV_D11_129	0.332232	LV
LV_D11_15	0.371808	LV
LV_D11_199	0.344939	LV
LV_D11_2014	0.426654	LV
LV_D11_2303	0.439367	LV
LV_D11_236	0.363957	LV
LV_D11_238	0.307381	LV
LV_D11_2460	0.514763	LV
LV_D11_2757	0.51107	LV
LV_D11_319	0.380291	LV
LV_D11_3663	0.40007	LV
LV_D11_385	0.394158	LV
LV_D11_430	0.382579	LV
LV_D11_798	0.331459	LV
LV_D111_238	0.31039	LV
LV_D112_1520	0.589464	LV
LV_D112_238	0.356312	LV
LV_D12_1	0.449204	LV
LV_D12_1183	0.34159	LV
LV_D12_129	1.1729	LV
LV_D12_15	0.345928	LV
LV_D12_199	0.314179	LV
LV_D12_2014	0.401772	LV
LV_D12_2112	0.193505	LV
LV_D12_236	0.384478	LV
LV_D12_2460	0.368769	LV
LV_D12_2757	0.473097	LV
LV_D12_3146	0.697671	LV
LV_D12_319	0.348605	LV
LV_D12_3663	0.384191	LV
LV_D12_385	0.426443	LV
LV_D12_430	0.364133	LV
LV_D12_798	0.391384	LV
LV_D121_1520	0.363089	LV
LV_D121_238	0.0263432	LV
LV_D2_174	0.705557	LV
LV_D2_199	0.144832	LV
LV_D2_2014	0.484903	LV
LV_D2_236	0.37608	LV
LV_D2_25	0.23528	LV
LV_D2_2516	0.591559	LV
LV_D2_2757	0.424542	LV
LV_D2_2816	0.460559	LV
LV_D2_319	0.430034	LV
LV_D2_355	0.258467	LV
LV_D2_3595	0.541456	LV
LV_D2_3663	0.403874	LV
LV_D2_393	0.587159	LV
LV_D2_3944	0.362406	LV
LV_D2_3945	0.333298	LV
LV_D2_395	0.28055	LV
LV_D2_3951	0.37144	LV
LV_D2_3952	0.3948	LV
LV_D2_506	0.920581	LV
LV_D2_508	0.589202	LV
LV_D2_798	0.215911	LV
LV_D2_831	0.490764	LV
LV_D2_92	0.609801	LV
LV_D21_199	0.323207	LV
LV_D21_2014	0.451285	LV
LV_D21_2303	0.356571	LV
LV_D21_236	0.365131	LV
LV_D21_25	0.371554	LV
LV_D21_2757	0.295104	LV
LV_D21_319	0.39343	LV
LV_D21_3663	0.579121	LV
LV_D21_395	0.385516	LV
LV_D21_430	0.314998	LV
LV_D21_453	0.343723	LV
LV_D21_798	0.427937	LV
LV_D22_1183	0.363171	LV
LV_D22_1249	0.502929	LV
LV_D22_199	0.35256	LV
LV_D22_2014	0.316213	LV
LV_D22_2303	0.416216	LV
LV_D22_236	0.373638	LV
LV_D22_25	0.380965	LV
LV_D22_2757	0.288141	LV
LV_D22_319	0.413464	LV
LV_D22_3663	0.797936	LV
LV_D22_395	0.381533	LV
LV_D22_430	0.317314	LV
LV_D22_798	0.30862	LV
LV_D221_1520	0.323241	LV
LV_Mother_174	0.631414	LV
LV_Mother_2516	0.56553	LV
LV_Mother_254	0.499906	LV
LV_Mother_355	0.36459	LV
LV_Mother_3595	0.340744	LV
LV_Mother_393	0.553161	LV
LV_Mother_3945	0.305679	LV
LV_Mother_3951	0.347737	LV
LV_Mother_3952	0.480871	LV
LV_Mother_43	0.340585	LV
LV_Mother_506	0.442608	LV
LV_Mother_508	0.494522	LV
LV_Mother_624	0.301192	LV
LV_Mother_660	0.405198	LV
LV_Mother_664	0.500097	LV
LV_Mother_671	0.563942	LV
LV_Mother_7	0.266123	LV
LV_Mother_92	0.501103	LV
LV_Mother_99	0.467819	LV
Pericardium_D1_1059	0.387454	Pericardium
Pericardium_D1_1099	0.389703	Pericardium
Pericardium_D1_1301	0.310206	Pericardium
Pericardium_D1_3276	0.402294	Pericardium
Pericardium_D1_357	0.396936	Pericardium
Pericardium_D1_678	0.461145	Pericardium
Pericardium_D11_1301	0.335513	Pericardium
Pericardium_D11_3276	0.347494	Pericardium
Pericardium_D11_357	0.0628068	Pericardium
Pericardium_D11_453	0.401376	Pericardium
Pericardium_D12_1301	0.375889	Pericardium
Pericardium_D12_3276	0.512209	Pericardium
Pericardium_D12_357	0.150941	Pericardium
Pericardium_D2_1059	0.395924	Pericardium
Pericardium_D2_1099	0.302972	Pericardium
Pericardium_D2_1301	0.307612	Pericardium
Pericardium_D2_3276	0.27441	Pericardium
Pericardium_D2_357	0.380476	Pericardium
Pericardium_D2_678	0.501291	Pericardium
Pericardium_D21_1301	0.342339	Pericardium
Pericardium_D21_3276	0.431867	Pericardium
Pericardium_D22_1301	0.368291	Pericardium
Pericardium_D22_3276	0.354231	Pericardium
Pericardium_D22_3591	0.460494	Pericardium
Pericardium_D22_453	0.432402	Pericardium
Pericardium_Mother_105	0.415737	Pericardium
Pericardium_Mother_109	0.424769	Pericardium
Pericardium_Mother_19	0.346922	Pericardium
Pericardium_Mother_31	0.404001	Pericardium

## Sheet: 15_20hrs
Track_Name	Average_Speed	cells
Atria_D1_1950	0.504714	Atria
Atria_D1_1963	0.512863	Atria
Atria_D1_213	0.47545	Atria
Atria_D1_227	0.510143	Atria
Atria_D1_3216	0.388341	Atria
Atria_D1_374	0.477529	Atria
Atria_D1_574	0.326957	Atria
Atria_D1_8	0.621408	Atria
Atria_D11_152	0.341252	Atria
Atria_D2_1963	0.429679	Atria
Atria_D2_213	0.404645	Atria
Atria_D2_3216	0.384116	Atria
Atria_D2_364	0.430521	Atria
Atria_D2_374	0.488507	Atria
Atria_D2_574	0.351842	Atria
Atria_D2_8	0.46087	Atria
Atria_Mother_1963	0.334289	Atria
Atria_Mother_213	0.322897	Atria
Atria_Mother_374	0.335493	Atria
Atria_Mother_48	0.48735	Atria
Atria_Mother_486	0.347571	Atria
Atria_Mother_54	0.466007	Atria
Atria_Mother_574	0.320908	Atria
Atria_Mother_8	0.476382	Atria
Bi_Mother_3578	0.379179	Bi
Endocardium_D1_1570	0.952287	Endocardium
Endocardium_D1_1946	0.33086	Endocardium
Endocardium_D1_256	0.753775	Endocardium
Endocardium_D1_466	0.174697	Endocardium
Endocardium_D11_1946	0.506925	Endocardium
Endocardium_D11_25	0.455596	Endocardium
Endocardium_D11_466	0.286673	Endocardium
Endocardium_D12_139	0.753725	Endocardium
Endocardium_D12_1589	0.331266	Endocardium
Endocardium_D12_1946	0.383413	Endocardium
Endocardium_D12_25	0.776418	Endocardium
Endocardium_D12_466	0.344003	Endocardium
Endocardium_D121_139	1.0631	Endocardium
Endocardium_D121_1589	0.288759	Endocardium
Endocardium_D122_139	0.490798	Endocardium
Endocardium_D122_1589	0.395636	Endocardium
Endocardium_D2_1629	0.545097	Endocardium
Endocardium_D2_237	0.623455	Endocardium
Endocardium_D2_256	0.608098	Endocardium
Endocardium_D2_466	0.227419	Endocardium
Endocardium_D21_1629	0.482399	Endocardium
Endocardium_D21_237	0.85185	Endocardium
Endocardium_D21_256	0.777083	Endocardium
Endocardium_D21_466	0.295568	Endocardium
Endocardium_D211_1171	0.415467	Endocardium
Endocardium_D211_15	0.441743	Endocardium
Endocardium_D212_139	0.627667	Endocardium
Endocardium_D22_1	0.540387	Endocardium
Endocardium_D22_1629	0.418589	Endocardium
Endocardium_D22_237	0.599771	Endocardium
Endocardium_D22_256	0.936975	Endocardium
Endocardium_D22_3318	0.583801	Endocardium
Endocardium_D22_466	0.417878	Endocardium
Endocardium_D221_139	0.784236	Endocardium
Endocardium_D222_1523	0.54601	Endocardium
Endocardium_Mother_657	0.570819	Endocardium
Endoderm_D1_10	0.621084	Endoderm
Endoderm_D1_2636	0.560083	Endoderm
Endoderm_D1_7	0.558805	Endoderm
Endoderm_D1_88	0.484696	Endoderm
Endoderm_D1_89	0.484266	Endoderm
Endoderm_D1_92	0.452389	Endoderm
Endoderm_D1_947	0.538847	Endoderm
Endoderm_D11_10	0.613096	Endoderm
Endoderm_D11_2636	0.723032	Endoderm
Endoderm_D11_7	0.645861	Endoderm
Endoderm_D12_10	0.618926	Endoderm
Endoderm_D12_2636	0.669449	Endoderm
Endoderm_D12_7	0.59662	Endoderm
Endoderm_D2_10	0.598617	Endoderm
Endoderm_D2_2636	0.507707	Endoderm
Endoderm_D2_7	0.657246	Endoderm
Endoderm_D2_88	0.562677	Endoderm
Endoderm_D2_89	0.541868	Endoderm
Endoderm_D2_92	0.50719	Endoderm
Endoderm_D2_947	0.512748	Endoderm
Endoderm_D21_10	0.720835	Endoderm
Endoderm_D21_2636	0.61302	Endoderm
Endoderm_D21_7	0.584519	Endoderm
Endoderm_D22_10	0.735888	Endoderm
Endoderm_D22_2636	0.536728	Endoderm
Endoderm_D22_7	0.61761	Endoderm
Endoderm_Mother_88	0.384499	Endoderm
Endoderm_Mother_89	0.401337	Endoderm
Endoderm_Mother_92	0.470464	Endoderm
Endothelial_D1_1397	0.546713	Endothelial
Endothelial_D1_2356	0.772487	Endothelial
Endothelial_D11_1397	0.371798	Endothelial
Endothelial_D12_1249	0.55457	Endothelial
Endothelial_D12_1397	0.594952	Endothelial
Endothelial_D121_1249	0.786323	Endothelial
Endothelial_D122_1249	0.837427	Endothelial
Endothelial_D2_2356	0.64357	Endothelial
Endothelial_Mother_1579	0.43997	Endothelial
Endothelial_Mother_2356	0.632693	Endothelial
ExEMeso_D1_1067	0.623748	ExEMeso
ExEMeso_D1_1373	0.365453	ExEMeso
ExEMeso_D1_1391	0.626805	ExEMeso
ExEMeso_D1_1395	0.543264	ExEMeso
ExEMeso_D1_1420	0.445229	ExEMeso
ExEMeso_D1_2177	0.292196	ExEMeso
ExEMeso_D1_248	0.4816	ExEMeso
ExEMeso_D1_279	0.595724	ExEMeso
ExEMeso_D1_2816	0.457482	ExEMeso
ExEMeso_D1_3073	0.666337	ExEMeso
ExEMeso_D1_3080	0.575322	ExEMeso
ExEMeso_D1_3184	0.507965	ExEMeso
ExEMeso_D1_3318	0.454966	ExEMeso
ExEMeso_D1_34	0.394923	ExEMeso
ExEMeso_D1_392	0.496957	ExEMeso
ExEMeso_D1_424	0.682356	ExEMeso
ExEMeso_D1_720	0.712877	ExEMeso
ExEMeso_D1_814	0.468335	ExEMeso
ExEMeso_D11_1343	0.58246	ExEMeso
ExEMeso_D11_1373	0.231092	ExEMeso
ExEMeso_D11_1391	0.447783	ExEMeso
ExEMeso_D11_1526	0.402425	ExEMeso
ExEMeso_D11_1589	0.353525	ExEMeso
ExEMeso_D11_2177	0.298455	ExEMeso
ExEMeso_D11_248	0.393524	ExEMeso
ExEMeso_D11_2672	0.596273	ExEMeso
ExEMeso_D11_279	0.572628	ExEMeso
ExEMeso_D11_2816	0.697509	ExEMeso
ExEMeso_D11_3029	0.407364	ExEMeso
ExEMeso_D11_3173	0.677273	ExEMeso
ExEMeso_D11_3318	0.509562	ExEMeso
ExEMeso_D11_395	0.763104	ExEMeso
ExEMeso_D11_486	0.345762	ExEMeso
ExEMeso_D11_605	0.580195	ExEMeso
ExEMeso_D111_1171	0.407243	ExEMeso
ExEMeso_D111_1589	0.261773	ExEMeso
ExEMeso_D111_2672	0.529552	ExEMeso
ExEMeso_D111_3029	0.277226	ExEMeso
ExEMeso_D111_3173	0.438184	ExEMeso
ExEMeso_D111_395	0.796234	ExEMeso
ExEMeso_D111_486	0.456886	ExEMeso
ExEMeso_D111_605	0.551558	ExEMeso
ExEMeso_D111_867	0.4884	ExEMeso
ExEMeso_D112_1171	0.442835	ExEMeso
ExEMeso_D112_1589	0.253484	ExEMeso
ExEMeso_D112_2672	0.623998	ExEMeso
ExEMeso_D112_3029	0.415351	ExEMeso
ExEMeso_D112_3173	0.52023	ExEMeso
ExEMeso_D112_395	0.727833	ExEMeso
ExEMeso_D112_486	0.440084	ExEMeso
ExEMeso_D112_605	0.404721	ExEMeso
ExEMeso_D112_867	0.459614	ExEMeso
ExEMeso_D12_1343	0.638085	ExEMeso
ExEMeso_D12_1373	0.467925	ExEMeso
ExEMeso_D12_1391	0.53894	ExEMeso
ExEMeso_D12_1526	0.462241	ExEMeso
ExEMeso_D12_2177	0.344792	ExEMeso
ExEMeso_D12_248	0.314148	ExEMeso
ExEMeso_D12_2642	0.276646	ExEMeso
ExEMeso_D12_279	0.339195	ExEMeso
ExEMeso_D12_2816	0.722175	ExEMeso
ExEMeso_D12_3094	0.430526	ExEMeso
ExEMeso_D12_3173	0.264744	ExEMeso
ExEMeso_D12_3318	0.585518	ExEMeso
ExEMeso_D12_395	0.40817	ExEMeso
ExEMeso_D12_486	0.358554	ExEMeso
ExEMeso_D12_605	0.444582	ExEMeso
ExEMeso_D121_1171	0.525701	ExEMeso
ExEMeso_D121_2642	0.402576	ExEMeso
ExEMeso_D121_395	0.50218	ExEMeso
ExEMeso_D121_486	0.326045	ExEMeso
ExEMeso_D121_605	0.455751	ExEMeso
ExEMeso_D121_867	0.457743	ExEMeso
ExEMeso_D122_1171	0.485335	ExEMeso
ExEMeso_D122_2642	0.34496	ExEMeso
ExEMeso_D122_3094	0.585253	ExEMeso
ExEMeso_D122_395	0.634902	ExEMeso
ExEMeso_D122_486	0.382061	ExEMeso
ExEMeso_D122_605	0.541182	ExEMeso
ExEMeso_D122_867	0.446601	ExEMeso
ExEMeso_D2_1067	0.445627	ExEMeso
ExEMeso_D2_1373	0.370482	ExEMeso
ExEMeso_D2_1395	0.472197	ExEMeso
ExEMeso_D2_1397	0.744264	ExEMeso
ExEMeso_D2_1420	0.569614	ExEMeso
ExEMeso_D2_1455	0.623916	ExEMeso
ExEMeso_D2_1471	0.539597	ExEMeso
ExEMeso_D2_1946	0.519255	ExEMeso
ExEMeso_D2_248	0.484835	ExEMeso
ExEMeso_D2_279	0.436424	ExEMeso
ExEMeso_D2_3073	0.781508	ExEMeso
ExEMeso_D2_3080	0.5552	ExEMeso
ExEMeso_D2_3184	0.655725	ExEMeso
ExEMeso_D2_34	0.483583	ExEMeso
ExEMeso_D2_3578	0.466644	ExEMeso
ExEMeso_D2_392	0.456582	ExEMeso
ExEMeso_D2_424	0.700187	ExEMeso
ExEMeso_D2_720	0.584551	ExEMeso
ExEMeso_D2_814	0.399071	ExEMeso
ExEMeso_D21_1	0.653785	ExEMeso
ExEMeso_D21_1373	0.316883	ExEMeso
ExEMeso_D21_1391	0.597909	ExEMeso
ExEMeso_D21_1395	0.526851	ExEMeso
ExEMeso_D21_1397	0.72425	ExEMeso
ExEMeso_D21_1455	0.774951	ExEMeso
ExEMeso_D21_1471	0.6253	ExEMeso
ExEMeso_D21_1526	0.500079	ExEMeso
ExEMeso_D21_1589	0.276209	ExEMeso
ExEMeso_D21_1946	0.395877	ExEMeso
ExEMeso_D21_2177	0.39755	ExEMeso
ExEMeso_D21_238	0.219815	ExEMeso
ExEMeso_D21_2460	0.391604	ExEMeso
ExEMeso_D21_248	0.416989	ExEMeso
ExEMeso_D21_279	0.487951	ExEMeso
ExEMeso_D21_3029	0.438883	ExEMeso
ExEMeso_D21_3033	0.367793	ExEMeso
ExEMeso_D21_3094	0.450975	ExEMeso
ExEMeso_D21_605	0.474761	ExEMeso
ExEMeso_D21_814	0.412924	ExEMeso
ExEMeso_D211_1589	0.293175	ExEMeso
ExEMeso_D211_238	0.441798	ExEMeso
ExEMeso_D211_3029	0.437139	ExEMeso
ExEMeso_D211_3033	0.409234	ExEMeso
ExEMeso_D211_605	0.43922	ExEMeso
ExEMeso_D212_1171	1.05534	ExEMeso
ExEMeso_D212_1589	0.480795	ExEMeso
ExEMeso_D212_238	0.407824	ExEMeso
ExEMeso_D212_3029	0.554826	ExEMeso
ExEMeso_D212_3033	0.417171	ExEMeso
ExEMeso_D212_605	0.501104	ExEMeso
ExEMeso_D22_1373	0.295159	ExEMeso
ExEMeso_D22_1391	0.56748	ExEMeso
ExEMeso_D22_1395	0.528392	ExEMeso
ExEMeso_D22_1397	0.697264	ExEMeso
ExEMeso_D22_1455	0.693981	ExEMeso
ExEMeso_D22_1471	0.660343	ExEMeso
ExEMeso_D22_1526	0.963397	ExEMeso
ExEMeso_D22_1589	0.681831	ExEMeso
ExEMeso_D22_1946	0.550389	ExEMeso
ExEMeso_D22_2177	0.261535	ExEMeso
ExEMeso_D22_238	0.211291	ExEMeso
ExEMeso_D22_2460	0.334953	ExEMeso
ExEMeso_D22_248	0.477673	ExEMeso
ExEMeso_D22_2642	0.149623	ExEMeso
ExEMeso_D22_2672	0.691348	ExEMeso
ExEMeso_D22_279	0.272362	ExEMeso
ExEMeso_D22_3029	0.344507	ExEMeso
ExEMeso_D22_3033	0.366863	ExEMeso
ExEMeso_D22_3094	0.575601	ExEMeso
ExEMeso_D22_605	0.465651	ExEMeso
ExEMeso_D22_646	0.318519	ExEMeso
ExEMeso_D22_814	0.499837	ExEMeso
ExEMeso_D221_1171	0.676564	ExEMeso
ExEMeso_D221_1589	0.670061	ExEMeso
ExEMeso_D221_238	0.374046	ExEMeso
ExEMeso_D221_2642	0.42617	ExEMeso
ExEMeso_D221_2672	0.449223	ExEMeso
ExEMeso_D221_3029	0.423236	ExEMeso
ExEMeso_D221_3033	0.624938	ExEMeso
ExEMeso_D221_605	0.597081	ExEMeso
ExEMeso_D222_1171	0.742596	ExEMeso
ExEMeso_D222_1589	0.547383	ExEMeso
ExEMeso_D222_238	0.479425	ExEMeso
ExEMeso_D222_2642	0.301498	ExEMeso
ExEMeso_D222_2672	0.482694	ExEMeso
ExEMeso_D222_3029	0.294771	ExEMeso
ExEMeso_D222_3033	0.281456	ExEMeso
ExEMeso_D222_605	0.356089	ExEMeso
ExEMeso_Mother_3184	0.452474	ExEMeso
ExEMeso_Mother_34	0.955325	ExEMeso
ExEMeso_Mother_424	0.452586	ExEMeso
ExEMeso_Mother_630	0.49931	ExEMeso
ExEMeso_Mother_720	0.62113	ExEMeso
LV_D1_109	0.406234	LV
LV_D1_1629	0.207508	LV
LV_D1_174	0.470881	LV
LV_D1_237	0.59261	LV
LV_D1_2516	0.352333	LV
LV_D1_254	0.5024	LV
LV_D1_355	0.361704	LV
LV_D1_3595	0.352867	LV
LV_D1_3664	0.346277	LV
LV_D1_39	0.466657	LV
LV_D1_393	0.457674	LV
LV_D1_3944	1.17191	LV
LV_D1_3945	0.290245	LV
LV_D1_3949	0.333925	LV
LV_D1_3951	0.299732	LV
LV_D1_3952	0.388353	LV
LV_D1_43	0.450319	LV
LV_D1_506	0.496855	LV
LV_D1_508	0.522552	LV
LV_D1_664	0.518941	LV
LV_D1_7	0.350619	LV
LV_D1_92	0.70052	LV
LV_D1_99	0.596458	LV
LV_D11_1	0.388379	LV
LV_D11_1183	0.249882	LV
LV_D11_1198	0.369052	LV
LV_D11_129	0.354023	LV
LV_D11_15	0.443051	LV
LV_D11_1629	0.413559	LV
LV_D11_199	0.270025	LV
LV_D11_2014	0.364611	LV
LV_D11_2303	0.521672	LV
LV_D11_236	0.475417	LV
LV_D11_237	0.667672	LV
LV_D11_2460	0.320926	LV
LV_D11_2757	0.309955	LV
LV_D11_319	0.487296	LV
LV_D11_3591	0.300286	LV
LV_D11_3663	0.287873	LV
LV_D11_3664	0.556656	LV
LV_D11_385	0.452831	LV
LV_D11_3944	0.338091	LV
LV_D11_3949	0.339694	LV
LV_D11_3952	0.113615	LV
LV_D11_430	0.373161	LV
LV_D11_798	0.237489	LV
LV_D111_1183	0.32182	LV
LV_D111_1249	0.555923	LV
LV_D111_15	0.518153	LV
LV_D111_2303	0.237983	LV
LV_D111_238	0.425272	LV
LV_D111_319	0.944308	LV
LV_D111_385	0.472974	LV
LV_D111_430	0.347029	LV
LV_D111_798	0.326565	LV
LV_D112_1183	0.366585	LV
LV_D112_15	0.560909	LV
LV_D112_1520	0.460932	LV
LV_D112_2303	0.335926	LV
LV_D112_238	0.248517	LV
LV_D112_319	0.90396	LV
LV_D112_385	0.576799	LV
LV_D112_430	0.291649	LV
LV_D112_798	0.333108	LV
LV_D12_1	0.328081	LV
LV_D12_1183	0.38932	LV
LV_D12_129	0.386091	LV
LV_D12_15	0.435213	LV
LV_D12_1629	0.389013	LV
LV_D12_199	0.336432	LV
LV_D12_2014	0.394598	LV
LV_D12_2112	0.245558	LV
LV_D12_236	0.447672	LV
LV_D12_237	0.684991	LV
LV_D12_2460	0.256881	LV
LV_D12_2757	0.345671	LV
LV_D12_3146	0.366735	LV
LV_D12_319	0.346513	LV
LV_D12_3663	0.313174	LV
LV_D12_3664	0.461385	LV
LV_D12_385	0.532422	LV
LV_D12_3943	0.301647	LV
LV_D12_3944	0.481211	LV
LV_D12_3949	0.342073	LV
LV_D12_3952	0.180174	LV
LV_D12_430	0.319807	LV
LV_D12_798	0.303819	LV
LV_D121_1	0.34682	LV
LV_D121_1183	0.299906	LV
LV_D121_15	0.503498	LV
LV_D121_1520	0.445119	LV
LV_D121_2303	0.304236	LV
LV_D121_236	0.43254	LV
LV_D121_238	0.376861	LV
LV_D121_319	0.493116	LV
LV_D121_385	0.444033	LV
LV_D121_430	0.353439	LV
LV_D121_798	0.284294	LV
LV_D122_1	0.332911	LV
LV_D122_1183	0.281999	LV
LV_D122_15	0.639776	LV
LV_D122_236	0.31983	LV
LV_D122_319	0.449824	LV
LV_D122_385	0.496667	LV
LV_D122_430	0.436666	LV
LV_D122_798	0.30464	LV
LV_D2_1518	0.448867	LV
LV_D2_174	0.428501	LV
LV_D2_2516	0.285814	LV
LV_D2_254	0.41812	LV
LV_D2_2816	0.361037	LV
LV_D2_355	0.351794	LV
LV_D2_3595	0.35894	LV
LV_D2_393	0.483571	LV
LV_D2_3944	0.300317	LV
LV_D2_3945	0.307982	LV
LV_D2_3951	0.2099	LV
LV_D2_3952	0.341606	LV
LV_D2_43	0.356659	LV
LV_D2_506	0.542113	LV
LV_D2_508	0.502212	LV
LV_D2_664	0.483202	LV
LV_D2_7	0.409757	LV
LV_D2_831	0.452818	LV
LV_D2_92	0.488661	LV
LV_D2_99	0.747994	LV
LV_D21_199	0.285109	LV
LV_D21_2014	0.386503	LV
LV_D21_2303	0.226336	LV
LV_D21_236	0.463949	LV
LV_D21_25	0.315155	LV
LV_D21_2757	0.376173	LV
LV_D21_2816	0.40387	LV
LV_D21_319	0.537181	LV
LV_D21_3663	0.336333	LV
LV_D21_3944	0.342897	LV
LV_D21_3945	0.195218	LV
LV_D21_395	0.575598	LV
LV_D21_3952	0.330759	LV
LV_D21_453	0.466188	LV
LV_D21_798	0.449571	LV
LV_D211_1183	0.367386	LV
LV_D211_199	0.428204	LV
LV_D211_2303	0.402459	LV
LV_D211_236	0.452288	LV
LV_D211_319	0.493886	LV
LV_D211_395	0.542451	LV
LV_D211_430	0.248184	LV
LV_D211_798	0.314783	LV
LV_D212_199	0.397596	LV
LV_D212_2303	0.438906	LV
LV_D212_236	0.470459	LV
LV_D212_319	0.546854	LV
LV_D212_395	0.393605	LV
LV_D212_430	0.272783	LV
LV_D212_798	0.295827	LV
LV_D22_1183	0.427683	LV
LV_D22_1198	0.391366	LV
LV_D22_1249	0.448838	LV
LV_D22_199	0.239166	LV
LV_D22_2014	0.363053	LV
LV_D22_2303	0.502265	LV
LV_D22_236	0.380815	LV
LV_D22_25	0.375035	LV
LV_D22_2757	0.357136	LV
LV_D22_2816	0.302731	LV
LV_D22_319	0.406693	LV
LV_D22_3663	0.329816	LV
LV_D22_3944	0.406602	LV
LV_D22_3945	0.29184	LV
LV_D22_3949	0.490743	LV
LV_D22_395	0.455472	LV
LV_D22_3952	0.302828	LV
LV_D22_430	0.0950598	LV
LV_D22_798	0.271932	LV
LV_D221_1183	0.437018	LV
LV_D221_1249	0.509866	LV
LV_D221_1520	0.388656	LV
LV_D221_199	0.637505	LV
LV_D221_2303	0.325325	LV
LV_D221_319	0.46005	LV
LV_D221_395	0.412886	LV
LV_D221_430	0.320326	LV
LV_D221_798	0.322842	LV
LV_D222_1183	0.343385	LV
LV_D222_1249	0.406075	LV
LV_D222_15	0.521533	LV
LV_D222_199	0.280613	LV
LV_D222_2303	0.264782	LV
LV_D222_319	0.483649	LV
LV_D222_395	0.433251	LV
LV_D222_430	0.273987	LV
LV_D222_798	0.451273	LV
LV_Mother_254	0.7589	LV
LV_Mother_43	0.320891	LV
LV_Mother_624	0.492611	LV
LV_Mother_660	0.424287	LV
LV_Mother_671	0.483031	LV
LV_Mother_7	0.31535	LV
LV_Mother_99	0.540572	LV
Pericardium_D1_105	0.354761	Pericardium
Pericardium_D1_1059	0.322416	Pericardium
Pericardium_D1_109	0.393215	Pericardium
Pericardium_D1_1099	0.288491	Pericardium
Pericardium_D1_19	0.355113	Pericardium
Pericardium_D1_31	0.33786	Pericardium
Pericardium_D1_3578	0.410978	Pericardium
Pericardium_D1_678	0.46449	Pericardium
Pericardium_D11_1059	0.265008	Pericardium
Pericardium_D11_1099	0.308254	Pericardium
Pericardium_D11_1301	0.28865	Pericardium
Pericardium_D11_3276	0.323679	Pericardium
Pericardium_D11_357	0.299697	Pericardium
Pericardium_D11_453	0.451179	Pericardium
Pericardium_D11_678	0.437194	Pericardium
Pericardium_D12_1059	0.231479	Pericardium
Pericardium_D12_1099	0.330794	Pericardium
Pericardium_D12_1301	0.321736	Pericardium
Pericardium_D12_3276	0.372977	Pericardium
Pericardium_D12_357	0.31532	Pericardium
Pericardium_D12_678	0.498346	Pericardium
Pericardium_D2_105	0.530494	Pericardium
Pericardium_D2_1059	0.300133	Pericardium
Pericardium_D2_109	0.40516	Pericardium
Pericardium_D2_1099	0.203625	Pericardium
Pericardium_D2_19	0.367497	Pericardium
Pericardium_D2_31	0.451285	Pericardium
Pericardium_D2_678	0.385162	Pericardium
Pericardium_D21_1059	0.236202	Pericardium
Pericardium_D21_1099	0.254241	Pericardium
Pericardium_D21_1301	0.316521	Pericardium
Pericardium_D21_357	0.323555	Pericardium
Pericardium_D21_678	0.458725	Pericardium
Pericardium_D22_1059	0.274159	Pericardium
Pericardium_D22_1099	0.221782	Pericardium
Pericardium_D22_1301	0.294367	Pericardium
Pericardium_D22_3276	0.469168	Pericardium
Pericardium_D22_357	0.311984	Pericardium
Pericardium_D22_3591	0.493811	Pericardium
Pericardium_D22_453	0.408476	Pericardium
Pericardium_D22_678	0.454941	Pericardium
Pericardium_D221_3276	0.411694	Pericardium
Pericardium_D222_3276	0.339682	Pericardium
Pericardium_Mother_105	0.350982	Pericardium
Pericardium_Mother_109	0.36243	Pericardium
Pericardium_Mother_19	0.321791	Pericardium
Pericardium_Mother_31	0.475877	Pericardium

## Sheet: 20_25hrs
Track_Name	Average_Speed	cells
Atria_D1_1950	0.385949	Atria
Atria_D1_1963	0.556321	Atria
Atria_D1_213	0.272457	Atria
Atria_D1_227	0.256234	Atria
Atria_D1_3216	0.600553	Atria
Atria_D1_374	0.31443	Atria
Atria_D1_48	0.317285	Atria
Atria_D1_486	0.520306	Atria
Atria_D1_54	0.246144	Atria
Atria_D1_557	0.129404	Atria
Atria_D1_574	0.444255	Atria
Atria_D1_74	0.174285	Atria
Atria_D1_8	0.350005	Atria
Atria_D11_152	0.326702	Atria
Atria_D11_1963	0.283576	Atria
Atria_D11_3216	0.380973	Atria
Atria_D11_374	0.365393	Atria
Atria_D11_574	0.214098	Atria
Atria_D11_84	0.254201	Atria
Atria_D111_152	0.445085	Atria
Atria_D112_152	0.453229	Atria
Atria_D12_1963	0.361374	Atria
Atria_D12_217	0.344828	Atria
Atria_D12_3216	0.4948	Atria
Atria_D12_374	0.167355	Atria
Atria_D12_574	0.370392	Atria
Atria_D12_64	0.237169	Atria
Atria_D2_1963	0.432396	Atria
Atria_D2_213	0.275874	Atria
Atria_D2_2750	0.526124	Atria
Atria_D2_364	0.292675	Atria
Atria_D2_374	0.27646	Atria
Atria_D2_48	0.320711	Atria
Atria_D2_486	0.359329	Atria
Atria_D2_54	0.206998	Atria
Atria_D2_557	0.237248	Atria
Atria_D2_574	0.452316	Atria
Atria_D2_670	0.446344	Atria
Atria_D2_8	0.366271	Atria
Atria_D21_118	0.312816	Atria
Atria_D21_1963	0.198372	Atria
Atria_D21_3216	0.367569	Atria
Atria_D21_364	0.213509	Atria
Atria_D21_374	0.392199	Atria
Atria_D21_574	0.239449	Atria
Atria_D21_665	0.448489	Atria
Atria_D22_1963	0.248546	Atria
Atria_D22_3216	0.365847	Atria
Atria_D22_364	0.311063	Atria
Atria_D22_374	0.210334	Atria
Atria_D22_574	0.406861	Atria
Atria_Mother_1586	0.450062	Atria
Atria_Mother_375	0.334868	Atria
Atria_Mother_48	0.141231	Atria
Atria_Mother_486	0.486475	Atria
Atria_Mother_54	0.329325	Atria
Atria_Mother_557	0.406032	Atria
Endocardium_D1_1570	0.704925	Endocardium
Endocardium_D1_256	0.464496	Endocardium
Endocardium_D1_2767	0.856588	Endocardium
Endocardium_D11_1946	0.490695	Endocardium
Endocardium_D11_25	0.607432	Endocardium
Endocardium_D11_466	0.600155	Endocardium
Endocardium_D12_1946	0.47691	Endocardium
Endocardium_D12_25	0.309179	Endocardium
Endocardium_D12_466	0.289687	Endocardium
Endocardium_D121_139	0.660823	Endocardium
Endocardium_D121_1589	0.440897	Endocardium
Endocardium_D122_139	1.12345	Endocardium
Endocardium_D122_1589	0.303377	Endocardium
Endocardium_D21_1629	0.322923	Endocardium
Endocardium_D21_237	0.703027	Endocardium
Endocardium_D21_256	0.60636	Endocardium
Endocardium_D21_466	0.244853	Endocardium
Endocardium_D211_1171	0.343608	Endocardium
Endocardium_D211_15	0.607869	Endocardium
Endocardium_D212_139	0.283866	Endocardium
Endocardium_D22_1	0.312609	Endocardium
Endocardium_D22_1629	0.373739	Endocardium
Endocardium_D22_237	0.529287	Endocardium
Endocardium_D22_256	0.485207	Endocardium
Endocardium_D22_3318	0.48832	Endocardium
Endocardium_D22_466	0.310003	Endocardium
Endocardium_D221_1	0.507059	Endocardium
Endocardium_D221_139	0.49232	Endocardium
Endocardium_D222_1	0.325033	Endocardium
Endocardium_D222_1523	0.563708	Endocardium
Endocardium_Mother_657	0.379508	Endocardium
Endoderm_D1_88	0.522014	Endoderm
Endoderm_D1_89	0.456636	Endoderm
Endoderm_D1_92	0.490749	Endoderm
Endoderm_D1_947	0.350278	Endoderm
Endoderm_D11_10	0.502145	Endoderm
Endoderm_D11_2636	0.396698	Endoderm
Endoderm_D11_7	0.548524	Endoderm
Endoderm_D12_10	0.592108	Endoderm
Endoderm_D12_2636	0.379401	Endoderm
Endoderm_D12_7	0.556018	Endoderm
Endoderm_D2_88	0.552605	Endoderm
Endoderm_D2_89	0.500011	Endoderm
Endoderm_D2_92	0.450647	Endoderm
Endoderm_D2_947	0.351976	Endoderm
Endoderm_D21_10	0.652801	Endoderm
Endoderm_D21_7	0.533716	Endoderm
Endoderm_D22_10	0.644697	Endoderm
Endoderm_D22_2636	0.489595	Endoderm
Endoderm_D22_7	0.43302	Endoderm
Endothelial_D1_1579	0.40025	Endothelial
Endothelial_D1_2356	0.693903	Endothelial
Endothelial_D11_1397	0.489986	Endothelial
Endothelial_D12_1397	0.419574	Endothelial
Endothelial_D121_1249	0.627692	Endothelial
Endothelial_D122_1249	0.879857	Endothelial
Endothelial_D2_1579	0.5729	Endothelial
Endothelial_D2_2356	0.83329	Endothelial
Endothelial_Mother_1579	0.537975	Endothelial
ExEMeso_D1_1067	0.733539	ExEMeso
ExEMeso_D1_3184	0.215169	ExEMeso
ExEMeso_D1_34	0.320352	ExEMeso
ExEMeso_D1_424	0.484719	ExEMeso
ExEMeso_D1_720	0.33748	ExEMeso
ExEMeso_D1_814	0.307698	ExEMeso
ExEMeso_D11_1373	0.300445	ExEMeso
ExEMeso_D11_1526	0.440236	ExEMeso
ExEMeso_D11_2177	0.317904	ExEMeso
ExEMeso_D11_248	0.337532	ExEMeso
ExEMeso_D11_279	0.45888	ExEMeso
ExEMeso_D11_2816	0.71162	ExEMeso
ExEMeso_D11_3318	0.52343	ExEMeso
ExEMeso_D11_392	0.496581	ExEMeso
ExEMeso_D11_814	0.175308	ExEMeso
ExEMeso_D111_1171	0.63098	ExEMeso
ExEMeso_D111_1589	0.352058	ExEMeso
ExEMeso_D111_2672	0.570818	ExEMeso
ExEMeso_D111_3029	0.302159	ExEMeso
ExEMeso_D111_395	0.545719	ExEMeso
ExEMeso_D111_486	0.388418	ExEMeso
ExEMeso_D111_605	0.557052	ExEMeso
ExEMeso_D112_1171	0.758078	ExEMeso
ExEMeso_D112_1589	0.313076	ExEMeso
ExEMeso_D112_3029	0.372067	ExEMeso
ExEMeso_D112_3173	0.485375	ExEMeso
ExEMeso_D112_395	0.630303	ExEMeso
ExEMeso_D112_486	0.450308	ExEMeso
ExEMeso_D112_605	0.497597	ExEMeso
ExEMeso_D12_1373	0.224442	ExEMeso
ExEMeso_D12_2177	0.340177	ExEMeso
ExEMeso_D12_248	0.455675	ExEMeso
ExEMeso_D12_279	0.412956	ExEMeso
ExEMeso_D12_2816	0.717276	ExEMeso
ExEMeso_D12_3318	0.752944	ExEMeso
ExEMeso_D12_392	0.60073	ExEMeso
ExEMeso_D12_814	0.440642	ExEMeso
ExEMeso_D121_1171	0.589547	ExEMeso
ExEMeso_D121_2642	0.272774	ExEMeso
ExEMeso_D121_395	0.447832	ExEMeso
ExEMeso_D121_486	0.326794	ExEMeso
ExEMeso_D121_605	0.429757	ExEMeso
ExEMeso_D122_1171	0.596353	ExEMeso
ExEMeso_D122_2642	0.249519	ExEMeso
ExEMeso_D122_395	0.394602	ExEMeso
ExEMeso_D122_486	0.248397	ExEMeso
ExEMeso_D122_605	0.332405	ExEMeso
ExEMeso_D2_1067	0.401276	ExEMeso
ExEMeso_D2_3578	0.36515	ExEMeso
ExEMeso_D2_424	0.547631	ExEMeso
ExEMeso_D2_720	0.484701	ExEMeso
ExEMeso_D21_1373	0.402508	ExEMeso
ExEMeso_D21_1395	0.236665	ExEMeso
ExEMeso_D21_1397	0.886656	ExEMeso
ExEMeso_D21_1455	0.415399	ExEMeso
ExEMeso_D21_1471	0.664537	ExEMeso
ExEMeso_D21_1946	0.539489	ExEMeso
ExEMeso_D21_2177	0.260211	ExEMeso
ExEMeso_D21_2460	0.608795	ExEMeso
ExEMeso_D21_248	0.638301	ExEMeso
ExEMeso_D21_279	0.406513	ExEMeso
ExEMeso_D21_392	0.558081	ExEMeso
ExEMeso_D21_814	0.347306	ExEMeso
ExEMeso_D211_1	0.750256	ExEMeso
ExEMeso_D211_1526	0.394272	ExEMeso
ExEMeso_D211_1589	0.380976	ExEMeso
ExEMeso_D211_238	0.366048	ExEMeso
ExEMeso_D211_2460	0.800129	ExEMeso
ExEMeso_D211_3029	0.321646	ExEMeso
ExEMeso_D211_3033	0.195697	ExEMeso
ExEMeso_D211_605	0.40166	ExEMeso
ExEMeso_D212_1	0.767671	ExEMeso
ExEMeso_D212_1171	0.66497	ExEMeso
ExEMeso_D212_1526	0.288011	ExEMeso
ExEMeso_D212_1589	0.375155	ExEMeso
ExEMeso_D212_238	0.595687	ExEMeso
ExEMeso_D212_2460	0.732325	ExEMeso
ExEMeso_D212_3029	0.353388	ExEMeso
ExEMeso_D212_3033	0.299486	ExEMeso
ExEMeso_D212_605	0.758812	ExEMeso
ExEMeso_D22_1373	0.418274	ExEMeso
ExEMeso_D22_1395	0.380585	ExEMeso
ExEMeso_D22_1397	1.14819	ExEMeso
ExEMeso_D22_1455	0.556236	ExEMeso
ExEMeso_D22_1946	0.374309	ExEMeso
ExEMeso_D22_2177	0.250687	ExEMeso
ExEMeso_D22_2460	0.328656	ExEMeso
ExEMeso_D22_248	0.475402	ExEMeso
ExEMeso_D22_279	0.433997	ExEMeso
ExEMeso_D22_392	0.705972	ExEMeso
ExEMeso_D221_1171	0.723827	ExEMeso
ExEMeso_D221_2460	0.492277	ExEMeso
ExEMeso_D221_2642	0.314451	ExEMeso
ExEMeso_D221_2672	0.394032	ExEMeso
ExEMeso_D221_3033	0.194092	ExEMeso
ExEMeso_D221_605	0.417251	ExEMeso
ExEMeso_D222_1171	0.47188	ExEMeso
ExEMeso_D222_1589	0.443778	ExEMeso
ExEMeso_D222_2460	0.908251	ExEMeso
ExEMeso_D222_2642	0.247333	ExEMeso
ExEMeso_D222_3029	0.361657	ExEMeso
ExEMeso_D222_3033	0.215189	ExEMeso
ExEMeso_D222_605	0.384512	ExEMeso
ExEMeso_Mother_630	0.575772	ExEMeso
LV_D1_174	0.399714	LV
LV_D1_2516	0.201128	LV
LV_D1_254	0.44873	LV
LV_D1_3595	0.232696	LV
LV_D1_39	0.273786	LV
LV_D1_393	0.634817	LV
LV_D1_3951	0.359409	LV
LV_D1_43	0.31911	LV
LV_D1_506	0.481198	LV
LV_D1_508	0.424247	LV
LV_D1_664	0.497413	LV
LV_D1_7	0.368657	LV
LV_D1_92	0.376759	LV
LV_D1_99	0.61381	LV
LV_D11_1	0.161408	LV
LV_D11_109	0.609067	LV
LV_D11_1198	0.30637	LV
LV_D11_129	0.574439	LV
LV_D11_1629	0.440344	LV
LV_D11_199	0.233348	LV
LV_D11_2014	0.321714	LV
LV_D11_236	0.498282	LV
LV_D11_237	0.811103	LV
LV_D11_2460	0.21346	LV
LV_D11_2757	0.421843	LV
LV_D11_355	0.193436	LV
LV_D11_3591	0.291758	LV
LV_D11_3663	0.205013	LV
LV_D11_3664	0.464001	LV
LV_D11_3944	0.328018	LV
LV_D11_3945	0.325575	LV
LV_D11_3949	0.27721	LV
LV_D11_3951	0.233579	LV
LV_D11_3952	0.274194	LV
LV_D11_92	0.316544	LV
LV_D111_1	0.314733	LV
LV_D111_1183	0.126142	LV
LV_D111_1249	0.20833	LV
LV_D111_15	0.513151	LV
LV_D111_2303	0.236547	LV
LV_D111_238	0.361958	LV
LV_D111_2460	0.0665616	LV
LV_D111_319	0.180677	LV
LV_D111_3663	0.39046	LV
LV_D111_385	0.396899	LV
LV_D111_430	0.267375	LV
LV_D111_798	0.225493	LV
LV_D112_1	0.334727	LV
LV_D112_1183	0.149288	LV
LV_D112_15	0.372858	LV
LV_D112_1520	0.383016	LV
LV_D112_2303	0.204473	LV
LV_D112_238	0.343483	LV
LV_D112_2460	0.063787	LV
LV_D112_319	0.387512	LV
LV_D112_3663	0.398124	LV
LV_D112_385	0.676297	LV
LV_D112_430	0.35914	LV
LV_D112_798	0.251577	LV
LV_D12_109	0.433505	LV
LV_D12_129	0.370549	LV
LV_D12_1629	0.259491	LV
LV_D12_199	0.275147	LV
LV_D12_2014	0.25651	LV
LV_D12_2112	0.0983982	LV
LV_D12_237	0.554676	LV
LV_D12_2460	0.235954	LV
LV_D12_2757	0.142876	LV
LV_D12_3146	0.58931	LV
LV_D12_355	0.344297	LV
LV_D12_3663	0.197383	LV
LV_D12_3664	0.232409	LV
LV_D12_3943	0.245563	LV
LV_D12_3944	0.299263	LV
LV_D12_3945	0.257585	LV
LV_D12_3949	0.300617	LV
LV_D12_3951	0.338873	LV
LV_D12_3952	0.361735	LV
LV_D12_92	0.396805	LV
LV_D121_1	0.179748	LV
LV_D121_1183	0.324999	LV
LV_D121_15	0.527412	LV
LV_D121_1520	0.26969	LV
LV_D121_199	0.361555	LV
LV_D121_2303	0.22602	LV
LV_D121_236	0.379631	LV
LV_D121_238	0.454434	LV
LV_D121_2757	0.201367	LV
LV_D121_3146	0.258669	LV
LV_D121_319	0.342419	LV
LV_D121_385	0.458472	LV
LV_D121_430	0.153964	LV
LV_D121_798	0.252171	LV
LV_D122_1	0.186972	LV
LV_D122_1183	0.273531	LV
LV_D122_15	0.517252	LV
LV_D122_199	0.562384	LV
LV_D122_236	0.48875	LV
LV_D122_2757	0.212538	LV
LV_D122_3146	0.227162	LV
LV_D122_319	0.386136	LV
LV_D122_385	0.409289	LV
LV_D122_430	0.177014	LV
LV_D122_798	0.217355	LV
LV_D2_1518	0.429868	LV
LV_D2_174	0.449232	LV
LV_D2_2516	0.209197	LV
LV_D2_254	0.43643	LV
LV_D2_3595	0.302812	LV
LV_D2_393	0.489152	LV
LV_D2_3951	0.411044	LV
LV_D2_43	0.267999	LV
LV_D2_506	0.507649	LV
LV_D2_508	0.399989	LV
LV_D2_664	0.428657	LV
LV_D2_666	0.646505	LV
LV_D2_7	0.377357	LV
LV_D2_831	0.625062	LV
LV_D2_92	0.39832	LV
LV_D2_99	0.468467	LV
LV_D21_2014	0.224867	LV
LV_D21_25	0.169191	LV
LV_D21_2516	0.317913	LV
LV_D21_2757	0.256175	LV
LV_D21_2816	0.502028	LV
LV_D21_355	0.274862	LV
LV_D21_3595	0.0804971	LV
LV_D21_3663	0.321019	LV
LV_D21_3944	0.208091	LV
LV_D21_3945	0.22543	LV
LV_D21_3952	0.221609	LV
LV_D21_453	0.504285	LV
LV_D21_92	0.564851	LV
LV_D211_1183	0.220671	LV
LV_D211_199	0.281764	LV
LV_D211_2303	0.340973	LV
LV_D211_236	0.401178	LV
LV_D211_25	0.0181879	LV
LV_D211_319	0.431693	LV
LV_D211_395	0.351628	LV
LV_D211_430	0.162618	LV
LV_D211_798	0.247645	LV
LV_D212_199	0.33754	LV
LV_D212_2303	0.24181	LV
LV_D212_236	0.329711	LV
LV_D212_25	0.297677	LV
LV_D212_319	0.211044	LV
LV_D212_395	0.404765	LV
LV_D212_430	0.239126	LV
LV_D212_798	0.289196	LV
LV_D22_1198	0.23611	LV
LV_D22_2014	0.403321	LV
LV_D22_236	0.407533	LV
LV_D22_25	0.117785	LV
LV_D22_2516	0.587588	LV
LV_D22_2757	0.213133	LV
LV_D22_2816	0.492661	LV
LV_D22_355	0.193253	LV
LV_D22_3595	0.541895	LV
LV_D22_3663	0.286642	LV
LV_D22_3944	0.171193	LV
LV_D22_3945	0.262835	LV
LV_D22_3949	0.301021	LV
LV_D22_3952	0.338173	LV
LV_D22_92	0.515489	LV
LV_D221_1183	0.205153	LV
LV_D221_1249	0.526105	LV
LV_D221_1520	0.402593	LV
LV_D221_199	0.429645	LV
LV_D221_2303	0.355368	LV
LV_D221_236	0.202172	LV
LV_D221_25	0.294419	LV
LV_D221_319	0.22767	LV
LV_D221_395	0.377943	LV
LV_D221_430	0.198668	LV
LV_D221_798	0.255105	LV
LV_D222_1183	0.236384	LV
LV_D222_1249	0.270777	LV
LV_D222_15	0.352182	LV
LV_D222_199	0.28493	LV
LV_D222_2303	0.27768	LV
LV_D222_236	0.308999	LV
LV_D222_25	0.398518	LV
LV_D222_319	0.555985	LV
LV_D222_395	0.869303	LV
LV_D222_430	0.212592	LV
LV_D222_798	0.272512	LV
LV_D2221_1183	0.137464	LV
LV_D2222_1183	0.121706	LV
LV_Mother_624	0.360222	LV
LV_Mother_660	0.382365	LV
LV_Mother_671	0.539193	LV
Pericardium_D1_105	0.43872	Pericardium
Pericardium_D1_109	0.477481	Pericardium
Pericardium_D1_19	0.362877	Pericardium
Pericardium_D1_31	0.232511	Pericardium
Pericardium_D1_3578	0.411132	Pericardium
Pericardium_D11_1059	0.24601	Pericardium
Pericardium_D11_1099	0.136624	Pericardium
Pericardium_D11_1301	0.272545	Pericardium
Pericardium_D11_3276	0.264128	Pericardium
Pericardium_D11_357	0.267798	Pericardium
Pericardium_D11_453	0.240324	Pericardium
Pericardium_D11_678	0.38639	Pericardium
Pericardium_D12_1059	0.14639	Pericardium
Pericardium_D12_1099	0.18266	Pericardium
Pericardium_D12_1301	0.224165	Pericardium
Pericardium_D12_3276	0.347341	Pericardium
Pericardium_D12_357	0.328831	Pericardium
Pericardium_D12_678	0.410648	Pericardium
Pericardium_D2_105	0.450464	Pericardium
Pericardium_D2_109	0.450776	Pericardium
Pericardium_D2_19	0.282341	Pericardium
Pericardium_D2_31	0.322666	Pericardium
Pericardium_D21_1059	0.234894	Pericardium
Pericardium_D21_1099	0.228079	Pericardium
Pericardium_D21_1301	0.250733	Pericardium
Pericardium_D21_357	0.308796	Pericardium
Pericardium_D21_678	0.416699	Pericardium
Pericardium_D22_1059	0.23402	Pericardium
Pericardium_D22_1099	0.264798	Pericardium
Pericardium_D22_1301	0.27179	Pericardium
Pericardium_D22_357	0.269449	Pericardium
Pericardium_D22_3591	0.658972	Pericardium
Pericardium_D22_453	0.0894261	Pericardium
Pericardium_D22_678	0.37346	Pericardium
Pericardium_D222_3276	0.339107	Pericardium

## Sheet: Endothelium
Track_Name	Average_Speed	cells	Time_Period
Endothelial_D12_1249	0.316123	Endothelial	5_10hrs
Endothelial_D1_1397	0.832365	Endothelial	10_15hrs
Endothelial_D12_1249	0.465424	Endothelial	10_15hrs
Endothelial_D1_1397	0.546713	Endothelial	15_20hrs
Endothelial_D1_2356	0.772487	Endothelial	15_20hrs
Endothelial_D11_1397	0.371798	Endothelial	15_20hrs
Endothelial_D12_1249	0.55457	Endothelial	15_20hrs
Endothelial_D12_1397	0.594952	Endothelial	15_20hrs
Endothelial_D121_1249	0.786323	Endothelial	15_20hrs
Endothelial_D122_1249	0.837427	Endothelial	15_20hrs
Endothelial_D2_2356	0.64357	Endothelial	15_20hrs
Endothelial_Mother_1579	0.43997	Endothelial	15_20hrs
Endothelial_Mother_2356	0.632693	Endothelial	15_20hrs
Endothelial_D1_1579	0.40025	Endothelial	20_25hrs
Endothelial_D1_2356	0.693903	Endothelial	20_25hrs
Endothelial_D11_1397	0.489986	Endothelial	20_25hrs
Endothelial_D12_1397	0.419574	Endothelial	20_25hrs
Endothelial_D121_1249	0.627692	Endothelial	20_25hrs
Endothelial_D122_1249	0.879857	Endothelial	20_25hrs
Endothelial_D2_1579	0.5729	Endothelial	20_25hrs
Endothelial_D2_2356	0.83329	Endothelial	20_25hrs
Endothelial_Mother_1579	0.537975	Endothelial	20_25hrs

## Sheet: Endocardium
Track_Name	Average_Speed	cells	Time_Period
Endocardium_D1_25	0.377205	Endocardium	5_10hrs
Endocardium_D1_466	0.213393	Endocardium	5_10hrs
Endocardium_D12_1589	0.229445	Endocardium	5_10hrs
Endocardium_D2_1629	0.3433	Endocardium	5_10hrs
Endocardium_D2_466	0.271156	Endocardium	5_10hrs
Endocardium_Mother_466	0.321617	Endocardium	5_10hrs
Endocardium_D1_1946	0.63314	Endocardium	10_15hrs
Endocardium_D1_25	0.313614	Endocardium	10_15hrs
Endocardium_D1_256	0.586684	Endocardium	10_15hrs
Endocardium_D1_466	0.364535	Endocardium	10_15hrs
Endocardium_D11_25	0.427936	Endocardium	10_15hrs
Endocardium_D12_139	0.385951	Endocardium	10_15hrs
Endocardium_D12_1589	0.600395	Endocardium	10_15hrs
Endocardium_D12_25	0.451529	Endocardium	10_15hrs
Endocardium_D2_1629	0.358193	Endocardium	10_15hrs
Endocardium_D2_237	0.636826	Endocardium	10_15hrs
Endocardium_D2_256	0.937668	Endocardium	10_15hrs
Endocardium_D2_466	0.332577	Endocardium	10_15hrs
Endocardium_D211_1171	0.50048	Endocardium	10_15hrs
Endocardium_D22_1	0.4588	Endocardium	10_15hrs
Endocardium_Mother_256	0.520775	Endocardium	10_15hrs
Endocardium_Mother_657	0.733498	Endocardium	10_15hrs
Endocardium_D1_1570	0.952287	Endocardium	15_20hrs
Endocardium_D1_1946	0.33086	Endocardium	15_20hrs
Endocardium_D1_256	0.753775	Endocardium	15_20hrs
Endocardium_D1_466	0.174697	Endocardium	15_20hrs
Endocardium_D11_1946	0.506925	Endocardium	15_20hrs
Endocardium_D11_25	0.455596	Endocardium	15_20hrs
Endocardium_D11_466	0.286673	Endocardium	15_20hrs
Endocardium_D12_139	0.753725	Endocardium	15_20hrs
Endocardium_D12_1589	0.331266	Endocardium	15_20hrs
Endocardium_D12_1946	0.383413	Endocardium	15_20hrs
Endocardium_D12_25	0.776418	Endocardium	15_20hrs
Endocardium_D12_466	0.344003	Endocardium	15_20hrs
Endocardium_D121_139	1.0631	Endocardium	15_20hrs
Endocardium_D121_1589	0.288759	Endocardium	15_20hrs
Endocardium_D122_139	0.490798	Endocardium	15_20hrs
Endocardium_D122_1589	0.395636	Endocardium	15_20hrs
Endocardium_D2_1629	0.545097	Endocardium	15_20hrs
Endocardium_D2_237	0.623455	Endocardium	15_20hrs
Endocardium_D2_256	0.608098	Endocardium	15_20hrs
Endocardium_D2_466	0.227419	Endocardium	15_20hrs
Endocardium_D21_1629	0.482399	Endocardium	15_20hrs
Endocardium_D21_237	0.85185	Endocardium	15_20hrs
Endocardium_D21_256	0.777083	Endocardium	15_20hrs
Endocardium_D21_466	0.295568	Endocardium	15_20hrs
Endocardium_D211_1171	0.415467	Endocardium	15_20hrs
Endocardium_D211_15	0.441743	Endocardium	15_20hrs
Endocardium_D212_139	0.627667	Endocardium	15_20hrs
Endocardium_D22_1	0.540387	Endocardium	15_20hrs
Endocardium_D22_1629	0.418589	Endocardium	15_20hrs
Endocardium_D22_237	0.599771	Endocardium	15_20hrs
Endocardium_D22_256	0.936975	Endocardium	15_20hrs
Endocardium_D22_3318	0.583801	Endocardium	15_20hrs
Endocardium_D22_466	0.417878	Endocardium	15_20hrs
Endocardium_D221_139	0.784236	Endocardium	15_20hrs
Endocardium_D222_1523	0.54601	Endocardium	15_20hrs
Endocardium_Mother_657	0.570819	Endocardium	15_20hrs
Endocardium_D1_1570	0.704925	Endocardium	20_25hrs
Endocardium_D1_256	0.464496	Endocardium	20_25hrs
Endocardium_D1_2767	0.856588	Endocardium	20_25hrs
Endocardium_D11_1946	0.490695	Endocardium	20_25hrs
Endocardium_D11_25	0.607432	Endocardium	20_25hrs
Endocardium_D11_466	0.600155	Endocardium	20_25hrs
Endocardium_D12_1946	0.47691	Endocardium	20_25hrs
Endocardium_D12_25	0.309179	Endocardium	20_25hrs
Endocardium_D12_466	0.289687	Endocardium	20_25hrs
Endocardium_D121_139	0.660823	Endocardium	20_25hrs
Endocardium_D121_1589	0.440897	Endocardium	20_25hrs
Endocardium_D122_139	1.12345	Endocardium	20_25hrs
Endocardium_D122_1589	0.303377	Endocardium	20_25hrs
Endocardium_D21_1629	0.322923	Endocardium	20_25hrs
Endocardium_D21_237	0.703027	Endocardium	20_25hrs
Endocardium_D21_256	0.60636	Endocardium	20_25hrs
Endocardium_D21_466	0.244853	Endocardium	20_25hrs
Endocardium_D211_1171	0.343608	Endocardium	20_25hrs
Endocardium_D211_15	0.607869	Endocardium	20_25hrs
Endocardium_D212_139	0.283866	Endocardium	20_25hrs
Endocardium_D22_1	0.312609	Endocardium	20_25hrs
Endocardium_D22_1629	0.373739	Endocardium	20_25hrs
Endocardium_D22_237	0.529287	Endocardium	20_25hrs
Endocardium_D22_256	0.485207	Endocardium	20_25hrs
Endocardium_D22_3318	0.48832	Endocardium	20_25hrs
Endocardium_D22_466	0.310003	Endocardium	20_25hrs
Endocardium_D221_1	0.507059	Endocardium	20_25hrs
Endocardium_D221_139	0.49232	Endocardium	20_25hrs
Endocardium_D222_1	0.325033	Endocardium	20_25hrs
Endocardium_D222_1523	0.563708	Endocardium	20_25hrs
Endocardium_Mother_657	0.379508	Endocardium	20_25hrs
Endocardium_Mother_466	0.407289	Endocardium	0_5hrs

## Sheet: ExEm
Track_Name	Average_Speed	cells	Time_Period
ExEMeso_D1_1171	0.688211	ExEMeso	0_5hrs
ExEMeso_D1_1343	0.345559	ExEMeso	0_5hrs
ExEMeso_D1_2642	0.426981	ExEMeso	0_5hrs
ExEMeso_D1_2672	0.390326	ExEMeso	0_5hrs
ExEMeso_D1_3029	0.495282	ExEMeso	0_5hrs
ExEMeso_D1_3033	0.298188	ExEMeso	0_5hrs
ExEMeso_D1_3094	0.268577	ExEMeso	0_5hrs
ExEMeso_D1_3173	0.334758	ExEMeso	0_5hrs
ExEMeso_D1_3349	0.23541	ExEMeso	0_5hrs
ExEMeso_D1_486	0.452778	ExEMeso	0_5hrs
ExEMeso_D1_605	0.419847	ExEMeso	0_5hrs
ExEMeso_D1_867	0.47762	ExEMeso	0_5hrs
ExEMeso_D2_1343	0.654666	ExEMeso	0_5hrs
ExEMeso_D2_1589	0.31677	ExEMeso	0_5hrs
ExEMeso_D2_238	0.302277	ExEMeso	0_5hrs
ExEMeso_D2_2642	0.483616	ExEMeso	0_5hrs
ExEMeso_D2_2672	0.389029	ExEMeso	0_5hrs
ExEMeso_D2_3029	0.335381	ExEMeso	0_5hrs
ExEMeso_D2_3033	0.398185	ExEMeso	0_5hrs
ExEMeso_D2_3094	0.202866	ExEMeso	0_5hrs
ExEMeso_D2_3173	0.333502	ExEMeso	0_5hrs
ExEMeso_D2_3349	0.335502	ExEMeso	0_5hrs
ExEMeso_D2_605	0.492922	ExEMeso	0_5hrs
ExEMeso_D2_867	0.386005	ExEMeso	0_5hrs
ExEMeso_Mother_1343	0.495539	ExEMeso	0_5hrs
ExEMeso_Mother_1373	0.363667	ExEMeso	0_5hrs
ExEMeso_Mother_1455	0.388279	ExEMeso	0_5hrs
ExEMeso_Mother_1526	0.538787	ExEMeso	0_5hrs
ExEMeso_Mother_2177	0.417314	ExEMeso	0_5hrs
ExEMeso_Mother_2642	0.283516	ExEMeso	0_5hrs
ExEMeso_Mother_2672	0.36412	ExEMeso	0_5hrs
ExEMeso_Mother_3029	0.32235	ExEMeso	0_5hrs
ExEMeso_Mother_3033	0.324958	ExEMeso	0_5hrs
ExEMeso_Mother_3073	0.286438	ExEMeso	0_5hrs
ExEMeso_Mother_3080	0.368879	ExEMeso	0_5hrs
ExEMeso_Mother_3094	0.341925	ExEMeso	0_5hrs
ExEMeso_Mother_3173	0.358818	ExEMeso	0_5hrs
ExEMeso_Mother_3347	0.262013	ExEMeso	0_5hrs
ExEMeso_Mother_3349	0.307909	ExEMeso	0_5hrs
ExEMeso_Mother_605	0.28639	ExEMeso	0_5hrs
ExEMeso_Mother_867	0.257842	ExEMeso	0_5hrs
ExEMeso_D1_1171	0.422235	ExEMeso	5_10hrs
ExEMeso_D1_1343	0.354855	ExEMeso	5_10hrs
ExEMeso_D1_1373	0.522794	ExEMeso	5_10hrs
ExEMeso_D1_1391	0.669578	ExEMeso	5_10hrs
ExEMeso_D1_1526	0.393226	ExEMeso	5_10hrs
ExEMeso_D1_2177	0.342581	ExEMeso	5_10hrs
ExEMeso_D1_2642	0.25911	ExEMeso	5_10hrs
ExEMeso_D1_2672	0.205074	ExEMeso	5_10hrs
ExEMeso_D1_3029	0.303371	ExEMeso	5_10hrs
ExEMeso_D1_3033	0.246227	ExEMeso	5_10hrs
ExEMeso_D1_3073	0.491117	ExEMeso	5_10hrs
ExEMeso_D1_3080	0.346479	ExEMeso	5_10hrs
ExEMeso_D1_3094	0.302146	ExEMeso	5_10hrs
ExEMeso_D1_3173	0.330298	ExEMeso	5_10hrs
ExEMeso_D1_3318	0.283211	ExEMeso	5_10hrs
ExEMeso_D1_3347	0.317169	ExEMeso	5_10hrs
ExEMeso_D1_3349	0.252429	ExEMeso	5_10hrs
ExEMeso_D1_395	0.462178	ExEMeso	5_10hrs
ExEMeso_D1_486	0.265683	ExEMeso	5_10hrs
ExEMeso_D1_605	0.339124	ExEMeso	5_10hrs
ExEMeso_D1_867	0.287668	ExEMeso	5_10hrs
ExEMeso_D11_1171	0.394227	ExEMeso	5_10hrs
ExEMeso_D11_1589	0.377134	ExEMeso	5_10hrs
ExEMeso_D11_2672	0.229037	ExEMeso	5_10hrs
ExEMeso_D11_3029	0.0610112	ExEMeso	5_10hrs
ExEMeso_D11_3094	0.298324	ExEMeso	5_10hrs
ExEMeso_D11_3173	0.384024	ExEMeso	5_10hrs
ExEMeso_D11_486	0.167863	ExEMeso	5_10hrs
ExEMeso_D11_867	0.303972	ExEMeso	5_10hrs
ExEMeso_D12_1171	0.434759	ExEMeso	5_10hrs
ExEMeso_D12_2672	0.24013	ExEMeso	5_10hrs
ExEMeso_D12_3029	0.126549	ExEMeso	5_10hrs
ExEMeso_D12_3094	0.403669	ExEMeso	5_10hrs
ExEMeso_D12_3173	0.420634	ExEMeso	5_10hrs
ExEMeso_D12_486	0.259841	ExEMeso	5_10hrs
ExEMeso_D12_867	0.376409	ExEMeso	5_10hrs
ExEMeso_D2_1343	0.70875	ExEMeso	5_10hrs
ExEMeso_D2_1373	0.470998	ExEMeso	5_10hrs
ExEMeso_D2_1391	0.628573	ExEMeso	5_10hrs
ExEMeso_D2_1526	0.412361	ExEMeso	5_10hrs
ExEMeso_D2_1589	0.264804	ExEMeso	5_10hrs
ExEMeso_D2_2177	0.306039	ExEMeso	5_10hrs
ExEMeso_D2_238	0.292867	ExEMeso	5_10hrs
ExEMeso_D2_2460	0.3626	ExEMeso	5_10hrs
ExEMeso_D2_2642	0.223138	ExEMeso	5_10hrs
ExEMeso_D2_2672	0.242982	ExEMeso	5_10hrs
ExEMeso_D2_3029	0.257912	ExEMeso	5_10hrs
ExEMeso_D2_3033	0.273848	ExEMeso	5_10hrs
ExEMeso_D2_3073	0.418248	ExEMeso	5_10hrs
ExEMeso_D2_3080	0.477514	ExEMeso	5_10hrs
ExEMeso_D2_3094	0.300625	ExEMeso	5_10hrs
ExEMeso_D2_3173	0.409633	ExEMeso	5_10hrs
ExEMeso_D2_3347	0.338487	ExEMeso	5_10hrs
ExEMeso_D2_3349	0.236102	ExEMeso	5_10hrs
ExEMeso_D2_605	0.321642	ExEMeso	5_10hrs
ExEMeso_D2_646	0.635695	ExEMeso	5_10hrs
ExEMeso_D2_867	0.534782	ExEMeso	5_10hrs
ExEMeso_D21_1589	0.23278	ExEMeso	5_10hrs
ExEMeso_D21_238	0.274239	ExEMeso	5_10hrs
ExEMeso_D21_2672	0.328908	ExEMeso	5_10hrs
ExEMeso_D21_3029	0.276483	ExEMeso	5_10hrs
ExEMeso_D21_3033	0.41264	ExEMeso	5_10hrs
ExEMeso_D21_3094	0.547322	ExEMeso	5_10hrs
ExEMeso_D21_3349	0.268598	ExEMeso	5_10hrs
ExEMeso_D21_867	0.283196	ExEMeso	5_10hrs
ExEMeso_D22_1171	0.466588	ExEMeso	5_10hrs
ExEMeso_D22_1589	0.536765	ExEMeso	5_10hrs
ExEMeso_D22_238	0.354581	ExEMeso	5_10hrs
ExEMeso_D22_2672	0.496635	ExEMeso	5_10hrs
ExEMeso_D22_3029	0.321657	ExEMeso	5_10hrs
ExEMeso_D22_3033	0.848454	ExEMeso	5_10hrs
ExEMeso_D22_3094	0.374873	ExEMeso	5_10hrs
ExEMeso_D22_3349	0.155526	ExEMeso	5_10hrs
ExEMeso_D22_867	0.32154	ExEMeso	5_10hrs
ExEMeso_Mother_1067	0.294173	ExEMeso	5_10hrs
ExEMeso_Mother_1373	0.30913	ExEMeso	5_10hrs
ExEMeso_Mother_1391	0.429889	ExEMeso	5_10hrs
ExEMeso_Mother_1455	0.401498	ExEMeso	5_10hrs
ExEMeso_Mother_1471	0.341099	ExEMeso	5_10hrs
ExEMeso_Mother_1526	0.329188	ExEMeso	5_10hrs
ExEMeso_Mother_2177	0.195221	ExEMeso	5_10hrs
ExEMeso_Mother_248	0.491844	ExEMeso	5_10hrs
ExEMeso_Mother_279	0.356566	ExEMeso	5_10hrs
ExEMeso_Mother_3073	0.20371	ExEMeso	5_10hrs
ExEMeso_Mother_3080	0.301769	ExEMeso	5_10hrs
ExEMeso_Mother_3347	0.337022	ExEMeso	5_10hrs
ExEMeso_D1_1067	0.404944	ExEMeso	10_15hrs
ExEMeso_D1_1343	0.394312	ExEMeso	10_15hrs
ExEMeso_D1_1373	0.307364	ExEMeso	10_15hrs
ExEMeso_D1_1391	0.536419	ExEMeso	10_15hrs
ExEMeso_D1_1395	0.426131	ExEMeso	10_15hrs
ExEMeso_D1_1420	0.454222	ExEMeso	10_15hrs
ExEMeso_D1_1455	0.672836	ExEMeso	10_15hrs
ExEMeso_D1_1471	0.338576	ExEMeso	10_15hrs
ExEMeso_D1_1526	0.454841	ExEMeso	10_15hrs
ExEMeso_D1_2177	0.374499	ExEMeso	10_15hrs
ExEMeso_D1_248	0.524921	ExEMeso	10_15hrs
ExEMeso_D1_279	0.487283	ExEMeso	10_15hrs
ExEMeso_D1_2816	0.366775	ExEMeso	10_15hrs
ExEMeso_D1_3073	0.43518	ExEMeso	10_15hrs
ExEMeso_D1_3080	0.493262	ExEMeso	10_15hrs
ExEMeso_D1_3318	0.435845	ExEMeso	10_15hrs
ExEMeso_D1_3347	0.430192	ExEMeso	10_15hrs
ExEMeso_D1_392	0.428668	ExEMeso	10_15hrs
ExEMeso_D1_395	0.840368	ExEMeso	10_15hrs
ExEMeso_D1_605	0.300604	ExEMeso	10_15hrs
ExEMeso_D1_814	0.413853	ExEMeso	10_15hrs
ExEMeso_D11_1171	0.484494	ExEMeso	10_15hrs
ExEMeso_D11_1343	0.427409	ExEMeso	10_15hrs
ExEMeso_D11_1526	0.348722	ExEMeso	10_15hrs
ExEMeso_D11_1589	0.341549	ExEMeso	10_15hrs
ExEMeso_D11_2642	0.338863	ExEMeso	10_15hrs
ExEMeso_D11_2672	0.410881	ExEMeso	10_15hrs
ExEMeso_D11_3029	0.307004	ExEMeso	10_15hrs
ExEMeso_D11_3173	0.33225	ExEMeso	10_15hrs
ExEMeso_D11_395	0.713907	ExEMeso	10_15hrs
ExEMeso_D11_486	0.438838	ExEMeso	10_15hrs
ExEMeso_D11_605	0.396052	ExEMeso	10_15hrs
ExEMeso_D11_867	0.528727	ExEMeso	10_15hrs
ExEMeso_D111_1171	0.300186	ExEMeso	10_15hrs
ExEMeso_D111_867	0.455302	ExEMeso	10_15hrs
ExEMeso_D112_1171	0.480823	ExEMeso	10_15hrs
ExEMeso_D112_867	0.396253	ExEMeso	10_15hrs
ExEMeso_D12_1171	0.349657	ExEMeso	10_15hrs
ExEMeso_D12_1343	0.400255	ExEMeso	10_15hrs
ExEMeso_D12_1526	0.391987	ExEMeso	10_15hrs
ExEMeso_D12_2642	0.363308	ExEMeso	10_15hrs
ExEMeso_D12_2672	0.333167	ExEMeso	10_15hrs
ExEMeso_D12_3029	0.353152	ExEMeso	10_15hrs
ExEMeso_D12_3094	0.445754	ExEMeso	10_15hrs
ExEMeso_D12_3173	0.346925	ExEMeso	10_15hrs
ExEMeso_D12_395	0.488853	ExEMeso	10_15hrs
ExEMeso_D12_486	0.298177	ExEMeso	10_15hrs
ExEMeso_D12_605	0.360037	ExEMeso	10_15hrs
ExEMeso_D12_867	0.606601	ExEMeso	10_15hrs
ExEMeso_D121_1171	0.382331	ExEMeso	10_15hrs
ExEMeso_D121_867	0.478914	ExEMeso	10_15hrs
ExEMeso_D122_1171	0.342763	ExEMeso	10_15hrs
ExEMeso_D122_867	0.420088	ExEMeso	10_15hrs
ExEMeso_D2_1067	0.351378	ExEMeso	10_15hrs
ExEMeso_D2_1373	0.381775	ExEMeso	10_15hrs
ExEMeso_D2_1391	0.447549	ExEMeso	10_15hrs
ExEMeso_D2_1395	0.400074	ExEMeso	10_15hrs
ExEMeso_D2_1397	0.623391	ExEMeso	10_15hrs
ExEMeso_D2_1420	0.425457	ExEMeso	10_15hrs
ExEMeso_D2_1455	0.646974	ExEMeso	10_15hrs
ExEMeso_D2_1471	0.401984	ExEMeso	10_15hrs
ExEMeso_D2_1526	0.396447	ExEMeso	10_15hrs
ExEMeso_D2_1946	0.583747	ExEMeso	10_15hrs
ExEMeso_D2_2177	0.237875	ExEMeso	10_15hrs
ExEMeso_D2_2460	0.536185	ExEMeso	10_15hrs
ExEMeso_D2_248	0.599554	ExEMeso	10_15hrs
ExEMeso_D2_2642	0.0998408	ExEMeso	10_15hrs
ExEMeso_D2_279	0.540818	ExEMeso	10_15hrs
ExEMeso_D2_3073	0.755638	ExEMeso	10_15hrs
ExEMeso_D2_3080	0.638654	ExEMeso	10_15hrs
ExEMeso_D2_3347	0.331655	ExEMeso	10_15hrs
ExEMeso_D2_392	0.42905	ExEMeso	10_15hrs
ExEMeso_D2_605	0.182962	ExEMeso	10_15hrs
ExEMeso_D2_646	0.46113	ExEMeso	10_15hrs
ExEMeso_D2_814	0.275102	ExEMeso	10_15hrs
ExEMeso_D21_1	0.533438	ExEMeso	10_15hrs
ExEMeso_D21_1526	0.435086	ExEMeso	10_15hrs
ExEMeso_D21_1589	0.317642	ExEMeso	10_15hrs
ExEMeso_D21_238	0.361777	ExEMeso	10_15hrs
ExEMeso_D21_2460	0.451868	ExEMeso	10_15hrs
ExEMeso_D21_2642	0.485746	ExEMeso	10_15hrs
ExEMeso_D21_2672	0.335594	ExEMeso	10_15hrs
ExEMeso_D21_3029	0.313882	ExEMeso	10_15hrs
ExEMeso_D21_3033	0.346711	ExEMeso	10_15hrs
ExEMeso_D21_3094	0.343674	ExEMeso	10_15hrs
ExEMeso_D21_605	0.363131	ExEMeso	10_15hrs
ExEMeso_D21_646	0.282975	ExEMeso	10_15hrs
ExEMeso_D21_867	0.301046	ExEMeso	10_15hrs
ExEMeso_D212_1171	1.04185	ExEMeso	10_15hrs
ExEMeso_D22_1171	0.538442	ExEMeso	10_15hrs
ExEMeso_D22_1526	0.441842	ExEMeso	10_15hrs
ExEMeso_D22_1589	0.462725	ExEMeso	10_15hrs
ExEMeso_D22_238	0.46334	ExEMeso	10_15hrs
ExEMeso_D22_2460	0.356787	ExEMeso	10_15hrs
ExEMeso_D22_2642	0.160417	ExEMeso	10_15hrs
ExEMeso_D22_2672	0.321407	ExEMeso	10_15hrs
ExEMeso_D22_3029	0.363133	ExEMeso	10_15hrs
ExEMeso_D22_3033	0.435744	ExEMeso	10_15hrs
ExEMeso_D22_3094	0.445027	ExEMeso	10_15hrs
ExEMeso_D22_605	0.425592	ExEMeso	10_15hrs
ExEMeso_D22_646	0.347619	ExEMeso	10_15hrs
ExEMeso_D221_1171	0.841933	ExEMeso	10_15hrs
ExEMeso_D222_1171	0.743866	ExEMeso	10_15hrs
ExEMeso_Mother_1067	0.413732	ExEMeso	10_15hrs
ExEMeso_Mother_1395	0.310085	ExEMeso	10_15hrs
ExEMeso_Mother_1420	0.442637	ExEMeso	10_15hrs
ExEMeso_Mother_1471	0.200887	ExEMeso	10_15hrs
ExEMeso_Mother_279	0.464089	ExEMeso	10_15hrs
ExEMeso_Mother_3184	0.321405	ExEMeso	10_15hrs
ExEMeso_Mother_34	0.330274	ExEMeso	10_15hrs
ExEMeso_Mother_392	0.580686	ExEMeso	10_15hrs
ExEMeso_Mother_424	0.529976	ExEMeso	10_15hrs
ExEMeso_Mother_720	0.420538	ExEMeso	10_15hrs
ExEMeso_Mother_814	0.488065	ExEMeso	10_15hrs
ExEMeso_D1_1067	0.623748	ExEMeso	15_20hrs
ExEMeso_D1_1373	0.365453	ExEMeso	15_20hrs
ExEMeso_D1_1391	0.626805	ExEMeso	15_20hrs
ExEMeso_D1_1395	0.543264	ExEMeso	15_20hrs
ExEMeso_D1_1420	0.445229	ExEMeso	15_20hrs
ExEMeso_D1_2177	0.292196	ExEMeso	15_20hrs
ExEMeso_D1_248	0.4816	ExEMeso	15_20hrs
ExEMeso_D1_279	0.595724	ExEMeso	15_20hrs
ExEMeso_D1_2816	0.457482	ExEMeso	15_20hrs
ExEMeso_D1_3073	0.666337	ExEMeso	15_20hrs
ExEMeso_D1_3080	0.575322	ExEMeso	15_20hrs
ExEMeso_D1_3184	0.507965	ExEMeso	15_20hrs
ExEMeso_D1_3318	0.454966	ExEMeso	15_20hrs
ExEMeso_D1_34	0.394923	ExEMeso	15_20hrs
ExEMeso_D1_392	0.496957	ExEMeso	15_20hrs
ExEMeso_D1_424	0.682356	ExEMeso	15_20hrs
ExEMeso_D1_720	0.712877	ExEMeso	15_20hrs
ExEMeso_D1_814	0.468335	ExEMeso	15_20hrs
ExEMeso_D11_1343	0.58246	ExEMeso	15_20hrs
ExEMeso_D11_1373	0.231092	ExEMeso	15_20hrs
ExEMeso_D11_1391	0.447783	ExEMeso	15_20hrs
ExEMeso_D11_1526	0.402425	ExEMeso	15_20hrs
ExEMeso_D11_1589	0.353525	ExEMeso	15_20hrs
ExEMeso_D11_2177	0.298455	ExEMeso	15_20hrs
ExEMeso_D11_248	0.393524	ExEMeso	15_20hrs
ExEMeso_D11_2672	0.596273	ExEMeso	15_20hrs
ExEMeso_D11_279	0.572628	ExEMeso	15_20hrs
ExEMeso_D11_2816	0.697509	ExEMeso	15_20hrs
ExEMeso_D11_3029	0.407364	ExEMeso	15_20hrs
ExEMeso_D11_3173	0.677273	ExEMeso	15_20hrs
ExEMeso_D11_3318	0.509562	ExEMeso	15_20hrs
ExEMeso_D11_395	0.763104	ExEMeso	15_20hrs
ExEMeso_D11_486	0.345762	ExEMeso	15_20hrs
ExEMeso_D11_605	0.580195	ExEMeso	15_20hrs
ExEMeso_D111_1171	0.407243	ExEMeso	15_20hrs
ExEMeso_D111_1589	0.261773	ExEMeso	15_20hrs
ExEMeso_D111_2672	0.529552	ExEMeso	15_20hrs
ExEMeso_D111_3029	0.277226	ExEMeso	15_20hrs
ExEMeso_D111_3173	0.438184	ExEMeso	15_20hrs
ExEMeso_D111_395	0.796234	ExEMeso	15_20hrs
ExEMeso_D111_486	0.456886	ExEMeso	15_20hrs
ExEMeso_D111_605	0.551558	ExEMeso	15_20hrs
ExEMeso_D111_867	0.4884	ExEMeso	15_20hrs
ExEMeso_D112_1171	0.442835	ExEMeso	15_20hrs
ExEMeso_D112_1589	0.253484	ExEMeso	15_20hrs
ExEMeso_D112_2672	0.623998	ExEMeso	15_20hrs
ExEMeso_D112_3029	0.415351	ExEMeso	15_20hrs
ExEMeso_D112_3173	0.52023	ExEMeso	15_20hrs
ExEMeso_D112_395	0.727833	ExEMeso	15_20hrs
ExEMeso_D112_486	0.440084	ExEMeso	15_20hrs
ExEMeso_D112_605	0.404721	ExEMeso	15_20hrs
ExEMeso_D112_867	0.459614	ExEMeso	15_20hrs
ExEMeso_D12_1343	0.638085	ExEMeso	15_20hrs
ExEMeso_D12_1373	0.467925	ExEMeso	15_20hrs
ExEMeso_D12_1391	0.53894	ExEMeso	15_20hrs
ExEMeso_D12_1526	0.462241	ExEMeso	15_20hrs
ExEMeso_D12_2177	0.344792	ExEMeso	15_20hrs
ExEMeso_D12_248	0.314148	ExEMeso	15_20hrs
ExEMeso_D12_2642	0.276646	ExEMeso	15_20hrs
ExEMeso_D12_279	0.339195	ExEMeso	15_20hrs
ExEMeso_D12_2816	0.722175	ExEMeso	15_20hrs
ExEMeso_D12_3094	0.430526	ExEMeso	15_20hrs
ExEMeso_D12_3173	0.264744	ExEMeso	15_20hrs
ExEMeso_D12_3318	0.585518	ExEMeso	15_20hrs
ExEMeso_D12_395	0.40817	ExEMeso	15_20hrs
ExEMeso_D12_486	0.358554	ExEMeso	15_20hrs
ExEMeso_D12_605	0.444582	ExEMeso	15_20hrs
ExEMeso_D121_1171	0.525701	ExEMeso	15_20hrs
ExEMeso_D121_2642	0.402576	ExEMeso	15_20hrs
ExEMeso_D121_395	0.50218	ExEMeso	15_20hrs
ExEMeso_D121_486	0.326045	ExEMeso	15_20hrs
ExEMeso_D121_605	0.455751	ExEMeso	15_20hrs
ExEMeso_D121_867	0.457743	ExEMeso	15_20hrs
ExEMeso_D122_1171	0.485335	ExEMeso	15_20hrs
ExEMeso_D122_2642	0.34496	ExEMeso	15_20hrs
ExEMeso_D122_3094	0.585253	ExEMeso	15_20hrs
ExEMeso_D122_395	0.634902	ExEMeso	15_20hrs
ExEMeso_D122_486	0.382061	ExEMeso	15_20hrs
ExEMeso_D122_605	0.541182	ExEMeso	15_20hrs
ExEMeso_D122_867	0.446601	ExEMeso	15_20hrs
ExEMeso_D2_1067	0.445627	ExEMeso	15_20hrs
ExEMeso_D2_1373	0.370482	ExEMeso	15_20hrs
ExEMeso_D2_1395	0.472197	ExEMeso	15_20hrs
ExEMeso_D2_1397	0.744264	ExEMeso	15_20hrs
ExEMeso_D2_1420	0.569614	ExEMeso	15_20hrs
ExEMeso_D2_1455	0.623916	ExEMeso	15_20hrs
ExEMeso_D2_1471	0.539597	ExEMeso	15_20hrs
ExEMeso_D2_1946	0.519255	ExEMeso	15_20hrs
ExEMeso_D2_248	0.484835	ExEMeso	15_20hrs
ExEMeso_D2_279	0.436424	ExEMeso	15_20hrs
ExEMeso_D2_3073	0.781508	ExEMeso	15_20hrs
ExEMeso_D2_3080	0.5552	ExEMeso	15_20hrs
ExEMeso_D2_3184	0.655725	ExEMeso	15_20hrs
ExEMeso_D2_34	0.483583	ExEMeso	15_20hrs
ExEMeso_D2_3578	0.466644	ExEMeso	15_20hrs
ExEMeso_D2_392	0.456582	ExEMeso	15_20hrs
ExEMeso_D2_424	0.700187	ExEMeso	15_20hrs
ExEMeso_D2_720	0.584551	ExEMeso	15_20hrs
ExEMeso_D2_814	0.399071	ExEMeso	15_20hrs
ExEMeso_D21_1	0.653785	ExEMeso	15_20hrs
ExEMeso_D21_1373	0.316883	ExEMeso	15_20hrs
ExEMeso_D21_1391	0.597909	ExEMeso	15_20hrs
ExEMeso_D21_1395	0.526851	ExEMeso	15_20hrs
ExEMeso_D21_1397	0.72425	ExEMeso	15_20hrs
ExEMeso_D21_1455	0.774951	ExEMeso	15_20hrs
ExEMeso_D21_1471	0.6253	ExEMeso	15_20hrs
ExEMeso_D21_1526	0.500079	ExEMeso	15_20hrs
ExEMeso_D21_1589	0.276209	ExEMeso	15_20hrs
ExEMeso_D21_1946	0.395877	ExEMeso	15_20hrs
ExEMeso_D21_2177	0.39755	ExEMeso	15_20hrs
ExEMeso_D21_238	0.219815	ExEMeso	15_20hrs
ExEMeso_D21_2460	0.391604	ExEMeso	15_20hrs
ExEMeso_D21_248	0.416989	ExEMeso	15_20hrs
ExEMeso_D21_279	0.487951	ExEMeso	15_20hrs
ExEMeso_D21_3029	0.438883	ExEMeso	15_20hrs
ExEMeso_D21_3033	0.367793	ExEMeso	15_20hrs
ExEMeso_D21_3094	0.450975	ExEMeso	15_20hrs
ExEMeso_D21_605	0.474761	ExEMeso	15_20hrs
ExEMeso_D21_814	0.412924	ExEMeso	15_20hrs
ExEMeso_D211_1589	0.293175	ExEMeso	15_20hrs
ExEMeso_D211_238	0.441798	ExEMeso	15_20hrs
ExEMeso_D211_3029	0.437139	ExEMeso	15_20hrs
ExEMeso_D211_3033	0.409234	ExEMeso	15_20hrs
ExEMeso_D211_605	0.43922	ExEMeso	15_20hrs
ExEMeso_D212_1171	1.05534	ExEMeso	15_20hrs
ExEMeso_D212_1589	0.480795	ExEMeso	15_20hrs
ExEMeso_D212_238	0.407824	ExEMeso	15_20hrs
ExEMeso_D212_3029	0.554826	ExEMeso	15_20hrs
ExEMeso_D212_3033	0.417171	ExEMeso	15_20hrs
ExEMeso_D212_605	0.501104	ExEMeso	15_20hrs
ExEMeso_D22_1373	0.295159	ExEMeso	15_20hrs
ExEMeso_D22_1391	0.56748	ExEMeso	15_20hrs
ExEMeso_D22_1395	0.528392	ExEMeso	15_20hrs
ExEMeso_D22_1397	0.697264	ExEMeso	15_20hrs
ExEMeso_D22_1455	0.693981	ExEMeso	15_20hrs
ExEMeso_D22_1471	0.660343	ExEMeso	15_20hrs
ExEMeso_D22_1526	0.963397	ExEMeso	15_20hrs
ExEMeso_D22_1589	0.681831	ExEMeso	15_20hrs
ExEMeso_D22_1946	0.550389	ExEMeso	15_20hrs
ExEMeso_D22_2177	0.261535	ExEMeso	15_20hrs
ExEMeso_D22_238	0.211291	ExEMeso	15_20hrs
ExEMeso_D22_2460	0.334953	ExEMeso	15_20hrs
ExEMeso_D22_248	0.477673	ExEMeso	15_20hrs
ExEMeso_D22_2642	0.149623	ExEMeso	15_20hrs
ExEMeso_D22_2672	0.691348	ExEMeso	15_20hrs
ExEMeso_D22_279	0.272362	ExEMeso	15_20hrs
ExEMeso_D22_3029	0.344507	ExEMeso	15_20hrs
ExEMeso_D22_3033	0.366863	ExEMeso	15_20hrs
ExEMeso_D22_3094	0.575601	ExEMeso	15_20hrs
ExEMeso_D22_605	0.465651	ExEMeso	15_20hrs
ExEMeso_D22_646	0.318519	ExEMeso	15_20hrs
ExEMeso_D22_814	0.499837	ExEMeso	15_20hrs
ExEMeso_D221_1171	0.676564	ExEMeso	15_20hrs
ExEMeso_D221_1589	0.670061	ExEMeso	15_20hrs
ExEMeso_D221_238	0.374046	ExEMeso	15_20hrs
ExEMeso_D221_2642	0.42617	ExEMeso	15_20hrs
ExEMeso_D221_2672	0.449223	ExEMeso	15_20hrs
ExEMeso_D221_3029	0.423236	ExEMeso	15_20hrs
ExEMeso_D221_3033	0.624938	ExEMeso	15_20hrs
ExEMeso_D221_605	0.597081	ExEMeso	15_20hrs
ExEMeso_D222_1171	0.742596	ExEMeso	15_20hrs
ExEMeso_D222_1589	0.547383	ExEMeso	15_20hrs
ExEMeso_D222_238	0.479425	ExEMeso	15_20hrs
ExEMeso_D222_2642	0.301498	ExEMeso	15_20hrs
ExEMeso_D222_2672	0.482694	ExEMeso	15_20hrs
ExEMeso_D222_3029	0.294771	ExEMeso	15_20hrs
ExEMeso_D222_3033	0.281456	ExEMeso	15_20hrs
ExEMeso_D222_605	0.356089	ExEMeso	15_20hrs
ExEMeso_Mother_3184	0.452474	ExEMeso	15_20hrs
ExEMeso_Mother_34	0.955325	ExEMeso	15_20hrs
ExEMeso_Mother_424	0.452586	ExEMeso	15_20hrs
ExEMeso_Mother_630	0.49931	ExEMeso	15_20hrs
ExEMeso_Mother_720	0.62113	ExEMeso	15_20hrs
ExEMeso_D1_1067	0.733539	ExEMeso	20_25hrs
ExEMeso_D1_3184	0.215169	ExEMeso	20_25hrs
ExEMeso_D1_34	0.320352	ExEMeso	20_25hrs
ExEMeso_D1_424	0.484719	ExEMeso	20_25hrs
ExEMeso_D1_720	0.33748	ExEMeso	20_25hrs
ExEMeso_D1_814	0.307698	ExEMeso	20_25hrs
ExEMeso_D11_1373	0.300445	ExEMeso	20_25hrs
ExEMeso_D11_1526	0.440236	ExEMeso	20_25hrs
ExEMeso_D11_2177	0.317904	ExEMeso	20_25hrs
ExEMeso_D11_248	0.337532	ExEMeso	20_25hrs
ExEMeso_D11_279	0.45888	ExEMeso	20_25hrs
ExEMeso_D11_2816	0.71162	ExEMeso	20_25hrs
ExEMeso_D11_3318	0.52343	ExEMeso	20_25hrs
ExEMeso_D11_392	0.496581	ExEMeso	20_25hrs
ExEMeso_D11_814	0.175308	ExEMeso	20_25hrs
ExEMeso_D111_1171	0.63098	ExEMeso	20_25hrs
ExEMeso_D111_1589	0.352058	ExEMeso	20_25hrs
ExEMeso_D111_2672	0.570818	ExEMeso	20_25hrs
ExEMeso_D111_3029	0.302159	ExEMeso	20_25hrs
ExEMeso_D111_395	0.545719	ExEMeso	20_25hrs
ExEMeso_D111_486	0.388418	ExEMeso	20_25hrs
ExEMeso_D111_605	0.557052	ExEMeso	20_25hrs
ExEMeso_D112_1171	0.758078	ExEMeso	20_25hrs
ExEMeso_D112_1589	0.313076	ExEMeso	20_25hrs
ExEMeso_D112_3029	0.372067	ExEMeso	20_25hrs
ExEMeso_D112_3173	0.485375	ExEMeso	20_25hrs
ExEMeso_D112_395	0.630303	ExEMeso	20_25hrs
ExEMeso_D112_486	0.450308	ExEMeso	20_25hrs
ExEMeso_D112_605	0.497597	ExEMeso	20_25hrs
ExEMeso_D12_1373	0.224442	ExEMeso	20_25hrs
ExEMeso_D12_2177	0.340177	ExEMeso	20_25hrs
ExEMeso_D12_248	0.455675	ExEMeso	20_25hrs
ExEMeso_D12_279	0.412956	ExEMeso	20_25hrs
ExEMeso_D12_2816	0.717276	ExEMeso	20_25hrs
ExEMeso_D12_3318	0.752944	ExEMeso	20_25hrs
ExEMeso_D12_392	0.60073	ExEMeso	20_25hrs
ExEMeso_D12_814	0.440642	ExEMeso	20_25hrs
ExEMeso_D121_1171	0.589547	ExEMeso	20_25hrs
ExEMeso_D121_2642	0.272774	ExEMeso	20_25hrs
ExEMeso_D121_395	0.447832	ExEMeso	20_25hrs
ExEMeso_D121_486	0.326794	ExEMeso	20_25hrs
ExEMeso_D121_605	0.429757	ExEMeso	20_25hrs
ExEMeso_D122_1171	0.596353	ExEMeso	20_25hrs
ExEMeso_D122_2642	0.249519	ExEMeso	20_25hrs
ExEMeso_D122_395	0.394602	ExEMeso	20_25hrs
ExEMeso_D122_486	0.248397	ExEMeso	20_25hrs
ExEMeso_D122_605	0.332405	ExEMeso	20_25hrs
ExEMeso_D2_1067	0.401276	ExEMeso	20_25hrs
ExEMeso_D2_3578	0.36515	ExEMeso	20_25hrs
ExEMeso_D2_424	0.547631	ExEMeso	20_25hrs
ExEMeso_D2_720	0.484701	ExEMeso	20_25hrs
ExEMeso_D21_1373	0.402508	ExEMeso	20_25hrs
ExEMeso_D21_1395	0.236665	ExEMeso	20_25hrs
ExEMeso_D21_1397	0.886656	ExEMeso	20_25hrs
ExEMeso_D21_1455	0.415399	ExEMeso	20_25hrs
ExEMeso_D21_1471	0.664537	ExEMeso	20_25hrs
ExEMeso_D21_1946	0.539489	ExEMeso	20_25hrs
ExEMeso_D21_2177	0.260211	ExEMeso	20_25hrs
ExEMeso_D21_2460	0.608795	ExEMeso	20_25hrs
ExEMeso_D21_248	0.638301	ExEMeso	20_25hrs
ExEMeso_D21_279	0.406513	ExEMeso	20_25hrs
ExEMeso_D21_392	0.558081	ExEMeso	20_25hrs
ExEMeso_D21_814	0.347306	ExEMeso	20_25hrs
ExEMeso_D211_1	0.750256	ExEMeso	20_25hrs
ExEMeso_D211_1526	0.394272	ExEMeso	20_25hrs
ExEMeso_D211_1589	0.380976	ExEMeso	20_25hrs
ExEMeso_D211_238	0.366048	ExEMeso	20_25hrs
ExEMeso_D211_2460	0.800129	ExEMeso	20_25hrs
ExEMeso_D211_3029	0.321646	ExEMeso	20_25hrs
ExEMeso_D211_3033	0.195697	ExEMeso	20_25hrs
ExEMeso_D211_605	0.40166	ExEMeso	20_25hrs
ExEMeso_D212_1	0.767671	ExEMeso	20_25hrs
ExEMeso_D212_1171	0.66497	ExEMeso	20_25hrs
ExEMeso_D212_1526	0.288011	ExEMeso	20_25hrs
ExEMeso_D212_1589	0.375155	ExEMeso	20_25hrs
ExEMeso_D212_238	0.595687	ExEMeso	20_25hrs
ExEMeso_D212_2460	0.732325	ExEMeso	20_25hrs
ExEMeso_D212_3029	0.353388	ExEMeso	20_25hrs
ExEMeso_D212_3033	0.299486	ExEMeso	20_25hrs
ExEMeso_D212_605	0.758812	ExEMeso	20_25hrs
ExEMeso_D22_1373	0.418274	ExEMeso	20_25hrs
ExEMeso_D22_1395	0.380585	ExEMeso	20_25hrs
ExEMeso_D22_1397	1.14819	ExEMeso	20_25hrs
ExEMeso_D22_1455	0.556236	ExEMeso	20_25hrs
ExEMeso_D22_1946	0.374309	ExEMeso	20_25hrs
ExEMeso_D22_2177	0.250687	ExEMeso	20_25hrs
ExEMeso_D22_2460	0.328656	ExEMeso	20_25hrs
ExEMeso_D22_248	0.475402	ExEMeso	20_25hrs
ExEMeso_D22_279	0.433997	ExEMeso	20_25hrs
ExEMeso_D22_392	0.705972	ExEMeso	20_25hrs
ExEMeso_D221_1171	0.723827	ExEMeso	20_25hrs
ExEMeso_D221_2460	0.492277	ExEMeso	20_25hrs
ExEMeso_D221_2642	0.314451	ExEMeso	20_25hrs
ExEMeso_D221_2672	0.394032	ExEMeso	20_25hrs
ExEMeso_D221_3033	0.194092	ExEMeso	20_25hrs
ExEMeso_D221_605	0.417251	ExEMeso	20_25hrs
ExEMeso_D222_1171	0.47188	ExEMeso	20_25hrs
ExEMeso_D222_1589	0.443778	ExEMeso	20_25hrs
ExEMeso_D222_2460	0.908251	ExEMeso	20_25hrs
ExEMeso_D222_2642	0.247333	ExEMeso	20_25hrs
ExEMeso_D222_3029	0.361657	ExEMeso	20_25hrs
ExEMeso_D222_3033	0.215189	ExEMeso	20_25hrs
ExEMeso_D222_605	0.384512	ExEMeso	20_25hrs
ExEMeso_Mother_630	0.575772	ExEMeso	20_25hrs

## Sheet: LVAVC
Track_Name	Average_Speed	cells	Time_Period
LV_D1_1183	0.413519	LV	0_5hrs
LV_D1_15	0.509598	LV	0_5hrs
LV_D1_199	0.387437	LV	0_5hrs
LV_D1_385	0.641394	LV	0_5hrs
LV_D1_430	0.35877	LV	0_5hrs
LV_D1_798	0.291648	LV	0_5hrs
LV_D2_199	0.275441	LV	0_5hrs
LV_D2_2303	0.522679	LV	0_5hrs
LV_D2_430	0.346785	LV	0_5hrs
LV_D2_798	0.40032	LV	0_5hrs
LV_Mother_199	0.567607	LV	0_5hrs
LV_Mother_2014	0.370063	LV	0_5hrs
LV_Mother_236	0.522026	LV	0_5hrs
LV_Mother_2757	0.430437	LV	0_5hrs
LV_Mother_319	0.645426	LV	0_5hrs
LV_Mother_3663	0.447341	LV	0_5hrs
LV_Mother_3944	0.42597	LV	0_5hrs
LV_Mother_3945	0.364426	LV	0_5hrs
LV_Mother_3952	0.421018	LV	0_5hrs
LV_Mother_430	0.33679	LV	0_5hrs
LV_Mother_798	0.466417	LV	0_5hrs
LV_Mother_99	0.6553	LV	0_5hrs
LV_D1_1	0.486603	LV	5_10hrs
LV_D1_1183	0.318222	LV	5_10hrs
LV_D1_129	0.618007	LV	5_10hrs
LV_D1_15	0.390552	LV	5_10hrs
LV_D1_1629	0.245429	LV	5_10hrs
LV_D1_199	0.272839	LV	5_10hrs
LV_D1_2014	0.324906	LV	5_10hrs
LV_D1_236	0.372836	LV	5_10hrs
LV_D1_2460	0.362121	LV	5_10hrs
LV_D1_2757	0.340927	LV	5_10hrs
LV_D1_319	0.336016	LV	5_10hrs
LV_D1_3663	0.239121	LV	5_10hrs
LV_D1_385	0.457753	LV	5_10hrs
LV_D1_3944	0.346362	LV	5_10hrs
LV_D1_3949	0.325095	LV	5_10hrs
LV_D1_430	0.300934	LV	5_10hrs
LV_D1_798	0.400139	LV	5_10hrs
LV_D11_1183	0.33979	LV	5_10hrs
LV_D11_238	0.272203	LV	5_10hrs
LV_D11_430	0.35256	LV	5_10hrs
LV_D12_1183	0.240809	LV	5_10hrs
LV_D12_430	0.24491	LV	5_10hrs
LV_D2_199	0.258668	LV	5_10hrs
LV_D2_2014	0.336755	LV	5_10hrs
LV_D2_2303	0.337411	LV	5_10hrs
LV_D2_236	0.346587	LV	5_10hrs
LV_D2_25	0.41906	LV	5_10hrs
LV_D2_2757	0.356067	LV	5_10hrs
LV_D2_319	0.431109	LV	5_10hrs
LV_D2_3663	0.317354	LV	5_10hrs
LV_D2_3944	0.407467	LV	5_10hrs
LV_D2_395	0.350342	LV	5_10hrs
LV_D2_430	0.275598	LV	5_10hrs
LV_D2_798	0.346043	LV	5_10hrs
LV_D21_2303	0.487575	LV	5_10hrs
LV_D21_430	0.259421	LV	5_10hrs
LV_D22_1183	0.33322	LV	5_10hrs
LV_D22_2303	0.492534	LV	5_10hrs
LV_D22_430	0.377634	LV	5_10hrs
LV_Mother_2014	0.203497	LV	5_10hrs
LV_Mother_236	0.436865	LV	5_10hrs
LV_Mother_2757	0.360815	LV	5_10hrs
LV_Mother_355	0.317181	LV	5_10hrs
LV_Mother_3663	0.294585	LV	5_10hrs
LV_Mother_3944	0.398705	LV	5_10hrs
LV_Mother_3945	0.433214	LV	5_10hrs
LV_Mother_3951	0.419816	LV	5_10hrs
LV_Mother_3952	0.320885	LV	5_10hrs
LV_Mother_92	0.614424	LV	5_10hrs
LV_Mother_99	0.618338	LV	5_10hrs
LV_D1_1	0.293775	LV	10_15hrs
LV_D1_109	0.321408	LV	10_15hrs
LV_D1_129	0.400684	LV	10_15hrs
LV_D1_15	0.550208	LV	10_15hrs
LV_D1_1629	0.361749	LV	10_15hrs
LV_D1_174	0.573402	LV	10_15hrs
LV_D1_199	0.309072	LV	10_15hrs
LV_D1_2014	0.441436	LV	10_15hrs
LV_D1_236	0.54353	LV	10_15hrs
LV_D1_237	0.566355	LV	10_15hrs
LV_D1_2460	0.31744	LV	10_15hrs
LV_D1_2516	0.53083	LV	10_15hrs
LV_D1_2757	0.393848	LV	10_15hrs
LV_D1_319	0.362428	LV	10_15hrs
LV_D1_355	0.366955	LV	10_15hrs
LV_D1_3595	0.805652	LV	10_15hrs
LV_D1_3663	0.43245	LV	10_15hrs
LV_D1_3664	0.625753	LV	10_15hrs
LV_D1_385	0.389533	LV	10_15hrs
LV_D1_39	0.413839	LV	10_15hrs
LV_D1_393	0.580978	LV	10_15hrs
LV_D1_3944	0.477933	LV	10_15hrs
LV_D1_3945	0.26596	LV	10_15hrs
LV_D1_3949	0.389059	LV	10_15hrs
LV_D1_3951	0.449956	LV	10_15hrs
LV_D1_3952	0.37052	LV	10_15hrs
LV_D1_506	0.48725	LV	10_15hrs
LV_D1_508	0.433804	LV	10_15hrs
LV_D1_798	0.447468	LV	10_15hrs
LV_D1_92	0.758641	LV	10_15hrs
LV_D11_1	0.411601	LV	10_15hrs
LV_D11_1183	0.388054	LV	10_15hrs
LV_D11_1198	0.591215	LV	10_15hrs
LV_D11_129	0.332232	LV	10_15hrs
LV_D11_15	0.371808	LV	10_15hrs
LV_D11_199	0.344939	LV	10_15hrs
LV_D11_2014	0.426654	LV	10_15hrs
LV_D11_2303	0.439367	LV	10_15hrs
LV_D11_236	0.363957	LV	10_15hrs
LV_D11_238	0.307381	LV	10_15hrs
LV_D11_2460	0.514763	LV	10_15hrs
LV_D11_2757	0.51107	LV	10_15hrs
LV_D11_319	0.380291	LV	10_15hrs
LV_D11_3663	0.40007	LV	10_15hrs
LV_D11_385	0.394158	LV	10_15hrs
LV_D11_430	0.382579	LV	10_15hrs
LV_D11_798	0.331459	LV	10_15hrs
LV_D111_238	0.31039	LV	10_15hrs
LV_D112_1520	0.589464	LV	10_15hrs
LV_D112_238	0.356312	LV	10_15hrs
LV_D12_1	0.449204	LV	10_15hrs
LV_D12_1183	0.34159	LV	10_15hrs
LV_D12_129	1.1729	LV	10_15hrs
LV_D12_15	0.345928	LV	10_15hrs
LV_D12_199	0.314179	LV	10_15hrs
LV_D12_2014	0.401772	LV	10_15hrs
LV_D12_2112	0.193505	LV	10_15hrs
LV_D12_236	0.384478	LV	10_15hrs
LV_D12_2460	0.368769	LV	10_15hrs
LV_D12_2757	0.473097	LV	10_15hrs
LV_D12_3146	0.697671	LV	10_15hrs
LV_D12_319	0.348605	LV	10_15hrs
LV_D12_3663	0.384191	LV	10_15hrs
LV_D12_385	0.426443	LV	10_15hrs
LV_D12_430	0.364133	LV	10_15hrs
LV_D12_798	0.391384	LV	10_15hrs
LV_D121_1520	0.363089	LV	10_15hrs
LV_D121_238	0.0263432	LV	10_15hrs
LV_D2_174	0.705557	LV	10_15hrs
LV_D2_199	0.144832	LV	10_15hrs
LV_D2_2014	0.484903	LV	10_15hrs
LV_D2_236	0.37608	LV	10_15hrs
LV_D2_25	0.23528	LV	10_15hrs
LV_D2_2516	0.591559	LV	10_15hrs
LV_D2_2757	0.424542	LV	10_15hrs
LV_D2_2816	0.460559	LV	10_15hrs
LV_D2_319	0.430034	LV	10_15hrs
LV_D2_355	0.258467	LV	10_15hrs
LV_D2_3595	0.541456	LV	10_15hrs
LV_D2_3663	0.403874	LV	10_15hrs
LV_D2_393	0.587159	LV	10_15hrs
LV_D2_3944	0.362406	LV	10_15hrs
LV_D2_3945	0.333298	LV	10_15hrs
LV_D2_395	0.28055	LV	10_15hrs
LV_D2_3951	0.37144	LV	10_15hrs
LV_D2_3952	0.3948	LV	10_15hrs
LV_D2_506	0.920581	LV	10_15hrs
LV_D2_508	0.589202	LV	10_15hrs
LV_D2_798	0.215911	LV	10_15hrs
LV_D2_831	0.490764	LV	10_15hrs
LV_D2_92	0.609801	LV	10_15hrs
LV_D21_199	0.323207	LV	10_15hrs
LV_D21_2014	0.451285	LV	10_15hrs
LV_D21_2303	0.356571	LV	10_15hrs
LV_D21_236	0.365131	LV	10_15hrs
LV_D21_25	0.371554	LV	10_15hrs
LV_D21_2757	0.295104	LV	10_15hrs
LV_D21_319	0.39343	LV	10_15hrs
LV_D21_3663	0.579121	LV	10_15hrs
LV_D21_395	0.385516	LV	10_15hrs
LV_D21_430	0.314998	LV	10_15hrs
LV_D21_453	0.343723	LV	10_15hrs
LV_D21_798	0.427937	LV	10_15hrs
LV_D22_1183	0.363171	LV	10_15hrs
LV_D22_1249	0.502929	LV	10_15hrs
LV_D22_199	0.35256	LV	10_15hrs
LV_D22_2014	0.316213	LV	10_15hrs
LV_D22_2303	0.416216	LV	10_15hrs
LV_D22_236	0.373638	LV	10_15hrs
LV_D22_25	0.380965	LV	10_15hrs
LV_D22_2757	0.288141	LV	10_15hrs
LV_D22_319	0.413464	LV	10_15hrs
LV_D22_3663	0.797936	LV	10_15hrs
LV_D22_395	0.381533	LV	10_15hrs
LV_D22_430	0.317314	LV	10_15hrs
LV_D22_798	0.30862	LV	10_15hrs
LV_D221_1520	0.323241	LV	10_15hrs
LV_Mother_174	0.631414	LV	10_15hrs
LV_Mother_2516	0.56553	LV	10_15hrs
LV_Mother_254	0.499906	LV	10_15hrs
LV_Mother_355	0.36459	LV	10_15hrs
LV_Mother_3595	0.340744	LV	10_15hrs
LV_Mother_393	0.553161	LV	10_15hrs
LV_Mother_3945	0.305679	LV	10_15hrs
LV_Mother_3951	0.347737	LV	10_15hrs
LV_Mother_3952	0.480871	LV	10_15hrs
LV_Mother_43	0.340585	LV	10_15hrs
LV_Mother_506	0.442608	LV	10_15hrs
LV_Mother_508	0.494522	LV	10_15hrs
LV_Mother_624	0.301192	LV	10_15hrs
LV_Mother_660	0.405198	LV	10_15hrs
LV_Mother_664	0.500097	LV	10_15hrs
LV_Mother_671	0.563942	LV	10_15hrs
LV_Mother_7	0.266123	LV	10_15hrs
LV_Mother_92	0.501103	LV	10_15hrs
LV_Mother_99	0.467819	LV	10_15hrs
LV_D1_109	0.406234	LV	15_20hrs
LV_D1_1629	0.207508	LV	15_20hrs
LV_D1_174	0.470881	LV	15_20hrs
LV_D1_237	0.59261	LV	15_20hrs
LV_D1_2516	0.352333	LV	15_20hrs
LV_D1_254	0.5024	LV	15_20hrs
LV_D1_355	0.361704	LV	15_20hrs
LV_D1_3595	0.352867	LV	15_20hrs
LV_D1_3664	0.346277	LV	15_20hrs
LV_D1_39	0.466657	LV	15_20hrs
LV_D1_393	0.457674	LV	15_20hrs
LV_D1_3944	1.17191	LV	15_20hrs
LV_D1_3945	0.290245	LV	15_20hrs
LV_D1_3949	0.333925	LV	15_20hrs
LV_D1_3951	0.299732	LV	15_20hrs
LV_D1_3952	0.388353	LV	15_20hrs
LV_D1_43	0.450319	LV	15_20hrs
LV_D1_506	0.496855	LV	15_20hrs
LV_D1_508	0.522552	LV	15_20hrs
LV_D1_664	0.518941	LV	15_20hrs
LV_D1_7	0.350619	LV	15_20hrs
LV_D1_92	0.70052	LV	15_20hrs
LV_D1_99	0.596458	LV	15_20hrs
LV_D11_1	0.388379	LV	15_20hrs
LV_D11_1183	0.249882	LV	15_20hrs
LV_D11_1198	0.369052	LV	15_20hrs
LV_D11_129	0.354023	LV	15_20hrs
LV_D11_15	0.443051	LV	15_20hrs
LV_D11_1629	0.413559	LV	15_20hrs
LV_D11_199	0.270025	LV	15_20hrs
LV_D11_2014	0.364611	LV	15_20hrs
LV_D11_2303	0.521672	LV	15_20hrs
LV_D11_236	0.475417	LV	15_20hrs
LV_D11_237	0.667672	LV	15_20hrs
LV_D11_2460	0.320926	LV	15_20hrs
LV_D11_2757	0.309955	LV	15_20hrs
LV_D11_319	0.487296	LV	15_20hrs
LV_D11_3591	0.300286	LV	15_20hrs
LV_D11_3663	0.287873	LV	15_20hrs
LV_D11_3664	0.556656	LV	15_20hrs
LV_D11_385	0.452831	LV	15_20hrs
LV_D11_3944	0.338091	LV	15_20hrs
LV_D11_3949	0.339694	LV	15_20hrs
LV_D11_3952	0.113615	LV	15_20hrs
LV_D11_430	0.373161	LV	15_20hrs
LV_D11_798	0.237489	LV	15_20hrs
LV_D111_1183	0.32182	LV	15_20hrs
LV_D111_1249	0.555923	LV	15_20hrs
LV_D111_15	0.518153	LV	15_20hrs
LV_D111_2303	0.237983	LV	15_20hrs
LV_D111_238	0.425272	LV	15_20hrs
LV_D111_319	0.944308	LV	15_20hrs
LV_D111_385	0.472974	LV	15_20hrs
LV_D111_430	0.347029	LV	15_20hrs
LV_D111_798	0.326565	LV	15_20hrs
LV_D112_1183	0.366585	LV	15_20hrs
LV_D112_15	0.560909	LV	15_20hrs
LV_D112_1520	0.460932	LV	15_20hrs
LV_D112_2303	0.335926	LV	15_20hrs
LV_D112_238	0.248517	LV	15_20hrs
LV_D112_319	0.90396	LV	15_20hrs
LV_D112_385	0.576799	LV	15_20hrs
LV_D112_430	0.291649	LV	15_20hrs
LV_D112_798	0.333108	LV	15_20hrs
LV_D12_1	0.328081	LV	15_20hrs
LV_D12_1183	0.38932	LV	15_20hrs
LV_D12_129	0.386091	LV	15_20hrs
LV_D12_15	0.435213	LV	15_20hrs
LV_D12_1629	0.389013	LV	15_20hrs
LV_D12_199	0.336432	LV	15_20hrs
LV_D12_2014	0.394598	LV	15_20hrs
LV_D12_2112	0.245558	LV	15_20hrs
LV_D12_236	0.447672	LV	15_20hrs
LV_D12_237	0.684991	LV	15_20hrs
LV_D12_2460	0.256881	LV	15_20hrs
LV_D12_2757	0.345671	LV	15_20hrs
LV_D12_3146	0.366735	LV	15_20hrs
LV_D12_319	0.346513	LV	15_20hrs
LV_D12_3663	0.313174	LV	15_20hrs
LV_D12_3664	0.461385	LV	15_20hrs
LV_D12_385	0.532422	LV	15_20hrs
LV_D12_3943	0.301647	LV	15_20hrs
LV_D12_3944	0.481211	LV	15_20hrs
LV_D12_3949	0.342073	LV	15_20hrs
LV_D12_3952	0.180174	LV	15_20hrs
LV_D12_430	0.319807	LV	15_20hrs
LV_D12_798	0.303819	LV	15_20hrs
LV_D121_1	0.34682	LV	15_20hrs
LV_D121_1183	0.299906	LV	15_20hrs
LV_D121_15	0.503498	LV	15_20hrs
LV_D121_1520	0.445119	LV	15_20hrs
LV_D121_2303	0.304236	LV	15_20hrs
LV_D121_236	0.43254	LV	15_20hrs
LV_D121_238	0.376861	LV	15_20hrs
LV_D121_319	0.493116	LV	15_20hrs
LV_D121_385	0.444033	LV	15_20hrs
LV_D121_430	0.353439	LV	15_20hrs
LV_D121_798	0.284294	LV	15_20hrs
LV_D122_1	0.332911	LV	15_20hrs
LV_D122_1183	0.281999	LV	15_20hrs
LV_D122_15	0.639776	LV	15_20hrs
LV_D122_236	0.31983	LV	15_20hrs
LV_D122_319	0.449824	LV	15_20hrs
LV_D122_385	0.496667	LV	15_20hrs
LV_D122_430	0.436666	LV	15_20hrs
LV_D122_798	0.30464	LV	15_20hrs
LV_D2_1518	0.448867	LV	15_20hrs
LV_D2_174	0.428501	LV	15_20hrs
LV_D2_2516	0.285814	LV	15_20hrs
LV_D2_254	0.41812	LV	15_20hrs
LV_D2_2816	0.361037	LV	15_20hrs
LV_D2_355	0.351794	LV	15_20hrs
LV_D2_3595	0.35894	LV	15_20hrs
LV_D2_393	0.483571	LV	15_20hrs
LV_D2_3944	0.300317	LV	15_20hrs
LV_D2_3945	0.307982	LV	15_20hrs
LV_D2_3951	0.2099	LV	15_20hrs
LV_D2_3952	0.341606	LV	15_20hrs
LV_D2_43	0.356659	LV	15_20hrs
LV_D2_506	0.542113	LV	15_20hrs
LV_D2_508	0.502212	LV	15_20hrs
LV_D2_664	0.483202	LV	15_20hrs
LV_D2_7	0.409757	LV	15_20hrs
LV_D2_831	0.452818	LV	15_20hrs
LV_D2_92	0.488661	LV	15_20hrs
LV_D2_99	0.747994	LV	15_20hrs
LV_D21_199	0.285109	LV	15_20hrs
LV_D21_2014	0.386503	LV	15_20hrs
LV_D21_2303	0.226336	LV	15_20hrs
LV_D21_236	0.463949	LV	15_20hrs
LV_D21_25	0.315155	LV	15_20hrs
LV_D21_2757	0.376173	LV	15_20hrs
LV_D21_2816	0.40387	LV	15_20hrs
LV_D21_319	0.537181	LV	15_20hrs
LV_D21_3663	0.336333	LV	15_20hrs
LV_D21_3944	0.342897	LV	15_20hrs
LV_D21_3945	0.195218	LV	15_20hrs
LV_D21_395	0.575598	LV	15_20hrs
LV_D21_3952	0.330759	LV	15_20hrs
LV_D21_453	0.466188	LV	15_20hrs
LV_D21_798	0.449571	LV	15_20hrs
LV_D211_1183	0.367386	LV	15_20hrs
LV_D211_199	0.428204	LV	15_20hrs
LV_D211_2303	0.402459	LV	15_20hrs
LV_D211_236	0.452288	LV	15_20hrs
LV_D211_319	0.493886	LV	15_20hrs
LV_D211_395	0.542451	LV	15_20hrs
LV_D211_430	0.248184	LV	15_20hrs
LV_D211_798	0.314783	LV	15_20hrs
LV_D212_199	0.397596	LV	15_20hrs
LV_D212_2303	0.438906	LV	15_20hrs
LV_D212_236	0.470459	LV	15_20hrs
LV_D212_319	0.546854	LV	15_20hrs
LV_D212_395	0.393605	LV	15_20hrs
LV_D212_430	0.272783	LV	15_20hrs
LV_D212_798	0.295827	LV	15_20hrs
LV_D22_1183	0.427683	LV	15_20hrs
LV_D22_1198	0.391366	LV	15_20hrs
LV_D22_1249	0.448838	LV	15_20hrs
LV_D22_199	0.239166	LV	15_20hrs
LV_D22_2014	0.363053	LV	15_20hrs
LV_D22_2303	0.502265	LV	15_20hrs
LV_D22_236	0.380815	LV	15_20hrs
LV_D22_25	0.375035	LV	15_20hrs
LV_D22_2757	0.357136	LV	15_20hrs
LV_D22_2816	0.302731	LV	15_20hrs
LV_D22_319	0.406693	LV	15_20hrs
LV_D22_3663	0.329816	LV	15_20hrs
LV_D22_3944	0.406602	LV	15_20hrs
LV_D22_3945	0.29184	LV	15_20hrs
LV_D22_3949	0.490743	LV	15_20hrs
LV_D22_395	0.455472	LV	15_20hrs
LV_D22_3952	0.302828	LV	15_20hrs
LV_D22_430	0.0950598	LV	15_20hrs
LV_D22_798	0.271932	LV	15_20hrs
LV_D221_1183	0.437018	LV	15_20hrs
LV_D221_1249	0.509866	LV	15_20hrs
LV_D221_1520	0.388656	LV	15_20hrs
LV_D221_199	0.637505	LV	15_20hrs
LV_D221_2303	0.325325	LV	15_20hrs
LV_D221_319	0.46005	LV	15_20hrs
LV_D221_395	0.412886	LV	15_20hrs
LV_D221_430	0.320326	LV	15_20hrs
LV_D221_798	0.322842	LV	15_20hrs
LV_D222_1183	0.343385	LV	15_20hrs
LV_D222_1249	0.406075	LV	15_20hrs
LV_D222_15	0.521533	LV	15_20hrs
LV_D222_199	0.280613	LV	15_20hrs
LV_D222_2303	0.264782	LV	15_20hrs
LV_D222_319	0.483649	LV	15_20hrs
LV_D222_395	0.433251	LV	15_20hrs
LV_D222_430	0.273987	LV	15_20hrs
LV_D222_798	0.451273	LV	15_20hrs
LV_Mother_254	0.7589	LV	15_20hrs
LV_Mother_43	0.320891	LV	15_20hrs
LV_Mother_624	0.492611	LV	15_20hrs
LV_Mother_660	0.424287	LV	15_20hrs
LV_Mother_671	0.483031	LV	15_20hrs
LV_Mother_7	0.31535	LV	15_20hrs
LV_Mother_99	0.540572	LV	15_20hrs
LV_D1_174	0.399714	LV	20_25hrs
LV_D1_2516	0.201128	LV	20_25hrs
LV_D1_254	0.44873	LV	20_25hrs
LV_D1_3595	0.232696	LV	20_25hrs
LV_D1_39	0.273786	LV	20_25hrs
LV_D1_393	0.634817	LV	20_25hrs
LV_D1_3951	0.359409	LV	20_25hrs
LV_D1_43	0.31911	LV	20_25hrs
LV_D1_506	0.481198	LV	20_25hrs
LV_D1_508	0.424247	LV	20_25hrs
LV_D1_664	0.497413	LV	20_25hrs
LV_D1_7	0.368657	LV	20_25hrs
LV_D1_92	0.376759	LV	20_25hrs
LV_D1_99	0.61381	LV	20_25hrs
LV_D11_1	0.161408	LV	20_25hrs
LV_D11_109	0.609067	LV	20_25hrs
LV_D11_1198	0.30637	LV	20_25hrs
LV_D11_129	0.574439	LV	20_25hrs
LV_D11_1629	0.440344	LV	20_25hrs
LV_D11_199	0.233348	LV	20_25hrs
LV_D11_2014	0.321714	LV	20_25hrs
LV_D11_236	0.498282	LV	20_25hrs
LV_D11_237	0.811103	LV	20_25hrs
LV_D11_2460	0.21346	LV	20_25hrs
LV_D11_2757	0.421843	LV	20_25hrs
LV_D11_355	0.193436	LV	20_25hrs
LV_D11_3591	0.291758	LV	20_25hrs
LV_D11_3663	0.205013	LV	20_25hrs
LV_D11_3664	0.464001	LV	20_25hrs
LV_D11_3944	0.328018	LV	20_25hrs
LV_D11_3945	0.325575	LV	20_25hrs
LV_D11_3949	0.27721	LV	20_25hrs
LV_D11_3951	0.233579	LV	20_25hrs
LV_D11_3952	0.274194	LV	20_25hrs
LV_D11_92	0.316544	LV	20_25hrs
LV_D111_1	0.314733	LV	20_25hrs
LV_D111_1183	0.126142	LV	20_25hrs
LV_D111_1249	0.20833	LV	20_25hrs
LV_D111_15	0.513151	LV	20_25hrs
LV_D111_2303	0.236547	LV	20_25hrs
LV_D111_238	0.361958	LV	20_25hrs
LV_D111_2460	0.0665616	LV	20_25hrs
LV_D111_319	0.180677	LV	20_25hrs
LV_D111_3663	0.39046	LV	20_25hrs
LV_D111_385	0.396899	LV	20_25hrs
LV_D111_430	0.267375	LV	20_25hrs
LV_D111_798	0.225493	LV	20_25hrs
LV_D112_1	0.334727	LV	20_25hrs
LV_D112_1183	0.149288	LV	20_25hrs
LV_D112_15	0.372858	LV	20_25hrs
LV_D112_1520	0.383016	LV	20_25hrs
LV_D112_2303	0.204473	LV	20_25hrs
LV_D112_238	0.343483	LV	20_25hrs
LV_D112_2460	0.063787	LV	20_25hrs
LV_D112_319	0.387512	LV	20_25hrs
LV_D112_3663	0.398124	LV	20_25hrs
LV_D112_385	0.676297	LV	20_25hrs
LV_D112_430	0.35914	LV	20_25hrs
LV_D112_798	0.251577	LV	20_25hrs
LV_D12_109	0.433505	LV	20_25hrs
LV_D12_129	0.370549	LV	20_25hrs
LV_D12_1629	0.259491	LV	20_25hrs
LV_D12_199	0.275147	LV	20_25hrs
LV_D12_2014	0.25651	LV	20_25hrs
LV_D12_2112	0.0983982	LV	20_25hrs
LV_D12_237	0.554676	LV	20_25hrs
LV_D12_2460	0.235954	LV	20_25hrs
LV_D12_2757	0.142876	LV	20_25hrs
LV_D12_3146	0.58931	LV	20_25hrs
LV_D12_355	0.344297	LV	20_25hrs
LV_D12_3663	0.197383	LV	20_25hrs
LV_D12_3664	0.232409	LV	20_25hrs
LV_D12_3943	0.245563	LV	20_25hrs
LV_D12_3944	0.299263	LV	20_25hrs
LV_D12_3945	0.257585	LV	20_25hrs
LV_D12_3949	0.300617	LV	20_25hrs
LV_D12_3951	0.338873	LV	20_25hrs
LV_D12_3952	0.361735	LV	20_25hrs
LV_D12_92	0.396805	LV	20_25hrs
LV_D121_1	0.179748	LV	20_25hrs
LV_D121_1183	0.324999	LV	20_25hrs
LV_D121_15	0.527412	LV	20_25hrs
LV_D121_1520	0.26969	LV	20_25hrs
LV_D121_199	0.361555	LV	20_25hrs
LV_D121_2303	0.22602	LV	20_25hrs
LV_D121_236	0.379631	LV	20_25hrs
LV_D121_238	0.454434	LV	20_25hrs
LV_D121_2757	0.201367	LV	20_25hrs
LV_D121_3146	0.258669	LV	20_25hrs
LV_D121_319	0.342419	LV	20_25hrs
LV_D121_385	0.458472	LV	20_25hrs
LV_D121_430	0.153964	LV	20_25hrs
LV_D121_798	0.252171	LV	20_25hrs
LV_D122_1	0.186972	LV	20_25hrs
LV_D122_1183	0.273531	LV	20_25hrs
LV_D122_15	0.517252	LV	20_25hrs
LV_D122_199	0.562384	LV	20_25hrs
LV_D122_236	0.48875	LV	20_25hrs
LV_D122_2757	0.212538	LV	20_25hrs
LV_D122_3146	0.227162	LV	20_25hrs
LV_D122_319	0.386136	LV	20_25hrs
LV_D122_385	0.409289	LV	20_25hrs
LV_D122_430	0.177014	LV	20_25hrs
LV_D122_798	0.217355	LV	20_25hrs
LV_D2_1518	0.429868	LV	20_25hrs
LV_D2_174	0.449232	LV	20_25hrs
LV_D2_2516	0.209197	LV	20_25hrs
LV_D2_254	0.43643	LV	20_25hrs
LV_D2_3595	0.302812	LV	20_25hrs
LV_D2_393	0.489152	LV	20_25hrs
LV_D2_3951	0.411044	LV	20_25hrs
LV_D2_43	0.267999	LV	20_25hrs
LV_D2_506	0.507649	LV	20_25hrs
LV_D2_508	0.399989	LV	20_25hrs
LV_D2_664	0.428657	LV	20_25hrs
LV_D2_666	0.646505	LV	20_25hrs
LV_D2_7	0.377357	LV	20_25hrs
LV_D2_831	0.625062	LV	20_25hrs
LV_D2_92	0.39832	LV	20_25hrs
LV_D2_99	0.468467	LV	20_25hrs
LV_D21_2014	0.224867	LV	20_25hrs
LV_D21_25	0.169191	LV	20_25hrs
LV_D21_2516	0.317913	LV	20_25hrs
LV_D21_2757	0.256175	LV	20_25hrs
LV_D21_2816	0.502028	LV	20_25hrs
LV_D21_355	0.274862	LV	20_25hrs
LV_D21_3595	0.0804971	LV	20_25hrs
LV_D21_3663	0.321019	LV	20_25hrs
LV_D21_3944	0.208091	LV	20_25hrs
LV_D21_3945	0.22543	LV	20_25hrs
LV_D21_3952	0.221609	LV	20_25hrs
LV_D21_453	0.504285	LV	20_25hrs
LV_D21_92	0.564851	LV	20_25hrs
LV_D211_1183	0.220671	LV	20_25hrs
LV_D211_199	0.281764	LV	20_25hrs
LV_D211_2303	0.340973	LV	20_25hrs
LV_D211_236	0.401178	LV	20_25hrs
LV_D211_25	0.0181879	LV	20_25hrs
LV_D211_319	0.431693	LV	20_25hrs
LV_D211_395	0.351628	LV	20_25hrs
LV_D211_430	0.162618	LV	20_25hrs
LV_D211_798	0.247645	LV	20_25hrs
LV_D212_199	0.33754	LV	20_25hrs
LV_D212_2303	0.24181	LV	20_25hrs
LV_D212_236	0.329711	LV	20_25hrs
LV_D212_25	0.297677	LV	20_25hrs
LV_D212_319	0.211044	LV	20_25hrs
LV_D212_395	0.404765	LV	20_25hrs
LV_D212_430	0.239126	LV	20_25hrs
LV_D212_798	0.289196	LV	20_25hrs
LV_D22_1198	0.23611	LV	20_25hrs
LV_D22_2014	0.403321	LV	20_25hrs
LV_D22_236	0.407533	LV	20_25hrs
LV_D22_25	0.117785	LV	20_25hrs
LV_D22_2516	0.587588	LV	20_25hrs
LV_D22_2757	0.213133	LV	20_25hrs
LV_D22_2816	0.492661	LV	20_25hrs
LV_D22_355	0.193253	LV	20_25hrs
LV_D22_3595	0.541895	LV	20_25hrs
LV_D22_3663	0.286642	LV	20_25hrs
LV_D22_3944	0.171193	LV	20_25hrs
LV_D22_3945	0.262835	LV	20_25hrs
LV_D22_3949	0.301021	LV	20_25hrs
LV_D22_3952	0.338173	LV	20_25hrs
LV_D22_92	0.515489	LV	20_25hrs
LV_D221_1183	0.205153	LV	20_25hrs
LV_D221_1249	0.526105	LV	20_25hrs
LV_D221_1520	0.402593	LV	20_25hrs
LV_D221_199	0.429645	LV	20_25hrs
LV_D221_2303	0.355368	LV	20_25hrs
LV_D221_236	0.202172	LV	20_25hrs
LV_D221_25	0.294419	LV	20_25hrs
LV_D221_319	0.22767	LV	20_25hrs
LV_D221_395	0.377943	LV	20_25hrs
LV_D221_430	0.198668	LV	20_25hrs
LV_D221_798	0.255105	LV	20_25hrs
LV_D222_1183	0.236384	LV	20_25hrs
LV_D222_1249	0.270777	LV	20_25hrs
LV_D222_15	0.352182	LV	20_25hrs
LV_D222_199	0.28493	LV	20_25hrs
LV_D222_2303	0.27768	LV	20_25hrs
LV_D222_236	0.308999	LV	20_25hrs
LV_D222_25	0.398518	LV	20_25hrs
LV_D222_319	0.555985	LV	20_25hrs
LV_D222_395	0.869303	LV	20_25hrs
LV_D222_430	0.212592	LV	20_25hrs
LV_D222_798	0.272512	LV	20_25hrs
LV_D2221_1183	0.137464	LV	20_25hrs
LV_D2222_1183	0.121706	LV	20_25hrs
LV_Mother_624	0.360222	LV	20_25hrs
LV_Mother_660	0.382365	LV	20_25hrs
LV_Mother_671	0.539193	LV	20_25hrs

[truncated: 2 more sheets: Pericardium, Bipotent]
