# Supplementary material for: Early coordination of cell migration and cardiac fate determination during mammalian gastrulation
Source: EMBO J. 2025 May 13;44(12):3327–59. doi: 10.1038/s44318-025-00441-0 (PMC12170898; doi:10.1038/s44318-025-00441-0)
Supplement: Supplementary file 28 — EV and Appendix Figure Source Data [file 44318_2025_441_MOESM28_ESM.zip › Source Data for expanded views and appendix/Source Data Appendix Fig. S9/A'/Appendix Fig. S9A'.xlsx]

## Sheet: Figure 9 Supplementary figure 2
Fig 9 Supplementary fig 2 - cell-cell distance	(n=57): 13.4 μm ± 4.1

## Sheet: Figure 9 Supplementary figu_raw
Time_Point	Distance	Fate
560	18.5856	Control
565	17.664	Control
570	14.6753	Control
580	6.71655	Control
585	5.29821	Control
600	9.76588	Control
605	11.3436	Control
610	10.424	Control
615	12.4185	Control
620	10.424	Control
675	9.19817	Control
680	10.5114	Control
685	9.87279	Control
690	9.27952	Control
720	9.00354	Control
725	9.30824	Control
730	8.87889	Control
735	8.47364	Control
740	10.5181	Control
745	7.08641	Control
750	8.2055	Control
755	7.13293	Control
760	10.128	Control
765	8.84319	Control
770	8.60583	Control
655	10.1414	Control
665	13.3904	Control
670	19.6117	Control
675	15.507	Control
680	17.9972	Control
685	12.009	Control
690	18.8091	Control
695	18.9252	Control
700	18.2336	Control
705	16.944	Control
710	15.6171	Control
715	16.2541	Control
720	18.6073	Control
725	19.3101	Control
730	18.0342	Control
735	15.1573	Control
740	17.9	Control
745	17.6861	Control
765	12.7695	Control
770	15.2074	Control
775	15.5804	Control
785	19.1915	Control
790	19.694	Control
795	16.3475	Control
865	16.6799	Control
800	15.6049	Control
825	14.126	Control
830	12.6772	Control
835	14.6052	Control
840	12.7471	Control
845	13.5412	Control
850	13.1995	Control
