# Supplementary material for: Early coordination of cell migration and cardiac fate determination during mammalian gastrulation
Source: EMBO J. 2025 May 13;44(12):3327–59. doi: 10.1038/s44318-025-00441-0 (PMC12170898; doi:10.1038/s44318-025-00441-0)
Supplement: Supplementary file 28 — EV and Appendix Figure Source Data [file 44318_2025_441_MOESM28_ESM.zip › Source Data for expanded views and appendix/Source Data Fig. EV3/EV 3B/EV Fig.B'.xlsx]

## Sheet: Sheet1
LABEL	ID	TRACK_ID	POSITION_X	POSITION_Y	POSITION_Z	POSITION_T	FRAME	CELL_DIVISION_TIME	MEAN_INTENSITY_CH1	MEDIAN_INTENSITY_CH1	MIN_INTENSITY_CH1	MAX_INTENSITY_CH1	TOTAL_INTENSITY_CH1	STD_INTENSITY_CH1	MEAN_INTENSITY_CH2	MEDIAN_INTENSITY_CH2	MIN_INTENSITY_CH2	MAX_INTENSITY_CH2	TOTAL_INTENSITY_CH2	STD_INTENSITY_CH2	CONTRAST_CH1	SNR_CH1	CONTRAST_CH2	SNR_CH2
D1	299830	15	1942.81	1060.19	1498.62	114	114	219	144.902	145	124	169	69408	7.71435	1275.61	1280	950	1566	611015	126.673	0.00475145	0.177653	0.0731231	1.37236
D1	299835	15	1941.72	1064.3	1498.62	115	115	219	143.05	143	119	167	68521	7.7566	1341.25	1337	891	1732	642459	167.548	0.00314776	0.11574	0.103146	1.49699
D1	299845	15	1931.99	1066.9	1498.62	117	117	219	144.516	144	121	175	69223	8.5828	1473.89	1491	1049	1819	705992	149.677	0.00421073	0.141204	0.131272	2.2853
D1	299840	15	1937.83	1065.28	1498.62	116	116	219	146.516	146	122	182	70181	10.3311	1600.52	1604	1172	1946	766648	160.2	0.0100223	0.281452	0.147527	2.56883
D1	299855	15	1926.15	1069.82	1479.16	119	119	219	148.929	148	123	192	71337	10.3404	1425.83	1440	979	1867	682972	186.445	0.00932423	0.266106	0.115827	1.58766
D1	299850	15	1929.07	1069.17	1492.14	118	118	219	146.188	146	117	181	70024	9.84005	1435.27	1430	1068	1879	687494	161.173	0.00694365	0.204893	0.109132	1.75242
D1	299860	15	1926.47	1070.79	1469.43	120	120	219	145.006	145	119	173	69458	9.30233	1431.65	1409	1068	1937	685761	150.848	0.00645249	0.199875	0.104706	1.79908
D1	299870	15	1929.07	1070.79	1469.43	122	122	219	143.378	143	120	184	68678	9.28946	1353.56	1326	1033	1726	648353	140.922	0.00549297	0.168636	0.120304	2.06288
D1	299865	15	1926.8	1071.76	1469.43	121	121	219	147.006	147	118	174	70416	9.55987	1513.14	1502	1220	1943	724794	151.772	0.00895258	0.272892	0.117105	2.09026
D1	299875	15	1929.72	1073.39	1469.43	123	123	219	142.823	142	123	186	68412	8.58259	1328.19	1305	971	1748	636203	174.283	0.00408148	0.135287	0.123305	1.67308
D1	299885	15	1927.77	1070.79	1462.94	125	125	219	146.102	145	121	177	69983	9.72724	1338.37	1344	971	1604	641080	117.494	0.00915418	0.272495	0.135533	2.71916
D1	299880	15	1928.42	1072.09	1462.94	124	124	219	143.196	143	116	172	68591	9.06619	1255.71	1265	903	1690	601483	133.562	0.00405885	0.127697	0.0879424	1.51994
D1	299895	15	1935.23	1075.33	1462.94	127	127	219	145.161	145	124	174	69532	8.26023	1396.34	1404	1023	1761	668847	181.567	0.00531326	0.185758	0.153581	2.04774
D1	299890	15	1931.66	1072.74	1462.94	126	126	219	144.637	144	118	184	69281	10.7949	1380.8	1387	965	1783	661401	164.142	0.00943045	0.25035	0.146741	2.15291
D1	299900	15	1938.15	1075.98	1462.94	128	128	219	147.595	148	129	181	70698	7.70717	1499.4	1514	1097	1815	718213	151.122	0.0130029	0.491627	0.18564	3.10698
D1	7040	15	1956.01	1057.11	1501.68	111	111	219	143.348	143	117	178	130877	8.72404	1339.66	1357	942	1685	1223106	139.584	0.0037805	0.12377	0.0851405	1.50604
D1	299910	15	1942.04	1073.39	1449.97	130	130	219	148.441	148	122	183	71103	7.57861	1588.17	1578	1222	1907	760732	144.378	0.013387	0.51749	0.159492	3.02618
D1	299905	15	1940.75	1075.01	1462.94	129	129	219	146.772	146	125	177	70304	8.64384	1454.92	1468	1011	1794	696908	159.639	0.00867857	0.292189	0.176456	2.73395
D1	299915	15	1943.67	1072.74	1449.97	131	131	219	150.033	150	131	180	71866	7.71531	1616.9	1604	1280	1931	774495	127.707	0.0145741	0.55868	0.134968	3.01124
D1	299925	15	1943.67	1083.44	1449.97	133	133	219	150.154	150	125	188	71924	9.89977	1489.01	1464	1063	1969	713235	189.193	0.0165106	0.492713	0.153237	2.09154
D1	299920	15	1945.61	1081.17	1449.97	132	132	219	147.896	148	124	170	70842	7.16932	1474.1	1467	1081	1852	706094	146.465	0.00877502	0.35889	0.136654	2.42001
D1	299935	15	1944.31	1087.33	1446.72	135	135	219	146.553	147	123	172	70199	7.0492	1392.36	1418	855	1831	666940	240.393	0.012166	0.499782	0.155287	1.55706
D1	299930	15	1943.67	1085.71	1449.97	134	134	219	145.965	145	125	177	69917	8.02486	1379.6	1377	839	1933	660830	195.711	0.00862089	0.310931	0.148019	1.81777
D1	299940	15	1946.26	1086.36	1446.72	136	136	219	144.069	144	126	176	69009	7.23872	1290.56	1315	840	1645	618179	190.722	0.00776109	0.306552	0.113702	1.38168
D1	299950	15	1950.15	1088.63	1446.72	138	138	219	142.902	143	117	166	68450	8.61768	1200.74	1233	735	1605	575156	196.085	0.00673039	0.22172	0.12242	1.33577
D1	299945	15	1949.5	1089.93	1446.72	137	137	219	142.071	142	112	178	68052	8.43652	1135.32	1149	665	1621	543819	208.387	0.00566874	0.189847	0.128232	1.23845
D1	299955	15	1948.53	1091.23	1446.72	139	139	219	141.052	141	113	179	67564	9.43084	1159.92	1159	753	1645	555604	181.05	0.00263747	0.0786869	0.11193	1.28982
D1	299965	15	1945.94	1084.74	1443.48	141	141	219	144.123	143	121	174	69035	8.75799	1342.08	1356	939	1719	642854	162.99	0.00437353	0.143317	0.113714	1.68145
D1	299960	15	1947.56	1087.33	1443.48	140	140	219	142.004	142	119	166	68020	7.71918	1112.97	1119	676	1526	533115	194.927	0.00308304	0.113084	0.0898322	0.941275
D1	299975	15	1949.5	1090.25	1443.48	143	143	219	142.797	143	123	170	68400	7.19358	1472.99	1475	1062	1837	705561	161.713	0.00523443	0.206732	0.13399	2.15253
D1	299970	15	1946.91	1091.23	1443.48	142	142	219	144.121	144	122	170	69034	7.66738	1448.81	1471	946	1852	693979	213.731	0.0075316	0.281021	0.123657	1.49197
D1	299980	15	1945.94	1091.23	1443.48	144	144	219	144.09	144	120	186	69019	9.4693	1394.15	1411	1074	1767	667800	142.068	0.00965708	0.291083	0.104875	1.86295
D1	299990	15	1953.72	1092.85	1443.48	146	146	219	141.555	141	114	172	67805	8.68995	1197.41	1181	821	1637	573561	178.334	0.00761985	0.24637	0.0913041	1.12353
D1	299985	15	1947.88	1094.47	1443.48	145	145	219	140.687	140	119	174	67389	7.61866	1261.67	1252	861	1638	604341	178.065	0.00323974	0.119264	0.0869387	1.13346
D1	299995	15	1952.75	1095.12	1443.48	147	147	219	142.507	142	116	172	68261	8.69349	1349.02	1322	910	1800	646182	199.415	0.00352162	0.115051	0.0802657	1.00529
D1	300005	15	1953.72	1100.96	1443.48	149	149	219	141.422	142	120	167	67741	7.96026	1449.22	1473	1017	1799	694177	193.576	0.0063512	0.224246	0.101214	1.3762
D1	300000	15	1952.1	1099.98	1443.48	148	148	219	140.505	140	116	175	67302	9.50003	1305.63	1270	807	1901	625399	275.326	0.00107351	0.0317202	0.0829473	0.72644
D1	300015	15	1961.51	1102.9	1443.48	151	151	219	144.367	144	119	187	69152	8.37052	1653.9	1690	1105	2155	792220	241.018	0.0112413	0.383451	0.139044	1.67535
D1	300010	15	1964.43	1098.04	1443.48	150	150	219	142.935	142	117	178	68466	8.25749	1435.01	1460	1018	1925	687369	224.758	0.00895883	0.307396	0.131134	1.48037
D1	300020	15	1964.75	1103.88	1443.48	152	152	219	144.271	144	123	173	69106	9.07831	1832.46	1821	1253	2256	877750	210.547	0.0136969	0.429455	0.149867	2.26869
D1	300030	15	1963.78	1102.58	1443.48	154	154	219	147.033	147	123	177	70429	8.14968	1755.04	1758	1254	2222	840666	179.007	0.0174094	0.617439	0.151949	2.5865
D1	300025	15	1965.72	1105.17	1443.48	153	153	219	146.388	146	130	179	70120	7.81611	1758.26	1758	1187	2156	842205	199.235	0.0182503	0.671368	0.152455	2.33488
D1	300035	15	1962.8	1099.98	1443.48	155	155	219	145.831	146	120	177	69853	9.95926	1716.26	1715	1351	2091	822087	143.461	0.0110198	0.319204	0.149886	3.11878
D1	300045	15	1964.43	1095.77	1443.48	157	157	219	144.77	144	116	178	69345	8.28528	1521.49	1542	1038	1898	728794	190.421	0.0102777	0.355513	0.142595	1.99433
D1	300040	15	1963.78	1098.04	1443.48	156	156	219	143.57	143	120	172	68770	7.38162	1432.78	1457	1015	1728	686301	140.305	0.00725682	0.280252	0.124423	2.25999
D1	300055	15	1961.18	1098.36	1434.4	159	159	219	144.476	144	121	170	69204	7.60388	1565.87	1570	1272	1986	750054	130.756	0.00811111	0.305747	0.13674	2.88112
D1	300050	15	1958.26	1097.39	1443.48	158	158	219	144.839	144	120	173	69378	9.19348	1478.05	1488	1064	1803	707988	172.548	0.00861817	0.26923	0.114331	1.75775
D1	300060	15	1964.1	1099.34	1434.4	160	160	219	144.067	144	121	168	69008	7.56559	1438.7	1447	1110	1769	689135	121.332	0.00799343	0.302014	0.116477	2.47408
D1	300070	15	1957.29	1106.15	1434.4	162	162	219	145.134	145	116	176	69519	7.76289	1221.06	1228	969	1474	584887	98.4358	0.00913203	0.338372	0.116348	2.58566
D1	300065	15	1964.75	1100.96	1434.4	161	161	219	142.071	142	122	170	68052	6.59713	1271.16	1298	873	1533	608885	133.722	0.00461147	0.197707	0.115898	1.9746
D1	300075	15	1958.26	1111.01	1434.4	163	163	219	145.591	145	117	173	69738	7.9058	1280.66	1296	897	1524	613438	114.436	0.0104937	0.382483	0.117588	2.35495
D1	300085	15	1949.18	1120.1	1434.4	165	165	219	146.013	146	127	170	69940	7.39896	1211.01	1234	803	1532	580072	141.062	0.010451	0.408216	0.168463	2.47546
D1	300080	15	1953.72	1115.55	1434.4	164	164	219	145.146	145	124	173	69525	7.82226	1223.18	1237	781	1659	585902	183.637	0.00596118	0.219915	0.126093	1.49168
D1	300095	15	1949.18	1122.37	1434.4	167	167	219	146.365	146	123	169	70109	7.70848	1009.57	1013	749	1209	483586	93.794	0.00753402	0.283966	0.154104	2.87451
D1	300090	15	1945.61	1124.64	1434.4	166	166	219	145.426	145	121	182	69659	8.0821	979.772	961	594	1301	469311	155.943	0.00681444	0.243572	0.157609	1.71084
D1	300100	15	1951.13	1124.64	1434.4	168	168	219	148.299	148	124	185	71035	9.46766	890.858	904	600	1183	426721	118.835	0.0138159	0.426918	0.173569	2.21747
D1	300110	15	1956.97	1120.74	1452.24	170	170	219	145.132	145	124	176	69518	9.03419	968.835	966	731	1241	464072	108.442	0.00406433	0.130056	0.107057	1.72795
D1	300105	15	1954.05	1122.69	1452.24	169	169	219	147.138	147	122	168	70479	7.35685	934.797	926	682	1282	447768	130.415	0.00812118	0.322232	0.084649	1.1188
D1	300115	15	1960.21	1123.34	1449.32	171	171	219	144.491	144	120	176	69211	8.34528	927.075	928	686	1167	444069	91.4152	0.00399908	0.137929	0.0851718	1.59193
D1	300125	15	1961.83	1125.29	1449.32	173	173	219	143.109	143	118	174	68549	9.56899	929.426	929	657	1243	445195	134.131	7.16E-05	0.00214056	0.0933529	1.18327
D1	300120	15	1962.48	1124.96	1449.32	172	172	219	143.246	143	123	170	68615	7.32522	943.647	947	655	1297	452007	144.611	7.76E-04	0.0303142	0.0977137	1.16173
D1	300135	15	1966.05	1123.66	1441.53	175	175	219	143.223	143	119	172	68604	8.01843	932.286	934	631	1229	446565	152.365	0.00753392	0.267126	0.106058	1.17343
D1	300130	15	1961.18	1125.61	1449.32	174	174	219	143.322	143	121	176	68651	7.89609	884.261	846	590	1304	423561	179.197	0.00584161	0.21083	0.0864254	0.785093
D1	300140	15	1967.67	1122.69	1441.53	176	176	219	142.359	142	126	165	68190	7.29995	1098.81	1118	739	1344	526331	137.067	0.0050687	0.196696	0.146294	2.04621
D1	300150	15	1968.97	1119.12	1441.53	178	178	219	141.079	141	123	171	67577	7.09632	1062.14	1030	724	1659	508764	213.338	8.62E-04	0.0342393	0.0897718	0.820252
D1	300145	15	1967.67	1121.39	1441.53	177	177	219	140.547	140	123	167	67322	6.76792	1095.77	1090	747	1460	524872	166.265	0.00118357	0.0490995	0.125808	1.47296
D1	300155	15	1968.32	1119.45	1433.42	179	179	219	143.597	144	122	165	68783	7.57131	1345.09	1324	963	1777	644296	194.712	0.00691895	0.260645	0.154979	1.8539
D1	300165	15	1967.02	1120.1	1433.42	181	181	219	147.109	147	124	170	70465	8.14209	1236.95	1249	814	1602	592500	159.946	0.0142462	0.50756	0.12257	1.68881
D1	298119	15	1957.56	1062.69	1500.09	112	112	219	144.551	145	124	171	131975	7.05118	1140.1	1157	599	1622	1040911	215.09	0.00626063	0.255092	0.0850651	0.831092
D1	300160	15	1967.67	1119.77	1433.42	180	180	219	148.015	147	124	180	70899	7.92656	1269.84	1255	847	1679	608255	193.856	0.0143641	0.528854	0.119683	1.40035
D1	298124	15	1952.52	1063.76	1503.41	113	113	219	142.1	141	117	164	68066	7.25033	1163.39	1177	733	1533	557263	178.388	0.00127272	0.0498252	0.0858673	1.03143
D1	300175	15	1967.02	1120.42	1433.42	183	183	219	147.783	148	116	183	70788	8.79204	1271.55	1293	875	1527	609072	131.752	0.0126165	0.418849	0.124685	2.13987
D1	300170	15	1966.37	1120.42	1433.42	182	182	219	147.336	147	128	172	70574	7.54025	1124.02	1139	791	1464	538407	134.517	0.010521	0.406878	0.106438	1.60767
D1	300180	15	1967.02	1120.42	1433.42	184	184	219	146.804	146	121	173	70319	8.07672	1039.6	1044	734	1369	497969	125.972	0.0136307	0.488845	0.106514	1.58881
D1	300190	15	1971.89	1122.37	1433.42	186	186	219	146.104	146	122	174	69984	8.17804	1255.43	1253	832	1657	601349	194.878	0.0137213	0.483639	0.145059	1.63221
D1	300185	15	1969.29	1121.72	1433.42	185	185	219	145.559	145	126	171	69723	7.57253	1103.81	1110	738	1482	528726	167.977	0.012266	0.465842	0.124854	1.45875
D1	300195	15	1974.48	1123.02	1433.42	187	187	219	142.931	143	117	182	68464	9.43162	1201.06	1194	802	1693	575306	191.994	0.00590346	0.177877	0.129545	1.4349
D1	300205	15	1980.32	1120.1	1433.42	189	189	219	140.111	140	121	163	67113	7.21272	1131.04	1155	836	1410	541768	111.682	0.00500133	0.19334	0.134923	2.40793
D1	300200	15	1978.05	1119.77	1433.42	188	188	219	144.29	144	125	167	69115	6.90198	1249.6	1269	906	1595	598557	143.24	0.0137733	0.568055	0.13533	2.07974
D1	300215	15	1980	1120.42	1430.51	191	191	219	138.359	138	116	173	66274	6.90556	1022.96	1024	844	1169	489997	61.8296	0.0024117	0.0964086	0.116115	3.44248
D1	300210	15	1982.59	1119.45	1425.32	190	190	219	139.451	139	118	183	66797	8.17571	868.637	884	597	1108	416077	103.304	0.00665198	0.225423	0.107904	1.6379
D1	300220	15	1976.43	1121.72	1430.51	192	192	219	139.509	139	117	165	66825	6.89759	950.835	953	794	1074	455450	59.7982	0.00602697	0.24234	0.109199	3.13081
D1	300230	15	1978.7	1124.31	1430.51	194	194	219	137.061	137	119	163	65652	7.71881	1004.68	995	801	1324	481240	102.922	0.00134949	0.0478602	0.102506	1.81516
D1	300225	15	1974.81	1123.02	1430.51	193	193	219	138.445	138	122	166	66315	6.9376	903.056	903	747	1046	432564	58.2649	0.00410548	0.163185	0.10309	2.89697
D1	300235	15	1978.05	1126.58	1430.51	195	195	219	136.856	137	118	163	65554	7.2101	982.597	965	760	1302	470664	96.3581	0.00160869	0.0609715	0.108534	1.9968
D1	300245	15	1979.67	1129.83	1430.51	197	197	219	138.069	138	112	170	66135	7.78352	942.818	928	665	1353	451610	147.969	0.00164441	0.0582435	0.106327	1.22475
D1	300240	15	1977.4	1128.85	1430.51	196	196	219	136.962	137	106	169	65605	9.44809	971.463	954	734	1361	465331	111.717	-0.00152132	-0.0441743	0.104163	1.64066
D1	300255	15	1984.86	1131.77	1424.34	199	199	219	138.328	138	119	162	66259	6.99036	975.065	978	719	1190	467056	91.5534	0.00310095	0.122346	0.150018	2.77861
D1	300250	15	1982.27	1130.8	1424.34	198	198	219	139.104	139	116	160	66631	6.76082	984.714	978	693	1276	471678	120.601	0.00439094	0.179898	0.143579	2.05028
D1	300260	15	1985.51	1130.48	1413.64	200	200	219	138.18	138	117	167	66188	8.33184	904.322	906	620	1098	433170	107.657	0.00992298	0.325902	0.138404	2.0425
D1	300270	15	1987.13	1129.83	1413.31	202	202	219	137.43	137	119	170	65829	8.36378	976.768	982	629	1298	467872	135.504	0.00726812	0.23713	0.173732	2.13392
D1	300265	15	1986.16	1129.18	1413.31	201	201	219	139.244	139	116	166	66698	8.40208	969.791	991	652	1233	464530	138.663	0.0134526	0.43997	0.139293	1.71017
D1	300275	15	1982.27	1135.34	1421.1	203	203	219	137.455	137	115	165	65841	7.37926	906.115	913	710	1090	434029	64.1248	0.0021895	0.0813903	0.108548	2.76728
D1	300285	15	1989.4	1140.86	1417.53	210	210	219	138.491	138	118	179	66337	8.94564	957.311	947	691	1268	458552	118.158	0.0106345	0.325807	0.168418	2.33566
D1	300280	15	1982.92	1135.34	1421.1	205	205	219	142.658	143	114	182	68333	10.1435	1134.34	1125	912	1363	543351	96.2088	0.0143113	0.396867	0.167123	3.3766
D1	300295	15	1992.65	1137.29	1417.53	215	215	219	135.537	135	114	182	64922	7.31095	831.587	844	606	1046	398330	79.8542	0.00834673	0.306916	0.13871	2.53707
D1	300290	15	1992.32	1139.23	1417.53	211	211	219	138.102	138	117	161	66151	6.84558	894.399	890	677	1143	428417	98.3951	0.0119858	0.477876	0.133734	2.14446
D1	300301	15	1981.29	1131.77	1417.53	220	220	219	133.367	133	112	168	63883	7.7653	741.582	729	562	972	355218	84.1497	-0.00221576	-0.0762794	0.022961	0.395611
D1	300311	15	1973.18	1130.8	1437.32	230	230	219	141.163	141	123	167	67617	7.88321	1064.03	1074	776	1336	509670	130.73	0.00492151	0.175393	0.112287	1.64331
D1	300306	15	1970.27	1128.53	1417.53	225	225	219	137.539	137	107	172	65881	9.55484	813.658	761	473	1301	389742	234.034	0.00276752	0.0794551	0.0721077	0.467667
D1	300316	15	1983.89	1128.53	1437.32	235	235	219	141.056	141	122	165	67566	7.79382	1229.02	1235	906	1490	588702	127.439	0.00823565	0.295671	0.139444	2.36044
D1	300326	15	1989.4	1132.42	1437.32	245	245	219	141.428	142	118	166	67744	7.56275	1243.5	1245	813	1803	595636	227.978	0.00476834	0.177495	0.0979967	0.973629
D1	300321	15	1988.43	1129.18	1437.32	240	240	219	141.165	141	119	161	67618	6.58735	1128.22	1138	824	1380	540419	109.198	0.00838254	0.356284	0.0924778	1.74919
D1	300331	15	2012.11	1139.56	1437.32	250	250	219	143.084	142	115	176	68537	10.1211	1154.09	1179	799	1575	552810	173.76	0.00917482	0.257053	0.140803	1.63954
D1	300341	15	2027.68	1141.5	1437.32	260	260	219	141.823	142	120	166	67933	7.98376	1319.02	1326	1052	1504	631809	79.7992	0.00603611	0.213163	0.105553	3.15627
D1	300336	15	2019.89	1140.53	1437.32	255	255	219	141.585	141	117	170	67819	8.18872	1219.93	1233	789	1544	584345	138.158	0.00486469	0.167409	0.0940087	1.51753
D1	300351	15	2046.49	1148.32	1437.32	270	270	219	143.547	143	122	175	68759	8.08386	1099.74	1111	783	1304	526774	99.0206	0.00927208	0.326268	0.0738944	1.52842
D1	300346	15	2040.33	1145.4	1437.32	265	265	219	141.687	142	119	162	67868	7.2127	1146.15	1154	882	1365	549006	95.92	0.0083658	0.32595	0.113432	2.43464
D1	300356	15	2041.63	1156.1	1437.32	275	275	219	142.374	142	118	172	68197	8.72573	1295.47	1297	985	1571	620531	121.797	0.0136083	0.438119	0.149188	2.76162
D1	300366	15	2054.28	1158.7	1453.54	285	285	219	145.121	144	118	184	69513	9.60136	1365.22	1395	791	1838	653941	198.663	0.00769643	0.230881	0.0656548	0.846771
D1	300361	15	2048.12	1158.37	1437.32	280	280	219	139.106	139	114	166	66632	7.34698	1089.41	1075	709	1510	521825	190.222	0.00438866	0.165462	0.101004	1.05077
D1	300371	15	2056.23	1152.53	1440.56	290	290	219	142.37	142	120	184	68195	7.7882	1451.12	1473	945	1760	695086	166.904	0.0113987	0.412042	0.128317	1.97751
D1	300381	15	2062.71	1156.1	1440.56	300	300	219	140.019	140	117	166	67069	7.77062	1162.31	1161	809	1575	556748	167.493	0.0096027	0.342771	0.0589493	0.772607
D1	300376	15	2060.12	1155.78	1440.56	295	295	219	137.056	137	114	163	65650	7.84919	1246.11	1255	818	1603	596888	177.511	0.00200597	0.0699132	0.0856208	1.10729
D1	300391	15	2067.25	1162.59	1453.54	310	310	219	136.952	137	118	161	65600	6.61934	1004.55	1004	598	1341	481181	127.727	3.22E-04	0.0133165	0.0387773	0.587186
D1	300386	15	2069.52	1161.29	1440.56	305	305	219	134.939	135	117	166	64636	6.8093	1220.79	1223	954	1557	584758	151.556	0.00499308	0.196912	0.123979	1.777
D1	300396	15	2079.9	1159.67	1453.54	315	315	219	139.413	139	114	187	66779	8.88374	1155.42	1124	559	2100	553447	351.566	0.00538286	0.168043	0.0527038	0.329079
D1	300406	15	2086.39	1166.48	1453.21	325	325	219	142.848	143	113	169	68424	8.32673	1528.97	1523	1252	1838	732379	110.749	0.00930246	0.316231	0.085468	2.17409
D1	300401	15	2098.72	1165.83	1443.8	320	320	219	138.585	138	119	162	66382	8.31648	1381.89	1397	835	1876	661925	224.151	0.00449872	0.149261	0.0850332	0.966291
D1	300411	15	2094.83	1179.13	1450.29	330	330	219	140.653	140	114	181	67373	9.18071	1386.67	1384	822	1907	664214	258.364	0.00788427	0.239693	0.0848593	0.839646
D1	300468	15	2092.23	1166.48	1455.16	324	324	219	143.002	142	120	177	68498	8.44116	1692.93	1692	1348	2074	810912	135.645	0.00793246	0.266653	0.0818846	1.88923
D1	300478	15	2092.23	1166.48	1455.16	327	327	219	144.543	144	122	176	69236	8.64247	1746.04	1757	1360	2024	836352	112.184	0.0116684	0.3858	0.077734	2.24518
D1	300473	15	2092.23	1166.48	1455.16	326	326	219	144.384	144	126	177	69160	6.79855	1724.06	1715	1466	1975	825826	102.539	0.00922238	0.388141	0.0817876	2.54236
D1	300483	15	2090.93	1169.73	1457.1	328	328	219	142.808	142	114	175	68405	9.97846	1629.33	1629	1287	1994	780449	118.215	-0.000286	-0.00818407	0.0360161	0.958293
D1	300488	15	2089.64	1169.73	1459.05	329	329	219	143.476	143	116	169	68725	7.36176	1607.37	1592	1337	1956	769931	122.782	0.0047748	0.185231	0.0434383	1.08998
D11	296221	15	2191.36	1339.3	1519.3	550	550	224	173.601	173	147	216	158498	9.74628	1854.92	1869	1271	2335	1693542	222.609	0.00789217	0.27895	0.143692	2.0938
D11	296216	15	2199.54	1345.58	1515.76	555	555	224	178.29	178	141	219	162779	11.4314	2005.77	2007	1630	2319	1831271	141.266	0.00591867	0.183535	0.0837779	2.19515
D11	296231	15	2189.95	1320.89	1524.26	540	540	224	165.104	164	131	211	150740	11.5108	1734.02	1727	1239	2274	1583157	223.711	0.0129782	0.367534	0.184481	2.41446
D11	296226	15	2201.99	1339.3	1523.55	545	545	224	164.806	164	138	201	150468	10.7734	1505.47	1518	761	2103	1374498	322.789	0.00907381	0.275117	0.161378	1.29615
D11	300421	15	2120.78	1197.62	1450.29	340	340	224	137.931	138	115	164	66069	8.12181	1206.39	1249	616	1669	577863	248.522	0.00749987	0.252841	0.158885	1.33106
D11	300416	15	2117.53	1187.89	1450.29	335	335	224	142.426	143	122	170	68222	6.78374	1355.72	1407	814	1682	649392	183.939	0.0115622	0.479952	0.10433	1.39264
D11	300426	15	2128.89	1194.05	1447.05	345	345	224	138.808	139	114	162	66489	7.09799	1234.66	1284	736	1541	591403	166.195	0.0137402	0.530121	0.190409	2.37658
D11	296389	15	2198.44	1245.84	1516.47	485	485	224	140.405	140	116	189	128190	8.62397	1470.86	1486	1060	1784	1342898	146.922	0.0104071	0.33538	0.137201	2.41565
D11	296384	15	2197.03	1246.54	1516.47	480	480	224	137.974	138	116	170	125970	7.49571	1210.33	1279	557	1631	1105027	240.105	0.00369347	0.135471	0.0776597	0.726515
D11	296399	15	2211.9	1253.63	1529.92	495	495	224	144.077	144	120	175	131542	7.92831	1519.97	1543	1012	1999	1387735	225.524	0.0114735	0.412274	0.128153	1.5312
D11	296394	15	2204.11	1251.5	1509.39	490	490	224	136.496	136	113	170	124621	8.9838	1080.98	1070	444	1815	986931	350.569	0.00314708	0.095331	0.123447	0.677642
D11	296404	15	2201.28	1262.12	1529.92	500	500	224	145.169	145	120	183	132539	7.78691	1494.96	1534	982	1843	1364900	174.829	0.0126399	0.4654	0.137109	2.06211
D11	300500	15	2105.85	1181.08	1450.29	331	331	224	140.092	140	114	185	67104	10.3253	1371.62	1382	970	1696	657004	158.523	0.005698	0.153744	0.103591	1.62437
D11	296414	15	2197.74	1264.95	1529.92	510	510	224	145.164	145	121	174	132535	8.66705	1313.62	1327	771	1765	1199331	186.38	0.00892205	0.296228	0.130204	1.62392
D11	300511	15	2134.72	1199.24	1447.05	350	350	224	137.534	138	114	156	65879	7.05643	1129.06	1178	670	1395	540819	160.652	0.00932226	0.360037	0.177376	2.11758
D11	296409	15	2196.32	1262.83	1529.92	505	505	224	146.614	147	115	176	133859	8.99539	1626.87	1643	1198	1989	1485335	168.044	0.0164938	0.528936	0.140856	2.39059
D11	300516	15	2146.4	1197.62	1447.05	355	355	224	141.079	141	126	164	67577	6.50153	1220.9	1232	881	1484	584809	117.281	0.0157334	0.672234	0.17202	3.0558
D11	296419	15	2202.69	1274.87	1529.92	515	515	224	151.539	151	120	188	138355	10.832	1602.39	1636	911	2059	1462981	219.183	0.0117353	0.324543	0.133782	1.72528
D11	296429	15	2187.12	1302.48	1529.92	525	525	224	153.29	153	127	187	139954	9.10201	1491.39	1528	939	1867	1361643	177.586	0.00666625	0.22305	0.13	1.93232
D11	296424	15	2195.61	1290.45	1529.92	520	520	224	154.98	154	130	184	141497	8.90112	1669.6	1725	871	2261	1524349	313.177	0.0154618	0.530222	0.145038	1.35057
D11	296439	15	2189.24	1320.89	1529.92	535	535	224	157.719	157	125	193	143997	10.1931	1470.08	1453	835	2054	1342183	285.038	0.0078184	0.240072	0.13361	1.21574
D11	296434	15	2180.03	1311.69	1529.92	530	530	224	150.076	149	123	187	137019	9.31254	1267	1269	571	1885	1156772	314.959	4.30E-04	0.013868	0.0932303	0.686118
D11	296453	15	2216.15	1232.38	1499.47	470	470	224	135.893	136	115	161	124070	6.62775	1201.46	1224	738	1563	1096933	188.971	0.00559962	0.228346	0.110684	1.26718
D11	296448	15	2206.23	1233.09	1516.47	475	475	224	140.078	140	115	167	127891	7.5853	1340.97	1398	655	1776	1224308	247.085	0.0120635	0.440243	0.133147	1.27541
D11	296463	15	2219.69	1218.93	1496.64	460	460	224	135.664	135	110	171	123861	8.18761	1237.99	1255	618	1692	1130285	230.821	0.00747315	0.245814	0.159859	1.47844
D11	296458	15	2214.73	1234.51	1489.56	465	465	224	134.333	134	112	165	122646	8.98236	1103.19	1119	639	1585	1007211	214.306	0.00775536	0.230181	0.127789	1.16657
D11	296468	15	2214.73	1223.18	1479.65	455	455	224	133.074	133	108	157	121497	7.16664	1090.65	1104	552	1557	995760	189.822	0.00595778	0.219945	0.122144	1.25081
D11	296478	15	2198.44	1213.97	1479.65	445	445	224	135.824	136	116	162	124007	7.41743	1206.39	1206	706	1628	1101433	180.626	0.0104383	0.378332	0.144568	1.6872
D11	296473	15	2206.23	1223.18	1479.65	450	450	224	132.748	133	114	154	121199	6.43456	1019.83	1064	535	1272	931101	151.219	0.00975387	0.398567	0.115753	1.3993
D11	296483	15	2189.24	1211.85	1465.48	440	440	224	130.795	130	107	160	119416	8.22055	958.861	970	548	1305	875440	166.986	0.00664619	0.210095	0.144735	1.45203
D11	296493	15	2199.15	1209.73	1477.52	430	430	224	137.61	137	112	169	125638	7.8259	1334.73	1357	687	1861	1218609	235.634	0.0121551	0.422337	0.173466	1.67467
D11	296488	15	2204.11	1211.85	1477.52	435	435	224	137.939	138	112	167	125938	7.18067	1337.35	1374	745	1712	1221003	196.915	0.0131539	0.498804	0.166274	1.93651
D11	296498	15	2194.2	1207.6	1477.52	425	425	224	136.74	136	110	169	124844	8.10711	1145.47	1146	713	1561	1045812	170.028	0.0134248	0.446865	0.162259	1.88104
D11	362355	15	2138.04	1199.9	1454.65	360	360	224	136.002	136	110	156	65145	7.24829	1070.43	1081	634	1393	512738	150.922	0.00471188	0.175992	0.136074	1.69905
D11	362362	15	2147.16	1208.26	1454.65	365	365	224	137.167	137	115	166	65703	7.59606	1079.65	1140	449	1473	517153	268.061	0.0052635	0.189098	0.123688	0.886668
D11	362369	15	2149.44	1211.3	1454.65	370	370	224	137.96	137	117	168	66083	7.53572	1123.19	1127	657	1497	538008	156.829	0.0114125	0.413155	0.160599	1.98207
D11	362379	15	2170.86	1208.19	1446.64	400	400	224	136.653	136	118	159	65457	6.92284	1171.37	1168	684	1577	561087	202.959	0.0136824	0.532877	0.206285	1.97394
D11	362386	15	2176.18	1206.67	1451.96	395	395	224	138.188	138	116	165	66192	8.70832	1049.22	1110	527	1392	502578	197.233	0.0150246	0.469778	0.14012	1.30758
D11	362393	15	2173.14	1208.19	1451.96	390	390	224	137.622	138	118	171	65921	6.69737	1125.63	1135	758	1387	539176	122.638	0.0137179	0.55614	0.162067	2.56014
D11	362407	15	2161.74	1199.83	1444.36	380	380	224	136.351	136	120	164	65312	7.00285	1047.44	1108	530	1387	501723	225.57	0.00753758	0.291329	0.167778	1.33429
D11	362400	15	2167.82	1202.87	1451.96	385	385	224	138.146	138	113	162	66172	7.58105	1111.01	1136	683	1364	532176	146.661	0.0169925	0.608946	0.160792	2.09867
D11	362414	15	2154.9	1204.39	1444.36	375	375	224	134.169	134	116	152	64267	6.36368	914.038	910	567	1249	437824	127.474	0.00773785	0.323778	0.165327	2.03454
D11	362425	15	2183.64	1206.74	1462.25	405	405	224	137.862	138	113	156	66036	6.79849	1142.17	1141	847	1402	547100	118.167	0.00981317	0.394122	0.143682	2.42864
D11	362439	15	2185.16	1197.62	1462.25	415	415	224	134.328	134	118	157	64343	6.45447	1028.96	1032	774	1264	492871	96.5613	0.0118834	0.488816	0.159773	2.93599
D11	362432	15	2179.84	1211.3	1462.25	410	410	224	136.24	136	117	167	65259	7.22377	1123.46	1175	608	1479	538136	201.966	0.0104735	0.390964	0.152435	1.47155
D11	362446	15	2196.56	1204.46	1462.25	420	420	224	133.672	133	114	162	64029	6.16671	1028.18	1034	706	1318	492496	106.557	0.0059107	0.25474	0.153648	2.57021
D111	336391	15	2155.75	1428.83	1443.21	610	610	279	294.97	295	220	375	342460	21.8876	1350.71	1347	922	1837	1568176	192.869	-0.0006	-0.0161682	0.15503	1.87998
D111	336386	15	2154.61	1417.36	1443.21	605	605	279	279.868	280	228	337	324927	17.7901	1318.08	1331	795	1744	1530295	189.55	-0.00479602	-0.151626	0.162878	1.94794
D111	336396	15	2155.37	1441.07	1433.65	615	615	279	297.703	298	237	377	345633	21.3887	1155.14	1168	667	1660	1341116	215.612	-0.00217652	-0.0607209	0.131269	1.24333
D111	336406	15	2141.99	1434.18	1405.35	625	625	279	332.122	331	263	400	385594	23.5256	1282.63	1296	898	1681	1489136	179.978	2.51E-04	0.00708698	0.173697	2.10935
D111	336401	15	2151.93	1439.92	1426	620	620	279	324.515	325	249	408	376762	23.599	1211.07	1182	684	1709	1406056	212.713	0.00125096	0.0343614	0.215527	2.01903
D111	336411	15	2133.19	1433.8	1396.94	630	630	279	325.413	324	268	420	377805	22.7585	1136.99	1155	713	1535	1320046	173.759	-0.00911551	-0.263075	0.141981	1.62709
D111	336421	15	2114.07	1445.27	1398.09	640	640	279	347.317	346	278	470	403235	26.5183	1052.62	1053	779	1266	1222096	80.4617	-0.00775575	-0.204746	0.0985509	2.34722
D111	336416	15	2122.1	1440.3	1398.09	635	635	279	334.092	333	275	408	387881	22.556	1101.03	1100	835	1345	1278294	93.6329	-0.00571055	-0.170137	0.103085	2.19779
D111	336431	15	2104.13	1444.89	1375.91	650	650	279	397.469	397	303	480	461461	24.3059	1263.7	1286	887	1536	1467154	133.872	-0.00101049	-0.0330819	0.130436	2.17839
D111	336426	15	2105.28	1446.04	1383.94	645	645	279	376.894	374	311	481	437574	27.0557	1088.64	1113	739	1350	1263908	119.09	-0.00520718	-0.145835	0.140341	2.25003
D111	336436	15	2102.6	1444.51	1360.23	655	655	279	398.801	398	320	478	463008	22.6986	1127.81	1144	690	1541	1309389	183.214	-0.010292	-0.36541	0.131765	1.43335
D111	336446	15	2101.83	1444.89	1360.23	665	665	279	445.105	444	359	564	516767	27.8537	1259.74	1299	708	1655	1462561	174.841	0.00345377	0.110003	0.114141	1.47628
D111	336441	15	2101.07	1444.12	1360.23	660	660	279	428.258	429	355	516	497207	23.3573	1191.52	1220	789	1532	1383353	146.503	0.00280591	0.102605	0.109491	1.60523
D111	336451	15	2096.1	1451.77	1344.55	670	670	279	426.736	426	352	504	495441	25.1801	1034.72	1043	626	1363	1201307	176.716	-0.00102238	-0.0346889	0.100989	1.07415
D111	336461	15	2080.42	1456.74	1312.43	680	680	279	440.54	440	364	525	511467	24.4149	881.096	882	561	1198	1022953	146.85	-0.00391	-0.141657	0.0711797	0.797397
D111	336456	15	2089.98	1453.3	1331.17	675	675	279	449.96	450	372	537	522403	24.0511	1141.16	1168	700	1423	1324892	134.209	0.00102005	0.0381285	0.0866913	1.35664
D111	336471	15	2072.01	1467.83	1312.81	690	690	279	472.441	472	388	562	548504	29.3087	788.956	794	498	1035	915978	122.597	-0.0126703	-0.413718	0.0615197	0.745916
D111	336466	15	2076.6	1463.24	1312.43	685	685	279	462.763	462	379	541	537268	27.2798	822.066	827	507	1139	954419	145.961	-0.0048093	-0.163954	0.0873178	0.904581
D111	336476	15	2066.65	1455.21	1312.81	695	695	279	523.964	521	433	629	608322	31.7509	848.053	882	492	1048	984589	117.875	-0.0030022	-0.0993849	0.0684033	0.921243
D111	336486	15	2062.45	1464.77	1312.81	705	705	279	550.777	550	442	649	639452	32.3368	856.488	871	540	1188	994383	145.734	-0.0052921	-0.181235	0.0801741	0.872434
D111	336481	15	2063.21	1459.04	1312.81	700	700	279	546.135	546	454	666	634063	29.8552	804.506	811	437	1134	934031	168.311	0.00210538	0.0768649	0.102004	0.884874
D111	336491	15	2058.62	1464.01	1312.81	710	710	279	562.987	563	455	663	653628	29.5873	976.392	986	678	1220	1133591	107.402	-0.00869602	-0.333839	0.0903216	1.50619
D111	336501	15	2061.3	1475.48	1302.87	720	720	279	602.096	600	505	711	699034	28.9795	793.444	806	503	1080	921188	108.716	-0.00967236	-0.405844	0.0638154	0.875614
D111	336496	15	2053.65	1466.3	1312.81	715	715	279	602.324	603	501	705	699298	30.2637	920.587	936	667	1123	1068802	88.4712	-0.0102625	-0.412736	0.0880255	1.68369
D111	336511	15	2074.3	1503.4	1295.22	730	730	279	615.742	614	505	747	714877	35.3309	887.81	894	620	1154	1030747	106.234	-0.00107417	-0.0374813	0.0663547	1.04006
D111	336506	15	2068.95	1490.39	1295.22	725	725	279	615.094	615	529	720	714124	30.1873	900.232	896	591	1243	1045169	143.285	0.00353971	0.143741	0.094678	1.08679
D111	336516	15	2072.39	1503.78	1295.22	735	735	279	631.567	629	511	754	733249	38.1425	848.714	842	574	1167	985357	96.3577	-0.00379106	-0.126023	0.0430087	0.726396
D111	336526	15	2070.09	1475.1	1315.49	745	745	279	813.862	812	721	921	944894	29.1003	731.48	712	477	1046	849248	123.744	0.00540629	0.300774	0.0504627	0.567934
D111	336521	15	2054.8	1481.22	1295.22	740	740	279	703.713	702	560	860	817011	39.8181	834.378	828	645	1028	968713	71.0964	0.00143985	0.0508204	0.0484219	1.08405
D111	336531	15	2072.77	1485.04	1315.49	750	750	279	817.707	816	657	966	949358	43.22	966.643	973	649	1274	1122273	107.973	0.00239446	0.0903885	0.125744	2
D111	336541	15	2068.18	1480.45	1315.49	760	760	279	834.167	832	716	957	968468	36.3877	1190.33	1208	822	1464	1381976	109.191	-0.000282	-0.0129217	0.141864	2.70874
D111	336536	15	2072.01	1480.83	1315.49	755	755	279	835.82	834	723	958	970387	36.0049	1055.37	1070	703	1331	1225290	101.182	0.00645027	0.297554	0.129071	2.38475
D111	295589	15	2183.25	1383.03	1452.68	585	585	279	219.528	220	170	266	105154	16.6592	1206.33	1226	798	1450	577833	123.875	-0.00494456	-0.130962	0.118025	2.05606
D111	336551	15	2059	1490.39	1315.49	770	770	279	867.035	866	756	979	1006628	40.8634	1132.69	1147	770	1356	1315052	106.416	0.00362738	0.153374	0.102767	1.98383
D111	336546	15	2065.89	1481.98	1315.49	765	765	279	850.215	849	738	983	987100	33.6711	1128.72	1133	845	1394	1310446	102.425	5.42E-04	0.0273503	0.120264	2.36607
D111	336556	15	2047.15	1488.48	1315.49	775	775	279	863.19	862	757	1001	1002164	36.727	1387.5	1390	1001	1728	1610891	138.645	-0.00602751	-0.285046	0.130948	2.31747
D111	295599	15	2159.19	1397.62	1443.21	595	595	279	238.006	238	176	303	114005	18.7941	1275.42	1314	802	1607	610927	177.115	-0.00798095	-0.203765	0.100248	1.31225
D111	295594	15	2178.12	1394.86	1452.68	590	590	279	253.376	254	196	295	121367	17.3453	1174.48	1175	753	1437	562577	134.359	-0.00820091	-0.241575	0.123245	1.91824
D111	295604	15	2159.19	1405.5	1443.21	600	600	279	253.088	253	202	291	121229	15.8621	1402.43	1415	1048	1659	671765	109.559	-0.000507	-0.0161831	0.121997	2.78369
D111	336566	15	2033	1485.81	1294.46	785	785	279	893.759	897	786	1009	1037654	35.5827	1136.89	1157	750	1413	1319927	133.851	0.00886696	0.441523	0.126465	1.90712
D111	336561	15	2036.83	1483.13	1315.49	780	780	279	867.301	865	732	993	1006937	42.4959	1223.75	1248	852	1541	1420778	146.631	-0.00174133	-0.0712017	0.110538	1.66141
D111	336571	15	2026.12	1484.66	1294.46	790	790	279	912.764	917	758	1056	1059719	38.9043	1194.74	1201	741	1658	1387091	191.702	0.00896687	0.417018	0.125555	1.39041
D111	336581	15	2027.65	1473.95	1272.66	800	800	279	860.648	861	725	1036	999212	47.9944	1028.83	1025	726	1337	1194475	94.0996	-0.00685519	-0.247555	0.119752	2.33856
D111	336576	15	2028.41	1477.01	1272.66	795	795	279	903.101	907	769	1098	1048500	41.7004	1129.6	1152	751	1456	1311471	140.632	-4.57e-05	-0.00197867	0.155197	2.15824
D111	296206	15	2182.87	1348.51	1484.6	565	565	279	179.175	179	146	220	163587	12.421	1453.68	1482	1005	1839	1327212	156.594	0.00374329	0.107593	0.151758	2.44633
D111	296211	15	2185.7	1339.3	1501.6	560	560	279	183.17	183	141	231	167234	14.9786	1636.36	1657	1232	1980	1493999	153.304	0.0099441	0.240813	0.149208	2.77172
D111	296237	15	2199.15	1339.3	1518.59	556	556	279	182.784	182	145	222	166882	11.982	1946.36	1953	1464	2385	1777029	192.463	0.00549136	0.166625	0.113789	2.06635
D111	296247	15	2192.78	1349.92	1518.59	558	558	279	179.274	179	148	218	163677	10.8154	1542.01	1586	901	1982	1407855	255.725	0.00918576	0.30175	0.115938	1.25294
D111	296242	15	2190.66	1339.3	1514.34	557	557	279	182.211	182	136	219	166359	12.0621	1897.26	1907	1377	2406	1732198	200.364	0.00169957	0.0512607	0.106711	1.82605
D111	296252	15	2196.32	1349.92	1521.42	559	559	279	180.574	180	148	222	164864	11.1071	1586.65	1593	1104	1972	1448609	175.174	0.00671826	0.216987	0.111974	1.82416
D111	296262	15	2184.99	1342.14	1512.93	562	562	279	189.752	189	155	232	173244	13.1468	1439.04	1458	967	1807	1313843	171.314	0.006378	0.182945	0.128991	1.91946
D111	296257	15	2189.24	1342.14	1512.93	561	561	279	186.878	187	152	224	170620	11.4477	1609.48	1625	1132	1990	1469451	172.176	0.00217041	0.0707085	0.150813	2.45005
D111	296267	15	2184.28	1342.14	1504.43	563	563	279	186.185	186	142	232	169987	11.8292	1356.67	1395	799	1629	1238637	148.191	0.00587847	0.183967	0.11533	1.89331
D111	296279	15	2181.45	1348.51	1488.14	566	566	279	182.698	183	149	216	166803	11.6485	1352.16	1377	991	1642	1234518	135.929	0.00185484	0.0580758	0.150234	2.59851
D111	296272	15	2182.87	1352.05	1498.76	564	564	279	180.825	181	150	221	165093	11.5537	1380.75	1430	795	1710	1260629	204.491	0.00258531	0.0807155	0.115376	1.3969
D111	296284	15	2180.03	1350.63	1477.52	567	567	279	177.832	178	140	224	162361	13.2618	1147.97	1150	766	1514	1048099	170.471	-0.000766	-0.0205471	0.113697	1.37497
D111	296341	15	2187.12	1356.3	1477.52	569	569	279	190.581	190	149	243	174000	15.5118	1301.65	1313	936	1542	1188411	100.433	0.00543619	0.132857	0.118197	2.73992
D111	296336	15	2183.58	1353.46	1477.52	568	568	279	184	184	141	225	167992	13.9909	1239.62	1246	924	1679	1131772	135.243	7.70E-04	0.02023	0.118405	1.94077
D111	296351	15	2180.74	1362.67	1473.98	571	571	279	186.911	186	145	240	170650	14.2176	1197.2	1201	821	1510	1093042	124.295	0.0047869	0.125262	0.123078	2.11112
D111	296346	15	2184.99	1359.13	1473.98	570	570	279	189.967	189	147	240	173440	14.2685	1263.98	1279	873	1506	1154012	108.317	0.00400385	0.106187	0.124502	2.58397
D111	296356	15	2180.03	1365.5	1473.98	572	572	279	191.37	190	142	240	174721	15.903	1296.12	1307	839	1656	1183359	158.101	0.00367921	0.0882234	0.133085	1.92578
D111	296361	15	2179.33	1368.33	1473.98	573	573	279	195.435	195	155	243	178432	12.7703	1388.33	1393	1024	1666	1267543	119.745	0.00493951	0.150443	0.139017	2.83012
D111	296374	15	2180.03	1375.41	1473.98	580	580	279	210.987	210	159	274	192631	17.4878	1280.42	1280	818	1701	1169021	163.323	0.00217996	0.052487	0.143254	1.9647
D111	296368	15	2180.74	1376.83	1473.98	575	575	279	199.878	199	159	250	182489	14.5543	1397.06	1411	961	1690	1275513	119.243	0.00293915	0.0804917	0.126699	2.63496
D111	804395	15	2028.55	1473.35	1272.66	805	805	279	834.994	830	718	1016	399962	43.8476	1039.82	1049	809	1241	498072	71.6035	-0.0100743	-0.387597	0.0826562	2.21737
D111	804415	15	2009.24	1473.35	1256.06	820	820	279	875.664	879	766	977	419443	37.6147	823.046	829	629	1059	394239	106.2	0.00327375	0.151928	0.0429153	0.637809
D111	804410	15	2014.07	1473.05	1256.06	815	815	279	847.092	846	703	970	405757	46.872	955.445	955	728	1190	457658	89.6854	-0.00336213	-0.121934	0.0791963	1.56357
D111	804405	15	2022.82	1471.84	1272.66	810	810	279	876.338	879	768	970	419766	35.1942	1005.61	1017	778	1283	481686	110.989	0.00361818	0.179536	0.0939058	1.55558
D111	804430	15	2008.94	1481.19	1222.86	835	835	279	895.549	897	776	992	428968	35.957	1081.35	1090	869	1263	517968	78.9053	7.65E-04	0.038077	0.0944888	2.36625
D111	804425	15	2006.52	1483.91	1240.97	830	830	279	918.591	920	822	1005	440005	31.9644	934	929	728	1158	447386	97.3265	0.00238113	0.136532	0.0562405	1.02196
D111	804420	15	2005.01	1473.35	1240.97	825	825	279	843.342	844	696	967	403961	38.1787	929.727	928	811	1037	445339	43.3158	-0.00437837	-0.194281	0.0590089	2.39198
D1111	804446	15	1991.73	1449.81	1222.86	845	845		817.925	816	698	949	391786	47.7433	673.223	682	492	881	322474	82.192	0.0110627	0.3749	0.0537866	0.836144
D1111	804435	15	1996.26	1463.99	1222.86	840	840		827.33	828	713	947	396291	42.5847	841.885	844	685	997	403263	61.932	-0.00184153	-0.0716859	0.0875075	2.18766
D1111	804461	15	1982.98	1432.6	1193.89	860	860		780.618	780	686	912	373916	31.91	618.618	617	516	751	296318	48.3557	0.00404678	0.197196	0.063209	1.52113
D1111	804456	15	1989.02	1440.75	1203.85	855	855		800.05	800	672	911	383224	44.7539	655.342	656	534	791	313909	50.5673	-0.00197676	-0.0708157	0.0728934	1.761
D1111	804451	15	1986.9	1440.45	1210.79	850	850		747.635	746	633	865	358117	42.1314	677.839	679	543	771	324685	41.4613	0.00209294	0.0741247	0.0765325	2.32452
D1111	804477	15	1972.72	1429.59	1182.12	875	875		804.578	798	656	965	385393	47.5383	493.775	501	333	620	236518	56.848	0.0101841	0.341252	0.0689993	1.12127
D1111	804471	15	1984.49	1434.42	1192.08	870	870		838.319	836	692	973	401555	50.505	517.998	513	420	652	248121	47.2052	0.0198032	0.64465	0.0612342	1.26634
D1111	804466	15	1982.98	1430.49	1192.08	865	865		778.572	776	683	911	372936	38.8967	578.002	578	474	694	276863	41.6007	0.00874949	0.347229	0.0717172	1.85952
D1111	804482	15	1961.55	1425.96	1171.86	880	880		780.894	780	635	914	374048	50.8123	528.818	528	396	655	253304	50.7065	-0.0109893	-0.341524	0.0530395	1.05058
D1112	804440	15	2015.58	1475.76	1221.35	840	840		886.079	891	760	1006	424432	37.9076	786.2	768	599	1029	376590	92.2357	-0.00762193	-0.359057	0.0323696	0.534523
D1112	804493	15	1998.07	1466.41	1193.59	850	850		878.296	879	783	990	420704	34.7693	772.777	770	674	931	370160	41.9673	0.0107201	0.535848	0.0821637	2.79615
D1112	804488	15	2006.22	1470.33	1205.96	845	845		897.029	899	820	991	429677	29.4194	726.944	726	563	873	348206	65.2064	0.00237024	0.144201	0.0408004	0.874052
D1112	804508	15	1988.41	1453.43	1158.88	865	865		849.117	853	753	968	406727	40.7439	708.977	703	604	843	339600	45.9769	0.0123511	0.508522	0.0986394	2.76897
D1112	804503	15	1989.92	1454.33	1168.54	860	860		844.273	844	735	947	404407	32.604	654.207	654	551	755	313365	34.7945	0.0115558	0.591632	0.0755769	2.6423
D1112	804498	15	1989.92	1456.45	1180.01	855	855		846.081	846	723	969	405273	39.437	641.484	639	543	753	307271	35.5631	0.00170357	0.0729725	0.0527178	1.8066
D1112	804523	15	1953.71	1439.55	1121.16	880	880		799.403	798	671	949	382914	45.3268	527.165	539	372	668	252512	59.8173	4.24E-04	0.0149549	0.0709329	1.16744
D1112	804518	15	1963.06	1439.24	1135.64	875	875		837.891	837	726	953	401350	37.4573	536.445	536	452	617	256957	28.2096	0.0161639	0.711644	0.0444724	1.61939
D1112	804513	15	1979.06	1443.47	1145	870	870		827.378	826	724	919	396314	35.5943	545.601	548	386	672	261343	50.5481	0.0110416	0.507713	0.0653221	1.32367
D1112	804528	15	1953.1	1427.78	1113.31	885	885		764.927	759	613	961	366400	65.7725	505.511	504	428	608	242140	31.9267	6.38E-04	0.0148417	0.0452045	1.36958
D112	361460	15	2193.89	1351.24	1528.32	560	560		183.109	182	131	238	87709	14.5624	1557.43	1566	1050	1935	746008	181.915	-0.00105637	-0.0265938	0.125488	1.9091
D112	361499	15	2195.14	1367.57	1528.32	565	565		191.382	191	160	228	91672	11.9087	1448.5	1443	975	1758	693833	133.563	-0.0012111	-0.0389736	0.113886	2.21764
D112	361506	15	2185.72	1378.87	1509.48	570	570		200.489	200	165	256	96034	15.0608	1776.29	1801	1109	2181	850845	219.298	0.00740969	0.195824	0.164672	2.29047
D112	361513	15	2178.19	1392.69	1509.48	575	575		212.668	213	171	257	101868	14.4897	1605.63	1687	926	2109	769097	300.8	0.0108851	0.316086	0.118971	1.13506
D112	361527	15	2170.02	1400.85	1496.92	585	585		226.745	227	183	278	108611	13.4913	1333.06	1359	721	1890	638537	292.607	-0.0035193	-0.118714	0.0924205	0.770859
D112	361520	15	2173.79	1400.23	1515.76	580	580		228.113	226	188	292	109266	17.4076	1451.39	1519	767	1922	695216	285.635	-0.00191477	-0.0502794	0.142338	1.26627
D112	361534	15	2163.74	1415.3	1496.92	590	590		247.626	248	208	288	118613	13.5256	1604.4	1649	1034	2079	768508	241.031	-0.0020813	-0.0763678	0.0902891	1.10246
D112	361541	15	2158.09	1427.86	1496.92	595	595		282.965	282	209	361	135540	22.9822	1704.26	1713	1106	2262	816340	268.516	0.00326473	0.0801314	0.139862	1.55755
D112	361548	15	2157.46	1433.51	1484.36	600	600		285.142	284	239	336	136583	17.5257	1653.64	1666	1019	2191	792092	262.707	-0.00726816	-0.238236	0.139538	1.54157
D112	361555	15	2153.69	1446.7	1482.47	605	605		303.507	302	234	375	145380	25.2652	1607.82	1674	938	2054	770146	266.97	-0.0031363	-0.0755889	0.136877	1.45018
D112	361562	15	2146.78	1447.33	1482.47	610	610		335.764	333	268	428	160831	28.8041	1694.66	1716	1158	2164	811740	229.748	-0.000289	-0.00674212	0.119551	1.57532
D112	361569	15	2143.64	1459.89	1482.47	615	615		396.129	395	314	496	189746	36.7773	1287.27	1260	870	1879	616602	233.223	0.021544	0.454314	0.0489748	0.515389
D112	361583	15	2135.48	1464.92	1469.91	625	625		394.572	391	306	502	189000	38.3728	1337	1355	840	1849	640421	233.539	-0.00937344	-0.194591	0.13549	1.36623
D112	361576	15	2136.73	1467.43	1482.47	620	620		411.601	412	316	511	197157	37.6876	989.649	968	600	1535	474042	217.365	0.0162318	0.348884	0.0385241	0.337783
D112	361590	15	2133.59	1469.31	1451.07	630	630		389.889	386	303	487	186757	36.1195	1353.35	1396	870	1757	648255	198.821	-0.00876876	-0.190982	0.157216	1.84953
D112	361597	15	2125.43	1472.45	1444.79	635	635		415.129	412	330	551	198847	40.182	1303.68	1315	943	1686	624464	176.916	-0.00875257	-0.182446	0.13834	1.79106
D112	361604	15	2117.89	1479.36	1438.51	640	640		411.359	410	299	519	197041	39.6168	1147.58	1152	755	1515	549691	164.842	-0.0112828	-0.236982	0.151529	1.83218
D112	361611	15	2107.22	1478.73	1419.66	645	645		396.624	394	326	491	189983	28.2383	1176.18	1190	789	1595	563389	202.843	0.00871585	0.242723	0.126272	1.30019
D112	361618	15	2107.84	1479.36	1419.66	650	650		449.814	447	372	549	215461	34.6197	1422.66	1425	1005	1837	681455	158.533	0.00297062	0.076966	0.163257	2.51888
D112	361625	15	2113.5	1477.48	1419.66	655	655		540.443	541	438	650	258872	37.8966	873.562	877	624	1145	418436	127.999	0.0120146	0.33861	0.0367458	0.483786
D112	361639	15	2112.24	1475.59	1399.57	665	665		507.246	508	401	647	242971	46.0057	1362.1	1350	1081	1833	652445	141.544	0.00250831	0.0551736	0.11835	2.03675
D112	361632	15	2114.12	1477.48	1399.57	660	660		479.221	476	380	578	229547	40.5958	1354.78	1380	922	1649	648940	152.574	4.15E-04	0.00978431	0.137101	2.14121
D112	361657	15	2098.56	1467.99	1376.77	670	670		503.152	503	398	605	241010	31.865	1699.02	1704	1315	1992	813831	138.681	0.00959659	0.300182	0.156746	3.32024
D112	361671	15	2090.2	1482.43	1353.97	680	680		531.077	528	417	676	254386	41.5254	1283.87	1250	970	1796	614975	178.683	-0.00274509	-0.0704085	0.115931	1.49291
D112	361664	15	2094	1474.83	1369.17	675	675		556.685	555	453	671	266652	42.9589	1367.12	1386	1032	1769	654852	174.477	0.00751224	0.193244	0.137587	1.89536
D112	361678	15	2082.6	1490.03	1353.97	685	685		598.094	599	471	714	286487	48.0651	1252.25	1253	755	1634	599829	180.002	0.00625588	0.154721	0.137573	1.68267
D112	361685	15	2071.2	1493.07	1353.97	690	690		577.599	578	465	678	276670	39.5686	1288.84	1306	1000	1568	617352	110.176	0.00296148	0.0862044	0.135768	2.79671
D112	361692	15	2062.08	1487.75	1353.97	695	695		624.455	623	514	766	299114	47.6697	1119.97	1133	807	1477	536465	164.472	0.00699678	0.182037	0.107829	1.32559
D112	361699	15	2064.36	1491.55	1346.37	700	700		607.749	603	486	773	291112	46.5824	1354.42	1379	859	1706	648765	154.408	-0.000294	-0.00767961	0.141486	2.17448
D112	361706	15	2064.36	1498.39	1346.37	705	705		633.633	631	514	764	303510	41.6982	1223.49	1290	610	1670	586050	246.657	-0.00605955	-0.185281	0.120684	1.06832
D112	361713	15	2062.08	1505.23	1346.37	710	710		706.384	703	558	879	338358	58.3532	1099.15	1136	579	1584	526495	243.811	0.0124886	0.298627	0.109608	0.890654
D112	361727	15	2059.8	1509.03	1331.17	720	720		668.95	665	563	789	320427	43.1799	1089.18	1135	588	1518	521716	238.569	0.019113	0.581096	0.118143	0.964771
D112	361720	15	2057.52	1499.15	1346.37	715	715		785.42	779	644	949	376216	52.0285	924.363	923	674	1220	442770	137.674	0.0187661	0.556149	0.0781394	0.973231
D112	361734	15	2063.6	1505.23	1328.89	725	725		702.138	701	577	835	336324	39.6511	1217.94	1213	844	1621	583395	186.1	0.00888879	0.31203	0.128323	1.48861
D112	361741	15	2056.76	1515.87	1313.69	730	730		612.294	612	530	746	293289	31.7457	1110.37	1143	642	1457	531867	173.643	0.00479078	0.183923	0.120626	1.37664
D112	361748	15	2053.72	1509.79	1313.69	735	735		697.021	695	562	828	333873	47.4583	1325.66	1353	899	1600	634989	147.54	0.0161802	0.467711	0.144265	2.26561
D112	361755	15	2050.68	1512.83	1313.69	740	740		715.77	713	605	831	342854	42.8956	1109.41	1118	692	1473	531408	172.415	0.00935986	0.309467	0.118515	1.36358
D112	361762	15	2046.88	1511.31	1290.89	745	745		665.322	667	553	772	318689	38.1919	1247.87	1267	796	1527	597732	137.758	0.0146772	0.503972	0.139337	2.21564
D112	361769	15	2040.8	1515.11	1290.89	750	750		717.094	720	578	830	343488	44.2878	1103.67	1130	680	1424	528656	157.405	0.0144181	0.460272	0.11608	1.45852
D112	361783	15	2027.12	1502.19	1274.93	760	760		694.889	692	594	841	332852	38.6278	1145.49	1138	859	1434	548691	110.437	0.0125675	0.446551	0.120478	2.23055
D112	361776	15	2030.92	1505.99	1290.13	755	755		763.564	761	663	911	365747	39.082	1179.3	1188	835	1551	564884	134.991	0.0175331	0.673301	0.108641	1.71218
D112	361790	15	2025.6	1504.47	1274.93	765	765		705.566	702	605	821	337966	39.6985	1023.64	1028	734	1229	490325	95.6911	0.0104966	0.369239	0.0930488	1.82129
D112	361797	15	2014.97	1514.35	1274.93	770	770		717.875	717	598	842	343862	39.6492	972.117	983	624	1276	465644	145.198	0.00588867	0.211988	0.0858624	1.05881
D112	361804	15	2009.65	1510.55	1274.93	775	775		818.605	815	732	946	392112	41.7679	1273.81	1281	992	1503	610155	92.4494	0.0141541	0.547065	0.127629	3.11899
D112	361811	15	2002.05	1512.07	1265.05	780	780		734.397	735	619	867	351776	45.7954	1185.02	1217	740	1480	567624	161.023	0.00498342	0.15904	0.120995	1.58866
D112	361819	15	1998.25	1512.07	1265.05	785	785		805.392	800	703	937	385783	39.8289	1290.6	1293	1030	1509	618198	82.8997	0.0155038	0.61744	0.121768	3.37987
D112	361826	15	2002.81	1513.59	1265.05	790	790		825.165	823	706	935	395254	34.6737	1165.16	1187	826	1504	558112	164.083	0.00797151	0.376412	0.105713	1.35781
D112	361833	15	1999.01	1506.75	1242.25	795	795		822.887	822	691	918	394163	40.0531	1091.94	1111	761	1407	523039	157.616	0.0142548	0.577493	0.11656	1.44643
D112	361847	15	1991.41	1512.07	1211.86	805	805		751.43	753	606	872	359935	45.1675	1127.14	1125	794	1523	539902	128.65	0.0144581	0.474208	0.125424	1.95283
D112	361840	15	1991.41	1509.79	1227.06	800	800		806.098	809	638	932	386121	50.2787	1265	1322	735	1652	605935	222.338	0.0223346	0.700516	0.145883	1.44868
D112	804335	15	1969.37	1509.66	1207.93	820	820		794.184	793	719	892	380414	29.5876	621.743	634	414	876	297815	104.756	3.20E-04	0.0171795	0.0661473	0.736472
D112	804330	15	1976.01	1510.26	1211.86	815	815		796.478	792	695	925	381513	36.329	772.701	771	479	1044	370124	126.776	0.00891657	0.387519	0.0801328	0.90435
D112	804325	15	1986.88	1512.98	1211.86	810	810		778.169	778	687	888	372743	35.0926	1063.72	1063	842	1309	509524	96.5604	0.0149646	0.653887	0.132757	2.58215
D112	804350	15	1967.87	1514.79	1176.55	835	835		773.265	773	652	885	370394	32.8275	699.219	698	591	824	334926	38.1716	0.00169835	0.0798751	0.0735519	2.51
D112	804345	15	1964.55	1509.66	1194.65	830	830		782.829	782	676	872	374975	32.2072	654.123	658	515	789	313325	56.1241	-0.0024326	-0.118542	0.0545316	1.20539
D112	804340	15	1964.85	1505.73	1206.42	825	825		780.217	778	638	900	373724	37.4138	596.109	591	415	791	285536	87.7929	-0.00305807	-0.127936	0.0383641	0.501731
D112	804365	15	1948.55	1499.09	1145.76	850	850		719.973	720	631	817	344867	30.2837	564.19	567	437	707	270247	43.1704	-0.00238467	-0.113659	0.0647538	1.58959
D112	804360	15	1963.04	1510.26	1166.59	845	845		812.495	810	722	900	389185	31.6867	672.562	678	509	843	322157	70.6159	0.00994193	0.504833	0.0794186	1.4015
D112	804355	15	1967.87	1512.98	1166.59	840	840		752.353	752	634	872	360377	40.2066	669.925	669	543	829	320894	49.494	0.00603935	0.224662	0.0723565	1.82659
D112	804380	15	1925.01	1469.52	1116.18	865	865		744.342	744	668	832	356540	30.039	541.889	544	443	654	259565	38.7375	-0.00193457	-0.0960599	0.0809705	2.09567
D112	804375	15	1927.73	1475.25	1127.65	860	860		742.524	740	660	867	355669	29.5691	581.825	583	480	667	278694	31.9175	-0.000198	-0.00992453	0.0710066	2.41713
D112	804370	15	1936.78	1490.64	1137.61	855	855		722.651	724	637	887	346150	29.2717	549.871	553	424	655	263388	41.0698	0.00304758	0.150018	0.0772537	1.9203
D112	804385	15	1916.86	1463.18	1108.34	870	870		733.418	734	609	863	351307	37.6475	438.303	441	318	562	209947	47.2197	0.00294533	0.11442	0.0376355	0.673339
D12	361351	15	2161.58	1307.73	1577.32	545	545	214	172.342	172	144	219	82552	11.0724	2494.33	2525	2111	2772	1194783	151.634	0.00385164	0.119442	0.1287	3.75135
D12	361436	15	2157.9	1305.29	1582.22	540	540	214	168.113	168	127	209	80526	12.3713	2283.82	2293	1872	2580	1093951	129.404	0.00681654	0.184004	0.093317	3.01273
D12	361443	15	2159.13	1302.84	1582.22	535	535	214	172.173	171	137	217	82471	13.9592	1959.62	1984	1383	2391	938658	197.659	0.00204419	0.0503233	0.148155	2.55858
D12	300505	15	2080.23	1170.05	1463.27	331	331	214	142.123	142	107	176	68077	9.90982	1283.47	1302	834	1635	614782	176.908	0.0134711	0.381261	0.134986	1.72571
D12	300527	15	2079.9	1168.75	1463.27	340	340	214	135.823	136	109	165	65059	7.80622	849.109	871	553	1050	406723	103.299	0.00352813	0.122342	0.0943332	1.41714
D12	300522	15	2079.26	1167.78	1463.27	335	335	214	137.885	138	116	162	66047	7.51605	939.434	954	631	1210	449989	124.531	0.0118291	0.428948	0.124071	1.66532
D12	300532	15	2085.42	1168.43	1468.13	345	345	214	136.428	136	117	156	65349	6.44079	876.326	890	644	1030	419760	74.3282	0.00412918	0.174208	0.0931902	2.01009
D12	300542	15	2096.45	1167.78	1468.13	355	355	214	135.722	135	117	154	65011	6.6688	903.322	951	521	1216	432691	159.227	0.00804797	0.324966	0.127024	1.27882
D12	300537	15	2090.93	1168.1	1468.13	350	350	214	136.818	136	119	162	65536	6.64321	955.885	968	595	1252	457869	131.211	0.00591429	0.24218	0.109544	1.43851
D12	300547	15	2098.72	1176.54	1468.13	360	360	214	133.411	133	112	166	63904	8.26268	770.474	786	429	1073	369057	158.673	0.00481482	0.154737	0.109835	0.961091
D12	300552	15	2105.53	1177.19	1468.13	365	365	214	135.946	136	119	166	65118	7.43065	962.058	991	526	1358	460826	219.506	0.014126	0.509677	0.129196	1.00291
D12	362119	15	2178.89	1283.08	1605.01	525	525	214	162.326	161	134	208	77754	11.4182	2028.37	2050	1431	2500	971591	213.349	0.0015527	0.0440791	0.147801	2.44849
D12	362112	15	2179.65	1296.76	1605.01	530	530	214	170.309	170	143	209	81578	12.1559	2284.04	2279	1894	2637	1094055	130.3	0.00506776	0.141286	0.170584	5.10888
D12	362126	15	2188.01	1274.72	1605.01	520	520	214	155.693	154	123	200	74577	13.4236	860.004	877	449	1292	411942	208.268	3.00E-04	0.0069656	0.0532509	0.417545
D12	362133	15	2194.09	1252.68	1605.01	515	515	214	156.887	156	122	234	75149	14.9273	1186.24	1179	823	1754	568209	161.852	0.0151086	0.312859	0.120231	1.57323
D12	362140	15	2195.61	1245.08	1582.98	510	510	214	166.39	166	137	206	79701	11.4161	1541.34	1597	871	2010	738303	276.922	0.0184521	0.528138	0.0998284	1.01042
D12	362148	15	2196.37	1236.72	1582.98	505	505	214	152.697	152	129	190	73142	9.29335	1765.86	1770	1275	2255	845849	245.216	0.00518517	0.169514	0.166202	2.05258
D12	362155	15	2193.33	1231.4	1582.98	500	500	214	148.808	149	125	180	71279	8.28296	1608.59	1594	1083	2071	770514	245.552	0.00457297	0.163564	0.141236	1.62144
D12	362162	15	2196.37	1230.64	1582.98	495	495	214	145.691	145	122	165	69786	7.61746	1566.59	1580	1143	2007	750396	197.031	0.00582115	0.221381	0.139268	1.94391
D12	362169	15	2192.57	1229.12	1575.38	490	490	214	148.789	148	123	186	71270	9.30556	1511.85	1486	1018	2098	724177	243.521	0.00779659	0.247395	0.116382	1.29442
D12	362183	15	2184.97	1220.76	1575.38	480	480	214	145.18	145	126	167	69541	8.15547	1553.12	1594	904	2174	743945	258.175	0.0139588	0.490132	0.146691	1.53913
D12	362176	15	2181.17	1220	1575.38	485	485	214	147.063	147	122	178	70443	8.91969	1758.45	1770	1346	2083	842299	150.435	0.0114362	0.372842	0.152546	3.09423
D12	362190	15	2186.49	1208.6	1575.38	475	475	214	140.612	140	118	164	67353	7.18608	1554.71	1553	989	2252	744708	212.598	0.0065916	0.25627	0.157257	1.98747
D12	362197	15	2181.93	1199.48	1567.78	470	470	214	139.382	139	118	161	66764	7.57516	1708.82	1775	986	2107	818527	239.059	0.0105437	0.383958	0.184281	2.22458
D12	362204	15	2186.49	1205.56	1552.58	465	465	214	140.092	140	116	170	67104	8.77496	1496.51	1523	1002	1929	716830	181.758	0.0115604	0.364904	0.149898	2.14661
D12	362211	15	2196.37	1192.64	1552.58	460	460	214	140.775	141	119	176	67431	8.19476	1446.53	1473	893	1806	692889	192.582	0.0119198	0.404708	0.132397	1.75639
D12	362218	15	2186.49	1192.64	1552.58	455	455	214	140.718	140	115	170	67404	8.01136	1212.01	1245	764	1619	580551	181.961	0.0134214	0.465244	0.122154	1.45015
D12	362225	15	2189.53	1185.04	1537.38	450	450	214	142.662	142	120	174	68335	8.16709	1587.58	1635	844	2072	760451	279.264	0.0222261	0.759604	0.18556	1.77956
D12	362239	15	2172.05	1180.48	1537.38	440	440	214	142.121	142	113	170	68076	9.37893	1734.17	1741	1171	2214	830667	197.487	0.0146851	0.438613	0.175688	2.62441
D12	362232	15	2186.49	1189.6	1537.38	445	445	214	143.171	143	123	169	68579	8.28291	1696.5	1640	1152	2431	812622	322.824	0.0192142	0.651719	0.153124	1.39568
D12	362246	15	2166.73	1177.44	1529.78	435	435	214	139.701	140	115	169	66917	7.18557	1421.26	1461	830	1814	680782	211.762	0.0133995	0.514134	0.153716	1.78845
D12	362253	15	2162.17	1172.88	1529.78	430	430	214	139.653	139	116	170	66894	8.05011	1429.18	1456	918	1743	684578	157.938	0.0140516	0.480779	0.143114	2.26581
D12	362260	15	2156.09	1177.44	1529.78	425	425	214	137.413	137	110	166	65821	9.25693	1364.21	1395	895	1722	653457	173.738	0.0137308	0.40213	0.12566	1.7531
D12	362267	15	2159.13	1170.6	1529.78	420	420	214	139.221	139	115	162	66687	7.46688	1413.02	1417	953	1892	676836	195.758	0.0169386	0.621127	0.158345	1.97345
D12	362274	15	2154.57	1176.68	1529.78	415	415	214	135.255	135	115	159	64787	7.04423	1216.83	1225	836	1628	582860	156.54	0.00584401	0.223115	0.116387	1.62078
D12	362281	15	2151.53	1182	1529.78	410	410	214	137.71	138	115	163	65963	7.39737	1353.63	1357	832	1715	648389	197.89	0.0124039	0.456167	0.168186	1.96964
D12	362295	15	2139.37	1180.48	1514.58	400	400	214	140.324	140	118	164	67215	6.81815	1275.98	1284	882	1680	611195	138.808	0.0121869	0.495595	0.169866	2.6695
D12	362288	15	2148.49	1175.92	1537.38	405	405	214	141.591	141	115	160	67822	7.24089	1312.77	1395	619	1677	628816	266.757	0.0112485	0.435021	0.186535	1.54733
D12	362302	15	2144.69	1182.76	1514.58	395	395	214	138.912	138	108	170	66539	9.49701	1085.54	1099	503	1555	519976	260.664	0.00835562	0.242409	0.147777	1.07237
D12	362309	15	2140.89	1173.64	1514.58	390	390	214	139.885	140	121	174	67005	7.31747	1390.64	1419	1108	1637	666117	115.348	0.0146637	0.552537	0.185394	3.77108
D12	362316	15	2131.77	1168.32	1514.58	385	385	214	136.57	136	117	159	65417	7.80374	1110	1094	647	1631	531688	245.087	0.00544489	0.189545	0.166145	1.29052
D12	362323	15	2127.21	1172.12	1506.98	380	380	214	139.144	139	117	166	66650	6.91113	1241.56	1243	973	1483	594709	106.757	0.0140745	0.558867	0.156286	3.14381
D12	362330	15	2116.57	1175.92	1506.98	375	375	214	140.038	140	120	166	67078	7.19241	1288.63	1283	928	1676	617255	148.146	0.0145936	0.560104	0.210114	3.02062
D12	362337	15	2102.89	1176.68	1490.26	370	370	214	134.812	135	107	159	64575	7.00464	954.789	959	698	1199	457344	89.1327	0.00444662	0.170403	0.139048	2.61531
D121	360889	15	2032.65	1503.66	1354.54	775	775		858.1	857	778	959	411030	33.6894	1370.38	1395	960	1645	656412	145.852	-0.0119656	-0.61693	0.143356	2.35611
D121	360897	15	2038.77	1499.99	1354.54	770	770		877.9	879	796	966	420514	31.4642	976.113	979	682	1252	467558	118.928	-0.00251668	-0.140793	0.0875552	1.32153
D121	360911	15	2047.34	1481.63	1366.78	760	760		814.762	812	703	922	390271	31.73	1167.76	1171	891	1314	559356	61.8886	-0.00656212	-0.33923	0.0976134	3.35608
D121	360904	15	2047.34	1481.63	1366.78	765	765		823.33	823	736	922	394375	29.8839	1150.75	1152	1030	1335	551207	47.6736	-0.0114156	-0.636283	0.0828031	3.69172
D121	360918	15	2053.46	1481.63	1366.78	755	755		797.712	797	713	905	382104	30.1727	1243.76	1253	1047	1381	595760	70.3703	-0.00987775	-0.527511	0.0972623	3.13336
D121	360925	15	2057.13	1486.53	1379.02	750	750		778.152	779	674	921	372735	38.6965	1173.11	1166	888	1448	561919	92.2832	-0.00591995	-0.239507	0.0987947	2.28593
D121	360932	15	2057.13	1481.63	1379.02	745	745		805.292	805	725	897	385735	27.9519	1194.27	1196	840	1516	572056	147.442	0.00141994	0.0817007	0.0923914	1.37014
D121	360939	15	2057.13	1481.63	1391.25	740	740		806.927	804	715	917	386518	34.2649	982.338	985	616	1341	470540	159.905	0.0038135	0.178931	0.0788047	0.897507
D121	360946	15	2068.15	1473.07	1391.25	735	735		796.906	796	697	956	381718	38.9915	1147.75	1143	929	1355	549774	86.2087	0.00215276	0.0878068	0.0728574	1.80825
D121	360953	15	2069.37	1481.63	1391.25	730	730		837.562	835	746	951	401192	35.4997	1101.14	1107	744	1395	527444	148.038	0.010617	0.49572	0.0296727	0.428703
D121	360960	15	2070.6	1471.84	1391.25	725	725		787.902	788	658	921	377405	34.532	1479.83	1464	1156	1959	708840	138.31	0.00419504	0.190633	0.113004	2.17263
D121	360971	15	2067.33	1469.29	1396.18	720	720		742.764	744	645	847	355784	33.1625	1265.6	1280	927	1495	606221	114.768	-0.00254947	-0.114497	0.0872168	1.76925
D121	360978	15	2072.23	1470.51	1397.4	724	724		774.098	772	649	883	370793	33.4375	1514.3	1514	1229	1821	725351	114.444	0.0045101	0.207886	0.11639	2.75899
D121	360985	15	2077.13	1475.41	1397.4	723	723		749.344	750	642	849	358936	30.4699	1584.15	1587	1222	1904	758807	132.471	-0.00227061	-0.111936	0.114221	2.45178
D121	360999	15	2071.01	1472.96	1397.4	721	721		760.797	756	661	932	364422	45.6998	1437.35	1446	1041	1794	688492	133.26	0.00152741	0.0507783	0.106226	2.07149
D121	360992	15	2072.23	1474.19	1397.4	722	722		746.524	746	644	858	357585	35.0216	1547.25	1556	1229	1827	741134	109.672	-0.00141823	-0.0605482	0.111661	2.83419
D121	361007	15	2071.01	1472.96	1396.18	719	719		739.413	737	619	842	354179	33.8425	1297.74	1308	940	1563	621619	111.084	7.17E-05	0.00313074	0.0807084	1.74493
D121	361014	15	2073.45	1472.96	1392.51	718	718		719.919	719	627	867	344841	34.8067	1465.3	1463	1185	1774	701877	98.7168	-0.00675595	-0.281372	0.0912251	2.48179
D121	361021	15	2071.01	1475.41	1392.51	717	717		719.311	721	602	842	344550	38.7312	1383.14	1390	1074	1686	662523	105.672	-0.000842	-0.0312989	0.0788044	1.91224
D121	361028	15	2077.13	1470.51	1368.03	716	716		692.599	690	614	794	331755	30.1411	1548.08	1558	1206	1866	741529	139.684	-0.0196975	-0.923429	0.0935038	1.89533
D121	361035	15	2075.9	1479.08	1386.39	715	715		681.33	680	573	768	326357	35.4698	1502.01	1513	1140	1782	719463	123.059	-0.00714041	-0.27629	0.116723	2.55152
D121	361042	15	2073.45	1483.98	1386.39	714	714		691.597	686	570	843	331275	48.3024	1543.36	1565	955	1907	739268	184.515	0.00386109	0.110141	0.152504	2.21362
D121	361049	15	2071.01	1481.53	1398.63	713	713		653.783	654	520	811	313162	48.9161	1441.49	1437	935	1814	690473	178.897	6.29E-05	0.0016803	0.160618	2.23019
D121	361063	15	2082.02	1476.63	1386.39	711	711		651.213	650	571	776	311931	29.7719	1670.04	1675	1146	2064	799951	159.566	-0.0146762	-0.651602	0.127787	2.37179
D121	361056	15	2072.23	1483.98	1398.63	712	712		645.691	648	487	817	309286	57.5249	1249.85	1256	602	1778	598679	283.713	0.00165702	0.0371372	0.136146	1.0558
D121	361070	15	2077.13	1477.86	1386.39	710	710		714.622	711	579	882	342304	48.6608	1529.46	1587	960	1897	732609	203.835	4.13E-04	0.0121245	0.121968	1.63137
D121	361077	15	2075.9	1466.84	1386.39	709	709		699.188	697	577	841	334911	41.6612	1550.78	1572	1140	2060	742822	175.435	-0.0152033	-0.518182	0.110473	1.75878
D121	361084	15	2068.56	1469.29	1398.63	708	708		713.585	713	614	842	341807	36.2168	1400.15	1430	875	1868	670673	217.63	-4.97e-05	-0.00196024	0.114324	1.32012
D121	361091	15	2071.01	1470.51	1398.63	707	707		706.382	706	610	819	338357	37.9976	1476.5	1509	966	1925	707245	224.907	-0.00157378	-0.058606	0.120563	1.41267
D121	361098	15	2072.23	1464.4	1398.63	706	706		701.332	701	612	792	335938	30.1524	1477.19	1481	1147	1778	707576	126.918	-0.000523	-0.0243448	0.116038	2.42028
D121	361105	15	2067.33	1464.4	1398.63	705	705		710.852	710	593	849	340498	37.6192	1489.83	1508	1032	1915	713628	155.654	2.93E-04	0.0110727	0.125387	2.13283
D121	361119	15	2075.9	1465.62	1398.63	695	695		601.075	601	528	692	287915	29.8988	1401.83	1432	971	1749	671477	164.419	-0.00929023	-0.377037	0.116179	1.77487
D121	361112	15	2075.9	1472.96	1410.87	700	700		609.743	611	530	687	292067	28.216	1393.46	1387	1002	1810	667466	187.818	-0.00537623	-0.233614	0.110789	1.47996
D121	361126	15	2078.35	1461.95	1398.63	690	690		585.954	581	482	685	280672	36.8322	1461.65	1493	928	1809	700132	171.59	-0.0138498	-0.446854	0.111655	1.71116
D121	361133	15	2084.47	1457.05	1398.63	685	685		601.484	604	468	723	288111	45.9999	1559.4	1568	1139	1942	746952	177.534	-0.00273166	-0.0716327	0.12498	1.95165
D121	361140	15	2091.81	1457.05	1410.87	680	680		585.727	580	446	721	280563	58.3619	1327.55	1365	768	1802	635896	248.601	-0.000742	-0.014897	0.108822	1.04817
D121	361147	15	2099.16	1450.93	1423.11	675	675		578.113	576	472	725	276916	50.718	1359.11	1406	778	1732	651012	209.685	-0.00619707	-0.142156	0.123744	1.42749
D121	361154	15	2110.17	1449.71	1435.34	670	670		549.065	545	455	654	263002	38.4682	1467.44	1487	1064	1823	702902	165.386	-0.0184625	-0.536952	0.118877	1.88541
D121	361161	15	2116.29	1454.6	1448.81	665	665		556.038	553	430	686	266342	48.7961	1484.58	1458	986	2047	711113	223.243	-0.0114601	-0.264207	0.126744	1.49609
D121	361175	15	2116.29	1454.6	1448.81	655	655		507.537	507	452	591	243110	27.6039	1427.16	1455	1036	1715	683609	146.548	-0.00774226	-0.286927	0.0706728	1.28564
D121	361168	15	2112.62	1458.28	1448.81	660	660		507.2	503	414	629	242949	32.6607	1554.01	1618	958	1987	744369	213.436	-0.0194756	-0.616902	0.126236	1.63218
D121	361182	15	2116.29	1450.93	1448.81	650	650		514.914	510	418	623	246644	41.0324	1518.01	1573	922	1970	727127	255.69	0.00330232	0.0826086	0.067498	0.750784
D121	361189	15	2118.74	1449.71	1448.81	645	645		488.367	486	370	636	233928	50.1324	1284.87	1304	852	1616	615451	159.294	0.00578831	0.112125	0.0679547	1.02649
D121	361196	15	2121.19	1450.93	1473.29	640	640		437.683	434	339	616	209650	46.9967	1423.66	1428	927	1811	681934	193.68	-0.0168742	-0.319696	0.116442	1.53329
D121	361203	15	2122.41	1446.04	1473.29	635	635		443.357	440	348	583	212368	45.8409	1376.67	1395	755	1984	659425	316.349	-0.00924864	-0.180569	0.137474	1.0519
D121	361210	15	2129.75	1439.92	1485.53	630	630		403.795	401	318	503	193418	37.926	1369.35	1342	819	1978	655918	271.617	-0.00690512	-0.148059	0.135196	1.20082
D121	361217	15	2139.55	1439.92	1497.76	625	625		397.737	396	305	519	190516	40.8253	1751.71	1774	1124	2193	839070	241.781	3.74E-04	0.00727637	0.137223	1.74844
D121	361231	15	2139.55	1442.36	1510	615	615		382.113	381	297	461	183032	35.165	1540.22	1599	960	1975	737763	247.085	0.0050558	0.109323	0.0855668	0.982683
D121	361224	15	2135.87	1433.8	1497.76	620	620		410.875	412	322	516	196809	33.517	1487.73	1487	1049	1983	712623	181.128	0.0287604	0.685418	0.0677379	1.04216
D121	361238	15	2145.66	1438.69	1534.48	610	610		290.401	289	219	398	139102	28.351	1695.81	1741	1134	2095	812291	212.828	-0.030111	-0.636007	0.157121	2.16388
D121	361245	15	2145.66	1435.02	1546.72	605	605		248.775	247	193	311	119163	21.3476	1708.07	1719	1071	2160	818165	257.99	-0.017118	-0.405918	0.203226	2.23647
D121	361252	15	2162.8	1424.01	1552.84	600	600		240.115	238	187	313	115015	22.2428	1835.04	1851	1111	2325	878982	234.135	-0.015146	-0.332037	0.227896	2.90927
D121	361281	15	2156.68	1412.99	1552.84	595	595		257.01	255	186	337	123108	27.9139	1491.99	1515	958	1960	714662	189.237	-0.0123588	-0.230428	0.142053	1.96134
D121	361295	15	2166.47	1390.96	1565.08	585	585		234.182	233	180	315	112173	22.866	1205.41	1243	587	1760	577391	281.694	-0.00983125	-0.203372	0.110437	0.851155
D121	361288	15	2154.23	1400.75	1552.84	590	590		296.443	293	215	405	141996	36.3068	1620.04	1615	1250	2014	776001	151.903	0.0327598	0.517993	0.137037	2.57071
D121	361302	15	2164.02	1371.38	1577.32	580	580		209.873	208	157	288	100529	24.644	1744.59	1783	1153	2214	835661	226.562	9.81E-04	0.0166943	0.225812	2.83702
D121	361309	15	2157.9	1368.93	1577.32	575	575		193.023	191	143	249	92458	19.3199	1621.61	1672	750	2145	776751	302.302	-0.010974	-0.221713	0.202749	1.80851
D121	361316	15	2160.35	1353.02	1577.32	570	570		183.933	182	141	247	88104	18.0815	1624.9	1705	762	2281	778328	364.76	-0.00192722	-0.0392848	0.165978	1.26826
D121	361323	15	2161.58	1343.23	1565.08	565	565		206.766	205	166	267	99041	19.36	1743.56	1728	1291	2271	835167	209.254	0.0152288	0.320409	0.15129	2.18988
D121	361330	15	2164.02	1324.87	1577.32	560	560		189.503	187	144	259	90772	17.6224	1993.8	2014	1513	2381	955029	165.996	0.010792	0.229626	0.167213	3.44139
D121	361337	15	2161.58	1327.32	1577.32	555	555		197.136	196	156	254	94428	18.7292	1807.2	1822	1072	2473	865649	316.273	0.0188969	0.390425	0.189705	1.82228
D121	361344	15	2162.8	1323.64	1589.56	550	550		171.443	171	141	213	82121	13.1676	1891.76	1901	1119	2550	906153	332.312	8.81E-04	0.0229172	0.165143	1.61373
D121	361367	15	2030.21	1501.22	1354.54	780	780		875.367	877	752	970	419301	38.6046	1313.88	1353	838	1618	629349	154.728	-0.00369807	-0.168332	0.163552	2.38719
D121	361374	15	2026.54	1506.11	1345.97	785	785		890.28	892	779	999	426444	34.3724	1243.97	1250	891	1490	595861	124.842	-0.00331321	-0.172201	0.165705	2.83286
D121	361381	15	2028.98	1508.56	1345.97	790	790		911.877	913	794	1042	436789	34.5967	1461.61	1474	996	1827	700109	169.303	0.00861641	0.450332	0.191802	2.77871
D121	804053	15	2032.3	1517.31	1329.37	800	800		903.704	913	754	1031	432874	51.121	1175.52	1239	588	1786	563076	322.169	0.0356034	1.2155	0.199497	1.21371
D121	804048	15	2031.1	1514.29	1335.41	795	795		857.898	872	674	1029	996019	61.269	1146.23	1156	479	1680	1330778	280.47	0.0317317	0.861293	0.203359	1.38129
D121	804078	15	2026.57	1526.37	1294.96	815	815		908.814	916	713	1080	435322	65.4389	912.724	912	534	1331	437195	172.629	0.0141922	0.388686	0.174495	1.57104
D121	804073	15	2033.21	1525.16	1303.42	810	810		876.785	880	681	1071	419980	69.4129	949.862	957	606	1259	454984	150.209	0.00680815	0.17083	0.157018	1.71634
D121	804068	15	2038.64	1520.93	1309.75	805	805		878.958	882	736	1008	421021	45.8812	1142.04	1153	752	1423	547037	138.408	-0.0096995	-0.375272	0.181366	2.53351
D121	804093	15	2013.29	1525.16	1260.26	830	830		900.409	906	783	983	431296	37.3449	994.58	994	620	1327	476404	165.181	-0.00927594	-0.451485	0.113793	1.23033
D121	804088	15	2012.38	1521.54	1277.76	825	825		944.783	943	844	1055	452551	37.3418	962.061	979	656	1192	460827	112.048	-0.00186347	-0.0944711	0.144473	2.16775
D121	804083	15	2016.91	1520.03	1277.76	820	820		926.881	931	800	1047	443976	34.6365	826.482	828	567	1045	395885	115.667	-0.00556382	-0.299444	0.147216	1.83385
D121	804109	15	2015.03	1519.67	1257.86	833	833		908.754	912	813	992	435293	35.1343	967.449	975	612	1318	463408	152.83	-0.00637248	-0.331764	0.0724357	0.855127
D121	804104	15	2013.82	1521.18	1257.86	832	832		903.033	905	813	1012	432553	31.3789	999.866	1014	622	1350	478936	161.4	-0.00843502	-0.489622	0.0865253	0.986671
D121	804099	15	2012.61	1522.69	1257.86	831	831		908.069	910	769	997	434965	33.7249	980.217	979	584	1338	469524	181.752	-0.00716113	-0.38842	0.0896572	0.887503
D121	804124	15	2028.91	1526.61	1261.18	836	836		893.079	898	750	1025	427785	53.0707	742.221	758	501	1022	355524	125.836	0.00866595	0.289157	0.091856	0.992434
D121	804119	15	2029.21	1529.03	1261.18	835	835		903.514	906	787	1039	432783	44.8698	775.363	810	473	1037	371399	135.36	0.00753469	0.301173	0.0958298	1.00185
D121	804114	15	2028.91	1523.29	1257.86	834	834		896.461	898	792	1007	429405	37.8365	996.382	998	778	1195	477267	82.032	-0.0055711	-0.265471	0.120794	2.61814
D121	804139	15	2033.14	1522.69	1248.51	839	839		874.386	877	712	1019	418831	55.2371	830.754	828	621	972	397931	60.6771	0.00776341	0.243891	0.111919	2.75617
D121	804134	15	2033.44	1523.59	1248.51	838	838		876.823	874	705	1069	419998	53.78	868.628	866	724	992	416073	48.9866	0.00632764	0.205033	0.107619	3.44576
D121	804129	15	2028.91	1524.8	1248.51	837	837		850.077	847	726	965	407187	50.0509	858.432	864	676	1007	411189	58.3385	-0.0071254	-0.243776	0.13273	3.44844
D121	804154	15	2027.4	1520.27	1239.76	842	842		857.457	859	716	987	410722	47.2052	802.031	833	540	978	384173	100.123	0.00234793	0.0850979	0.106179	1.5378
D121	804149	15	2035.85	1528.72	1248.51	841	841		794.315	798	620	927	380477	59.3977	830.635	830	645	993	397874	80.299	0.00152069	0.0406102	0.132534	2.42107
D121	804144	15	2029.21	1532.35	1248.51	840	840		792.658	794	645	934	379683	55.5916	878.885	887	628	1064	420986	70.8744	0.00222515	0.0633142	0.166171	3.53399
D121	804165	15	2018.65	1515.14	1230.1	850	850		842.432	847	672	971	403525	48.1147	844.309	844	687	1005	404424	61.614	0.00409525	0.142821	0.146484	3.50165
D121	804160	15	2028.61	1519.37	1239.76	845	845		839.605	842	662	967	402171	56.5999	797.265	797	603	991	381890	71.4089	0.0137318	0.401878	0.119154	2.37738
D122	361358	15	2165.25	1306.51	1565.08	550	550	280	176.689	177	147	208	84634	10.0026	2094.8	2110	1674	2397	1003410	147.156	-0.00393545	-0.139584	0.14139	3.52681
D122	361391	15	2168.92	1307.73	1552.84	555	555	280	174.783	174	147	206	83721	11.2391	1546.9	1572	930	2209	740966	307.97	8.11E-04	0.0251913	0.166188	1.43158
D122	361407	15	2161.58	1332.21	1557.74	565	565	280	199.344	199	163	242	95486	13.0748	1376.84	1361	918	1949	659504	222.198	0.00348091	0.105775	0.109715	1.22526
D122	361400	15	2168.92	1317.52	1557.74	560	560	280	186.716	186	150	236	89437	14.8474	1353.23	1343	915	1977	648199	229.223	-0.0154791	-0.39544	0.130701	1.36482
D122	361414	15	2165.25	1344.45	1569.98	570	570	280	207.843	207	155	278	99557	18.2799	1265.92	1266	625	2086	606378	320.622	0.00159478	0.0362078	0.014668	0.114154
D122	803964	15	2067.91	1472.56	1334.39	755	755	280	810.783	810	701	928	941319	33.5666	980.522	989	670	1234	1138386	115.16	-0.00811409	-0.39519	0.0907448	1.41673
D122	803957	15	2081.84	1472.95	1349.59	730	730	280	761.624	764	643	878	884245	29.3291	1379.6	1389	942	1836	1601721	183.969	-0.0130813	-0.688398	0.140957	1.85292
D122	803979	15	2053.64	1478.58	1334.39	770	770	280	843.425	842	734	1002	979217	38.0507	1045.27	1048	818	1255	1213560	68.6995	2.09E-04	0.00926294	0.0797106	2.24654
D122	803974	15	2057.45	1467.17	1334.39	765	765	280	839.071	836	698	964	974161	43.5917	961.655	974	725	1137	1116481	73.2283	-0.000643	-0.0247714	0.0735277	1.7989
D122	803969	15	2060.93	1467.81	1334.39	760	760	280	825.369	823	711	976	958253	38.2268	1082.04	1092	794	1326	1256243	111.068	-0.00397096	-0.172161	0.101041	1.78804
D122	803999	15	2017.2	1480.48	1330.9	790	790	280	891.95	895	781	1037	1035554	37.7185	957.17	971	589	1334	1111274	166.799	0.00223995	0.105702	0.0626543	0.676681
D122	803994	15	2028.93	1478.27	1330.9	785	785	280	892.798	894	757	1026	1036539	33.2179	990.047	979	708	1395	1149444	113.665	0.00958798	0.510498	0.0510604	0.846286
D122	803989	15	2039.7	1478.9	1330.9	780	780	280	859.144	858	736	988	997466	41.0937	1086.83	1076	805	1411	1261808	113.145	-0.00413479	-0.173609	0.0771232	1.37555
D122	803984	15	2047.94	1484.92	1330.9	775	775	280	866.525	863	762	971	1006036	37.8042	1113.77	1105	764	1550	1293089	153.989	-0.0067703	-0.312485	0.0836141	1.1162
D122	804014	15	2023.54	1486.19	1312.84	805	805	280	922.909	925	789	1058	1071497	38.4949	1111.08	1138	616	1526	1289969	191.049	3.37E-05	0.00161425	0.160316	1.60707
D122	804009	15	2016.25	1475.73	1321.08	800	800	280	897.792	902	778	1018	1042337	36.1615	1173.44	1207	690	1437	1362367	146.183	-0.00154034	-0.076603	0.135771	1.91917
D122	804004	15	2015.62	1478.9	1330.9	795	795	280	913.377	914	823	1022	1060431	33.5711	1130.16	1188	518	1550	1312118	239.692	-0.00170567	-0.0929715	0.114914	0.971965
D122	804029	15	2002.94	1483.34	1281.47	820	820	280	891.413	895	761	1026	1034930	42.4083	933.253	959	619	1167	1083507	120.577	0.00578484	0.241793	0.0908417	1.28911
D122	804024	15	2009.28	1486.19	1296.68	815	815	280	865.27	867	754	1009	1004578	42.0495	1020.23	1069	567	1344	1184484	172.647	-0.00217857	-0.0898543	0.121525	1.28063
D122	804019	15	2014.67	1488.72	1296.68	810	810	280	931.645	931	825	1053	1081640	34.9258	1027.97	1046	710	1230	1193475	104.355	0.0050339	0.267213	0.104105	1.85763
D122	804040	15	2014.12	1498.24	1257.86	830	830	280	947.376	947	852	1049	1099903	31.2977	921.344	905	657	1236	1069680	139.024	0.00330326	0.19932	0.0539682	0.678693
D122	804035	15	2006.67	1488.3	1281.47	825	825	280	917.644	917	783	1055	1065385	41.9327	940.38	949	663	1170	1091781	100.874	0.00378349	0.16497	0.0962764	1.6374
D122	361858	15	2166.01	1379.41	1562.38	575	575	280	265.591	263	201	335	127218	29.9692	994.438	963	535	1630	476336	273.615	0.0179797	0.313047	0.0208414	0.148401
D122	361865	15	2167.53	1379.41	1539.58	580	580	280	266.447	266	202	328	127628	22.7796	1439.92	1472	743	1935	689722	288.341	-0.00605726	-0.142564	0.145697	1.27012
D122	361879	15	2168.29	1405.25	1524.38	590	590	280	290.434	289	230	374	139118	23.088	1967.38	1994	1425	2355	942377	190.251	-0.0107697	-0.273902	0.119011	2.19961
D122	361872	15	2175.89	1393.85	1524.38	585	585	280	255.288	256	213	311	122283	16.6928	1885.2	1912	1426	2191	903011	154.02	-0.0136605	-0.423615	0.120246	2.62765
D122	361887	15	2163.73	1410.57	1524.38	595	595	280	336.173	336	255	437	161027	32.8443	1533.21	1520	983	2231	734406	281.386	0.0186686	0.375155	0.0734004	0.745187
D122	361894	15	2170.57	1416.65	1501.58	600	600	280	315.562	315	249	397	151154	28.1845	1750.8	1752	1280	2105	838635	172.51	-0.00201307	-0.0451686	0.138156	2.4639
D122	361901	15	2166.01	1427.29	1501.58	605	605	280	335.422	334	241	430	160667	34.4111	1330.39	1323	895	1842	637257	233.332	0.0144633	0.277941	0.118602	1.20907
D122	361908	15	2159.93	1437.93	1493.98	610	610	280	348.637	344	264	463	166997	33.8309	1430.9	1438	1093	1806	685402	167.652	-0.0201682	-0.424233	0.0824653	1.30043
D122	361915	15	2147.77	1437.17	1493.98	615	615	280	419.399	420	341	498	200892	28.5789	1467.12	1447	1150	1838	702751	142.889	0.0315164	0.896752	0.0406157	0.801496
D122	361922	15	2144.73	1449.33	1471.18	620	620	280	373.841	372	299	462	179070	29.1294	1410.83	1415	1084	1796	675789	116.594	0.00985022	0.250366	0.0350642	0.819835
D122	361929	15	2150.05	1444.77	1471.18	625	625	280	422.255	418	331	520	202260	36.3585	1270.02	1273	786	1837	608341	251.397	0.00958906	0.220612	0.0300775	0.295022
D122	361943	15	2143.97	1442.49	1440.78	635	635	280	365.91	365	293	458	175271	25.9153	1574.55	1611	1020	1945	754210	193.51	-0.0205735	-0.593179	0.158875	2.23102
D122	361936	15	2150.05	1444.01	1440.78	630	630	280	348.048	347	283	407	166715	20.7525	1223.61	1180	804	1828	586108	237.474	4.35E-04	0.0145733	0.057734	0.562485
D122	361950	15	2138.65	1446.29	1440.78	640	640	280	398.466	398	328	474	190865	26.4371	1602.12	1608	1119	1977	767414	154.094	-0.0108042	-0.329243	0.158982	2.8524
D122	361957	15	2131.05	1451.6	1433.18	645	645	280	439.236	430	354	551	210394	45.4105	1365.11	1388	894	1763	653889	183.687	-0.00133859	-0.0259299	0.123844	1.63791
D122	361964	15	2128.01	1450.09	1433.18	650	650	280	469.699	466	386	598	224986	39.9731	1617.52	1643	1055	1990	774792	199.974	-0.0124122	-0.295361	0.138629	1.9696
D122	361971	15	2129.53	1453.88	1433.18	655	655	280	485.355	484	423	568	232485	23.6617	1615.27	1659	1105	1978	773714	202.774	-0.0138679	-0.576922	0.128621	1.81562
D122	361978	15	2127.25	1454.64	1410.38	660	660	280	515.05	508	417	638	246709	46.234	1455.81	1526	930	1779	697334	210.566	-0.00627727	-0.140742	0.0793177	1.01617
D122	361985	15	2129.53	1450.85	1410.38	665	665	280	517.57	511	422	661	247916	43.3166	1435.83	1490	876	1851	687764	214.987	-0.0180863	-0.440171	0.0917015	1.12201
D122	361999	15	2110.53	1451.6	1410.38	675	675	280	594.599	582	481	738	284813	52.2218	1252.68	1291	818	1601	600033	181.144	-0.00665027	-0.152454	0.111566	1.38817
D122	361992	15	2125.73	1450.85	1410.38	670	670	280	555.428	553	470	707	266050	35.4761	1351.9	1377	835	1782	647558	201.579	-0.0144734	-0.459857	0.107687	1.30399
D122	362006	15	2105.97	1455.4	1402.79	680	680	280	619.221	614	492	774	296607	58.6373	1105.33	1121	651	1425	529451	171.885	0.0223237	0.46119	0.089016	1.05127
D122	362013	15	2095.33	1460.72	1402.79	685	685	280	563.163	562	469	697	269755	36.2084	1650	1687	1052	2033	790352	194.32	-0.0152328	-0.481174	0.145543	2.15764
D122	362020	15	2088.49	1472.88	1402.79	690	690	280	561.079	554	437	705	268757	42.7998	1226.13	1235	617	1840	587318	307.878	-0.00270449	-0.0711005	0.116442	0.830735
D122	362027	15	2088.49	1459.2	1364.79	695	695	280	600.9	598	499	709	287831	32.9061	1476.96	1511	1036	1726	707464	129.206	-0.0241739	-0.904755	0.093894	1.96236
D122	362034	15	2086.21	1466.8	1364.79	700	700	280	672.225	667	555	854	321996	48.7573	1308.16	1324	802	1834	626607	257.837	-0.00197929	-0.0546859	0.0501172	0.484276
D122	362042	15	2087.73	1466.8	1364.79	705	705	280	711.664	704	576	920	340887	67.7761	1283.24	1312	753	1672	614673	206.252	-0.00252229	-0.0531031	0.0827229	0.950711
D122	362049	15	2083.93	1471.36	1364.79	710	710	280	686.219	676	591	852	328699	51.7007	1728.43	1757	1292	1991	827916	131.961	-0.0165989	-0.448069	0.104619	2.48104
D122	362056	15	2084.69	1474.4	1364.79	715	715	280	668.737	668	580	755	320325	27.9403	1631.72	1654	1270	1874	781593	109.526	-0.0209793	-1.02578	0.115247	3.07906
D122	362065	15	2087.73	1478.96	1349.59	720	720	280	764.608	762	635	907	366247	55.1747	1096.75	1131	674	1357	525341	145.359	0.00163963	0.0453694	0.0995845	1.36664
D122	362079	15	2091.53	1478.2	1349.59	735	735	280	783.603	784	648	885	375346	40.4271	1352.35	1340	837	1821	647776	207.218	-0.0053761	-0.209538	0.133998	1.54234
D122	362072	15	2088.49	1475.16	1349.59	725	725	280	743.772	742	649	871	356267	35.9288	1072.49	1088	803	1220	513724	70.5864	-0.0211505	-0.894608	0.0975235	2.70022
D122	362086	15	2080.13	1482.76	1349.59	740	740	280	785.969	785	683	909	376479	42.6692	1190.43	1182	852	1595	570217	147.69	-0.0195212	-0.73348	0.0844289	1.25508
D122	362093	15	2074.05	1477.44	1334.39	745	745	280	804.127	802	706	966	385177	37.0635	999.699	986	757	1290	478856	105.62	-0.013636	-0.59987	0.0828765	1.44879
D122	362100	15	2073.29	1480.48	1334.39	750	750	280	796.983	796	700	935	381755	36.8878	899.392	906	656	1152	430809	94.627	-0.0125922	-0.551065	0.058811	1.05585
D1221	804175	15	2002.64	1501.28	1266.8	835	835		933.123	933	832	1034	446966	30.1768	964.196	962	805	1127	461850	63.283	-0.0018668	-0.115666	0.116606	3.18221
D1221	804269	15	1999.62	1491.32	1266.8	840	840		914.236	918	764	1028	437919	34.7123	849.971	865	617	1094	407136	97.7336	-0.00265666	-0.140313	0.115865	1.80605
D1221	804284	15	1978.5	1468.08	1228.17	855	855		926.808	928	834	1034	443941	29.5249	790.541	791	622	938	378669	60.0991	0.00885242	0.550891	0.110931	2.62695
D1221	804279	15	1986.64	1473.21	1243.26	850	850		910.894	916	801	998	436318	29.1988	833.198	839	675	953	399102	56.5126	0.00295446	0.183793	0.110968	2.94531
D1221	804274	15	1989.66	1478.94	1261.97	845	845		889.232	892	778	994	425942	31.644	700.077	711	490	918	335337	108.171	-0.00323305	-0.182294	0.0784575	0.941667
D1221	804300	15	1969.14	1465.66	1203.42	870	870		952.526	950	814	1081	456260	36.3603	740.422	745	571	884	354662	59.2667	0.00701623	0.365045	0.098174	2.23369
D1221	804295	15	1971.86	1460.84	1210.66	865	865		939.818	939	839	1041	450173	29.1755	702.18	707	542	847	336344	57.9352	0.00894554	0.571207	0.0977178	2.15784
D1221	804290	15	1973.97	1462.65	1217.91	860	860		927.618	928	838	1009	444329	27.7552	766.015	777	602	898	366921	62.5616	0.00963874	0.638131	0.103295	2.2927
D1221	804315	15	1949.22	1455.1	1179.28	885	885		966.342	964	809	1097	462878	39.1446	605.056	611	455	761	289822	51.4464	0.00764771	0.374724	0.0674191	1.48566
D1221	804310	15	1949.82	1460.84	1182.6	880	880		972.004	971	823	1104	465590	36.9187	645.449	645	499	778	309170	39.4273	0.00412573	0.216353	0.0612429	1.88945
D1221	804305	15	1960.69	1465.66	1198.29	875	875		960.438	960	821	1062	460050	35.6543	697.013	709	527	888	333869	64.9242	0.00656754	0.351517	0.0787924	1.56823
D1222	804180	15	2031.91	1505.5	1252.92	835	835		953.704	953	850	1070	456824	31.1003	958.825	960	742	1113	459277	58.6593	-0.00572735	-0.353287	0.0956481	2.85389
D1222	804236	15	2017.43	1486.79	1228.47	845	845		922.666	924	805	1063	441957	35.7922	634.875	639	467	820	304105	64.2817	-0.0121129	-0.632162	0.0513431	0.964647
D1222	804231	15	2025.28	1497.05	1240.24	840	840		937.929	938	826	1106	449268	38.6034	765.177	770	551	937	366520	84.5082	-0.00812355	-0.397981	0.0822184	1.37578
D1222	804251	15	2002.64	1483.17	1207.95	860	860		924.61	926	817	996	442888	27.5818	743.167	745	565	907	355977	55.3079	-0.00802489	-0.542381	0.0687601	1.72896
D1222	804246	15	2005.66	1484.38	1218.51	855	855		917.251	918	812	1016	439363	34.3466	768.656	770	583	932	368186	62.7133	-0.00508604	-0.273041	0.0856083	1.93306
D1222	804241	15	2012.3	1484.38	1218.51	850	850		946.831	945	829	1040	453532	32.5399	597.035	607	446	727	285980	55.8731	-0.00190891	-0.111302	0.0331317	0.685354
D1222	804261	15	1995.09	1484.68	1188.93	870	870		925.061	922	817	1063	443104	36.0306	656.741	651	533	866	314579	57.2796	-0.00473963	-0.244532	0.0580706	1.25854
D1222	804256	15	1998.72	1476.53	1198.89	865	865		932.19	932	807	1047	446519	33.7084	687.232	690	573	824	329184	46.2678	-0.00751372	-0.418723	0.0617571	1.72789
D2	7047	15	1984.88	1042.05	1501.68	111	111	223	141.167	141	118	172	235607	7.58934	1212.39	1210	728	1687	2023474	176.176	0.00655516	0.242272	0.177483	2.07456
D2	283687	15	1987.19	1058.22	1501.68	115	115	223	143.066	143	120	180	166100	7.99417	1354.59	1348	959	1801	1572680	177.268	0.00934637	0.331434	0.195164	2.49564
D2	283694	15	1969.29	1069.76	1475.13	120	120	223	141.335	141	110	173	164090	8.93051	1375.14	1396	875	1828	1596540	220.112	0.00805553	0.252938	0.199613	2.07913
D2	283701	15	1973.91	1074.96	1469.35	125	125	223	141.177	141	108	171	163907	9.00103	1403.12	1447	608	1984	1629028	290.507	0.00768449	0.239218	0.205535	1.64693
D2	283708	15	1981.42	1066.88	1467.62	130	130	223	143.663	144	118	172	166793	7.71817	1606.49	1633	1153	1960	1865131	165.065	0.0141461	0.519275	0.198154	3.21916
D2	283715	15	1987.19	1076.11	1471.08	135	135	223	144.099	144	114	177	167299	7.40722	1427.58	1415	914	1950	1657421	184.723	0.0154354	0.591427	0.232446	2.91517
D2	283722	15	1997.35	1084.2	1458.58	140	140	223	141.725	142	121	168	164543	7.12507	1503.08	1508	974	1904	1745074	192.234	0.0156505	0.613017	0.214715	2.7642
D2	283729	15	1994.7	1088.24	1456.07	145	145	223	141.748	141	120	171	164569	7.71849	1421.25	1444	814	1842	1650072	208.175	0.0142647	0.516565	0.228712	2.54162
D2	283743	15	2006.82	1091.7	1438.75	155	155	223	140.84	140	103	197	163515	9.17729	1338.69	1360	840	1718	1554224	174.099	0.0119032	0.36105	0.197544	2.53681
D2	283736	15	2001.05	1082.46	1450.88	150	150	223	143.14	143	115	174	166186	7.39968	1422.29	1422	967	1858	1651280	176.738	0.0153858	0.586228	0.228807	2.99692
D2	283750	15	2020.1	1092.86	1429.52	160	160	223	137.362	137	102	174	159477	7.6844	1269.89	1283	907	1618	1474348	140.643	0.00358867	0.127839	0.173511	2.67005
D2	283757	15	2014.33	1100.94	1419.7	165	165	223	138.808	139	119	162	161156	6.74359	1086.35	1115	599	1394	1261254	178.495	0.00989002	0.403159	0.148181	1.57093
D2	283764	15	2027.03	1099.78	1404.69	170	170	223	135.39	135	111	171	157188	8.31234	1160.88	1170	792	1478	1347785	131.205	0.0108046	0.348204	0.169328	2.56248
D2	283771	15	2035.11	1100.36	1408.73	175	175	223	134.913	135	115	156	156634	6.3721	1123.36	1132	713	1415	1304218	136.507	0.0121806	0.509581	0.195329	2.68951
D2	283778	15	2035.69	1095.16	1420.28	180	180	223	132.506	132	107	157	153840	6.5514	824.514	836	610	1005	957261	75.5563	0.00297454	0.119967	0.125086	2.4265
D2	283786	15	2033.96	1100.77	1446.25	185	185	223	139.165	139	115	171	161570	7.55734	1229.81	1193	824	1875	1427812	212.716	0.00698124	0.255329	0.190904	1.85357
D2	283793	15	2040.88	1100.94	1424.9	190	190	223	133.896	134	110	167	155453	8.70158	888.748	842	421	1616	1031836	280.019	0.00133155	0.0409239	0.111416	0.636341
D2	283807	15	2050.7	1105.56	1424.9	200	200	223	140.3	140	117	173	162888	8.06951	1471.35	1505	752	1978	1708233	256.717	0.00994232	0.342319	0.153383	1.52438
D2	283800	15	2039.15	1109.02	1424.9	195	195	223	136.699	136	116	164	158708	7.57264	1234.27	1235	611	1955	1432984	298.391	0.00768588	0.27537	0.178439	1.25267
D2	283814	15	2062.82	1108.44	1424.9	205	205	223	140.67	140	106	174	163318	10.0281	1526.66	1544	921	2094	1772451	249.42	0.014379	0.397688	0.17014	1.77995
D2	283821	15	2067.44	1105.56	1424.9	210	210	223	142.392	142	112	179	165317	10.6915	1636.87	1616	955	2528	1900406	394.59	0.0183107	0.478965	0.188955	1.31853
D2	283828	15	2072.64	1102.09	1424.9	215	215	223	140.97	141	114	175	163666	8.20954	1598.53	1614	844	2351	1855896	363.777	0.0164013	0.55418	0.198953	1.45836
D2	283835	15	2073.22	1102.67	1427.21	220	220	223	139.741	140	109	186	162239	8.80561	1479.09	1516	874	1966	1717223	214.507	0.0108861	0.341794	0.145318	1.74975
D2	283842	15	2073.79	1107.87	1429.52	225	225	223	139.429	139	107	172	161877	9.31926	1279.89	1293	754	1793	1485955	202.552	0.0113832	0.336782	0.145285	1.60315
D2	283849	15	2067.44	1121.72	1430.67	230	230	223	137.591	137	115	170	159743	7.98666	1138.39	1159	545	1946	1321674	314.784	0.00697789	0.238758	0.108729	0.709297
D2	283863	15	2074.95	1117.1	1427.78	240	240	223	137.818	138	117	170	160007	7.11753	1088.19	1083	598	1560	1263387	192.476	0.00541237	0.208473	0.112489	1.14333
D2	283856	15	2076.1	1117.68	1424.9	235	235	223	134.876	135	111	166	156591	7.22246	923.871	980	408	1393	1072614	247.959	0.00590942	0.219414	0.0962346	0.654168
D2	283870	15	2072.64	1124.03	1428.94	245	245	223	140.497	140	116	174	163117	8.37012	1239.18	1266	556	1835	1438691	290.284	0.0124072	0.411418	0.174126	1.26617
D2	283877	15	2078.41	1115.37	1430.67	250	250	223	139.178	139	109	177	161586	9.77162	1088.6	1098	585	1799	1263860	204.835	0.00717597	0.20296	0.135887	1.27156
D2	283885	15	2080.72	1113.06	1428.94	255	255	223	136.013	136	115	178	157911	7.48543	868.55	869	490	1283	1008387	173.305	0.00563912	0.20378	0.136823	1.20637
D2	283901	15	2097.46	1134.42	1404.69	260	260	223	136.263	136	111	176	158201	8.33061	1121.53	1130	516	1588	1302100	219.365	0.0150769	0.485897	0.182288	1.57656
D2	283908	15	2111.32	1130.96	1404.69	265	265	223	137.527	137	116	168	159669	7.57647	1217.94	1231	636	1717	1414026	234.531	0.0133051	0.476683	0.122309	1.13188
D2	283915	15	2121.71	1130.38	1404.69	270	270	223	136.096	136	111	170	158007	7.8354	1178.07	1235	493	1714	1367742	299.235	0.0138526	0.474644	0.130768	0.910579
D2	283922	15	2124.6	1127.5	1415.08	275	275	223	139.502	139	112	175	161962	8.46658	1397.48	1403	866	1888	1622472	202.394	0.0156288	0.507101	0.189963	2.20451
D2	283929	15	2124.02	1132.11	1415.08	280	280	223	139.462	139	113	171	161915	8.25408	1389.64	1388	780	1940	1613368	260.725	0.012683	0.423218	0.145807	1.35649
D2	283943	15	2134.99	1136.16	1415.08	290	290	223	140.73	140	121	174	163388	7.45068	1479.21	1494	993	1900	1717367	192.924	0.0119854	0.447404	0.141426	1.90001
D2	283936	15	2128.64	1139.04	1415.08	285	285	223	139.914	139	113	190	162440	10.402	1415.14	1424	848	2032	1642973	251.841	0.0144762	0.383874	0.170456	1.63666
D2	283950	15	2140.76	1151.74	1415.08	295	295	223	139.405	139	117	168	161849	7.86271	1334.76	1337	885	1617	1549658	122.411	0.0102108	0.358413	0.123336	2.39439
D2	283957	15	2143.07	1149.43	1415.08	300	300	223	142.452	142	122	172	165387	7.76506	1418.23	1421	888	1915	1646565	167.568	0.016563	0.597803	0.1546	2.26654
D2	283964	15	2148.85	1154.05	1415.08	305	305	223	138.604	138	108	160	160919	7.17718	1266.95	1288	717	1651	1470924	195.642	0.0119891	0.457574	0.161167	1.79765
D2	283971	15	2154.04	1160.4	1412.77	310	310	223	140.167	140	116	172	162734	7.24114	1333.93	1356	802	1711	1548690	168.037	0.0145344	0.554624	0.131955	1.85077
D2	283978	15	2159.24	1158.09	1412.77	315	315	223	142.656	143	118	179	165624	9.01722	1622.87	1644	1178	2111	1884153	197.482	0.0150847	0.4702	0.160233	2.26983
D2	283985	15	2163.28	1159.25	1412.2	320	320	223	144.257	144	121	178	167482	7.55266	1700.03	1696	1226	2194	1973738	184.353	0.019428	0.728012	0.167891	2.65132
D2	283999	15	2175.4	1159.25	1404.11	330	330	223	146.443	146	113	198	170020	10.6285	1670.25	1713	1017	2162	1939155	223.17	0.0177899	0.481659	0.149219	1.94355
D2	283992	15	2170.78	1162.71	1404.11	325	325	223	146.549	146	121	183	170143	8.97254	1611.34	1630	983	2030	1870761	200.387	0.0165364	0.531393	0.14375	2.02126
D2	300677	15	2174.02	1164.76	1383.72	334	334	223	139.74	140	119	163	60787	6.76594	1449.26	1438	1236	1750	630429	95.3725	0.00445058	0.183025	0.0515751	1.49057
D21	336827	15	2354.98	1289.25	1268.84	565	565	230	189.347	189	151	237	219832	13.5986	2423.79	2449	1874	2735	2814022	156.237	0.00348732	0.0967777	0.102794	2.89211
D21	336837	15	2347.72	1276.25	1268.84	560	560	230	184.598	184	130	241	214318	16.6678	1808.26	1852	936	2574	2099392	315.804	3.47E-04	0.0076769	0.0961724	1.00472
D21	336847	15	2360.16	1293.37	1300.36	550	550	230	180.624	181	132	226	209705	14.626	1789.84	1812	1182	2218	2078000	196.422	0.00632497	0.155239	0.187507	2.87763
D21	336842	15	2356.9	1285.43	1284.13	555	555	230	187.737	186	142	242	217963	17.0073	1879.24	1884	1403	2344	2181794	176.16	0.0146953	0.319732	0.159085	2.92832
D21	336852	15	2355.92	1290.1	1327.99	545	545	230	185.103	184	136	268	214905	20.1089	1377.18	1396	850	1877	1598902	177.914	0.00676993	0.123797	0.174526	2.30043
D21	336867	15	2348.96	1290.78	1360.39	530	530	230	173.71	172	128	237	201677	16.6357	1379.33	1410	677	2026	1601403	299.39	0.0136336	0.280893	0.130485	1.06355
D21	336878	15	2358.45	1291.95	1288.45	548	548	230	187.236	187	143	234	217381	15.2047	1508.58	1531	803	2016	1751464	221.156	0.00936841	0.22859	0.124647	1.51205
D21	336873	15	2357.04	1298.76	1313.1	549	549	230	182.388	182	138	239	211753	17.4859	1617.75	1637	931	2258	1878207	279.111	0.00396638	0.0824165	0.171347	1.69572
D21	336883	15	2359.63	1293.13	1295.49	547	547	230	183.767	184	134	250	213354	16.6602	1370.82	1383	736	1817	1591522	227.923	0.0023693	0.0521448	0.139377	1.47145
D21	336895	15	2360.28	1280.58	1303.25	544	544	230	179.898	180	131	232	208861	17.5507	1320.07	1342	706	1901	1532601	205.846	0.0120055	0.243197	0.136085	1.53632
D21	336889	15	2356.1	1295.24	1311.46	546	546	230	193.134	192	143	262	224228	18.5871	1370.8	1392	915	1903	1591499	203.083	0.0095067	0.195703	0.144327	1.70266
D21	336900	15	2361.92	1284.33	1302.55	543	543	230	175.087	175	133	233	203276	16.4817	1334.21	1347	706	1862	1549019	211.963	0.0108421	0.227883	0.137776	1.52445
D21	336910	15	2362.62	1285.27	1321.1	541	541	230	171.427	171	128	209	199027	12.6173	1541.3	1582	939	1988	1789454	217.048	0.00725199	0.195642	0.203445	2.40095
D21	336905	15	2361.45	1286.68	1294.33	542	542	230	174.846	175	131	228	202996	15.462	1341.13	1383	666	1917	1557047	246.254	0.0104066	0.232934	0.115401	1.12693
D21	336915	15	2355.8	1289.03	1333.78	540	540	230	185.448	183	141	250	215305	17.4715	1619.14	1653	931	2066	1879819	219.108	0.0053633	0.113248	0.166708	2.11179
D21	336925	15	2357.69	1292.78	1330.49	538	538	230	178.116	178	141	234	206793	15.0006	1429.71	1472	836	1979	1659893	234.518	0.00781994	0.184267	0.125228	1.35695
D21	336920	15	2359.34	1292.08	1330.49	539	539	230	177.485	177	127	238	206060	16.712	1569.95	1605	838	2102	1822715	239.781	0.00501943	0.106083	0.143045	1.63874
D21	336935	15	2355.82	1294.19	1330.49	536	536	230	172.052	172	133	216	199752	12.9396	1426.36	1446	861	1884	1656008	202.055	0.00460339	0.121857	0.124038	1.55799
D21	336930	15	2356.76	1293.49	1330.49	537	537	230	177.441	177	138	229	206009	14.2961	1421.32	1441	908	1930	1650157	228.556	0.00577516	0.142538	0.119987	1.33245
D21	336940	15	2351.73	1294.66	1346.1	535	535	230	177.345	176	125	238	205898	17.6685	1514.73	1571	738	2046	1758606	307.941	0.00702079	0.139958	0.135237	1.17194
D21	336950	15	2355.11	1295.84	1318.04	533	533	230	160.381	161	126	200	186202	10.3422	1306.5	1294	803	1721	1516849	175.446	0.00211799	0.0655499	0.142341	1.8558
D21	336945	15	2355.35	1295.13	1330.49	534	534	230	171.509	171	136	219	199122	13.6877	1570.67	1579	1047	2032	1823549	187.565	0.00162176	0.0405761	0.171346	2.44991
D21	336955	15	2354.17	1300.06	1341.52	532	532	230	172.136	171	135	233	199850	14.711	1554.25	1564	995	2048	1804490	215.593	0.00489961	0.114104	0.109383	1.42162
D21	284006	15	2172.89	1163.26	1409.26	335	335	230	143.463	143	120	182	166561	8.79139	1189.12	1224	602	1704	1380566	267.265	0.0188013	0.602297	0.153784	1.18604
D21	284013	15	2177.71	1181.76	1417.39	340	340	230	142.781	142	119	177	165769	8.8688	1195.7	1223	581	1629	1388213	209.342	0.0163744	0.518737	0.203849	1.93435
D21	284020	15	2193.88	1180.03	1411.62	345	345	230	145.091	145	118	178	168451	8.38257	1147.94	1164	635	1649	1332763	210.574	0.0203341	0.689885	0.204605	1.85189
D21	284027	15	2199.07	1181.19	1415.08	350	350	230	146.197	146	122	181	169735	8.57341	1432.54	1497	549	1952	1663179	329.014	0.0206507	0.69004	0.206799	1.49223
D21	284034	15	2206	1180.61	1417.97	355	355	230	148.048	147	125	180	171884	8.44441	1439.41	1513	576	1907	1671158	290.339	0.0241796	0.827823	0.209957	1.72056
D21	284041	15	2201.38	1187.54	1417.97	360	360	230	146.442	146	113	183	170019	9.02909	1324.17	1313	681	2108	1537366	296.701	0.0220777	0.700682	0.209087	1.54357
D21	284055	15	2219.28	1204.86	1419.7	370	370	230	147.511	147	123	189	171260	9.00068	1578.5	1642	615	2342	1832633	440.787	0.0272789	0.870396	0.211219	1.24898
D21	284048	15	2208.31	1192.73	1417.97	365	365	230	146.085	145	121	189	169605	9.7839	1322.19	1258	480	2355	1535061	470.863	0.019762	0.578705	0.180457	0.858525
D21	284062	15	2231.4	1207.74	1421.43	375	375	230	145.16	145	122	173	168531	8.9886	1487.32	1596	598	2179	1726783	381.308	0.0202679	0.641623	0.196528	1.28133
D21	284069	15	2227.94	1201.97	1423.16	380	380	230	142.337	142	118	169	165253	7.43856	1445.54	1480	824	1847	1678276	194.984	0.0199347	0.747988	0.222571	2.69934
D21	284076	15	2230.83	1207.17	1426.63	385	385	230	138.486	138	113	168	160782	8.12436	1076.94	1090	346	1857	1250330	407.949	0.0177621	0.59497	0.202841	0.890357
D21	284083	15	2236.6	1204.28	1416.81	390	390	230	139.848	139	115	178	162364	8.37563	1241.32	1303	619	1730	1441169	249.147	0.0178256	0.584845	0.201832	1.67342
D21	284090	15	2244.11	1213.52	1413.93	395	395	230	144.68	144	109	185	167973	10.2962	1487.55	1521	784	1877	1727045	197.209	0.0234744	0.644585	0.211565	2.63434
D21	284097	15	2241.8	1206.01	1410.46	400	400	230	143.218	143	118	168	166276	7.49493	1514.38	1540	804	2042	1758193	281.148	0.0199996	0.749342	0.209486	1.86588
D21	284111	15	2253.34	1210.63	1408.15	410	410	230	138.239	138	114	167	160495	7.88084	1175.23	1238	509	1812	1364439	329.129	0.00992861	0.344893	0.162897	1.00036
D21	284104	15	2250.46	1208.9	1408.15	405	405	230	143.237	143	120	170	166298	7.76208	1379.19	1413	744	2069	1601244	271.826	0.0192698	0.697743	0.191314	1.62962
D21	284118	15	2253.34	1198.51	1405.84	415	415	230	136.938	137	115	164	158985	6.56936	1118.78	1115	582	1785	1298902	230.375	0.00761705	0.315154	0.165121	1.37648
D21	284125	15	2257.96	1205.44	1412.77	420	420	230	139.217	139	121	164	161631	6.75745	1113.27	1144	570	1557	1292512	219.175	0.0164314	0.666096	0.167049	1.4541
D21	284132	15	2257.96	1212.94	1412.77	425	425	230	141.58	141	120	174	164374	9.06922	1563.65	1553	1041	2113	1815394	195.521	0.0220449	0.673441	0.221263	2.89784
D21	284139	15	2265.47	1205.44	1413.35	430	430	230	138.263	138	112	169	160523	8.06893	1264.53	1301	629	1774	1468119	250.528	0.0169182	0.570148	0.189441	1.60781
D21	284146	15	2264.31	1210.63	1413.35	435	435	230	142.506	142	120	171	165450	8.12575	1636.29	1662	944	2276	1899730	290.73	0.0265249	0.90633	0.23764	2.16135
D21	284153	15	2268.35	1216.98	1413.35	440	440	230	143.91	143	110	182	167080	10.3558	1622.72	1677	861	2195	1883977	309.785	0.0204483	0.556937	0.189615	1.66986
D21	284167	15	2288.56	1224.49	1413.35	450	450	230	145.481	146	121	172	168903	8.41467	1704.44	1751	1030	2259	1978855	287.717	0.0265697	0.894943	0.20004	1.97501
D21	284160	15	2279.32	1221.02	1413.35	445	445	230	144.197	143	120	174	167413	8.75844	1632.94	1647	983	2170	1895840	243.673	0.0239559	0.770355	0.193568	2.1736
D21	284174	15	2297.22	1227.95	1413.35	455	455	230	144.407	144	116	182	167656	9.29795	1486.11	1542	681	2147	1725371	333.316	0.0242066	0.734137	0.168762	1.28758
D21	284181	15	2297.22	1223.33	1414.5	460	460	230	144.735	144	116	178	168037	9.28357	1435.18	1429	667	2251	1666245	399.155	0.0168241	0.51591	0.159628	0.989888
D21	284188	15	2288.56	1232.57	1414.5	465	465	230	141.485	141	115	183	164264	9.95871	1136.74	1097	479	2058	1319757	389.999	0.00795657	0.224296	0.11406	0.596835
D21	284195	15	2292.03	1236.03	1420.86	470	470	230	145.084	145	123	180	168443	7.56282	1410.58	1448	717	1918	1637684	254.45	0.0150936	0.570497	0.158787	1.51928
D21	284202	15	2298.38	1237.77	1421.43	475	475	230	146.097	146	113	174	169619	8.66105	1533.82	1540	895	2073	1780761	260.042	0.00929795	0.310792	0.17667	1.7712
D21	337457	15	2349.77	1291.05	1368.7	525	525	230	162.624	162	134	197	77897	11.2793	1793.09	1812	1194	2385	858889	264.902	0.00945892	0.270201	0.111773	1.36103
D21	284209	15	2289.72	1242.38	1421.43	480	480	230	149.132	149	119	188	173142	8.80482	1487.95	1519	768	2131	1727507	288.509	0.0182569	0.607363	0.15954	1.41919
D21	284223	15	2304.73	1255.09	1428.36	490	490	230	153.155	153	128	192	177813	9.68647	1794.65	1818	1374	2270	2083591	156.449	0.0213688	0.661598	0.185526	3.59031
D21	284216	15	2288.18	1248.18	1427.05	485	485	230	152.552	152	115	199	177113	9.82937	1690.24	1758	929	2198	1962366	268.716	0.0229232	0.695591	0.167982	1.80931
D21	284230	15	2317.43	1260.86	1428.36	495	495	230	153.036	152	116	185	177675	8.44038	1725.33	1725	1160	2224	2003107	221.356	0.0181242	0.645536	0.183269	2.41445
D21	284237	15	2304.73	1271.83	1439.33	500	500	230	158.392	158	132	188	183893	8.62358	1708.37	1700	1115	2274	1983421	247.664	0.0168322	0.608089	0.225918	2.54238
D21	337483	15	2340.04	1293.48	1390.4	520	520	230	168.626	169	136	196	80772	9.34576	1518.74	1528	896	1982	727475	202.016	0.0155541	0.55269	0.110981	1.50199
D21	284244	15	2303.57	1277.03	1445.68	505	505	230	151.241	151	118	189	175591	9.7292	1128.68	1129	522	1689	1310393	254.299	-0.00270679	-0.0843828	0.182985	1.37307
D21	284251	15	2326.86	1282.94	1452.67	510	510	230	159.512	159	128	206	185193	10.9782	1874.91	1897	1208	2456	2176771	261.878	0.0144762	0.414673	0.155541	1.9274
D21	284279	15	2328.06	1298.69	1437.34	515	515	230	161.921	161	117	208	187990	13.7611	1909.45	1993	903	2618	2216867	373.386	0.0150305	0.348476	0.181017	1.56763
D21	337558	15	2326.05	1308.43	1407.01	521	521	230	171.712	172	135	211	82250	12.5903	1697.62	1716	1290	2047	813162	162.175	0.0129545	0.348839	0.155064	2.81055
D21	337563	15	2331.53	1308.43	1398.9	522	522	230	172.332	172	139	207	82547	10.5154	1518.61	1546	1133	1816	727412	161.315	0.0132771	0.429483	0.114307	1.93139
D21	337573	15	2327.47	1314.31	1394.43	524	524	230	168.175	168	136	205	80556	11.5163	1342.43	1349	1014	1647	643023	127.819	0.00664785	0.192878	0.116011	2.18351
D21	337568	15	2327.07	1314.31	1397.88	523	523	230	170.668	171	142	223	81750	10.5545	1347.73	1353	853	1772	645561	198.236	0.0183634	0.583168	0.126484	1.52672
D21	337583	15	2327.27	1297.27	1418.57	517	517	230	173.737	172	145	221	83220	12.1267	1690.47	1693	1237	2154	809737	190.716	0.0192213	0.540375	0.12344	1.94786
D21	337578	15	2335.18	1293.22	1403.97	518	518	230	172.685	172	143	209	82716	12.4628	1432.05	1447	967	1851	685954	176.596	0.0209444	0.568505	0.118844	1.72273
D21	337588	15	2327.68	1301.53	1430.33	516	516	230	165.622	165	140	197	79333	9.99755	2182.47	2214	1601	2698	1045404	187.636	0.0128792	0.421295	0.184297	3.6201
D211	336590	15	2210.82	1464.77	1107.46	800	800	275	284.034	284	222	349	329764	20.2739	1030.13	1019	596	1453	1195978	150.055	-0.00442471	-0.12453	0.106372	1.32007
D211	336595	15	2198.58	1465.92	1107.46	795	795	275	297.158	296	231	386	345001	21.4993	933.988	956	539	1452	1084360	172.905	-0.0127403	-0.35673	0.0751093	0.754754
D211	336605	15	2209.67	1453.68	1124.29	785	785	275	313.586	313	240	400	364073	25.0773	1038.23	1054	676	1293	1205385	129.521	-0.0108961	-0.27551	0.12994	1.84362
D211	336600	15	2195.52	1467.83	1107.46	790	790	275	300.066	300	231	410	348377	24.5057	739.592	754	441	1134	858666	147.266	-0.0154417	-0.384091	0.052883	0.504494
D211	336615	15	2219.23	1439.92	1149.15	775	775	275	293.972	293	222	363	341302	23.9834	1102.72	1110	717	1444	1280255	158.742	-0.011449	-0.283919	0.181232	2.13158
D211	336610	15	2213.5	1447.95	1132.32	780	780	275	313.253	311	221	442	363687	28.2901	729.582	732	393	1252	847045	183.536	-0.0116978	-0.262123	0.092553	0.67349
D211	336620	15	2235.29	1422.71	1163.68	770	770	275	309.003	305	227	416	358752	32.3245	831.237	840	501	1113	965066	128.62	-0.019261	-0.375479	0.119164	1.37624
D211	336630	15	2242.18	1399.38	1163.68	760	760	275	306.258	306	212	395	355565	26.5093	1061.71	1061	726	1417	1232643	124.595	-0.0179848	-0.423162	0.14295	2.13153
D211	336625	15	2244.09	1411.62	1163.68	765	765	275	293.733	292	231	383	341024	27.764	938.525	951	498	1306	1089627	171.052	-0.0163847	-0.352463	0.143388	1.37616
D211	336635	15	2239.5	1390.97	1163.68	755	755	275	331.235	329	264	424	384564	29.0253	1052.03	1091	519	1324	1221406	179.399	-0.0236332	-0.552456	0.135725	1.4016
D211	336645	15	2238.73	1415.83	1163.68	745	745	275	295.939	296	218	383	343585	25.0272	1000.47	1013	613	1201	1161545	108.332	-0.0100176	-0.239306	0.128436	2.10227
D211	336640	15	2239.88	1399	1163.68	750	750	275	306.556	303	228	409	355912	30.6719	1014.77	1024	640	1371	1178150	160.075	-0.0141304	-0.286506	0.128008	1.4388
D211	336655	15	2230.7	1422.33	1163.68	735	735	275	298.257	296	218	399	346276	26.9902	1106.78	1122	717	1417	1284972	127.217	-0.0131355	-0.294173	0.145677	2.21246
D211	336650	15	2234.53	1421.94	1163.68	740	740	275	292.004	291	212	392	339017	27.1408	1092.08	1112	640	1453	1267904	154.553	-0.00779606	-0.169072	0.141556	1.75242
D211	336660	15	2233.38	1428.06	1163.68	730	730	275	284.306	284	224	367	330079	21.239	1048.7	1041	684	1439	1217535	140.802	-0.00899433	-0.242982	0.130211	1.71616
D211	336670	15	2233.38	1411.24	1157.56	720	720	275	283.358	282	211	372	328979	24.0815	1063.39	1067	745	1364	1234599	130.273	-0.00715046	-0.169486	0.121532	1.76909
D211	336665	15	2239.5	1418.12	1157.56	725	725	275	272.89	272	208	373	316825	22.3549	962.134	968	624	1285	1117038	111.648	-0.00924131	-0.227725	0.124468	1.90777
D211	336675	15	2228.03	1421.18	1157.56	715	715	275	286.516	285	209	359	332645	26.6205	1148.43	1169	695	1463	1333327	129.531	-0.0102872	-0.223743	0.100395	1.61779
D211	336685	15	2227.26	1419.27	1157.56	705	705	275	297.847	295	224	391	345800	29.7784	1220.83	1232	700	1581	1417385	150.343	-0.00938837	-0.189587	0.120615	1.74802
D211	336680	15	2230.7	1426.53	1157.56	710	710	275	272.873	270	207	359	316805	26.8564	1057.31	1067	541	1536	1227539	195.557	-0.00705892	-0.144463	0.125104	1.20237
D211	336695	15	2232.62	1416.21	1157.56	695	695	275	250.586	249	184	310	290930	19.3227	1173.29	1176	799	1503	1362184	132.743	-0.00218177	-0.0567121	0.144552	2.2326
D211	336690	15	2229.17	1419.65	1157.56	700	700	275	277.527	275	209	365	322209	24.891	1077.64	1088	740	1467	1251140	119.651	-0.00439278	-0.0983888	0.111481	1.8067
D211	336700	15	2231.47	1404.74	1157.56	690	690	275	255.045	254	193	333	296107	20.6323	955.1	961	587	1329	1108871	160.595	-0.0126432	-0.316579	0.103372	1.11436
D211	336710	15	2259.77	1394.03	1144.17	680	680	275	256.827	256	192	324	298176	22.0487	953.215	996	461	1254	1106683	179.073	-0.0105126	-0.247506	0.131354	1.23605
D211	336705	15	2247.91	1397.09	1144.17	685	685	275	251.327	251	182	337	291791	21.7288	953.18	976	473	1361	1106642	171.127	-0.0115787	-0.27099	0.134139	1.31757
D211	336715	15	2268.18	1391.74	1144.17	675	675	275	279.107	279	219	348	324043	23.1333	1054.67	1079	549	1483	1224474	206.79	-0.0105125	-0.256366	0.13638	1.22418
D211	336725	15	2288.06	1393.65	1187	665	665	275	262.878	263	189	335	305201	24.1112	1177.34	1213	549	1685	1366893	243.992	-0.011995	-0.264732	0.164121	1.36058
D211	336720	15	2280.8	1392.88	1172.09	670	670	275	260.24	260	199	323	302139	22.1214	1158.95	1188	661	1584	1345545	205.237	-0.0162395	-0.388395	0.153035	1.49895
D211	336735	15	2286.92	1381.79	1187	655	655	275	302.275	301	211	395	350941	34.9693	965.492	974	475	1420	1120936	202.265	0.0207923	0.352135	0.145456	1.2123
D211	336730	15	2288.06	1389.82	1187	660	660	275	258.778	258	197	335	300441	26.2661	1073.65	1102	550	1401	1246508	183.579	-0.00660527	-0.131018	0.164472	1.65208
D211	336740	15	2282.71	1368.79	1187	650	650	275	292.579	292	196	389	339684	30.7575	909.172	927	455	1331	1055549	192.845	0.00545947	0.103302	0.159376	1.29618
D211	336750	15	2298.01	1349.67	1187	640	640	275	283.081	284	205	379	328657	27.8652	926.574	935	568	1293	1075752	143.087	0.00382722	0.0774644	0.114331	1.3288
D211	336745	15	2286.53	1363.82	1187	645	645	275	285.886	286	211	370	331914	25.7881	885.984	894	476	1250	1028628	164.039	-0.0125135	-0.280965	0.130809	1.24956
D211	336755	15	2302.98	1332.85	1184.71	635	635	275	262.196	265	181	358	304410	30.9972	920.561	920	487	1362	1068771	182.695	0.0115025	0.19238	0.0982965	0.901934
D211	336765	15	2314.45	1335.14	1203.83	625	625	275	249.718	251	178	327	289923	24.3245	1111.24	1088	635	1647	1290149	216.787	-0.00465147	-0.0959514	0.145571	1.30274
D211	336760	15	2308.33	1316.02	1184.71	630	630	275	233.454	226	160	387	271040	35.5591	1212.7	1233	720	1601	1407940	180.121	-0.00945235	-0.125298	0.155685	1.81395
D211	336775	15	2311.01	1360.38	1221.8	615	615	275	267.668	264	181	379	310762	35.1701	949.191	953	605	1389	1102011	160.421	-0.00784955	-0.120426	0.11462	1.21691
D211	336770	15	2312.92	1357.32	1203.83	620	620	275	272.668	271	177	386	316567	39.3917	1214.22	1233	633	1690	1409710	222.758	-0.0068409	-0.0953572	0.155469	1.46684
D211	336780	15	2319.42	1355.02	1221.8	610	610	275	284.703	282	193	397	330540	37.9332	1178.54	1206	634	1704	1368290	217.736	-0.00894807	-0.13553	0.13982	1.32794
D211	336790	15	2326.3	1337.05	1230.98	600	600	275	267.06	264	181	367	310057	33.3595	1457.05	1480	950	1861	1691632	181.795	-0.00770055	-0.124251	0.136626	1.92681
D211	336785	15	2320.57	1335.52	1221.8	605	605	275	246.932	243	175	330	286688	26.153	1198.58	1254	571	1602	1391553	225.319	0.00407742	0.0766839	0.111842	1.07019
D211	336795	15	2328.6	1333.61	1249.72	595	595	275	251.357	250	173	343	291825	30.0138	1544.76	1570	958	1961	1793465	204.54	-0.00514231	-0.0865757	0.175705	2.25734
D211	336805	15	2345.04	1315.64	1249.72	585	585	275	218.443	217	157	285	253612	21.0616	1741.61	1766	1066	2416	2022010	272.311	-0.00243539	-0.0506412	0.178637	1.93869
D211	336800	15	2338.92	1331.32	1249.72	590	590	275	215.9	215	152	289	250660	25.6758	1683.86	1767	824	2357	1954966	342.755	-0.003106	-0.0523976	0.180691	1.50368
D211	336812	15	2348.1	1314.87	1268.84	580	580	275	224.102	222	151	303	260183	24.6243	1759.86	1792	897	2436	2043193	288.354	-0.00531523	-0.0972635	0.180916	1.86999
D211	336822	15	2356.51	1313.34	1268.84	570	570	275	207.354	206	154	301	240738	21.8025	1829.13	1824	1165	2317	2123620	229.546	0.00302899	0.0574409	0.19381	2.5873
D211	336817	15	2351.54	1317.17	1268.84	575	575	275	207.332	204	157	285	240712	21.8396	1786.95	1824	1142	2244	2074654	239.559	-0.00157131	-0.029881	0.206929	2.55783
D211	804542	15	2204.48	1466.58	1101.13	810	810	275	282.182	281	225	324	135165	16.1226	778.165	797	512	1127	372741	131.089	-0.014742	-0.523755	0.0792992	0.872292
D211	804537	15	2210.82	1465.68	1107.46	805	805	275	287.019	287	227	345	137482	20.8548	1067.91	1082	755	1274	511527	96.9694	-0.0109209	-0.303921	0.0857391	1.73933
D211	804557	15	2169.77	1504.61	1070.64	825	825	275	282.438	282	243	331	135288	14.8334	903.687	937	538	1233	432866	171.38	3.43E-04	0.0130637	0.0982394	0.94336
D211	804552	15	2171.89	1494.05	1070.64	820	820	275	288.939	289	246	345	138402	15.5065	984.015	997	657	1295	471343	134.895	0.00269537	0.100178	0.091314	1.22074
D211	804547	15	2177.62	1481.98	1079.09	815	815	275	302.296	302	252	368	144800	18.8211	1102.71	1100	837	1381	528199	108.779	0.00192667	0.0617717	0.125511	2.26088
D211	804572	15	2176.71	1509.14	1049.82	840	840	275	275.242	275	226	343	131841	18.7283	766.831	765	501	1106	367312	152.894	-0.00803262	-0.238016	0.0292818	0.285366
D211	804567	15	2172.49	1513.36	1049.82	835	835	275	289.939	289	237	345	138881	17.1365	1075.6	1107	732	1392	515214	170.073	-0.000465	-0.0157455	0.0919298	1.0649
D211	804562	15	2170.38	1513.36	1049.82	830	830	275	287.248	287	247	336	137592	15.7973	1062.18	1070	841	1222	508786	69.7307	-0.00396931	-0.144926	0.105849	2.91605
D211	804577	15	2173.39	1513.36	1037.14	845	845	275	271.66	271	234	315	130125	15.1299	1112.5	1129	780	1477	532888	177.269	0.00122792	0.0440409	0.0582157	0.690498
D2111	804582	15	2153.17	1539.32	1027.49	850	850		258.01	258	215	305	123587	15.6281	658.977	662	382	998	315650	152.98	0.00462817	0.152113	0.0322302	0.269
D2111	804718	15	2134.46	1563.16	975.273	865	865		243.186	242	202	281	116486	13.8474	840.931	848	589	981	402806	69.5706	-0.00360925	-0.12723	0.0910309	2.01705
D2111	804713	15	2144.42	1552.9	998.512	860	860		249.294	248	210	290	119412	13.8799	771.042	766	630	923	369329	59.6485	0.00930727	0.331249	0.0996534	2.34285
D2111	804708	15	2153.78	1546.26	1027.49	855	855		239.99	240	185	289	114955	15.5226	483.871	492	315	680	231774	91.6594	0.00399461	0.123027	0.0390523	0.396818
D2111	804733	15	2095.23	1545.66	966.521	880	880		267.568	267	216	326	128165	17.9285	758.365	771	471	1036	363257	123.466	0.0017431	0.0519381	0.0673082	0.774709
D2111	804728	15	2106.7	1550.49	966.521	875	875		269.478	268	198	325	129080	16.9213	807.973	802	571	1084	387019	106.796	0.00960552	0.303033	0.108107	1.4762
D2111	804723	15	2126.92	1555.32	975.273	870	870		258.152	257	213	316	123655	16.6315	954.251	953	718	1200	457086	100.786	0.0052299	0.161511	0.0888502	1.54519
D2111	804748	15	2107	1529.06	902.236	895	895		261.766	261	216	315	125386	14.8573	985.965	987	372	1519	472277	280.166	0.00666146	0.233179	0.124024	0.776615
D2111	804743	15	2127.82	1539.62	940.264	890	890		249.518	250	202	299	119519	13.1553	1096.86	1096	688	1461	525395	174.154	2.40E-04	0.00909917	0.0964453	1.10801
D2111	804738	15	2115.15	1546.86	952.638	885	885		258.929	259	206	316	124027	17.4719	1007.61	1009	713	1306	482644	107.738	0.00303565	0.0897027	0.0843981	1.45578
D2112	804587	15	2174.3	1500.99	1027.49	850	850		297.332	297	252	359	142422	16.3711	1081.16	1087	810	1313	517875	86.8644	0.00757251	0.272996	0.072839	1.69008
D2112	804607	15	2158	1500.69	990.665	870	870		288.367	289	210	352	138128	19.9645	768.66	777	544	968	368188	84.2089	-0.0087972	-0.256389	0.119917	1.9548
D2112	804602	15	2165.55	1506.12	1008.77	865	865		272.309	271	235	323	130436	13.9141	624.505	645	398	856	299138	109.065	-0.0015533	-0.060893	0.0678217	0.727363
D2112	804597	15	2169.77	1515.18	1008.77	860	860		264.572	265	224	305	126730	14.0288	741.683	748	606	840	355266	46.6697	2.78E-04	0.0104668	0.0736459	2.18022
D2112	804592	15	2170.38	1513.67	1008.77	855	855		266.42	265	209	333	127615	16.0425	668.436	670	555	794	320181	46.5965	-0.00401609	-0.133929	0.044869	1.23203
D2112	804622	15	2146.23	1493.75	982.215	885	885		316.324	315	254	384	151519	21.4595	732.651	735	569	929	350940	60.3557	0.00429641	0.12612	0.0946297	2.09879
D2112	804617	15	2139.59	1491.03	982.215	880	880		319.752	319	267	384	153161	21.1066	687.516	696	542	837	329320	65.0255	-0.00458319	-0.139504	0.0765573	1.50376
D2112	804612	15	2145.63	1497.97	982.215	875	875		304.603	304	249	388	145905	19.4164	640.731	636	468	813	306910	56.4453	-0.00351081	-0.110543	0.0633624	1.35278
D2112	804637	15	2153.78	1465.08	972.859	900	900		296.119	297	248	352	141841	14.346	834.758	855	465	1140	399849	152.875	0.00546297	0.224299	0.108703	1.07073
D2112	804632	15	2155.59	1472.32	972.859	895	895		297.891	298	228	357	142690	17.1341	956.896	976	596	1195	458353	119.476	8.34E-04	0.028962	0.143045	2.00458
D2112	804627	15	2157.1	1477.45	972.859	890	890		329.286	329	283	394	157728	19.8579	782.301	795	584	996	374722	84.9759	0.00504464	0.166462	0.0852682	1.44663
D2112	804652	15	2137.78	1458.44	964.106	915	915		304.326	304	256	357	145772	17.2289	738.831	759	485	954	353900	101.493	3.89E-04	0.0137364	0.104545	1.37802
D2112	804647	15	2135.07	1453.61	964.106	910	910		314.138	313	269	360	150472	15.6254	799.662	822	505	1058	383038	125.188	-0.00206893	-0.0833614	0.0933959	1.09124
D2112	804642	15	2137.78	1455.42	964.106	905	905		314.269	314	240	397	150535	21.0241	812.591	821	574	999	389231	87.2873	-0.00218975	-0.0656086	0.12782	2.11014
D2112	804667	15	2122.99	1449.08	940.264	930	930		274.459	274	236	343	131466	14.0131	739.344	746	552	891	354146	68.2936	0.0027257	0.106481	0.106763	2.08864
D2112	804662	15	2125.11	1442.74	940.264	925	925		289.221	290	246	329	138537	14.5182	662.073	659	515	936	317133	75.5161	-0.00210846	-0.084184	0.0904188	1.45399
D2112	804657	15	2131.14	1443.95	954.75	920	920		304.094	304	248	355	145661	18.0839	573.912	569	384	821	274904	82.5786	-0.00297563	-0.100374	0.0729231	0.944724
D2112	804687	15	2083.15	1436.1	903.444	950	950		287.497	288	237	339	137711	16.3511	648.493	652	426	841	310628	75.6787	0.00370447	0.129788	0.0809784	1.28385
D2112	804682	15	2112.13	1449.08	924.57	945	945		273.006	272	234	310	130770	13.6524	661.785	668	443	939	316995	100.574	-0.00119305	-0.0477717	0.0720046	0.883943
D2112	804677	15	2119.97	1451.49	940.264	940	940		267.793	268	215	313	128273	17.6187	566.265	556	354	837	271241	112.067	-0.00181652	-0.0553203	0.0398018	0.386833
D2112	804672	15	2122.09	1451.49	940.264	935	935		272.482	272	226	307	130519	14.3854	704.758	706	475	909	337579	88.4954	0.00120147	0.0454607	0.076044	1.1256
D2112	804702	15	2044.22	1426.44	869.641	965	965		300.361	301	232	354	143873	18.6562	470.157	469	313	618	225205	45.7089	9.46E-04	0.0304415	0.0583758	1.13466
D2112	804697	15	2059.92	1429.16	887.75	960	960		295.712	296	249	343	141646	16.1753	674.658	671	524	846	323161	70.9627	0.00252194	0.0919787	0.0867139	1.51725
D2112	804692	15	2070.18	1432.78	887.75	955	955		281.146	281	229	348	134669	17.197	639.921	644	431	836	306522	84.5107	0.00191625	0.062536	0.0623907	0.889365
D212	337926	15	2352.56	1079.14	1170.12	720	720	260	159.19	159	136	183	76252	7.94249	916.912	923	754	1092	439201	58.0597	0.0197787	0.777466	0.120596	3.39914
D212	337921	15	2355.95	1088.75	1170.12	715	715	260	159.601	159	130	189	76449	8.94951	895.491	904	666	1100	428940	85.0893	0.0206766	0.722533	0.119721	2.25048
D212	337931	15	2359.9	1080.84	1170.12	725	725	260	161.18	160	137	201	77205	9.57251	932.338	939	731	1134	446590	80.0074	0.0222596	0.73328	0.118405	2.46743
D212	337941	15	2370.07	1075.19	1170.12	735	735	260	157.322	157	123	190	75357	10.7612	867.086	866	696	1064	415334	63.3569	0.023353	0.667227	0.137009	3.29825
D212	337936	15	2368.38	1078.01	1170.12	730	730	260	157.946	158	130	191	75656	9.38914	884.171	886	688	1107	423518	94.2241	0.0227265	0.747626	0.129466	2.15123
D212	337951	15	2384.76	1074.06	1170.12	745	745	260	156.795	156	132	200	75105	8.95549	832.273	832	683	969	398659	63.3228	0.0229194	0.784577	0.145158	3.33204
D212	337946	15	2377.42	1074.62	1170.12	740	740	260	155.595	155	124	199	74530	10.9098	834.449	840	622	997	399701	69.4869	0.0220287	0.6148	0.140742	2.96321
D212	337956	15	2384.76	1078.58	1170.12	750	750	260	156.862	156	130	194	75137	11.641	811.908	815	580	1001	388904	90.8995	0.0235925	0.621164	0.128451	2.03344
D212	337966	15	2392.11	1072.36	1170.12	760	760	260	154.848	154	131	189	74172	9.25034	814.808	806	587	1072	390293	104.969	0.0196494	0.645172	0.131001	1.79819
D212	337961	15	2385.89	1076.88	1170.12	755	755	260	158.286	158	135	190	75819	9.09455	822.806	819	627	996	394124	80.3955	0.0292875	0.990461	0.141718	2.54075
D212	337971	15	2396.63	1065.02	1170.12	765	765	260	154	154	131	184	73766	8.3403	748.626	745	559	959	358592	81.5803	0.019278	0.698454	0.11898	1.95147
D212	337981	15	2401.71	1078.58	1170.12	775	775	260	160.374	160	138	187	76819	8.31872	918.491	920	700	1115	439957	78.787	0.0225254	0.849385	0.120618	2.5096
D212	337976	15	2401.15	1068.97	1170.12	770	770	260	150.76	151	130	174	72214	7.66006	696.71	692	518	869	333724	77.7222	0.013327	0.517686	0.119155	1.9088
D212	337991	15	2393.24	1081.97	1170.12	785	785	260	159.234	159	137	185	76273	8.9281	868.931	862	650	1110	416218	86.2722	0.0191756	0.67113	0.143681	2.53069
D212	337986	15	2401.15	1075.19	1170.12	780	780	260	158.649	158	130	199	75993	9.80576	912.338	908	722	1173	437010	72.2705	0.0246226	0.777602	0.133768	2.97887
D212	337996	15	2396.63	1087.62	1170.12	790	790	260	155.065	155	129	187	74276	9.75634	656.53	653	485	862	314478	79.1001	0.016316	0.510319	0.12515	1.84641
D212	338006	15	2395.5	1075.19	1204.01	800	800	260	168.372	168	139	211	80650	10.6309	1059.75	1060	832	1290	507618	98.1623	0.0231788	0.717575	0.140151	2.65413
D212	338001	15	2398.32	1075.75	1204.01	795	795	260	167.969	167	136	208	80457	10.515	998.781	998	818	1162	478416	64.2096	0.0270614	0.841786	0.133391	3.66139
D212	338011	15	2392.67	1074.62	1204.01	805	805	260	173.042	172	141	222	82887	13.6421	1140.09	1142	935	1344	546102	84.4804	0.0264913	0.654708	0.132794	3.16402
D212	338021	15	2396.06	1073.49	1204.01	815	815	260	172.566	172	138	211	82659	12.613	1092.98	1124	809	1367	523537	120.603	0.023901	0.638742	0.113573	1.84858
D212	338016	15	2393.8	1076.32	1204.01	810	810	260	175.908	176	148	217	84260	10.4741	1218.07	1207	945	1481	583457	97.426	0.0236668	0.776567	0.110731	2.49282
D212	338031	15	2396.63	1062.19	1204.01	825	825	260	178.572	178	150	232	85536	11.545	1341.58	1353	958	1690	642619	139.149	0.0222865	0.674401	0.101691	1.77989
D212	338026	15	2396.06	1067.84	1204.01	820	820	260	167.109	167	130	207	80045	10.9051	1012.5	1043	609	1279	484987	157.523	0.016569	0.499525	0.0803549	0.95615
D212	336832	15	2350.39	1264.01	1268.84	570	570	260	164.829	165	123	211	191366	14.3684	1640.93	1697	715	2411	1905118	429.679	0.00674191	0.153645	0.137489	0.9232
D212	804189	15	2397.83	1063.1	1204.01	830	830	260	169.72	170	143	202	81296	9.02397	1148.48	1146	965	1339	550124	64.0318	0.0179056	0.661681	0.109171	3.53074
D212	337766	15	2311.88	1201.18	1255.99	595	595	260	148.315	148	114	177	71043	9.88399	1133.24	1129	852	1489	542820	116.099	0.0122281	0.362545	0.103526	1.83142
D212	337761	15	2306.23	1194.4	1255.99	600	600	260	146.203	146	123	169	70031	7.39039	1093.09	1093	776	1331	523592	111.497	0.0088689	0.347818	0.118003	2.06953
D212	337771	15	2316.4	1207.39	1255.99	590	590	260	146.981	146	127	176	70404	8.3642	1109.94	1102	932	1355	531660	87.0088	0.00979328	0.34085	0.111719	2.56388
D212	337781	15	2316.4	1220.95	1255.99	580	580	260	150.637	150	120	186	72155	10.8882	1168.98	1179	655	1745	559941	259.934	0.0065008	0.178713	0.120444	0.966871
D212	337776	15	2319.79	1205.13	1255.99	585	585	260	146.979	147	125	181	70403	7.62672	1075.83	1100	706	1385	515324	147.746	0.00607918	0.232895	0.113662	1.48635
D212	337786	15	2339	1257.11	1255.99	575	575	260	161.812	161	126	198	77508	11.8377	1320.31	1304	884	1752	632428	187.245	0.00504863	0.137328	0.125914	1.57712
D212	337814	15	2300.02	1200.61	1255.99	610	610	260	152.424	152	128	193	73011	10.1381	1230.22	1241	887	1581	589275	140.455	0.00264865	0.0794334	0.154792	2.34811
D212	337809	15	2296.63	1202.87	1255.99	605	605	260	150.628	150	127	179	72151	8.22333	1072.64	1064	777	1456	513796	133.768	0.00851984	0.309483	0.12707	1.80811
D212	337819	15	2296.63	1202.87	1255.99	615	615	260	150.545	150	125	183	72111	8.71189	1182.51	1174	753	1602	566421	156.945	0.00690992	0.237174	0.134746	1.78939
D212	337829	15	2306.8	1213.61	1233.39	625	625	260	180.674	180	150	219	86543	11.5112	1727.86	1746	1224	2034	827643	153.337	0.0387642	1.17143	0.150459	2.94738
D212	337824	15	2302.84	1212.48	1233.39	620	620	260	164.71	164	135	196	78896	10.1995	1494.15	1517	1083	1801	715699	145.916	0.0285104	0.89529	0.172967	3.01994
D212	337839	15	2300.02	1224.34	1233.39	635	635	260	183.463	184	150	225	87879	12.0196	1304.98	1301	957	1716	625087	167.19	0.0465184	1.35696	0.16159	2.17163
D212	337834	15	2306.8	1220.95	1233.39	630	630	260	179.392	179	146	215	85929	9.94422	1311.65	1313	926	1643	628281	142.282	0.0385239	1.33837	0.143698	2.31654
D212	337844	15	2302.84	1209.09	1210.79	640	640	260	170.37	170	131	212	81607	11.472	1346.11	1359	984	1671	644789	140.761	0.0246391	0.71423	0.0973393	1.69659
D212	337854	15	2309.06	1193.83	1188.19	650	650	260	159.762	159	130	191	76526	9.75676	716.582	727	389	986	343243	115.003	0.015383	0.496144	0.097168	1.10367
D212	337849	15	2303.41	1201.18	1188.19	645	645	260	165.539	165	131	196	79293	10.7151	880.608	890	534	1195	421811	129.731	0.0216427	0.654551	0.117983	1.43269
D212	337859	15	2320.92	1182.53	1188.19	655	655	260	158.136	158	131	186	75747	9.04084	722.004	727	479	993	345840	103.368	0.0152079	0.52404	0.105559	1.33382
D212	337869	15	2326.01	1145.81	1188.19	665	665	260	158.342	157	127	202	75846	10.7133	751.503	767	497	996	359970	115.499	0.0175986	0.51122	0.122082	1.41582
D212	337864	15	2323.75	1164.45	1188.19	660	660	260	161.812	161	137	196	77508	9.9691	829.411	832	569	1145	397288	131.529	0.0215068	0.68347	0.135219	1.50223
D212	337875	15	2327.7	1129.99	1165.6	670	670	260	164.879	164	135	200	78977	9.56556	870.378	875	649	1031	416911	62.2725	0.0263005	0.883435	0.123822	3.07994
D212	337886	15	2337.87	1103.44	1120.4	680	680	260	161.637	162	131	202	77424	10.9555	939.95	952	709	1118	450236	77.2963	0.0302632	0.866773	0.146376	3.10542
D212	337880	15	2333.91	1107.39	1120.4	675	675	260	156.207	156	132	193	74823	9.36839	820.175	821	534	1044	392864	113.652	0.0191052	0.625169	0.138817	1.75934
D212	337891	15	2341.82	1099.48	1120.4	685	685	260	159.035	159	129	187	76178	8.86821	887.129	896	635	1082	424935	76.3978	0.0280021	0.976978	0.141259	2.87455
D212	337901	15	2337.3	1102.87	1120.4	695	695	260	152.931	153	132	177	73254	8.36494	772.088	783	573	913	369830	63.2714	0.0225225	0.80539	0.156615	3.30472
D212	337896	15	2339	1100.61	1120.4	690	690	260	157.013	157	137	181	75209	8.05394	852.05	849	615	1028	408132	70.9434	0.0218474	0.833623	0.13181	2.79741
D212	337911	15	2346.34	1098.92	1120.4	705	705	260	155.259	155	128	190	74369	10.7105	769.708	774	496	992	368690	97.9647	0.0222557	0.631187	0.132944	1.84395
D212	337906	15	2343.52	1102.87	1120.4	700	700	260	152.701	153	124	183	73144	9.02696	728.737	723	449	1031	349065	102.565	0.0227209	0.751624	0.143439	1.78261
D212	337916	15	2354.82	1099.48	1120.4	710	710	260	152.386	152	130	186	72993	8.85891	670.344	674	461	874	321095	73.3379	0.0163634	0.553887	0.129808	2.10037
D2121	338036	15	2401.15	1058.24	1220.96	835	835		167.881	168	142	200	80415	9.56919	1080.25	1086	748	1372	517438	140.847	0.0135176	0.467976	0.105063	1.45837
D2121	338041	15	2400.02	1065.58	1192.71	840	840		167.952	167	136	222	80449	12.3344	986.564	984	807	1183	472564	61.1043	0.0263874	0.700134	0.14091	3.98818
D2121	338053	15	2396.06	1091.57	1181.42	850	850		152.731	152	123	184	73158	9.11046	603.38	604	392	770	289019	78.0285	0.0138614	0.458399	0.130182	1.78143
D2121	338048	15	2401.15	1076.32	1181.42	845	845		161.056	160	136	196	77146	10.148	831.453	841	619	994	398266	83.7886	0.0234587	0.727547	0.153148	2.63578
D2121	338063	15	2388.72	1122.65	1170.12	860	860		155.737	155	129	184	74598	8.34593	653.14	657	472	814	312854	72.4651	0.0219922	0.803099	0.17334	2.66307
D2121	338058	15	2393.24	1102.31	1170.12	855	855		151.937	152	127	187	72778	9.50601	578.674	573	429	767	277185	73.2897	0.0148282	0.46708	0.127822	1.78973
D2121	338068	15	2394.93	1133.94	1170.12	865	865		148.599	148	128	176	71179	8.72152	528.806	516	273	857	253298	122.601	0.00920008	0.310648	0.130558	0.996191
D2121	338078	15	2383.07	1123.21	1141.87	875	875		159.737	159	130	201	76514	10.9898	733.651	722	481	1004	351419	127.556	0.0244335	0.693341	0.184588	1.79248
D2121	338073	15	2388.15	1110.78	1141.87	870	870		154.948	154	118	192	74220	11.3725	618.745	617	438	855	296379	93.4097	0.0155282	0.416665	0.14329	1.66039
D2121	338083	15	2390.41	1111.35	1141.87	880	880		155.77	156	126	184	74614	10.7459	671.948	663	485	887	321863	86.6219	0.0180963	0.515316	0.157177	2.10731
D2121	338093	15	2376.85	1129.99	1141.87	890	890		155.896	156	133	185	74674	8.8238	525.722	524	336	812	251821	93.9007	0.00239902	0.0845673	0.0319368	0.346542
D2121	338088	15	2386.46	1118.13	1141.87	885	885		159.079	158	123	204	76199	12.6522	656.24	631	379	1126	314339	167.408	0.0246904	0.605918	0.144976	0.992696
D2121	338103	15	2365.55	1136.2	1141.87	900	900		159.526	159	137	180	76413	7.48743	574.933	574	473	707	275393	45.1773	0.00657712	0.278431	0.0638519	1.52763
D2121	338098	15	2370.07	1132.25	1141.87	895	895		162.121	162	135	200	77656	9.76084	581.37	575	458	717	278476	54.5446	0.0138502	0.453801	0.0549233	1.10986
D2121	338108	15	2363.86	1146.94	1141.87	905	905		158.065	158	125	204	75713	11.5466	513.764	502	338	740	246093	91.0461	0.0035677	0.0973311	0.0547694	0.58602
D2121	338118	15	2361.6	1145.24	1141.87	915	915		154.555	154	123	189	74032	9.49436	422.47	419	280	591	202363	58.4289	0.00308464	0.100119	0.0689704	0.933029
D2121	338113	15	2370.64	1139.59	1141.87	910	910		160.564	160	131	197	76910	9.53235	512.687	500	356	766	245577	87.3328	0.0162624	0.539085	0.0808971	0.878726
D2121	338123	15	2361.6	1144.68	1133.96	920	920		159.576	159	138	204	76437	9.71874	515.967	515	355	706	247148	65.6982	0.0131368	0.425803	0.0987158	1.41124
D2121	338133	15	2366.12	1119.26	1122.09	930	930		155.555	155	135	183	74511	8.3431	387.05	388	327	437	185397	20.8142	0.00575852	0.213503	0.0291934	1.05493
D2121	338128	15	2358.77	1137.9	1122.09	925	925		156.315	156	134	184	74875	8.1525	493.674	494	408	599	236470	38.5611	0.00630652	0.240326	0.0852945	2.01231
D2121	338143	15	2374.03	1124.34	1144.69	940	940		151.038	150	113	178	72347	9.76195	412.752	403	294	593	197708	63.112	0.00519323	0.15987	0.0484126	0.603995
D2121	338138	15	2371.2	1119.26	1144.69	935	935		147.641	147	129	175	70720	7.21955	346.971	346	276	445	166199	32.1745	0.00199254	0.0813333	0.0395574	0.820713
D2121	338148	15	2371.2	1125.47	1144.69	945	945		150.622	150	126	181	72148	8.06701	457.933	453	278	642	219350	68.9914	0.00416987	0.155068	0.0846303	1.03581
D2121	338158	15	2354.82	1112.48	1116.44	955	955		153.284	153	135	184	73423	8.43724	380.881	382	302	474	182442	33.4436	0.00685564	0.247404	0.0542456	1.172
D2121	338153	15	2362.73	1123.21	1144.69	950	950		147.633	147	124	172	70716	8.16915	348.257	347	243	476	166815	52.9089	2.50E-04	0.00905014	0.0456973	0.575288
D2121	338163	15	2355.38	1102.87	1116.44	960	960		150.524	150	121	187	72101	8.18247	330.969	330	256	417	158534	29.1251	0.00150818	0.0554051	0.0323055	0.711242
D2121	338173	15	2351.43	1101.18	1142.43	970	970		149.547	149	128	172	71633	7.59744	339.883	339	266	411	162804	23.2987	0.00271463	0.106579	0.0238019	0.678303
D2121	338168	15	2352.56	1101.18	1142.43	965	965		150.271	150	115	179	71980	9.93796	323.777	324	256	426	155089	24.2574	0.00876773	0.262848	0.0102542	0.270958
D2121	338183	15	2379.68	1080.84	1142.43	980	980		146.952	147	119	186	70390	10.2202	380.578	382	301	493	182297	30.5774	-0.000297	-0.00853909	0.0450886	1.07396
D2121	338178	15	2371.77	1090.44	1142.43	975	975		148.724	149	130	171	71239	7.40796	361.977	359	290	480	173387	29.432	0.00329667	0.131935	0.038021	0.900969
D2121	338188	15	2387.02	1075.19	1142.43	985	985		145.973	146	122	174	69921	7.9534	350.288	352	281	429	167788	25.5442	-0.000911	-0.0334882	0.0452911	1.18833
D2121	338198	15	2375.72	1078.01	1085.93	995	995		153.806	153	128	189	73673	8.03951	341.81	340	270	411	163727	26.9432	0.00425919	0.162276	0.0500978	1.21047
D2121	338193	15	2390.41	1074.06	1142.43	990	990		144.827	145	125	172	69372	7.79612	298.008	296	221	381	142746	26.9451	3.94E-04	0.0146244	0.0358401	0.765341
D2121	338203	15	2371.77	1092.14	1085.93	1000	1000		155.977	155	120	194	74713	11.1098	326.9	327	265	422	156585	24.359	0.00258024	0.0722644	0.0276115	0.721185
D2121	338208	15	2376.29	1110.22	1046.38	1005	1005		159.013	159	135	199	76167	8.92998	334.701	329	238	440	160322	35.0871	-0.000204	-0.00725148	0.043474	0.794854
D2122	804207	15	2414.74	1047.1	1219.41	845	845		154.816	155	121	179	74157	8.75537	702.203	702	523	894	336355	83.7485	0.0178126	0.618915	0.110636	1.67047
D2122	804202	15	2412.32	1052.23	1207.33	840	840		163.898	163	129	222	78507	12.3315	961.257	978	678	1142	460442	98.423	0.0202548	0.527721	0.134143	2.31033
D2122	804194	15	2403.27	1051.03	1199.79	835	835		163.547	164	128	195	78339	9.85891	988.075	997	642	1302	473288	141.59	0.0199014	0.647394	0.12808	1.58464
D2122	804222	15	2417.75	1037.14	1224.54	860	860		147.436	148	121	179	70622	8.25709	598.752	612	340	864	286802	115.678	0.0115807	0.408828	0.145692	1.31642
D2122	804217	15	2418.96	1041.37	1224.54	855	855		151.482	151	132	189	72560	9.31611	599.251	601	480	732	287041	49.0197	0.0147466	0.472597	0.131061	2.83305
D2122	804212	15	2416.85	1038.65	1219.41	850	850		152.783	152	130	184	73183	8.37677	626.593	632	453	743	300138	45.8484	0.0150363	0.540363	0.12118	2.95425
D2122	804764	15	2417.28	1011.07	1242.01	875	875		146.106	146	108	178	69985	9.89247	624.457	631	413	877	299115	105.503	0.00954142	0.279179	0.111556	1.18804
D2122	804759	15	2416.93	1016.31	1242.01	870	870		145.891	145	120	182	69882	10.6264	568.745	565	381	826	272429	101.845	0.0113835	0.309051	0.0988709	1.00491
D2122	804754	15	2424.61	1022.25	1242.01	865	865		144.781	145	125	174	69350	7.36439	595.935	572	418	870	285453	91.4903	0.00846004	0.329851	0.0946112	1.126
D2122	804779	15	2431.25	999.536	1242.01	890	890		146.251	146	124	176	70054	8.0972	500.058	491	326	759	239528	85.2377	0.00882672	0.316064	0.0740384	0.808827
D2122	804774	15	2427.06	1000.93	1242.01	885	885		144.787	145	121	178	69353	10.4931	537.595	550	294	792	257508	98.7733	0.00345697	0.0950719	0.094901	0.943499
D2122	804769	15	2421.47	1008.97	1242.01	880	880		148.697	149	117	182	71226	10.46	582.81	577	378	819	279166	91.8255	0.0154635	0.432955	0.102826	1.18356
D2122	804799	15	2438.94	1003.73	1248.29	910	910		147.99	148	128	171	70887	7.83124	548.622	547	451	667	262790	37.143	0.0128159	0.478244	0.0624627	1.73674
D2122	804794	15	2426.36	1013.86	1242.01	905	905		147.946	148	119	180	70866	10.6276	509.205	509	410	680	243909	44.1109	0.00995431	0.274413	0.0642017	1.39283
D2122	804789	15	2429.85	1008.97	1242.01	900	900		148.582	148	128	172	71171	8.06128	548.714	549	386	726	262834	60.5724	0.0110535	0.403015	0.0745079	1.2563
D2122	804784	15	2435.09	1003.73	1242.01	895	895		148.919	149	129	172	71332	7.92668	538.931	532	398	755	258148	67.561	0.0121767	0.452022	0.0984605	1.43003
D2122	804814	15	2441.03	999.885	1228.38	925	925		151.476	151	130	175	72557	8.11495	641.956	644	455	806	307497	69.1092	0.0145037	0.533719	0.126489	2.08605
D2122	804809	15	2453.61	998.138	1248.29	920	920		146.929	146	123	178	70379	10.1197	600.432	602	447	778	287607	74.5557	0.0170752	0.487506	0.134795	1.91324
D2122	804804	15	2450.47	994.645	1248.29	915	915		153.557	154	127	182	73554	9.13499	781.217	783	547	996	374203	84.4185	0.0206106	0.678926	0.131578	2.15211
D2122	804819	15	2435.79	1008.27	1220.69	930	930		149.86	149	121	185	71783	8.41293	450.762	460	266	620	215915	81.6406	0.0120354	0.423676	0.0874692	0.888197
D22	334204	15	2225.18	1312.48	1406.25	550	550	217	174.004	173	136	219	202019	13.1495	1483.53	1513	1051	1899	1722380	172.894	-1.99e-05	-0.000527	0.122101	1.86738
D22	334212	15	2225.18	1297.4	1406.25	545	545	217	162.7	162	127	207	188895	11.1441	1421.56	1428	1142	1683	1650433	101.656	7.42E-04	0.0216405	0.100318	2.54992
D22	334219	15	2215.13	1299.41	1429.37	540	540	217	159.55	159	128	197	185238	10.338	1057.61	1073	645	1412	1227888	144.08	0.00432264	0.132851	0.110677	1.46293
D22	334226	15	2209.09	1307.46	1432.39	535	535	217	154.864	154	124	201	179797	11.4281	1054.5	1057	675	1396	1224269	149.627	0.00594821	0.160258	0.121559	1.52767
D22	334234	15	2207.08	1299.41	1432.39	530	530	217	145.652	146	112	176	169102	9.6876	990.456	1005	662	1270	1149919	115.528	0.00126114	0.0378744	0.110016	1.69944
D22	334241	15	2203.06	1308.46	1458.53	525	525	217	151.678	151	124	185	176098	9.99161	1392.89	1409	888	1780	1617148	165.139	0.0106197	0.319037	0.176296	2.52827
D22	334255	15	2225.18	1272.26	1446.47	515	515	217	152.398	152	115	206	176934	13.9673	981.587	968	651	1359	1139622	143.41	0.00387392	0.0842107	0.111342	1.37148
D22	334248	15	2205.07	1298.41	1438.42	520	520	217	136.301	136	112	165	158245	7.04432	1007.07	1013	613	1412	1169205	174.585	0.00701413	0.269542	0.156506	1.56123
D22	334262	15	2241.27	1274.28	1446.47	510	510	217	157.792	157	128	205	183196	13.2775	959.941	977	565	1250	1114491	135.528	0.0164445	0.384532	0.106528	1.3638
D22	334269	15	2248.31	1274.28	1429.37	505	505	217	140.618	140	120	174	163257	8.92325	914.361	917	651	1194	1061573	100.351	0.00372041	0.116822	0.0937612	1.56216
D22	334281	15	2225.18	1315.5	1396.19	551	551	217	171.504	171	135	226	199116	13.1756	1545.93	1562	1144	1809	1794828	121.165	0.00687324	0.177713	0.125361	2.84257
D22	334288	15	2223.17	1317.51	1388.15	552	552	217	163.635	163	132	207	189980	13.2836	1516.36	1529	972	2018	1760496	202.503	0.00417902	0.10253	0.151564	1.97111
D22	320794	15	2183.85	1168.67	1363.68	345	345	217	139.084	139	115	167	161476	7.49269	1252.46	1271	804	1545	1454105	144.999	0.0132303	0.484763	0.144096	2.1758
D22	320801	15	2187.2	1164.76	1360.88	350	350	217	138.849	139	115	172	161204	7.92065	1235.19	1253	665	1748	1434055	243.293	0.0144386	0.499012	0.12936	1.16306
D22	320815	15	2186.65	1163.64	1374.29	360	360	217	138.512	138	114	177	160812	8.25677	1154.04	1169	711	1518	1339838	145.373	0.0135794	0.4495	0.139873	1.94825
D22	320808	15	2188.32	1164.76	1370.38	355	355	217	137.997	138	115	163	160214	7.16878	1140.9	1159	687	1536	1324588	156.049	0.00981604	0.374238	0.119771	1.56401
D22	320822	15	2193.35	1169.23	1373.73	365	365	217	140.948	140	117	180	163641	8.44357	1244.22	1242	873	1648	1444541	156.074	0.0166254	0.545979	0.141281	1.97372
D22	320830	15	2197.27	1177.58	1367.1	370	370	217	139.737	140	116	167	162235	7.60404	1259.85	1261	749	1729	1462690	207.342	0.0162546	0.587857	0.137586	1.46979
D22	320838	15	2211.33	1177.14	1376.86	375	375	217	141.444	141	119	178	164217	7.85168	1329.89	1369	616	1784	1544001	239.936	0.0193507	0.683953	0.168873	1.60155
D22	320845	15	2217.48	1168.95	1376.23	380	380	217	140.558	140	117	170	163188	7.49772	1200.59	1217	665	1710	1393881	212.775	0.0169129	0.623578	0.129346	1.29249
D22	320903	15	2215.82	1180.73	1368.21	390	390	217	138.351	138	115	166	160626	7.36503	1329.35	1344	812	1826	1543373	187.346	0.0151076	0.559142	0.162515	1.9839
D22	320896	15	2217.21	1175.2	1369.45	385	385	217	140.562	140	113	187	163193	7.75907	1267.46	1289	831	1561	1471522	147.693	0.0181257	0.645034	0.143012	2.14747
D22	320910	15	2217.07	1181.71	1367.29	395	395	217	138.218	137	106	180	160471	10.5739	1211.72	1201	606	1877	1406811	299.399	0.0112944	0.291974	0.110717	0.806851
D22	320917	15	2211.48	1170.54	1374.55	400	400	217	136.59	136	114	162	158581	7.53708	1123.54	1134	686	1518	1304432	174.3	0.0128074	0.45833	0.15718	1.75113
D22	320924	15	2207.16	1173.2	1376.52	405	405	217	136.931	136	116	163	158977	6.86975	1080.28	1101	567	1540	1254208	202.051	0.0152005	0.596893	0.16905	1.54628
D22	320973	15	2217.07	1175.57	1387.95	410	410	217	136.899	137	110	170	158940	7.87429	1162.71	1216	507	1646	1349902	251.732	0.0139642	0.478864	0.17638	1.38504
D22	320980	15	2220.42	1172.78	1379.57	415	415	217	133.485	133	115	158	154976	6.96951	908.126	954	515	1252	1054334	178.335	0.0133769	0.505642	0.167908	1.46421
D22	320987	15	2220.98	1169.98	1386.84	420	420	217	135.295	135	114	158	157078	6.5611	1016.04	1058	498	1430	1179617	202.699	0.0103652	0.423092	0.142461	1.25009
D22	320994	15	2216.51	1175.01	1390.75	425	425	217	134.565	134	113	168	156230	7.99996	1013.45	1052	452	1563	1176613	254.097	0.00876813	0.292409	0.152386	1.05482
D22	321001	15	2215.39	1168.31	1374.55	430	430	217	133.111	133	112	160	154542	7.62396	963.331	988	544	1309	1118427	156.348	0.0104085	0.359712	0.144703	1.55776
D22	321015	15	2224.89	1171.1	1368.96	440	440	217	133.709	134	107	162	155236	8.24096	1063.09	1079	651	1386	1234244	140.002	0.0133377	0.427109	0.186778	2.39013
D22	321008	15	2218.74	1162.16	1368.96	435	435	217	133.078	133	114	155	154504	6.6672	976.299	973	684	1305	1133483	118.275	0.0100762	0.398233	0.161128	2.29091
D22	321022	15	2230.47	1175.01	1368.96	445	445	217	131.788	131	112	162	153006	7.27513	949.314	951	553	1353	1102153	181.48	0.010436	0.37419	0.13713	1.26163
D22	321029	15	2238.85	1171.1	1373.99	450	450	217	131.142	131	109	161	152256	6.71922	939.202	948	542	1359	1090413	201.095	0.00833989	0.322855	0.146995	1.1971
D22	321036	15	2249.47	1178.92	1373.99	455	455	217	133.972	134	113	167	155542	7.09305	1039.85	1052	753	1282	1207267	88.2965	0.0138599	0.51641	0.137412	2.84553
D22	321043	15	2246.12	1173.89	1373.99	460	460	217	133.127	133	107	164	154561	7.49984	1120.29	1131	819	1335	1300655	89.4099	0.0124255	0.43571	0.145021	3.17389
D22	321050	15	2239.41	1181.71	1386.84	465	465	217	132.209	132	100	162	153495	8.08778	974.186	980	655	1214	1131030	87.2157	0.00746921	0.242385	0.15765	3.04224
D22	321057	15	2250.03	1183.39	1386.84	470	470	217	134.587	134	113	160	156256	7.10181	1015.97	1021	547	1462	1179541	192.955	0.011842	0.443588	0.157528	1.43311
D22	321071	15	2241.09	1204.62	1409.74	480	480	217	141.947	142	117	175	164800	8.30562	1039.41	1040	682	1431	1206752	148.44	0.0118418	0.400027	0.167577	2.01
D22	321064	15	2251.7	1189.53	1386.84	475	475	217	134.425	134	113	159	156068	7.2872	1026.96	1020	620	1393	1192305	171.599	0.00859275	0.314317	0.147334	1.53703
D22	321078	15	2226.14	1223.91	1426.99	485	485	217	141.799	141	116	185	164629	8.93792	1081.85	1083	794	1347	1256026	109.604	0.0118024	0.370118	0.139789	2.42115
D22	321085	15	2242.39	1233.49	1422.62	490	490	217	139.983	140	110	175	162520	8.49481	1128.02	1144	747	1419	1309629	122.82	0.0090656	0.296093	0.148205	2.37094
D22	321092	15	2249.47	1242.04	1429.85	495	495	217	142.5	142	122	169	165442	7.70402	1045.4	1052	802	1317	1213704	94.7861	0.00884993	0.324518	0.125212	2.45458
D22	321099	15	2248.35	1254.33	1427.06	500	500	217	143.974	144	120	176	167154	7.75427	1033.16	1042	727	1304	1199495	107.335	0.00668018	0.246417	0.133196	2.26277
D22	300687	15	2175.9	1164.76	1372.83	336	336	217	140.08	140	113	169	60935	9.42056	1346.17	1350	881	1787	585582	181.188	0.00879084	0.259155	0.0557973	0.785295
D22	300682	15	2178.68	1160.93	1371.76	335	335	217	139.101	139	118	160	60509	7.16423	1457.64	1475	1137	1653	634073	95.9845	0.00538976	0.208174	0.0600118	1.71951
D22	300692	15	2173.27	1164.76	1376.21	337	337	217	136.743	136	110	167	59483	9.88729	1334.24	1350	894	1758	580394	186.913	0.00266507	0.0735205	0.0823269	1.08594
D22	300702	15	2170.64	1164.76	1369.08	339	339	217	139.439	139	116	179	60656	8.50957	1272.94	1276	822	1680	553731	197.83	0.00785398	0.255387	0.0860177	1.01929
D22	300697	15	2172.14	1164.76	1373.58	338	338	217	139.191	139	120	165	60548	7.65698	1349.89	1345	1012	1671	587203	139.79	0.00985899	0.35494	0.0740395	1.33136
D22	300707	15	2169.89	1164.76	1368.7	340	340	217	139.409	139	116	164	60643	7.94787	1263.76	1268	935	1574	549737	150.073	0.00929123	0.322944	0.0768551	1.20201
D22	300712	15	2172.14	1164.76	1367.95	341	341	217	137.338	137	115	166	59742	7.60386	1200.34	1209	807	1532	522150	149.176	0.00394095	0.141801	0.0846468	1.25591
D221	334295	15	2207.08	1331.59	1404.24	553	553		152.63	152	124	194	177204	10.4428	967.481	962	691	1298	1123246	129.169	0.00236488	0.0689664	0.118635	1.58869
D221	334309	15	2209.09	1327.56	1406.25	555	555		152.871	152	117	200	177483	10.8451	1084.05	1086	654	1521	1258584	201.3	0.00607112	0.170122	0.157258	1.46359
D221	334323	15	2218.14	1344.66	1410.27	560	560		174.496	173	130	232	202590	18.3098	1014.5	1013	738	1314	1177832	115.843	-0.00705802	-0.135485	0.155888	2.36215
D221	334337	15	2217.14	1363.76	1396.19	565	565		176.487	175	135	231	204901	15.6005	1008.88	1012	728	1311	1171304	102.745	-0.00478518	-0.108789	0.207146	3.36994
D221	334358	15	2214.12	1370.8	1396.19	566	566		187.899	185	143	253	218151	19.1024	821.919	827	519	1118	954248	132.27	0.00172448	0.033867	0.174527	1.8467
D221	334365	15	2206.08	1372.81	1403.23	567	567		175.323	174	141	239	203550	15.3535	674.438	685	404	931	783023	107.423	-0.00414948	-0.0951616	0.150844	1.64584
D221	334372	15	2207.08	1372.81	1403.23	568	568		177.963	176	137	246	206615	18.3754	579.964	578	346	845	673338	101.758	-0.00718549	-0.140188	0.127132	1.28571
D221	334379	15	2202.06	1369.79	1391.17	569	569		170.676	168	120	234	198155	17.3635	507.509	509	302	690	589218	72.5322	-0.00708132	-0.140206	0.106647	1.3486
D221	334386	15	2196.02	1378.84	1402.23	570	570		163.668	163	126	223	190019	13.1443	483.921	468	306	798	561832	88.8355	-0.0065753	-0.16483	0.0253738	0.2696
D221	334393	15	2191	1378.84	1402.23	571	571		160.481	160	124	197	186319	10.6561	549.108	524	358	921	637514	119.194	-0.00791058	-0.240167	0.0138143	0.125546
D221	334407	15	2161.84	1401.97	1402.23	575	575		151.314	151	120	187	175675	9.96139	932.078	923	539	1365	1082142	183.853	0.0100106	0.301107	0.152971	1.34525
D221	334400	15	2164.85	1390.91	1419.32	572	572		151.367	151	120	201	175737	11.1854	958.26	943	564	1442	1112540	211.791	0.00467153	0.125847	0.135218	1.07786
D221	334414	15	2155.81	1400.96	1402.23	580	580		150.729	151	109	204	174996	10.4904	793.901	781	458	1183	921719	153.729	0.00590359	0.168653	0.12562	1.15268
D221	334421	15	2150.78	1407	1374.07	585	585		150.005	150	125	191	174156	8.91676	703.579	738	321	1035	816855	166.148	0.00519961	0.174039	0.123569	0.931448
D221	334428	15	2140.72	1409.01	1374.07	590	590		159.394	159	133	194	185056	9.5757	747.165	767	412	971	867459	115.601	0.00489333	0.162112	0.143844	1.62559
D221	334435	15	2125.64	1421.07	1374.07	595	595		160.138	160	121	204	185920	11.3203	626.592	609	372	939	727473	135.499	0.0022905	0.0646552	0.0723507	0.624001
D221	334442	15	2109.55	1427.1	1346.93	600	600		148.769	148	123	191	172721	7.6779	719.545	733	394	983	835392	135.821	0.00377645	0.145796	0.117265	1.11207
D221	334449	15	2103.52	1442.19	1338.88	605	605		151.622	152	126	179	176033	7.77213	694.87	706	418	954	806744	117.918	0.00412177	0.160158	0.131514	1.36984
D221	334485	15	2094.47	1443.19	1329.83	610	610		148.485	148	120	194	172391	9.04548	624.815	622	403	878	725410	99.0712	0.0059183	0.193159	0.137761	1.52725
D221	334492	15	2066.32	1449.22	1311.74	615	615		144.568	144	115	177	167843	8.05578	554.743	550	335	779	644057	102.389	0.00463433	0.165566	0.113465	1.10422
D221	334499	15	2060.29	1454.25	1302.69	620	620		144.468	144	117	175	167727	8.36707	585.528	579	327	874	679798	113.443	0.00329133	0.113285	0.100628	0.943797
D221	334506	15	2056.27	1444.2	1293.64	625	625		148.014	148	125	178	171844	7.64987	630.091	630	478	757	731536	50.3663	0.00444597	0.171285	0.128474	2.8485
D221	334513	15	2050.23	1446.21	1285.59	630	630		151.424	151	124	184	175803	8.95735	620.005	617	443	804	719826	64.9825	0.00348967	0.117575	0.115428	1.97469
D221	334527	15	1990.91	1447.21	1267.5	640	640		143.475	143	110	174	166575	8.97629	458.173	453	357	609	531939	42.9631	0.00280088	0.0892875	0.0944637	1.84089
D221	334520	15	2027.11	1454.25	1268.5	635	635		148.307	148	125	180	172184	8.10007	496.346	493	366	642	576258	60.054	0.00247641	0.0904586	0.0827753	1.26368
D221	334534	15	1963.76	1439.17	1257.44	645	645		141.941	142	118	179	164793	7.78875	385.593	388	262	495	447674	42.7565	0.0022894	0.0832526	0.0765682	1.28282
D221	334541	15	1953.71	1440.18	1259.45	650	650		144.798	144	122	183	168111	7.45566	444.355	446	317	581	515896	50.4286	0.00392123	0.151715	0.082779	1.3473
D221	334548	15	1941.64	1430.12	1252.41	655	655		142.909	143	121	170	165917	6.73157	452.301	451	358	545	525122	29.2504	0.00278717	0.118012	0.0846142	2.41265
D221	334555	15	1939.63	1428.11	1244.37	660	660		144.264	144	120	173	167491	6.78956	428.196	430	333	519	497135	35.4477	9.31E-04	0.039515	0.0873344	1.94047
D221	337629	15	1914.76	1422.12	1226.39	670	670		142.914	142	121	170	68456	7.86543	336.186	335	262	398	161033	24.9154	0.00330703	0.119781	0.0517061	1.32675
D221	337624	15	1924.95	1422.12	1241.07	665	665		142.021	141	111	171	68028	8.89288	388.276	388	317	462	185984	25.1499	-0.000308	-0.0098464	0.062685	1.82135
D221	337639	15	1885.4	1410.13	1208.72	680	680		142.896	142	114	175	68447	8.98776	275.365	274	207	354	131900	24.8014	0.00300806	0.0953627	0.0438629	0.933075
D221	337634	15	1901.88	1413.13	1213.81	675	675		142.251	142	121	167	68138	7.02713	311.121	310	254	387	149027	19.8661	2.75E-04	0.0111417	0.0502414	1.49837
D222	395621	15	2188.08	1398.84	1163.19	685	685	242	548.953	549	457	659	637334	32.3231	1475.53	1488	1041	1870	1713088	173.206	0.0178324	0.595095	0.0861925	1.352
D222	395629	15	2201.59	1398.84	1163.19	680	680	242	533.819	533	435	633	619764	27.8636	1585.28	1621	1028	1940	1840505	180.046	0.015854	0.59799	0.0688334	1.13407
D222	395637	15	2211.24	1398.84	1182.49	675	675	242	530.963	530	439	636	616448	31.284	1545.78	1585	980	1950	1794646	214.326	0.0162906	0.544116	0.053128	0.727685
D222	395644	15	2220.89	1401.41	1195.36	670	670	242	518.767	519	397	638	602288	32.9857	1717.33	1752	1029	2226	1993824	261.025	0.010684	0.332501	0.0505191	0.632782
D222	395651	15	2233.76	1407.85	1214.66	665	665	242	560.664	559	423	710	650931	36.9481	1712.7	1746	1091	2285	1988441	277.714	0.0207493	0.616914	0.0579778	0.675923
D222	395658	15	2224.11	1407.2	1214.66	660	660	242	539.408	540	445	643	626253	33.6491	1486.03	1484	737	2355	1725283	397.953	0.0215202	0.67542	0.0360711	0.260014
D222	395665	15	2231.18	1413.64	1221.09	655	655	242	506.409	506	426	627	587941	30.283	1771.02	1818	1023	2327	2056156	303.369	0.013703	0.452105	0.0701352	0.765209
D222	395679	15	2229.25	1418.14	1233.96	645	645	242	497.713	496	410	606	577845	29.4482	1815.96	1867	992	2298	2108335	290.13	0.0169758	0.564248	0.0699777	0.818709
D222	395672	15	2231.83	1416.85	1227.52	650	650	242	502.961	501	407	613	583938	33.9337	1827.27	1840	1244	2386	2121460	248.075	0.0210913	0.612309	0.0698081	0.961278
D222	395686	15	2234.4	1413.64	1240.39	640	640	242	477.775	477	366	594	554697	32.487	1912.27	1947	1187	2386	2220142	237.587	0.0136892	0.397207	0.0655559	0.990357
D222	395693	15	2242.12	1405.92	1246.83	635	635	242	467.722	467	389	564	543025	25.37	1946.49	2007	1197	2382	2259879	236.993	0.0144756	0.526127	0.0783973	1.19418
D222	395700	15	2227.32	1395.62	1246.83	630	630	242	402.232	398	318	509	466991	33.7175	1406.56	1361	989	2055	1633017	240.047	0.0222601	0.519537	0.0404244	0.455329
D222	395708	15	2236.97	1389.83	1266.13	625	625	242	427.452	424	324	545	496272	42.6531	1100.36	1077	726	1755	1277523	207.215	0.0351964	0.681462	0.0256067	0.265166
D222	395715	15	2235.04	1393.05	1266.13	620	620	242	383.684	382	298	500	445457	34.0545	1299.79	1270	767	2055	1509053	263.519	0.0229922	0.50645	0.052727	0.494092
D222	395722	15	2240.83	1402.7	1273.2	615	615	242	414.528	415	319	511	481267	32.5253	1267.64	1202	705	2168	1471734	333.834	0.0321063	0.792919	0.0143299	0.10729
D222	395729	15	2242.76	1395.62	1273.2	610	610	242	328.335	326	240	429	381197	33.4739	1333.41	1325	1016	1784	1548091	120.474	0.016692	0.322077	0.0565678	1.18515
D222	334302	15	2237.25	1315.5	1386.14	553	553	242	174.05	173	138	218	202072	13.2027	1144.77	1119	870	1565	1329073	148.379	-0.00119409	-0.0315208	0.12821	1.75351
D222	401894	15	2175.5	1399.73	1160.75	690	690	242	542.04	540	455	647	629309	30.8805	1475.12	1473	1066	1880	1712611	161.838	0.0156413	0.540643	0.0807394	1.36188
D222	401902	15	2179.71	1409.78	1150.32	695	695	242	547.92	548	456	645	636135	26.7084	1613.18	1630	1110	1981	1872901	164.909	0.0154072	0.622559	0.0813479	1.4718
D222	334316	15	2238.25	1311.48	1381.11	555	555	242	174.852	174	137	230	203003	14.0751	1080.45	1079	779	1394	1254404	102.921	0.00643863	0.158948	0.155384	2.82366
D222	401909	15	2186.79	1406.56	1150.32	700	700	242	558.832	559	464	656	648804	30.5625	1657.69	1715	1067	2011	1924576	218.346	0.0229062	0.818916	0.0727998	1.03038
D222	401916	15	2181	1410.42	1150.32	705	705	242	572.16	571	483	722	664278	31.1241	1699.02	1735	1182	1968	1972563	139.877	0.0123789	0.449561	0.0687788	1.56332
D222	334330	15	2248.31	1318.52	1368.04	560	560	242	188.802	188	140	258	219199	18.2391	1139.29	1141	833	1459	1322716	101.736	0.00421214	0.0868379	0.156996	3.03912
D222	401923	15	2176.5	1403.99	1156.76	710	710	242	580.573	578	475	707	674045	36.2283	1372.03	1371	893	1874	1592928	211.746	0.0123137	0.389862	0.0701864	0.849906
D222	401930	15	2173.92	1406.56	1156.76	715	715	242	604.165	602	507	721	701435	34.0082	1332.94	1357	800	1897	1547542	236.268	0.00960207	0.337922	0.0567876	0.606319
D222	334344	15	2249.31	1326.56	1354.97	565	565	242	192.481	191	152	250	223470	16.8802	1244.79	1242	945	1507	1445201	117.359	0.00129303	0.0294501	0.158941	2.90926
D222	836122	15	2149.35	1417.27	1112.5	780	780	242	652.828	653	559	766	757933	31.5908	1233.39	1253	905	1499	1431968	102.083	0.00301345	0.124173	0.0400453	0.930414
D222	401937	15	2188.08	1405.92	1156.76	720	720	242	624.647	624	529	761	725215	35.776	1270.37	1266	774	1863	1474899	256.979	0.0193845	0.664032	0.0943315	0.852255
D222	401951	15	2189.36	1418.14	1156.76	730	730	242	642.989	643	507	773	746510	38.4858	1227.59	1233	824	1612	1425228	169.598	0.0129336	0.42665	0.0919517	1.21904
D222	401944	15	2189.36	1409.78	1156.76	725	725	242	649.085	648	544	783	753588	35.2716	1185.68	1179	750	1649	1376576	199.45	0.0166315	0.602108	0.086035	0.941877
D222	401958	15	2180.36	1421.36	1143.89	735	735	242	624.111	623	497	749	724593	38.371	1233.23	1246	863	1541	1431783	124.635	0.00289093	0.0937719	0.0564302	1.05707
D222	836143	15	2140.56	1414.45	1101.95	795	795	242	714.284	711	580	867	829284	51.572	1057.36	1040	807	1407	1227598	125.289	0.00694605	0.191082	0.0198437	0.328418
D222	836136	15	2145.48	1418.32	1112.5	790	790	242	729.27	729	601	912	846683	45.2438	1084.37	1080	800	1412	1258949	115.593	0.0139138	0.442389	0.0449928	0.807802
D222	401965	15	2179.07	1418.14	1143.89	740	740	242	657.791	657	524	783	763695	35.6196	1266.63	1289	861	1579	1470561	138.361	0.00704988	0.258559	0.0618633	1.06667
D222	836129	15	2144.78	1416.56	1119.53	785	785	242	705.26	705	590	841	818807	39.4456	1166.93	1163	922	1428	1354800	110.89	0.0111165	0.393141	0.0530626	1.06051
D222	401972	15	2178.43	1416.85	1143.89	745	745	242	686.273	683	594	813	796763	39.0385	1116.31	1123	712	1503	1296037	159.86	0.0122351	0.424973	0.0548066	0.725665
D222	401979	15	2172.64	1417.5	1131.02	750	750	242	652.055	650	534	770	757036	38.4924	1260.15	1271	924	1583	1463039	136.417	0.0118317	0.396168	0.0649747	1.12718
D222	401986	15	2168.13	1420.07	1131.02	755	755	242	666.723	665	567	783	774065	36.7625	1273.1	1296	884	1551	1478066	121.331	0.010649	0.38219	0.0737502	1.44138
D222	401993	15	2166.85	1417.5	1143.89	760	760	242	707.275	707	588	865	821146	38.8755	1109.52	1121	708	1435	1288150	164.752	0.0109416	0.393818	0.0683138	0.861276
D222	402007	15	2154.62	1416.21	1137.45	770	770	242	692.599	692	596	821	804107	33.2679	1071.8	1067	765	1401	1244360	130.633	0.001572	0.0653518	0.0442683	0.695619
D222	402000	15	2162.34	1412.99	1143.89	765	765	242	717.263	716	608	872	832742	34.4055	1061.63	1062	693	1468	1232557	152.975	0.00590296	0.244677	0.0554077	0.728676
D222	402014	15	2148.19	1422	1131.02	775	775	242	696.697	697	585	822	808865	38.4518	1101.51	1118	756	1409	1278853	144.713	0.00672983	0.242242	0.0568191	0.818476
D222	334566	15	2246.3	1337.62	1340.89	570	570	242	205.449	203	144	284	238526	24.9481	1113.43	1122	751	1434	1292694	133.997	0.00168072	0.0276352	0.167236	2.38106
D222	334573	15	2242.27	1344.66	1344.92	575	575	242	205.013	204	159	292	238020	19.6344	1068.17	1068	694	1470	1240140	146.253	-0.00311822	-0.0653216	0.176201	2.18822
D222	334580	15	2242.27	1344.66	1335.87	580	580	242	199.783	200	151	255	231948	18.7089	774.596	769	399	1244	899306	186.282	-0.00424711	-0.0910925	0.119924	0.890536
D222	334587	15	2245.29	1363.76	1318.77	585	585	242	213.466	211	158	288	247834	21.6645	802.418	777	470	1308	931607	185.365	-0.0046871	-0.0928016	0.125713	0.966839
D222	334594	15	2234.23	1374.82	1302.69	590	590	242	210.676	210	161	267	244595	16.7512	862.285	839	525	1352	1001113	186.932	-0.00976801	-0.248123	0.0814956	0.695195
D222	334602	15	2226.19	1372.81	1303.69	595	595	242	220.262	220	165	288	255724	21.4881	1078.88	1084	686	1416	1252574	149.604	-0.00484309	-0.0997704	0.131773	1.67929
D222	334609	15	2226.19	1371.8	1294.64	600	600	242	217.801	217	169	271	252867	18.2361	764.525	799	389	1050	887613	158.703	-0.00483519	-0.116058	0.111028	0.96282
D222	334616	15	2228.54	1390.59	1279.16	605	605	242	255.6	252	192	342	296752	30.2374	1040.91	1044	699	1374	1208497	153.088	-0.00901054	-0.153719	0.0753614	0.953007
D2221	836157	15	2143.37	1435.55	1091.4	805	805		652.5	645	512	826	757553	58.3122	870.947	878	603	1118	1011170	85.1986	0.00253334	0.0565518	0.0631258	1.21398
D2221	836150	15	2141.26	1434.14	1101.95	800	800		689.102	688	530	858	800048	61.9794	812.016	818	527	1030	942750	99.8721	0.00634049	0.140102	0.0769427	1.16178
D2221	836171	15	2133.88	1429.57	1087.89	815	815		750.761	756	585	905	871634	54.5142	699.199	704	359	1101	811770	169.43	0.0217239	0.585634	0.0760711	0.58347
D2221	836164	15	2135.99	1429.92	1087.89	810	810		719.649	724	571	896	835512	54.8956	779.083	786	511	1067	904515	123.149	0.018484	0.475834	0.0713727	0.842898
D2221	836178	15	2128.96	1428.51	1070.31	820	820		724.844	723	617	854	841544	39.4043	941.31	951	682	1165	1092861	93.2185	0.015013	0.54416	0.0457974	0.884409
D2221	836250	15	2120.52	1434.84	1073.83	825	825		723.141	716	589	941	839567	61.0368	905.159	911	613	1196	1050890	103.955	0.00620892	0.146214	0.0694983	1.13163
D2221	836264	15	2121.93	1436.6	1059.77	830	830		760.604	763	614	934	883061	53.5716	923.798	937	610	1183	1072529	112.665	0.011348	0.318621	0.0484821	0.758296
D2221	836278	15	2123.34	1442.58	1052.73	835	835		751.355	757	599	898	872323	53.5435	894.696	919	594	1070	1038742	96.7108	0.0124684	0.345619	0.0714657	1.2341
D2221	836292	15	2120.88	1421.48	1042.19	840	840		737.654	739	622	903	856416	40.3759	943.184	950	642	1203	1095037	109.394	0.00730795	0.26509	0.0422826	0.699538
D2221	836306	15	2107.52	1417.97	1031.64	845	845		730.519	729	627	867	848133	36.1482	944.083	950	682	1153	1096080	84.0046	0.00200572	0.0809051	0.0506811	1.08421
D2221	836320	15	2100.14	1409.53	1021.1	850	850		748.541	750	621	874	869056	34.656	949.104	949	725	1205	1101910	96.2103	0.00639048	0.274305	0.0394011	0.747907
D2222	836222	15	2139.16	1398.28	1091.4	805	805		652.706	653	487	810	757792	62.8104	1145.15	1149	910	1328	1329515	79.5312	0.0185282	0.378074	0.0884843	2.34098
D2222	836210	15	2141.62	1403.2	1101.95	800	800		746.274	748	617	890	866424	42.9594	1218.26	1234	869	1479	1414405	118.331	0.0262912	0.89004	0.0981348	1.8401
D2222	836236	15	2134.59	1396.17	1080.86	815	815		686.71	686	547	853	797270	46.6663	925.221	939	640	1230	1074182	110.225	0.0226107	0.650735	0.0888186	1.36944
D2222	836229	15	2133.18	1398.28	1087.89	810	810		690.019	692	581	816	801112	38.4003	992.984	1009	699	1187	1152854	103.288	0.0197673	0.696632	0.0953238	1.67333
D2222	836243	15	2128.96	1402.15	1080.86	820	820		704.061	705	589	800	817415	37.3796	836.288	857	487	1165	970930	146.285	0.0154607	0.573552	0.0702333	0.750326
D2222	836271	15	2125.09	1404.96	1059.77	830	830		669.431	670	508	803	777209	44.1939	914.297	932	582	1167	1061499	115.881	0.0069427	0.20888	0.0728356	1.07131
D2222	836257	15	2124.39	1402.85	1070.31	825	825		684.295	683	580	833	794467	37.2406	920.334	930	622	1195	1068508	120.858	0.00524095	0.191601	0.0516349	0.747788
D2222	836285	15	2124.74	1408.48	1052.73	835	835		737.461	735	597	875	856192	50.5044	994.561	1008	645	1306	1154685	156.584	0.0141443	0.407306	0.0637147	0.760903
D2222	836299	15	2125.09	1393.01	1042.19	840	840		703.381	703	564	842	816625	50.5423	979.09	982	639	1268	1136724	125.854	0.016494	0.451634	0.0584771	0.859591
D2222	836313	15	2113.49	1394.06	1031.64	845	845		753.883	754	636	887	875258	35.8987	975.556	980	638	1360	1132620	157.276	0.015447	0.638915	0.0478831	0.566876
D2222	836327	15	2107.87	1387.38	1021.1	850	850		698.503	701	519	841	810962	52.6364	925.125	919	693	1209	1074070	109.17	0.00466227	0.123166	0.039461	0.643407
Mother	6857	15	1817.22	1105.72	1630.43	0	0		150.25	150	116	193	250767	11.0957	1950.91	1883	719	3242	3256074	512.392	0.0393328	1.02492	0.292871	1.72499
Mother	6864	15	1817.22	1110.67	1613.45	5	5		146.001	146	116	187	243675	10.9213	1744.33	1829	518	2979	2911283	529.724	0.0279661	0.727383	0.254195	1.33478
Mother	6871	15	1825.73	1120.02	1615.58	10	10		145.961	145	107	182	243609	9.38698	1687.85	1678	936	2541	2817028	320.166	0.0279988	0.84701	0.283467	2.32867
Mother	6878	15	1841.98	1126.94	1615.58	15	15		149.664	149	106	199	249789	11.2762	2349.6	2428	1103	3338	3921485	471.929	0.0392607	1.00281	0.297075	2.2806
Mother	6885	15	1860.38	1129.77	1607.09	20	20		144.49	144	114	179	241153	8.96085	2115.87	2243	657	2875	3531394	474.296	0.0253606	0.797629	0.264347	1.86542
Mother	6892	15	1865.33	1126.23	1607.09	25	25		153.337	153	121	189	255920	10.1019	2383.98	2455	847	3168	3978857	428.893	0.0294875	0.869542	0.281546	2.44229
Mother	6899	15	1856.84	1117.74	1596.48	30	30		151.943	152	106	199	253593	11.5399	2310.79	2460	723	3232	3856702	504.142	0.021339	0.550188	0.268492	1.94035
Mother	6906	15	1863.21	1102.18	1596.48	35	35		158.241	158	130	192	264105	9.29324	2955.9	2944	1995	3825	4933389	359.418	0.0444276	1.44863	0.327013	4.0533
Mother	6913	15	1878.06	1091.57	1592.23	40	40		156.796	156	132	192	261692	8.92875	2716.34	2737	1831	3525	4533566	327.283	0.0308007	1.04945	0.275222	3.58252
Mother	6920	15	1905.65	1086.62	1591.52	45	45		153.786	154	120	204	256669	10.8206	2630.22	2613	1817	3535	4389837	335.872	0.0249333	0.691482	0.272166	3.35071
Mother	6927	15	1912.02	1087.32	1591.52	50	50		155.219	155	122	191	259060	9.26234	2999.81	2986	1714	4215	5006682	530.889	0.0279332	0.910772	0.276571	2.44839
Mother	6934	15	1919.8	1079.54	1582.33	55	55		151.113	151	126	183	252208	8.26051	2686.19	2724	1380	3272	4483256	244.856	0.0171497	0.616876	0.220675	3.96652
Mother	6941	15	1927.58	1071.05	1582.33	60	60		154.301	154	122	189	257528	9.7109	2417.68	2503	988	3469	4035115	579.18	0.0263512	0.815911	0.227346	1.54646
Mother	6948	15	1926.07	1061.71	1568.61	65	65		152.68	153	128	185	254823	8.12991	2123.67	2167	1006	3264	3544410	367.062	0.0139729	0.517591	0.160178	1.59756
Mother	6976	15	1954.46	1047	1539.88	69	69		141.868	142	117	176	236778	7.83917	1738.97	1825	1035	2224	2902340	263.119	0.0102844	0.368453	0.124775	1.46633
Mother	6983	15	1951.63	1047.71	1539.88	70	70		142.09	142	120	172	237148	7.25902	1937.42	1999	1126	2423	3233554	253.014	0.00878882	0.341072	0.158507	2.09536
Mother	6991	15	1956.59	1043.46	1529.98	75	75		141.456	142	114	178	236090	7.64288	1914.9	1993	1158	2387	3195976	271.139	0.00952963	0.349423	0.110061	1.40046
Mother	6998	15	1963.66	1042.05	1533.52	80	80		142.93	143	110	171	238551	7.97094	1914.43	1937	1170	2477	3195178	222.066	0.0158616	0.55996	0.170705	2.51412
Mother	7005	15	1989.13	1038.51	1520.78	85	85		140.199	140	116	178	233992	8.31571	1651.74	1719	917	2066	2756762	241.047	0.0174927	0.579697	0.169653	1.98782
Mother	7012	15	1980.64	1039.93	1507.34	90	90		140.916	141	110	187	235188	9.713	1592.91	1656	756	2308	2658565	326.373	0.0123582	0.354206	0.144421	1.23183
Mother	7019	15	1979.93	1042.05	1513.71	95	95		142.687	143	118	172	238145	7.42124	1626.05	1663	971	2203	2713883	256.248	0.0111379	0.423575	0.220644	2.29407
Mother	7026	15	1977.81	1056.91	1503.8	100	100		143.128	143	118	171	238880	7.47874	1533.29	1579	890	1916	2559069	220.664	0.0179032	0.673209	0.201525	2.33088
Mother	7033	15	1979.93	1050.54	1501.68	105	105		142.413	142	117	174	237687	7.29839	1552.26	1592	1056	1890	2590729	174.207	0.0134949	0.519638	0.199389	2.96259
Mother	7098	15	1973.05	1052.13	1502.85	110	110		143.777	143	114	179	239964	9.13249	1615.07	1657	933	2029	2695560	203.228	0.00728029	0.227577	0.199322	2.64154
