# Supplementary material for: Early coordination of cell migration and cardiac fate determination during mammalian gastrulation
Source: EMBO J. 2025 May 13;44(12):3327–59. doi: 10.1038/s44318-025-00441-0 (PMC12170898; doi:10.1038/s44318-025-00441-0)
Supplement: Supplementary file 28 — EV and Appendix Figure Source Data [file 44318_2025_441_MOESM28_ESM.zip › Source Data for expanded views and appendix/Source Data Fig. EV4/EV 4I/EV Fig.4I'.xlsx]

## Sheet: D1_data
LABEL	POSITION_T	POSITION_X	POSITION_Y	POSITION_Z
D11	595	258.774	309.603	360.731
D12	595	266.413	322.682	380.15

## Sheet: D2_data
LABEL	POSITION_T	POSITION_X	POSITION_Y	POSITION_Z
D21	595	285.02	314.866	366.938
D22	595	290.638	314.929	361.724

## Sheet: Summary
Group	X	Y	Z	Distance
D1	262.594	316.143	370.441
D2	287.829	314.897	364.331
Euclidean Distance				25.9941
