# Supplementary material for: Early coordination of cell migration and cardiac fate determination during mammalian gastrulation
Source: EMBO J. 2025 May 13;44(12):3327–59. doi: 10.1038/s44318-025-00441-0 (PMC12170898; doi:10.1038/s44318-025-00441-0)
Supplement: Supplementary file 28 — EV and Appendix Figure Source Data [file 44318_2025_441_MOESM28_ESM.zip › Source Data for expanded views and appendix/Source Data Fig. EV4/EV 4I/EV Fig.4I''.xlsx]

## Sheet: Sheet1
LABEL	ID	TRACK_ID	POSITION_X	POSITION_Y	POSITION_Z	POSITION_T	FRAME	CELL_DIVISION_TIME	MEAN_INTENSITY_CH1	MEDIAN_INTENSITY_CH1	MIN_INTENSITY_CH1	MAX_INTENSITY_CH1	TOTAL_INTENSITY_CH1	STD_INTENSITY_CH1	MEAN_INTENSITY_CH2	MEDIAN_INTENSITY_CH2	MIN_INTENSITY_CH2	MAX_INTENSITY_CH2	TOTAL_INTENSITY_CH2	STD_INTENSITY_CH2	CONTRAST_CH1	SNR_CH1	CONTRAST_CH2	SNR_CH2
D1	3495	8	1179.08	816.075	1377.2	210	210	272	206.357	206	168	243	98845	13.9853	2047.99	2054	1579	2456	980988	162.483	0.0267337	0.768383	0.148797	3.26513
D1	3761	8	1170.23	809.582	1400.81	215	215	272	192.831	192	157	248	92366	15.1324	1672.91	1752	778	2362	801326	365.431	0.0253693	0.630559	0.236016	1.7483
D1	3766	8	1173.77	809.582	1418.52	220	220	272	179.937	180	139	231	86190	16.8629	1429.27	1466	672	2077	684620	295.971	0.0324329	0.670416	0.231419	1.81505
D1	3771	8	1168.46	813.124	1418.52	225	225	272	190.962	191	140	236	91471	15.8594	1661.95	1755	801	2250	796074	341.828	0.0470093	1.08124	0.319297	2.35339
D1	3776	8	1166.09	813.124	1442.13	230	230	272	197.47	198	153	246	94588	13.9309	1993.33	2029	1042	2605	954803	296.502	0.0563824	1.51312	0.317246	3.23824
D1	3781	8	1151.34	824.339	1436.23	235	235	272	207.67	205	164	250	99474	17.6864	1988.15	2034	899	2695	952325	345.984	0.0460721	1.03429	0.28099	2.52098
D1	3786	8	1141.3	837.326	1436.23	240	240	272	208.63	210	161	248	99934	15.534	2080.77	2117	1147	2538	996688	258.381	0.0470739	1.20761	0.27273	3.45135
D1	3792	8	1141.3	842.638	1418.52	245	245	272	222.284	223	163	267	106474	16.4928	2284.63	2319	1340	2978	1094338	322.223	0.060441	1.53635	0.350317	3.67887
D1	3797	8	1132.45	839.687	1418.52	250	250	272	222.852	223	168	265	106746	15.5592	1943.03	2048	933	2596	930710	389.167	0.0498185	1.35936	0.320899	2.42589
D1	3802	8	1124.77	848.541	1418.52	255	255	272	207.363	208	157	241	99327	13.4565	1717.35	1771	849	2304	822613	307.72	0.0256472	0.770678	0.288002	2.49582
D1	3807	8	1117.1	855.035	1418.52	260	260	272	221.789	223	171	263	106237	14.7781	1987.88	1961	1166	2812	952196	360.085	0.0337086	0.978799	0.282035	2.42895
D1	3812	8	1108.25	861.528	1441.54	265	265	272	211.288	210	167	264	101207	18.9486	1983.95	1955	1237	2692	950314	293.484	0.0367576	0.790672	0.242034	2.63464
D1	3817	8	1096.44	868.021	1441.54	270	270	272	222.324	222	174	270	106493	16.1782	2076.73	2091	1481	2483	994753	225.241	0.0454833	1.1957	0.227071	3.41235
D1	3822	8	1087.59	884.549	1441.54	275	275	272	207.8	208	164	260	99536	17.0672	1963.21	1997	988	2440	940377	284.084	0.0341228	0.803497	0.283538	3.05318
D1	3827	8	1081.09	893.404	1412.02	280	280	272	235.382	236	195	277	112748	15.0224	2230.72	2297	1138	2812	1068514	330.556	0.0343601	1.04099	0.241369	2.62428
D1	3832	8	1068.7	908.752	1412.02	285	285	272	231.123	233	169	288	110708	22.2166	2157.98	2290	1103	2842	1033674	448.521	0.0500312	0.991367	0.280567	2.10829
D1	3837	8	1053.94	917.016	1394.31	290	290	272	232.251	232	187	292	111248	16.6854	2003.95	1998	1252	2719	959891	327.477	0.0311148	0.84006	0.224499	2.24384
D1	3842	8	1035.64	922.919	1394.31	295	295	272	226.223	226	174	276	108361	16.0338	2000.62	2030	1279	2418	958297	210.117	0.0671837	1.77647	0.277255	4.13365
D1	3847	8	1020.88	918.787	1382.51	300	300	272	213.985	215	162	258	102499	17.7518	1665.52	1681	979	2198	797786	278.711	0.0480616	1.10556	0.273071	2.56359
D1	3852	8	1026.19	921.148	1382.51	305	305	272	231.626	231	174	286	110949	17.6902	1929.68	1965	1099	2455	924319	285.799	0.0593622	1.46741	0.301815	3.13074
D1	3857	8	1013.21	927.051	1382.51	310	310	272	225.653	226	173	281	108088	18.5501	1694.3	1728	904	2237	811568	284.486	0.0558344	1.28657	0.293491	2.70265
D1	3862	8	1007.9	925.28	1382.51	315	315	272	225.365	226	174	267	107950	14.0584	1884	1934	1174	2470	902437	273.787	0.0449859	1.38022	0.263226	2.86778
D1	3867	8	1017.34	927.641	1370.7	320	320	272	220.712	220	177	262	105721	14.7854	1583.11	1633	768	2034	758311	278.942	0.0280459	0.814479	0.242788	2.21747
D1	3872	8	1006.71	937.086	1370.7	325	325	272	231.992	231	169	289	111124	16.2233	1798.18	1807	1078	2362	861326	294.278	0.0444546	1.21728	0.28588	2.71699
D1	3877	8	1011.44	938.857	1370.7	330	330	272	233.14	234	181	280	111674	17.2034	1671.4	1729	961	2235	800600	286.034	0.0366813	0.959028	0.277072	2.53554
D1	3882	8	995.499	948.892	1382.51	335	335	272	227.501	227	173	280	108973	19.3149	1877.62	1916	913	2510	899378	391.324	0.0397726	0.901084	0.282437	2.11342
D1	3887	8	993.728	949.482	1382.51	340	340	272	239.975	240	191	288	114948	14.3312	1961.93	1968	1208	2452	939765	258.672	0.048928	1.56215	0.285288	3.36704
D1	3892	8	988.416	956.565	1382.51	345	345	272	230.236	231	182	291	110283	18.3559	1803.73	1867	1120	2407	863985	326.125	0.0490359	1.1726	0.244546	2.17353
D1	3897	8	978.971	958.927	1382.51	350	350	272	232.916	234	182	299	111567	20.4803	1972.3	2101	1183	2631	944732	414.963	0.0411784	0.899579	0.187611	1.50168
D1	3902	8	969.526	963.059	1376.61	355	355	272	245.827	245	207	296	117751	14.6716	2311.32	2324	1728	2781	1107121	217.817	0.0538681	1.71288	0.203646	3.59066
D1	3907	8	967.755	966.601	1376.61	360	360	272	238.399	240	195	276	114193	14.9255	1969.13	2061	1218	2450	943214	304.732	0.0402879	1.23716	0.172189	1.89844
D1	3912	8	965.984	965.42	1370.7	365	365	272	239.91	242	185	308	114917	19.6254	1966.85	1987	1489	2492	942121	251.401	0.0269494	0.641593	0.196129	2.56565
D1	3917	8	967.165	954.795	1370.7	370	370	272	235.549	237	174	289	112828	20.2475	1985.51	2046	1212	2388	951061	238.575	0.0439388	0.979296	0.215352	2.94934
D1	3922	8	967.165	951.843	1358.9	375	375	272	246.925	247	199	317	118277	17.8055	1769.41	1806	1060	2298	847548	251.687	0.0391191	1.04415	0.207476	2.41595
D1	3927	8	964.214	957.156	1364.8	380	380	272	238.017	237	191	302	114010	18.9487	1874.29	1905	1222	2350	897785	198.639	0.0413008	0.996415	0.175451	2.81678
D1	3944	8	964.676	955.768	1364.8	381	381	272	241.722	242	191	297	115785	19.4138	1903.29	1902	1413	2565	911678	234.599	0.043416	1.03616	0.176334	2.43229
D1	3949	8	964.214	956.231	1364.8	382	382	272	249.825	250	204	294	119666	16.6224	2230.94	2249	1566	2719	1068622	248.191	0.0496719	1.42242	0.207099	3.08437
D1	3954	8	963.751	956.693	1364.8	383	383	272	248.896	247	199	316	119221	20.8137	2307.43	2274	1642	2874	1105259	258.493	0.0431296	0.988859	0.19139	2.86798
D1	3959	8	963.289	952.068	1364.8	384	384	272	255.724	255	215	298	122492	14.9388	2331.82	2347	1592	2812	1116940	260.937	0.0425758	1.39811	0.169579	2.59138
D1	3964	8	963.289	952.531	1364.8	385	385	272	256.829	258	205	304	123021	15.4082	2364.75	2417	1772	2820	1132716	269.978	0.0395428	1.26808	0.179856	2.67044
D1	3969	8	962.826	952.993	1364.8	386	386	272	255.971	255	195	309	122610	17.9825	2320.48	2382	1592	2777	1111511	243.721	0.0344859	0.949044	0.157413	2.58981
D1	3974	8	962.364	953.456	1364.8	388	388	272	259.165	260	176	318	124140	19.4714	2522.6	2532	2162	2857	1208326	151.045	0.0399243	1.02199	0.170584	4.86755
D1	3979	8	961.901	953.918	1364.8	389	389	272	266.441	267	221	308	127625	16.2477	2571.5	2633	1742	3048	1231748	294.693	0.0280683	0.895431	0.136881	2.10124
D1	3984	8	960.051	956.693	1364.8	390	390	272	268.152	268	216	327	128445	14.2381	2596.87	2607	2061	3038	1243899	179.898	0.0271619	0.996048	0.126345	3.23847
D1	3989	8	958.201	959.468	1364.8	391	391	272	268.708	268	216	331	128711	17.9705	2498.37	2555	1812	3046	1196717	225.5	0.0289127	0.840348	0.104571	2.09776
D1	3994	8	956.351	962.243	1364.8	392	392	272	269.301	269	217	304	128995	13.2552	2580.8	2640	1901	3177	1236205	253.754	0.0278427	1.10069	0.101803	1.87945
D1	3999	8	954.501	965.018	1364.8	393	393	272	265.313	266	216	319	127085	15.457	2652.26	2660	2247	3155	1270431	158.313	0.0328481	1.09179	0.0997668	3.03959
D1	4004	8	953.113	964.093	1364.8	394	394	272	269.877	270	208	344	129271	21.0976	2800.49	2806	2206	3380	1341437	213.529	0.0306752	0.761427	0.109418	2.58703
D1	4009	8	953.113	960.856	1364.8	395	395	272	273.167	273	223	343	130847	17.5712	2684.51	2696	2128	3071	1285881	189.509	0.0295956	0.893754	0.116243	2.95035
D1	4014	8	953.113	957.618	1364.8	396	396	272	265.215	266	207	318	127038	17.8014	2414.75	2433	1703	2950	1156666	254.504	0.0230754	0.672072	0.11655	1.98081
D1	4019	8	949.876	956.231	1364.8	397	397	272	257.192	256	201	313	123195	17.2016	2166.48	2204	1369	2770	1037743	276.09	0.00784347	0.23272	0.117156	1.64583
D1	4024	8	946.638	956.231	1364.8	398	398	272	251.225	250	204	310	120337	19.2682	1895.84	1912	1227	2333	908106	225.606	0.0099327	0.256465	0.116063	1.74778
D1	4029	8	947.563	957.156	1364.8	399	399	272	253.608	253	181	326	121478	27.2098	1732.04	1702	1055	2420	829648	312.38	0.0144275	0.265116	0.125982	1.24074
D1	4034	8	948.488	958.081	1355.55	400	400	272	276.912	277	224	335	132641	20.5668	2111.74	2145	1398	2538	1011523	217.276	0.0327828	0.854759	0.22334	3.54877
D1	4039	8	949.413	959.006	1355.55	401	401	272	277.672	278	208	347	133005	20.6834	1962.09	2008	1230	2438	939842	261.696	0.0316808	0.824502	0.218465	2.68857
D1	4044	8	950.338	957.618	1355.55	402	402	272	284.405	283	225	360	136230	22.9804	1738.25	1803	689	2512	832622	411.039	0.0301366	0.724118	0.197572	1.39535
D1	4049	8	950.338	959.468	1350.92	403	403	272	272.497	272	217	327	130526	18.4449	1696.2	1764	884	2283	812482	311.143	0.0261401	0.752691	0.21673	1.9421
D1	4054	8	950.338	961.318	1346.3	404	404	272	275.134	275	217	345	131789	19.7431	1734.56	1788	1134	2191	830852	225.669	0.0308278	0.833519	0.217073	2.74179
D1	4059	8	944.788	966.406	1350.92	405	405	272	249.305	248	199	312	119417	20.5106	1626.6	1647	913	2096	779143	257.896	0.0153681	0.367942	0.197285	2.07857
D1	4064	8	935.075	982.131	1337.05	410	410	272	236.392	236	180	291	113232	20.9857	1496.3	1495	854	2097	716730	280.806	0.0275316	0.603639	0.145493	1.35361
D1	4069	8	936.925	971.494	1332.42	415	415	272	251.33	252	198	312	120387	18.0886	1558.8	1607	767	2197	746663	333.163	0.0243583	0.660791	0.200732	1.56435
D1	4074	8	926.75	972.881	1332.42	420	420	272	266.708	267	193	331	127753	19.3601	1799.19	1848	860	2347	861811	311.74	0.0266807	0.71601	0.228186	2.14456
D1	4079	8	923.975	967.331	1327.8	425	425	272	265.887	266	221	309	127360	14.6499	1364.03	1413	692	1930	653368	278.252	0.0173822	0.620176	0.185356	1.5331
D1	4084	8	922.125	970.106	1327.8	430	430	272	281.772	283	234	344	134969	15.9136	1552.89	1595	961	1895	743835	187.774	0.0269397	0.928983	0.212252	2.89597
D1	4096	8	921.662	972.419	1327.8	435	435	272	305.566	306	254	373	146366	21.983	1589.43	1622	965	2164	761337	279.95	0.0194258	0.529751	0.229869	2.12233
D1	4101	8	916.575	968.256	1313.92	440	440	272	310.86	309	245	383	148902	23.8756	1756.87	1767	1145	2220	841540	210.737	0.0304017	0.768302	0.232527	3.14562
D1	4106	8	903.625	975.656	1295.42	445	445	272	304.086	302	246	374	145657	18.2138	1646.67	1636	1240	2184	788757	164.705	0.0180554	0.592189	0.161073	2.77393
D1	4116	8	904.55	972.881	1281.55	450	450	272	324.342	324	273	380	155360	16.7334	1561.86	1572	1064	1995	748133	203.16	0.0287928	1.08493	0.159582	2.11601
D1	4121	8	879.574	971.031	1263.05	455	455	272	327.729	327	244	385	156982	22.1787	1505.42	1522	905	2071	721096	210.455	0.0254767	0.734222	0.137563	1.73003
D1	4126	8	875.874	968.719	1253.8	460	460	272	345.148	345	291	413	165326	16.8113	1590.6	1596	1233	1961	761899	159.455	0.0212986	0.856315	0.137888	2.41757
D1	4131	8	865.236	969.181	1239.92	465	465	272	357.85	357	293	421	171410	20.0872	1543.75	1583	984	1797	739458	153.086	0.0257473	0.894338	0.154085	2.69275
D1	4136	8	859.686	968.719	1239.92	470	470	272	364.691	365	318	430	174687	17.3637	1358.83	1362	888	1845	650878	206.224	0.01112	0.461969	0.118792	1.39924
D1	4141	8	850.898	968.256	1216.8	475	475	272	384.841	385	314	444	184339	18.9069	1544.93	1542	1237	1889	740020	128.433	0.0134004	0.538305	0.106897	2.32337
D1	4146	8	854.598	963.631	1216.8	480	480	272	457.359	456	393	557	219075	24.6998	1569.4	1571	1070	2090	751744	259.972	0.00534102	0.196745	0.0759161	0.851909
D1	4156	8	856.911	965.944	1212.17	481	481	272	433.486	433	350	499	207640	23.2982	1683.34	1707	1198	2073	806319	219.651	-0.00489986	-0.183232	0.0611169	0.882807
D1	4161	8	850.898	969.181	1212.17	482	482	272	429.42	429	372	512	205692	23.919	1477.83	1493	1056	1928	707882	212.937	-0.00178893	-0.0643488	0.0579175	0.759909
D11	4166	8	849.048	960.393	1212.17	483	483		459.225	457	387	557	219969	28.7144	1315.31	1340	879	1776	630033	216.265	0.00300881	0.0959502	0.12505	1.35202
D11	4151	8	845.348	954.381	1216.8	485	485		487.213	485	406	568	233375	24.2022	1059.09	1062	507	1741	507306	291.582	0.00251881	0.101157	0.106263	0.697795
D11	54826	8	835.164	951.665	1203.22	490	490		483.985	485	400	561	231829	23.1325	1029.68	1048	643	1395	493215	196.889	0.00658567	0.273772	0.132654	1.22499
D11	54831	8	827.017	953.362	1189.64	495	495		443.912	443	378	505	212634	21.6835	687.084	701	444	903	329113	93.4677	-0.00126496	-0.0518591	0.102854	1.37114
D11	54836	8	827.696	943.518	1179.45	500	500		497.812	497	434	569	238452	26.4463	729.766	744	505	915	349558	81.3181	0.00212991	0.0800143	0.133904	2.11956
D11	54841	8	814.796	943.518	1179.45	505	505		510.322	513	434	588	244444	29.4541	532.559	520	344	811	255096	109.619	0.00478742	0.165103	0.0430926	0.401414
D11	54846	8	806.988	931.297	1155.69	510	510		518.578	518	451	590	248399	23.0437	687.232	687	466	964	329184	117.829	0.00165553	0.0743895	0.0861516	0.925239
D11	54851	8	808.23	928.723	1144.63	515	515		551.96	555	442	683	264389	42.2985	951.081	958	579	1215	455568	131.184	0.010448	0.269855	0.132941	1.70145
D11	54856	8	815.419	928.723	1128.04	520	520		582.578	584	476	677	279055	38.1962	1216.55	1227	926	1475	582728	123.56	0.0181007	0.542337	0.152086	2.59949
D11	54862	8	806.571	929.829	1128.04	525	525		650.967	650	564	759	311813	35.9016	1172.71	1196	858	1415	561728	130.753	0.0194175	0.690744	0.155501	2.41397
D11	54867	8	803.807	930.382	1111.46	530	530		623.685	622	540	716	298745	30.9386	1015.27	1025	759	1224	486316	89.593	0.0123799	0.493023	0.121578	2.45677
D11	54872	8	797.724	941.441	1111.46	535	535		622.238	621	523	724	298052	29.2124	984.658	977	694	1343	471651	141.355	0.00750833	0.317478	0.0965217	1.22634
D11	54877	8	797.171	942.547	1083.81	540	540		595.443	594	524	659	285217	26.3921	822.048	811	619	1078	393761	97.7932	0.00163657	0.0737257	0.0361648	0.586781
D11	54882	8	787.218	940.888	1083.81	545	545		653.919	652	510	791	313227	44.4553	783.672	790	602	950	375379	67.5031	-0.00544519	-0.16107	0.0647023	1.41102
D11	54887	8	788.324	934.805	1083.81	550	550		718.115	718	590	882	343977	53.7738	785.806	782	597	944	376401	52.0957	-0.00157147	-0.0420381	0.111865	3.03519
D11	54892	8	786.665	939.782	1067.22	555	555		628.668	629	538	725	301132	30.7653	893.833	907	697	1135	428146	95.4132	0.0124701	0.50336	0.0726519	1.26901
D11	54897	8	792.195	924.299	1067.22	560	560		713.704	715	623	831	341864	34.8327	915.969	914	728	1089	438749	60.8577	0.00624484	0.254319	0.0890045	2.46024
D11	54902	8	780.03	921.534	1067.22	565	565		751.837	752	601	940	360130	49.3701	819.568	821	612	1025	392573	81.454	-0.000282	-0.00860066	0.0858291	1.59065
D11	54912	8	769.523	911.028	1067.22	575	575		824.361	818	693	1001	394869	57.3908	619.15	627	452	781	296573	77.0793	-0.000691	-0.0198734	0.0687237	1.03307
D11	54917	8	760.123	903.287	1050.63	580	580		804.336	800	666	936	385277	55.5209	769.384	775	574	917	368535	63.0443	0.00977567	0.2805	0.0995079	2.20895
D11	54922	8	771.182	903.84	1050.63	585	585		878.693	883	723	1037	420894	55.085	612.72	609	448	765	293493	63.9466	-0.00313624	-0.100371	0.0766655	1.36456
D11	54927	8	763.994	910.475	1039.57	590	590		801.875	802	629	927	384098	48.3249	598.954	599	498	697	286899	35.7586	0.0032382	0.107119	0.0718435	2.24543
D11	54932	8	745.746	892.228	1039.57	595	595		903.595	908	743	1039	432822	54.2434	595.021	599	437	713	285015	51.922	0.00521434	0.172821	0.0780015	1.65842
D11	54937	8	736.899	892.781	1039.57	600	600		931.405	931	805	1062	446143	44.9975	576.994	582	427	711	276380	57.8532	0.00517717	0.213221	0.0557555	1.05341
D11	54942	8	737.452	893.334	1017.45	605	605		925.647	926	769	1079	443385	46.0221	614.013	617	490	745	294112	57.2757	0.00975338	0.388552	0.0502684	1.0262
D11	54947	8	737.452	897.757	1017.45	610	610		973.194	972	836	1113	466160	45.1188	611.167	606	474	757	292749	55.3129	0.00642132	0.275243	0.0583795	1.21894
D11	54952	8	738.558	893.334	995.335	615	615		885.614	892	726	1056	424209	59.287	593.881	591	493	754	284469	36.5044	0.0113844	0.336286	0.0731391	2.21757
D11	54957	8	749.617	894.44	978.746	620	620		852.812	854	717	989	408497	45.0574	553.595	554	455	655	265172	33.7945	0.00693576	0.260741	0.0396902	1.25071
D11	54962	8	740.636	889.635	978.746	625	625		885.906	886	773	982	424349	38.7328	509.53	513	425	613	244065	31.2489	0.0104973	0.475206	0.0412321	1.29138
D11	54967	8	734.249	890.796	961.328	630	630		775.472	771	652	943	371451	46.9901	497.013	495	406	594	238069	31.058	-0.00961425	-0.320406	0.0473735	1.44763
D12	4171	8	853.673	985.369	1193.67	483	483		387.39	387	319	451	185560	22.4181	1729.61	1729	1476	1912	828481	72.0797	0.0373304	1.24373	0.144084	6.04395
D12	54974	8	854.911	986.607	1193.67	485	485		388.035	389	311	448	185869	23.5941	1692.75	1704	1300	1897	810826	122.241	0.043501	1.37121	0.155662	3.73043
D12	54979	8	849.547	987.432	1193.67	490	490		365.409	366	311	426	175031	18.1223	1165.84	1161	815	1603	558437	179.003	0.0138744	0.551858	0.0330651	0.416917
D12	54984	8	847.071	986.189	1168.63	495	495		380.486	381	326	429	182253	18.2401	1414.51	1403	1144	1814	677551	137.48	0.0300165	1.21579	0.0975465	1.82888
D12	55003	8	859.572	977.358	1152.2	496	496		373.526	372	317	454	178919	22.5126	1418.36	1438	975	1869	679394	174.654	0.0138603	0.453647	0.108021	1.58342
D12	55008	8	864.111	974.881	1152.21	500	500		365.802	365	314	438	175219	20.1514	1326.58	1342	982	1559	635434	128.878	0.00377224	0.136438	0.0797714	1.5209
D12	55013	8	857.51	968.699	1152.54	505	505		393.962	395	338	443	188708	20.3714	1386.55	1408	1051	1565	664159	99.4922	0.0105759	0.404773	0.0954181	2.42789
D12	55018	8	850.909	962.518	1152.87	510	510		380.802	379	325	441	182404	20.7071	1133.86	1137	916	1367	543117	94.7327	0.00431861	0.158155	0.0353139	0.816511
D12	55023	8	851.321	958.394	1153.01	515	515		402.793	401	303	486	192938	28.0211	992.789	992	817	1214	475546	73.5283	-0.00404755	-0.116837	-0.00996631	-0.271842
D12	55028	8	856.056	946.412	1140.96	520	520		468.478	466	385	563	224401	33.1424	878.699	866	673	1098	420897	88.0964	-0.00037	-0.010455	-0.000364	-0.00727232
D12	55033	8	854.406	957.96	1140.58	525	525		432.756	431	365	552	207290	27.5522	903.081	903	767	1062	432576	59.224	-0.00974239	-0.309053	-0.0127213	-0.392963
D12	55038	8	835.428	962.507	1140.76	530	530		431.073	431	378	502	206484	21.094	1123.33	1102	825	1554	538073	167.168	-0.00760657	-0.313276	0.0462537	0.594146
D12	55043	8	832.543	965.406	1132.67	535	535		448.468	448	382	514	214816	24.9944	948.618	935	756	1185	454388	92.8851	-0.00421256	-0.151809	0.00281697	0.0573767
D12	55048	8	825.528	963.755	1132.67	540	540		452.476	451	395	522	216736	23.7639	1315.72	1334	1024	1615	630228	131.191	-0.00838061	-0.321839	0.108097	1.9567
D12	55053	8	818.926	968.707	1132.67	545	545		483.683	480	408	582	231684	35.5196	1408.2	1422	1132	1652	674530	109.222	-0.00562919	-0.154177	0.155111	3.46263
D12	55058	8	819.339	964.58	1132.67	550	550		494.514	496	403	593	236872	34.6277	1223	1258	870	1487	585816	136.558	-0.00308099	-0.0882704	0.166337	2.55448
D12	55063	8	809.023	957.566	1120.29	555	555		556.198	554	443	703	266419	57.978	1051.23	1054	755	1340	503537	130.7	0.00211388	0.0404725	0.0988854	1.44754
D12	55068	8	810.674	949.313	1120.29	560	560		544.603	542	436	663	260865	45.6724	1241.53	1253	922	1451	594695	86.9753	-0.00450943	-0.108029	0.11064	2.844
D12	55073	8	800.358	947.25	1120.29	565	565		587.232	577	443	801	281284	63.0005	1022.3	1031	760	1333	489682	101.641	-0.00646941	-0.121389	0.0789326	1.47165
D12	55078	8	790.043	949.726	1120.29	570	570		598.599	596	457	811	286729	63.1824	1012.61	1021	696	1275	485042	118.677	-6.59e-05	-0.00124957	0.113326	1.73705
D12	55083	8	781.79	950.551	1120.29	575	575		532.854	529	424	694	255237	51.2012	1027.4	1049	714	1327	492123	155.661	-0.0154976	-0.327647	0.104739	1.25152
D12	55088	8	780.14	946.425	1107.91	580	580		551.334	544	422	704	264089	55.9283	1168.67	1153	778	1476	559794	133.155	-0.00423929	-0.0839366	0.142174	2.185
D12	55093	8	783.441	942.299	1107.91	585	585		592.687	588	466	714	283897	46.1168	1106.67	1117	704	1395	530096	143.559	-0.00547722	-0.141561	0.142589	1.92404
D12	55098	8	785.091	935.284	1107.91	590	590		606.152	602	502	733	290347	43.966	985.234	1006	675	1275	471927	142.365	-0.0116995	-0.326418	0.0959937	1.21227
D12	55103	8	767.761	929.92	1095.53	595	595		695.19	692	557	839	332996	62.9427	955.532	949	672	1205	457700	103.55	0.00629921	0.138276	0.0920251	1.55525
D12	55108	8	756.62	928.682	1074.9	600	600		665.52	658	550	808	318784	49.0216	947.816	948	748	1103	454004	64.9041	-0.00184003	-0.0500529	0.0946417	2.52518
D12	55113	8	749.193	931.158	1066.65	605	605		672.741	675	534	791	322243	54.0515	870.582	875	591	1121	417009	102.967	-0.00361154	-0.0902266	0.0951192	1.46876
D12	55118	8	746.717	940.236	1054.27	610	610		700.731	695	572	870	335650	53.8957	861.209	871	620	1086	412519	108.08	0.00597264	0.154386	0.0786297	1.16174
D12	55123	8	753.319	933.634	1041.89	615	615		640.388	640	501	759	306746	50.5158	792.284	793	604	973	379504	70.9213	-0.00335532	-0.0853572	0.0680212	1.42298
D12	55129	8	751.256	929.507	1025.39	620	620		644.225	643	535	762	308584	38.9079	818.833	827	630	979	392221	75.1705	-0.00568259	-0.189257	0.0676253	1.37997
D12	55134	8	750.018	927.032	1025.39	625	625		638.877	636	514	748	306022	40.3212	871.593	881	637	1035	417493	68.728	-0.0064666	-0.206256	0.0742722	1.75357
D12	55139	8	745.067	920.842	1025.39	630	630		673.384	670	553	811	322551	47.3479	817.349	819	533	1061	391510	98.3858	-0.0082926	-0.237848	0.0821309	1.26105
D12	55144	8	753.319	919.604	1013.01	635	635		667.695	668	573	766	319826	37.7307	802.789	808	603	1013	384536	81.169	0.00121783	0.0430497	0.0593444	1.10811
D12	55149	8	746.304	918.366	996.504	640	640		707.739	709	592	836	339007	48.961	637.67	643	456	766	305444	65.0936	-0.00253325	-0.073423	0.0209871	0.402736
D12	55154	8	739.703	920.842	984.125	645	645		693.977	689	564	889	332415	53.6947	607.413	607	470	739	290951	52.7018	0.0140826	0.358967	0.0417078	0.922911
D12	55159	8	745.892	913.828	975.872	650	650		713.161	711	606	854	341604	42.1364	547.63	543	413	741	262315	58.6465	0.0058486	0.196824	0.0194065	0.355529
D12	55165	8	755.382	924.556	963.494	655	655		676.257	675	543	836	323927	42.4309	558.029	552	372	735	267296	64.1029	0.0133302	0.419319	0.00289868	0.0503214
D12	55170	8	754.557	923.318	963.494	660	660		633.612	634	509	732	303500	40.1898	587.681	589	471	703	281499	39.8559	-0.00548928	-0.174038	0.0377804	1.07359
D12	55175	8	751.256	912.59	963.494	665	665		665.962	671	548	778	318996	42.3008	572.499	574	479	680	274227	38.5675	-0.00343217	-0.108441	0.0344634	0.989069
D12	55180	8	768.174	909.289	963.494	670	670		684.491	682	552	802	327871	38.1933	512.495	513	427	604	245485	32.8466	0.0105915	0.375657	0.025627	0.779718
D2	3490	8	1170.82	841.458	1353.58	210	210	260	202.764	202	164	252	97124	17.2876	1942.59	1932	1455	2468	930499	219.728	0.015432	0.356498	0.119804	1.89171
D2	3500	8	1153.7	857.396	1353.58	215	215	260	216.518	217	168	256	103712	12.8677	2273.62	2291	1675	2750	1089064	261.038	0.0335065	1.09104	0.16468	2.46309
D2	3505	8	1147.21	868.021	1353.58	220	220	260	209.841	210	174	247	100514	12.9057	1913.25	1942	1456	2534	916446	230.449	0.0290144	0.916921	0.178726	2.51769
D2	3510	8	1135.4	878.056	1353.58	225	225	260	213.484	213	166	271	102259	18.3133	1843.32	1891	1308	2460	882949	247.131	0.0301604	0.682594	0.221795	2.70805
D2	3515	8	1145.43	881.598	1371.29	230	230	260	209.384	210	163	243	100295	13.4385	2098.81	2118	1167	2673	1005331	313.516	0.0335852	1.01257	0.245451	2.63865
D2	3521	8	1135.4	879.827	1369.52	235	235	260	208.825	209	168	257	100027	14.1403	1664.82	1710	650	2332	797451	368.457	0.0251529	0.724691	0.197382	1.48966
D2	3526	8	1124.18	891.633	1376.61	240	240	260	198.056	198	157	234	94869	12.0001	1359.47	1457	550	1995	651188	338.527	0.0195348	0.632471	0.139202	0.98141
D2	3531	8	1121.82	893.994	1376.61	245	245	260	202.514	203	168	234	97004	12.7093	1579.31	1610	980	2032	756488	198.601	0.0312715	0.966357	0.17808	2.40411
D2	3536	8	1115.33	899.897	1376.61	250	250	260	214.223	214	178	273	102613	13.9842	1925.85	1986	1182	2707	922482	315.106	0.0245241	0.733381	0.144632	1.54453
D2	3541	8	1103.52	906.981	1373.06	255	255	260	215.885	216	169	257	103409	12.2297	1995.64	2026	1253	2447	955912	238.244	0.0288149	0.988818	0.176479	2.51303
D2	3546	8	1098.8	904.029	1373.06	260	260	260	218.678	218	177	265	104747	14.4614	1824.14	1840	1023	2401	873762	280.108	0.037646	1.09723	0.181411	1.99998
D2	3551	8	1096.44	904.029	1373.06	265	265	260	219.493	221	176	283	105137	16.0252	1935.03	2014	850	2585	926877	393.619	0.0411357	1.08233	0.243035	1.92232
D2	3556	8	1087	908.752	1373.06	270	270	260	220.1	221	169	261	105428	15.5151	1956	1985	1327	2473	936925	252.959	0.0372624	1.01924	0.263004	3.22038
D2	3561	8	1070.47	923.509	1361.26	275	275	260	215.509	214	168	266	103229	18.2225	1694.63	1747	821	2362	811728	368.992	0.0361943	0.826207	0.25444	1.86305
D2	3566	8	1059.84	930.002	1349.45	280	280	260	214.827	215	176	259	102902	14.4995	1948.75	1954	1266	2417	933451	264.326	0.0275505	0.794496	0.228441	2.74199
D2	3571	8	1057.48	930.002	1337.65	285	285	260	216.317	216	166	260	103616	14.8226	1765.68	1810	914	2380	845762	281.412	0.0329616	0.931366	0.209421	2.17291
D2	3576	8	1051.58	936.495	1337.65	290	290	260	217.879	218	183	253	104364	13.1632	1772.85	1853	1025	2472	849194	325.874	0.0272781	0.879043	0.205444	1.85438
D2	3581	8	1045.67	936.495	1319.94	295	295	260	222.541	223	175	270	106597	17.0024	1887.22	1986	936	2379	903980	323.931	0.0431694	1.0833	0.220423	2.10449
D2	3586	8	1029.15	941.808	1308.13	300	300	260	219.363	220	182	255	105075	12.3646	1650.51	1694	994	2103	790593	239.072	0.0420215	1.43089	0.190564	2.21007
D2	3591	8	1023.24	947.121	1331.74	305	305	260	221.006	220	167	266	105862	16.9849	1678.05	1741	899	2346	803784	368.798	0.0389724	0.976167	0.20806	1.56727
D2	3596	8	1023.83	945.35	1331.74	310	310	260	212.766	214	161	264	101915	16.3222	1334.66	1391	723	2062	639301	315.046	0.0218447	0.557333	0.13731	1.02294
D2	3601	8	1019.7	944.76	1331.74	315	315	260	208.795	209	171	256	100013	11.7251	1516.49	1557	1024	1963	726401	211.65	0.0112214	0.39522	0.173781	2.12163
D2	3606	8	1017.34	954.795	1331.74	320	320	260	213.33	212	174	266	102185	14.7487	1510.22	1602	719	1982	723396	294.943	0.0197896	0.561377	0.203167	1.72925
D2	3611	8	1013.8	957.156	1319.94	325	325	260	210.758	211	178	259	100953	12.6532	1523.78	1499	1230	1908	729893	126.708	0.0206591	0.674284	0.183838	3.735
D2	3616	8	1013.21	956.565	1319.94	330	330	260	215.344	216	162	255	103150	14.0876	1476.55	1494	1068	1869	707268	159.643	0.0262999	0.783441	0.207508	3.17888
D2	3621	8	1004.94	955.385	1325.84	335	335	260	214.282	213	172	275	102641	16.586	1333.48	1385	674	1776	638738	254.124	0.0292901	0.735289	0.218646	1.88294
D2	3626	8	998.451	960.107	1319.94	340	340	260	218.879	219	180	259	104843	12.4674	1415.28	1468	713	1913	677920	293.504	0.0273092	0.933392	0.184756	1.50393
D2	3631	8	983.693	968.962	1308.13	345	345	260	216.643	216	170	267	103772	13.892	1366.11	1400	734	1917	654367	252.948	0.0339406	1.02384	0.193547	1.75158
D2	3637	8	976.019	974.865	1308.13	350	350	260	207.309	207	166	258	99301	16.7503	1273.73	1316	537	1971	610115	359.594	0.0243478	0.588352	0.155506	0.953387
D2	3642	8	978.381	969.552	1308.13	355	355	260	205.559	205	172	251	98463	13.4432	1163.58	1201	644	1666	557355	258.09	0.00469245	0.142834	0.115655	0.934742
D2	3647	8	981.922	970.733	1308.13	360	360	260	215.05	215	167	257	103009	15.105	1168.38	1143	677	1730	559652	282.157	0.0223084	0.62135	0.150117	1.08096
D2	3652	8	981.332	973.684	1308.13	365	365	260	210.322	209	169	274	100744	17.0993	1453.46	1488	902	1970	696207	244.58	0.018582	0.448779	0.18853	1.88531
D2	3657	8	983.103	966.01	1308.13	370	370	260	229.459	230	174	284	109911	18.0618	1638.15	1671	920	2190	784675	309.112	0.0347313	0.852842	0.182547	1.63616
D2	3662	8	985.464	964.83	1290.42	375	375	260	234.171	235	189	287	112168	16.5596	1793.62	1815	1337	2182	859142	159.286	0.0285365	0.784682	0.188114	3.56571
D2	3667	8	973.658	967.781	1290.42	380	380	260	253.305	252	172	317	121333	19.3831	1975.49	2015	1162	2437	946261	213.22	0.0558391	1.38226	0.212457	3.247
D2	3672	8	967.165	969.552	1290.42	385	385	260	243.887	243	199	288	116822	14.9225	1801.85	1848	1079	2182	863086	229.144	0.0439408	1.37584	0.18561	2.46207
D2	3677	8	964.214	974.865	1290.42	390	390	260	237.157	238	188	279	113598	15.0394	1403.33	1422	642	1888	672197	287.731	0.0403064	1.22194	0.160589	1.34972
D2	3682	8	958.311	983.129	1290.42	395	395	260	241.086	241	184	299	115480	19.743	1492.85	1558	686	2192	715075	352.743	0.0422349	0.989679	0.151457	1.11334
D2	3687	8	953.588	980.177	1278.03	400	400	260	238.146	238	198	300	114072	15.2039	1400.84	1441	717	1908	671000	269.205	0.0313493	0.952229	0.17321	1.5365
D2	3692	8	935.289	986.08	1283.93	405	405	260	245.906	245	196	316	117789	17.8628	1581.79	1551	1088	2198	757677	253.133	0.0430542	1.13647	0.165201	1.77191
D2	3697	8	927.615	987.851	1283.93	410	410	260	252.253	253	199	302	120829	18.5234	1746.06	1771	1337	2123	836364	171.112	0.0348525	0.917274	0.148853	2.64425
D2	42997	8	919.507	990.536	1273.95	415	415	260	239.287	239	183	285	104090	17.5465	1753.36	1788	1201	2205	762710	197.161	0.00305512	0.0830737	0.0576304	0.969164
D2	42992	8	913.867	989.065	1273.95	420	420	260	268.287	267	227	326	116705	16.5897	1924.54	1949	1466	2305	837174	190.514	0.0287408	0.903617	0.104252	1.90742
D2	42987	8	920.733	983.915	1273.95	425	425	260	276.816	277	226	318	120415	14.2604	1937.93	1941	1522	2383	842998	157.671	0.0275507	1.04093	0.108073	2.39754
D2	42982	8	923.185	977.785	1258.99	430	430	260	249.393	249	212	292	108486	15.0942	1034.18	1020	612	1679	449870	254.16	0.00261773	0.0862771	0.0268513	0.212803
D2	42977	8	921.959	979.502	1258.99	435	435	260	270.021	270	213	314	117459	15.4722	1266.7	1262	776	1787	551015	238.879	0.0092681	0.320523	0.0418918	0.426415
D2	42972	8	917.545	974.598	1261.93	440	440	260	283.354	284	219	337	123259	19.1732	1452.13	1449	1110	1796	631676	140.184	0.00773571	0.226892	0.0590712	1.15555
D2	42967	8	914.603	974.107	1256.78	445	445	260	292.048	291	263	342	127041	12.4453	1436.15	1446	909	1865	624725	231.023	0.00951241	0.442241	0.0633878	0.741118
D2	42962	8	908.473	970.184	1229.32	450	450	260	296.005	296	238	347	128762	17.7111	1171.73	1181	748	1598	509702	200.372	2.42E-04	0.0080852	0.0315365	0.357559
D2	42957	8	899.891	970.92	1218.78	455	455	260	316.618	317	253	391	137729	21.4491	1332.31	1334	812	1869	579556	215.676	0.0146662	0.426727	0.0467809	0.552138
D2	42952	8	889.837	967.242	1216.08	460	460	260	330.795	331	282	382	143896	15.3021	1365.55	1392	994	1622	594015	122.002	0.00645891	0.277461	0.0473048	1.01112
D2	42947	8	890.083	967.977	1216.08	465	465	260	354.811	353	292	436	154343	22.0338	1824.97	1831	1527	2048	793860	106.975	0.00960548	0.306411	0.0596476	1.92058
D2	43004	8	894.005	968.958	1216.01	470	470	260	354.016	354	282	419	153997	20.7841	1776.23	1816	1422	2113	772658	167.491	0.00150282	0.0511184	0.0327943	0.673474
D21	43009	8	882.2	965.77	1200.03	475	475		380.789	381	327	441	165643	18.5245	1481.3	1469	1200	1790	644367	113.89	0.00268856	0.110235	0.0421353	1.05175
D21	43021	8	879.024	961.122	1186.65	480	480		390.333	390	330	456	169795	22.0673	1340.36	1335	1124	1613	583057	89.4537	0.0034644	0.122136	0.0438479	1.25882
D21	43026	8	881.664	963.273	1183.37	485	485		393.667	394	340	469	171245	20.5611	1031.44	1035	784	1263	448675	92.4447	0.00520492	0.198277	0.0507432	1.07764
D21	43031	8	878.233	958.614	1183.52	490	490		411.844	413	344	477	179152	20.8463	1035.27	1044	766	1304	450344	135.091	0.00572935	0.22509	0.049927	0.728845
D21	43036	8	862.962	966.391	1179.72	495	495		395.377	396	342	458	171989	18.389	924.874	929	723	1137	402320	83.2678	0.00218524	0.0937635	0.00266713	0.0590912
D21	43041	8	855.608	962.223	1179.92	500	500		410.913	412	356	470	178747	20.0181	915.559	918	625	1205	398268	127.924	-0.00487024	-0.200922	-0.00502913	-0.0723513
D21	43046	8	849.48	961.488	1180.04	505	505		415.287	416	369	478	180650	19.5241	862.225	885	578	1064	375068	111.06	-0.00500634	-0.214046	0.00257755	0.039919
D21	43051	8	837.501	950.487	1168.18	510	510		425.582	426	368	488	185128	22.7379	726.54	741	505	955	316045	88.3299	-0.00351854	-0.132177	-0.00113516	-0.0186952
D21	43056	8	837.542	947.339	1156.46	515	515		455.411	455	368	550	198104	29.6512	687.255	695	449	902	298956	90.1231	-0.00336757	-0.103794	-0.0175099	-0.271811
D21	43061	8	837.565	942.949	1143.77	520	520		484.129	483	407	571	210596	28.236	808.207	801	621	1073	351570	97.8491	-0.00407482	-0.140304	0.00868482	0.142233
D21	43066	8	837.81	946.627	1131.76	525	525		493.276	489	427	584	214575	32.533	881.671	874	708	1156	383527	93.3469	-0.00494188	-0.150605	-0.00392448	-0.0744263
D21	43071	8	830.7	950.55	1125.38	530	530		477.761	476	412	556	207826	26.8958	873.159	868	705	1099	379824	84.266	-0.00284903	-0.101506	-0.00425616	-0.0885811
D21	43076	8	820.156	956.925	1101.84	535	535		504.745	504	450	586	219564	20.8966	981.356	977	754	1285	426890	105.253	-0.00106698	-0.0515995	-0.00368583	-0.0689858
D21	43081	8	820.892	954.473	1096.2	540	540		543.085	543	477	622	236242	23.1185	1160.56	1160	869	1368	504842	100.971	0.00897236	0.417797	0.0394745	0.872979
D21	43086	8	807.405	957.661	1096.2	545	545		547.984	547	471	634	238373	29.315	851.214	848	600	1172	370278	136.901	9.85E-04	0.0367905	0.0184283	0.225017
D21	43091	8	822.608	957.906	1080.02	550	550		512.584	513	442	604	222974	27.7163	902.28	906	722	1075	392492	65.6132	2.31E-04	0.00855713	0.0347105	0.922618
D21	43096	8	823.589	951.286	1067.27	555	555		518.276	518	435	595	225450	27.1667	866.069	868	688	1077	376740	81.826	0.00134586	0.0512825	0.0330792	0.677817
D21	43101	8	825.55	943.194	1067.27	560	560		531.54	529	463	613	231220	28.0115	892.982	888	719	1081	388447	75.2542	0.00224636	0.0850617	0.0201423	0.468586
D21	43106	8	824.079	939.026	1067.27	565	565		548.246	545	477	651	238487	29.8851	912.221	920	732	1144	396816	85.9457	-0.000265	-0.00973463	0.0404563	0.825407
D21	43111	8	825.305	940.987	1067.27	570	570		529.837	530	433	605	230479	29.2609	836.931	837	683	987	364065	73.4807	9.95E-05	0.00360435	0.0288251	0.638228
D21	43116	8	822.853	934.857	1067.27	575	575		550.538	550	473	644	239484	31.3705	825.648	833	569	1110	359157	106.761	0.00139655	0.0489493	0.0262584	0.395752
D21	43121	8	823.344	924.313	1067.27	580	580		570.524	568	486	666	248178	35.0812	730.961	736	538	930	317968	82.5511	-0.00163897	-0.0533965	0.029748	0.511597
D21	43126	8	828.002	932.16	1057.46	585	585		584.29	584	479	684	254166	32.101	847.855	852	652	1058	368817	69.6388	-0.00214271	-0.0781691	0.0361727	0.850061
D21	43131	8	830.7	921.371	1057.46	590	590		605.451	604	515	701	263371	31.7037	718.041	718	624	816	312348	35.1215	6.46E-04	0.0246415	0.0196	0.78602
D21	43136	8	821.382	907.394	1057.46	595	595		650.269	650	567	742	282867	32.9065	640.124	639	522	755	278454	42.4757	0.00119794	0.0472885	0.0165595	0.490986
D21	43141	8	812.555	908.866	1030.49	600	600		680.818	680	563	782	296156	33.5649	645.747	647	546	739	280900	35.5188	6.42E-04	0.0260313	0.0280548	0.992258
D21	43146	8	810.593	914.505	1030.49	605	605		639.823	638	512	736	278323	35.8228	682.462	683	587	791	296871	40.5889	-0.000946	-0.0338205	0.0205279	0.676427
D21	43151	8	810.103	917.448	1030.49	610	610		669.986	669	595	763	291444	30.5679	712.657	712	590	849	310006	51.9121	-0.00396002	-0.174281	0.0220063	0.591202
D21	43156	8	808.877	907.394	1018.72	615	615		675.11	676	565	771	293673	35.7428	698.303	698	566	845	303762	48.7754	-0.00373211	-0.141513	0.0272772	0.7603
D21	43161	8	800.295	899.548	1002.29	620	620		735.23	737	652	851	319825	35.9951	624.372	624	510	746	271602	42.2103	4.61E-04	0.0188318	0.0104675	0.30646
D21	43166	8	794.41	903.471	984.389	625	625		724.411	725	626	827	315119	34.9188	608.828	608	538	712	264840	29.0387	9.83E-05	0.0040762	0.021918	0.899357
D21	43171	8	798.578	897.586	984.389	630	630		702.559	704	551	872	305613	37.9471	565.062	565	465	675	245802	35.5794	-0.00153281	-0.0568446	0.00827705	0.260749
D21	43176	8	802.501	897.096	960.359	635	635		710.786	712	619	814	309192	32.3398	544.717	544	434	624	236952	30.9456	6.14E-04	0.0269729	0.00639708	0.223777
D22	43014	8	901.323	984.406	1199.7	475	475		339.768	340	288	403	147799	19.4412	1669.57	1669	1461	1854	726264	74.598	0.0132249	0.456222	0.0639877	2.69196
D22	55189	8	899.601	980.594	1185.06	480	480		328.288	328	266	408	157250	19.1905	1242.37	1250	955	1522	595096	119.625	0.0160264	0.53967	0.0987753	1.86723
D22	55194	8	895.496	984.406	1185.13	485	485		332.735	332	288	399	159380	16.2944	1187.77	1185	936	1425	568944	98.1959	0.0090668	0.366963	0.0642276	1.46002
D22	55199	8	891.098	974.435	1185.21	490	490		350.278	351	300	396	167783	16.4923	962.063	952	801	1153	460828	73.3889	-0.00231448	-0.098542	0.0172591	0.444826
D22	55204	8	881.804	973.849	1173.64	495	495		354.61	355	306	401	169858	18.8829	967.261	960	830	1136	463318	61.6666	-0.00285378	-0.107491	-0.00283103	-0.0890632
D22	55209	8	878.184	963.879	1167.84	500	500		390.557	391	328	453	187077	24.5197	1059.3	1066	892	1265	507407	66.1928	0.00333128	0.105771	0.0394429	1.21453
D22	55214	8	872.026	963.879	1167.95	505	505		387.273	388	327	448	185504	23.3343	1003.48	994	806	1302	480665	96.4995	0.00356143	0.117797	0.0348221	0.699844
D22	55219	8	852.508	949.216	1141.89	510	510		434.787	435	358	509	208263	22.9348	1214.41	1218	991	1419	581700	80.9507	0.0121366	0.454643	0.0906137	2.49285
D22	55224	8	848.11	940.419	1141.97	515	515		475.476	473	403	574	227753	33.2106	940.405	923	677	1313	450454	139.901	-0.00149949	-0.0430007	0.0305857	0.398986
D22	55230	8	857.083	939.539	1118.35	520	520		483.196	483	416	573	231451	26.8027	1140.86	1141	999	1280	546472	48.6924	0.00267325	0.0961291	0.0721857	3.15488
D22	55235	8	853.564	939.539	1118.41	525	525		532.159	532	436	627	254904	31.397	1128.93	1132	900	1382	540758	79.7702	0.00889078	0.29873	0.10559	2.70324
D22	55240	8	850.046	940.126	1118.47	530	530		532.171	532	466	612	254910	25.2408	1060.55	1074	770	1284	508002	118.373	0.00975638	0.407427	0.091486	1.5019
D22	55245	8	846.323	943.352	1106.8	535	535		561.489	561	485	666	268953	25.1567	1155.18	1157	880	1476	553330	124.573	0.0114167	0.503879	0.0895312	1.52402
D22	55250	8	844.652	943.058	1095.1	540	540		542.088	540	470	624	259660	23.603	993.405	979	775	1272	475841	108.508	0.00208267	0.0954661	0.0560085	0.971135
D22	55255	8	844.308	946.284	1092.17	545	545		553.152	550	472	648	264960	31.9157	955.983	958	742	1163	457916	79.3971	0.00355219	0.122695	0.07599	1.70069
D22	55260	8	851.931	943.352	1092.04	550	550		540.633	542	456	650	258963	30.0007	815.234	809	662	973	390497	58.1745	7.39E-04	0.0266133	0.0848887	2.19303
D22	55265	8	843.224	939.539	1080.46	555	555		535.693	534	447	612	256597	30.3961	804.827	799	664	953	385512	53.6068	-0.00260846	-0.0921822	0.0511215	1.46037
D22	55270	8	842.051	932.501	1080.48	560	560		540.405	540	449	615	258854	28.0469	852.322	869	680	983	408262	66.0418	-0.00196286	-0.0757895	0.0645212	1.56445
D22	55275	8	835.498	928.396	1074.73	565	565		580.267	578	485	698	277948	36.6444	760.814	750	618	1000	364430	65.7675	-0.00063	-0.0199568	0.0431224	0.956456
D22	55280	8	833.446	927.516	1074.77	570	570		574.555	573	483	687	275212	32.1127	751.745	743	610	948	360086	64.3938	-0.00553215	-0.199062	0.0627581	1.37877
D22	55285	8	831.24	926.93	1066.01	575	575		582.09	580	459	710	278821	34.1069	769.355	764	577	1010	368521	94.2791	-0.000877	-0.0299605	0.0422272	0.661259
D22	55290	8	838.658	920.185	1054.15	580	580		607.484	605	505	712	290985	35.2394	804.808	806	574	962	385503	69.796	0.00512653	0.175849	0.0664164	1.43628
D22	55295	8	845.108	928.983	1054.03	585	585		585.57	584	494	691	280488	31.7746	783.052	783	628	994	375082	64.8852	0.00178908	0.065824	0.0430713	0.996664
D22	55300	8	844.815	916.08	1054.04	590	590		614.136	614	542	705	294171	30.3652	681.695	683	558	798	326532	41.6093	-0.00206822	-0.083833	0.0386052	1.21794
D22	55305	8	837.574	907.576	1042.43	595	595		649.507	646	557	774	311114	38.9368	630.359	626	506	775	301942	52.8439	7.62E-04	0.0254041	0.0456389	1.0413
Mother	3280	8	1335.51	737.566	1229.62	0	0		229.927	230	181	288	110135	16.6103	2083.23	2127	1311	2647	997868	288.261	0.03691	0.985478	0.215586	2.5634
Mother	3285	8	1323.11	730.482	1229.62	5	5		211.046	212	178	246	101091	11.7489	1987.91	2030	1507	2322	952208	179.031	0.0246265	0.863472	0.217372	3.96532
Mother	3290	8	1313.67	728.121	1217.82	10	10		200.209	200	171	233	95900	11.348	1647.72	1659	1078	1974	789258	163.771	0.0149812	0.520815	0.223317	3.67332
Mother	3295	8	1308.36	729.892	1217.82	15	15		204.175	204	170	251	97800	11.7921	1716.11	1726	1027	2196	822019	255.662	0.0159542	0.543807	0.228296	2.49521
Mother	3300	8	1303.63	730.482	1217.82	20	20		204.39	204	168	236	97903	12.5376	1651.14	1653	1038	2117	790894	224.165	0.0159083	0.510558	0.213669	2.5935
Mother	3305	8	1311.9	730.482	1217.23	25	25		203.042	203	162	239	97257	13.1732	1560.06	1552	880	2191	747269	281.774	0.0155095	0.4708	0.203444	1.87193
Mother	3310	8	1308.95	728.711	1217.23	30	30		201.99	201	162	260	96753	15.1399	1432.59	1404	958	2160	686213	220.583	0.0168253	0.441524	0.156522	1.75794
Mother	3315	8	1305.99	730.482	1217.23	35	35		196.528	196	166	227	94137	10.1239	1348.5	1347	981	1746	645931	127.703	0.00903534	0.347654	0.119698	2.25769
Mother	3320	8	1308.95	729.892	1217.23	40	40		197.516	197	165	234	94610	10.4875	1693.5	1739	1172	2021	811188	178.932	0.0193396	0.714645	0.20093	3.16705
Mother	3325	8	1306.58	736.976	1217.23	45	45		201.85	202	164	252	96686	12.4214	1932.75	1937	1390	2354	925788	193.682	0.0240181	0.762287	0.213988	3.51796
Mother	3330	8	1298.91	738.156	1217.23	50	50		190.766	191	153	242	91377	14.2135	1450.47	1495	906	1884	694777	222.947	0.0137064	0.362944	0.178243	1.96841
Mother	3335	8	1291.24	740.517	1217.23	55	55		190.324	190	155	224	91165	11.1639	1443.88	1466	1086	1720	691619	135.009	0.0160031	0.537048	0.146487	2.73292
Mother	3340	8	1286.51	735.795	1205.42	60	60		187.547	188	157	220	89835	9.90147	1419.03	1417	1191	1615	679714	87.2622	0.0151672	0.56599	0.174567	4.83369
Mother	3345	8	1281.79	729.892	1205.42	65	65		188.912	188	151	218	90489	9.68978	1577.09	1567	1183	1980	755426	161.697	0.0157229	0.603577	0.174862	2.90332
Mother	3350	8	1275.89	723.989	1205.42	70	70		192.908	193	162	228	92403	10.4423	1662.28	1685	1140	2059	796232	204.592	0.0208426	0.754357	0.161559	2.26014
Mother	3355	8	1275.3	719.267	1205.42	75	75		188.353	187	155	224	90221	10.608	1443.71	1451	1139	1690	691537	103.522	0.0136523	0.478282	0.124161	3.08059
Mother	3360	8	1269.99	721.038	1205.42	80	80		184.257	183	142	239	88259	13.3011	1401.5	1391	1052	1728	671318	130.671	0.00819183	0.225115	0.130862	2.48227
Mother	3365	8	1271.76	725.76	1205.42	85	85		185.363	185	156	228	88789	11.5261	1322.29	1351	884	1698	633378	196.031	0.0111195	0.353714	0.132184	1.57505
Mother	3370	8	1271.76	725.17	1217.23	90	90		182.098	182	141	213	87225	11.0723	1360.15	1362	1096	1626	651513	105.179	0.00322563	0.105759	0.0932308	2.20566
Mother	3375	8	1268.81	729.302	1217.23	95	95		187.344	187	152	234	89738	13.2922	1351.9	1358	1048	1575	647560	93.1759	0.0121882	0.339432	0.110012	2.87597
Mother	3380	8	1264.67	725.17	1217.23	100	100		189.541	189	156	229	90790	12.0913	1545.62	1548	1240	1879	740350	110.067	0.0156595	0.483381	0.116578	2.93224
Mother	3385	8	1260.54	721.038	1217.23	105	105		181.91	182	149	211	87135	9.56798	1363.61	1367	1092	1572	653169	85.6437	0.00396058	0.150006	0.0931271	2.71288
Mother	3390	8	1267.04	722.809	1217.23	110	110		181.081	181	140	225	86738	10.6786	1232.98	1228	936	1507	590597	130.283	0.0115976	0.388821	0.10745	1.83646
Mother	3395	8	1267.63	726.35	1229.03	115	115		182.167	182	154	211	87258	9.35276	1443.29	1461	1100	1646	691336	107.111	0.012046	0.463665	0.12801	3.05829
Mother	3400	8	1274.12	740.517	1229.03	120	120		182.234	181	150	217	87290	13.0243	1301.9	1307	949	1582	623608	128.041	0.0154668	0.426227	0.132887	2.38536
Mother	3405	8	1271.17	753.504	1259.14	125	125		183.942	184	151	229	88108	13.4149	1390.73	1400	906	1825	666160	192.075	0.0186377	0.50176	0.160628	2.00415
Mother	3410	8	1268.22	757.046	1259.14	130	130		182.157	182	151	211	87253	8.91865	1288.3	1277	1072	1518	617097	97.2644	0.0115031	0.464541	0.114624	2.72422
Mother	3415	8	1264.08	752.914	1259.14	135	135		184.269	185	143	219	88265	11.883	1380.13	1379	901	1759	661084	163.615	0.0217174	0.659227	0.156447	2.28228
Mother	3420	8	1262.31	757.046	1270.94	140	140		177.628	178	145	213	85084	11.0471	1214.67	1223	960	1390	581827	71.1901	0.00793899	0.253295	0.109994	3.38156
Mother	3425	8	1254.64	759.997	1270.94	145	145		175.931	176	142	217	84271	12.7035	1137.87	1118	901	1460	545040	115.191	0.00809191	0.222332	0.0830614	1.51513
Mother	3430	8	1253.46	761.178	1282.75	150	150		176.271	176	141	206	84434	10.5206	1136.24	1146	877	1361	544257	83.0801	0.0113811	0.377086	0.0782348	1.98467
Mother	3435	8	1247.56	769.442	1300.46	155	155		175.457	175	144	221	84044	10.4934	1221.04	1218	911	1513	584880	145.239	0.00658108	0.218643	0.0987596	1.51132
Mother	3440	8	1244.6	768.852	1300.46	160	160		177.57	178	148	221	85056	10.5999	1243.97	1262	860	1521	595862	157.73	0.00660901	0.219974	0.073679	1.08242
Mother	3445	8	1244.01	768.261	1312.26	165	165		184.361	184	154	216	88309	9.42428	1480.09	1496	1081	1813	708961	159.017	0.0204413	0.783741	0.111824	1.87228
Mother	3450	8	1237.52	772.393	1312.26	170	170		171.198	171	143	207	82004	11.8384	998.311	982	683	1400	478191	157.305	0.00183079	0.0528544	0.0666121	0.792683
Mother	3455	8	1232.21	771.803	1329.97	175	175		176.637	176	148	205	84609	9.48868	1237.85	1236	1027	1434	592932	89.7474	0.0126191	0.463968	0.111821	2.77439
Mother	3460	8	1225.12	781.838	1329.97	180	180		173.668	173	148	199	83187	8.72046	1181.72	1168	882	1552	566044	150.086	0.00782775	0.309358	0.072043	1.05824
Mother	3465	8	1214.5	787.741	1341.78	185	185		175.823	175	147	208	84219	10.8941	1291.91	1257	1012	1757	618824	157.884	0.00599799	0.192452	0.116188	1.70351
Mother	3470	8	1200.92	787.741	1341.78	190	190		176.367	176	150	208	84480	9.6726	1203.97	1192	858	1562	576701	158.26	0.0104305	0.376448	0.118948	1.61741
Mother	3475	8	1191.48	794.234	1353.58	195	195		186.294	187	140	257	89235	13.305	1665.22	1729	1079	2011	797638	201.028	0.0172282	0.47428	0.188814	2.63125
Mother	3480	8	1187.35	816.665	1353.58	200	200		182.05	182	144	226	87202	12.1706	1430.37	1449	851	2026	685146	269.137	0.0070102	0.20826	0.16536	1.50826
Mother	3485	8	1181.44	830.242	1353.58	205	205		201.785	202	157	263	96655	16.5851	1995.51	1993	1297	3031	955847	430.465	0.0146644	0.351676	0.0609912	0.532967
