# Supplementary material for: Early coordination of cell migration and cardiac fate determination during mammalian gastrulation
Source: EMBO J. 2025 May 13;44(12):3327–59. doi: 10.1038/s44318-025-00441-0 (PMC12170898; doi:10.1038/s44318-025-00441-0)
Supplement: Supplementary file 28 — EV and Appendix Figure Source Data [file 44318_2025_441_MOESM28_ESM.zip › Source Data for expanded views and appendix/Source Data Fig. EV4/EV 4I/EV Fig.4I.xlsx]

## Sheet: u_D1
LABEL	TRACK_ID	POSITION_X	POSITION_Y	POSITION_Z	POSITION_T	MEAN_INTENSITY_CH1
D1	8	1179.08	816.075	1377.2	210	9.47062
D1	8	1170.23	809.582	1400.81	215	8.84985
D1	8	1173.77	809.582	1418.52	220	8.25811
D1	8	1168.46	813.124	1418.52	225	8.7641
D1	8	1166.09	813.124	1442.13	230	9.06275
D1	8	1151.34	824.339	1436.23	235	9.53089
D1	8	1141.3	837.326	1436.23	240	9.57496
D1	8	1141.3	842.638	1418.52	245	10.2016
D1	8	1132.45	839.687	1418.52	250	10.2276
D1	8	1124.77	848.541	1418.52	255	9.5168
D1	8	1117.1	855.035	1418.52	260	10.1789
D1	8	1108.25	861.528	1441.54	265	9.69693
D1	8	1096.44	868.021	1441.54	270	10.2034
D1	8	1087.59	884.549	1441.54	275	9.53683
D1	8	1081.09	893.404	1412.02	280	10.8027
D1	8	1068.7	908.752	1412.02	285	10.6072
D1	8	1053.94	917.016	1394.31	290	10.659
D1	8	1035.64	922.919	1394.31	295	10.3824
D1	8	1020.88	918.787	1382.51	300	9.82072
D1	8	1026.19	921.148	1382.51	305	10.6303
D1	8	1013.21	927.051	1382.51	310	10.3562
D1	8	1007.9	925.28	1382.51	315	10.343
D1	8	1017.34	927.641	1370.7	320	10.1294
D1	8	1006.71	937.086	1370.7	325	10.6471
D1	8	1011.44	938.857	1370.7	330	10.6998
D1	8	995.499	948.892	1382.51	335	10.441
D1	8	993.728	949.482	1382.51	340	11.0135
D1	8	988.416	956.565	1382.51	345	10.5665
D1	8	978.971	958.927	1382.51	350	10.6896
D1	8	969.526	963.059	1376.61	355	11.2821
D1	8	967.755	966.601	1376.61	360	10.9412
D1	8	965.984	965.42	1370.7	365	11.0105
D1	8	967.165	954.795	1370.7	370	10.8104
D1	8	967.165	951.843	1358.9	375	11.3325
D1	8	964.214	957.156	1364.8	380	10.9236
D1	8	963.289	952.531	1364.8	385	11.787
D1	8	960.051	956.693	1364.8	390	12.3067
D1	8	953.113	960.856	1364.8	395	12.5368
D1	8	948.488	958.081	1355.55	400	12.7087
D1	8	944.788	966.406	1350.92	405	11.4417
D1	8	935.075	982.131	1337.05	410	10.8491
D1	8	936.925	971.494	1332.42	415	11.5346
D1	8	926.75	972.881	1332.42	420	12.2404
D1	8	923.975	967.331	1327.8	425	12.2027
D1	8	922.125	970.106	1327.8	430	12.9318
D1	8	921.662	972.419	1327.8	435	14.0237
D1	8	916.575	968.256	1313.92	440	14.2667
D1	8	903.625	975.656	1295.42	445	13.9558
D1	8	904.55	972.881	1281.55	450	14.8855
D1	8	879.574	971.031	1263.05	455	15.0409
D1	8	875.874	968.719	1253.8	460	15.8404
D1	8	865.236	969.181	1239.92	465	16.4233
D1	8	859.686	968.719	1239.92	470	16.7373
D1	8	850.898	968.256	1216.8	475	17.662
D1	8	854.598	963.631	1216.8	480	20.9902

## Sheet: u_D11
LABEL	TRACK_ID	POSITION_X	POSITION_Y	POSITION_Z	POSITION_T	MEAN_INTENSITY_CH1
D11	8	845.348	954.381	1216.8	485	22.3603
D11	8	835.164	951.665	1203.22	490	22.2122
D11	8	827.017	953.362	1189.64	495	20.3731
D11	8	827.696	943.518	1179.45	500	22.8468
D11	8	814.796	943.518	1179.45	505	23.4209
D11	8	806.988	931.297	1155.69	510	23.7998
D11	8	808.23	928.723	1144.63	515	25.3319
D11	8	815.419	928.723	1128.04	520	26.7371
D11	8	806.571	929.829	1128.04	525	29.8757
D11	8	803.807	930.382	1111.46	530	28.6236
D11	8	797.724	941.441	1111.46	535	28.5572
D11	8	797.171	942.547	1083.81	540	27.3275
D11	8	787.218	940.888	1083.81	545	30.0112
D11	8	788.324	934.805	1083.81	550	32.9574
D11	8	786.665	939.782	1067.22	555	28.8523
D11	8	792.195	924.299	1067.22	560	32.755
D11	8	780.03	921.534	1067.22	565	34.5051
D11	8	783.9	922.64	1067.22	570	34.1434
D11	8	769.523	911.028	1067.22	575	37.8335
D11	8	760.123	903.287	1050.63	580	36.9145
D11	8	771.182	903.84	1050.63	585	40.3271
D11	8	763.994	910.475	1039.57	590	36.8015
D11	8	745.746	892.228	1039.57	595	41.4699
D11	8	736.899	892.781	1039.57	600	42.7462
D11	8	737.452	893.334	1017.45	605	42.482
D11	8	737.452	897.757	1017.45	610	44.6641
D11	8	738.558	893.334	995.335	615	40.6447
D11	8	749.617	894.44	978.746	620	39.1393
D11	8	740.636	889.635	978.746	625	40.6581
D11	8	734.249	890.796	961.328	630	35.5898

## Sheet: u_D12
LABEL	TRACK_ID	POSITION_X	POSITION_Y	POSITION_Z	POSITION_T	MEAN_INTENSITY_CH1
D12	8	854.911	986.607	1193.67	485	17.8086
D12	8	849.547	987.432	1193.67	490	16.7702
D12	8	847.071	986.189	1168.63	495	17.4622
D12	8	864.111	974.881	1152.21	500	16.7882
D12	8	857.51	968.699	1152.54	505	18.0807
D12	8	850.909	962.518	1152.87	510	17.4766
D12	8	851.321	958.394	1153.01	515	18.4859
D12	8	856.056	946.412	1140.96	520	21.5005
D12	8	854.406	957.96	1140.58	525	19.861
D12	8	835.428	962.507	1140.76	530	19.7838
D12	8	832.543	965.406	1132.67	535	20.5821
D12	8	825.528	963.755	1132.67	540	20.7661
D12	8	818.926	968.707	1132.67	545	22.1983
D12	8	819.339	964.58	1132.67	550	22.6954
D12	8	809.023	957.566	1120.29	555	25.5264
D12	8	810.674	949.313	1120.29	560	24.9942
D12	8	800.358	947.25	1120.29	565	26.9506
D12	8	790.043	949.726	1120.29	570	27.4723
D12	8	781.79	950.551	1120.29	575	24.455
D12	8	780.14	946.425	1107.91	580	25.3031
D12	8	783.441	942.299	1107.91	585	27.201
D12	8	785.091	935.284	1107.91	590	27.819
D12	8	767.761	929.92	1095.53	595	31.9053
D12	8	756.62	928.682	1074.9	600	30.5436
D12	8	749.193	931.158	1066.65	605	30.875
D12	8	746.717	940.236	1054.27	610	32.1596
D12	8	753.319	933.634	1041.89	615	29.3902
D12	8	751.256	929.507	1025.39	620	29.5663
D12	8	750.018	927.032	1025.39	625	29.3208
D12	8	745.067	920.842	1025.39	630	30.9045
D12	8	753.319	919.604	1013.01	635	30.6434
D12	8	746.304	918.366	996.504	640	32.4812
D12	8	739.703	920.842	984.125	645	31.8496
D12	8	745.892	913.828	975.872	650	32.7301
D12	8	755.382	924.556	963.494	655	31.0364
D12	8	754.557	923.318	963.494	660	29.0792
D12	8	751.256	912.59	963.494	665	30.5639
D12	8	768.174	909.289	963.494	670	31.4143

## Sheet: u_D2
LABEL	TRACK_ID	POSITION_X	POSITION_Y	POSITION_Z	POSITION_T	MEAN_INTENSITY_CH1
D2	8	1170.82	841.458	1353.58	210	9.30573
D2	8	1153.7	857.396	1353.58	215	9.93694
D2	8	1147.21	868.021	1353.58	220	9.63053
D2	8	1135.4	878.056	1353.58	225	9.79773
D2	8	1145.43	881.598	1371.29	230	9.60955
D2	8	1135.4	879.827	1369.52	235	9.58387
D2	8	1124.18	891.633	1376.61	240	9.08967
D2	8	1121.82	893.994	1376.61	245	9.29423
D2	8	1115.33	899.897	1376.61	250	9.83164
D2	8	1103.52	906.981	1373.06	255	9.90791
D2	8	1098.8	904.029	1373.06	260	10.0361
D2	8	1096.44	904.029	1373.06	265	10.0735
D2	8	1087	908.752	1373.06	270	10.1014
D2	8	1070.47	923.509	1361.26	275	9.89066
D2	8	1059.84	930.002	1349.45	280	9.85933
D2	8	1057.48	930.002	1337.65	285	9.92774
D2	8	1051.58	936.495	1337.65	290	9.99941
D2	8	1045.67	936.495	1319.94	295	10.2134
D2	8	1029.15	941.808	1308.13	300	10.0675
D2	8	1023.24	947.121	1331.74	305	10.1429
D2	8	1023.83	945.35	1331.74	310	9.76477
D2	8	1019.7	944.76	1331.74	315	9.58253
D2	8	1017.34	954.795	1331.74	320	9.79064
D2	8	1013.8	957.156	1319.94	325	9.67259
D2	8	1013.21	956.565	1319.94	330	9.88309
D2	8	1004.94	955.385	1325.84	335	9.83433
D2	8	998.451	960.107	1319.94	340	10.0453
D2	8	983.693	968.962	1308.13	345	9.94269
D2	8	976.019	974.865	1308.13	350	9.51431
D2	8	978.381	969.552	1308.13	355	9.43402
D2	8	981.922	970.733	1308.13	360	9.86959
D2	8	981.332	973.684	1308.13	365	9.65257
D2	8	983.103	966.01	1308.13	370	10.5309
D2	8	985.464	964.83	1290.42	375	10.7471
D2	8	973.658	967.781	1290.42	380	11.6253
D2	8	967.165	969.552	1290.42	385	11.193
D2	8	964.214	974.865	1290.42	390	10.8841
D2	8	958.311	983.129	1290.42	395	11.0645
D2	8	953.588	980.177	1278.03	400	10.9296
D2	8	935.289	986.08	1283.93	405	11.2857
D2	8	927.615	987.851	1283.93	410	11.577
D2	8	919.507	990.536	1273.95	415	10.9819
D2	8	913.867	989.065	1273.95	420	12.3129
D2	8	920.733	983.915	1273.95	425	12.7043
D2	8	923.185	977.785	1258.99	430	11.4457
D2	8	921.959	979.502	1258.99	435	12.3924
D2	8	917.545	974.598	1261.93	440	13.0043
D2	8	914.603	974.107	1256.78	445	13.4034
D2	8	908.473	970.184	1229.32	450	13.5849
D2	8	899.891	970.92	1218.78	455	14.531
D2	8	889.837	967.242	1216.08	460	15.1816
D2	8	890.083	967.977	1216.08	465	16.2838
D2	8	894.005	968.958	1216.01	470	16.2473

## Sheet: u_D21
LABEL	TRACK_ID	POSITION_X	POSITION_Y	POSITION_Z	POSITION_T	MEAN_INTENSITY_CH1
D21	8	882.2	965.77	1200.03	475	17.476
D21	8	879.024	961.122	1186.65	480	17.9141
D21	8	881.664	963.273	1183.37	485	18.0671
D21	8	878.233	958.614	1183.52	490	18.9013
D21	8	862.962	966.391	1179.72	495	18.1456
D21	8	855.608	962.223	1179.92	500	18.8586
D21	8	849.48	961.488	1180.04	505	19.0593
D21	8	837.501	950.487	1168.18	510	19.5318
D21	8	837.542	947.339	1156.46	515	20.9008
D21	8	837.565	942.949	1143.77	520	22.2188
D21	8	837.81	946.627	1131.76	525	22.6386
D21	8	830.7	950.55	1125.38	530	21.9265
D21	8	820.156	956.925	1101.84	535	23.1649
D21	8	820.892	954.473	1096.2	540	24.9245
D21	8	807.405	957.661	1096.2	545	25.1494
D21	8	822.608	957.906	1080.02	550	23.5247
D21	8	823.589	951.286	1067.27	555	23.7859
D21	8	825.55	943.194	1067.27	560	24.3947
D21	8	824.079	939.026	1067.27	565	25.1614
D21	8	825.305	940.987	1067.27	570	24.3165
D21	8	822.853	934.857	1067.27	575	25.2666
D21	8	823.344	924.313	1067.27	580	26.1838
D21	8	828.002	932.16	1057.46	585	26.8156
D21	8	830.7	921.371	1057.46	590	27.7868
D21	8	821.382	907.394	1057.46	595	29.8437
D21	8	812.555	908.866	1030.49	600	31.2457
D21	8	810.593	914.505	1030.49	605	29.3643
D21	8	810.103	917.448	1030.49	610	30.7486
D21	8	808.877	907.394	1018.72	615	30.9838
D21	8	800.295	899.548	1002.29	620	33.7429
D21	8	794.41	903.471	984.389	625	33.2464
D21	8	798.578	897.586	984.389	630	32.2435
D21	8	802.501	897.096	960.359	635	32.6211

## Sheet: u_D22
LABEL	TRACK_ID	POSITION_X	POSITION_Y	POSITION_Z	POSITION_T	MEAN_INTENSITY_CH1
D22	8	901.323	984.406	1199.7	475	15.5934
D22	8	899.601	980.594	1185.06	480	15.0666
D22	8	895.496	984.406	1185.13	485	15.2707
D22	8	891.098	974.435	1185.21	490	16.0758
D22	8	881.804	973.849	1173.64	495	16.2746
D22	8	878.184	963.879	1167.84	500	17.9244
D22	8	872.026	963.879	1167.95	505	17.7737
D22	8	852.508	949.216	1141.89	510	19.9543
D22	8	848.11	940.419	1141.97	515	21.8217
D22	8	857.083	939.539	1118.35	520	22.176
D22	8	853.564	939.539	1118.41	525	24.4231
D22	8	850.046	940.126	1118.47	530	24.4237
D22	8	846.323	943.352	1106.8	535	25.7692
D22	8	844.652	943.058	1095.1	540	24.8788
D22	8	844.308	946.284	1092.17	545	25.3866
D22	8	851.931	943.352	1092.04	550	24.812
D22	8	843.224	939.539	1080.46	555	24.5853
D22	8	842.051	932.501	1080.48	560	24.8015
D22	8	835.498	928.396	1074.73	565	26.631
D22	8	833.446	927.516	1074.77	570	26.3688
D22	8	831.24	926.93	1066.01	575	26.7146
D22	8	838.658	920.185	1054.15	580	27.8801
D22	8	845.108	928.983	1054.03	585	26.8744
D22	8	844.815	916.08	1054.04	590	28.1854
D22	8	837.574	907.576	1042.43	595	29.8087

## Sheet: u_Mother
LABEL	TRACK_ID	POSITION_X	POSITION_Y	POSITION_Z	POSITION_T	MEAN_INTENSITY_CH1	X	Y	Z
Mother	8	1335.51	737.566	1229.62	0	10.5523	258.774	309.603	360.731
Mother	8	1323.11	730.482	1229.62	5	9.68582	266.413	322.682	380.15
Mother	8	1313.67	728.121	1217.82	10	9.18845	285.02	314.866	366.938
Mother	8	1308.36	729.892	1217.82	15	9.3705	290.638	314.929	361.724
Mother	8	1303.63	730.482	1217.82	20	9.38036
Mother	8	1311.9	730.482	1217.23	25	9.31847
Mother	8	1308.95	728.711	1217.23	30	9.27018
Mother	8	1305.99	730.482	1217.23	35	9.01953
Mother	8	1308.95	729.892	1217.23	40	9.06485
Mother	8	1306.58	736.976	1217.23	45	9.26376
Mother	8	1298.91	738.156	1217.23	50	8.75509
Mother	8	1291.24	740.517	1217.23	55	8.73478
Mother	8	1286.51	735.795	1205.42	60	8.60735
Mother	8	1281.79	729.892	1205.42	65	8.67001
Mother	8	1275.89	723.989	1205.42	70	8.85339
Mother	8	1275.3	719.267	1205.42	75	8.64433
Mother	8	1269.99	721.038	1205.42	80	8.45635
Mother	8	1271.76	725.76	1205.42	85	8.50713
Mother	8	1271.76	725.17	1217.23	90	8.35728
Mother	8	1268.81	729.302	1217.23	95	8.59805
Mother	8	1264.67	725.17	1217.23	100	8.69885
Mother	8	1260.54	721.038	1217.23	105	8.34865
Mother	8	1267.04	722.809	1217.23	110	8.31061
Mother	8	1267.63	726.35	1229.03	115	8.36044
Mother	8	1274.12	740.517	1229.03	120	8.3635
Mother	8	1271.17	753.504	1259.14	125	8.44188
Mother	8	1268.22	757.046	1259.14	130	8.35996
Mother	8	1264.08	752.914	1259.14	135	8.45692
Mother	8	1262.31	757.046	1270.94	140	8.15214
Mother	8	1254.64	759.997	1270.94	145	8.07424
Mother	8	1253.46	761.178	1282.75	150	8.08986
Mother	8	1247.56	769.442	1300.46	155	8.05249
Mother	8	1244.6	768.852	1300.46	160	8.14946
Mother	8	1244.01	768.261	1312.26	165	8.46114
Mother	8	1237.52	772.393	1312.26	170	7.85704
Mother	8	1232.21	771.803	1329.97	175	8.10663
Mother	8	1225.12	781.838	1329.97	180	7.97038
Mother	8	1214.5	787.741	1341.78	185	8.06926
Mother	8	1200.92	787.741	1341.78	190	8.09427
Mother	8	1191.48	794.234	1353.58	195	8.54986
Mother	8	1187.35	816.665	1353.58	200	8.35507
Mother	8	1181.44	830.242	1353.58	205	9.26079
