# Supplementary material for: Early coordination of cell migration and cardiac fate determination during mammalian gastrulation
Source: EMBO J. 2025 May 13;44(12):3327–59. doi: 10.1038/s44318-025-00441-0 (PMC12170898; doi:10.1038/s44318-025-00441-0)
Supplement: Supplementary file 28 — EV and Appendix Figure Source Data [file 44318_2025_441_MOESM28_ESM.zip › Source Data for expanded views and appendix/Source Data Fig. EV4/EV 4G/EV Fig.4G.xlsm]

## Sheet: b_Mother
POSITION_X	POSITION_Y	POSITION_Z	POSITION_T
1120.61	1040.24	1292.96	215
1121.41	1042.65	1292.96	216
1120.21	1043.45	1292.96	217
1118.6	1044.26	1292.96	218
1114.58	1052.3	1292.96	219
1117.39	1050.69	1292.96	220
1108.95	1060.34	1296.98	225
1092.87	1066.36	1296.98	230
1085.64	1067.57	1296.98	231
1082.02	1067.17	1296.98	232
1083.23	1068.78	1296.98	233
1074.79	1069.58	1296.98	235
1072.78	1066.77	1296.98	240
1070.77	1063.95	1296.98	245
1071.97	1057.92	1296.98	250
1064.74	1050.29	1296.98	255
1061.52	1074.4	1296.98	260
1069.16	1074.81	1296.98	265
1059.51	1081.24	1296.98	270
1059.11	1070.79	1276.88	275
1051.47	1072.39	1276.88	280
1043.84	1070.79	1276.88	285
1028.16	1078.83	1260.8	290
1019.32	1085.26	1260.8	295
1012.48	1090.08	1260.8	300
992.79	1102.94	1260.8	305
984.349	1106.16	1244.73	310
978.32	1105.35	1244.73	311
973.898	1108.57	1244.73	312
953.801	1118.62	1244.73	313
939.331	1129.47	1244.73	314
941.341	1133.09	1244.73	315
943.35	1135.1	1244.73	316
943.35	1140.72	1244.73	320
944.958	1150.77	1244.73	325
964.252	1159.21	1244.73	330
982.339	1149.57	1244.73	335
996.005	1142.73	1244.73	340
1008.87	1146.35	1244.73	345
1015.3	1129.87	1244.73	350
1023.34	1143.94	1244.73	355
1049.06	1134.29	1244.73	360
1046.65	1139.52	1244.73	365

## Sheet: r_D1
POSITION_X	POSITION_Y	POSITION_Z	POSITION_T
1032.98	1147.56	1244.73	370
1027.36	1143.14	1256.79	375
1026.95	1141.93	1256.79	376
1032.18	1137.11	1272.86	377
1028.16	1137.91	1272.86	378
1029.77	1138.31	1272.86	379
1031.38	1138.72	1272.86	380
1029.37	1135.9	1272.86	381
1029.37	1137.91	1272.86	382
1028.96	1134.29	1272.86	383
1026.95	1137.91	1272.86	384
1024.95	1135.9	1272.86	385
1024.14	1124.65	1272.86	386
1025.75	1115.4	1272.86	387
1024.95	1109.37	1272.86	388
1024.54	1117.81	1272.86	389
1012.89	1117.01	1268.84	391
1014.49	1112.19	1268.84	392
1016.91	1110.58	1268.84	393
1015.3	1108.97	1268.84	394
1012.08	1106.16	1268.84	395
1012.48	1105.35	1268.84	396
1012.89	1104.55	1268.84	397
1014.09	1109.37	1268.84	398
997.613	1099.32	1264.82	399
1002.03	1102.54	1260.8	400
993.192	1098.12	1260.8	401
988.77	1092.09	1260.8	402
993.995	1092.09	1260.8	403
994.397	1090.88	1260.8	404
998.417	1090.48	1256.79	405
1000.02	1089.28	1256.79	406
996.809	1072.39	1256.79	407
994.397	1068.37	1256.79	408
987.162	1060.74	1256.79	409
980.731	1066.36	1256.79	410
979.525	1071.59	1256.79	411
980.329	1076.82	1256.79	412
981.535	1079.63	1256.79	413
985.555	1078.83	1256.79	414
989.574	1086.86	1256.79	415
1010.07	1098.12	1236.69	420
1011.28	1095.31	1236.69	425
1017.31	1109.37	1236.69	430
1025.75	1107.36	1236.69	435
1029.37	1100.93	1232.67	440
1028.96	1100.93	1232.67	441
1028.56	1100.93	1232.67	442
1028.16	1108.17	1232.67	443
1028.16	1110.58	1232.67	444
1037.41	1111.78	1232.67	446
1043.84	1115.8	1232.67	447
1050.27	1119.82	1232.67	448
1046.25	1124.25	1244.73	449
1041.83	1121.43	1244.73	450
1038.61	1118.22	1244.73	451
1038.21	1117.41	1244.73	452
1038.61	1117.41	1244.73	453
1039.01	1117.41	1244.73	454
1039.42	1117.41	1244.73	455
1039.82	1117.41	1244.73	456
1040.22	1117.41	1244.73	457
1041.42	1114.6	1244.73	458
1044.24	1126.25	1256.79	459
1043.84	1136.3	1256.79	460
1045.44	1132.69	1256.79	461
1046.65	1131.08	1256.79	462
1048.66	1136.3	1256.79	463
1047.05	1143.14	1260.8	464
1045.44	1149.97	1260.8	465
1048.26	1151.58	1260.8	466
1048.66	1156.8	1256.79	467
1049.87	1156.4	1256.79	468
1053.08	1162.03	1256.79	469
1056.3	1167.66	1256.79	470
1059.91	1172.08	1256.79	471
1061.92	1174.49	1256.79	472
1061.52	1173.28	1260.8	473
1059.91	1178.91	1260.8	475
1063.93	1175.29	1260.8	476
1073.98	1180.92	1260.8	480
1074.79	1178.11	1260.8	485
1071.57	1173.68	1260.8	490
1066.75	1169.26	1260.8	495
1065.54	1171.27	1268.84	500
1070.77	1167.25	1268.84	505
1068.76	1165.24	1268.84	506
1068.36	1160.42	1268.84	507
1063.93	1156	1268.84	508
1060.32	1147.96	1268.84	509
1056.7	1139.92	1268.84	510
1054.29	1137.91	1268.84	511
1055.09	1141.13	1268.84	512
1054.69	1139.92	1268.84	513
1054.69	1138.31	1268.84	514
1054.69	1136.71	1268.84	515
1060.72	1136.71	1268.84	520
1060.34	1141.11	1268.84	525
1048.75	1144.71	1268.84	530
1029.37	1147.96	1268.84	531
1012.48	1151.18	1268.84	532
1007.26	1147.56	1268.84	533
1006.46	1147.56	1268.84	534
1009.27	1145.55	1268.84	535
1004.04	1143.54	1248.75	536
1006.86	1142.33	1248.75	540
1002.03	1140.72	1248.75	545
997.613	1141.93	1248.75	550
1001.63	1140.72	1248.75	555
1003.64	1145.55	1248.75	560
1005.65	1150.37	1248.75	565
1004.04	1158.41	1264.82	570
996.005	1157.61	1253.17	571
990.378	1151.18	1253.17	572
985.555	1155.6	1253.17	573
985.153	1157.2	1253.17	574
949.38	1157.61	1253.17	575
938.125	1161.22	1253.17	576
930.89	1174.89	1253.17	577
924.459	1183.33	1253.17	578
922.449	1178.11	1253.17	579
914.41	1181.32	1253.17	580
907.175	1186.14	1253.17	581
908.381	1183.73	1253.17	582
906.773	1190.16	1253.17	583
904.362	1199.01	1253.17	584
903.558	1197.4	1253.17	585
906.773	1206.24	1253.17	586
913.606	1210.26	1253.17	587
920.44	1214.28	1253.17	588
921.243	1220.31	1253.17	589
921.645	1226.34	1253.17	590
920.038	1234.38	1273.26	595
913.204	1244.02	1273.26	600
907.577	1252.87	1273.26	605
911.195	1274.97	1285.32	610
922.449	1271.36	1269.25	615
930.086	1272.16	1269.25	620
936.115	1284.62	1281.3	625
931.292	1284.62	1281.3	630
942.145	1308.74	1281.3	635
939.331	1312.36	1281.3	640
944.958	1317.98	1253.17	645
940.537	1337.28	1253.17	650
937.321	1338.88	1253.17	651
938.125	1334.46	1253.17	652
942.145	1342.1	1253.17	653

## Sheet: r_D11
POSITION_X	POSITION_Y	POSITION_Z	POSITION_T
926.067	1354.16	1261.21	654
925.665	1351.75	1261.21	655
925.263	1351.34	1261.21	656
924.861	1350.94	1261.21	657
919.234	1353.35	1261.21	658
928.88	1348.13	1265.23	660
929.684	1359.38	1265.23	665
940.537	1362.6	1257.19	670
935.311	1376.26	1257.19	675

## Sheet: r_D12
POSITION_X	POSITION_Y	POSITION_Z	POSITION_T
967.869	1332.45	1253.17	654
967.869	1332.45	1273.26	655
967.869	1332.45	1273.26	656
965.457	1328.03	1273.26	657
963.85	1326.83	1273.26	658
966.261	1325.22	1273.26	659
967.467	1324.01	1273.26	660
957.82	1332.45	1277.28	665
969.477	1342.9	1285.32	670
962.644	1350.94	1265.23	675
957.82	1375.06	1265.23	680
950.987	1397.57	1265.23	685

## Sheet: y_D2
POSITION_X	POSITION_Y	POSITION_Z	POSITION_T
1066.75	1159.21	1244.73	369
1070.77	1161.63	1244.73	370
1070.36	1149.17	1268.84	375
1067.15	1140.72	1284.92	380
1092.47	1147.96	1269.25	385
1101.31	1131.88	1269.25	390
1106.14	1141.93	1269.25	395
1107.75	1149.97	1269.25	400
1119.4	1148.36	1269.25	405
1119	1155.19	1269.25	410
1126.64	1162.83	1273.26	411
1135.88	1178.51	1273.26	412
1148.74	1188.15	1273.26	413
1168.84	1197	1273.26	414
1181.3	1207.85	1273.26	415
1187.33	1209.86	1273.26	416
1187.73	1221.11	1273.26	417
1189.74	1213.07	1273.26	418
1191.35	1212.67	1273.26	419
1192.96	1213.07	1273.26	420
1194.57	1213.48	1273.26	421
1202.6	1231.16	1273.26	425
1225.52	1229.96	1257.19	430
1249.23	1231.97	1257.19	435
1264.5	1228.75	1257.19	440
1264.1	1225.54	1257.19	441
1261.29	1227.54	1257.19	442
1261.69	1230.36	1257.19	443
1268.12	1226.34	1257.19	444
1262.09	1229.96	1257.19	446
1257.27	1232.77	1257.19	447
1252.45	1235.18	1257.19	448
1258.07	1232.77	1249.15	449
1262.9	1235.18	1249.15	450
1267.72	1237.59	1253.17	455
1268.12	1241.21	1253.17	460
1260.48	1242.01	1253.17	465
1249.23	1248.04	1241.11	470
1249.23	1248.45	1253.17	475
1265.31	1250.05	1253.17	480
1277.77	1254.07	1237.09	485
1272.54	1255.28	1237.09	490
1282.99	1253.27	1237.09	495
1282.99	1257.69	1237.09	500
1296.66	1258.49	1237.09	505
1313.14	1263.72	1237.09	510
1321.58	1270.55	1237.09	515
1326.81	1277.39	1237.09	520
1336.05	1285.83	1237.09	525
1338.86	1286.23	1237.09	530
1341.68	1286.63	1237.09	535
1344.49	1295.88	1229.05	540
1350.12	1301.5	1229.05	545
1367	1309.54	1229.05	550
1367.4	1318.79	1229.05	555
1376.25	1333.26	1229.05	560
1375.84	1334.46	1200.91	565
1375.44	1348.93	1200.91	570
1373.43	1354.56	1200.91	575
1372.23	1367.02	1196.49	580
1369.01	1374.66	1180.42	585
1372.63	1381.09	1180.42	590

## Sheet: y_D21
POSITION_X	POSITION_Y	POSITION_Z	POSITION_T
1375.44	1366.62	1200.51	591
1379.06	1365.41	1200.51	592
1371.42	1367.02	1196.49	593
1367	1370.24	1196.49	595
1361.37	1376.26	1196.49	600
1356.55	1381.49	1204.53	605
1353.74	1384.3	1196.49	610
1346.9	1395.96	1196.49	615
1336.85	1395.96	1212.57	620
1328.82	1409.22	1212.57	625
1317.16	1412.44	1212.57	630
1324.39	1414.45	1212.57	635
1333.24	1410.83	1204.53	640
1328.82	1413.24	1200.51	641
1326	1414.45	1200.51	642
1319.17	1409.22	1200.51	643
1323.19	1409.22	1200.51	644
1323.99	1412.04	1200.51	645
1317.16	1414.85	1196.49	646
1311.53	1421.68	1196.49	650
1311.93	1431.33	1196.49	655
1309.12	1429.72	1188.45	660
1306.71	1434.14	1188.45	661
1303.49	1435.75	1188.45	662
1301.89	1437.36	1188.45	663
1293.44	1440.58	1180.42	665
1291.43	1443.79	1180.42	666
1297.06	1443.39	1180.42	667
1300.68	1442.99	1180.42	668
1301.89	1442.99	1180.42	669
1303.09	1442.99	1180.42	670
1304.3	1442.99	1180.42	671
1301.48	1445.8	1180.42	672
1298.27	1451.43	1180.42	673
1293.04	1454.64	1180.42	674
1285	1455.85	1164.34	675
1283.8	1459.47	1164.34	676
1282.99	1462.28	1164.34	677
1281.39	1453.84	1180.42	678
1275.36	1459.87	1172.38	679
1275.76	1456.65	1184.43	680
1274.15	1462.68	1168.36	681
1273.35	1461.48	1168.36	682
1271.34	1464.69	1168.36	683
1269.33	1465.9	1168.36	684
1267.32	1466.7	1168.36	685
1266.51	1477.15	1168.36	686
1267.32	1481.17	1168.36	687
1268.12	1479.56	1168.36	688
1268.93	1477.96	1168.36	689
1270.94	1470.72	1168.36	690
1271.74	1467.91	1168.36	691
1268.93	1465.5	1168.36	692
1266.51	1466.3	1168.36	693
1268.12	1466.3	1168.36	694
1267.72	1469.11	1168.36	695
1267.32	1464.69	1168.36	696
1264.5	1469.52	1168.36	697
1263.3	1469.11	1168.36	698
1262.09	1468.71	1168.36	699
1260.89	1466.3	1168.36	700
1260.48	1464.29	1168.36	701

## Sheet: y_D22
POSITION_X	POSITION_Y	POSITION_Z	POSITION_T	X	Y	Z
1376.01	1399.15	1177.49	591	321.206	469.056	437.639
1379.46	1399.92	1177.49	592	335.851	462.361	441.823
1379.46	1399.15	1166	593	455.241	496.672	415.183
1373.71	1402.21	1173.66	595	464.723	510.877	403.275
1372.95	1402.6	1173.66	596
1364.91	1407.19	1173.66	597
1367.59	1408.34	1173.66	598
1361.85	1411.02	1173.66	599
1359.55	1415.99	1173.66	600
1358.78	1417.14	1173.66	601
1361.08	1416.76	1177.49	602
1361.08	1422.5	1177.49	605
1348.45	1428.63	1177.49	610
1358.02	1435.52	1177.49	615
1356.1	1442.79	1177.49	620
1351.13	1443.17	1177.49	625
1344.62	1452.74	1188.97	630
1340.03	1460.78	1188.97	635
1340.41	1471.12	1192.8	640
1336.58	1464.99	1162.18	645
1340.41	1467.29	1162.18	646
1337.73	1467.67	1162.18	647
1336.96	1469.59	1162.18	648
1336.2	1471.5	1162.18	649
1339.26	1472.27	1162.18	650
1334.67	1473.03	1162.18	651
