# Supplementary material for: Early coordination of cell migration and cardiac fate determination during mammalian gastrulation
Source: EMBO J. 2025 May 13;44(12):3327–59. doi: 10.1038/s44318-025-00441-0 (PMC12170898; doi:10.1038/s44318-025-00441-0)
Supplement: Supplementary file 28 — EV and Appendix Figure Source Data [file 44318_2025_441_MOESM28_ESM.zip › Source Data for expanded views and appendix/Source Data Fig. EV4/EV 4G/EV Fig.4G''.xlsx]

## Sheet: Sheet1
LABEL	ID	TRACK_ID	POSITION_X	POSITION_Y	POSITION_Z	POSITION_T	FRAME	RADIUS	SOURCE_ID	MEAN_INTENSITY_CH1	MEDIAN_INTENSITY_CH1	MIN_INTENSITY_CH1	MAX_INTENSITY_CH1	TOTAL_INTENSITY_CH1	STD_INTENSITY_CH1	MEAN_INTENSITY_CH2	MEDIAN_INTENSITY_CH2	MIN_INTENSITY_CH2	MAX_INTENSITY_CH2	TOTAL_INTENSITY_CH2	STD_INTENSITY_CH2	CONTRAST_CH1	SNR_CH1	CONTRAST_CH2	SNR_CH2
Mother	153063	2750	1120.61	1040.24	1292.96	215	215	9.09091	0	135.857	135	113	168	124037	8.10973	260.967	265	173	338	238263	26.5326	0.0119656	0.396162	0.0929504	1.67297
Mother	153068	2750	1121.41	1042.65	1292.96	216	216	9.09091	0	136.143	136	107	167	124299	8.55274	264.344	265	191	349	241346	24.9379	0.0143615	0.450743	0.0890942	1.73429
Mother	153073	2750	1120.21	1043.45	1292.96	217	217	9.09091	0	137.483	137	118	169	125522	7.8153	269.957	272	193	334	246471	24.9431	0.019924	0.687295	0.0978722	1.92966
Mother	153078	2750	1118.6	1044.26	1292.96	218	218	9.09091	0	139.618	139	115	169	127471	7.75117	269.266	268	189	346	245840	24.7749	0.0239864	0.843867	0.0917079	1.826
Mother	153083	2750	1114.58	1052.3	1292.96	219	219	9.09091	0	135.094	135	112	173	123341	8.55144	272.932	273	191	359	249187	34.139	0.0122335	0.381854	0.0859198	1.26511
Mother	153088	2750	1117.39	1050.69	1292.96	220	220	9.09091	0	137.819	137	113	174	125829	8.35947	270.171	272	185	349	246666	32.7831	0.0192023	0.621231	0.076686	1.17394
Mother	153093	2750	1108.95	1060.34	1296.98	225	225	9.09091	0	133.598	133	115	163	121975	7.38519	258.134	258	200	324	235676	18.3937	0.00900163	0.322773	0.0706121	1.8512
Mother	153098	2750	1092.87	1066.36	1296.98	230	230	9.09091	0	138.096	138	117	162	126082	7.22914	310.428	309	245	400	283421	27.507	0.0204409	0.765312	0.10526	2.14955
Mother	153103	2750	1085.64	1067.57	1296.98	231	231	9.09091	0	134.704	134	114	173	122985	7.85422	309.786	308	227	410	282835	30.5083	0.00910585	0.309522	0.10492	1.92842
Mother	153108	2750	1082.02	1067.17	1296.98	232	232	9.09091	0	135.24	135	111	157	123474	6.8315	315.421	318	234	400	287979	31.4893	0.0103226	0.404528	0.0949523	1.73727
Mother	153113	2750	1083.23	1068.78	1296.98	233	233	9.09091	0	136.03	136	118	161	124195	6.96264	318.551	319	248	377	290837	23.2389	0.0169235	0.650266	0.0988895	2.46712
Mother	153118	2750	1074.79	1069.58	1296.98	235	235	9.09091	0	136.034	136	116	169	124199	7.668	323.709	324	253	393	295546	23.7744	0.0166597	0.581414	0.101198	2.50254
Mother	153123	2750	1072.78	1066.77	1296.98	240	240	9.09091	0	131.596	131	109	158	120147	7.35785	305.737	308	228	382	279138	27.5202	0.00863327	0.30617	0.082041	1.68467
Mother	153128	2750	1070.77	1063.95	1296.98	245	245	9.09091	0	131.325	131	112	161	119900	7.04733	338.053	340	258	399	308642	22.0537	0.00659157	0.244056	0.0828211	2.34485
Mother	153133	2750	1071.97	1057.92	1296.98	250	250	9.09091	0	130.507	130	112	156	119153	7.24888	346.103	349	226	460	315992	44.0417	0.0119923	0.426694	0.0997401	1.42545
Mother	153138	2750	1064.74	1050.29	1296.98	255	255	9.09091	0	126.993	127	108	155	115945	6.61006	333.13	345	213	417	304148	44.1224	0.0035203	0.13479	0.0757236	1.06296
Mother	153143	2750	1061.52	1074.4	1296.98	260	260	9.09091	0	126.413	126	104	156	115415	8.11062	355.281	359	227	473	324372	45.216	0.00826608	0.255559	0.0895877	1.2921
Mother	153148	2750	1069.16	1074.81	1296.98	265	265	9.09091	0	128.507	128	103	153	117327	7.73351	337.235	337	234	451	307896	41.6123	5.29E-04	0.0175747	0.0567335	0.870192
Mother	153153	2750	1059.51	1081.24	1296.98	270	270	9.09091	0	127.784	127	109	153	116667	6.76764	343.237	338	237	478	313375	49.1061	6.20E-04	0.0233959	0.0532675	0.706987
Mother	153158	2750	1059.11	1070.79	1276.88	275	275	9.09091	0	131.027	131	109	155	119628	6.69923	367.587	366	260	480	335607	35.433	0.00413255	0.160988	0.0609581	1.19211
Mother	153163	2750	1051.47	1072.39	1276.88	280	280	9.09091	0	129.368	129	99	173	118113	8.85608	404.805	402	271	616	369587	67.4611	0.0083255	0.241226	0.0919286	1.01037
Mother	153168	2750	1043.84	1070.79	1276.88	285	285	9.09091	0	126.461	126	101	174	115459	8.3333	351.147	347	235	518	320597	53.2086	-0.00181315	-0.0551304	0.0189874	0.245943
Mother	153173	2750	1028.16	1078.83	1260.8	290	290	9.09091	0	134.284	134	96	167	122601	7.8133	407.2	395	311	622	371774	50.4583	0.0127248	0.431895	0.0390467	0.606534
Mother	153178	2750	1019.32	1085.26	1260.8	295	295	9.09091	0	138.255	138	110	171	126227	9.10535	558.176	546	353	783	509615	93.9117	0.0230577	0.684432	0.126678	1.33655
Mother	153183	2750	1012.48	1090.08	1260.8	300	300	9.09091	0	144.278	143	114	184	131726	10.2796	664.84	674	433	877	606999	78.0144	0.0293652	0.800787	0.152016	2.24907
Mother	153188	2750	992.79	1102.94	1260.8	305	305	9.09091	0	144.074	144	102	173	131540	10.0948	736.445	748	461	914	672374	78.2901	0.034145	0.942466	0.147692	2.42101
Mother	153193	2750	984.349	1106.16	1244.73	310	310	9.09091	0	145.18	144	122	191	132549	9.8402	628.364	639	421	872	573696	83.9904	0.0225439	0.650546	0.112653	1.51494
Mother	153198	2750	978.32	1105.35	1244.73	311	311	9.09091	0	140.905	140	117	166	128646	7.89436	543.514	539	393	742	496228	64.624	0.0210436	0.735722	0.0945637	1.45321
Mother	153203	2750	973.898	1108.57	1244.73	312	312	9.09091	0	135.953	136	115	170	124125	7.88215	507.697	508	392	616	463527	40.4938	0.0163431	0.554712	0.0835578	1.93366
Mother	153208	2750	953.801	1118.62	1244.73	313	313	9.09091	0	138.512	138	108	173	126461	10.1432	533.898	537	308	824	487449	106.968	0.018027	0.483623	0.072027	0.670691
Mother	153213	2750	939.331	1129.47	1244.73	314	314	9.09091	0	138.551	138	110	168	126497	7.76222	613.969	614	429	801	560554	68.8798	0.0229853	0.80211	0.0874529	1.43367
Mother	153218	2750	941.341	1133.09	1244.73	315	315	9.09091	0	138.412	138	114	169	126370	8.32687	645.789	646	507	795	589605	55.3926	0.0167245	0.546852	0.0804989	1.73714
Mother	153223	2750	943.35	1135.1	1244.73	316	316	9.09091	0	138.642	138	113	174	126580	8.85692	693.643	696	530	866	633296	66.0577	0.0125918	0.38931	0.078243	1.52395
Mother	153228	2750	943.35	1140.72	1244.73	320	320	9.09091	0	145.194	145	117	182	132562	9.87258	788.625	798	527	1063	720015	109.072	0.0263151	0.754175	0.0855637	1.13978
Mother	153233	2750	944.958	1150.77	1244.73	325	325	9.09091	0	138.126	138	111	171	126109	8.64407	751.398	765	487	1002	686026	109.917	0.0111931	0.353755	0.0770373	0.977928
Mother	153238	2750	964.252	1159.21	1244.73	330	330	9.09091	0	136.837	136	102	191	124932	10.4707	757.265	768	394	1189	691383	171.806	0.0212324	0.543417	0.0977467	0.784945
Mother	153243	2750	982.339	1149.57	1244.73	335	335	9.09091	0	149.726	150	120	178	136700	9.68005	1093.77	1110	662	1438	998610	159.558	0.034786	1.03993	0.169329	1.98533
Mother	153248	2750	996.005	1142.73	1244.73	340	340	9.09091	0	144.935	145	108	186	132326	11.2328	809.699	806	419	1274	739255	163.264	0.0367085	0.913745	0.141892	1.23252
Mother	153253	2750	1008.87	1146.35	1244.73	345	345	9.09091	0	141.662	141	118	179	129337	8.78124	702.107	738	406	878	641024	110.097	0.0185102	0.58637	0.103643	1.19776
Mother	153258	2750	1015.3	1129.87	1244.73	350	350	9.09091	0	136.643	136	107	176	124755	8.03553	535.008	530	408	696	488462	49.094	0.00703701	0.237654	0.0456842	0.952197
Mother	153263	2750	1023.34	1143.94	1244.73	355	355	9.09091	0	137.85	138	103	175	125857	9.36752	615.84	639	300	1003	562262	149.746	0.00683985	0.199939	0.0676859	0.521431
Mother	153268	2750	1049.06	1134.29	1244.73	360	360	9.09091	0	147.643	147	118	200	134798	10.4722	829.991	874	468	1156	757782	162.709	0.00996802	0.278296	0.0909232	0.850301
Mother	153273	2750	1046.65	1139.52	1244.73	365	365	9.09091	0	149.064	148	126	183	136095	10.1848	1055.35	1088	433	1601	963536	287.083	0.0092084	0.267086	0.0849214	0.575491
D2	154183	2750	1066.75	1159.21	1244.73	369	369	8.26446	0	155.53	155	132	184	74499	9.26993	1021.19	1040	659	1332	489148	149.687	0.0276122	0.901656	0.136452	1.63824
D2	154188	2750	1070.77	1161.63	1244.73	370	370	8.26446	0	157.138	157	133	185	75269	9.27101	1033.18	1062	711	1304	494891	144.631	0.0340118	1.11503	0.12538	1.59174
D1	153278	2750	1032.98	1147.56	1244.73	370	370	9.09091	0	147.597	146	113	195	134756	13.4197	1017.22	1043	408	1649	928721	330.482	0.0161546	0.349704	0.101012	0.564777
D2	154193	2750	1070.36	1149.17	1268.84	375	375	8.26446	0	140.91	141	117	182	67496	8.95306	922.132	924	742	1077	441701	56.9438	0.0168448	0.52145	0.144539	4.09006
D1	153283	2750	1027.36	1143.14	1256.79	375	375	10	0	144.266	144	118	174	167493	8.65203	980.662	1009	600	1292	1138549	166.221	0.026207	0.851646	0.142299	1.46989
D1	153294	2750	1026.95	1141.93	1256.79	376	376	10	0	147.413	147	121	187	171146	8.72123	972.378	997	577	1268	1128931	160.386	0.026258	0.864952	0.146635	1.55064
D1	153299	2750	1032.18	1137.11	1272.86	377	377	8.26446	0	141.027	141	115	173	67552	7.7209	1085.66	1094	851	1346	520031	102.123	0.0107929	0.390069	0.179328	3.23305
D1	153314	2750	1028.16	1137.91	1272.86	378	378	8.26446	0	146.875	146	124	179	70353	8.92489	1037.84	1046	823	1249	497125	96.6183	0.0263931	0.846351	0.171385	3.14321
D1	153319	2750	1029.77	1138.31	1272.86	379	379	8.26446	0	145.077	144	124	171	69492	8.79831	1033.99	1036	711	1344	495282	141.683	0.0208983	0.675085	0.149488	1.89815
D2	154198	2750	1067.15	1140.72	1284.92	380	380	8.26446	0	136.303	136	114	167	65289	8.08158	760.261	767	442	1004	364165	109.212	0.0055801	0.187182	0.0779588	1.00689
D1	153324	2750	1031.38	1138.72	1272.86	380	380	8.26446	0	145.211	145	125	178	69556	8.58159	995	1014	661	1346	476605	158.625	0.0202897	0.672996	0.120773	1.35186
D1	153329	2750	1029.37	1135.9	1272.86	381	381	8.26446	0	146.063	146	122	175	69964	8.72093	1128.63	1150	765	1428	540614	157.885	0.0138261	0.456818	0.116269	1.48913
D1	153334	2750	1029.37	1137.91	1272.86	382	382	8.26446	0	145.91	145	123	180	69891	9.67388	1016.3	1041	699	1328	486806	147.283	0.0148475	0.441333	0.106202	1.32494
D1	153339	2750	1028.96	1134.29	1272.86	383	383	8.26446	0	147.24	147	119	179	70528	9.27378	974.887	986	727	1192	466971	99.8358	0.0121227	0.380334	0.0956231	1.70451
D1	153344	2750	1026.95	1137.91	1272.86	384	384	8.26446	0	142.526	142	120	180	68270	8.70308	889.929	881	663	1192	426276	123.037	0.0114223	0.36989	0.0930455	1.23143
D2	154203	2750	1092.47	1147.96	1269.25	385	385	8.26446	0	136.399	136	111	164	65335	8.19823	573.015	587	323	717	274474	72.0137	0.00729095	0.240852	0.140645	1.96225
D1	153349	2750	1024.95	1135.9	1272.86	385	385	8.26446	0	143.04	143	120	177	68516	8.64457	902.232	911	626	1161	432169	107.814	0.0090382	0.296427	0.0960084	1.46612
D1	153354	2750	1024.14	1124.65	1272.86	386	386	8.26446	0	152.29	152	122	184	72947	11.0297	906.232	922	590	1206	434085	138.416	0.01572	0.427382	0.0910214	1.09243
D1	153359	2750	1025.75	1115.4	1272.86	387	387	8.26446	0	153.432	153	131	187	73494	9.80794	950.109	956	689	1204	455102	116.351	0.00722694	0.224489	0.11718	1.71302
D1	153364	2750	1024.95	1109.37	1272.86	388	388	8.26446	0	156.242	156	134	189	74840	8.6484	971.056	965	708	1207	465136	111.456	0.0159944	0.568811	0.0836745	1.34545
D1	153369	2750	1024.54	1117.81	1272.86	389	389	8.26446	0	147.432	147	123	181	70620	10.1048	943.388	951	480	1306	451883	177.009	-0.000956	-0.0279347	0.0888845	0.870101
D2	154208	2750	1101.31	1131.88	1269.25	390	390	8.26446	0	147.127	147	120	175	70474	8.8961	771.438	781	444	1002	369519	105.058	0.0237243	0.766538	0.149213	1.90681
D1	153407	2750	1012.89	1117.01	1268.84	391	391	8.26446	0	145.687	146	116	183	69784	9.42877	628.361	634	420	774	300985	70.29	0.00662523	0.203389	0.0849223	1.39949
D1	153412	2750	1014.49	1112.19	1268.84	392	392	8.26446	0	148.933	148	125	184	71339	8.57625	678.073	681	541	830	324797	55.6678	0.0111489	0.38295	0.0882687	1.97594
D1	153417	2750	1016.91	1110.58	1268.84	393	393	8.26446	0	148.825	149	124	182	71287	8.74574	811.418	811	682	960	388669	52.7633	0.00701397	0.237048	0.10819	3.00272
D1	153422	2750	1015.3	1108.97	1268.84	394	394	8.26446	0	146.587	146	120	182	70215	9.91872	752.956	751	602	931	360666	59.602	0.00220333	0.064982	0.0945818	2.18322
D2	154213	2750	1106.14	1141.93	1269.25	395	395	8.26446	0	143.309	143	122	172	68645	7.8461	774.159	792	453	944	370822	92.694	0.0157665	0.567011	0.189591	2.66212
D1	153427	2750	1012.08	1106.16	1268.84	395	395	8.26446	0	147.096	147	126	179	70459	8.83479	913.743	914	701	1120	437683	74.2982	0.0033624	0.11159	0.108137	2.40024
D1	153432	2750	1012.48	1105.35	1268.84	396	396	8.26446	0	151.743	152	130	186	72685	8.87093	939.921	941	775	1103	450222	52.81	0.0131706	0.444726	0.121197	3.84781
D1	153437	2750	1012.89	1104.55	1268.84	397	397	8.26446	0	153.67	153	128	178	73608	8.18329	998.639	1002	794	1143	478348	57.8329	0.0200219	0.737204	0.166122	4.91979
D1	153442	2750	1014.09	1109.37	1268.84	398	398	8.26446	0	155.537	156	132	190	74502	8.93059	864.319	877	595	1100	414009	96.4979	0.0249766	0.848791	0.151191	2.35269
D1	153452	2750	997.613	1099.32	1264.82	399	399	8.26446	0	145.505	145	123	177	69697	8.00911	720.618	716	553	917	345176	64.5774	0.00796601	0.287157	0.125464	2.48796
D2	154218	2750	1107.75	1149.97	1269.25	400	400	8.26446	0	148.9	149	122	177	71323	8.87137	715.898	721	556	831	342915	48.0919	0.0112347	0.372944	0.0568884	1.60252
D1	153447	2750	1002.03	1102.54	1260.8	400	400	8.26446	0	151.699	151	124	179	72664	7.97364	716.065	724	528	881	342995	66.531	0.0169264	0.633332	0.121242	2.32763
D1	153458	2750	993.192	1098.12	1260.8	401	401	8.26446	0	149	149	124	173	71371	7.44773	659.591	668	468	786	315944	54.1608	0.0143164	0.564747	0.118519	2.58085
D1	153463	2750	988.77	1092.09	1260.8	402	402	8.26446	0	146.568	147	123	169	70206	8.08086	645.931	649	543	743	309401	35.4373	0.0110689	0.397132	0.12647	4.09284
D1	153468	2750	993.995	1092.09	1260.8	403	403	8.26446	0	146.48	146	118	170	70164	7.54284	631.484	639	478	739	302481	47.5364	0.0106944	0.410971	0.120727	2.86201
D1	153473	2750	994.397	1090.88	1260.8	404	404	8.26446	0	148.81	149	120	183	71280	8.59134	640.259	641	454	851	306684	62.7156	0.0104137	0.357032	0.137465	2.46754
D2	154223	2750	1119.4	1148.36	1269.25	405	405	8.26446	0	155.685	156	129	194	74573	11.0258	807.353	814	626	992	386722	68.0562	0.00341794	0.0961944	0.0633645	1.4138
D1	153478	2750	998.417	1090.48	1256.79	405	405	8.26446	0	150.614	150	127	181	72144	8.78087	777.086	781	555	983	372224	82.8737	0.0144649	0.489141	0.209137	3.24367
D1	153483	2750	1000.02	1089.28	1256.79	406	406	8.26446	0	149.075	149	120	174	71407	8.63452	580.562	584	396	774	278089	75.1061	0.0157422	0.535153	0.157737	2.10633
D1	153488	2750	996.809	1072.39	1256.79	407	407	8.26446	0	154.123	154	130	185	73825	9.57111	612.344	613	461	786	293313	66.7497	0.0164011	0.51969	0.16003	2.5311
D1	153493	2750	994.397	1068.37	1256.79	408	408	8.26446	0	152.086	152	123	186	72849	10.0638	603.789	614	415	751	289215	60.3744	0.0147771	0.440125	0.11772	2.1066
D1	153498	2750	987.162	1060.74	1256.79	409	409	8.26446	0	151.716	151	115	195	72672	10.8508	809.432	809	636	956	387718	71.6915	0.00834511	0.231432	0.150641	2.95629
D2	154228	2750	1119	1155.19	1269.25	410	410	8.26446	0	160.106	160	129	193	76691	10.3634	664.363	669	497	787	318230	44.7559	0.00180297	0.0556085	0.0795952	2.18882
D1	153503	2750	980.731	1066.36	1256.79	410	410	8.26446	0	149.071	149	117	184	71405	9.36672	765.814	765	588	977	366825	72.9754	0.0114664	0.360837	0.101372	1.9318
D2	154233	2750	1126.64	1162.83	1273.26	411	411	8.26446	0	150.992	151	126	183	72325	9.0188	648.589	645	529	803	310674	55.7383	8.81E-04	0.029487	0.110002	2.30634
D1	153508	2750	979.525	1071.59	1256.79	411	411	8.26446	0	146.762	147	102	176	70299	9.06611	659.029	662	466	846	315675	76.6066	-0.000359	-0.0116382	0.094651	1.48771
D2	154238	2750	1135.88	1178.51	1273.26	412	412	8.26446	0	145.18	145	119	169	69541	8.39313	614.837	604	469	799	294507	72.5729	0.00828075	0.284118	0.132649	1.98438
D1	153513	2750	980.329	1076.82	1256.79	412	412	8.26446	0	146.812	147	117	175	70323	8.65749	674.317	673	532	858	322998	65.5394	-0.000754	-0.0255851	0.101479	1.8958
D2	154243	2750	1148.74	1188.15	1273.26	413	413	8.26446	0	148.336	148	124	173	71053	8.28707	680.564	687	506	865	325990	69.8172	0.0125892	0.445082	0.150451	2.54954
D1	153518	2750	981.535	1079.63	1256.79	413	413	8.26446	0	150.434	150	125	179	72058	8.01694	672.931	676	504	838	322334	74.585	0.00544145	0.203108	0.106108	1.731
D2	154248	2750	1168.84	1197	1273.26	414	414	8.26446	0	149.165	149	121	185	71450	8.58626	649.927	658	364	804	311315	79.0823	0.0121806	0.418122	0.154521	2.19989
D1	153523	2750	985.555	1078.83	1256.79	414	414	8.26446	0	152.134	152	128	182	72872	8.24411	723.422	722	571	877	346519	59.3646	0.00410941	0.151046	0.104392	2.30376
D2	154253	2750	1181.3	1207.85	1273.26	415	415	8.26446	0	150.388	150	113	187	72036	9.52576	658.925	637	421	934	315625	110.824	0.00915488	0.286444	0.120427	1.27812
D1	153528	2750	989.574	1086.86	1256.79	415	415	8.26446	0	150.877	150	128	175	72270	7.89387	650.219	657	471	799	311455	70.0651	0.00807556	0.306226	0.0831881	1.42543
D2	154258	2750	1187.33	1209.86	1273.26	416	416	8.26446	0	152.445	152	125	183	73021	8.65763	566.004	567	453	753	271116	57.8029	0.0130754	0.454525	0.0547555	1.01666
D2	154263	2750	1187.73	1221.11	1273.26	417	417	8.26446	0	149.017	149	120	182	71379	9.85309	691.691	680	411	958	331320	120.287	0.0067886	0.203955	0.0599037	0.649996
D2	154268	2750	1189.74	1213.07	1273.26	418	418	8.26446	0	154.177	154	132	179	73851	7.97327	805.555	825	564	1058	385861	113.561	0.00776744	0.298079	0.0758007	0.999628
D2	154273	2750	1191.35	1212.67	1273.26	419	419	8.26446	0	157.95	158	127	183	75658	7.96157	781.704	771	584	1050	374436	95.9534	0.0111994	0.439451	0.0875906	1.31221
D2	154278	2750	1192.96	1213.07	1273.26	420	420	8.26446	0	156.336	157	135	195	74885	8.54485	800.125	815	609	1001	383260	82.3601	-0.00105345	-0.0385884	0.100822	1.77955
D1	153533	2750	1010.07	1098.12	1236.69	420	420	8.26446	0	153.687	154	128	184	73616	8.00771	613.167	615	502	753	293707	39.0905	0.00710164	0.270672	0.0803454	2.33311
D2	154283	2750	1194.57	1213.48	1273.26	421	421	8.26446	0	156.975	156	131	196	75191	10.3078	802.253	812	613	966	384279	71.0391	0.00719382	0.217541	0.099064	2.03581
D2	154288	2750	1202.6	1231.16	1273.26	425	425	8.26446	0	159.211	159	126	214	76262	11.9227	1029.5	1033	748	1309	493132	121.012	0.00230786	0.0614948	0.171129	2.48626
D1	153538	2750	1011.28	1095.31	1236.69	425	425	8.26446	0	155.823	155	133	196	74639	8.99511	636.509	632	486	766	304888	54.7098	0.00519721	0.179132	0.0902472	1.9261
D2	154293	2750	1225.52	1229.96	1257.19	430	430	8.26446	0	222.772	221	167	280	106708	20.275	1542	1581	1119	1886	738616	176.977	0.0222368	0.478026	0.134997	2.07265
D1	153543	2750	1017.31	1109.37	1236.69	430	430	8.26446	0	158.357	158	131	192	75853	10.2724	626.209	623	478	812	299954	67.4482	0.0029072	0.0893735	0.111692	1.8656
D2	154298	2750	1249.23	1231.97	1257.19	435	435	8.26446	0	203.524	203	166	255	97488	16.4645	1269.87	1274	901	1506	608266	115.479	0.0093879	0.229937	0.153354	2.92427
D1	153548	2750	1025.75	1107.36	1236.69	435	435	8.26446	0	166.547	166	137	209	79776	10.0666	455.856	455	377	542	218355	26.023	-0.0056063	-0.186553	0.0402831	1.35666
D2	154303	2750	1264.5	1228.75	1257.19	440	440	8.26446	0	192.282	193	153	242	92103	15.1622	879.09	917	557	1112	421084	120.572	0.00385007	0.0972758	0.123812	1.60652
D1	153553	2750	1029.37	1100.93	1232.67	440	440	8.26446	0	165.793	165	129	209	79415	11.9581	416.415	416	350	486	199463	23.0934	-0.00753369	-0.210487	0.0245322	0.863534
D2	154308	2750	1264.1	1225.54	1257.19	441	441	8.26446	0	195.017	195	159	247	93413	12.7286	871.349	870	710	1033	417376	60.6405	0.00354071	0.108113	0.115868	2.98408
D1	153558	2750	1028.96	1100.93	1232.67	441	441	8.26446	0	167.662	167	142	201	80310	10.8237	423.749	427	340	493	202976	26.9427	-0.00521167	-0.162306	0.0318245	0.970183
D2	154313	2750	1261.29	1227.54	1257.19	442	442	8.26446	0	193.852	193	148	238	92855	14.0746	884.094	886	681	1065	423481	70.427	-0.00467291	-0.129326	0.105032	2.38635
D1	153563	2750	1028.56	1100.93	1232.67	442	442	8.26446	0	170.132	170	131	211	81493	13.335	423.835	424	340	530	203017	32.8342	-0.00747973	-0.192296	0.0397904	0.987945
D2	154318	2750	1261.69	1230.36	1257.19	443	443	8.26446	0	195.495	194	162	250	93642	14.7437	811.493	794	610	1097	388705	86.0389	0.00101424	0.0268695	0.104238	1.78066
D1	153568	2750	1028.16	1108.17	1232.67	443	443	8.26446	0	168.367	168	134	218	80648	12.1717	447.804	449	334	600	214498	47.4692	-0.0135316	-0.379494	0.0410049	0.743171
D2	154323	2750	1268.12	1226.34	1257.19	444	444	8.26446	0	194.944	194	165	228	93378	12.6194	802.814	809	587	1013	384548	88.8711	0.00168941	0.0521076	0.125594	2.01591
D1	153573	2750	1028.16	1110.58	1232.67	444	444	8.26446	0	167.313	168	136	199	80143	11.5958	482.862	488	379	580	231291	39.3963	-0.0109415	-0.319238	0.0917239	2.05953
D2	154328	2750	1262.09	1229.96	1257.19	446	446	8.26446	0	194.998	194	147	242	93404	14.9027	678.468	683	439	1005	324986	119.978	0.00329999	0.0860751	0.0706723	0.746537
D1	153578	2750	1037.41	1111.78	1232.67	446	446	8.26446	0	209.217	208	160	294	100215	19.5192	437.079	441	331	547	209361	42.2323	0.031472	0.654083	0.0749974	1.44406
D2	154333	2750	1257.27	1232.77	1257.19	447	447	8.26446	0	191.392	192	148	237	91677	14.6123	585.793	602	413	824	280595	73.1613	0.00290721	0.0759366	0.0493353	0.752899
D1	153583	2750	1043.84	1115.8	1232.67	447	447	8.26446	0	205.904	206	152	257	98628	17.395	441.658	440	352	546	211554	38.2158	0.0118585	0.277448	0.0549828	1.20463
D2	154338	2750	1252.45	1235.18	1257.19	448	448	8.26446	0	185.787	185	147	242	88992	14.7823	544.566	552	384	711	260847	71.5047	-2.77e-05	-0.000696	0.0462223	0.672935
D1	153588	2750	1050.27	1119.82	1232.67	448	448	8.26446	0	212.365	212	175	264	101723	14.109	409.035	410	306	516	195928	37.6791	0.0114697	0.341361	0.0291498	0.61496
D2	154343	2750	1258.07	1232.77	1249.15	449	449	8.26446	0	198.99	199	162	240	95316	13.0306	639.881	627	502	870	306503	70.8639	-0.00982721	-0.30312	0.0797855	1.33441
D1	153593	2750	1046.25	1124.25	1244.73	449	449	8.26446	0	192.731	192	157	233	92318	12.2045	501.791	497	390	646	240358	51.397	0.00159839	0.0504022	0.0768435	1.39338
D2	154348	2750	1262.9	1235.18	1249.15	450	450	8.26446	0	202.831	201	151	260	97156	16.2422	650.407	654	500	817	311545	69.0315	-0.0042332	-0.106177	0.105494	1.79821
D1	153598	2750	1041.83	1121.43	1244.73	450	450	8.26446	0	186.244	185	150	245	89211	13.7269	478.236	476	379	594	229075	39.4036	-0.00492236	-0.134232	0.0653807	1.48964
D1	153603	2750	1038.61	1118.22	1244.73	451	451	8.26446	0	195.436	196	157	238	93614	13.5653	500.405	502	383	593	239694	33.6375	0.00974538	0.278096	0.0847646	2.32492
D1	153608	2750	1038.21	1117.41	1244.73	452	452	8.26446	0	193.952	194	162	248	92903	12.3473	497.177	499	382	576	238148	31.2547	0.00151979	0.0476733	0.0596083	1.78973
D1	153613	2750	1038.61	1117.41	1244.73	453	453	8.26446	0	194.749	194	164	232	93285	12.4776	487.251	486	416	574	233393	27.9003	0.00872557	0.27002	0.0571166	1.88718
D1	153618	2750	1039.01	1117.41	1244.73	454	454	8.26446	0	188.904	188	149	242	90485	14.0499	452.466	452	352	564	216731	32.8814	0.00393738	0.105462	0.0503474	1.3192
D1	153623	2750	1039.42	1117.41	1244.73	455	455	8.26446	0	183.814	185	148	217	88047	12.3653	442.415	443	375	520	211917	28.6478	-0.000829	-0.0246689	0.0397383	1.18047
D2	154353	2750	1267.72	1237.59	1253.17	455	455	8.26446	0	205.793	205	164	256	98575	16.7616	820.823	806	619	1094	393174	92.8386	-0.00372553	-0.0918239	0.0882136	1.43342
D1	153628	2750	1039.82	1117.41	1244.73	456	456	8.26446	0	189.706	189	139	242	90869	14.7768	445.182	445	385	549	213242	25.7859	0.00216453	0.0554567	0.0356363	1.18815
D1	153633	2750	1040.22	1117.41	1244.73	457	457	8.26446	0	190.743	190	153	250	91366	13.3474	419.831	419	334	523	201099	34.8279	0.00410138	0.116744	0.00927117	0.221464
D1	153638	2750	1041.42	1114.6	1244.73	458	458	8.26446	0	195.424	194	161	255	93608	13.8541	473.148	468	383	600	226638	30.7654	-0.000977	-0.0275831	0.0325548	0.969765
D1	153643	2750	1044.24	1126.25	1256.79	459	459	8.26446	0	192.843	191	160	238	92372	14.9976	438.198	438	361	522	209897	28.8975	0.0104914	0.267001	0.0306538	0.902009
D1	153648	2750	1043.84	1136.3	1256.79	460	460	8.26446	0	186.856	185	149	239	89504	13.6818	434.983	434	329	545	208357	32.0771	0.00938572	0.253983	0.0158878	0.424157
D2	154358	2750	1268.12	1241.21	1253.17	460	460	8.26446	0	210.47	210	167	271	100815	18.1113	866.818	892	634	1089	415206	98.3184	-0.00192337	-0.0447888	0.179316	2.68109
D1	153653	2750	1045.44	1132.69	1256.79	461	461	8.26446	0	189.543	189	155	236	90791	14.3087	454.528	452	379	551	217719	30.181	0.00420649	0.110977	0.0437304	1.26198
D1	153658	2750	1046.65	1131.08	1256.79	462	462	8.26446	0	193.319	192	153	241	92600	14.7545	433.71	434	348	516	207747	28.7351	5.02E-04	0.0131518	0.0270915	0.796232
D1	153663	2750	1048.66	1136.3	1256.79	463	463	8.26446	0	198.781	198	162	256	95216	16.2531	418.255	418	334	528	200344	33.7596	0.00116863	0.0285522	0.00911687	0.223861
D1	153668	2750	1047.05	1143.14	1260.8	464	464	8.26446	0	187.175	186	143	248	89657	16.2248	541.779	539	418	677	259512	50.7448	1.41E-04	0.00324786	0.08892	1.74367
D1	153673	2750	1045.44	1149.97	1260.8	465	465	8.26446	0	182.211	181	141	233	87279	15.7885	568.756	568	469	705	272434	39.1902	-0.00696387	-0.161864	0.0868474	2.31935
D2	154363	2750	1260.48	1242.01	1253.17	465	465	8.26446	0	205.952	205	167	255	98651	19.1195	858.599	873	639	1039	411269	88.4197	-0.00101017	-0.0217848	0.163983	2.73605
D1	153678	2750	1048.26	1151.58	1260.8	466	466	8.26446	0	189.008	188	152	244	90535	16.1253	570.288	564	453	763	273168	44.7744	-0.00411847	-0.0969463	0.0771363	1.82424
D1	153683	2750	1048.66	1156.8	1256.79	467	467	8.26446	0	203.564	204	164	254	97507	17.1048	595.551	589	466	724	285269	43.3321	-0.000914	-0.0217798	0.0589436	1.53004
D1	153688	2750	1049.87	1156.4	1256.79	468	468	8.26446	0	210.912	211	164	266	101027	18.1241	700.01	699	555	883	335305	50.2596	0.00529592	0.122609	0.0794402	2.05002
D1	153693	2750	1053.08	1162.03	1256.79	469	469	8.26446	0	217.332	217	163	290	104102	21.2308	665.678	658	525	909	318860	60.7455	0.00472678	0.0963176	0.0513735	1.07093
D1	153698	2750	1056.3	1167.66	1256.79	470	470	8.26446	0	220.804	221	174	273	105765	19.3426	681.023	665	531	948	326210	74.1236	0.00547041	0.124214	0.0268675	0.480782
D2	154368	2750	1249.23	1248.04	1241.11	470	470	8.26446	0	248.38	247	180	332	118974	22.4175	1166.2	1180	900	1342	558610	78.0013	-0.00105691	-0.0234453	0.110955	2.98643
D1	153703	2750	1059.91	1172.08	1256.79	471	471	8.26446	0	227.674	226	185	279	109056	17.3976	839.789	829	656	1091	402259	91.9479	0.00477894	0.124485	0.0695281	1.18748
D1	153708	2750	1061.92	1174.49	1256.79	472	472	8.26446	0	236.292	234	184	302	113184	20.6248	1027.48	1031	892	1172	492163	54.2466	0.0075474	0.171641	0.0966385	3.33824
D1	153713	2750	1061.52	1173.28	1260.8	473	473	8.26446	0	219.557	219	168	277	105168	20.444	985.461	1009	686	1276	472036	139.372	0.00306609	0.0656548	0.0844618	1.10138
D1	153718	2750	1059.91	1178.91	1260.8	475	475	8.26446	0	226.793	227	163	282	108634	18.5865	1031.41	1053	775	1292	494044	114.247	0.01164	0.280795	0.0837237	1.39491
D2	154373	2750	1249.23	1248.45	1253.17	475	475	8.26446	0	226.213	226	178	297	108356	18.0608	1130.21	1174	826	1370	541371	117.498	-0.00253521	-0.0636689	0.113316	1.95807
D1	153723	2750	1063.93	1175.29	1260.8	476	476	8.26446	0	236.967	237	189	293	113507	17.3663	931.315	929	794	1074	446100	55.8245	0.00712263	0.193005	0.0650718	2.03852
D1	153728	2750	1073.98	1180.92	1260.8	480	480	8.26446	0	247.699	248	198	294	118648	16.5654	880.19	879	734	1091	421611	72.722	0.0103877	0.307457	0.0648699	1.47464
D2	154378	2750	1265.31	1250.05	1253.17	480	480	8.26446	0	235.221	233	176	296	112671	23.6981	1306.94	1289	924	1835	626024	188.284	-0.00727489	-0.145476	0.140949	1.71501
D1	153733	2750	1074.79	1178.11	1260.8	485	485	8.26446	0	243.791	243	192	291	116776	16.3116	966.18	965	789	1137	462800	73.5605	0.0138623	0.408702	0.0693655	1.70396
D2	154383	2750	1277.77	1254.07	1237.09	485	485	8.26446	0	303.733	305	214	392	145488	26.6244	1134.13	1139	834	1406	543250	112.774	0.00145112	0.0330609	0.185678	3.14976
D1	153738	2750	1071.57	1173.68	1260.8	490	490	8.26446	0	271.276	271	214	338	129941	22.4219	1071.8	1078	820	1305	513390	106.585	0.00619762	0.149043	0.111551	2.01832
D2	154388	2750	1272.54	1255.28	1237.09	490	490	8.26446	0	322.002	321	258	406	154239	29.8902	909.741	901	597	1196	435766	120.071	0.00344675	0.0740074	0.123618	1.66714
D1	153743	2750	1066.75	1169.26	1260.8	495	495	8.26446	0	301.265	300	251	365	144306	20.5137	1079.24	1063	870	1308	516956	86.4833	0.0134149	0.388808	0.0437672	1.04655
D2	154393	2750	1282.99	1253.27	1237.09	495	495	8.26446	0	312.704	311	208	426	149785	31.4382	1252.66	1264	932	1667	600022	174.511	-0.00146982	-0.0292826	0.14804	1.85122
D1	153748	2750	1065.54	1171.27	1268.84	500	500	8.26446	0	279.175	278	218	350	133725	22.2505	837.507	834	707	973	401166	54.6211	0.0206654	0.508073	0.100331	2.79621
D2	154398	2750	1282.99	1257.69	1237.09	500	500	8.26446	0	328.198	325	254	447	157207	32.2311	1429.64	1439	1168	1639	684798	102.475	0.00229284	0.0465875	0.105361	2.65958
D1	153753	2750	1070.77	1167.25	1268.84	505	505	8.26446	0	262.635	263	189	344	125802	27.1544	699.278	690	556	894	334954	67.0361	0.0059851	0.115086	0.0793899	1.53447
D2	154403	2750	1296.66	1258.49	1237.09	505	505	8.26446	0	316.286	314	245	399	151501	28.2049	1733.79	1729	1293	2116	830484	143.792	0.00340237	0.0760487	0.155868	3.25192
D1	153758	2750	1068.76	1165.24	1268.84	506	506	8.26446	0	260.929	259	198	331	124985	24.0087	609.461	608	467	751	291932	63.7	0.00691922	0.149364	0.0817232	1.44566
D1	153763	2750	1068.36	1160.42	1268.84	507	507	8.26446	0	257.326	258	192	319	123259	23.0392	600.056	593	499	769	287427	48.0064	0.00581343	0.12911	0.0737478	1.717
D1	153768	2750	1063.93	1156	1268.84	508	508	8.26446	0	244.908	245	178	310	117311	22.0089	592.186	594	498	700	283657	37.9751	0.00326765	0.0724858	0.0711293	2.07108
D1	153773	2750	1060.32	1147.96	1268.84	509	509	8.26446	0	233.889	233	177	292	112033	20.2339	583.697	583	471	712	279591	37.2771	0.00409873	0.0943697	0.0331369	1.00445
D1	153778	2750	1056.7	1139.92	1268.84	510	510	8.26446	0	224.121	222	169	281	107354	20.2152	648.113	646	511	776	310446	49.8908	-0.000539	-0.0119598	0.0370403	0.92798
D2	154408	2750	1313.14	1263.72	1237.09	510	510	8.26446	0	357.837	358	270	473	171404	36.545	1566.28	1564	1215	1915	750247	139.281	-0.00127934	-0.0250859	0.115436	2.32758
D1	153783	2750	1054.29	1137.91	1268.84	511	511	8.26446	0	215.875	217	166	269	103404	16.9786	731.555	726	601	881	350415	57.9583	0.00169934	0.0431392	0.0715405	1.68541
D1	153788	2750	1055.09	1141.13	1268.84	512	512	8.26446	0	216.376	214	166	267	103644	17.7153	753.211	757	612	891	360788	57.0332	0.00372989	0.0907755	0.0719069	1.77187
D1	153793	2750	1054.69	1139.92	1268.84	513	513	8.26446	0	220.434	220	178	284	105588	18.2312	837.931	842	621	1004	401369	76.0761	0.00658683	0.158241	0.0767368	1.56995
D1	153798	2750	1054.69	1138.31	1268.84	514	514	8.26446	0	215.459	214	172	279	103205	17.6271	768.689	767	640	923	368202	53.0934	0.0030977	0.0754937	0.0624937	1.70314
D1	153803	2750	1054.69	1136.71	1268.84	515	515	8.26446	0	216.539	215	171	274	103722	18.6162	737.121	736	612	876	353081	51.0294	0.00297298	0.0689569	0.0620417	1.68768
D2	154413	2750	1321.58	1270.55	1237.09	515	515	8.26446	0	382.071	378	300	493	183012	41.7134	2096.53	2055	1624	2523	1004236	233.868	-0.0084884	-0.156829	0.140695	2.2114
D1	153808	2750	1060.72	1136.71	1268.84	520	520	8.26446	0	210.626	209	163	256	100890	18.424	784.296	786	632	914	375678	40.4568	0.00206176	0.0470439	0.0192075	0.73068
D2	154418	2750	1326.81	1277.39	1237.09	520	520	8.26446	0	371.85	368	285	474	178116	40.5271	2383.21	2428	1688	2886	1141559	294.631	-0.00675268	-0.124759	0.123111	1.77333
D1	153813	2750	1060.34	1141.11	1268.84	525	525	8.26446	0	199.866	198	156	256	95736	17.0284	819.921	819	709	922	392742	38.5651	-0.00510518	-0.120457	0.0524494	2.11908
D2	154423	2750	1336.05	1285.83	1237.09	525	525	8.26446	0	328.219	328	258	407	157217	29.3643	2002.38	2010	1181	2849	959139	474.795	-0.00995707	-0.224829	0.0952577	0.73359
D1	153818	2750	1048.75	1144.71	1268.84	530	530	8.26446	0	190.42	189	157	238	91211	13.4905	584.236	588	439	695	279849	47.2982	8.21E-04	0.0231579	0.0589842	1.376
D2	154428	2750	1338.86	1286.23	1237.09	530	530	8.26446	0	316.244	317	236	392	151481	26.8292	2307.87	2345	1621	3007	1105471	350.698	-0.00286313	-0.067691	0.10809	1.28386
D1	153823	2750	1029.37	1147.96	1268.84	531	531	8.26446	0	170.557	169	130	216	81697	13.2968	543.443	541	412	667	260309	41.5405	-0.00357467	-0.0920335	0.0612913	1.51104
D1	153828	2750	1012.48	1151.18	1268.84	532	532	8.26446	0	164.685	164	134	209	78884	10.8311	545.712	551	366	721	261396	74.5783	0.00178573	0.0542065	0.0719409	0.982169
D1	153833	2750	1007.26	1147.56	1268.84	533	533	8.26446	0	164.493	164	138	200	78792	9.47224	597.739	595	407	759	286317	61.6927	0.0014662	0.0508489	0.0843869	1.50799
D1	153838	2750	1006.46	1147.56	1268.84	534	534	8.26446	0	165.424	165	140	211	79238	10.3936	627.476	626	426	858	300561	65.1359	9.91E-04	0.031522	0.0977735	1.71599
D1	153843	2750	1009.27	1145.55	1268.84	535	535	8.26446	0	165.374	165	133	200	79214	12.0049	623.238	626	455	776	298531	56.1299	2.45E-04	0.00674777	0.088015	1.79644
D2	154433	2750	1341.68	1286.63	1237.09	535	535	8.26446	0	316.2	315	229	394	151460	25.1351	2350.1	2382	1569	3502	1125698	475.291	0.0088704	0.221218	0.148369	1.27767
D1	153848	2750	1004.04	1143.54	1248.75	536	536	8.26446	0	176	175	147	224	84304	10.8947	678.378	678	475	894	324943	82.4513	0.00270322	0.0871038	0.0909615	1.372
D1	153853	2750	1006.86	1142.33	1248.75	540	540	8.26446	0	179.777	179	143	236	86113	13.1964	879.747	884	629	1090	421399	87.9216	0.00173307	0.0471383	0.11844	2.11923
D2	154438	2750	1344.49	1295.88	1229.05	540	540	8.26446	0	344.125	343	273	433	164836	27.2903	2919.5	2968	2118	3880	1398439	440.43	0.00232835	0.0585835	0.184364	2.06372
D1	153858	2750	1002.03	1140.72	1248.75	545	545	8.26446	0	182.672	182	155	223	87500	11.0421	977.835	986	696	1255	468383	115.508	0.00517187	0.170239	0.0986551	1.52035
D2	154443	2750	1350.12	1301.5	1229.05	545	545	8.26446	0	329.424	329	266	396	157794	22.1449	2911.57	2991	1597	3720	1394643	399.609	0.00505149	0.149535	0.187113	2.29686
D1	153863	2750	997.613	1141.93	1248.75	550	550	8.26446	0	180.422	180	150	228	86422	12.1172	981.553	979	764	1235	470164	91.5051	0.00799579	0.236222	0.120487	2.30692
D2	154448	2750	1367	1309.54	1229.05	550	550	8.26446	0	316.775	316	246	384	151735	25.0361	2270.51	2353	1205	3233	1087575	544.937	-0.00331002	-0.0840397	0.15606	1.12491
D1	153868	2750	1001.63	1140.72	1248.75	555	555	8.26446	0	182.453	182	148	238	87395	12.7976	1001.87	1020	752	1233	479897	98.9936	0.0114363	0.322402	0.128601	2.30642
D2	154453	2750	1367.4	1318.79	1229.05	555	555	8.26446	0	305.651	306	231	364	146407	23.5701	1925.48	1925	1244	2800	922307	422.103	-0.00245858	-0.0639217	0.104343	0.86201
D1	153873	2750	1003.64	1145.55	1248.75	560	560	8.26446	0	185.084	184	145	230	88655	12.3793	768.639	764	574	1028	368178	83.5243	0.00552705	0.164361	0.0649262	1.12212
D2	154458	2750	1376.25	1333.26	1229.05	560	560	8.26446	0	318.472	317	249	405	152548	24.5452	2045.62	2063	1269	2795	979854	406.928	0.00965409	0.248126	0.134496	1.19191
D1	153878	2750	1005.65	1150.37	1248.75	565	565	8.26446	0	193.177	193	159	233	92532	12.0104	774.378	782	601	934	370927	67.5985	0.0110676	0.352128	0.0931922	1.95312
D2	154463	2750	1375.84	1334.46	1200.91	565	565	8.26446	0	463.624	460	383	598	222076	38.5525	2642.39	2674	2138	2960	1265704	158.464	-0.0127467	-0.310536	0.119343	3.55575
D1	153883	2750	1004.04	1158.41	1264.82	570	570	8.26446	0	178.019	178	143	213	85271	11.7961	588.395	589	472	696	281841	36.9682	-0.00248444	-0.0751736	0.0806538	2.37579
D2	154468	2750	1375.44	1348.93	1200.91	570	570	8.26446	0	440.119	438	364	548	210817	33.8218	2832.31	2814	2311	3266	1356677	200.711	-0.00469294	-0.122713	0.124803	3.13147
D1	153888	2750	996.005	1157.61	1253.17	571	571	8.26446	0	189.992	189	160	230	91006	11.3968	586.334	587	419	737	280854	58.8603	0.00383367	0.127331	0.0657242	1.22866
D1	153893	2750	990.378	1151.18	1253.17	572	572	8.26446	0	188.509	188	159	231	90296	10.7586	581.749	578	473	699	278658	41.7662	0.00506565	0.176623	0.0511032	1.35439
D1	153898	2750	985.555	1155.6	1253.17	573	573	8.26446	0	189.317	189	151	235	90683	13.0904	577.006	574	451	705	276386	38.1644	0.011166	0.319406	0.0726592	2.04824
D1	153903	2750	985.153	1157.2	1253.17	574	574	8.26446	0	188.71	189	154	236	90392	13.7024	552.524	549	455	684	264659	39.0218	0.0105128	0.286553	0.0663277	1.76148
D1	153908	2750	949.38	1157.61	1253.17	575	575	8.26446	0	184.403	184	150	227	88329	13.3789	722.739	728	580	887	346192	59.4312	0.00479608	0.131579	0.0894729	1.99743
D2	154473	2750	1373.43	1354.56	1200.91	575	575	8.26446	0	429.228	428	348	515	205600	29.0898	3440.26	3452	2777	3983	1647883	245.054	-0.0106193	-0.316746	0.157858	3.82799
D1	153913	2750	938.125	1161.22	1253.17	576	576	8.26446	0	187.106	187	151	231	89624	13.9401	741.829	743	600	890	355336	45.582	0.00812291	0.216298	0.0523057	1.61788
D1	153918	2750	930.89	1174.89	1253.17	577	577	8.26446	0	182.829	183	153	212	87575	10.8951	757.301	759	612	894	362747	56.3845	0.00471627	0.157543	0.041911	1.08053
D1	153923	2750	924.459	1183.33	1253.17	578	578	8.26446	0	179.501	179	144	224	85981	13.1021	690.205	684	572	842	330608	53.0304	0.00235932	0.0644942	0.0355692	0.894084
D1	153928	2750	922.449	1178.11	1253.17	579	579	8.26446	0	187.758	188	151	223	89936	11.9595	785.511	781	644	931	376260	54.2088	0.00737988	0.230023	0.0507974	1.40099
D1	153933	2750	914.41	1181.32	1253.17	580	580	8.26446	0	191.689	192	162	223	91819	11.2853	886.962	891	684	1107	424855	87.078	0.0030117	0.102005	0.066227	1.26535
D2	154478	2750	1372.23	1367.02	1196.49	580	580	8.26446	0	431.862	430	328	544	206862	38.6681	3341.19	3410	2589	3794	1600428	268.735	0.00266902	0.0594588	0.11245	2.51354
D1	153938	2750	907.175	1186.14	1253.17	581	581	8.26446	0	188.102	187	149	228	90101	12.5193	817.505	818	638	994	391585	78.3063	0.00741991	0.221326	0.0549853	1.08824
D1	153943	2750	908.381	1183.73	1253.17	582	582	8.26446	0	189.967	189	155	227	90994	11.9643	695.967	695	579	829	333368	57.0386	0.00285316	0.0903456	0.046092	1.07524
D1	153948	2750	906.773	1190.16	1253.17	583	583	8.26446	0	185.071	184	157	226	88649	10.6958	685.887	686	564	833	328540	46.8037	0.00330066	0.113848	0.0462991	1.29694
D1	153953	2750	904.362	1199.01	1253.17	584	584	8.26446	0	178.152	178	149	212	85335	9.43929	650.086	647	533	780	311391	47.118	-0.00172381	-0.0651811	0.0559869	1.46299
D1	153958	2750	903.558	1197.4	1253.17	585	585	8.26446	0	178.374	177	151	231	85441	11.1961	646.497	641	533	799	309672	49.5386	-0.00654569	-0.209944	0.0548862	1.35803
D2	154483	2750	1369.01	1374.66	1180.42	585	585	8.26446	0	612.203	601	465	804	293245	68.899	3099.2	3127	2418	3847	1484519	312.583	-0.0248797	-0.453419	0.085192	1.55671
D1	153963	2750	906.773	1206.24	1253.17	586	586	8.26446	0	180.228	180	145	206	86329	9.5799	654.443	656	528	768	313478	43.4865	2.07E-04	0.00777317	0.0499611	1.43221
D1	153968	2750	913.606	1210.26	1253.17	587	587	8.26446	0	186.434	186	162	220	89302	10.6228	715.86	709	613	856	342897	45.624	2.29E-04	0.00803614	0.0402149	1.21319
D1	153973	2750	920.44	1214.28	1253.17	588	588	8.26446	0	190.712	189	152	229	91351	12.7126	742.912	743	587	911	355855	56.1019	0.00115379	0.0345777	0.0431098	1.09455
D1	153978	2750	921.243	1220.31	1253.17	589	589	8.26446	0	196.098	196	161	256	93931	13.3782	834.772	834	679	978	399856	57.0068	6.06E-04	0.0177691	0.0858857	2.31637
D2	154488	2750	1372.63	1381.09	1180.42	590	590	8.26446	0	560.689	554	440	747	268570	60.5639	3189.51	3206	2668	3907	1527776	302.072	-0.0295452	-0.563703	0.0987278	1.89755
D1	153983	2750	921.645	1226.34	1253.17	590	590	8.26446	0	200.555	199	165	249	96066	13.18	895.958	896	731	1060	429164	58.8208	0.00594519	0.179862	0.103181	2.8493
D22	154819	2750	1376.01	1399.15	1177.49	591	591	6.83013	0	543.018	538	454	702	236213	46.0982	2591.23	2602	1989	2979	1127183	186.615	-0.0232563	-0.560947	0.0412306	1.09967
D21	154493	2750	1375.44	1366.62	1200.51	591	591	8.26446	0	491.493	490	399	632	235425	41.8846	2873.49	2852	2093	3575	1376400	332.826	-0.00960395	-0.22758	0.154105	2.30564
D22	154824	2750	1379.46	1399.92	1177.49	592	592	6.83013	0	544.253	536	417	718	236750	62.9756	2291.27	2294	1744	2870	996701	213.239	-0.0206812	-0.365014	0.0370099	0.766964
D21	154498	2750	1379.06	1365.41	1200.51	592	592	8.26446	0	507.367	506	406	642	243029	46.0679	2901.65	2918	2035	3747	1389892	364.075	4.29E-04	0.00944575	0.179762	2.42878
D22	154829	2750	1379.46	1399.15	1166	593	593	6.83013	0	828.418	832	556	1266	360362	151.676	2266.66	2263	1786	2825	985998	205.703	0.00357484	0.0389107	0.085575	1.73726
D21	154503	2750	1371.42	1367.02	1196.49	593	593	8.26446	0	507.499	508	369	655	243092	41.4246	2910.09	2896	2349	3423	1393934	227.582	-0.00963149	-0.238289	0.173056	3.77283
D22	154834	2750	1373.71	1402.21	1173.66	595	595	6.83013	0	575.772	558	412	831	250461	89.4776	1647.94	1678	1214	2257	716855	264.746	-0.0293086	-0.38858	0.0607184	0.712626
D1	153988	2750	920.038	1234.38	1273.26	595	595	8.26446	0	189.079	188	158	230	90569	10.7124	778.418	786	604	902	372862	58.4532	-0.00240416	-0.085074	0.0597194	1.50092
D21	154508	2750	1367	1370.24	1196.49	595	595	8.26446	0	495.729	499	400	592	237454	37.1641	2738.54	2773	1877	3342	1311760	312.381	-0.00997993	-0.268926	0.203433	2.9639
D22	154840	2750	1372.95	1402.6	1173.66	596	596	6.83013	0	645.715	628	436	939	280886	122.75	1513.31	1563	969	2186	658289	315.117	-0.00893766	-0.0948793	0.0671875	0.60469
D22	154845	2750	1364.91	1407.19	1173.66	597	597	6.83013	0	766.223	753	476	1091	333307	147.31	1642.87	1665	981	2580	714648	395.521	-0.00894346	-0.0938771	0.0518719	0.409669
D22	154850	2750	1367.59	1408.34	1173.66	598	598	6.83013	0	600.379	594	452	744	261165	53.1025	1430.66	1407	975	2131	622337	270.806	-0.018255	-0.420459	0.0317476	0.325122
D22	154855	2750	1361.85	1411.02	1173.66	599	599	6.83013	0	702.818	698	491	950	305726	103.102	1662.04	1639	1082	2562	722987	319.625	-0.00332689	-0.0455087	0.0448998	0.446889
D22	154860	2750	1359.55	1415.99	1173.66	600	600	6.83013	0	698.715	688	501	942	303941	89.8509	1987.29	1885	1306	3155	864469	374.049	-0.00992619	-0.155927	0.0493464	0.499687
D1	153993	2750	913.204	1244.02	1273.26	600	600	8.26446	0	190.992	191	148	237	91485	14.9735	881.192	886	748	1007	422091	48.883	-0.00668227	-0.171616	0.0601167	2.04449
D21	154513	2750	1361.37	1376.26	1196.49	600	600	8.26446	0	477.434	476	379	580	228691	38.7439	2629.96	2651	1717	3325	1259753	346.326	-0.00852527	-0.211918	0.21828	2.7212
D22	154865	2750	1358.78	1417.14	1173.66	601	601	6.83013	0	663.841	646	485	911	288771	98.166	1971.26	1886	1398	3073	857497	349.389	-0.0167486	-0.230381	0.0560626	0.599028
D22	154870	2750	1361.08	1416.76	1177.49	602	602	6.83013	0	630.025	611	440	955	274061	111.475	1696.13	1675	1163	2571	737817	349.093	-0.016812	-0.193282	0.0566717	0.521164
D22	154875	2750	1361.08	1422.5	1177.49	605	605	6.83013	0	631.662	611	414	965	274773	119.072	2266.69	2187	1467	3625	986012	483	-0.00246199	-0.0261855	0.11972	1.00354
D1	153998	2750	907.577	1252.87	1273.26	605	605	8.26446	0	194.048	194	158	235	92949	11.9673	879.862	887	700	992	421454	45.62	-4.95e-05	-0.00160487	0.101341	3.54937
D21	154518	2750	1356.55	1381.49	1204.53	605	605	8.26446	0	441.332	442	363	533	211398	28.1618	2314.05	2375	1310	2987	1108430	338.884	-0.00594158	-0.187337	0.186422	2.1459
D22	154880	2750	1348.45	1428.63	1177.49	610	610	6.83013	0	654.761	640	465	900	284821	99.594	2261.44	2232	1415	3034	983727	366.72	9.36E-04	0.0122996	0.0795447	0.908765
D1	154003	2750	911.195	1274.97	1285.32	610	610	8.26446	0	200.042	199	158	241	95820	12.4599	1131.3	1134	858	1357	541891	93.0279	-0.00187465	-0.0603075	0.120409	2.61382
D21	154523	2750	1353.74	1384.3	1196.49	610	610	8.26446	0	453.411	453	356	549	217184	35.2806	1559.68	1545	848	2204	747086	283.031	-0.0125317	-0.326192	0.122182	1.19998
D22	154885	2750	1358.02	1435.52	1177.49	615	615	6.83013	0	497.515	492	370	651	216419	53.7405	2806.33	2801	1912	3726	1220754	362.241	-0.0230255	-0.436375	0.130481	1.78836
D1	154008	2750	922.449	1271.36	1269.25	615	615	8.26446	0	248.169	247	198	309	118873	17.5735	847.921	857	658	961	406154	53.2863	1.98E-04	0.00558794	0.0605989	1.81837
D21	154528	2750	1346.9	1395.96	1196.49	615	615	8.26446	0	497.685	491	389	652	238391	50.6427	2493.21	2568	1399	3212	1194247	344.35	-0.0101502	-0.201545	0.209993	2.5131
D22	154890	2750	1356.1	1442.79	1177.49	620	620	6.83013	0	553.954	544	439	764	240970	63.8126	2348.52	2339	1278	3428	1021608	590.475	-0.0276852	-0.494354	0.122649	0.869047
D1	154013	2750	930.086	1272.16	1269.25	620	620	8.26446	0	267.656	267	218	322	128207	19.3034	888.935	893	661	1139	425800	96.8134	0.00406238	0.1122	0.0604696	1.04714
D21	154533	2750	1336.85	1395.96	1212.57	620	620	8.26446	0	490.678	489	363	644	235035	42.7755	1963.19	1970	1426	2688	940367	276.359	-0.00631965	-0.145908	0.123132	1.55762
D22	154895	2750	1351.13	1443.17	1177.49	625	625	6.83013	0	597.324	585	422	825	259836	88.3002	2104.36	2072	1330	2934	915397	399.232	-0.0257931	-0.358204	0.122116	1.14726
D1	154018	2750	936.115	1284.62	1281.3	625	625	8.26446	0	271.081	270	215	330	129848	18.4978	820.008	824	646	960	392784	55.5203	0.00326189	0.095294	0.045316	1.28056
D21	154538	2750	1328.82	1409.22	1212.57	625	625	8.26446	0	477.482	474	366	590	228714	43.964	2411.71	2427	1863	2765	1155208	197.708	-0.00427238	-0.0932008	0.15362	3.24875
D22	154900	2750	1344.62	1452.74	1188.97	630	630	6.83013	0	569.069	569	421	751	247545	79.7885	2874.15	2748	1497	4304	1250256	658.874	0.0180849	0.253389	0.110647	0.869164
D1	154023	2750	931.292	1284.62	1281.3	630	630	8.26446	0	259.426	259	207	322	124265	18.2929	689.299	684	554	840	330174	47.8536	-0.00845483	-0.241854	0.0161038	0.456577
D21	154543	2750	1317.16	1412.44	1212.57	630	630	8.26446	0	492.296	484	367	681	235810	63.9997	2220.89	2181	1656	2859	1063808	230.813	-0.0156371	-0.244388	0.0785781	1.402
D22	154905	2750	1340.03	1460.78	1188.97	635	635	6.83013	0	496.138	488	382	654	215820	52.273	2747.77	2720	1665	4313	1195280	630.436	0.0147165	0.275305	0.100161	0.793622
D1	154028	2750	942.145	1308.74	1281.3	635	635	8.26446	0	305.056	304	235	380	146122	24.0955	777.683	771	643	920	372510	56.5768	-0.00229094	-0.0581413	0.0563408	1.46627
D21	154548	2750	1324.39	1414.45	1212.57	635	635	8.26446	0	472.99	466	375	613	226562	49.9704	1993.14	2026	1350	2497	954714	261.528	-0.0117657	-0.225386	0.121345	1.64942
D22	154910	2750	1340.41	1471.12	1192.8	640	640	6.83013	0	368.956	367	294	483	160496	26.974	3517.42	3449	1859	5029	1530079	702.891	0.00650616	0.176835	0.16285	1.40162
D1	154033	2750	939.331	1312.36	1281.3	640	640	8.26446	0	305.436	306	239	377	146304	23.4848	702.027	700	561	840	336271	47.9013	0.0104373	0.268684	0.0335267	0.950836
D21	154553	2750	1333.24	1410.83	1204.53	640	640	8.26446	0	513.326	512	402	667	245883	46.0968	1601.56	1601	1207	1940	767147	132.405	-0.0101481	-0.228333	0.0853902	1.90323
D21	154558	2750	1328.82	1413.24	1200.51	641	641	8.26446	0	582.676	571	452	779	279102	70.3759	1751.11	1740	1287	2156	838781	166.304	-0.0181703	-0.30645	0.094353	1.81568
D21	154563	2750	1326	1414.45	1200.51	642	642	8.26446	0	617.228	605	464	830	295652	72.6291	1740.3	1771	1186	2087	833604	166.69	-0.016695	-0.288578	0.0946339	1.80519
D21	154568	2750	1319.17	1409.22	1200.51	643	643	8.26446	0	629.138	621	461	837	301357	71.7024	1816.88	1817	1459	2089	870286	100.834	-0.00617282	-0.108997	0.0407872	1.41226
D21	154573	2750	1323.19	1409.22	1200.51	644	644	8.26446	0	591.023	583	464	775	283100	67.5745	1886.21	1888	1618	2222	903496	97.9921	-0.0071147	-0.125346	0.0934103	3.28883
D22	154915	2750	1336.58	1464.99	1162.18	645	645	6.83013	0	565.301	548	405	816	245906	87.5116	2221.59	2121	1168	4043	966390	757.204	-0.000893	-0.0115534	0.0939306	0.503846
D1	154038	2750	944.958	1317.98	1253.17	645	645	8.26446	0	423.695	423	358	503	202950	27.695	647.628	648	558	742	310214	33.0859	0.0159697	0.480946	0.0427935	1.60654
D21	154578	2750	1323.99	1412.04	1200.51	645	645	8.26446	0	569.81	562	444	729	272939	67.0061	2039.95	2069	1549	2334	977135	161.084	-0.0146527	-0.252915	0.153408	3.36871
D22	154920	2750	1340.41	1467.29	1162.18	646	646	6.83013	0	488.051	478	374	689	212302	57.5064	2076.22	1905	1086	3694	903154	673.13	-0.0109983	-0.188758	0.0782768	0.447823
D21	154583	2750	1317.16	1414.85	1196.49	646	646	8.26446	0	545.741	534	420	716	261410	63.4706	1865.11	1881	1534	2173	893388	129.339	-0.0120413	-0.209594	0.084109	2.23756
D22	154925	2750	1337.73	1467.67	1162.18	647	647	6.83013	0	542.625	524	370	859	236042	96.6128	2435.46	2288	1148	4025	1059425	703.121	0.0107007	0.118928	0.123347	0.760671
D22	154930	2750	1336.96	1469.59	1162.18	648	648	6.83013	0	489.743	485	384	623	213038	44.9601	2399.14	2371	1344	3865	1043624	689.977	0.00405267	0.0879335	0.111811	0.699366
D22	154935	2750	1336.2	1471.5	1162.18	649	649	6.83013	0	509.009	502	377	646	221419	53.6118	2651.66	2658	1478	4036	1153471	702.082	0.0163163	0.304851	0.123024	0.827486
D22	154940	2750	1339.26	1472.27	1162.18	650	650	6.83013	0	475.313	471	388	606	206761	42.5002	2116.11	2110	984	3686	920506	658.323	0.0073712	0.163669	0.143347	0.806009
D1	154043	2750	940.537	1337.28	1253.17	650	650	8.26446	0	388.065	389	316	476	185883	26.2211	860.422	866	704	1007	412142	60.7413	0.0128151	0.374521	0.0283977	0.782311
D21	154588	2750	1311.53	1421.68	1196.49	650	650	8.26446	0	516.497	511	423	662	247402	46.8949	2257.48	2282	1797	2562	1081333	154.583	-0.0207548	-0.466873	0.145375	3.70709
D22	154945	2750	1334.67	1473.03	1162.18	651	651	6.83013	0	518.03	510	379	714	225343	74.667	2303.57	2306	1145	3715	1002055	671.77	0.0156958	0.214425	0.137949	0.831396
D1	154048	2750	937.321	1338.88	1253.17	651	651	8.26446	0	369.762	370	295	449	177116	25.7014	925.301	928	791	1099	443219	59.8775	0.00537892	0.153943	0.0333499	0.997462
D1	154053	2750	938.125	1334.46	1253.17	652	652	8.26446	0	378.948	379	293	463	181516	23.628	1027.52	1007	816	1308	492182	86.9854	0.0040629	0.129795	0.0243103	0.560703
D1	154058	2750	942.145	1342.1	1253.17	653	653	8.26446	0	389.881	389	322	468	186753	23.8422	912.307	905	734	1153	436995	78.6311	0.0125866	0.406531	0.0341821	0.766969
D11	154138	2750	926.067	1354.16	1261.21	654	654	8.26446	0	287.372	286	222	387	137651	26.7372	1175.48	1179	890	1387	563055	105.831	-0.0028643	-0.0617478	0.0854949	1.74963
D12	154063	2750	967.869	1332.45	1253.17	654	654	8.26446	0	457.459	457	395	530	219123	27.0253	711.889	706	550	901	340995	70.5298	0.00850708	0.285571	0.0414555	0.803547
D11	154143	2750	925.665	1351.75	1261.21	655	655	8.26446	0	293.772	292	243	351	140717	20.4374	1048.06	1052	702	1498	502022	201.57	-0.00230196	-0.0663306	0.0661702	0.645397
D12	154068	2750	967.869	1332.45	1273.26	655	655	8.26446	0	346.052	344	280	421	165759	28.3785	913.489	913	789	1061	437561	56.7604	-0.00430264	-0.105388	0.0825784	2.45524
D21	154593	2750	1311.93	1431.33	1196.49	655	655	8.26446	0	497.048	491	371	677	238086	56.7714	2105.74	2095	1687	2508	1008648	192.347	-0.015957	-0.283946	0.119425	2.33587
D11	154148	2750	925.263	1351.34	1261.21	656	656	8.26446	0	293.916	294	234	349	140786	21.6609	994.209	988	688	1355	476226	173.965	-0.0112409	-0.308522	0.0868314	0.913188
D12	154073	2750	967.869	1332.45	1273.26	656	656	8.26446	0	364.718	364	295	443	174700	22.9857	909.048	907	758	1093	435434	67.9992	0.00502116	0.158547	0.0849606	2.09371
D11	154153	2750	924.861	1350.94	1261.21	657	657	8.26446	0	307.236	306	240	386	147166	22.0164	838.916	859	624	1035	401841	104.982	-0.00251163	-0.0702756	0.0937363	1.36971
D12	154078	2750	965.457	1328.03	1273.26	657	657	8.26446	0	367.511	365	297	445	176038	27.0537	859.355	879	650	1039	411631	84.6373	-0.00275086	-0.0749445	0.0825878	1.54915
D11	154158	2750	919.234	1353.35	1261.21	658	658	8.26446	0	307.795	308	241	368	147434	21.3979	876.77	870	654	1127	419973	92.1571	-0.00570307	-0.165011	0.143357	2.38574
D12	154083	2750	963.85	1326.83	1273.26	658	658	8.26446	0	380.977	378	304	466	182488	26.6659	848.668	851	667	1027	406512	62.5732	-0.0014435	-0.0413063	0.0878546	2.19065
D12	154088	2750	966.261	1325.22	1273.26	659	659	8.26446	0	377.52	375	304	476	180832	28.1422	811.779	815	651	978	388842	66.6223	-0.00656294	-0.177243	0.0870914	1.95235
D11	154163	2750	928.88	1348.13	1265.23	660	660	8.26446	0	322.359	322	265	376	154410	19.7493	600.24	601	480	709	287515	41.9093	-0.0103759	-0.342274	0.0860822	2.27036
D21	154598	2750	1309.12	1429.72	1188.45	660	660	8.26446	0	552.887	545	441	740	264833	52.0859	1858.08	1859	1452	2188	890018	167.83	-0.022245	-0.483003	0.149045	2.87213
D12	154093	2750	967.467	1324.01	1273.26	660	660	8.26446	0	396.522	395	310	491	189934	30.8603	710.977	717	556	829	340558	57.4665	0.00155118	0.0398003	0.0643145	1.49524
D21	154603	2750	1306.71	1434.14	1188.45	661	661	8.26446	0	499.109	494	418	626	239073	43.6077	1931.15	1933	1565	2287	925019	142.542	-0.0173219	-0.403502	0.173691	4.00981
D21	154608	2750	1303.49	1435.75	1188.45	662	662	8.26446	0	463.401	464	359	585	221969	39.81	1651.83	1736	1070	2160	791226	277.237	-0.00604747	-0.141646	0.149997	1.55428
D21	154613	2750	1301.89	1437.36	1188.45	663	663	8.26446	0	446.025	443	360	546	213646	36.3167	1600.51	1681	998	2115	766642	320.954	-0.00868192	-0.215122	0.189917	1.59181
D11	154168	2750	929.684	1359.38	1265.23	665	665	8.26446	0	349.023	348	284	444	167182	28.4647	564.342	572	424	694	270320	57.3914	-0.00858311	-0.212308	0.0750636	1.37316
D12	154098	2750	957.82	1332.45	1277.28	665	665	8.26446	0	416.791	418	318	520	199643	34.3823	912.127	912	702	1104	436909	67.8646	0.0034267	0.082795	0.0761384	1.90186
D21	154618	2750	1293.44	1440.58	1180.42	665	665	8.26446	0	466.484	468	375	572	223446	37.5343	1252.65	1354	690	1739	600019	295.399	0.00115844	0.0287613	0.0941893	0.730061
D21	154623	2750	1291.43	1443.79	1180.42	666	666	8.26446	0	441.635	441	365	530	211543	29.8455	1358.43	1408	811	1787	650688	224.094	4.83E-04	0.0142775	0.0726352	0.820979
D21	154628	2750	1297.06	1443.39	1180.42	667	667	8.26446	0	460.681	457	375	575	220666	39.3394	1426.7	1433	984	1806	683391	186.922	-0.000532	-0.0124663	0.12395	1.68346
D21	154633	2750	1300.68	1442.99	1180.42	668	668	8.26446	0	462.965	465	382	575	221760	34.592	1470.06	1530	1011	1938	704159	238.395	0.00578013	0.153829	0.164075	1.73832
D21	154638	2750	1301.89	1442.99	1180.42	669	669	8.26446	0	458.66	456	378	574	219698	33.3616	1452.5	1483	938	1849	695749	187.319	-0.0130682	-0.364086	0.14323	1.94296
D21	154643	2750	1303.09	1442.99	1180.42	670	670	8.26446	0	476.572	477	343	586	228278	40.7288	1368.58	1380	986	1785	655551	154.268	0.00619554	0.144097	0.144341	2.23801
D11	154173	2750	940.537	1362.6	1257.19	670	670	8.26446	0	398.875	397	322	493	191061	30.4203	679.576	677	552	808	325517	45.1238	0.00285236	0.0745883	0.0741549	2.07939
D12	154103	2750	969.477	1342.9	1285.32	670	670	8.26446	0	357.775	358	298	431	171374	23.6078	770.447	770	668	870	369044	38.6702	-0.00243323	-0.0739306	0.0538798	2.03719
D21	154648	2750	1304.3	1442.99	1180.42	671	671	8.26446	0	467.944	467	379	560	224145	35.8213	1382.79	1395	1024	1682	662356	141.961	-0.00580507	-0.152552	0.157292	2.64776
D21	154653	2750	1301.48	1445.8	1180.42	672	672	8.26446	0	458.109	457	375	543	219434	28.9083	1448.78	1502	948	1868	693968	223.064	0.00665464	0.209518	0.141603	1.61125
D21	154658	2750	1298.27	1451.43	1180.42	673	673	8.26446	0	422.603	421	338	512	202427	32.7307	1581.1	1660	1034	2106	757349	282.712	-0.0101593	-0.265038	0.138738	1.36276
D21	154663	2750	1293.04	1454.64	1180.42	674	674	8.26446	0	440.136	439	338	527	210825	36.2524	1375.65	1421	806	2079	658937	335.261	-0.0101774	-0.249666	0.12317	0.899944
D21	154668	2750	1285	1455.85	1164.34	675	675	8.26446	0	590.537	584	481	752	282867	48.756	1578.4	1611	1200	1917	756055	158.128	-0.00041	-0.00992851	0.154367	2.66962
D11	154178	2750	935.311	1376.26	1257.19	675	675	8.26446	0	401.96	405	319	502	192539	28.3195	696.756	694	591	804	333746	39.9657	-0.00120573	-0.034269	0.068354	2.23086
D12	154108	2750	962.644	1350.94	1265.23	675	675	8.26446	0	520.344	521	448	595	249245	28.2481	631.144	631	552	739	302318	32.771	0.0167592	0.607248	0.0454447	1.67437
D21	154673	2750	1283.8	1459.47	1164.34	676	676	8.26446	0	566.534	558	458	713	271370	54.2105	1434.85	1417	1073	1798	687293	171.656	-0.0174593	-0.371406	0.122587	1.82558
D21	154678	2750	1282.99	1462.28	1164.34	677	677	8.26446	0	516.969	512	426	660	247628	44.4262	1651.11	1632	1239	2127	790881	196.96	-0.0138981	-0.328011	0.113017	1.70243
D21	154683	2750	1281.39	1453.84	1180.42	678	678	8.26446	0	490.495	490	403	575	234947	30.8502	1315.46	1349	880	1744	630103	213.144	0.00271604	0.0861321	0.109445	1.21765
D21	154688	2750	1275.36	1459.87	1172.38	679	679	6.83013	0	511.216	508	430	597	222379	31.9803	1338.26	1339	1007	1662	582145	142.006	-0.0012777	-0.0409013	0.070133	1.23523
D12	154113	2750	957.82	1375.06	1265.23	680	680	8.26446	0	533.848	535	412	648	255713	41.3811	654.781	651	550	785	313640	45.2535	0.0263535	0.662503	0.0342304	0.957785
D21	154705	2750	1275.76	1456.65	1184.43	680	680	6.83013	0	475.798	474	403	567	206972	29.6865	1190.57	1236	829	1536	517897	175.386	-0.0047764	-0.153841	0.0615775	0.787515
D21	154710	2750	1274.15	1462.68	1168.36	681	681	6.83013	0	542.129	540	410	680	235826	41.5226	1277.31	1316	972	1492	555628	132.646	-0.0038851	-0.101845	0.0687471	1.23883
D21	154715	2750	1273.35	1461.48	1168.36	682	682	6.83013	0	547.028	546	447	687	237957	42.1622	1246.53	1255	931	1500	542242	121.003	0.00171136	0.0443317	0.0712607	1.37055
D21	154720	2750	1271.34	1464.69	1168.36	683	683	6.83013	0	531.278	529	432	649	231106	41.3183	1279.85	1275	928	1588	556735	126.996	-0.0048723	-0.125911	0.0896203	1.65779
D21	154725	2750	1269.33	1465.9	1168.36	684	684	6.83013	0	543.956	542	423	666	236621	45.8768	1238.01	1291	767	1487	538534	151.1	5.09E-04	0.0120707	0.07649	1.16435
D12	154118	2750	950.987	1397.57	1265.23	685	685	8.26446	0	518.557	516	430	626	248389	35.6848	643.555	641	535	767	308263	45.6204	0.00875774	0.252318	0.0818997	2.13576
D21	154730	2750	1267.32	1466.7	1168.36	685	685	6.83013	0	557.703	558	460	689	242601	38.2841	1281.73	1311	935	1516	557554	136.051	-0.00284135	-0.0830185	0.0778038	1.36015
D21	154735	2750	1266.51	1477.15	1168.36	686	686	6.83013	0	534.262	533	448	685	232404	40.6829	1287.55	1283	1020	1637	560084	96.833	0.00824501	0.214782	0.0741834	1.83653
D21	154740	2750	1267.32	1481.17	1168.36	687	687	6.83013	0	519.92	518	422	639	226165	39.0812	1419.48	1456	1009	1885	617473	214.757	0.00254163	0.0674542	0.0796785	0.975571
D21	154745	2750	1268.12	1479.56	1168.36	688	688	6.83013	0	529.451	531	450	657	230311	35.5741	1303.81	1305	1043	1637	567156	140.112	0.00261862	0.0777423	0.0485183	0.861186
D21	154750	2750	1268.93	1477.96	1168.36	689	689	6.83013	0	550.317	549	442	686	239388	42.1042	1091.49	1136	759	1495	474800	163.106	5.66E-05	0.00147906	0.0342834	0.443633
D21	154755	2750	1270.94	1470.72	1168.36	690	690	6.83013	0	563.913	561	463	714	245302	43.0984	1058.84	1066	794	1325	460597	98.7645	-0.00256058	-0.0671788	0.0493286	1.00797
D21	154760	2750	1271.74	1467.91	1168.36	691	691	6.83013	0	602.892	599	483	724	262258	44.4368	1190.35	1205	889	1392	517802	94.0591	-0.00352668	-0.0960343	0.0824469	1.92784
D21	154765	2750	1268.93	1465.5	1168.36	692	692	6.83013	0	634.386	634	530	747	275958	45.0546	1238.05	1255	939	1425	538552	90.0972	-0.00109625	-0.030905	0.0839823	2.12923
D21	154770	2750	1266.51	1466.3	1168.36	693	693	6.83013	0	642.186	642	528	774	279351	47.9328	1174.14	1180	937	1403	510753	89.5392	0.00108016	0.0289119	0.0841936	2.03662
D21	154775	2750	1268.12	1466.3	1168.36	694	694	6.83013	0	658.345	660	527	792	286380	46.4776	1178.45	1195	929	1360	512627	85.7998	1.76E-04	0.00498674	0.0823147	2.0892
D21	154780	2750	1267.72	1469.11	1168.36	695	695	6.83013	0	613.002	610	502	730	266656	40.3119	1147.1	1138	829	1497	498990	147.521	0.00201149	0.0610526	0.0857358	1.22805
D21	154785	2750	1267.32	1464.69	1168.36	696	696	6.83013	0	658.359	657	568	771	286386	41.6522	1384.67	1358	1024	1812	602331	166.006	0.0049879	0.156896	0.100914	1.52914
D21	154790	2750	1264.5	1469.52	1168.36	697	697	6.83013	0	629.46	629	507	741	273815	44.1546	1343.48	1358	892	1804	584414	213.553	-0.000242	-0.00691051	0.0822766	0.956518
D21	154795	2750	1263.3	1469.11	1168.36	698	698	6.83013	0	624.772	623	507	750	271776	41.8425	1283.57	1292	856	1729	558354	178.154	0.00372182	0.110733	0.0922996	1.21762
D21	154800	2750	1262.09	1468.71	1168.36	699	699	6.83013	0	636.398	634	526	771	276833	45.1313	1250.31	1283	890	1480	543886	130.473	-0.000602	-0.016993	0.105806	1.83383
D21	154805	2750	1260.89	1466.3	1168.36	700	700	6.83013	0	667.074	665	549	795	290177	46.5341	1174.66	1172	833	1510	510976	140.399	0.00203204	0.0581411	0.109635	1.65327
D21	154810	2750	1260.48	1464.29	1168.36	701	701	6.83013	0	654.287	653	523	822	284615	46.6692	1139.93	1131	700	1537	495868	167.608	0.00114415	0.0320445	0.102714	1.26701
