# Supplementary material for: Early coordination of cell migration and cardiac fate determination during mammalian gastrulation
Source: EMBO J. 2025 May 13;44(12):3327–59. doi: 10.1038/s44318-025-00441-0 (PMC12170898; doi:10.1038/s44318-025-00441-0)
Supplement: Supplementary file 28 — EV and Appendix Figure Source Data [file 44318_2025_441_MOESM28_ESM.zip › Source Data for expanded views and appendix/Source Data Fig. EV4/EV 4G/EV Fig.4G'.xlsx]

## Sheet: Sheet1
X1	Y1	Z1	X2	Y2	Z2	M1	M2	M3
925.665	1351.75	1261.21	1311.93	1431.33	1196.49	946.767	1342.1	1267.24
967.869	1332.45	1273.26	1339.26	1472.27	1162.18	1325.6	1451.8	1179.33

## Sheet: atria
X1	Y1	Z1	X2	Y2	Z2	M1	M2	M3
967.869	1332.45	1273.26	1311.93	1431.33	1196.49	946.767	1342.1	1267.24
			1339.26	1472.27	1162.18	1325.6	1451.8	1179.33

## Sheet: atria meso
X1	Y1	Z1	X2	Y2	Z2	M1	M2	M3
925.665	1351.75	1261.21	1311.93	1431.33	1196.49	946.767	1342.1	1267.24
			1339.26	1472.27	1162.18	1325.6	1451.8	1179.33
