# Supplementary material for: Early coordination of cell migration and cardiac fate determination during mammalian gastrulation
Source: EMBO J. 2025 May 13;44(12):3327–59. doi: 10.1038/s44318-025-00441-0 (PMC12170898; doi:10.1038/s44318-025-00441-0)
Supplement: Supplementary file 28 — EV and Appendix Figure Source Data [file 44318_2025_441_MOESM28_ESM.zip › Source Data for expanded views and appendix/Source Data Fig. EV4/EV 4A/EV Fig.4A.xlsx]

## Sheet: b_D1
LABEL	TRACK_ID	POSITION_X	POSITION_Y	POSITION_Z	POSITION_T	MEAN_INTENSITY_CH1
D1	395	1865.84	1000.8	1507.83	165	9.47959
D1	395	1852.77	1003.82	1519.89	170	9.59504
D1	395	1848.75	1002.81	1525.93	175	9.42422
D1	395	1855.78	1011.86	1529.95	180	9.47013
D1	395	1859.81	1010.86	1539	185	9.14742
D1	395	1869.86	1008.85	1531.96	190	9.10094
D1	395	1870.87	1010.86	1520.9	195	8.92584
D1	395	1883.94	1018.9	1520.9	200	8.59562
D1	395	1875.89	1028.96	1506.82	205	8.92896
D1	395	1875.89	1034.99	1517.88	210	8.7666
D1	395	1877.9	1030.97	1524.92	215	8.81134
D1	395	1865.84	1027.95	1528.94	220	8.926
D1	395	1860.81	1031.97	1532.96	225	8.7592
D1	395	1859.81	1032.98	1533.97	230	8.67257
D1	395	1853.77	1034.99	1533.97	235	8.98089
D1	395	1861.82	1047.05	1541.01	240	8.78976
D1	395	1860.81	1054.09	1552.07	245	8.86497
D1	395	1864.83	1060.13	1559.11	250	8.99464
D1	395	1880.92	1073.2	1565.14	255	8.93657
D1	395	1869.86	1066.16	1558.1	260	9.26128
D1	395	1879.91	1072.19	1565.14	265	9.13045
D1	395	1876.9	1075.21	1565.14	270	9.29032
D1	395	1881.93	1075.21	1571.17	275	8.92028
D1	395	1877.9	1064.15	1581.23	280	9.3477
D1	395	1876.9	1061.13	1587.26	285	9.22781
D1	395	1885.95	1062.14	1602.34	290	9.08375
D1	395	1877.9	1058.11	1615.41	295	8.55744
D1	395	1860.81	1019.91	1636.53	300	8.73831
D1	395	1852.77	1016.89	1643.56	305	9.08164
D1	395	1840.7	1012.87	1649.6	310	8.60636
D1	395	1810.54	1014.88	1655.63	315	8.66009
D1	395	1785.4	1010.86	1661.66	320	8.66945
D1	395	1773.34	1005.83	1667.7	325	8.56368
D1	395	1741.16	994.771	1695.85	330	8.8794
D1	395	1715.02	995.777	1700.88	335	8.50598
D1	395	1699.94	981.7	1706.91	340	8.67252
D1	395	1673.8	965.613	1711.94	345	8.86497
D1	395	1664.75	966.619	1711.94	350	9.12987

## Sheet: b_D11
LABEL	TRACK_ID	POSITION_X	POSITION_Y	POSITION_Z	POSITION_T	MEAN_INTENSITY_CH1
D11	395	1650.67	956.564	1716.96	355	8.98174
D11	395	1639.61	950.531	1721.99	360	8.96931
D11	395	1635.59	949.526	1735.06	365	8.81377
D11	395	1638.61	942.488	1750.14	370	9.47436
D11	395	1644.64	935.449	1754.16	375	8.99945
D11	395	1642.63	933.439	1759.19	380	8.93588
D11	395	1639.61	928.411	1764.22	385	8.55125
D11	395	1618.5	931.428	1766.23	390	8.46616
D11	395	1579.84	943.323	1766.23	395	8.73482
D11	395	1536.22	906.645	1756.32	400	8.51349
D11	395	1513.42	898.715	1756.32	405	8.43977
D11	395	1494.59	884.837	1756.32	410	8.52238
D11	395	1480.71	901.689	1766.23	415	8.56088
D11	395	1454.93	913.584	1766.23	420	8.51603
D11	395	1463.86	912.593	1787.05	425	8.2807
D11	395	1471.79	905.654	1787.05	430	8.30804
D11	395	1467.82	887.811	1787.05	435	8.24473
D11	395	1453.94	870.959	1767.22	440	8.30671
D11	395	1447	863.029	1767.22	445	8.37256
D11	395	1436.1	858.072	1767.22	450	8.37309
D11	395	1411.32	860.055	1767.22	455	8.3129
D11	395	1395.46	856.09	1767.22	460	8.11178
D11	395	1395.46	836.264	1767.22	465	8.41666
D11	395	1386.53	840.229	1767.22	470	8.33162
D11	395	1335.98	817.429	1736.49	475	8.31824
D11	395	1318.14	812.473	1726.58	480	8.28144
D11	395	1305.25	814.455	1726.58	485	8.25457
D11	395	1270.55	805.534	1716.67	490	8.21845
D11	395	1273.53	795.621	1736.49	495	8.16371
D11	395	1245.77	785.708	1706.75	500	8.16673
D11	395	1233.88	767.865	1706.75	505	8.24727
D11	395	1217.02	764.891	1706.75	510	8.3339
D11	395	1220	757.952	1706.75	515	8.33305
D11	395	1219.01	763.899	1726.58	520	8.18365
D11	395	1214.05	752.995	1716.67	525	8.18725
D11	395	1213.06	761.917	1736.49	530	8.18328
D11	395	1215.04	776.786	1756.32	535	8.25087
D11	395	1196.21	783.725	1766.23	540	8.46949
D11	395	1185.3	777.778	1766.23	545	8.21602
D11	395	1181.34	769.847	1766.23	550	8.12299
D11	395	1171.42	766.873	1786.06	555	8.63

## Sheet: b_D111
LABEL	TRACK_ID	POSITION_X	POSITION_Y	POSITION_Z	POSITION_T	MEAN_INTENSITY_CH1
D111	395	1151.6	747.047	1795.97	560	8.45447
D111	395	1130.78	737.135	1786.06	565	8.3394
D111	395	1110.96	736.143	1805.88	570	8.32121
D111	395	1104.02	725.239	1805.88	575	8.34495
D111	395	1085.18	732.178	1815.79	580	8.06048
D111	395	1071.3	737.135	1805.88	585	7.9838
D111	395	1046.52	738.126	1815.79	590	8.14605
D111	395	1024.71	752.004	1805.88	595	8.69235
D111	395	1018.77	761.917	1825.71	600	8.36647
D111	395	998.94	754.978	1835.62	605	8.26134
D111	395	984.07	745.065	1825.71	610	8.38715
D111	395	972.175	737.135	1835.62	615	8.31978
D111	395	976.14	726.23	1845.53	620	8.42422
D111	395	969.201	733.169	1845.53	625	8.58055
D111	395	973.166	725.239	1855.45	630	8.57299
D111	395	966.227	714.335	1855.45	635	8.67892
D111	395	946.401	701.448	1885.19	640	8.52809
D111	395	950.366	694.509	1895.1	645	8.43084
D111	395	932.523	688.561	1895.1	650	8.5539
D111	395	922.61	685.587	1905.01	655	8.40846
D111	395	922.61	687.57	1913.93	660	8.39392
D111	395	907.741	702.439	1913.93	665	8.44585
D111	395	897.828	697.483	1922.85	670	8.48721
D111	395	876.019	670.718	1932.77	675	8.93594
D111	395	869.08	658.823	1952.59	680	8.53306

## Sheet: b_D112
LABEL	TRACK_ID	POSITION_X	POSITION_Y	POSITION_Z	POSITION_T	MEAN_INTENSITY_CH1
D112	395	1148.62	791.656	1795.97	560	8.67331
D112	395	1143.67	790.664	1805.88	565	8.18947
D112	395	1130.78	799.586	1825.71	570	8.49557
D112	395	1123.84	805.534	1825.71	575	8.41714
D112	395	1090.14	825.36	1825.71	580	8.03753
D112	395	1100.05	827.342	1835.62	585	8.20396
D112	395	1079.23	827.342	1835.62	590	8.02362
D112	395	1046.52	823.377	1845.53	595	8.18392
D112	395	1039.58	835.272	1845.53	600	8.34521
D112	395	1013.81	816.438	1845.53	605	8.20676
D112	395	992.992	812.473	1835.62	610	8.20618
D112	395	986.053	803.551	1845.53	615	8.54797
D112	395	990.018	827.342	1845.53	620	8.62619
D112	395	988.035	827.342	1855.45	625	8.74883
D112	395	992	838.246	1855.45	630	8.55702
D112	395	984.07	784.717	1885.19	635	8.08957
D112	395	1005.88	761.917	1895.1	640	8.50085
D112	395	982.088	753.987	1895.1	645	9.18201
D112	395	982.088	746.056	1914.92	650	8.63407
D112	395	988.035	750.021	1914.92	655	8.59853
D112	395	992	752.004	1933.76	660	8.41783
D112	395	977.131	760.926	1933.76	665	8.70811
D112	395	969.201	759.934	1952.59	670	8.67352
D112	395	963.253	745.065	1972.42	675	8.73249
D112	395	955.323	762.908	1972.42	680	8.62027

## Sheet: b_D12
LABEL	TRACK_ID	POSITION_X	POSITION_Y	POSITION_Z	POSITION_T	MEAN_INTENSITY_CH1
D12	395	1685.86	984.717	1712.94	355	8.55141
D12	395	1700.57	985.827	1717.22	360	8.57817
D12	395	1699.58	972.94	1737.05	365	8.76443
D12	395	1712.46	983.844	1756.87	370	8.46278
D12	395	1704.53	975.914	1756.87	375	8.28001
D12	395	1698.59	973.931	1756.87	380	8.49588
D12	395	1696.6	966.001	1756.87	385	8.0874
D12	395	1692.64	948.158	1756.87	390	8.16245
D12	395	1689.66	948.158	1776.7	395	8.46304
D12	395	1692.64	930.315	1777.69	400	8.40487
D12	395	1702.55	935.271	1777.69	405	8.44506
D12	395	1711.47	935.271	1777.69	410	8.2139
D12	395	1722.38	925.358	1787.6	415	8.22062
D12	395	1732.29	921.393	1787.6	420	8.25801
D12	395	1740.22	917.428	1787.6	425	8.213
D12	395	1741.21	913.463	1777.69	430	8.27297
D12	395	1739.23	911.48	1787.6	435	8.36277
D12	395	1741.21	907.515	1787.6	440	8.598
D12	395	1722.38	913.463	1797.52	445	8.62043
D12	395	1712.46	906.524	1807.43	450	8.34548
D12	395	1695.61	898.593	1817.34	455	8.24801
D12	395	1702.55	907.515	1817.34	460	8.62773
D12	395	1697.59	901.567	1827.25	465	8.43369
D12	395	1684.71	901.567	1827.25	470	8.64856
D12	395	1693.63	901.567	1847.08	475	8.45945
D12	395	1696.6	910.489	1847.08	480	8.80663
D12	395	1702.55	914.454	1856.99	485	8.75343
D12	395	1699.58	917.428	1856.99	490	8.873
D12	395	1703.54	908.506	1856.99	495	8.90283

## Sheet: b_D121
LABEL	TRACK_ID	POSITION_X	POSITION_Y	POSITION_Z	POSITION_T	MEAN_INTENSITY_CH1
D121	395	1706.32	924.642	1856.99	500	8.69547
D121	395	1702.99	924.085	1851.43	505	8.83725
D121	395	1696.87	927.98	1851.43	510	8.79579
D121	395	1685.74	914.07	1862.56	515	9.10808
D121	395	1687.96	915.739	1851.43	520	9.29608
D121	395	1680.73	916.296	1851.43	525	9.06857
D121	395	1702.99	926.867	1856.99	530	8.62445
D121	395	1729.69	945.228	1862.56	535	8.86988
D121	395	1718.56	949.679	1868.12	540	9.1654
D121	395	1708.55	957.469	1868.12	545	8.94165
D121	395	1699.63	948.547	1868.12	550	9.10554
D121	395	1685.75	934.669	1879.03	555	9.42845
D121	395	1693.68	931.695	1879.03	560	9.5329
D121	395	1706.95	933.806	1876.82	565	9.3029
D121	395	1701.99	940.745	1876.82	570	9.3477
D121	395	1696.05	939.754	1886.73	575	9.62238
D121	395	1698.03	931.824	1886.73	580	9.60779
D121	395	1714.88	933.806	1876.82	585	9.7483
D121	395	1702.99	930.832	1876.82	590	9.92726
D121	395	1718.85	913.98	1886.73	595	9.27953
D121	395	1726.78	918.937	1886.73	600	9.34442
D121	395	1715.87	922.902	1886.73	605	9.41592
D121	395	1717.86	930.832	1886.73	610	9.49757
D121	395	1724.79	930.832	1896.65	615	8.67231
D121	395	1731.73	925.876	1896.65	620	9.04932
D121	395	1718.85	944.71	1896.65	625	9.55485
D121	395	1715.87	946.693	1896.65	630	9.55617
D121	395	1731.73	949.667	1896.65	635	9.20613
D121	395	1722.81	958.589	1896.65	640	10.1529
D121	395	1723.8	967.51	1896.65	645	10.0003
D121	395	1712.9	974.449	1896.65	650	12.3651
D121	395	1706.95	976.432	1906.56	655	11.4535
D121	395	1703.98	982.38	1906.56	660	10.7569
D121	395	1685.14	977.423	1926.38	665	9.94429
D121	395	1678.2	989.319	1926.38	670	9.99205
D121	395	1656.4	976.432	1946.21	675	9.52349
D121	395	1661.35	979.406	1946.21	680	10.037

## Sheet: b_D122
LABEL	TRACK_ID	POSITION_X	POSITION_Y	POSITION_Z	POSITION_T	MEAN_INTENSITY_CH1
D122	395	1671.27	909.619	1856.99	500	8.95841
D122	395	1657.92	910.175	1856.99	505	8.9031
D122	395	1635.66	903.499	1856.99	510	9.169
D122	395	1614.52	893.484	1856.99	515	9.25901
D122	395	1593.38	881.243	1856.99	520	9.2689
D122	395	1577.8	875.123	1856.99	525	9.03372
D122	395	1567.23	863.438	1856.99	530	8.96973
D122	395	1556.65	867.333	1868.68	535	8.82001
D122	395	1534.95	869.002	1868.68	540	9.11189
D122	395	1528.83	847.303	1868.68	545	9.16874
D122	395	1536.07	842.852	1868.68	550	9.23072
D122	395	1527.72	835.619	1868.68	555	9.18138
D122	395	1529.39	830.055	1879.81	560	9.0415
D122	395	1531.06	832.28	1890.93	565	9.08661
D122	395	1526.05	836.175	1907.63	570	9.10951
D122	395	1528.28	836.175	1907.63	575	9.46055
D122	395	1516.04	837.288	1907.63	580	9.71467
D122	395	1504.35	850.085	1907.63	585	9.97946
D122	395	1470.41	850.085	1913.19	590	9.58515
D122	395	1463.74	848.972	1907.63	595	9.3569
D122	395	1420.89	829.498	1929.88	600	9.3202
D122	395	1414.77	822.822	1929.88	605	9.08285
D122	395	1408.83	818.856	1919.97	610	9.06201
D122	395	1401.89	813.9	1919.97	615	8.99009
D122	395	1396.93	816.874	1939.79	620	8.82636
D122	395	1400.9	815.882	1939.79	625	8.90288
D122	395	1388.01	814.891	1939.79	630	9.10252
D122	395	1389	801.013	1949.71	635	9.06968
D122	395	1390.98	788.126	1949.71	640	8.99464
D122	395	1398.91	782.179	1949.71	645	8.82694
D122	395	1389	768.301	1970.52	650	9.44405
D122	395	1385.03	770.283	1980.44	655	9.33236
D122	395	1377.1	760.37	1981.43	660	9.4825
D122	395	1375.12	752.44	1992.33	665	9.50879
D122	395	1380.08	760.37	2012.16	670	9.42158
D122	395	1380.08	762.353	2022.07	675	9.44004

## Sheet: u_D2
LABEL	TRACK_ID	POSITION_X	POSITION_Y	POSITION_Z	POSITION_T	MEAN_INTENSITY_CH1
D2	395	1915.11	1021.92	1507.83	165	9.28704
D2	395	1926.17	1024.93	1508.83	170	8.98237
D2	395	1939.24	1031.97	1507.83	175	9.13812
D2	395	1952.31	1031.97	1504.81	180	8.85471
D2	395	1958.34	1030.97	1504.81	185	8.69013
D2	395	1946.27	1027.95	1504.81	190	8.72847
D2	395	1934.21	1030.97	1504.81	195	8.71705
D2	395	1935.21	1041.02	1505.82	200	8.81959
D2	395	1944.26	1045.04	1497.77	205	8.87919
D2	395	1944.26	1059.12	1497.77	210	8.6539
D2	395	1948.29	1056.1	1505.82	215	8.74582
D2	395	1945.27	1060.13	1507.83	220	8.76528
D2	395	1937.23	1056.1	1514.87	225	8.6548
D2	395	1937.23	1067.16	1520.9	230	8.66305
D2	395	1937.23	1065.15	1520.9	235	8.59224
D2	395	1940.24	1071.19	1517.88	240	8.83049
D2	395	1947.28	1071.19	1517.88	245	8.93747
D2	395	1955.32	1066.16	1517.88	250	8.90569
D2	395	1954.32	1057.11	1517.88	255	8.72165
D2	395	1958.34	1060.13	1517.88	260	8.65168
D2	395	1965.38	1069.17	1517.88	265	8.83149
D2	395	1970.41	1066.16	1531.96	270	9.06958
D2	395	1975.43	1073.2	1539	275	8.88876
D2	395	1974.43	1071.19	1546.04	280	8.70933
D2	395	1984.48	1067.16	1552.07	285	8.91447
D2	395	1974.43	1064.15	1557.1	290	8.61276
D2	395	1977.44	1058.11	1561.12	295	9.17471
D2	395	1982.47	1057.11	1568.16	300	9.14801
D2	395	1984.48	1063.14	1574.19	305	9.08301
D2	395	1987.5	1069.17	1579.22	310	9.13098
D2	395	1988.5	1070.18	1597.31	315	8.92171
D2	395	1985.49	1070.18	1602.34	320	8.68378
D2	395	1981.47	1065.15	1607.37	325	8.55585
D2	395	1982.47	1064.15	1601.34	330	8.81594
D2	395	1984.48	1063.14	1601.34	335	8.95323
D2	395	1992.53	1068.17	1601.34	340	8.97692
D2	395	1991.52	1065.15	1601.34	345	8.69658
D2	395	1999.56	1073.2	1609.38	350	9.0865
D2	395	2001.57	1077.22	1614.41	355	9.3065
D2	395	2001.57	1078.22	1626.47	360	9.15784
D2	395	2005.6	1080.23	1626.47	365	9.1167
D2	395	1999.56	1081.24	1626.47	370	8.50297

## Sheet: u_D21
LABEL	TRACK_ID	POSITION_X	POSITION_Y	POSITION_Z	POSITION_T	MEAN_INTENSITY_CH1
D21	395	2026.71	1058.11	1640.55	375	8.85344
D21	395	2025.71	1042.03	1641.55	380	8.74941
D21	395	2032.74	1044.04	1647.59	385	8.62339
D21	395	2029.73	1044.04	1651.61	390	8.47235
D21	395	2035.76	1046.05	1651.61	395	8.45178
D21	395	2039.78	1047.05	1658.65	400	8.56855
D21	395	2053.86	1043.03	1658.65	405	8.72821
D21	395	2052.85	1047.05	1658.65	410	8.58536
D21	395	2041.79	1045.04	1664.68	415	8.6777
D21	395	2031.74	1054.09	1671.72	420	8.64269
D21	395	2033.75	1057.11	1680.77	425	9.02775
D21	395	2027.72	1060.13	1691.83	430	9.00934
D21	395	2023.69	1066.16	1691.83	435	9.23611
D21	395	2023.69	1053.09	1695.85	440	9.20121
D21	395	2030.73	1076.21	1702.89	445	9.04276
D21	395	2030.73	1073.2	1707.91	450	9.06291
D21	395	2029.73	1093.31	1705.9	455	9.12897
D21	395	2025.71	1101.35	1711.94	460	9.07402
D21	395	2018.42	1060.06	1709.92	465	9.11395
D21	395	2022.77	1068.75	1727.31	470	9.51624
D21	395	2014.08	1074.55	1736	475	9.6786
D21	395	2011.18	1078.89	1751.94	480	9.80637
D21	395	2014.08	1084.69	1741.8	485	10.4067
D21	395	2001.04	1089.04	1753.39	490	10.7626
D21	395	2028.56	1078.89	1753.39	495	10.9012
D21	395	1990.89	1093.38	1750.49	500	11.0538
D21	395	1986.55	1089.04	1762.08	505	11.6409
D21	395	1988	1094.83	1778.02	510	11.2523
D21	395	1977.85	1091.93	1778.02	515	11.9923
D21	395	1973.51	1109.32	1762.08	520	11.7277
D21	395	1967.71	1107.87	1770.77	525	13.382
D21	395	1967.71	1126.71	1751.94	530	12.5528
D21	395	1966.26	1131.05	1753.39	535	12.5954
D21	395	1964.81	1136.85	1741.8	540	12.1641
D21	395	1972.06	1145.54	1746.14	545	12.9954
D21	395	1969.16	1146.99	1754.84	550	12.7192
D21	395	1977.85	1142.64	1753.39	555	13.9659
D21	395	1979.3	1139.75	1753.39	560	15.3119
D21	395	1976.41	1158.58	1750.49	565	14.3787
D21	395	1980.75	1161.48	1736	570	14.7876
D21	395	1972.06	1165.82	1734.55	575	14.4835
D21	395	1976.41	1161.48	1722.96	580	15.3601

## Sheet: u_D211
LABEL	TRACK_ID	POSITION_X	POSITION_Y	POSITION_Z	POSITION_T	MEAN_INTENSITY_CH1
D211	395	1961.92	1189.01	1733.1	585	14.6061
D211	395	1952.87	1189.01	1743.16	590	14.5391
D211	395	1957.9	1200.07	1728.08	595	14.9062
D211	395	1961.92	1203.08	1715	600	14.8262
D211	395	1945.83	1215.15	1725.06	605	14.8941
D211	395	1941.81	1220.18	1716.01	610	14.5518
D211	395	1947.84	1222.19	1708.97	615	15.9967
D211	395	1952.87	1225.2	1701.93	620	17.3229
D211	395	1943.82	1230.23	1704.95	625	15.6476
D211	395	1948.85	1228.22	1688.86	630	17.2905
D211	395	1957.9	1237.27	1681.82	635	18.3055
D211	395	1961.06	1239.8	1662.83	640	17.6935
D211	395	1962.33	1242.97	1655.87	645	18.8089
D211	395	1959.79	1239.8	1649.54	650	18.9117
D211	395	1958.53	1244.23	1643.21	655	18.5526
D211	395	1959.16	1242.97	1643.21	660	18.9908
D211	395	1961.69	1243.6	1636.87	665	19.1485
D211	395	1957.26	1242.97	1624.21	670	18.894
D211	395	1955.36	1244.87	1611.55	675	19.4877
D211	395	1951.56	1245.5	1617.88	680	19.7371
D211	395	1950.3	1248.66	1624.21	685	19.709
D211	395	1955.36	1255	1611.55	690	19.692
D211	395	1948.4	1253.73	1605.22	695	20.0806
D211	395	1952.2	1259.43	1593.19	700	20.0556
D211	395	1943.33	1255	1593.19	705	18.1515
D211	395	1936.37	1272.09	1599.52	710	19.6314
D211	395	1951.56	1273.36	1580.53	715	19.9032
D211	395	1958.53	1270.19	1574.2	720	18.8133
D211	395	1968.02	1267.66	1580.53	725	21.7723
D211	395	1958.53	1277.15	1574.2	730	20.5653
D211	395	1959.46	1277.15	1592.77	735	22.8665
D211	395	1959.46	1277.15	1592.77	740	25.0296
D211	395	1960.39	1268.8	1583.48	745	23.2562
D211	395	1962.24	1274.37	1583.48	750	23.1536
D211	395	1954.81	1277.15	1583.48	755	22.8673
D211	395	1952.87	1278.99	1583.48	760	23.4753
D211	395	1972.48	1281.29	1548.89	765	22.9153
D211	395	1978.09	1288.42	1560.66	770	25.3229
D211	395	1973.47	1293.03	1560.66	775	25.2361
D211	395	1983.28	1292.46	1543.37	780	25.8265
D211	395	1965.4	1286.12	1572.2	785	23.3897
D211	395	1961.37	1286.12	1572.2	790	24.5732
D211	395	1976.93	1283.81	1554.9	795	27.3814
D211	395	1976.36	1286.69	1554.9	800	26.9354
D211	395	1975.78	1287.27	1549.13	805	24.7235
D211	395	1972.32	1293.03	1549.13	810	25.8362
D211	395	1967.71	1296.49	1549.13	815	24.3579
D211	395	1976.36	1299.38	1526.07	820	24.9524

[truncated: 5 more sheets: u_D212, u_D22, u_D221, u_D222, Mother]
