# Supplementary material for: Early coordination of cell migration and cardiac fate determination during mammalian gastrulation
Source: EMBO J. 2025 May 13;44(12):3327–59. doi: 10.1038/s44318-025-00441-0 (PMC12170898; doi:10.1038/s44318-025-00441-0)
Supplement: Supplementary file 28 — EV and Appendix Figure Source Data [file 44318_2025_441_MOESM28_ESM.zip › Source Data for expanded views and appendix/Source Data Fig. EV4/EV 4A/EV Fig.4A'.xlsx]

## Sheet: D1_data
LABEL	POSITION_T	POSITION_X	POSITION_Y	POSITION_Z
D111	625	336.313	254.41	640.4
D112	625	342.848	287.088	643.84
D121	625	596.44	327.815	658.136
D122	625	486.111	283.111	673.109

## Sheet: D2_data
LABEL	POSITION_T	POSITION_X	POSITION_Y	POSITION_Z
D211	625	674.505	426.89	591.618
D212	625	691.415	424.233	589.648
D221	625	667.333	432.409	595.437
D222	625	680.075	445.784	571.517

## Sheet: Summary
Group	X	Y	Z	Distance
D1	440.428	288.106	653.871
D2	678.332	432.329	587.055
Euclidean Distance				286.117
