# Supplementary material for: Early coordination of cell migration and cardiac fate determination during mammalian gastrulation
Source: EMBO J. 2025 May 13;44(12):3327–59. doi: 10.1038/s44318-025-00441-0 (PMC12170898; doi:10.1038/s44318-025-00441-0)
Supplement: Supplementary file 28 — EV and Appendix Figure Source Data [file 44318_2025_441_MOESM28_ESM.zip › Source Data for expanded views and appendix/Source Data Fig. EV4/EV 4A/EV Fig.4A''.xlsx]

## Sheet: Sheet1
LABEL	ID	TRACK_ID	POSITION_X	POSITION_Y	POSITION_Z	POSITION_T	FRAME	CELL_DIVISION_TIME	MEAN_INTENSITY_CH1	MEDIAN_INTENSITY_CH1	MIN_INTENSITY_CH1	MAX_INTENSITY_CH1	TOTAL_INTENSITY_CH1	STD_INTENSITY_CH1	MEAN_INTENSITY_CH2	MEDIAN_INTENSITY_CH2	MIN_INTENSITY_CH2	MAX_INTENSITY_CH2	TOTAL_INTENSITY_CH2	STD_INTENSITY_CH2	CONTRAST_CH1	SNR_CH1	CONTRAST_CH2	SNR_CH2
D1	329732	395	1880.92	1073.2	1565.14	255	255	185	145.549	145	120	178	168982	9.20876	1182.2	1159	741	1704	1372536	224.781	0.016237	0.505064	0.165597	1.49439
D1	328710	395	1883.94	1018.9	1520.9	200	200	185	139.996	140	118	178	162535	8.07086	767.16	778	525	914	890673	71.5837	0.00551133	0.190149	0.137878	2.59718
D1	328717	395	1875.89	1028.96	1506.82	205	205	185	145.425	145	109	200	168838	10.4455	716.116	715	442	997	831411	91.3038	0.00637457	0.176372	0.130334	1.80873
D1	329748	395	1869.86	1066.16	1558.1	260	260	185	150.837	150	122	189	175122	9.12519	1363.87	1445	732	1786	1583458	233.646	0.0183647	0.596181	0.159201	1.60337
D1	328724	395	1875.89	1034.99	1517.88	210	210	185	142.78	142	111	177	165768	9.36957	798.329	762	573	1249	926860	135.601	0.00181259	0.0551432	0.0903506	0.975696
D1	328731	395	1877.9	1030.97	1524.92	215	215	185	143.509	143	122	170	166614	8.06601	808.357	806	618	1012	938503	76.2566	0.00587676	0.207895	0.107272	2.05394
D1	329755	395	1879.91	1072.19	1565.14	265	265	185	148.706	148	123	185	172648	8.63607	1292.73	1321	775	1628	1500854	148.172	0.0220172	0.741903	0.151567	2.2966
D1	328738	395	1865.84	1027.95	1528.94	220	220	185	145.376	145	115	186	168782	10.1162	831.078	811	632	1116	964882	97.3305	0.0069802	0.19923	0.132283	1.99513
D1	329762	395	1876.9	1075.21	1565.14	270	270	185	151.31	151	130	183	175671	8.56529	1522.95	1516	988	2104	1768149	230.029	0.0275487	0.947227	0.174406	1.96642
D1	329769	395	1881.93	1075.21	1571.17	275	275	185	145.283	145	119	181	168674	8.42184	1276.31	1304	757	1699	1481795	167.614	0.00919218	0.314256	0.105024	1.44742
D1	328745	395	1860.81	1031.97	1532.96	225	225	185	142.66	142	111	181	165628	9.62722	709.204	712	353	1065	823386	143.329	0.00433211	0.127836	0.070944	0.655565
D1	329783	395	1876.9	1061.13	1587.26	285	285	185	150.292	149	118	201	174489	11.1174	1300.57	1328	773	1906	1509967	218.687	0.0162313	0.431841	0.0880292	0.962339
D1	329776	395	1877.9	1064.15	1581.23	280	280	185	152.245	152	120	185	176756	10.1719	1551.41	1556	790	2183	1801184	337.249	0.0285527	0.830981	0.169509	1.33351
D1	329790	395	1885.95	1062.14	1602.34	290	290	185	147.946	147	126	184	171765	8.30785	1347.5	1346	835	1938	1564442	205.253	0.015451	0.541929	0.119189	1.39831
D1	329797	395	1877.9	1058.11	1615.41	295	295	185	139.374	139	109	168	161813	8.17259	967.568	939	581	1574	1123347	161.318	8.79E-04	0.0299511	0.0890093	0.980465
D1	329805	395	1860.81	1019.91	1636.53	300	300	185	142.32	142	114	173	165233	7.99787	1126.67	1087	649	1922	1308066	270.756	0.014214	0.498776	0.113388	0.84756
D1	329812	395	1852.77	1016.89	1643.56	305	305	185	147.911	147	122	178	171725	8.67348	1383.59	1344	1025	2018	1606346	176.329	0.0176925	0.59294	0.0888153	1.28011
D1	329819	395	1840.7	1012.87	1649.6	310	310	185	140.171	140	119	169	162738	7.81898	1198.91	1174	776	1770	1391930	197.818	0.00894593	0.317903	0.121443	1.31264
D1	329826	395	1810.54	1014.88	1655.63	315	315	185	141.046	141	109	193	163754	9.76855	1118.34	1074	702	1775	1298394	230.281	0.00436366	0.125464	0.0576956	0.529819
D1	329833	395	1785.4	1010.86	1661.66	320	320	185	141.198	141	115	169	163931	7.58904	1120.26	1116	581	1573	1300620	202.948	0.0152928	0.56049	0.144546	1.39424
D1	329847	395	1741.16	994.771	1695.85	330	330	185	144.618	144	116	195	167901	11.3316	1227.27	1182	556	2130	1424866	347.179	0.0113162	0.285611	0.0990514	0.637178
D1	329840	395	1773.34	1005.83	1667.7	325	325	185	139.475	139	102	178	161931	8.54842	900.218	920	491	1200	1045153	136.912	0.00471859	0.153253	0.112922	1.33429
D1	329854	395	1715.02	995.777	1700.88	335	335	185	138.536	138	114	169	160840	9.14824	868.744	921	326	1246	1008612	227.065	0.00649907	0.195566	0.12559	0.853782
D1	329861	395	1699.94	981.7	1706.91	340	340	185	141.248	140	110	180	163989	9.91257	1068.25	1081	585	1430	1240239	180.223	0.0153139	0.429846	0.188933	1.88384
D1	329868	395	1673.8	965.613	1711.94	345	345	185	144.382	144	121	188	167628	8.47004	1180.79	1201	784	1451	1370892	135.453	0.0178018	0.596292	0.139368	2.13261
D1	329875	395	1664.75	966.619	1711.94	350	350	185	148.697	149	124	188	172637	8.55274	1413.74	1441	1031	1746	1641355	151.381	0.0213359	0.726389	0.111549	1.87442
D1	328309	395	1865.84	1000.8	1507.83	165	165	185	154.393	154	127	187	179250	8.7515	1002.35	1012	646	1423	1163726	162.007	0.0115515	0.402924	0.141929	1.53796
D1	328666	395	1852.77	1003.82	1519.89	170	170	185	156.273	156	119	196	181433	11.1933	927.985	919	521	1543	1077391	209.309	0.0154075	0.42369	0.12142	0.960072
D1	328673	395	1848.75	1002.81	1525.93	175	175	185	153.491	153	128	186	178203	8.17387	886.6	880	621	1193	1029343	126.673	0.0116654	0.433058	0.161552	1.94692
D1	329697	395	1859.81	1032.98	1533.97	230	230	185	141.249	141	116	175	163990	7.70731	786.985	799	540	1002	913690	100.817	0.00365437	0.133457	0.0825157	1.19005
D1	328687	395	1859.81	1010.86	1539	185	185	185	148.983	148	123	189	172969	8.38305	956.965	973	654	1240	1111036	114.043	0.0133637	0.468732	0.160066	2.31566
D1	329711	395	1861.82	1047.05	1541.01	240	240	185	143.158	143	119	174	166206	7.76865	739.043	706	493	1199	858029	147.696	-0.000104	-0.00382328	0.0851446	0.785237
D1	328680	395	1855.78	1011.86	1529.95	180	180	185	154.239	154	126	196	179071	8.90578	1013.49	1016	599	1400	1176665	157.464	0.0135101	0.461724	0.113863	1.31589
D1	329704	395	1853.77	1034.99	1533.97	235	235	185	146.27	146	123	177	169820	8.12452	868.754	851	627	1254	1008623	138.239	0.0080816	0.288663	0.0662416	0.780856
D1	329718	395	1860.81	1054.09	1552.07	245	245	185	144.382	144	121	169	167628	7.74375	954.916	965	509	1339	1108657	203	0.00584826	0.216814	0.109295	0.926941
D1	328694	395	1869.86	1008.85	1531.96	190	190	185	148.226	148	118	205	172090	9.94714	965.568	916	649	1640	1121024	179.926	0.0132355	0.389302	0.153181	1.4257
D1	329725	395	1864.83	1060.13	1559.11	250	250	185	146.494	146	103	190	170080	10.7537	1111.67	1113	765	1444	1290645	140.683	0.0073521	0.198849	0.0797085	1.16671
D1	328703	395	1870.87	1010.86	1520.9	195	195	185	145.374	145	120	182	168779	7.50493	834.049	830	598	1101	968331	115.204	0.0120474	0.461173	0.155647	1.95015
D11	449682	395	1579.84	943.323	1766.23	395	395	200	142.263	142	115	178	165167	9.37214	816.879	824	380	1338	948396	217.183	0.0174551	0.520821	0.128432	0.856171
D11	449689	395	1536.22	906.645	1756.32	400	400	200	138.658	138	115	171	160982	8.19678	974.268	1009	451	1581	1131125	236.825	0.013535	0.451805	0.108399	0.804656
D11	329882	395	1650.67	956.564	1716.96	355	355	200	146.284	146	121	172	169836	8.23189	1169.37	1171	765	1568	1357635	153.01	0.029874	1.03095	0.152756	2.02544
D11	449703	395	1494.59	884.837	1756.32	410	410	200	138.803	138	112	176	161150	8.56375	1058.65	1040	532	1715	1229093	245.538	0.0205851	0.653835	0.163303	1.2105
D11	449696	395	1513.42	898.715	1756.32	405	405	200	137.457	137	114	169	159588	7.08642	1062.64	1089	545	1457	1233724	210.411	0.00971087	0.373106	0.104249	0.953575
D11	449710	395	1480.71	901.689	1766.23	415	415	200	139.43	139	113	177	161878	8.03272	1290.12	1294	767	1722	1497832	192.014	0.0135573	0.464352	0.137704	1.62646
D11	329902	395	1639.61	950.531	1721.99	360	360	200	146.082	145	107	194	169601	11.5256	1359.48	1343	624	2235	1578354	355.568	0.0239088	0.591916	0.152668	1.0128
D11	329909	395	1635.59	949.526	1735.06	365	365	200	143.549	143	109	184	166660	9.54569	1257	1264	652	2148	1459376	327.139	0.0196339	0.579141	0.141318	0.951529
D11	449717	395	1454.93	913.584	1766.23	420	420	200	138.699	139	114	171	161030	6.96222	1086.48	1100	730	1374	1261401	128.599	0.0149446	0.586678	0.133128	1.9852
D11	329916	395	1638.61	942.488	1750.14	370	370	200	154.307	154	126	195	179151	10.9093	1857.41	1856	962	2732	2156451	415.551	0.043907	1.18985	0.190763	1.43213
D11	449724	395	1411.32	860.055	1767.22	455	455	200	135.391	135	108	171	157189	8.96317	723.338	685	230	1451	839795	316.03	0.00762616	0.228647	0.0690395	0.295629
D11	449731	395	1436.1	858.072	1767.22	450	450	200	136.371	136	118	168	158327	6.8396	964.585	984	482	1524	1119883	209.637	0.0107714	0.424954	0.11054	0.915986
D11	329923	395	1644.64	935.449	1754.16	375	375	200	146.573	146	118	182	170171	9.51642	1344.06	1390	653	1911	1560450	288.903	0.0268449	0.805316	0.153175	1.23592
D11	449738	395	1447	863.029	1767.22	445	445	200	136.363	136	113	163	158317	7.57607	881.889	897	431	1349	1023873	224.223	0.0090519	0.32293	0.0806714	0.587205
D11	329930	395	1642.63	933.439	1759.19	380	380	200	145.537	146	116	179	168969	8.82564	1408.97	1398	799	2015	1635809	286.618	0.0200008	0.646705	0.122979	1.07668
D11	329937	395	1639.61	928.411	1764.22	385	385	200	139.273	139	117	169	161696	7.03982	1203.05	1206	750	1623	1396745	163.412	0.00611446	0.240462	0.0801543	1.09263
D11	449745	395	1453.94	870.959	1767.22	440	440	200	135.29	135	106	166	157072	8.25213	875.483	851	404	1533	1016436	270.341	0.0041184	0.134485	0.0425347	0.264252
D11	449759	395	1471.79	905.654	1787.05	430	430	200	135.312	135	109	173	157097	8.19299	1018.39	1054	518	1462	1182349	199.561	0.0112974	0.368995	0.121784	1.10803
D11	329944	395	1618.5	931.428	1766.23	390	390	200	137.887	138	117	162	160087	7.39456	1160.77	1209	541	1681	1347659	275.415	0.00906877	0.335173	0.14274	1.0529
D11	449752	395	1467.82	887.811	1787.05	435	435	200	134.281	134	112	162	155900	7.07682	845.516	845	389	1259	981644	193.692	0.00527528	0.199144	0.0526451	0.436633
D11	449766	395	1463.86	912.593	1787.05	425	425	200	134.866	134	112	172	156580	9.30704	954.495	949	475	1491	1108169	229.778	0.00546222	0.157444	0.0782101	0.602636
D11	449779	395	1395.46	856.09	1767.22	460	460	200	132.115	132	112	181	153386	7.5762	636.276	613	247	1341	738717	210.536	0.00285147	0.0991662	0.0551522	0.315935
D11	449786	395	1395.46	836.264	1767.22	465	465	200	137.081	137	107	170	159151	9.31871	1165.38	1181	646	1617	1353011	186.021	0.0125931	0.365889	0.15974	1.7258
D11	449793	395	1386.53	840.229	1767.22	470	470	200	135.696	135	114	163	157543	7.86238	1074.57	1094	530	1544	1247579	196.411	0.0139475	0.474815	0.156107	1.47749
D11	449807	395	1318.14	812.473	1726.58	480	480	200	134.879	135	114	161	156594	7.77362	633.237	637	275	1060	735188	187.913	0.00350204	0.121102	0.0561847	0.358523
D11	449800	395	1335.98	817.429	1736.49	475	475	200	135.478	135	115	170	157290	7.48975	785.011	813	390	1103	911398	150.32	0.00393275	0.141718	0.0932054	0.890488
D11	449814	395	1305.25	814.455	1726.58	485	485	200	134.441	134	111	166	156086	7.83363	601.5	604	275	978	698342	173.956	6.83E-04	0.0234407	0.0855949	0.545265
D11	449821	395	1270.55	805.534	1716.67	490	490	200	133.853	133	112	169	155403	7.70299	616.947	611	320	965	716275	152.151	-0.000547	-0.0190068	0.0864564	0.645338
D11	449828	395	1273.53	795.621	1736.49	495	495	200	132.961	133	112	168	154368	7.04342	638.915	620	421	949	741780	102.889	4.63E-04	0.0174785	0.0703063	0.815814
D11	449835	395	1245.77	785.708	1706.75	500	500	200	133.01	133	114	160	154425	6.25602	547.351	566	300	745	635475	100.28	-0.00193199	-0.0823119	0.0310321	0.328565
D11	449842	395	1233.88	767.865	1706.75	505	505	200	134.322	134	114	166	155948	7.39825	676.28	708	392	879	785161	108.073	0.00354796	0.128378	0.0753548	0.876994
D11	449849	395	1217.02	764.891	1706.75	510	510	200	135.733	136	115	161	157586	7.39462	692.459	693	550	852	803945	57.2998	0.00723447	0.263679	0.0754471	1.6956
D11	449863	395	1219.01	763.899	1726.58	520	520	200	133.286	133	113	159	154745	6.89472	590.385	556	412	947	685437	111.044	-0.000402	-0.0155624	0.019006	0.198329
D11	449856	395	1220	757.952	1706.75	515	515	200	135.719	135	99	169	157570	9.07699	647.175	669	344	890	751370	101.77	0.00458633	0.136523	0.0883258	1.03219
D11	449870	395	1214.05	752.995	1716.67	525	525	200	133.345	133	115	167	154813	6.88741	557.361	558	311	863	647096	108.838	0.0013622	0.0526743	0.0351397	0.347684
D11	449877	395	1213.06	761.917	1736.49	530	530	200	133.28	133	115	166	154738	7.4977	628.471	629	416	801	729655	64.3027	3.98E-04	0.0141309	0.0391012	0.735561
D11	449884	395	1215.04	776.786	1756.32	535	535	200	134.381	134	111	164	156016	8.07581	776.983	783	460	982	902077	79.2366	0.00439354	0.145577	0.0872701	1.57414
D11	449891	395	1196.21	783.725	1766.23	540	540	200	137.941	138	110	171	160150	8.73084	859.141	887	501	1108	997463	127.515	0.0132652	0.413674	0.0984658	1.2079
D11	449898	395	1185.3	777.778	1766.23	545	545	200	133.813	133	111	163	155357	7.74599	678.805	683	352	1046	788093	153.953	0.00174759	0.0602743	0.0470031	0.395882
D11	449905	395	1181.34	769.847	1766.23	550	550	200	132.298	132	112	161	153598	7.12178	565.224	552	255	1015	656225	177.449	0.00296371	0.109785	0.0207218	0.129329
D11	449912	395	1171.42	766.873	1786.06	555	555	200	140.556	140	119	184	163185	8.46018	1007.77	1022	609	1309	1170016	150.951	0.0174161	0.568788	0.0961905	1.17166
D111	449919	395	1151.6	747.047	1795.97	560	560		137.697	137	112	191	159866	10.5418	937.447	945	526	1368	1088376	183.619	0.0170072	0.436867	0.144794	1.29146
D111	449934	395	1130.78	737.135	1786.06	565	565		135.823	136	117	164	157690	6.70084	588.873	588	342	862	683682	100.387	0.0017288	0.0699628	0.0787095	0.856048
D111	449948	395	1110.96	736.143	1805.88	570	570		135.526	135	112	163	157346	8.24441	680.339	689	447	847	789874	70.3372	0.0098714	0.321371	0.163807	2.72284
D111	449962	395	1104.02	725.239	1805.88	575	575		135.913	136	113	177	157795	8.44782	756.047	758	609	948	877771	59.2296	0.00739939	0.236342	0.121119	2.75805
D111	449976	395	1085.18	732.178	1815.79	580	580		131.28	131	108	163	152416	8.45475	588.919	577	338	979	683735	130.786	0.00407021	0.125887	0.0832652	0.692237
D111	449990	395	1071.3	737.135	1805.88	585	585		130.031	130	110	161	150966	6.71147	641.081	649	345	920	744295	138.185	0.00329413	0.127225	0.130044	1.06777
D111	450004	395	1046.52	738.126	1815.79	590	590		132.674	132	109	156	154034	6.84265	624.32	596	341	1047	724836	142.222	0.00511769	0.197446	0.106228	0.843072
D111	450018	395	1024.71	752.004	1805.88	595	595		141.571	141	113	179	164364	10.1446	508.804	507	275	800	590721	110.44	0.0153474	0.421881	0.0819144	0.697624
D111	450032	395	1018.77	761.917	1825.71	600	600		136.264	136	113	162	158202	6.7124	606.036	601	448	771	703608	56.8993	0.00685474	0.276411	0.0972546	1.8881
D111	450046	395	998.94	754.978	1835.62	605	605		134.551	134	113	160	156214	6.74723	723.426	731	465	945	839898	100.213	0.0033836	0.134494	0.112439	1.45929
D111	450060	395	984.07	745.065	1825.71	610	610		136.6	136	114	170	158593	7.9764	659.182	667	312	1017	765310	132.03	0.00712723	0.242388	0.118961	1.06158
D111	450074	395	972.175	737.135	1835.62	615	615		135.503	135	113	164	157319	7.63918	587.898	595	279	886	682550	112.321	0.00622329	0.219411	0.135968	1.25297
D111	450088	395	976.14	726.23	1845.53	620	620		137.204	137	110	169	159294	8.91834	816.139	818	356	1160	947537	162.114	0.00801479	0.244646	0.123654	1.10802
D111	450102	395	969.201	733.169	1845.53	625	625		139.75	140	114	169	162250	7.90894	798.625	785	428	1267	927204	195.191	0.00846166	0.296524	0.118544	0.867238
D111	450116	395	973.166	725.239	1855.45	630	630		139.627	139	112	176	162107	9.09535	932.373	949	452	1338	1082485	197.428	0.0108253	0.328809	0.158231	1.29035
D111	450130	395	966.227	714.335	1855.45	635	635		141.352	141	112	176	164110	8.92637	890.319	881	472	1359	1033660	205.75	0.013564	0.423833	0.141219	1.07093
D111	450144	395	946.401	701.448	1885.19	640	640		138.896	139	109	175	161258	9.42751	819.43	812	415	1459	951358	189.188	0.00380215	0.11161	0.127442	0.979194
D111	450158	395	950.366	694.509	1895.1	645	645		137.312	137	112	188	159419	8.622	729.339	671	350	1461	846762	241.886	0.00815285	0.25758	0.155353	0.810876
D111	450172	395	932.523	688.561	1895.1	650	650		139.316	139	112	174	161746	7.95293	904.195	886	550	1447	1049770	193.74	0.0115629	0.400476	0.179113	1.4179
D111	450187	395	922.61	685.587	1905.01	655	655		136.947	137	111	163	158996	7.59978	633.798	612	387	1115	735839	134.001	0.00777467	0.278036	0.0700582	0.619332
D111	450201	395	922.61	687.57	1913.93	660	660		136.711	137	112	163	158721	6.92962	670.82	658	452	1029	778822	104.652	0.00225725	0.0888636	0.0869171	1.02518
D111	450215	395	907.741	702.439	1913.93	665	665		137.556	137	116	181	159703	8.3079	502.007	510	191	879	582830	153.238	0.00227463	0.0751525	0.0925988	0.555288
D111	450229	395	897.828	697.483	1922.85	670	670		138.23	138	111	179	160485	8.30577	485.929	492	221	734	564164	82.8805	0.00635552	0.210209	0.124767	1.30073
D111	450246	395	876.019	670.718	1932.77	675	675		145.538	145	120	178	168970	9.53038	606.736	602	372	943	704420	113.547	0.0221021	0.660446	0.124489	1.18312
D111	450260	395	869.08	658.823	1952.59	680	680		138.977	138	116	181	161352	9.20075	643.644	624	275	1001	747271	156.091	0.00945202	0.282871	0.140587	1.01652
D112	449926	395	1148.62	791.656	1795.97	560	560		141.261	141	115	182	164004	10.8266	1091.19	1143	592	1447	1266871	179.792	0.0220099	0.561983	0.168503	1.7504
D112	449941	395	1143.67	790.664	1805.88	565	565		133.381	133	113	167	154855	6.98803	711.124	718	335	1054	825615	174.401	0.0058169	0.22077	0.0932807	0.695802
D112	449955	395	1130.78	799.586	1825.71	570	570		138.366	138	110	169	160643	8.79544	818.249	815	553	1143	949987	103.761	0.0120924	0.375919	0.160741	2.18409
D112	449969	395	1123.84	805.534	1825.71	575	575		137.089	137	113	173	159160	8.2578	673.347	654	367	1013	781756	144.196	0.0122302	0.401164	0.132709	1.0942
D112	449983	395	1090.14	825.36	1825.71	580	580		130.906	131	106	160	151982	7.68388	705.066	720	302	1014	818582	150.685	0.0082976	0.280397	0.192745	1.51226
D112	449997	395	1100.05	827.342	1835.62	585	585		133.617	133	111	159	155129	7.37461	630.953	623	350	1083	732536	133.803	0.00690256	0.248413	0.107975	0.919077
D112	450011	395	1079.23	827.342	1835.62	590	590		130.68	130	109	153	151719	6.28331	621.494	625	336	970	721554	142.032	0.0058858	0.243392	0.103208	0.818722
D112	450025	395	1046.52	823.377	1845.53	595	595		133.29	133	110	165	154750	8.44726	692.345	683	384	1044	803813	136.549	0.00478182	0.150188	0.117102	1.06301
D112	450039	395	1039.58	835.272	1845.53	600	600		135.917	136	114	165	157800	6.80973	694.997	715	354	974	806892	141.849	0.00780538	0.309166	0.122736	1.07123
D112	450053	395	1013.81	816.438	1845.53	605	605		133.662	133	114	162	155182	6.47992	746.551	735	520	997	866746	97.2693	0.0114033	0.465131	0.145292	1.94733
D112	450067	395	992.992	812.473	1835.62	610	610		133.653	133	112	169	155171	7.21547	700.481	719	378	1043	813259	151.733	0.0026181	0.0967372	0.0866421	0.73619
D112	450081	395	986.053	803.551	1845.53	615	615		139.22	139	118	164	161634	7.26381	992.404	1007	627	1285	1152181	119.073	0.0139428	0.527112	0.127806	1.88897
D112	450095	395	990.018	827.342	1845.53	620	620		140.494	140	112	176	163113	8.47411	876.18	871	485	1356	1017245	165.601	0.0133853	0.437971	0.126185	1.18566
D112	450109	395	988.035	827.342	1855.45	625	625		142.491	142	117	171	165432	7.80253	840.045	855	538	1182	975292	124.011	0.0138028	0.497275	0.11896	1.44032
D112	450123	395	992	838.246	1855.45	630	630		139.367	139	117	170	161805	8.13388	710.527	716	472	925	824922	91.6913	0.0130609	0.441803	0.102361	1.43911
D112	450137	395	984.07	784.717	1885.19	635	635		131.754	131	107	158	152966	6.84128	487.751	502	218	721	566279	103.488	-0.000133	-0.00511059	0.0998873	0.856049
D112	450151	395	1005.88	761.917	1895.1	640	640		138.452	138	117	164	160743	8.77308	637.727	633	341	971	740401	118.906	0.00735484	0.230446	0.14859	1.38767
D112	450165	395	982.088	753.987	1895.1	645	645		149.546	149	115	202	173623	10.8457	794.346	798	524	1105	922236	105.277	0.0144818	0.393665	0.164986	2.13714
D112	450179	395	982.088	746.056	1914.92	650	650		140.622	140	117	172	163262	8.01943	724.503	734	487	945	841148	101.516	0.00289306	0.101168	0.0779954	1.03273
D112	450194	395	988.035	750.021	1914.92	655	655		140.043	140	116	170	162590	7.34846	644.375	664	354	946	748119	131.855	0.00206101	0.0783936	0.0728249	0.663471
D112	450208	395	992	752.004	1933.76	660	660		137.1	137	118	163	159173	7.37706	712.935	728	334	1082	827717	151.193	0.00296045	0.109713	0.0782817	0.684662
D112	450222	395	977.131	760.926	1933.76	665	665		141.828	141	121	171	164662	8.3923	901.35	930	523	1248	1046467	140.355	0.00807783	0.270839	0.128819	1.46572
D112	450238	395	969.201	759.934	1952.59	670	670		141.264	141	117	183	164008	8.45229	983.721	960	655	1490	1142100	162.534	0.0019969	0.066616	0.101657	1.11699
D112	450253	395	963.253	745.065	1972.42	675	675		142.225	142	123	169	165123	7.71532	1116.73	1057	809	1728	1296519	202.469	0.0124979	0.455088	0.145691	1.40276
D112	450267	395	955.323	762.908	1972.42	680	680		140.397	140	113	177	163001	9.33763	725.582	717	353	1189	842401	179.677	-0.0054078	-0.163503	0.0713133	0.537623
D12	449541	395	1722.38	925.358	1787.6	415	415	140	133.888	133	104	159	155444	7.00735	751.916	725	372	1277	872975	198.846	0.00580581	0.22058	0.101404	0.696293
D12	449548	395	1711.47	935.271	1777.69	410	410	140	133.779	133	111	161	155317	7.98415	764.809	777	342	1233	887943	179.144	0.00229536	0.0767437	0.0610335	0.491156
D12	449555	395	1702.55	935.271	1777.69	405	405	140	137.543	137	117	169	159688	7.73416	822.497	817	417	1276	954919	201.013	0.00997913	0.351428	0.0896846	0.673529
D12	449562	395	1692.64	930.315	1777.69	400	400	140	136.889	137	118	169	158928	6.99696	854.658	863	554	1129	992258	127.177	0.0138381	0.534068	0.127202	1.51672
D12	449569	395	1689.66	948.158	1776.7	395	395	140	137.836	138	115	178	160028	8.78659	900.215	913	526	1271	1045150	140.515	0.020659	0.635042	0.202529	2.15796
D12	449577	395	1692.64	948.158	1756.87	390	390	140	132.941	133	115	163	154344	7.16041	700.274	708	362	1080	813018	132.142	0.00620447	0.228965	0.121681	1.14977
D12	449591	395	1698.59	973.931	1756.87	380	380	140	138.371	138	114	171	160649	9.21594	712.534	702	222	1330	827252	288.533	0.012965	0.38434	0.0915278	0.41415
D12	449584	395	1696.6	966.001	1756.87	385	385	140	131.718	131	111	167	152925	7.06893	575.146	589	236	876	667744	123.845	7.11E-05	0.00264998	0.138749	1.13171
D12	449598	395	1704.53	975.914	1756.87	375	375	140	134.855	135	112	170	156567	7.8491	952.028	980	306	1590	1105304	336.479	0.00465274	0.159137	0.107476	0.549159
D12	449605	395	1712.46	983.844	1756.87	370	370	140	137.832	138	115	175	160023	9.18959	1079.45	1125	335	1683	1253237	333.085	0.00717662	0.213746	0.141984	0.805855
D12	449612	395	1699.58	972.94	1737.05	365	365	140	142.745	142	113	179	165727	9.76096	1025.81	1027	729	1334	1190971	107.775	0.0229087	0.655033	0.12278	2.08169
D12	449619	395	1700.57	985.827	1717.22	360	360	140	139.711	139	113	175	162205	9.69057	1065.28	1118	334	1648	1236786	318.237	0.00784793	0.224529	0.135475	0.79877
D12	329889	395	1685.86	984.717	1712.94	355	355	140	139.276	138	114	169	161699	8.27417	1012.27	1030	588	1381	1175245	175.242	0.0125536	0.417379	0.131511	1.34274
D12	446169	395	1703.54	908.506	1856.99	495	495	140	144.999	144	119	177	168344	7.91621	1152.88	1161	841	1465	1338489	133.751	0.0118073	0.427496	0.111044	1.72298
D12	449436	395	1699.58	917.428	1856.99	490	490	140	144.513	144	117	181	167780	9.3991	1239.42	1250	765	1632	1438964	179.25	0.0126491	0.384107	0.137906	1.67597
D12	449443	395	1702.55	914.454	1856.99	485	485	140	142.566	142	112	180	165519	9.1685	1112.88	1124	526	1715	1292048	309.476	0.00844973	0.260577	0.100343	0.655855
D12	449450	395	1696.6	910.489	1847.08	480	480	140	143.432	143	115	175	166525	8.37849	1061.34	1074	740	1371	1232213	126.478	0.0135081	0.456331	0.119679	1.79388
D12	449457	395	1693.63	901.567	1847.08	475	475	140	137.778	137	115	170	159960	8.08418	864.509	900	385	1270	1003695	216.689	0.00865125	0.292355	0.108132	0.778617
D12	449471	395	1697.59	901.567	1827.25	465	465	140	137.358	137	111	181	159473	9.35714	807.536	833	443	1153	937549	146.854	0.00677102	0.197454	0.0744086	0.761658
D12	449464	395	1684.71	901.567	1827.25	470	470	140	140.858	140	119	179	163536	7.85831	969.245	978	677	1255	1125294	97.6477	0.00693302	0.246833	0.0835	1.52989
D12	449478	395	1702.55	907.515	1817.34	460	460	140	140.519	140	117	173	163142	7.93866	910.891	933	581	1169	1057545	118.722	0.0142203	0.496355	0.117984	1.6194
D12	449485	395	1695.61	898.593	1817.34	455	455	140	134.334	134	107	171	155962	8.36115	865.775	869	518	1222	1005165	140.87	0.00276951	0.0887467	0.132262	1.43583
D12	449492	395	1712.46	906.524	1807.43	450	450	140	135.922	136	115	158	157805	6.4494	792.871	810	537	944	920523	87.8305	0.00710476	0.297354	0.118676	1.91534
D12	449499	395	1722.38	913.463	1797.52	445	445	140	140.4	140	115	171	163004	7.97207	866.319	909	531	1162	1005796	130.347	0.00928775	0.324131	0.0889652	1.08596
D12	449506	395	1741.21	907.515	1787.6	440	440	140	140.034	140	113	179	162580	8.73768	788.419	796	553	1007	915355	89.4258	0.00916906	0.291225	0.0610039	1.01383
D12	449513	395	1739.23	911.48	1787.6	435	435	140	136.203	136	112	165	158132	6.94188	662.287	687	435	860	768915	86.2961	0.00570762	0.222702	0.0667702	0.96072
D12	449527	395	1740.22	917.428	1787.6	425	425	140	133.764	133	101	162	155300	8.13079	665.487	653	482	954	772630	86.8359	0.00385757	0.126438	0.041554	0.611507
D12	449520	395	1741.21	913.463	1777.69	430	430	140	134.741	135	111	169	156434	7.04646	584.705	588	367	892	678842	100.597	0.00361391	0.137711	0.03437	0.386264
D12	449534	395	1732.29	921.393	1787.6	420	420	140	134.497	134	110	158	156151	6.24432	681.5	682	441	943	791222	105.221	0.00914163	0.390237	0.0909504	1.07992
D121	446099	395	1708.55	957.469	1868.12	545	545		145.631	145	111	181	169078	8.76003	1042.87	1022	693	1607	1210772	146.062	0.013168	0.432133	0.104898	1.35571
D121	446106	395	1718.56	949.679	1868.12	540	540		149.276	149	110	183	173309	10.4719	1250.72	1305	565	1850	1452083	283.938	0.0231555	0.64522	0.177647	1.32895
D121	446113	395	1729.69	945.228	1862.56	535	535		144.463	144	114	174	167721	9.77129	1011.44	1026	530	1585	1174278	235.104	0.0203488	0.589691	0.202142	1.4468
D121	446127	395	1680.73	916.296	1851.43	525	525		147.699	148	122	181	171478	8.26806	459.798	462	314	592	533826	51.3082	0.0082954	0.293936	0.09159	1.50383
D121	446120	395	1702.99	926.867	1856.99	530	530		140.465	140	119	169	163080	7.77711	535.545	540	352	758	621768	81.484	0.00268835	0.09685	0.0847464	1.02694
D121	446134	395	1687.96	915.739	1851.43	520	520		151.404	151	126	180	175780	8.8874	645.685	637	430	1025	749640	114.243	0.0129241	0.434726	0.144496	1.42713
D121	446141	395	1685.74	914.07	1862.56	515	515		148.342	148	114	188	172225	11.0915	651.997	642	459	925	756968	99.2529	0.00859122	0.227847	0.134707	1.55969
D121	446148	395	1696.87	927.98	1851.43	510	510		143.256	143	116	180	166320	8.37633	629.313	634	417	869	730632	88.5529	0.00288896	0.098532	0.0332204	0.456989
D121	446155	395	1702.99	924.085	1851.43	505	505		143.931	144	109	178	167104	8.60886	899.374	930	515	1146	1044173	122.91	0.00343472	0.114457	0.0896078	1.20353
D121	446162	395	1706.32	924.642	1856.99	500	500		141.622	141	123	171	164423	7.19776	945.45	936	506	1244	1097668	131.733	0.00624521	0.244234	0.134766	1.70469
D121	450277	395	1699.63	948.547	1868.12	550	550		148.301	148	123	173	172177	7.79401	1054.58	1034	536	1624	1224362	235.444	0.0134231	0.504052	0.114332	0.919122
D121	450284	395	1685.75	934.669	1879.03	555	555		153.56	153	124	191	178283	10.0593	1156.88	1176	606	1647	1343134	216.848	0.010484	0.316765	0.126696	1.19982
D121	450291	395	1693.68	931.695	1879.03	560	560		155.261	155	117	207	180258	11.5254	1128.61	1129	677	1633	1310312	202.298	0.00960701	0.256373	0.147635	1.43538
D121	450298	395	1706.95	933.806	1876.82	565	565		151.515	151	124	183	175909	9.23981	865.879	806	567	1471	1005285	176.086	-0.00510236	-0.168196	0.0175667	0.169781
D121	450305	395	1701.99	940.745	1876.82	570	570		152.245	152	117	204	176756	11.3984	1013.78	966	609	1631	1177004	240.994	-0.00148459	-0.0397172	0.131295	0.976432
D121	450346	395	1696.05	939.754	1886.73	575	575		156.718	156	123	225	181950	12.063	880.775	924	467	1271	1022580	174.809	0.0025076	0.0649926	0.113576	1.02778
D121	450353	395	1698.03	931.824	1886.73	580	580		156.481	156	122	196	181674	11.3896	1021.04	982	623	1675	1185428	214.696	-0.00319703	-0.0881287	0.0924909	0.805248
D121	450367	395	1702.99	930.832	1876.82	590	590		161.684	161	133	208	187715	11.8347	802.519	760	466	1329	931724	181.439	0.00144268	0.0393628	0.0852402	0.694821
D121	450360	395	1714.88	933.806	1876.82	585	585		158.769	158	129	193	184331	10.2163	1086.38	1118	486	1696	1261291	263.48	0.00318041	0.0985387	0.147516	1.0601
D121	450374	395	1718.85	913.98	1886.73	595	595		151.134	150	120	197	175467	11.0445	1320.83	1306	687	1958	1533480	291.192	0.0186229	0.500358	0.264379	1.89691
D121	450381	395	1726.78	918.937	1886.73	600	600		152.191	152	124	189	176694	9.35375	1209.31	1168	592	2125	1404013	343.144	0.0263108	0.834234	0.265005	1.47657
D121	450388	395	1715.87	922.902	1886.73	605	605		153.356	153	125	197	178046	9.41853	1536.64	1516	882	2287	1784038	302.791	0.026526	0.84149	0.28272	2.23709
D121	450395	395	1717.86	930.832	1886.73	610	610		154.686	154	124	190	179590	9.74689	1300.14	1296	706	2016	1509465	260.504	0.0113575	0.356446	0.209182	1.72678
D121	450402	395	1724.79	930.832	1896.65	615	615		141.245	141	121	174	163985	8.16682	896.751	858	296	1798	1041128	354.991	0.00318047	0.109663	0.115347	0.522495
D121	450409	395	1731.73	925.876	1896.65	620	620		147.385	147	121	194	171114	10.0525	1049.65	965	446	2181	1218648	378.773	0.00975957	0.283415	0.202774	0.934384
D121	450423	395	1715.87	946.693	1896.65	630	630		155.64	155	116	209	180698	14.0108	993.754	1042	408	1571	1153748	265.566	0.0103869	0.228395	0.161559	1.04094
D121	450416	395	1718.85	944.71	1896.65	625	625		155.618	155	129	187	180673	9.43873	779.829	789	393	1189	905382	163.375	0.0106092	0.34616	0.132898	1.11988
D121	450430	395	1731.73	949.667	1896.65	635	635		149.939	150	119	197	174079	10.8687	1035.26	980	422	1956	1201942	337.808	0.00691515	0.189485	0.155488	0.824788
D121	450437	395	1722.81	958.589	1896.65	640	640		165.358	166	126	216	191981	12.7894	1070.12	1063	627	1700	1242415	253.768	0.0120423	0.307692	0.115589	0.873854
D121	450444	395	1723.8	967.51	1896.65	645	645		162.873	162	130	206	189096	12.356	1036.3	1057	554	1608	1203145	244.975	-0.00465215	-0.12322	0.129026	0.966868
D121	450451	395	1712.9	974.449	1896.65	650	650		201.388	197	141	287	233812	26.882	808.261	784	390	1311	938391	206.42	0.0154969	0.228649	0.059302	0.438409
D121	450458	395	1706.95	976.432	1906.56	655	655		186.541	185	125	269	216574	23.8348	866.116	816	444	1473	1005561	222.13	0.0233627	0.357343	0.115567	0.807863
D121	450465	395	1703.98	982.38	1906.56	660	660		175.196	175	134	237	203402	18.5532	846.39	831	463	1537	982659	232.292	0.0215724	0.398807	0.0708312	0.482025
D121	450479	395	1678.2	989.319	1926.38	670	670		162.739	162	124	215	188940	12.782	1272.12	1138	346	2536	1476934	584.786	0.0237891	0.591686	0.191248	0.698484
D121	450472	395	1685.14	977.423	1926.38	665	665		161.961	161	131	215	188037	12.4907	1791.69	1851	654	2837	2080147	530.163	0.0224727	0.569976	0.281084	1.483
D121	450486	395	1656.4	976.432	1946.21	675	675		155.108	155	126	202	180080	9.94396	1183.21	1164	625	2074	1373712	257.407	2.37E-04	0.00740216	0.0513818	0.449286
D121	450493	395	1661.35	979.406	1946.21	680	680		163.471	163	116	216	189790	14.0268	1495.52	1562	494	2353	1736298	427.022	0.0106816	0.246339	0.161785	0.975403
D122	450562	395	1389	768.301	1970.52	650	650		153.814	154	125	196	178578	9.23215	829.897	828	661	1027	963510	58.2727	0.00803859	0.265721	0.0602105	1.61759
D122	450569	395	1385.03	770.283	1980.44	655	655		151.995	152	125	195	176466	8.71513	796.7	800	592	1014	924969	63.9291	0.00741078	0.256592	0.0405459	0.971207
D122	450583	395	1375.12	752.44	1992.33	665	665		154.868	154	126	203	179802	9.81031	705.017	688	421	1075	818525	124.438	0.00850147	0.266151	0.0489001	0.528267
D122	450576	395	1377.1	760.37	1981.43	660	660		154.44	154	127	188	179305	9.20064	719.809	731	533	870	835698	66.4063	0.00874477	0.291031	0.0607516	1.2416
D122	450590	395	1380.08	760.37	2012.16	670	670		153.448	153	123	189	178153	8.97732	825.328	816	461	1277	958206	192.973	0.00245854	0.0838407	0.0558158	0.452199
D122	450597	395	1380.08	762.353	2022.07	675	675		153.748	153	131	195	178502	8.61787	756.512	750	502	1043	878311	111.172	0.00663719	0.235262	0.0936186	1.16505
D122	446176	395	1671.27	909.619	1856.99	500	500		145.904	146	117	184	169395	7.97909	1121.49	1126	823	1355	1302048	93.4454	0.0113093	0.408974	0.166884	3.43285
D122	446191	395	1635.66	903.499	1856.99	510	510		149.334	149	124	197	173377	8.92113	807.857	820	567	1092	937922	118.952	0.00651851	0.216818	0.103482	1.27377
D122	446184	395	1657.92	910.175	1856.99	505	505		145.003	145	121	174	168349	8.2951	1027.85	1022	772	1292	1193335	106.782	0.00724367	0.251427	0.11892	2.04605
D122	446198	395	1614.52	893.484	1856.99	515	515		150.8	151	120	191	175079	10.6687	878.022	868	392	1305	1019384	189.153	0.0104489	0.292334	0.153257	1.23372
D122	446205	395	1593.38	881.243	1856.99	520	520		150.961	151	119	179	175266	8.41044	998.026	1033	478	1365	1158708	194.036	0.0117814	0.418012	0.181284	1.57868
D122	446212	395	1577.8	875.123	1856.99	525	525		147.131	147	124	175	170819	8.26491	942.801	948	611	1312	1094592	131.787	0.0116505	0.410025	0.160696	1.98091
D122	446219	395	1567.23	863.438	1856.99	530	530		146.089	145	118	188	169609	9.53948	924.557	938	596	1197	1073411	117.338	0.00569508	0.173443	0.10573	1.50686
D122	446226	395	1556.65	867.333	1868.68	535	535		143.65	143	110	185	166778	9.48483	784.996	783	523	1076	911380	101.713	-0.00152955	-0.0464017	0.0748897	1.07543
D122	446233	395	1534.95	869.002	1868.68	540	540		148.404	148	117	192	172297	10.4282	803.444	810	563	1111	932799	88.7629	0.00692078	0.195625	0.127381	2.04545
D122	446247	395	1536.07	842.852	1868.68	550	550		150.339	150	124	192	174544	8.07819	1032.17	1013	598	1330	1198345	146.666	0.0116358	0.428115	0.119429	1.50163
D122	446240	395	1528.83	847.303	1868.68	545	545		149.33	149	123	192	173372	9.22509	837.343	859	419	1064	972155	129.249	0.0106803	0.342119	0.122852	1.41764
D122	446254	395	1527.72	835.619	1868.68	555	555		149.536	149	123	192	173611	9.13608	984.935	1004	565	1322	1143509	130.101	0.00924554	0.299882	0.107197	1.46593
D122	446261	395	1529.39	830.055	1879.81	560	560		147.258	146	114	192	170966	10.4277	933.072	922	636	1307	1083297	137.246	0.00969814	0.271278	0.069779	0.8869
D122	446268	395	1531.06	832.28	1890.93	565	565		147.992	148	124	178	171819	8.19561	898.478	900	573	1291	1043133	134.047	0.00513131	0.184371	0.061883	0.781224
D122	446275	395	1526.05	836.175	1907.63	570	570		148.365	148	116	187	172252	10.3744	822.098	813	531	1109	954456	108.946	0.00259354	0.0739887	0.0640214	0.908064
D122	446282	395	1528.28	836.175	1907.63	575	575		154.083	154	123	191	178890	10.6353	972.381	974	651	1266	1128934	118.283	0.00792878	0.227934	0.114292	1.6864
D122	446289	395	1516.04	837.288	1907.63	580	580		158.221	158	124	224	183695	12.522	1003.94	1015	468	1421	1165580	195.549	0.0137764	0.343411	0.131814	1.19584
D122	446303	395	1470.41	850.085	1913.19	590	590		156.112	155	131	196	181246	8.68418	1126.04	1120	812	1459	1307327	126.133	0.0121738	0.432422	0.119678	1.90841
D122	446296	395	1504.35	850.085	1907.63	585	585		162.534	162	132	210	188702	10.5123	1282.44	1291	726	1732	1488908	187.885	0.0185211	0.562304	0.160254	1.88551
D122	446310	395	1463.74	848.972	1907.63	595	595		152.394	152	117	198	176930	10.6492	855.82	861	564	1140	993607	114.635	0.00850921	0.241487	0.110847	1.48993
D122	446317	395	1420.89	829.498	1929.88	600	600		151.797	151	130	183	176236	7.93204	1305.63	1311	973	1571	1515840	117.974	0.00820969	0.311662	0.12416	2.44465
D122	446324	395	1414.77	822.822	1929.88	605	605		147.931	148	119	179	171748	7.57312	1247.33	1248	913	1625	1448145	140.536	0.00560706	0.217832	0.125621	1.98103
D122	450506	395	1408.83	818.856	1919.97	610	610		147.592	147	122	185	171354	9.38343	941.584	930	601	1369	1093179	157.969	0.0050796	0.158986	0.0620174	0.696146
D122	450513	395	1401.89	813.9	1919.97	615	615		146.42	146	123	180	169994	8.08025	921.207	927	654	1166	1069521	84.518	0.00225094	0.0813944	0.0621907	1.27632
D122	450527	395	1400.9	815.882	1939.79	625	625		145	145	125	173	168345	7.37178	941.248	934	685	1203	1092789	89.5057	0.00198111	0.0777811	0.0848707	1.64537
D122	450520	395	1396.93	816.874	1939.79	620	620		143.754	143	119	176	166898	8.15769	992.129	998	674	1320	1151862	131.631	6.82E-04	0.0240358	0.0837779	1.16527
D122	450534	395	1388.01	814.891	1939.79	630	630		148.252	148	117	183	172120	9.15153	967.69	962	693	1209	1123488	96.2096	0.00272732	0.0881228	0.0509727	0.97565
D122	450541	395	1389	801.013	1949.71	635	635		147.717	147	125	186	171499	8.46004	932.472	938	636	1228	1082600	102.975	0.00129291	0.0450915	0.0461747	0.799343
D122	450548	395	1390.98	788.126	1949.71	640	640		146.494	146	119	193	170080	10.6404	946.352	969	665	1240	1098715	110.732	0.00107561	0.0295854	0.0815648	1.28902
D122	450555	395	1398.91	782.179	1949.71	645	645		143.763	143	117	175	166909	8.79919	894.868	891	649	1212	1038942	108.751	0.00226604	0.0738788	0.103714	1.54645
D2	328316	395	1915.11	1021.92	1507.83	165	165	205	151.257	151	124	183	175609	8.91239	1042.23	1038	673	1392	1210025	145.728	0.0261536	0.865105	0.167415	2.05125
D2	328323	395	1926.17	1024.93	1508.83	170	170	205	146.295	146	118	179	169848	10.2098	885.441	904	505	1267	1027997	156.215	0.0183787	0.517183	0.166409	1.61731
D2	328331	395	1939.24	1031.97	1507.83	175	175	205	148.831	148	123	177	172793	8.55685	890.258	923	426	1254	1033590	194.969	0.0242279	0.822867	0.162773	1.27841
D2	328338	395	1952.31	1031.97	1504.81	180	180	205	144.215	144	115	177	167434	7.75954	973.183	966	588	1367	1129865	172.82	0.0114302	0.420073	0.154169	1.50438
D2	328345	395	1958.34	1030.97	1504.81	185	185	205	141.535	141	114	174	164322	8.1756	982.197	978	648	1358	1140331	147.738	0.00805618	0.276706	0.119522	1.41955
D2	328359	395	1934.21	1030.97	1504.81	195	195	205	141.973	141	118	173	164831	6.972	835.348	842	532	1061	969839	91.845	0.009593	0.386979	0.15085	2.38434
D2	328352	395	1946.27	1027.95	1504.81	190	190	205	142.159	142	115	179	165047	8.86856	866.053	849	541	1272	1005488	140.02	0.0170432	0.537236	0.149872	1.61234
D2	328366	395	1935.21	1041.02	1505.82	200	200	205	143.643	143	117	174	166770	8.95248	823.777	805	357	1484	956405	233.409	0.00961927	0.305743	0.172882	1.04044
D2	328383	395	1944.26	1059.12	1497.77	210	210	205	140.945	141	112	179	163637	9.10449	805.262	830	430	1154	934909	149.134	0.00621662	0.191287	0.13916	1.31923
D2	328376	395	1944.26	1045.04	1497.77	205	205	205	144.614	145	114	187	167897	10.1166	1047.68	989	575	1659	1216351	237.934	0.0178248	0.500676	0.238184	1.69405
D2	328390	395	1948.29	1056.1	1505.82	215	215	205	142.442	142	112	182	165375	7.94433	886.991	907	558	1166	1029797	128.109	0.0136932	0.484407	0.157496	1.88417
D2	328397	395	1945.27	1060.13	1507.83	220	220	205	142.759	142	114	174	165743	9.10572	1011.87	1025	663	1292	1174780	127.118	0.0125494	0.388621	0.170427	2.31815
D2	328404	395	1937.23	1056.1	1514.87	225	225	205	140.96	140	109	195	163654	9.94906	896.535	869	524	1243	1040877	154.744	0.0104667	0.293514	0.143866	1.45735
D2	328411	395	1937.23	1067.16	1520.9	230	230	205	141.094	141	116	169	163810	8.16272	906.372	891	518	1411	1052298	148.093	0.00998191	0.341667	0.117777	1.28976
D2	328418	395	1937.23	1065.15	1520.9	235	235	205	139.941	139	113	165	162471	7.83366	948.609	953	478	1389	1101335	160.673	0.00899785	0.318608	0.136732	1.42032
D2	328425	395	1940.24	1071.19	1517.88	240	240	205	143.821	143	119	172	166976	7.81867	1146.2	1141	654	1767	1330735	209.384	0.0179138	0.647433	0.173203	1.61632
D2	328439	395	1955.32	1066.16	1517.88	250	250	205	145.046	144	115	181	168398	10.6972	1081.92	1101	532	1724	1256113	234.108	0.0101235	0.271782	0.0978025	0.823448
D2	328432	395	1947.28	1071.19	1517.88	245	245	205	145.563	145	121	183	168999	8.91452	1194.94	1235	617	1769	1387325	295.44	0.017419	0.559122	0.17871	1.22645
D2	328446	395	1954.32	1057.11	1517.88	255	255	205	142.048	142	118	174	164918	8.90851	1036.22	1034	536	1593	1203053	234.092	0.0105379	0.332554	0.13901	1.08047
D2	328453	395	1958.34	1060.13	1517.88	260	260	205	140.909	141	119	170	163595	8.07787	996.081	1023	569	1308	1156450	163.501	0.0117236	0.404267	0.135651	1.4554
D2	328460	395	1965.38	1069.17	1517.88	265	265	205	143.837	144	121	172	166995	8.22466	1178.29	1210	549	1692	1367989	233.078	0.00787664	0.273349	0.135348	1.20532
D2	328467	395	1970.41	1066.16	1531.96	270	270	205	147.715	146	118	190	171497	10.4489	1330.55	1258	842	2112	1544767	277.468	0.0186944	0.518861	0.164051	1.35162
D2	328475	395	1975.43	1073.2	1539	275	275	205	144.77	144	107	176	168078	9.50923	1233.36	1199	551	2096	1431930	351.122	0.0151633	0.4548	0.154631	0.940838
D2	328482	395	1974.43	1071.19	1546.04	280	280	205	141.848	142	119	175	164685	8.05723	1230.45	1240	831	1870	1428549	182.071	0.0115676	0.402637	0.177388	2.03637
D2	328490	395	1984.48	1067.16	1552.07	285	285	205	145.189	144	113	201	168564	12.0289	1456.28	1371	783	2357	1690743	332.014	0.0143833	0.342288	0.161664	1.22082
D2	328497	395	1974.43	1064.15	1557.1	290	290	205	140.275	140	110	171	162859	8.09402	1176.71	1160	537	2053	1366163	296.201	0.00808993	0.278157	0.172679	1.16997
D2	328511	395	1982.47	1057.11	1568.16	300	300	205	148.992	149	124	183	172980	9.14514	1609.48	1619	934	2302	1868603	251.634	0.01822	0.583057	0.192696	2.06676
D2	328504	395	1977.44	1058.11	1561.12	295	295	205	149.427	149	125	183	173485	8.95054	1650.33	1674	866	2098	1916038	211.765	0.0219396	0.716826	0.212221	2.72869
D2	328518	395	1984.48	1063.14	1574.19	305	305	205	147.934	147	121	183	171751	9.56961	1622.83	1627	970	2255	1884103	226.047	0.0152207	0.463528	0.168691	2.07251
D2	328525	395	1987.5	1069.17	1579.22	310	310	205	148.715	148	120	194	172658	9.80634	1546.6	1584	616	2217	1795606	377.428	0.0232382	0.688815	0.189547	1.3059
D2	328532	395	1988.5	1070.18	1597.31	315	315	205	145.307	145	118	183	168701	10.2245	1496.65	1515	947	1950	1737611	193.077	0.019065	0.531752	0.196862	2.54999
D2	328539	395	1985.49	1070.18	1602.34	320	320	205	141.432	141	114	172	164202	8.58732	1236.65	1245	636	1701	1435754	222.44	0.00997379	0.325289	0.147795	1.43173
D2	328546	395	1981.47	1065.15	1607.37	325	325	205	139.348	139	114	182	161783	9.67878	1267.94	1289	674	1807	1472074	234.978	0.0118823	0.338127	0.156075	1.45696
D2	328553	395	1982.47	1064.15	1601.34	330	330	205	143.584	143	108	191	166701	10.4915	1421.73	1427	677	2026	1650625	278.545	0.0152194	0.410335	0.174427	1.51614
D2	328567	395	1992.53	1068.17	1601.34	340	340	205	146.206	146	117	198	169745	10.412	1386.88	1450	585	1980	1610164	292.887	0.0133093	0.368871	0.126685	1.06485
D2	328560	395	1984.48	1063.14	1601.34	335	335	205	145.82	145	120	176	169297	8.91683	1424.61	1436	655	2295	1653970	288.683	0.0199827	0.640765	0.191871	1.58886
D2	328574	395	1991.52	1065.15	1601.34	345	345	205	141.64	141	119	174	164444	7.41954	1190.87	1172	646	1831	1382602	235.279	0.00895629	0.338918	0.14063	1.24809
D2	328581	395	1999.56	1073.2	1609.38	350	350	205	147.991	148	123	189	171817	9.22192	1520.67	1550	866	2045	1765498	240.863	0.0235521	0.73852	0.207561	2.17035
D2	328588	395	2001.57	1077.22	1614.41	355	355	205	151.574	151	128	190	175977	8.46891	1789.91	1763	1146	2448	2078084	268.94	0.0278544	0.970036	0.22495	2.4444
D2	328596	395	2001.57	1078.22	1626.47	360	360	205	149.152	149	118	194	173166	10.3297	1678.96	1724	934	2293	1949267	259.374	0.0226938	0.64082	0.180306	1.97769
D2	328603	395	2005.6	1080.23	1626.47	365	365	205	148.482	148	120	184	172388	9.97635	1677.59	1772	593	2516	1947680	515.508	0.0257198	0.746401	0.158483	0.890377
D2	328610	395	1999.56	1081.24	1626.47	370	370	205	138.487	138	111	165	160783	7.19435	1126.18	1156	568	1823	1307493	248.022	0.00734029	0.280533	0.0730734	0.618409
D21	328862	395	2025.71	1042.03	1641.55	380	380	209	142.5	142	117	170	165443	8.07093	1357.77	1394	603	2095	1576376	344.985	0.022264	0.769065	0.18347	1.2203
D21	328869	395	2032.74	1044.04	1647.59	385	385	209	140.448	140	117	172	163060	7.93471	1223.54	1268	559	1983	1420525	271.999	0.0211177	0.732125	0.214473	1.58879
D21	328876	395	2029.73	1044.04	1651.61	390	390	209	137.988	138	117	165	160204	7.02899	1221.77	1237	671	1632	1418474	213.977	0.0154678	0.598052	0.219141	2.05268
D21	328883	395	2035.76	1046.05	1651.61	395	395	209	137.653	137	108	178	159815	9.3784	1093.54	1098	583	1695	1269598	229.116	0.012072	0.350151	0.179731	1.45428
D21	328890	395	2039.78	1047.05	1658.65	400	400	209	139.555	139	112	168	162023	7.18852	1194.89	1233	676	1682	1387272	210.835	0.0153778	0.588034	0.187954	1.79336
D21	328897	395	2053.86	1043.03	1658.65	405	405	209	142.155	142	112	179	165042	8.71167	1285.3	1335	522	1796	1492236	276.941	0.0288824	0.916134	0.224905	1.70429
D21	328911	395	2041.79	1045.04	1664.68	415	415	209	141.332	141	116	165	164087	7.7308	1344.89	1395	629	1899	1561416	299.619	0.0233661	0.834838	0.253091	1.81318
D21	328904	395	2052.85	1047.05	1658.65	410	410	209	139.829	140	113	180	162341	8.55464	1191.27	1210	658	1995	1383066	259.636	0.0161589	0.519847	0.152832	1.21653
D21	328918	395	2031.74	1054.09	1671.72	420	420	209	140.762	140	119	167	163425	8.05233	1421.82	1393	619	2321	1650730	407.832	0.0141353	0.487308	0.219168	1.25345
D21	328925	395	2033.75	1057.11	1680.77	425	425	209	147.034	147	120	179	170706	9.28587	1690.72	1703	1014	2218	1962924	222.353	0.0248611	0.768209	0.185977	2.38474
D21	328932	395	2027.72	1060.13	1691.83	430	430	209	146.734	146	123	181	170358	8.85539	1769.36	1815	1119	2266	2054229	225.726	0.0193467	0.628982	0.164605	2.21579
D21	328939	395	2023.69	1066.16	1691.83	435	435	209	150.427	150	123	180	174646	8.20146	1707.97	1724	1082	2273	1982958	256.113	0.0284915	1.0162	0.182499	2.05844
D21	328946	395	2023.69	1053.09	1695.85	440	440	209	149.859	149	119	203	173986	11.7717	1555.11	1574	657	2451	1805481	391.001	0.0236728	0.588791	0.231592	1.49578
D21	328953	395	2030.73	1076.21	1702.89	445	445	209	147.278	147	119	195	170990	9.44837	1489.61	1521	706	2208	1729440	360.021	0.00217643	0.0677038	0.0805548	0.616908
D21	328960	395	2030.73	1073.2	1707.91	450	450	209	147.606	147	125	178	171371	7.82035	1622.07	1668	941	2031	1883227	232.978	0.00494779	0.185856	0.103319	1.30396
D21	328975	395	2029.73	1093.31	1705.9	455	455	209	148.682	148	120	191	172620	10.2115	1419.21	1442	642	2135	1647705	356.108	0.0125077	0.359732	0.128981	0.910614
D21	323862	395	1976.41	1161.48	1722.96	580	580	209	250.168	249	181	322	290445	25.0109	1762.24	1792	1119	2285	2045958	276.289	0.0173932	0.341997	0.0993067	1.15237
D21	328982	395	2025.71	1101.35	1711.94	460	460	209	147.787	147	114	189	171581	9.72769	1462.43	1402	876	2381	1697883	307.391	0.0229324	0.681175	0.203128	1.60647
D21	323884	395	1980.75	1161.48	1736	570	570	209	240.844	241	170	310	279620	23.9469	1503.43	1569	767	2115	1745482	307.743	0.0234189	0.460289	0.0945442	0.843968
D21	323891	395	1972.06	1165.82	1734.55	575	575	209	235.891	233	179	330	273869	23.7527	1411.09	1341	903	2164	1638277	293.293	0.00585785	0.115672	0.0755071	0.675551
D21	323898	395	1976.41	1158.58	1750.49	565	565	209	234.183	234	168	301	271887	22.0243	1526.42	1548	915	2125	1772170	263.259	0.0364395	0.747673	0.0885415	0.94324
D21	323905	395	1979.3	1139.75	1753.39	560	560	209	249.382	249	178	349	289533	31.7912	1861.26	1813	1138	2820	2160926	389.411	0.0635715	0.937744	0.182535	1.47557
D21	323919	395	1969.16	1146.99	1754.84	550	550	209	207.156	207	156	269	240508	16.8631	1294.85	1286	624	2095	1503325	295.676	0.014116	0.341992	0.123459	0.962495
D21	323912	395	1977.85	1142.64	1753.39	555	555	209	227.461	227	165	294	264082	22.8708	1565.36	1552	892	2438	1817386	321.414	0.0276911	0.535961	0.150354	1.27311
D21	323926	395	1972.06	1145.54	1746.14	545	545	209	211.654	210	156	273	245730	17.6541	1351.26	1393	788	1898	1568810	248.604	0.0123237	0.291899	0.049843	0.516107
D21	323933	395	1964.81	1136.85	1741.8	540	540	209	198.115	194	145	287	230012	23.8188	1313.78	1325	529	2281	1525302	424.204	0.0256919	0.416685	0.0989622	0.557784
D21	323940	395	1966.26	1131.05	1753.39	535	535	209	205.14	204	141	288	238167	23.7107	1469.81	1411	633	2565	1706452	452.265	0.0339987	0.568953	0.128937	0.742347
D21	323947	395	1967.71	1126.71	1751.94	530	530	209	204.446	206	151	254	237362	18.8315	1476.08	1536	584	2115	1713734	410.09	0.0266832	0.564319	0.130981	0.833709
D21	323954	395	1967.71	1107.87	1770.77	525	525	209	217.951	218	172	268	253041	15.802	1974.5	2044	996	2554	2292389	259.651	0.0477603	1.25743	0.135871	1.81925
D21	323961	395	1973.51	1109.32	1762.08	520	520	209	191.007	191	137	238	221759	14.059	1235.51	1335	481	1809	1434432	342.596	0.0221766	0.589511	0.0824406	0.549328
D21	323975	395	1988	1094.83	1778.02	510	510	209	183.265	183	138	231	212771	15.177	1483.88	1549	614	2260	1722790	343.385	0.0292381	0.686053	0.138448	1.05104
D21	323968	395	1977.85	1091.93	1778.02	515	515	209	195.317	196	131	259	226763	19.6251	1582.15	1639	759	2099	1836881	259.949	0.0582361	1.09539	0.177412	1.8342
D21	323982	395	1986.55	1089.04	1762.08	505	505	209	189.593	189	151	247	220118	14.406	1582.8	1623	747	2176	1837625	267.289	0.0340659	0.867125	0.127524	1.33949
D21	323989	395	1990.89	1093.38	1750.49	500	500	209	180.031	179	141	223	209016	13.0635	1507.73	1519	1087	1872	1750478	135.9	0.0318211	0.850016	0.164757	3.13866
D21	323996	395	2028.56	1078.89	1753.39	495	495	209	177.546	177	129	234	206131	16.465	1466.24	1506	615	2274	1702301	388.809	0.0549024	1.12243	0.297994	1.73154
D21	324003	395	2001.04	1089.04	1753.39	490	490	209	175.289	174	129	233	203511	15.0097	1633.62	1631	1041	2375	1896635	283.194	0.0439187	0.982643	0.173424	1.70511
D21	324011	395	2014.08	1084.69	1741.8	485	485	209	169.492	168	131	217	196780	13.3173	1592.98	1630	592	2613	1849449	399.318	0.0324884	0.800951	0.204066	1.3522
D21	324018	395	2011.18	1078.89	1751.94	480	480	209	159.715	160	122	206	185429	13.6028	1556.3	1602	720	2119	1806869	304.563	0.0329517	0.749111	0.205005	1.7387
D21	324025	395	2014.08	1074.55	1736	475	475	209	157.634	157	130	189	183013	9.8526	1369.44	1420	660	1931	1589923	262.857	0.0272067	0.847516	0.178736	1.57997
D21	324039	395	2018.42	1060.06	1709.92	465	465	209	148.438	148	111	183	172336	10.5852	1072.98	1118	434	1782	1245732	321.137	0.0115598	0.320505	0.142258	0.832233
D21	324032	395	2022.77	1068.75	1727.31	470	470	209	154.99	155	124	207	179943	10.8406	1294.67	1379	515	1969	1503109	333.863	0.0260571	0.726162	0.172245	1.13959
D21	324054	395	2022.77	1064.4	1724.41	468	468	209	155.709	155	125	193	180778	11.4405	1320.27	1371	531	2036	1532834	357.613	0.0256267	0.680143	0.196824	1.2143
D21	324061	395	2024.22	1068.75	1715.72	467	467	209	148.684	148	123	179	172622	9.1792	1092.01	1122	367	2028	1267823	428.95	0.00651604	0.209726	0.124604	0.564135
D21	324068	395	2012.63	1065.85	1721.51	466	466	209	153.464	153	121	194	178172	10.6406	1295.63	1311	641	1981	1504222	268.853	0.0199546	0.564328	0.152471	1.27512
D21	328617	395	2017.66	1062.14	1641.55	371	371	209	149.973	150	119	182	174119	8.9693	1831.73	1757	982	2798	2126633	424.353	0.0374591	1.20746	0.220946	1.56226
D21	328638	395	2025.71	1065.15	1645.58	372	372	209	144.346	144	119	181	167586	9.81153	1679.53	1634	793	2540	1949934	356.221	0.0251573	0.722057	0.234726	1.79262
D21	328647	395	2026.71	1058.11	1640.55	375	375	209	144.195	144	109	179	167410	8.28022	1370.16	1406	684	2038	1590752	298.077	0.0152396	0.522808	0.166425	1.31169
D211	323869	395	1961.92	1189.01	1733.1	585	585		237.888	238	187	289	276188	15.6112	1525.74	1505	975	2229	1771383	246.486	0.0304036	0.89926	0.152963	1.64244
D211	834074	395	1959.46	1277.15	1592.77	735	735		372.423	369	282	497	432383	37.1216	891.273	919	533	1138	1034768	116.399	-0.000278	-0.00557166	0.0887125	1.24785
D211	834095	395	1962.24	1274.37	1583.48	750	750		377.1	375	273	525	437813	43.3732	695.919	693	498	931	807962	80.9887	0.00704832	0.121703	0.0851731	1.34886
D211	834088	395	1960.39	1268.8	1583.48	745	745		378.771	377	283	483	439753	38.2155	766.869	769	572	954	890335	75.5327	0.00621292	0.122398	0.0589202	1.12984
D211	834081	395	1959.46	1277.15	1592.77	740	740		407.653	402	302	567	473285	45.6906	767.305	766	575	962	890841	73.6648	0.00892499	0.157849	0.0852327	1.63614
D211	834111	395	1952.87	1278.99	1583.48	760	760		382.339	381	264	492	443895	36.0242	654.177	648	441	914	759499	98.6421	-0.00141294	-0.0300345	0.0741601	0.915722
D211	834102	395	1954.81	1277.15	1583.48	755	755		372.437	370	292	461	432399	33.1353	745.522	751	502	972	865551	104.928	0.00274922	0.0616323	0.108097	1.38623
D211	834125	395	1978.09	1288.42	1560.66	770	770		412.43	411	324	514	478831	36.3037	925.765	923	680	1140	1074813	87.4919	0.00367002	0.0830818	0.0487416	0.983546
D211	329283	395	1952.87	1189.01	1743.16	590	590		236.796	237	185	295	274920	18.2796	1279.4	1309	717	1726	1485389	215.13	0.0343284	0.859871	0.08707	0.952681
D211	834118	395	1972.48	1281.29	1548.89	765	765		373.218	371	284	472	433306	31.5067	797.124	789	534	1064	925461	116.038	0.00453354	0.106921	0.049056	0.642462
D211	329290	395	1957.9	1200.07	1728.08	595	595		242.775	242	173	339	281862	22.784	1290.53	1293	845	1800	1498309	192.658	0.0277251	0.574911	0.0946069	1.15792
D211	834140	395	1983.28	1292.46	1543.37	780	780		420.632	420	326	529	488354	39.7753	970.96	964	685	1297	1127284	123.95	0.00504091	0.106083	0.0517338	0.770645
D211	329297	395	1961.92	1203.08	1715	600	600		241.472	242	179	301	280349	20.0619	1265.7	1278	785	1793	1469481	210.858	0.0428132	0.988316	0.198884	1.99156
D211	834132	395	1973.47	1293.03	1560.66	775	775		411.016	409	323	508	477190	33.9054	805.581	791	557	1104	935279	114.416	-0.000437	-0.0105982	0.0693712	0.913492
D211	329311	395	1941.81	1220.18	1716.01	610	610		237.003	236	153	341	275161	31.7829	1342.59	1352	514	2085	1558742	318.412	0.0513754	0.728766	0.203902	1.42828
D211	329304	395	1945.83	1215.15	1725.06	605	605		242.579	243	189	306	281634	19.2544	1273.47	1274	641	1821	1478504	261.149	0.0568533	1.35549	0.203294	1.64772
D211	329318	395	1947.84	1222.19	1708.97	615	615		260.537	263	182	330	302483	24.4092	1523.08	1514	885	2093	1768294	245.887	0.0522236	1.05951	0.188031	1.96073
D211	834154	395	1961.37	1286.12	1572.2	790	790		400.22	399	309	520	464656	35.2978	706.696	694	532	1043	820474	84.5256	-0.00315585	-0.0717911	0.0934864	1.42958
D211	329325	395	1952.87	1225.2	1701.93	620	620		282.135	282	224	356	327559	20.8682	1425.43	1465	652	1962	1654928	275.769	0.0481833	1.24297	0.149183	1.34203
D211	834147	395	1965.4	1286.12	1572.2	785	785		380.944	377	304	479	442276	31.9033	538.289	539	366	750	624953	70.3472	-0.00451916	-0.108413	0.074915	1.06658
D211	329333	395	1943.82	1230.23	1704.95	625	625		254.85	254	203	316	295881	18.1208	1151.97	1157	744	1630	1337438	145.954	0.0117237	0.325941	0.115344	1.63246
D211	834175	395	1975.78	1287.27	1549.13	805	805		402.668	402	289	526	467498	36.1747	789.655	791	505	1072	916790	103.529	-0.00237616	-0.053025	0.0943675	1.31543
D211	834168	395	1976.36	1286.69	1554.9	800	800		438.693	437	328	575	509322	42.4229	881.578	886	534	1236	1023512	151.375	1.48E-04	0.00305212	0.0912565	0.974035
D211	329340	395	1948.85	1228.22	1688.86	630	630		281.608	282	198	363	326947	22.8996	1168.37	1188	523	1711	1356483	227.357	0.0286695	0.685475	0.125118	1.14295
D211	834161	395	1976.93	1283.81	1554.9	795	795		445.957	444	334	559	517756	41.056	935.289	930	687	1218	1085871	102.669	3.32E-04	0.00719974	0.0930508	1.55101
D211	834189	395	1967.71	1296.49	1549.13	815	815		396.714	395	291	497	460585	31.2313	635.843	631	445	845	738214	67.017	-0.000359	-0.00911123	0.104696	1.79839
D211	329347	395	1957.9	1237.27	1681.82	635	635		298.139	297	239	356	346139	17.9812	1272.22	1306	709	1732	1477044	227.789	0.0240188	0.777809	0.0923501	0.944353
D211	834182	395	1972.32	1293.03	1549.13	810	810		420.79	418	320	537	488537	33.6059	725.922	724	546	890	842796	70.3087	-0.000873	-0.0218792	0.107262	2.00035
D211	834196	395	1976.36	1299.38	1526.07	820	820		406.395	405	317	506	471825	30.4079	790.066	793	570	988	917267	84.3023	7.31E-04	0.0195314	0.0885806	1.52522
D211	546523	395	1961.06	1239.8	1662.83	640	640		288.172	288	229	360	334568	20.8729	1364.4	1373	915	1679	1584066	129.723	0.00426202	0.117184	0.0499776	1.00127
D211	546537	395	1959.79	1239.8	1649.54	650	650		308.012	308	245	370	357602	22.0824	1420.98	1473	949	1756	1649756	167.929	0.0213768	0.58386	0.0793056	1.24351
D211	546530	395	1962.33	1242.97	1655.87	645	645		306.339	306	232	372	355659	21.2154	1450.81	1479	1048	1778	1684388	137.732	0.015131	0.430451	0.0838537	1.62988
D211	546558	395	1961.69	1243.6	1636.87	665	665		311.869	312	238	383	362080	20.5922	1385.89	1417	962	1714	1609018	131.91	0.00483076	0.14562	0.0502825	1.00599
D211	546544	395	1958.53	1244.23	1643.21	655	655		302.164	302	243	379	350812	19.0983	1260.44	1307	732	1695	1463366	219.391	0.0180612	0.561371	0.0708001	0.759728
D211	546551	395	1959.16	1242.97	1643.21	660	660		309.3	308	254	370	359097	18.3742	1373.04	1401	907	1716	1594102	149.047	0.0163817	0.542629	0.0748306	1.28271
D211	546572	395	1955.36	1244.87	1611.55	675	675		317.393	317	253	388	368493	20.2238	1068.4	1098	625	1402	1240413	183.039	0.0216146	0.664085	0.08694	0.93376
D211	546565	395	1957.26	1242.97	1624.21	670	670		307.724	307	252	367	357268	19.0578	1088.74	1124	625	1429	1264024	186.389	0.0135266	0.430997	0.0617289	0.679218
D211	546586	395	1950.3	1248.66	1624.21	685	685		320.997	320	247	430	372678	25.7386	1000.24	1005	547	1381	1161274	161.324	0.0139761	0.343799	0.132624	1.45201
D211	546579	395	1951.56	1245.5	1617.88	680	680		321.455	320	247	408	373209	25.6686	1049.81	1066	607	1409	1218828	153.189	0.00941337	0.233574	0.0692558	0.887742
D211	546600	395	1948.4	1253.73	1605.22	695	695		327.05	325	245	408	379705	26.3948	804.786	825	469	1031	934356	110.675	0.00779716	0.19173	0.12221	1.58378
D211	546607	395	1952.2	1259.43	1593.19	700	700		326.643	325	252	462	379232	32.4149	796.949	816	478	1055	925258	133.865	0.00166004	0.0334008	0.0666364	0.743856
D211	546593	395	1955.36	1255	1611.55	690	690		320.72	319	247	406	372356	24.3212	909.925	918	506	1241	1056423	133.14	0.00414298	0.108815	0.103506	1.28209
D211	546614	395	1943.33	1255	1593.19	705	705		295.63	294	215	371	343227	23.0125	545.383	524	348	877	633190	108.759	-0.00585294	-0.151265	-0.00462486	-0.0465991
D211	546654	395	1936.37	1272.09	1599.52	710	710		319.733	317	248	433	371210	31.4096	688.116	673	420	983	798903	125.241	-0.00620058	-0.127025	0.02734	0.292434
D211	546668	395	1958.53	1270.19	1574.2	720	720		306.41	304	237	407	355742	26.1642	680.482	654	463	1068	790040	137.299	-0.00305248	-0.0717144	0.0195969	0.190519
D211	546661	395	1951.56	1273.36	1580.53	715	715		324.161	322	240	407	376351	27.4031	741.54	719	467	1092	860928	147.889	-0.00312076	-0.0740644	0.0350383	0.339481
D211	546682	395	1958.53	1277.15	1574.2	730	730		334.945	331	262	438	388871	32.6516	719.737	717	457	1020	835615	126.35	-0.00278099	-0.0572147	0.0207587	0.23169
D211	546675	395	1968.02	1267.66	1580.53	725	725		354.602	352	260	478	411693	38.6794	921.233	939	589	1215	1069551	131.338	0.0024235	0.0443285	0.0451498	0.606019
D212	323876	395	1999.59	1167.27	1724.41	585	585		276.144	276	221	346	320603	20.7416	1598.07	1652	845	2116	1855355	260.705	0.075691	1.87361	0.214235	2.16303
D212	546252	395	1985.75	1235.11	1680.89	640	640		314.81	316	231	390	365494	25.7903	1582.32	1660	649	2088	1837069	283.678	0.0387017	0.909622	0.171442	1.63265
D212	546266	395	1973.91	1242.77	1680.89	650	650		320.969	324	232	386	372645	27.349	1420.39	1469	755	1916	1649076	275.564	0.0348478	0.790405	0.1493	1.33919
D212	546259	395	1977.4	1241.38	1673.93	645	645		329.451	329	252	388	382493	19.1568	1527.41	1580	960	1902	1773326	201.58	0.0163716	0.554035	0.107829	1.47503
D212	546280	395	1973.91	1242.77	1666.27	660	660		329.697	330	262	386	382778	20.167	1369.69	1441	653	1679	1590205	215.802	0.0168629	0.542217	0.129412	1.45452
D212	546287	395	1979.49	1246.95	1659.3	665	665		338.126	338	271	414	392564	20.728	1515.19	1551	961	1940	1759138	189.774	0.0166194	0.533346	0.133163	1.87652
D212	546273	395	1973.22	1244.16	1673.93	655	655		323.55	324	259	400	375641	17.4603	1329.14	1374	727	1572	1543127	156.291	0.0187908	0.683565	0.127386	1.92183
D212	546301	395	1973.91	1249.04	1645.37	675	675		345.672	346	279	407	401325	21.2633	1285.49	1319	741	1624	1492459	185.331	0.0112631	0.362123	0.12219	1.5105
D212	546294	395	1973.91	1249.04	1652.34	670	670		343.221	343	284	405	398480	20.79	1403.85	1400	995	1879	1629874	167.886	0.0137295	0.447178	0.118443	1.77105
D212	546315	395	1967.65	1256.7	1630.75	685	685		369.432	370	290	479	428911	24.4219	1161.3	1174	770	1513	1348270	147.946	0.019269	0.571947	0.0971414	1.39
D212	546308	395	1962.08	1252.52	1644.68	680	680		378.502	378	295	438	439441	21.4454	1361.48	1421	748	1774	1580677	241.603	0.0234714	0.80952	0.115115	1.16346
D212	546329	395	1974.61	1262.97	1609.86	695	695		389.661	389	307	509	452397	31.8521	841.642	850	613	1062	977146	88.7999	0.00473345	0.115267	0.0434694	0.789675
D212	546322	395	1974.61	1265.75	1623.79	690	690		388.071	388	333	461	450551	19.1749	1091.79	1089	708	1516	1267568	177.463	0.0223415	0.884554	0.0963375	1.08121
D212	546350	395	1961.38	1269.23	1616.82	710	710		406.047	404	279	525	471421	33.869	753.216	753	477	1084	874484	119.092	0.0100955	0.239645	0.0621967	0.740675
D212	546336	395	1966.25	1257.39	1602.89	700	700		359.799	359	265	465	417727	34.2742	872.031	900	490	1101	1012428	123.031	0.00221427	0.0463867	0.0876017	1.1418
D212	546343	395	1961.38	1262.27	1616.82	705	705		398.831	399	316	501	463043	27.8505	824.747	827	546	1089	957531	116.842	0.0113047	0.320156	0.0870806	1.13087
D212	546364	395	1979.49	1268.54	1602.89	720	720		412.047	410	319	526	478386	35.9004	816.549	816	504	1131	948013	121.465	0.0110824	0.251608	0.0421815	0.544174
D212	546357	395	1968.34	1272.02	1595.93	715	715		405.36	404	310	518	470623	37.4439	956.04	970	687	1156	1109962	98.606	0.00665172	0.143069	0.0681791	1.23769
D212	546378	395	1983.04	1269.49	1602.89	730	730		430.443	428	333	552	499744	40.1566	785.957	784	445	1191	912496	155.406	0.00829645	0.176397	0.0813583	0.761013
D212	546371	395	1982.4	1268.22	1602.89	725	725		452.262	451	330	597	525076	40.8352	852.624	851	559	1155	989897	131.262	0.0152508	0.33274	0.0488256	0.604772
D212	546385	395	1988.1	1270.12	1583.9	735	735		445.957	443	330	586	517756	46.7137	762.144	768	469	1083	884849	116.839	0.0102774	0.194233	0.0173932	0.223034
D212	546408	395	1994.43	1277.09	1596.56	745	745		530.134	530	404	645	615486	42.5602	730.158	710	444	1219	847713	166.626	0.0113078	0.278552	0.0158514	0.136754
D212	546415	395	1986.83	1273.92	1576.3	750	750		429.776	427	324	573	498970	40.2377	934.901	927	604	1381	1085420	125.723	-0.00346357	-0.0742455	0.040106	0.573472
D212	546401	395	1996.33	1272.02	1596.56	740	740		516.093	517	360	710	599184	54.083	634.909	604	399	962	737129	130.952	0.0170742	0.320395	0.0284327	0.268084
D212	546429	395	1976.7	1274.55	1576.3	760	760		426.728	423	321	586	495431	40.771	889.198	897	580	1219	1032359	107.18	1.57E-04	0.00328408	0.0284204	0.458535
D212	546422	395	1983.67	1271.39	1576.3	755	755		408.56	406	312	515	474338	36.0396	823.215	828	544	1164	955753	130.81	-0.00848293	-0.193978	0.0205133	0.253001
D212	546443	395	1990	1282.15	1587.7	770	770		462.741	461	356	600	537242	47.5809	608.765	604	358	906	706776	121.361	0.0102452	0.197255	0.0298937	0.291197
D212	546436	395	1988.1	1277.09	1587.7	765	765		483.47	483	371	611	561309	43.5834	721.108	722	456	1048	837206	132.41	0.00765825	0.168615	0.038828	0.407109
D212	546457	395	1985.57	1296.08	1575.04	780	780		529.609	527	405	675	614876	48.0647	658.738	644	400	1083	764795	153.73	0.0141774	0.308064	0.00157778	0.0135004
D212	329367	395	1995.57	1187.38	1716.37	595	595		275.232	275	194	366	319544	30.4145	1421.53	1510	536	2162	1650394	386.243	0.059243	1.01225	0.159337	1.01165
D212	329360	395	1994.56	1179.34	1724.41	590	590		276.219	278	203	344	320690	24.321	1552.15	1668	561	2172	1802050	388.574	0.0713852	1.51344	0.218483	1.43249
D212	546450	395	1983.67	1288.48	1575.04	775	775		455.127	453	341	580	528402	45.4647	652.043	634	353	1055	757022	165.079	0.00701014	0.139374	0.0241595	0.186353
D212	329374	395	1996.57	1192.41	1708.32	600	600		282.078	284	218	357	327493	20.6723	1476.47	1576	625	1896	1714181	286.527	0.0652006	1.67044	0.200473	1.72105
D212	329381	395	1992.55	1198.44	1701.28	605	605		273.655	276	160	372	317714	38.4628	1482.75	1521	684	2425	1721477	368.302	0.0639433	0.855203	0.169544	1.16724
D212	546478	395	1987.47	1288.48	1530.72	795	795		461.008	456	346	607	535230	44.2647	978.04	964	828	1252	1135504	69.2106	0.00214522	0.0445884	0.0272068	0.748572
D212	546464	395	1983.04	1287.85	1530.72	785	785		388.463	387	292	478	451005	30.9136	929.773	930	720	1153	1079467	82.9585	0.00271687	0.0680959	0.0627631	1.32378
D212	329388	395	1984.51	1208.5	1695.25	610	610		279.791	281	198	354	324837	27.1267	1640.61	1691	904	2340	1904752	321.16	0.0542269	1.06108	0.156426	1.38199
D212	546471	395	1984.3	1285.95	1530.72	790	790		398.655	395	286	520	462838	37.3742	877.8	875	612	1150	1019126	101.539	3.73E-04	0.00795575	0.0477678	0.78825
D212	546492	395	1989.37	1292.28	1518.06	805	805		421.213	419	324	528	489028	37.6251	837.251	845	606	1035	972048	79.5026	-0.000256	-0.00572617	0.062645	1.24166
D212	329395	395	1981.49	1214.53	1694.25	615	615		292.57	292	215	355	339674	22.6617	1563.63	1605	720	2337	1815371	362.953	0.047751	1.17677	0.0853036	0.677219
D212	546485	395	1989.37	1293.55	1530.72	800	800		499.127	494	364	657	579487	52.0467	971.924	968	790	1243	1128404	79.6613	-0.00338137	-0.0650746	0.0310092	0.73391
D212	329402	395	1990.54	1215.54	1687.21	620	620		275.476	278	201	337	319828	21.7075	1565.76	1592	823	2303	1817845	305.746	0.0331136	0.813511	0.1026	0.953068
D212	546506	395	1986.83	1298.61	1505.4	815	815		418.549	419	325	524	485935	35.3775	755.354	767	521	949	876966	86.7189	-0.00425164	-0.101031	0.0480079	0.798022
D212	329409	395	1992.55	1222.57	1699.27	625	625		286.047	290	189	354	332101	24.0575	1577.02	1613	744	2250	1830922	318.516	0.0511322	1.15679	0.164287	1.39726
D212	329423	395	1990.54	1231.62	1685.2	635	635		306.401	306	225	367	355732	21.7509	1468.49	1483	925	2130	1704920	239.674	0.0195908	0.54134	0.0972785	1.08638
D212	546499	395	1989.37	1296.71	1518.06	810	810		464.389	462	342	572	539156	38.948	799.071	811	614	963	927722	69.3029	-0.000835	-0.0199391	0.0619824	1.34591
D212	329416	395	1990.54	1226.6	1699.27	630	630		269.56	276	167	375	312959	39.192	1266.54	1321	468	1930	1470449	361.285	0.0251799	0.337864	0.123828	0.772534
D212	546513	395	1987.47	1300.51	1492.73	820	820		410.33	409	320	502	476393	32.5019	772.299	784	497	1037	896639	108.982	-0.000109	-0.00275998	0.0544973	0.732467
D22	328989	395	2010.62	1110.4	1711.94	465	465	189	142.044	142	113	188	164913	11.1335	1263.36	1349	516	1856	1466763	337.898	0.0138454	0.348463	0.152521	0.989587
D22	328996	395	2004.59	1110.4	1724	470	470	189	150.567	150	124	189	174808	10.49	1406.83	1491	643	1935	1633331	296.876	0.0184404	0.519776	0.171848	1.38986
D22	329003	395	1994.54	1102.35	1737.07	475	475	189	146.062	145	115	188	169578	10.9283	1206.7	1245	561	1867	1400984	300.726	0.00919545	0.243564	0.113905	0.820647
D22	329011	395	1991.52	1118.44	1737.07	480	480	189	144.643	144	120	179	167930	9.08412	1183.22	1214	681	1927	1373714	219.75	0.00786525	0.248515	0.111867	1.08347
D22	329018	395	1983.48	1121.46	1737.07	485	485	189	147.467	147	122	181	171209	9.01632	1147.83	1152	707	1695	1332630	144.562	0.0140383	0.452852	0.107705	1.54406
D22	329025	395	1984.48	1125.48	1750.14	490	490	189	149.404	149	118	198	173458	11.1688	1131.73	1114	500	1840	1313933	274.78	0.004528	0.120595	0.11912	0.876788
D22	329032	395	1984.48	1115.43	1757.18	495	495	189	150.551	150	121	191	174790	11.8494	1101.62	1088	552	1717	1278979	284.851	0.018294	0.456513	0.133646	0.911847
D22	329055	395	2011.63	1087.27	1639.54	380	380	189	142.026	142	119	175	164892	7.74013	1334.82	1379	712	1795	1549729	206.983	0.0237604	0.851736	0.2041	2.18625
D22	329062	395	2022.69	1091.29	1653.62	385	385	189	140.189	140	117	173	162759	8.27521	1395.56	1409	768	1880	1620248	194.855	0.0245749	0.812665	0.241605	2.78734
D22	329069	395	2024.7	1082.25	1653.62	390	390	189	139.649	139	119	167	162133	8.02863	1337.78	1319	535	2288	1553164	405.403	0.0101955	0.351101	0.186093	1.03548
D22	329078	395	2025.71	1080.23	1663.67	395	395	189	144.847	145	115	183	168167	11.6448	1673.72	1637	796	2628	1943193	424.091	0.0293168	0.708559	0.197842	1.30369
D22	329085	395	2013.64	1080.23	1663.67	400	400	189	142.147	141	116	191	165033	8.56022	1397.15	1466	558	2196	1622093	394.756	0.0173554	0.566561	0.130434	0.816752
D22	329092	395	2023.69	1084.26	1671.72	405	405	189	145.179	145	118	174	168553	8.87804	1653.39	1689	676	2705	1919584	490.409	0.0167002	0.537213	0.192354	1.08778
D22	329099	395	2018.67	1083.25	1683.78	410	410	189	143.734	143	119	176	166875	9.64279	1516.09	1512	600	2723	1760175	465.269	0.0220321	0.642654	0.197793	1.07617
D22	329106	395	2012.63	1081.24	1688.81	415	415	189	142.245	142	115	175	165146	8.74064	1598.47	1629	941	2096	1855822	246.61	0.0231524	0.736509	0.217519	2.31603
D22	329113	395	2021.68	1090.29	1692.83	420	420	189	143.324	143	122	173	166399	7.8749	1669.26	1714	762	2388	1938012	330.425	0.015415	0.552591	0.197013	1.66294
D22	329127	395	2015.65	1085.26	1707.91	430	430	189	143.152	143	116	182	166200	9.082	1490.07	1471	887	2161	1729967	243.832	0.019766	0.611033	0.213248	2.14823
D22	329120	395	2013.64	1095.32	1697.86	425	425	189	139.399	139	110	176	161842	9.63392	1270.52	1292	430	2209	1475074	352.717	0.0175945	0.500367	0.226898	1.33232
D22	329134	395	2012.63	1094.31	1707.91	435	435	189	140.966	141	120	168	163661	7.67579	1293.85	1297	724	1818	1502162	200.506	0.0142958	0.517682	0.20396	2.18635
D22	329141	395	2027.72	1089.28	1702.89	440	440	189	145.91	146	119	178	169401	10.0306	1276.83	1286	483	2475	1482394	400.363	0.0073682	0.212794	0.121297	0.68998
D22	329148	395	2030.73	1089.28	1702.89	445	445	189	144.522	144	117	195	167790	9.25006	1246.4	1258	516	2192	1447068	414.817	-0.000659	-0.0206098	0.0695337	0.390689
D22	329155	395	2028.72	1090.29	1710.93	450	450	189	150.252	150	122	187	174443	8.50624	1578.05	1611	761	2195	1832116	263.191	0.0207051	0.716623	0.161383	1.66633
D22	329174	395	1980.46	1118.44	1757.18	500	500	189	156.598	156	121	193	181810	10.2531	1173.12	1208	687	1561	1361998	187.921	0.00340842	0.103761	0.074554	0.866249
D22	329181	395	1974.43	1115.43	1763.21	505	505	189	157.172	157	121	201	182477	12.0029	1203.02	1195	641	1829	1396701	215.118	-0.00744746	-0.196505	-0.0017493	-0.0195996
D22	329188	395	1974.43	1120.45	1768.24	510	510	189	175.137	175	143	214	203334	11.671	1361.2	1344	766	2014	1580348	211.634	0.0106784	0.317097	0.107002	1.24339
D22	324076	395	2028.93	1070.11	1718.05	460	460	189	155.907	155	124	200	181008	11.1143	1704.19	1701	1021	2369	1978566	230.305	0.0217814	0.598056	0.202694	2.4942
D22	329195	395	1960.35	1117.44	1774.27	515	515	189	174.787	174	133	227	202928	15.8934	1616.57	1568	1053	2329	1876838	295.009	0.0283126	0.605588	0.16043	1.51515
D22	324084	395	2026.03	1075.9	1729.64	455	455	189	144.414	144	110	181	167665	11.5414	1332.49	1418	553	2029	1547024	355.266	0.00974525	0.241525	0.136913	0.903358
D22	329202	395	1951.3	1127.49	1778.3	520	520	189	177.79	176	141	232	206414	14.831	1434.27	1435	556	2314	1665184	391.197	0.0325226	0.755185	0.216865	1.30681
D22	329209	395	1946.27	1131.51	1773.27	525	525	189	186.816	187	141	233	216893	14.2873	1455.97	1465	831	2086	1690377	220.049	0.0306083	0.776675	0.130229	1.52477
D22	329223	395	1958.34	1152.63	1767.24	535	535	189	202.264	201	160	264	234829	14.7332	1616.91	1651	1040	2038	1877231	199.397	0.00320623	0.0877521	0.0809226	1.21415
D22	329216	395	1953.31	1142.57	1767.24	530	530	189	188.606	189	150	239	218971	12.9894	1532.09	1561	841	1984	1778757	220.401	0.0146153	0.418314	0.112397	1.40474
D22	329230	395	1961.36	1155.64	1766.23	540	540	189	207.628	207	164	261	241056	15.2211	1511.47	1582	722	2170	1754822	343.369	0.0218994	0.584649	0.112295	0.888813
D22	329238	395	1960.35	1159.67	1766.23	545	545	189	217.151	217	168	279	252112	15.3902	1540.9	1678	550	2272	1788988	476.977	0.0216703	0.598553	0.108442	0.63211
D22	329245	395	1949.29	1171.73	1766.23	550	550	189	191.351	189	147	251	222159	20.1681	1032	976	310	2028	1198148	447.968	0.00556538	0.105022	0.108858	0.452321
D22	329252	395	1957.33	1168.71	1766.23	555	555	189	214.451	214	167	266	248978	18.0084	1643.61	1593	912	2483	1908228	366.857	0.0240087	0.558404	0.135009	1.06584
D22	329259	395	1966.38	1173.74	1753.16	560	560	189	234.136	235	173	293	271832	21.3471	2025.83	2137	982	2714	2351994	396.708	0.0192079	0.413404	0.168673	1.47406
D22	328631	395	2004.59	1092.3	1633.51	372	372	189	145.217	145	122	181	168597	8.9057	1433.63	1450	917	1824	1664440	183.528	0.0323444	1.02177	0.229743	2.91871
D22	328624	395	2007.61	1088.28	1627.48	371	371	189	143.099	143	118	170	166138	8.63421	1412.19	1413	1009	1837	1639552	135.939	0.0216312	0.701827	0.176942	3.12359
D22	328654	395	2011.63	1091.29	1640.55	375	375	189	146.515	146	125	177	170104	8.76041	1509.99	1570	684	1995	1753103	270.197	0.0316363	1.02576	0.222194	2.03197
D221	548025	395	1945.57	1270.04	1620.14	680	680		382.719	383	263	498	444337	34.5103	1119.48	1101	711	1627	1299719	182.65	0.00853207	0.18764	0.0836881	0.946642
D221	548018	395	1954.43	1266.88	1620.14	675	675		359.644	359	284	465	417547	30.1306	1077.53	1069	761	1440	1251018	130.464	4.32E-04	0.010312	0.0555187	0.868846
D221	548046	395	1946.83	1275.11	1600.51	695	695		377.744	377	291	504	438561	35.2113	619.829	607	437	870	719621	79.5395	0.00518372	0.110647	-0.00903733	-0.142135
D221	548032	395	1946.2	1275.11	1613.81	685	685		375.12	375	277	489	435514	35.0859	936.623	924	563	1418	1087419	168.496	7.76E-04	0.0165772	0.0716982	0.743774
D221	548039	395	1950	1279.54	1601.15	690	690		385.935	385	295	483	448071	34.5056	829.196	812	561	1216	962696	134.931	0.0131702	0.29078	0.0325183	0.387083
D221	548060	395	1953.8	1286.5	1600.51	705	705		453.317	452	361	566	526301	33.79	987.45	981	577	1451	1146429	203.405	0.00493018	0.131635	0.0363537	0.340585
D221	548053	395	1948.73	1277.01	1581.52	700	700		331.131	327	243	438	384443	32.3883	745.645	730	477	1177	865694	132.083	-0.0074939	-0.154389	-0.0191529	-0.220471
D221	548067	395	1956.96	1291.57	1599.25	710	710		452.746	455	358	553	525638	34.1902	1254.84	1261	771	1762	1456871	187.485	0.00359954	0.0949881	0.0512842	0.653004
D221	548090	395	1960.08	1286.37	1600.77	720	720		435.987	435	344	551	506181	34.1731	1093.12	1088	829	1409	1269113	114.999	0.0139536	0.351145	0.0989765	1.71217
D221	548083	395	1954.38	1295.24	1600.77	715	715		465.534	467	384	577	540485	34.3215	848.163	857	505	1205	984717	146.905	0.0037651	0.101756	2.54E-04	0.00293063
D221	548104	395	1963.24	1294.6	1600.77	730	730		485.58	485	388	594	563758	36.2634	837.637	831	516	1264	972497	151.411	0.00540766	0.144042	0.0493941	0.520793
D221	548111	395	1967.04	1297.14	1588.11	735	735		489.511	489	351	617	568322	42.9046	1034.11	1033	668	1497	1200606	160.066	0.00760775	0.172287	0.0400586	0.497664
D221	548097	395	1965.14	1290.17	1600.77	725	725		479.218	479	375	600	556372	35.2089	1004.46	1014	619	1354	1166173	147.238	0.00362868	0.0984206	0.0603394	0.776418
D221	548125	395	1962.61	1289.54	1575.44	745	745		435.097	434	346	565	505148	38.7135	957.482	943	695	1333	1111637	108.685	0.00768668	0.171462	0.0153806	0.266892
D221	548118	395	1967.04	1293.34	1581.78	740	740		487.189	488	361	632	565627	48.9109	1002.41	979	706	1467	1163795	137.587	0.0149441	0.293325	0.00649367	0.0940106
D221	329266	395	1949.29	1169.72	1765.22	565	565		210.338	210	167	261	244202	16.0825	1335.61	1319	762	2034	1550640	260.274	0.0234743	0.599942	0.0995799	0.929444
D221	834203	395	1982.12	1307.47	1521.93	825	825		430.148	426	318	563	1498207	40.9584	847.115	855	489	1171	2950500	127.026	-0.00855269	-0.181192	0.138526	1.62281
D221	834220	395	1969.53	1288.96	1558.15	755	755		429.258	426	307	566	498368	40.7316	885.233	881	594	1272	1027756	130.034	0.010888	0.227019	-0.00596588	-0.0817155
D221	834213	395	1968.95	1289.54	1563.91	750	750		427.911	426	308	571	496805	45.4189	809.15	806	566	1136	939423	112.79	0.0124118	0.231006	-0.00504721	-0.0727845
D221	834234	395	1970.68	1291.27	1575.44	765	765		461.72	461	363	558	536057	36.2754	796.796	795	489	1163	925080	146.055	0.00758758	0.191698	0.0244968	0.260892
D221	834227	395	1965.49	1290.69	1558.15	760	760		410.997	407	324	528	477167	38.4514	803.989	799	537	1116	933431	123.941	0.00334394	0.0712467	-0.00584246	-0.076244
D221	834255	395	1978.18	1303.38	1563.91	780	780		483.877	481	374	627	561781	42.9303	824.313	808	520	1279	957027	159.352	8.88E-04	0.0199992	0.0243493	0.245926
D221	834248	395	1974.72	1299.34	1540.85	775	775		409.497	406	334	522	475426	30.0212	787.986	777	493	1162	914852	142.408	0.00662167	0.179454	0.00479213	0.0527798
D221	834241	395	1971.83	1296.46	1575.44	770	770		446.897	446	354	571	518847	38.8257	779.191	774	456	1134	904641	150.275	0.00928175	0.211707	0.0346028	0.346837
D221	834269	395	1970.68	1295.88	1546.62	790	790		440.74	437	331	568	511699	40.8066	960.688	960	622	1291	1115359	130.787	-6.09e-05	-0.00131498	0.0701216	0.962647
D221	329431	395	1938.23	1173.74	1767.24	570	570		206.188	207	144	270	239384	21.3842	1439.05	1475	468	2281	1670740	420.636	0.0301596	0.564573	0.210767	1.19108
D221	834262	395	1973.56	1302.8	1546.62	785	785		451.729	448	361	593	524457	38.9233	989.35	996	642	1316	1148635	145.809	0.00438333	0.101298	0.0699961	0.88774
D221	329438	395	1942.25	1175.75	1760.2	575	575		207.17	207	150	260	240524	14.4111	1156.06	1177	650	1542	1342184	174.842	0.0306294	0.854469	0.171952	1.94026
D221	329445	395	1939.24	1173.74	1755.17	580	580		213.813	214	159	280	248237	19.1941	1106.59	1088	521	1957	1284748	293.667	0.0389156	0.834527	0.201231	1.26249
D221	838379	395	1991.04	1309.8	1498.45	830	830		470.834	464	359	628	1639915	49.5415	933.565	933	690	1206	3251607	95.9553	-0.00578999	-0.110695	0.138058	2.3605
D221	329452	395	1938.23	1193.85	1763.21	585	585		195.68	195	152	242	227185	16.0239	909.674	907	440	1536	1056132	244.941	0.0242424	0.578073	0.191369	1.19311
D221	838396	395	1985.69	1316.21	1492.71	845	845		572.72	566	413	803	1994785	70.7609	812.541	815	512	1134	2830080	121.406	0.0171675	0.273208	0.0969092	1.18258
D221	838391	395	1993.37	1316.8	1498.41	840	840		572.461	568	409	829	1993883	72.7334	807.983	791	449	1271	2814205	157.435	0.0159257	0.246763	0.0861936	0.814515
D221	329465	395	1929.18	1207.93	1753.16	590	590		190.923	191	155	228	221662	12.6505	814.363	838	356	1300	945475	188.645	-0.0059318	-0.180115	0.126677	0.970736
D221	838386	395	1992.79	1309.22	1498.42	835	835		496.517	485	351	749	1729370	65.6507	800.976	797	582	1097	2789800	93.1147	0.00621755	0.0934658	0.0917004	1.4451
D221	329479	395	1925.16	1221	1758.19	600	600		234.432	233	178	306	272175	20.317	923.853	921	405	1615	1072593	273.408	0.0184109	0.417193	0.223197	1.23314
D221	329472	395	1924.15	1214.97	1756.18	595	595		228.258	226	155	322	265008	27.978	626.173	585	214	1243	726987	273.729	0.0309365	0.489643	0.111451	0.458771
D221	838406	395	1987.24	1313.88	1481.02	855	855		585.664	581	434	777	2039867	62.764	817.734	842	418	1157	2848168	154.779	0.0142855	0.262847	0.0995286	0.95647
D221	329486	395	1916.11	1232.06	1751.15	605	605		251.069	251	193	305	291491	17.3778	1120.27	1157	517	1576	1300639	243.329	0.03665	1.02158	0.25343	1.86174
D221	838401	395	1985.01	1320.29	1486.89	850	850		570.788	562	418	795	1988054	67.341	825.843	820	490	1166	2876410	138.263	0.0142561	0.238275	0.101512	1.1009
D221	329493	395	1919.13	1238.09	1741.09	610	610		238.476	238	184	320	276871	19.8512	1177.07	1190	589	1726	1366576	216.923	0.033195	0.771932	0.2115	1.89458
D221	329500	395	1924.15	1234.07	1732.04	615	615		222.915	224	172	272	258804	14.9442	1087.47	1103	539	1647	1262551	212.874	0.0218676	0.638417	0.16261	1.42902
D221	329507	395	1923.15	1239.1	1723	620	620		238.577	238	177	299	276988	18.4526	1078.46	1085	641	1505	1252097	161.325	0.00804587	0.206392	0.136228	1.603
D221	329514	395	1923.15	1246.13	1715.96	625	625		261.229	261	204	320	303287	17.4578	1260.54	1269	677	1737	1463486	221.29	0.0174809	0.514163	0.197527	1.87917
D221	329521	395	1926.17	1259.21	1707.91	630	630		284.675	285	207	361	330508	22.3933	824.711	753	346	1653	957489	318.463	-0.00185642	-0.0472874	0.0749384	0.361072
D221	329535	395	1940.24	1262.22	1695.85	640	640		289.202	290	218	366	335763	22.4113	902.572	889	388	1507	1047886	296.412	-0.000737	-0.0190433	0.108295	0.595072
D221	329528	395	1934.21	1255.18	1695.85	635	635		284.203	283	217	375	329960	20.4708	1144.27	1202	530	1601	1328501	256.303	0.00321723	0.0890456	0.155214	1.1997
D221	329542	395	1938.23	1260.21	1678.76	645	645		289.015	288	205	368	335546	26.3135	1085.46	1125	520	1627	1260222	258.708	-0.00306657	-0.0675706	0.112693	0.849878
D221	329550	395	1956.33	1259.21	1659.65	650	650		335.562	336	269	409	389587	22.9013	1517.99	1543	1069	1934	1762390	180.586	0.0125707	0.363813	0.126308	1.88535
D221	329557	395	1955.32	1266.24	1652.61	655	655		349.624	349	273	428	405914	27.3279	1448.07	1483	767	1954	1681207	273.007	0.0136524	0.344623	0.139855	1.30159
D221	329564	395	1960.35	1268.25	1652.61	660	660		377.352	378	293	456	438106	24.3614	1245.86	1231	613	1981	1446439	340.606	0.00585727	0.180399	0.0935312	0.625707
D221	329571	395	1953.31	1257.19	1652.61	665	665		351.42	349	275	459	407999	28.7387	1205.4	1220	703	1847	1399464	236.353	0.0103346	0.250161	0.0446075	0.435565
D221	329578	395	1956.33	1266.24	1626.47	670	670		344.049	341	263	462	399441	34.922	1256.65	1265	823	1619	1458976	168.925	0.00289262	0.0568314	0.0775339	1.07057
D222	548142	395	1966.2	1302.41	1634.36	655	655		371.279	370	295	472	431055	30.8251	1413.14	1448	759	1912	1640659	241.037	-0.0166957	-0.409019	0.132271	1.36977
D222	548135	395	1970	1301.77	1634.36	650	650		404.948	398	302	581	470145	46.8128	1405.34	1443	915	1794	1631600	197.193	-0.0139391	-0.244565	0.119486	1.52131
D222	548156	395	1968.1	1304.31	1628.03	665	665		401.003	397	297	554	465564	39.2202	1274.61	1305	724	1777	1479823	209.559	-0.014927	-0.309865	0.110631	1.21173
D222	548149	395	1970	1304.94	1628.03	660	660		374.433	369	270	495	434717	36.0188	1407.22	1431	831	1819	1633785	190.174	-0.0205705	-0.436664	0.114946	1.52574
D222	548170	395	1960.5	1302.41	1602.71	675	675		416.289	415	323	537	483312	37.5899	1292.78	1308	682	1814	1500919	257.373	-0.0121222	-0.27179	0.0942163	0.864998
D222	548163	395	1970.63	1306.21	1615.37	670	670		417.113	413	318	569	484268	41.2741	1359.17	1376	752	1971	1577995	251.904	-0.0155352	-0.31895	0.0973336	0.957179
D222	548184	395	1952.91	1299.87	1583.71	685	685		390.146	389	289	496	452960	33.7127	1329.59	1332	775	1834	1543657	225.163	-0.00570418	-0.132783	0.10072	1.08067
D222	548191	395	1957.97	1313.17	1571.05	690	690		378.729	378	297	493	439704	31.9575	1281.89	1306	723	1742	1488278	234.517	-0.00328907	-0.0782149	0.0973637	0.969962
D222	548177	395	1947.84	1296.71	1583.71	680	680		361.241	361	264	455	419401	30.0647	1224.91	1238	754	1715	1422123	196.168	-0.000994	-0.0239026	0.0911837	1.04358
D222	548205	395	1951.64	1318.23	1571.05	700	700		391.407	391	306	483	454424	30.1256	1155.81	1157	615	1923	1341890	282.315	-0.00388299	-0.101293	0.0865422	0.652172
D222	548198	395	1959.24	1312.54	1571.05	695	695		394.346	393	321	484	457836	27.346	1345.37	1367	770	1798	1561970	204.54	-0.00272047	-0.0786756	0.096279	1.15532
D222	548219	395	1960.5	1308.74	1564.72	710	710		377.013	375	291	478	437712	32.4928	1213.72	1224	669	1805	1409128	242.476	-0.0017426	-0.0405093	0.0728393	0.679688
D222	548212	395	1956.07	1311.9	1571.05	705	705		415.706	416	330	517	482635	33.4432	1386.76	1404	772	1918	1610032	233.271	-0.00574647	-0.143685	0.0868195	0.9498
D222	548233	395	1974.43	1313.17	1558.39	720	720		393.376	391	304	498	456709	35.3271	1076.46	1060	648	1646	1249767	224.584	-0.00746614	-0.167525	0.0638472	0.575321
D222	548226	395	1970	1313.8	1564.72	715	715		427.766	425	324	579	496636	44.4132	1340.78	1333	821	1928	1556641	241.861	-0.0121746	-0.23741	0.103113	1.03637
D222	548254	395	1970	1320.13	1564.72	735	735		453.501	452	337	580	526515	38.0442	1324.06	1339	872	1725	1537229	164.2	-0.00589266	-0.141318	0.0752824	1.1291
D222	548240	395	1973.8	1311.27	1552.06	725	725		366.332	364	282	473	425312	32.0977	802.084	785	455	1316	931219	184.401	-0.0105085	-0.242414	0.0336693	0.28336
D222	548247	395	1974.43	1316.34	1564.72	730	730		431.06	432	337	549	500461	38.1514	1238.69	1240	760	1762	1438120	203.84	-0.00987168	-0.225298	0.0689097	0.783506
D222	548269	395	1974.43	1320.77	1552.06	745	745		454.428	452	356	583	527591	42.4167	999.876	1000	573	1531	1160856	201.136	-0.00309242	-0.0664664	0.0816262	0.750308
D222	548262	395	1971.9	1313.8	1558.39	740	740		452.366	451	352	618	525197	41.3661	1206.32	1215	684	1690	1400534	213.141	-0.00611006	-0.134457	0.0553663	0.593836
D222	548283	395	1979.5	1321.4	1552.06	755	755		498.912	498	394	626	579237	41.6111	1225.05	1237	748	1632	1422284	181.393	0.0034384	0.0821697	0.0881818	1.09457
D222	548276	395	1979.5	1327.1	1552.06	750	750		488.674	488	365	652	567351	50.9615	1045.65	1060	568	1557	1214002	199.928	-0.00198662	-0.0381757	0.0936842	0.896019
D222	548297	395	1981.39	1316.97	1539.4	765	765		429.896	425	331	566	499109	41.6164	772.206	756	428	1249	896531	194.764	-0.00659682	-0.137195	0.041745	0.317759
D222	548290	395	1978.23	1317.6	1545.73	760	760		475.406	475	355	599	551946	43.9481	1088.97	1109	620	1554	1264291	218.162	0.00717726	0.154172	0.0872511	0.801136
D222	548318	395	1987.09	1340.39	1562.19	780	780		754.951	742	562	1022	876498	88.5765	1226.95	1266	676	1537	1424489	139.251	-0.00608957	-0.104441	0.105148	1.67663
D222	548304	395	1980.13	1330.9	1539.4	770	770		468.294	464	361	611	543689	48.369	743.852	716	397	1246	863612	203.121	-0.00598037	-0.116497	0.0388191	0.273695
D222	548311	395	1983.93	1332.16	1538.13	775	775		540.265	535	401	698	627248	56.2926	1123.68	1132	641	1589	1304598	207.007	0.00574686	0.10968	0.105546	1.03646
D222	548325	395	1985.19	1341.66	1562.19	785	785		820.468	795	624	1142	952563	102.615	1152.62	1190	741	1412	1338194	154.263	-0.00635747	-0.102314	0.0831866	1.14764
D222	329273	395	1977.44	1195.86	1733.05	565	565		244.457	245	168	321	283814	25.9425	1492.76	1512	1030	1898	1733090	187.223	0.0308308	0.563661	0.141811	1.9805
D222	329588	395	1980.46	1203.91	1734.06	570	570		247.22	246	185	335	287022	24.5022	1302.83	1341	697	1753	1512586	205.67	0.0222306	0.438845	0.159607	1.74377
D222	329595	395	1976.44	1210.94	1737.07	575	575		258.523	255	179	389	300145	30.2297	956.681	983	406	1512	1110707	287.395	0.0114203	0.193125	0.0821631	0.505478
D222	546700	395	1940.88	1251.13	1704	615	615		242.726	243	191	311	281805	19.1632	784.708	818	387	1068	911046	153.692	-0.0111872	-0.286607	0.0708712	0.675803
D222	329602	395	1977.44	1209.94	1723	580	580		261.503	259	183	367	303605	29.2158	1090.32	1144	601	1489	1265866	197.961	0.00765461	0.135988	0.104042	1.03808
D222	329609	395	1978.45	1223.01	1714.95	585	585		259.315	255	175	376	301065	33.76	1133.88	1169	617	1469	1316440	161.563	0.0204375	0.307678	0.137874	1.70076
D222	329660	395	1966.38	1236.08	1717.97	590	590		259.531	256	186	391	301315	34.2024	1348.56	1352	840	1838	1565682	197.142	0.0242105	0.358738	0.163664	1.92419
D222	546743	395	1967.47	1266.32	1666.02	620	620		284.318	283	195	386	330093	35.1563	1368.61	1391	710	1977	1588955	286.132	-0.00223634	-0.0362528	0.0633409	0.569843
D222	329667	395	1973.42	1235.07	1712.94	595	595		284.222	277	207	470	329982	40.2465	1365.91	1410	769	1792	1585826	225.841	0.0193928	0.268695	0.148485	1.5639
D222	546756	395	1959.87	1284.68	1647.02	625	625		274.936	276	212	342	319201	21.4362	1376.06	1348	869	1998	1597601	272.07	0.0122635	0.310768	0.15111	1.32789
D222	329674	395	1963.37	1243.12	1717.97	600	600		262.661	264	193	326	304949	22.5547	972.032	958	456	1641	1128529	236.007	-0.00958825	-0.225482	0.119539	0.87954
D222	546776	395	1960.5	1292.91	1647.02	630	630		303.546	303	233	377	352417	23.8174	1443.99	1447	898	1921	1676472	219.621	-0.00571342	-0.146469	0.151427	1.72937
D222	329681	395	1954.32	1246.13	1708.92	605	605		274.373	270	205	408	318547	27.1489	1295.81	1322	781	1640	1504440	174.288	0.0093631	0.187495	0.134741	1.76567
D222	546783	395	1965.57	1301.14	1640.69	635	635		325.234	323	259	416	377597	26.5468	1489.53	1532	893	1973	1729339	250.279	-0.00148966	-0.0365552	0.165366	1.68903
D222	329688	395	1954.32	1255.18	1708.92	610	610		279.61	279	200	362	324627	25.9021	1198.77	1222	595	1696	1391767	226.162	0.00453796	0.0975307	0.1463	1.35298
D222	546799	395	1969.37	1289.11	1640.69	640	640		356.487	358	239	482	413881	35.016	1253.48	1299	504	1965	1455293	300.522	0.0042625	0.0864221	0.0938362	0.715633
D222	546806	395	1963.03	1296.71	1621.7	645	645		287.769	284	210	410	334100	30.376	1125.33	1088	525	1891	1306511	331.189	-0.0138785	-0.266659	0.109512	0.670754
Mother	328043	395	1723.06	942.488	1556.09	0	0		168.492	169	128	219	195619	12.1301	675.152	700	342	905	783851	128.714	0.0173288	0.473207	0.18112	1.60871
Mother	328051	395	1722.06	946.509	1560.11	5	5		173.019	173	137	219	200875	11.7076	695.92	695	460	877	807963	67.1643	0.0221641	0.640896	0.143007	2.59274
Mother	328058	395	1738.15	956.564	1560.11	10	10		178.078	178	140	216	206748	12.1582	834.127	851	484	1110	968421	108.773	0.0246382	0.704381	0.16861	2.21287
Mother	328065	395	1761.27	950.531	1567.15	15	15		172.276	171	135	217	200013	13.9302	879.408	892	598	1137	1020993	114.718	0.0235861	0.569942	0.161668	2.13368
Mother	328072	395	1788.42	943.493	1567.15	20	20		166.949	167	131	208	193828	11.6516	909.363	907	665	1173	1055771	98.9821	0.00876038	0.248866	0.0981046	1.64156
Mother	328087	395	1806.52	956.564	1576.2	30	30		174.073	174	123	221	202099	15.6593	1051.44	1053	444	1534	1220725	244.368	0.0266207	0.5765	0.184304	1.33919
Mother	328080	395	1812.55	954.553	1576.2	25	25		162.395	162	121	207	188541	13.2539	885.03	891	483	1283	1027520	194.008	0.00889729	0.216107	0.182013	1.40491
Mother	328094	395	1795.46	947.515	1570.17	35	35		169.071	169	142	208	196291	10.2971	979.817	1008	453	1427	1137568	232.71	0.0174425	0.562969	0.151619	1.10868
Mother	328102	395	1813.55	946.509	1549.05	40	40		172.047	172	143	204	199747	9.13257	1022.63	1044	690	1323	1187274	121.871	0.0147388	0.547257	0.135769	2.00613
Mother	328110	395	1834.67	943.493	1545.03	45	45		171.412	171	132	214	199009	11.6534	1042.47	1035	769	1385	1210302	128.895	0.0156547	0.453438	0.13819	1.96389
Mother	328117	395	1825.62	940.477	1523.92	50	50		168.922	169	142	198	196118	8.53188	867.655	866	627	1084	1007347	80.5239	0.00761148	0.299121	0.121807	2.33995
Mother	328124	395	1836.68	945.504	1521.9	55	55		170.78	170	139	206	198275	10.0642	984.761	1001	630	1258	1143307	115.503	0.010264	0.344803	0.146778	2.18246
Mother	328132	395	1833.66	941.482	1509.84	60	60		169.404	169	127	210	196678	10.3387	921.108	921	670	1162	1069406	115.032	0.0140342	0.453545	0.133878	1.89088
Mother	328140	395	1828.64	934.444	1519.89	65	65		167.817	168	142	198	194836	9.16145	939.786	949	657	1133	1091091	91.712	0.0107409	0.389316	0.149869	2.67114
Mother	328147	395	1837.69	934.444	1502.8	70	70		162.757	163	134	204	188961	8.69411	917.708	933	632	1147	1065459	106.525	0.0113606	0.420573	0.125022	1.91473
Mother	328154	395	1836.68	931.428	1511.85	75	75		165.106	165	132	195	191688	8.75342	945.618	950	656	1188	1097863	103.107	0.0160791	0.596967	0.12485	2.03588
Mother	328163	395	1845.73	929.417	1510.84	80	80		161.192	161	129	200	187144	9.75891	664.753	675	385	951	771778	114.404	0.00725426	0.237918	0.116447	1.2121
Mother	328170	395	1843.72	923.384	1508.83	85	85		163.301	163	130	197	189592	9.72519	961.085	965	649	1237	1115820	107.818	0.0161764	0.534604	0.173622	2.6374
Mother	328177	395	1854.78	927.406	1508.83	90	90		163.226	163	130	211	189505	11.4428	1011.65	1026	666	1269	1174524	111.875	0.0158321	0.444635	0.186596	2.84398
Mother	328209	395	1852.77	932.433	1509.84	95	95		160.401	160	133	196	186225	8.75838	801.049	804	594	978	930018	65.5033	0.0106807	0.387076	0.134565	2.90088
Mother	328223	395	1863.83	929.417	1522.91	105	105		151.683	151	130	178	176104	7.75261	839.762	844	644	1025	974964	69.927	0.0050267	0.195715	0.128783	2.74024
Mother	328216	395	1861.82	930.422	1522.91	100	100		155.723	155	127	187	180794	8.23003	791.981	791	567	990	919490	76.2262	0.00932821	0.349741	0.128914	2.37289
Mother	328230	395	1855.78	928.411	1522.91	110	110		154.641	154	119	191	179538	9.99548	853.683	855	592	1151	991126	96.1939	0.00822594	0.252452	0.141996	2.20695
Mother	328237	395	1847.74	938.466	1522.91	115	115		153.422	153	127	185	178123	9.01307	937.665	948	660	1195	1088629	98.7019	0.00547036	0.185222	0.119445	2.02729
Mother	328244	395	1853.77	945.504	1523.92	120	120		159.429	159	114	206	185097	11.1223	1057.83	1037	818	1442	1228140	118.038	0.0147168	0.415788	0.126777	2.01662
Mother	328251	395	1855.78	951.537	1513.86	125	125		154.113	154	119	191	178925	10.4126	1028.21	1039	627	1315	1193753	112.542	0.00622233	0.183049	0.131919	2.12955
Mother	328258	395	1860.81	954.553	1510.84	130	130		155.463	155	126	202	180493	9.38803	1157.03	1188	637	1538	1343309	207.837	0.00754504	0.248017	0.143941	1.40098
Mother	328265	395	1866.84	967.624	1503.81	135	135		155.68	155	127	202	180745	8.91156	953.334	979	529	1416	1106821	188.702	0.0166427	0.57196	0.132481	1.18202
Mother	328279	395	1882.93	985.722	1522.91	145	145		150.51	150	119	200	174742	9.1146	1058.72	1075	701	1350	1229173	145.161	0.0102893	0.336354	0.140049	1.79192
Mother	328272	395	1878.91	976.673	1527.94	140	140		158.461	158	126	190	183973	9.27494	1221.93	1231	824	1590	1418656	147.939	0.0243735	0.813018	0.154875	2.21533
Mother	328287	395	1889.97	991.755	1533.97	150	150		148.158	148	125	178	172012	8.37128	1015.78	992	689	1513	1179316	164.928	0.00695921	0.244632	0.0743161	0.852087
Mother	328295	395	1884.94	991.755	1524.92	155	155		154.568	154	121	203	179453	11.9859	1315	1344	742	1817	1526712	220.299	0.0187507	0.474709	0.139466	1.46119
Mother	328302	395	1889.97	999.799	1516.88	160	160		150.854	151	121	186	175142	9.08335	1133.36	1109	840	1455	1315834	132.654	0.0126267	0.414174	0.0732575	1.16635
