# Supplementary material for: Early coordination of cell migration and cardiac fate determination during mammalian gastrulation
Source: EMBO J. 2025 May 13;44(12):3327–59. doi: 10.1038/s44318-025-00441-0 (PMC12170898; doi:10.1038/s44318-025-00441-0)
Supplement: Supplementary file 28 — EV and Appendix Figure Source Data [file 44318_2025_441_MOESM28_ESM.zip › Source Data for expanded views and appendix/Source Data Fig. EV4/EV 4F/EV 4F.xlsx]

## Sheet: u_D1
LABEL	TRACK_ID	POSITION_X	POSITION_Y	POSITION_Z	POSITION_T	MEAN_INTENSITY_CH1
D1	3944	897.214	802.631	1047.77	230	13.7862
D1	3944	890.01	804.732	1047.77	235	14.0435
D1	3944	891.511	807.133	1071.78	240	13.8891
D1	3944	890.397	811.431	1071.78	245	14.1654
D1	3944	900.106	809.68	1076.55	250	13.4408
D1	3944	896.127	814.296	1076.55	255	14.1994
D1	3944	889.937	816.369	1074.98	260	13.8062
D1	3944	888.136	820.871	1074.98	265	13.7285
D1	3944	889.637	830.775	1074.98	270	13.8571
D1	3944	883.934	831.676	1074.98	275	13.6432
D1	3944	876.731	832.876	1095.99	280	13.6907
D1	3944	876.731	833.476	1099.29	285	13.2809
D1	3944	866.826	840.079	1090.29	290	13.3799
D1	3944	854.221	848.483	1090.29	295	13.395
D1	3944	857.222	827.774	1138.31	300	13.6089
D1	3944	853.921	832.276	1111.3	305	13.297
D1	3944	853.32	828.674	1132.31	310	13.6049
D1	3944	849.719	827.474	1132.31	315	13.3718
D1	3944	848.818	819.07	1159.32	320	13.5447
D1	3944	838.013	812.767	1159.32	325	13.7451
D1	3944	833.211	819.07	1159.32	330	14.0611
D1	3944	827.506	820.575	1172.64	335	13.5485
D1	3944	832.04	829.642	1172.64	340	13.5271
D1	3944	831.691	825.457	1172.64	345	13.0173
D1	3944	826.46	838.708	1186.58	350	13.6582
D1	3944	811.466	829.642	1197.05	355	13.1942
D1	3944	811.117	829.99	1200.53	360	12.9068
D1	3944	808.676	826.852	1207.86	365	12.2328
D1	3944	812.163	834.175	1207.86	370	12.799
D1	3944	794.022	833.905	1207.86	375	12.8103
D1	3944	779.725	831.115	1221.8	380	12.9986
D1	3944	778.33	837.741	1225.29	385	13.5375
D1	3944	776.238	847.853	1225.29	390	13.0354
D1	3944	771.007	852.038	1219.36	395	12.3178
D1	3944	771.356	852.735	1215.88	400	12.3157
D1	3944	773.797	859.361	1215.88	405	12.8454
D1	3944	768.915	867.033	1215.88	410	12.9074
D1	3944	771.705	870.171	1215.88	415	12.8908
D1	3944	770.182	874.295	1249.36	420	12.8699

## Sheet: u_D11
LABEL	TRACK_ID	POSITION_X	POSITION_Y	POSITION_Z	POSITION_T	MEAN_INTENSITY_CH1
D11	3944	770.182	861.989	1249.36	425	13.0605
D11	3944	772.583	859.288	1279.38	430	12.8946
D11	3944	769.582	860.189	1279.38	435	13.1483
D11	3944	761.778	854.786	1279.38	440	13.1039
D11	3944	759.678	854.486	1279.38	445	12.6529
D11	3944	766.281	859.288	1279.38	450	12.849
D11	3944	769.882	867.392	1279.38	455	13.6237
D11	3944	761.778	871.594	1303.39	460	13.8492
D11	3944	766.581	868.893	1303.39	465	13.4317
D11	3944	771.383	867.092	1303.39	470	13.5576
D11	3944	759.678	865.291	1303.39	475	14.2482
D11	3944	761.478	871.294	1303.39	480	12.8911
D11	3944	759.377	877.597	1321.39	485	15.293
D11	3944	749.173	878.497	1321.39	490	14.2583
D11	3944	741.369	875.496	1321.39	495	13.5923
D11	3944	738.668	870.693	1324.4	500	14.4147
D11	3944	736.567	873.095	1324.4	505	13.5628
D11	3944	746.471	878.197	1357.41	510	14.1974
D11	3944	756.076	879.397	1357.41	515	14.3586
D11	3944	753.375	877.897	1378.42	520	15.8502
D11	3944	758.177	879.097	1378.42	525	17.1134
D11	3944	761.778	881.799	1378.42	530	17.5635
D11	3944	768.682	877.897	1378.42	535	17.6159
D11	3944	766.281	877.897	1378.42	540	16.6537
D11	3944	770.482	872.794	1378.42	545	17.0669
D11	3944	771.083	874.295	1375.42	550	16.9768
D11	3944	769.282	874.895	1375.42	555	17.8939
D11	3944	767.481	875.496	1375.42	560	18.4947
D11	3944	765.68	869.193	1387.42	565	19.7341
D11	3944	775.285	863.19	1399.43	570	19.3723
D11	3944	781.287	872.494	1399.43	575	19.9801
D11	3944	772.283	874.295	1399.43	580	21.932
D11	3944	778.286	876.696	1399.43	585	23.7422
D11	3944	779.787	886.901	1399.43	590	22.6166
D11	3944	776.185	901.608	1399.43	595	23.5539
D11	3944	785.189	906.71	1399.43	600	29.3068
D11	3944	792.693	909.411	1399.43	605	28.3268
D11	3944	796.895	910.312	1399.43	610	27.078
D11	3944	800.496	910.912	1399.43	615	26.9488
D11	3944	808.9	907.61	1399.43	620	32.4593
D11	3944	817.304	904.309	1399.43	625	33.4908
D11	3944	819.405	901.608	1399.43	630	35.5584
D11	3944	828.109	907.01	1399.43	635	34.6479
D11	3944	836.212	910.612	1399.43	640	34.9523
D11	3944	844.616	916.915	1399.43	645	33.5754
D11	3944	850.019	918.715	1399.43	650	32.905
D11	3944	856.922	917.215	1399.43	655	35.4904

## Sheet: u_D111
LABEL	TRACK_ID	POSITION_X	POSITION_Y	POSITION_Z	POSITION_T	MEAN_INTENSITY_CH1
D111	3944	880.633	911.512	1420.44	660	37.5289
D111	3944	880.933	910.912	1420.44	665	37.5407
D111	3944	895.34	907.01	1420.44	670	43.1685
D111	3944	895.34	907.61	1420.44	675	43.5513
D111	3944	895.94	908.511	1420.44	680	49.0323
D111	3944	913.948	914.814	1420.44	685	56.6125
D111	3944	919.651	919.016	1420.44	690	54.6866
D111	3944	920.251	922.017	1420.44	695	49.364
D111	3944	931.956	934.623	1420.44	700	50.1851
D111	3944	937.959	935.523	1420.44	705	49.8861
D111	3944	946.363	937.024	1420.44	710	52.3884
D111	3944	964.371	955.632	1426.44	715	46.5366
D111	3944	972.175	964.036	1426.44	720	44.9296
D111	3944	974.876	973.04	1414.44	725	50.4215
D111	3944	984.18	978.743	1414.44	730	53.8795
D111	3944	994.385	985.046	1414.44	735	50.7849
D111	3944	998.287	988.947	1399.43	740	49.0255
D111	3944	1002.19	997.351	1381.42	745	49.8513
D111	3944	1004.59	1000.35	1381.42	750	49.7349
D111	3944	1019	1007.86	1366.42	755	43.0105
D111	3944	1025.83	1016.97	1366.42	760	43.2236
D111	3944	1033.81	1020.39	1366.42	765	44.3736
D111	3944	1042.93	1021.53	1349.32	770	38.3644
D111	3944	1053.19	1021.53	1349.32	775	42.1071
D111	3944	1064.58	1023.81	1349.32	780	44.4486
D111	3944	1065.72	1024.95	1328.8	785	42.1524
D111	3944	1080.54	1029.51	1328.8	790	43.9446
D111	3944	1085.1	1037.49	1328.8	795	42.526
D111	3944	1081.68	1038.63	1290.05	800	36.3136
D111	3944	1087.38	1040.91	1290.05	805	36.7008
D111	3944	1090.8	1044.33	1290.05	810	38.8146
D111	3944	1094.22	1048.89	1290.05	815	39.1722
D111	3944	1095.36	1050.03	1274.1	820	40.2491
D111	3944	1102.2	1048.89	1253.58	825	38.7632
D111	3944	1104.48	1052.31	1253.58	830	37.8807
D111	3944	1107.89	1054.58	1253.58	835	35.7651
D111	3944	1104.48	1050.03	1195.46	840	38.5882
D111	3944	1101.06	1051.17	1195.46	845	37.4647
D111	3944	1097.64	1048.89	1195.46	850	37.7502
D111	3944	1090.8	1045.47	1151.01	855	40.4098
D111	3944	1094.22	1040.91	1151.01	860	40.0273
D111	3944	1098.78	1039.77	1151.01	865	39.1684
D111	3944	1102.2	1040.91	1151.01	870	38.0503
D111	3944	1104.48	1031.79	1120.24	875	38.3257
D111	3944	1107.89	1032.93	1120.24	880	37.5643
D111	3944	1111.31	1034.07	1120.24	885	36.5623
D111	3944	1118.15	1037.49	1120.24	890	35.8012
D111	3944	1115.87	1044.33	1120.24	895	34.479
D111	3944	1106.75	1035.21	1091.74	900	33.61

## Sheet: u_D112
LABEL	TRACK_ID	POSITION_X	POSITION_Y	POSITION_Z	POSITION_T	MEAN_INTENSITY_CH1
D112	3944	880.933	946.028	1420.44	660	34.9551
D112	3944	880.333	949.329	1420.44	665	32.239
D112	3944	880.633	950.53	1420.44	670	32.497
D112	3944	886.636	948.129	1420.44	675	39.6006
D112	3944	893.539	944.827	1420.44	680	36.9201
D112	3944	906.745	946.928	1420.44	685	42.3208
D112	3944	915.149	950.23	1420.44	690	39.7762
D112	3944	921.451	951.73	1420.44	695	42.3448
D112	3944	932.256	953.831	1420.44	700	41.1738
D112	3944	942.161	957.433	1420.44	705	47.9535
D112	3944	953.566	956.233	1399.43	710	49.4158
D112	3944	966.772	972.14	1399.43	715	48.5435
D112	3944	971.574	981.744	1399.43	720	41.1687
D112	3944	979.378	994.05	1399.43	725	41.338
D112	3944	988.682	1004.85	1399.43	730	47.1706
D112	3944	1005.19	1010.56	1399.43	735	41.354
D112	3944	1016.9	1015.06	1399.43	740	43.8783
D112	3944	1019.6	1022.56	1399.43	745	42.8347
D112	3944	1027.1	1029.47	1399.43	750	47.142
D112	3944	1033.4	1028.57	1375.42	755	46.2796
D112	3944	1037.3	1032.47	1375.42	760	47.3085
D112	3944	1045.41	1036.97	1375.42	765	49.8939
D112	3944	1063.72	1044.77	1375.42	770	52.6189
D112	3944	1082.63	1049.58	1375.42	775	51.703
D112	3944	1072.42	1037.87	1348.41	780	48.6143
D112	3944	1079.02	1042.97	1348.41	785	50.1681
D112	3944	1091.33	1044.77	1348.41	790	50.5731
D112	3944	1100.33	1055.88	1348.41	795	46.0968
D112	3944	1094.63	1051.32	1332.45	800	40.2425
D112	3944	1095.77	1050.18	1310.8	805	36.2689
D112	3944	1095.77	1055.88	1299.4	810	37.374
D112	3944	1107.17	1061.58	1292.56	815	37.9875
D112	3944	1091.22	1051.32	1245.83	820	39.0005
D112	3944	1103.75	1061.58	1245.83	825	36.8661
D112	3944	1103.75	1066.14	1245.83	830	35.7206
D112	3944	1101.47	1068.41	1245.83	835	35.1158
D112	3944	1116.29	1057.02	1228.74	840	35.9836
D112	3944	1112.87	1061.58	1209.36	845	35.0746
D112	3944	1085.52	1046.76	1164.91	850	39.1024
D112	3944	1080.96	1049.04	1164.91	855	39.7441
D112	3944	1090.08	1052.46	1164.91	860	37.6674
D112	3944	1096.91	1054.74	1164.91	865	36.5934
D112	3944	1099.19	1060.44	1176.31	870	35.3717
D112	3944	1102.61	1066.14	1176.31	875	35.2392
D112	3944	1104.89	1069.55	1176.31	880	34.2929
D112	3944	1098.05	1063.86	1191.13	885	37.3138
D112	3944	1091.22	1058.16	1191.13	890	38.5191
D112	3944	1095.77	1059.3	1191.13	895	37.0251
D112	3944	1092.36	1047.9	1143.26	900	36.9406
D112	3944	1088.94	1045.62	1143.26	905	36.4805
D112	3944	1085.52	1039.92	1119.32	910	35.2073

## Sheet: u_D12
LABEL	TRACK_ID	POSITION_X	POSITION_Y	POSITION_Z	POSITION_T	MEAN_INTENSITY_CH1
D12	3944	766.403	893.918	1249.36	425	12.7539
D12	3944	762.572	896.217	1275.41	430	12.7655
D12	3944	763.722	893.535	1283.07	435	12.2698
D12	3944	756.444	896.6	1283.07	440	12.4561
D12	3944	752.996	892.769	1283.07	445	12.5073
D12	3944	769.085	898.515	1283.07	450	12.5599
D12	3944	769.851	902.346	1271.58	455	12.3797
D12	3944	766.786	913.455	1306.05	460	13.0904
D12	3944	777.129	930.692	1321.38	465	13.1212
D12	3944	771	938.736	1321.38	470	14.4961
D12	3944	744.569	934.14	1321.38	475	13.0036
D12	3944	754.911	926.862	1313.72	480	12.9357
D12	3944	746.101	932.224	1309.88	485	12.6936
D12	3944	737.674	931.458	1317.55	490	13.7184
D12	3944	730.012	919.967	1317.55	495	13.2579
D12	3944	730.395	921.499	1317.55	500	13.3538
D12	3944	738.44	922.265	1317.55	505	13.5677
D12	3944	751.847	925.329	1344.36	510	15.4099
D12	3944	754.911	942.95	1352.02	515	14.8597
D12	3944	751.847	949.845	1355.85	520	14.2191
D12	3944	751.081	956.74	1355.85	525	14.5007
D12	3944	755.677	957.506	1355.85	530	15.1109
D12	3944	755.294	949.845	1355.85	535	15.9096
D12	3944	758.359	946.398	1355.85	540	15.1418
D12	3944	756.827	944.482	1355.85	545	15.7832
D12	3944	751.081	958.272	1378.84	550	17.0964
D12	3944	745.335	960.188	1378.84	555	15.8447
D12	3944	734.992	977.809	1378.84	560	16.239
D12	3944	730.395	979.724	1378.84	565	19.4555
D12	3944	733.077	978.192	1378.84	570	21.6533
D12	3944	735.758	976.659	1378.84	575	23.2506
D12	3944	738.44	975.51	1378.84	580	23.3154
D12	3944	741.121	974.361	1378.84	585	24.5044
D12	3944	740.355	975.893	1378.84	590	24.3296
D12	3944	738.44	989.3	1378.84	595	26.1888
D12	3944	752.23	982.022	1378.84	600	25.2531
D12	3944	744.952	989.683	1405.65	605	24.2414
D12	3944	754.145	991.982	1405.65	610	29.4729
D12	3944	756.827	987.002	1405.65	615	31.8831
D12	3944	757.21	978.958	1405.65	620	32.6801
D12	3944	764.871	977.809	1405.65	625	36.6774
D12	3944	771.766	974.361	1405.65	630	41.1964
D12	3944	784.407	974.744	1405.65	635	38.0449

## Sheet: u_D121
LABEL	TRACK_ID	POSITION_X	POSITION_Y	POSITION_Z	POSITION_T	MEAN_INTENSITY_CH1
D121	3944	792.451	987.385	1405.65	640	38.3085
D121	3944	800.495	990.066	1405.65	645	37.3429
D121	3944	792.068	989.3	1417.14	650	37.9625
D121	3944	798.963	991.216	1417.14	655	35.638
D121	3944	813.902	1001.18	1417.14	660	33.5425
D121	3944	822.713	1006.15	1417.14	665	29.7729
D121	3944	824.245	1003.47	1417.14	670	34.6813
D121	3944	827.693	1003.09	1417.14	675	37.1243
D121	3944	836.81	1004.23	1417.14	680	38.581
D121	3944	848.208	1005.37	1417.14	685	40.5798
D121	3944	864.164	1004.23	1417.14	690	42.1808
D121	3944	865.303	1001.95	1417.14	695	41.4733
D121	3944	868.723	1008.79	1417.14	700	36.4617
D121	3944	884.679	1005.37	1417.14	705	40.0507
D121	3944	890.377	1005.37	1417.14	710	40.3512
D121	3944	902.914	1016.77	1417.14	715	37.1997
D121	3944	904.054	1021.33	1417.14	720	41.2683
D121	3944	912.032	1035	1417.14	725	43.6661
D121	3944	922.289	1041.84	1417.14	730	46.7813
D121	3944	933.687	1048.68	1417.14	735	48.8642
D121	3944	939.385	1053.24	1411.44	740	47.2495
D121	3944	948.503	1055.52	1392.07	745	44.9037
D121	3944	957.621	1058.94	1392.07	750	48.7764
D121	3944	963.319	1069.19	1392.07	755	52.8951
D121	3944	970.158	1071.47	1392.07	760	59.2888
D121	3944	976.996	1074.89	1392.07	765	50.811
D121	3944	992.952	1073.75	1376.11	770	45.1602
D121	3944	1010.05	1077.17	1376.11	775	45.9297
D121	3944	1016.89	1084.01	1364.71	780	38.0064
D121	3944	1019.17	1087.43	1364.71	785	38.7866
D121	3944	1038.54	1087.43	1364.71	790	41.3807
D121	3944	1036.26	1094.27	1351.04	795	41.1198
D121	3944	1038.54	1097.69	1351.04	800	47.5247
D121	3944	1051.08	1099.97	1351.04	805	45.2996
D121	3944	1055.64	1098.83	1351.04	810	46.6045
D121	3944	1065.89	1095.41	1323.68	815	42.1626
D121	3944	1077.29	1099.97	1323.68	820	43.8257
D121	3944	1084.13	1098.83	1323.68	825	40.8316
D121	3944	1081.85	1097.69	1308.87	830	37.5684
D121	3944	1081.85	1097.69	1294.05	835	37.608
D121	3944	1087.55	1089.71	1261	840	33.3013
D121	3944	1084.13	1089.71	1261	845	33.7224
D121	3944	1084.13	1090.85	1250.74	850	33.3334
D121	3944	1089.83	1090.85	1250.74	855	33.7042
D121	3944	1095.53	1093.13	1238.21	860	32.1303
D121	3944	1100.09	1090.85	1238.21	865	32.4695
D121	3944	1103.51	1086.29	1238.21	870	31.0509
D121	3944	1105.78	1082.87	1211.99	875	32.9907
D121	3944	1108.06	1074.89	1188.06	880	33.7266
D121	3944	1110.34	1074.89	1188.06	885	33.2584
D121	3944	1116.04	1070.33	1188.06	890	34.2097
D121	3944	1116.04	1066.91	1158.43	895	33.0366
D121	3944	1116.04	1063.5	1158.43	900	32.2968

## Sheet: u_D122
LABEL	TRACK_ID	POSITION_X	POSITION_Y	POSITION_Z	POSITION_T	MEAN_INTENSITY_CH1
D122	3944	795.899	975.51	1436.29	640	36.3834
D122	3944	794.749	968.615	1436.29	645	35.3605
D122	3944	802.028	969.381	1436.29	650	33.8032
D122	3944	807.774	968.615	1436.29	655	34.6731
D122	3944	822.33	975.51	1436.29	660	32.0715
D122	3944	828.076	977.042	1436.29	665	30.0526
D122	3944	826.543	968.998	1436.29	670	37.3521
D122	3944	828.842	978.958	1440.13	675	35.4011
D122	3944	841.483	983.171	1440.13	680	33.1998
D122	3944	852.591	982.788	1440.13	685	34.6049
D122	3944	867.148	977.425	1440.13	690	36.2209
D122	3944	868.297	972.063	1440.13	695	32.4902
D122	3944	877.49	965.168	1440.13	700	33.0062
D122	3944	880.555	955.591	1440.13	705	35.1771
D122	3944	896.26	954.442	1440.13	710	35.3568
D122	3944	903.921	968.998	1440.13	715	38.3669
D122	3944	904.688	978.958	1440.13	720	39.1225
D122	3944	915.413	987.768	1440.13	725	33.8278
D122	3944	922.308	996.961	1440.13	730	32.4631
D122	3944	929.203	1003.86	1440.13	735	35.3777
D122	3944	942.227	997.345	1424.8	740	38.1457
D122	3944	949.122	1000.03	1424.8	745	44.86
D122	3944	952.953	1005.01	1424.8	750	43.2051
D122	3944	959.848	1013.43	1424.8	755	46.743
D122	3944	967.126	1020.33	1424.8	760	46.1891
D122	3944	973.638	1027.99	1424.8	765	49.4918
D122	3944	986.662	1031.05	1424.8	770	47.6253
D122	3944	1000.07	1035.65	1424.8	775	44.4297
D122	3944	1011.56	1043.69	1424.8	780	38.5915
D122	3944	1011.94	1050.97	1424.8	785	46.9418
D122	3944	1023.05	1055.95	1424.8	790	41.4733
D122	3944	1028.03	1069.74	1424.8	795	48.2117
D122	3944	1034.93	1078.55	1424.8	800	37.8627
D122	3944	1035.31	1079.32	1390.33	805	47.271
D122	3944	1039.91	1082.38	1390.33	810	45.9937
D122	3944	1048.33	1088.9	1390.33	815	48.8041
D122	3944	1055.14	1085.49	1380.12	820	42.2179
D122	3944	1063.64	1073.59	1359.71	825	38.47
D122	3944	1061.09	1075.29	1346.1	830	45.6553
D122	3944	1056.84	1070.19	1320.59	835	42.7637
D122	3944	1060.24	1065.93	1313.78	840	40.0487
D122	3944	1056.84	1060.83	1277.21	845	38.6547
D122	3944	1055.99	1053.18	1258.5	850	38.6398
D122	3944	1061.09	1059.13	1258.5	855	36.9562
D122	3944	1055.99	1057.43	1239.79	860	36.9444
D122	3944	1065.34	1060.83	1239.79	865	35.827
D122	3944	1067.9	1050.62	1216.83	870	35.8587
D122	3944	1070.45	1044.67	1197.27	875	36.646
D122	3944	1065.34	1041.27	1176.86	880	38.1343
D122	3944	1070.45	1039.57	1176.86	885	37.8654
D122	3944	1067.9	1040.42	1163.25	890	38.5971
D122	3944	1080.65	1036.17	1135.18	895	37.3554
D122	3944	1076.4	1033.61	1120.73	900	37.0359

## Sheet: u_D2
LABEL	TRACK_ID	POSITION_X	POSITION_Y	POSITION_Z	POSITION_T	MEAN_INTENSITY_CH1
D2	3944	863.898	779.821	1023.76	230	14.0196
D2	3944	857.596	777.72	1023.76	235	14.2078
D2	3944	845.59	777.72	1023.76	240	14.3282
D2	3944	841.088	776.819	1023.76	245	14.2993
D2	3944	836.886	775.919	1023.76	250	13.3754
D2	3944	831.183	775.018	1050.77	255	13.766
D2	3944	816.477	779.22	1050.77	260	14.3067
D2	3944	796.968	784.923	1050.77	265	13.6327
D2	3944	792.466	793.627	1050.77	270	13.7957
D2	3944	791.565	799.33	1050.77	275	13.5387
D2	3944	787.964	801.731	1050.77	280	13.839
D2	3944	786.463	803.832	1050.77	285	13.5688
D2	3944	774.157	805.332	1050.77	290	13.7282
D2	3944	760.951	804.132	1050.77	295	13.7991
D2	3944	753.448	804.132	1050.77	300	13.0131
D2	3944	752.548	806.233	1068.78	305	13.6838
D2	3944	744.444	816.738	1068.78	310	12.9193
D2	3944	734.539	818.538	1068.78	315	12.9156
D2	3944	733.939	822.74	1068.78	320	13.209
D2	3944	725.235	823.941	1068.78	325	12.5756
D2	3944	722.834	829.043	1083.78	330	12.7918
D2	3944	715.931	840.748	1083.78	335	12.7189
D2	3944	717.131	843.75	1098.79	340	13.0013
D2	3944	712.329	839.548	1098.79	345	12.9649
D2	3944	701.224	846.751	1098.79	350	12.6649
D2	3944	697.022	845.251	1098.79	355	12.6611
D2	3944	694.921	846.151	1098.79	360	12.5489
D2	3944	685.917	849.753	1113.8	365	12.4684
D2	3944	690.419	854.555	1113.8	370	12.2367
D2	3944	683.816	860.558	1113.8	375	12.1064
D2	3944	670.91	862.058	1134.81	380	12.265
D2	3944	667.309	862.058	1134.81	385	12.2188
D2	3944	669.109	865.36	1119.8	390	11.6643
D2	3944	666.408	867.761	1128.8	395	11.789
D2	3944	669.109	865.66	1128.8	400	11.8857
D2	3944	670.31	866.26	1146.81	405	12.1828
D2	3944	658.305	871.362	1146.81	410	12.5607
D2	3944	653.802	879.466	1158.82	415	12.377
D2	3944	652.602	886.369	1158.82	420	12.5578
D2	3944	644.798	886.369	1158.82	425	12.0998
D2	3944	649.3	876.165	1158.82	430	12.4379

## Sheet: u_D21
LABEL	TRACK_ID	POSITION_X	POSITION_Y	POSITION_Z	POSITION_T	MEAN_INTENSITY_CH1
D21	3944	666.108	873.764	1176.83	435	12.3354
D21	3944	663.407	875.865	1176.83	440	12.7359
D21	3944	658.81	872.8	1176.83	445	12.8819
D21	3944	663.407	872.417	1192.15	450	12.6705
D21	3944	661.108	869.736	1192.15	455	12.3835
D21	3944	653.064	867.054	1192.15	460	12.1654
D21	3944	641.572	851.732	1215.13	465	13.0922
D21	3944	645.403	852.881	1215.13	470	12.8885
D21	3944	634.677	851.732	1215.13	475	12.7044
D21	3944	636.976	849.816	1234.28	480	13.0498
D21	3944	640.423	845.986	1234.28	485	13.4113
D21	3944	629.698	847.518	1245.78	490	12.7984
D21	3944	618.589	845.22	1245.78	495	12.9142
D21	3944	621.27	840.623	1245.78	500	13.2072
D21	3944	620.887	837.176	1245.78	505	13.8526
D21	3944	637.359	836.792	1245.78	510	13.1715
D21	3944	645.02	840.24	1245.78	515	13.4542
D21	3944	638.891	845.986	1245.78	520	13.3759
D21	3944	642.339	839.091	1245.78	525	13.9023
D21	3944	648.468	842.538	1257.27	530	14.5767
D21	3944	641.572	837.942	1257.27	535	15.1146
D21	3944	642.722	845.603	1257.27	540	14.6829
D21	3944	637.359	846.369	1257.27	545	15.1956
D21	3944	631.996	840.24	1257.27	550	15.2643
D21	3944	621.27	832.962	1257.27	555	16.047
D21	3944	613.609	831.047	1257.27	560	16.2456
D21	3944	613.226	832.579	1257.27	565	17.8858
D21	3944	620.887	836.792	1257.27	570	18.427
D21	3944	630.847	842.155	1257.27	575	18.6565
D21	3944	628.548	833.728	1241.95	580	20.3844
D21	3944	626.25	830.28	1241.95	585	20.1819
D21	3944	623.569	830.664	1241.95	590	21.3464
D21	3944	625.484	832.579	1241.95	595	21.8103
D21	3944	632.379	828.365	1241.95	600	21.1518
D21	3944	633.528	828.748	1241.95	605	20.7242
D21	3944	634.677	829.131	1241.95	610	22.2619
D21	3944	638.891	823.385	1241.95	615	21.5496
D21	3944	639.657	822.619	1241.95	620	24.1983
D21	3944	641.956	824.918	1241.95	625	25.0549
D21	3944	663.024	819.938	1257.27	630	29.6878
D21	3944	678.346	822.236	1287.91	635	29.8319
D21	3944	687.157	824.535	1287.91	640	33.1503
D21	3944	692.902	823.002	1287.91	645	33.7574
D21	3944	691.37	819.555	1272.59	650	31.1474
D21	3944	694.435	808.829	1268.76	655	33.1501
D21	3944	697.499	810.361	1249.61	660	35.0431

## Sheet: u_D211
LABEL	TRACK_ID	POSITION_X	POSITION_Y	POSITION_Z	POSITION_T	MEAN_INTENSITY_CH1
D211	3944	684.475	808.063	1245.78	665	33.9643
D211	3944	684.475	801.168	1245.78	670	32.6157
D211	3944	680.645	804.232	1238.12	675	30.5156
D211	3944	682.177	806.531	1234.28	680	30.7142
D211	3944	687.923	809.595	1234.28	685	34.5403
D211	3944	701.33	803.849	1241.95	690	33.7096
D211	3944	672.217	817.639	1241.95	695	29.6203
D211	3944	672.6	823.002	1245.78	700	23.6171
D211	3944	676.814	820.704	1245.78	705	27.7029
D211	3944	681.028	818.406	1245.78	710	34.7242
D211	3944	682.56	827.982	1245.78	715	35.5061
D211	3944	683.709	833.345	1245.78	720	32.5105
D211	3944	681.794	836.792	1245.78	725	34.6395
D211	3944	686.773	834.111	1245.78	730	35.0069
D211	3944	691.37	831.813	1245.78	735	33.84
D211	3944	695.201	837.176	1245.78	740	33.8276
D211	3944	702.096	847.135	1245.78	745	35.7125
D211	3944	716.269	849.816	1245.78	750	38.3938
D211	3944	730.059	845.603	1245.78	755	37.7861
D211	3944	731.591	854.03	1245.78	760	36.9591
D211	3944	733.89	858.244	1245.78	765	39.8702
D211	3944	740.694	862.496	1245.78	770	42.6626
D211	3944	750.899	866.749	1245.78	775	43.9777
D211	3944	760.255	874.403	1245.78	780	45.3801
D211	3944	763.656	877.805	1245.78	785	45.0542
D211	3944	768.759	879.506	1233.87	790	43.5128
D211	3944	773.012	884.609	1233.87	795	44.2065
D211	3944	785.769	889.711	1233.87	800	45.4487
D211	3944	794.274	893.113	1233.87	805	44.273
D211	3944	803.629	892.263	1233.87	810	44.2844
D211	3944	810.433	898.216	1233.87	815	45.6909
D211	3944	817.237	903.319	1233.87	820	45.845
D211	3944	825.741	908.422	1226.22	825	38.6874
D211	3944	826.592	905.871	1226.22	830	39.0185
D211	3944	835.097	908.422	1226.22	835	38.3878
D211	3944	840.199	913.525	1226.22	840	40.1437
D211	3944	843.601	916.076	1208.36	845	37.824
D211	3944	853.807	911.824	1208.36	850	39.3318
D211	3944	858.91	915.226	1198.15	855	38.5255
D211	3944	863.162	905.871	1183.69	860	37.2086
D211	3944	869.116	905.871	1183.69	865	36.7518
D211	3944	874.219	903.319	1161.58	870	35.1185
D211	3944	882.723	901.618	1161.58	875	34.7768
D211	3944	891.228	899.917	1152.22	880	33.293
D211	3944	898.032	895.665	1152.22	885	33.9018
D211	3944	899.733	894.814	1152.22	890	35.0383
D211	3944	906.537	897.366	1152.22	895	35.2419
D211	3944	913.34	899.917	1152.22	900	34.3155

[truncated: 5 more sheets: u_D212, u_D22, u_D221, u_D222, u_Mother]
