# Supplementary material for: Early coordination of cell migration and cardiac fate determination during mammalian gastrulation
Source: EMBO J. 2025 May 13;44(12):3327–59. doi: 10.1038/s44318-025-00441-0 (PMC12170898; doi:10.1038/s44318-025-00441-0)
Supplement: Supplementary file 28 — EV and Appendix Figure Source Data [file 44318_2025_441_MOESM28_ESM.zip › Source Data for expanded views and appendix/Source Data Fig. EV4/EV 4F/EV 4F'.xlsx]

## Sheet: D1_data
LABEL	POSITION_T	POSITION_X	POSITION_Y	POSITION_Z
D11	620	280.688	314.941	485.602
D12	620	262.752	339.698	487.761

## Sheet: D2_data
LABEL	POSITION_T	POSITION_X	POSITION_Y	POSITION_Z
D21	620	221.961	285.449	430.955
D22	620	202.187	291.499	426.036

## Sheet: Summary
Group	X	Y	Z	Distance
D1	271.72	327.32	486.681
D2	212.074	288.474	428.495
Euclidean Distance				91.9359
