# Supplementary material for: Early coordination of cell migration and cardiac fate determination during mammalian gastrulation
Source: EMBO J. 2025 May 13;44(12):3327–59. doi: 10.1038/s44318-025-00441-0 (PMC12170898; doi:10.1038/s44318-025-00441-0)
Supplement: Supplementary file 28 — EV and Appendix Figure Source Data [file 44318_2025_441_MOESM28_ESM.zip › Source Data for expanded views and appendix/Source Data Fig. EV4/EV 4F/EV 4F''.xlsx]

## Sheet: Sheet1
LABEL	ID	TRACK_ID	POSITION_X	POSITION_Y	POSITION_Z	POSITION_T	FRAME	CELL_DIVISION_TIME	MEAN_INTENSITY_CH1	MEDIAN_INTENSITY_CH1	MIN_INTENSITY_CH1	MAX_INTENSITY_CH1	TOTAL_INTENSITY_CH1	STD_INTENSITY_CH1	MEAN_INTENSITY_CH2	MEDIAN_INTENSITY_CH2	MIN_INTENSITY_CH2	MAX_INTENSITY_CH2	TOTAL_INTENSITY_CH2	STD_INTENSITY_CH2	CONTRAST_CH1	SNR_CH1	CONTRAST_CH2	SNR_CH2
D1	93329	3944	897.214	802.631	1047.77	230	230	196	java.awt.Color[r=102,g=255,b=102]	138.997	138	110	170	44896	8.59709	771.851	773	668	881	249308		0.00633459	0.203545	0.0297975	1.13992
D1	93324	3944	895.713	802.031	1047.77	231	231	196	java.awt.Color[r=102,g=255,b=102]	139.418	139	110	170	45032	8.31906	745.102	746	634	861	240668		0.00538319	0.179466	0.02014	0.805841
D1	93319	3944	894.212	801.431	1047.77	232	232	196	java.awt.Color[r=102,g=255,b=102]	136.211	136	112	156	43996	8.6203	744.294	740	616	851	240407		0.00178263	0.056235	0.0227771	0.721581
D1	93314	3944	892.712	802.031	1047.77	233	233	196	java.awt.Color[r=102,g=255,b=102]	140.743	140	118	167	45460	8.72628	754.217	750	613	897	243612		0.00679722	0.217779	0.0260977	0.827523
D1	93309	3944	891.211	802.631	1047.77	234	234	196	java.awt.Color[r=102,g=255,b=102]	139.941	140	113	168	45201	9.30436	793.718	786	687	967	256371		0.00717662	0.21434	0.0318914	0.958797
D1	93304	3944	890.01	804.732	1047.77	235	235	196	java.awt.Color[r=102,g=255,b=102]	141.591	142	113	166	45734	8.73382	791.195	791	647	912	255556		0.00762332	0.245306	0.0232803	0.787441
D1	93299	3944	893.012	805.632	1047.77	236	236	196	java.awt.Color[r=102,g=255,b=102]	140.616	141	119	166	45419	8.79095	802.523	797	669	931	259215		0.00444634	0.141614	0.0412511	1.38025
D1	93294	3944	894.813	809.534	1047.77	237	237	196	java.awt.Color[r=102,g=255,b=102]	138.625	138	122	160	44776	7.63769	859.291	859	745	964	277551		0.00277348	0.1004	0.0367687	1.50417
D1	93277	3944	891.034	804.586	1071.78	239	239	196	java.awt.Color[r=102,g=255,b=102]	137.068	136	117	162	44273	8.32502	854.669	861	707	983	276058		0.00250007	0.0821199	0.0435173	1.46957
D1	93272	3944	891.511	807.133	1071.78	240	240	196	java.awt.Color[r=102,g=255,b=102]	140.034	140	117	164	45231	6.97391	824.771	831	652	968	266401		0.00714748	0.285001	0.0342954	0.935088
D1	93267	3944	889.283	812.386	1071.78	241	241	196	java.awt.Color[r=102,g=255,b=102]	141.294	142	116	164	45638	8.36791	839.102	839	719	984	271030		0.0111742	0.373188	0.0352192	1.01852
D1	93262	3944	893.421	808.884	1071.78	242	242	196	java.awt.Color[r=102,g=255,b=102]	143.693	143	126	179	46413	8.88062	919.619	909	798	1105	297037		0.00714724	0.229652	0.0414339	1.21301
D1	93257	3944	894.535	808.406	1071.78	243	243	196	java.awt.Color[r=102,g=255,b=102]	140.464	140	121	171	45370	8.52769	926.672	929	713	1123	299315		0.00223003	0.0733008	0.0445875	1.07098
D1	93252	3944	893.58	809.361	1071.78	244	244	196	java.awt.Color[r=102,g=255,b=102]	141.127	141	117	177	45584	9.92828	921.443	917	708	1151	297626		0.00593317	0.167681	0.033999	0.761591
D1	93247	3944	890.397	811.431	1071.78	245	245	196	java.awt.Color[r=102,g=255,b=102]	142.82	142	119	173	46131	9.28292	977.529	972	800	1193	315742		0.00393844	0.120713	0.0403929	1.06731
D1	93284	3944	891.511	812.536	1071.78	247	247	196	java.awt.Color[r=102,g=255,b=102]	135.35	135	112	162	43718	9.33328	1004.86	996	779	1250	324571		-0.00413111	-0.120315	0.0605018	1.04369
D1	93242	3944	887.532	810.953	1078.14	248	248	196	java.awt.Color[r=102,g=255,b=102]	138.387	138	115	166	44699	8.46304	984.901	979	750	1249	318123		-0.00215259	-0.0705499	0.0548845	0.978907
D1	93237	3944	890.874	810.476	1078.14	249	249	196	java.awt.Color[r=102,g=255,b=102]	133.39	133	105	161	43085	8.87995	856.297	850	648	1078	276584		-0.00632535	-0.191242	0.0458827	0.822218
D1	93222	3944	900.106	809.68	1076.55	250	250	196	java.awt.Color[r=102,g=255,b=102]	135.514	135	116	160	43771	7.92329	879.359	876	637	1075	284033		-0.0012944	-0.0443344	0.0418776	0.927737
D1	93217	3944	896.127	814.296	1076.55	255	255	196	java.awt.Color[r=102,g=255,b=102]	143.163	143	114	175	68575	9.35306	913.605	913	665	1125	437617		0.0117765	0.356318	0.0877349	1.80207
D1	93212	3944	894.439	818.77	1080.98	259	259	196	java.awt.Color[r=102,g=255,b=102]	138.021	138	117	172	66112	9.54266	932.96	925	695	1148	446888		0.00512636	0.147535	0.110475	1.85363
D1	93207	3944	889.937	816.369	1074.98	260	260	196	java.awt.Color[r=102,g=255,b=102]	139.198	139	113	162	66676	7.81081	955.363	973	695	1167	457619		0.00745264	0.263666	0.10331	1.96024
D1	93202	3944	884.535	819.97	1074.98	261	261	196	java.awt.Color[r=102,g=255,b=102]	138.956	139	117	169	66560	9.1793	957.685	962	728	1145	458731		0.0105588	0.316338	0.095051	2.13857
D1	93197	3944	883.934	815.768	1074.98	262	262	196	java.awt.Color[r=102,g=255,b=102]	137.662	137	114	162	65940	7.67777	992.177	1001	708	1212	475253		0.000632769	0.0226766	0.106989	1.7712
D1	93192	3944	890.237	815.768	1074.98	263	263	196	java.awt.Color[r=102,g=255,b=102]	141.407	141	116	177	67734	9.20724	1033.25	1036	728	1255	494929		0.0133927	0.40594	0.110312	1.91634
D1	93187	3944	889.337	818.169	1074.98	264	264	196	java.awt.Color[r=102,g=255,b=102]	140.587	140	114	181	67341	9.12926	1043.32	1046	798	1245	499748		0.0136643	0.415175	0.106645	2.23325
D1	93182	3944	888.136	820.871	1074.98	265	265	196	java.awt.Color[r=102,g=255,b=102]	138.415	138	112	171	66301	9.12561	1017.47	1032	718	1244	487369		0.0144336	0.431621	0.101232	2.06877
D1	93177	3944	888.736	822.371	1074.98	266	266	196	java.awt.Color[r=102,g=255,b=102]	137.793	137	114	168	66003	8.78408	1000.34	995	784	1213	479161		0.0115881	0.359395	0.091808	1.66128
D1	93172	3944	889.337	823.872	1074.98	267	267	196	java.awt.Color[r=102,g=255,b=102]	137.213	137	114	160	65725	7.36273	1068.73	1075	864	1242	511920		0.00956003	0.35295	0.101778	2.60336
D1	93167	3944	889.937	825.373	1074.98	268	268	196	java.awt.Color[r=102,g=255,b=102]	141.203	141	114	177	67636	10.624	1031.95	1032	776	1277	494306		0.016855	0.440611	0.095418	1.76558
D1	93162	3944	890.537	826.573	1074.98	269	269	196	java.awt.Color[r=102,g=255,b=102]	140.674	140	119	167	67383	8.40517	1080.01	1091	806	1280	517323		0.0144872	0.47801	0.113793	2.37651
D1	93157	3944	889.637	830.775	1074.98	270	270	196	java.awt.Color[r=102,g=255,b=102]	139.712	139	111	173	66922	10.7663	1104.99	1104	880	1298	529290		0.0187524	0.477733	0.123828	2.99438
D1	93152	3944	883.934	831.676	1074.98	275	275	196	java.awt.Color[r=102,g=255,b=102]	137.555	137	114	169	65889	8.70126	1069.85	1076	678	1416	512458		0.0203702	0.631195	0.131515	1.61029
D1	93147	3944	876.731	832.876	1095.99	280	280	196	java.awt.Color[r=102,g=255,b=102]	138.033	138	117	161	66118	7.74967	1117.9	1126	886	1292	535473		0.00953205	0.336354	0.0976924	2.60953
D1	93142	3944	876.731	833.476	1099.29	285	285	196	java.awt.Color[r=102,g=255,b=102]	133.902	133	111	165	64139	8.43067	1144.74	1143	890	1413	548332		0.0066196	0.208892	0.107355	2.18111
D1	93117	3944	869.828	827.174	1099.29	287	287	196	java.awt.Color[r=102,g=255,b=102]	137.827	136	119	178	66019	9.1339	1243.32	1253	1014	1389	595551		0.0154055	0.457872	0.108925	3.45531
D1	93112	3944	870.128	834.077	1090.29	288	288	196	java.awt.Color[r=102,g=255,b=102]	134.962	135	103	169	64647	8.83547	1130.61	1133	866	1369	541561		0.00855076	0.259012	0.0758774	1.55554
D1	93107	3944	868.927	835.577	1090.29	289	289	196	java.awt.Color[r=102,g=255,b=102]	135.434	135	113	168	64873	8.00336	1162.65	1178	958	1375	556909		0.00693459	0.23308	0.0673477	1.59268
D1	93102	3944	866.826	840.079	1090.29	290	290	196	java.awt.Color[r=102,g=255,b=102]	134.9	134	112	161	64617	8.08289	1175.59	1179	996	1350	563110		0.00910796	0.301272	0.0781048	2.33886
D1	93097	3944	866.526	843.081	1090.29	291	291	196	java.awt.Color[r=102,g=255,b=102]	135.468	135	110	168	64889	9.6661	1085.52	1080	891	1360	519965		0.0118303	0.327719	0.0917929	2.01272
D1	93092	3944	866.826	846.082	1090.29	292	292	196	java.awt.Color[r=102,g=255,b=102]	133.958	133	99	167	64166	9.64139	1073.4	1076	869	1279	514157		0.00738331	0.203665	0.092231	2.27976
D1	93087	3944	859.023	852.085	1090.29	293	293	196	java.awt.Color[r=102,g=255,b=102]	135.658	135	115	168	64980	8.22689	1024.9	1033	723	1257	490928		0.00774319	0.253401	0.119679	2.28068
D1	93082	3944	856.022	853.285	1090.29	294	294	196	java.awt.Color[r=102,g=255,b=102]	135.24	135	117	156	64780	6.85617	976.501	988	563	1181	467744		0.0104736	0.408906	0.100692	1.73589
D1	93077	3944	854.221	848.483	1090.29	295	295	196	java.awt.Color[r=102,g=255,b=102]	135.052	134	108	160	64690	8.15843	945.065	943	711	1187	452686		0.0114137	0.373612	0.0923292	1.82367
D1	93122	3944	859.023	843.681	1099.29	298	298	196	java.awt.Color[r=102,g=255,b=102]	134.633	134	116	156	64489	7.38699	1100.97	1090	927	1313	527367		0.00688382	0.249209	0.102154	2.63277
D1	93127	3944	853.02	837.078	1099.29	299	299	196	java.awt.Color[r=102,g=255,b=102]	132.303	132	112	156	63373	6.85155	1149.55	1147	952	1399	550633		0.00097916	0.037778	0.0853607	2.05497
D1	93072	3944	857.222	827.774	1138.31	300	300	196	java.awt.Color[r=102,g=255,b=102]	137.209	137	113	166	65723	7.50859	1269.8	1303	802	1565	608232		0.00900348	0.326115	0.14977	2.29087
D1	93067	3944	853.921	832.276	1111.3	305	305	196	java.awt.Color[r=102,g=255,b=102]	134.065	134	109	159	64217	8.36772	1227.44	1222	999	1479	587942		0.0106655	0.338151	0.0702969	1.5122
D1	93062	3944	853.32	828.674	1132.31	310	310	196	java.awt.Color[r=102,g=255,b=102]	137.169	137	113	172	65704	7.98446	1449	1482	1036	1752	694073		0.00488126	0.166901	0.103555	1.88259
D1	93057	3944	849.719	827.474	1132.31	315	315	196	java.awt.Color[r=102,g=255,b=102]	134.818	135	109	182	64578	9.37695	1443.19	1455	1160	1670	691288		0.00588262	0.168167	0.0863335	2.49321
D1	93052	3944	848.818	819.07	1159.32	320	320	196	java.awt.Color[r=102,g=255,b=102]	136.562	136	116	164	65413	7.53485	1664.66	1717	1113	1963	797370		0.0156041	0.556929	0.128607	2.15361
D1	93047	3944	838.013	812.767	1159.32	325	325	196	java.awt.Color[r=102,g=255,b=102]	138.582	138	112	168	66381	9.55807	1887.95	1878	1365	2377	904326		0.0145977	0.417215	0.140342	2.27393
D1	93042	3944	833.211	819.07	1159.32	330	330	196	java.awt.Color[r=102,g=255,b=102]	141.768	142	114	171	67907	9.46644	1876.16	1880	1523	2230	898683		0.0173697	0.511371	0.084857	2.16766
D1	139968	3944	839.014	817.786	1155.2	332	332	196	java.awt.Color[r=102,g=255,b=102]	137.254	138	112	161	44333	7.5109	1812.55	1811	1321	2146	585455		0.00632235	0.229617	0.0342377	0.678896
D1	139963	3944	835.527	822.319	1151.71	333	333	196	java.awt.Color[r=102,g=255,b=102]	137.133	137	113	172	44294	9.16672	1754.57	1771	1166	2162	566726		0.00458687	0.136611	0.0336812	0.592395
D1	139958	3944	835.178	826.503	1151.71	334	334	196	java.awt.Color[r=102,g=255,b=102]	138.87	138	109	172	44855	10.4142	1720.86	1762	1217	2053	555838		0.00692786	0.183491	0.0448979	0.853253
D1	139953	3944	827.506	820.575	1172.64	335	335	196	java.awt.Color[r=102,g=255,b=102]	136.601	137	109	160	44122	8.70879	1758.62	1819	1047	2317	568033		0.000687173	0.0215423	0.0851337	0.939686
D1	139948	3944	829.599	819.529	1172.64	336	336	196	java.awt.Color[r=102,g=255,b=102]	136.084	136	111	156	43955	8.28243	1794.78	1834	1122	2362	579715		-7.11e-06	-0.000233625	0.0550033	0.677618
D1	139943	3944	831.342	823.714	1172.64	337	337	196	java.awt.Color[r=102,g=255,b=102]	136.563	136	113	170	44110	8.58705	2068.89	2064	1365	2639	668253		0.00223932	0.0710664	0.0627122	0.86319
D1	139938	3944	829.25	824.76	1172.64	338	338	196	java.awt.Color[r=102,g=255,b=102]	138.192	138	118	163	44636	8.50431	1968.26	1963	1439	2420	635748		0.00654516	0.21133	0.0561143	1.22101
D1	139933	3944	831.342	826.155	1172.64	339	339	196	java.awt.Color[r=102,g=255,b=102]	137.502	137	117	169	44413	9.12555	1932.43	1981	1316	2250	624176		0.00399811	0.120005	0.0571477	1.07664
D1	139928	3944	832.04	829.642	1172.64	340	340	196	java.awt.Color[r=102,g=255,b=102]	136.384	137	113	163	44052	8.90258	1735.76	1756	1173	2139	560650		0.00146048	0.0446825	0.0463782	0.815065
D1	139923	3944	824.717	829.642	1172.64	341	341	196	java.awt.Color[r=102,g=255,b=102]	136.344	136	108	178	44039	9.96061	1848.45	1838	1526	2231	597049		0.000979732	0.0267954	0.065379	1.47677
D1	139918	3944	829.25	829.642	1172.64	342	342	196	java.awt.Color[r=102,g=255,b=102]	133.904	134	114	161	43251	7.63614	1865.2	1864	1404	2247	602458		0.00223696	0.0782775	0.0619451	1.36216
D1	139913	3944	825.763	829.99	1172.64	343	343	196	java.awt.Color[r=102,g=255,b=102]	136.136	135	117	161	43972	7.98446	1948.96	1953	1582	2219	629515		0.00763255	0.258301	0.0718359	2.08117
D1	139908	3944	834.132	826.852	1172.64	344	344	196	java.awt.Color[r=102,g=255,b=102]	133.731	134	104	171	43195	8.32894	2012.9	2034	1597	2333	650168		0.00169061	0.0541978	0.05515	1.2273
D1	139903	3944	831.691	825.457	1172.64	345	345	196	java.awt.Color[r=102,g=255,b=102]	131.245	131	108	157	42392	8.07028	1911.99	1900	1494	2224	617573		-0.00393453	-0.128478	0.0391619	0.876137
D1	139898	3944	828.553	831.734	1172.64	346	346	196	java.awt.Color[r=102,g=255,b=102]	133.991	134	108	169	43279	8.67727	1793.87	1810	1481	2006	579419		0.00282657	0.0870472	0.0388771	1.22865
D1	139893	3944	825.414	838.011	1186.58	347	347	196	java.awt.Color[r=102,g=255,b=102]	135.118	135	117	156	43643	6.65464	1638.37	1656	1099	1982	529192		0.000839103	0.0340462	0.0545615	0.829619
D1	139888	3944	823.671	835.221	1186.58	348	348	196	java.awt.Color[r=102,g=255,b=102]	135.015	135	111	166	43610	8.16768	2093.91	2113	1447	2418	676334		0.00452817	0.149031	0.0681633	1.58099
D1	139883	3944	828.204	835.919	1186.58	349	349	196	java.awt.Color[r=102,g=255,b=102]	132.975	133	113	160	42951	8.48122	1844.32	1851	1541	2058	595714		0.00575865	0.179543	0.0566173	2.04688
D1	139878	3944	826.46	838.708	1186.58	350	350	196	java.awt.Color[r=102,g=255,b=102]	137.706	137	119	166	44479	8.63531	1872.34	1869	1618	2170	604767		0.00683756	0.216594	0.0509488	1.86044
D1	139873	3944	822.973	831.734	1186.58	351	351	196	java.awt.Color[r=102,g=255,b=102]	134.037	134	114	155	43294	7.38	1898.19	1891	1468	2237	613115		-0.00568344	-0.207628	0.0379252	1.04575
D1	139868	3944	817.045	827.898	1197.05	352	352	196	java.awt.Color[r=102,g=255,b=102]	136.183	135	113	166	43987	9.29105	1730.79	1745	1187	2270	559044		0.00871709	0.253331	0.0474691	0.563474
D1	139863	3944	815.65	832.083	1197.05	353	353	196	java.awt.Color[r=102,g=255,b=102]	138.74	138	114	162	44813	8.79549	1898.59	1932	1304	2477	613245		0.0135189	0.420806	0.0599453	0.74506
D1	139858	3944	812.163	829.642	1197.05	354	354	196	java.awt.Color[r=102,g=255,b=102]	137.245	137	110	163	44330	9.00408	1990.71	2013	1535	2558	642999		0.0044151	0.134003	0.0460939	0.670489
D1	139853	3944	811.466	829.642	1197.05	355	355	196	java.awt.Color[r=102,g=255,b=102]	133.028	133	113	163	42968	7.36804	2232.9	2265	1586	2691	721227		0.00556185	0.199724	0.0642552	1.12005
D1	139848	3944	804.143	825.806	1197.05	356	356	196	java.awt.Color[r=102,g=255,b=102]	133.675	133	114	160	43177	8.46492	1795.58	1787	1319	2291	579971		0.00783511	0.245535	0.0528935	0.899776
D1	139843	3944	805.886	826.155	1197.05	357	357	196	java.awt.Color[r=102,g=255,b=102]	135.467	136	112	169	43756	8.39669	1870.49	1895	1444	2221	604168		0.015384	0.488874	0.0502698	1.07066
D1	139838	3944	804.84	824.411	1197.05	358	358	196	java.awt.Color[r=102,g=255,b=102]	129.356	129	108	158	41782	7.94978	1846.17	1874	1374	2240	596312		0.00528624	0.171127	0.0345955	0.728341
D1	139833	3944	801.702	828.247	1197.05	359	359	196	java.awt.Color[r=102,g=255,b=102]	128.074	128	111	146	41368	6.33197	1861.85	1883	1423	2290	601378		-0.000731042	-0.0295947	0.038172	0.808961
D1	139828	3944	811.117	829.99	1200.53	360	360	196	java.awt.Color[r=102,g=255,b=102]	130.13	129	104	162	42032	8.85398	1895.76	1878	1371	2513	612332		0.00740163	0.21597	0.0377414	0.487755
D1	139815	3944	798.912	832.083	1200.53	361	361	196	java.awt.Color[r=102,g=255,b=102]	130.124	130	114	155	42030	6.70196	1805.65	1772	1460	2345	583226		-0.00155533	-0.0604899	0.0223463	0.445815
D1	139810	3944	798.564	828.596	1207.86	362	362	196	java.awt.Color[r=102,g=255,b=102]	128.325	128	110	148	41449	6.41787	1560.25	1566	1184	1925	503960		0.000703165	0.0280998	0.0194675	0.296495
D1	139805	3944	796.82	826.503	1207.86	363	363	196	java.awt.Color[r=102,g=255,b=102]	128.334	128	105	156	41452	8.32416	1933.63	1912	1389	2553	624563		0.00204738	0.0630002	0.0291487	0.426729
D1	139800	3944	783.918	826.852	1207.86	364	364	196	java.awt.Color[r=102,g=255,b=102]	128.783	129	108	150	41597	7.57669	2058.68	2049	1653	2480	664955		0.00838683	0.282735	0.0460283	0.927249
D1	139795	3944	808.676	826.852	1207.86	365	365	196	java.awt.Color[r=102,g=255,b=102]	123.334	124	104	151	39837	7.15965	1420.15	1405	795	2075	458709		-0.00279144	-0.0964417	0.0229139	0.211442
D1	139790	3944	798.215	829.642	1207.86	366	366	196	java.awt.Color[r=102,g=255,b=102]	130.824	131	111	157	42256	7.21432	2031.84	2043	1545	2524	656283		0.00185739	0.0672384	0.0407907	0.684619
D1	139785	3944	798.564	829.293	1207.86	367	367	196	java.awt.Color[r=102,g=255,b=102]	133.994	133	112	165	43280	8.02983	2241.59	2276	1701	2668	724032		0.0131422	0.432919	0.0483127	0.856107
D1	139780	3944	803.097	824.411	1207.86	368	368	196	java.awt.Color[r=102,g=255,b=102]	125.012	123	107	166	40379	8.92828	2285.09	2300	1886	2689	738085		-0.00405925	-0.114137	0.0532408	1.3188
D1	139770	3944	798.564	826.155	1207.86	369	369	196	java.awt.Color[r=102,g=255,b=102]	133.669	134	117	153	43175	7.04016	2301.19	2318	1945	2578	743283		0.0130772	0.490173	0.036528	1.18866
D1	139765	3944	812.163	834.175	1207.86	370	370	196	java.awt.Color[r=102,g=255,b=102]	129.043	129	111	154	41681	7.30553	1872.32	1857	1357	2418	604758		0.00188222	0.0663695	0.0342895	0.581414
D1	139759	3944	799.958	820.924	1207.86	371	371	196	java.awt.Color[r=102,g=255,b=102]	127.827	127	107	147	41288	7.66542	2187.54	2248	1469	2628	706577		0.00753584	0.249452	0.044402	0.818991
D1	139755	3944	793.929	823.886	1207.86	372	372	196	java.awt.Color[r=102,g=255,b=102]	129.632	129	111	147	41871	6.42374	2160.19	2185	1634	2608	697740		0.00456011	0.183211	0.0420249	1.06331
D1	139750	3944	791.93	825.187	1207.86	373	373	196	java.awt.Color[r=102,g=255,b=102]	128.901	129	112	154	41635	7.498	2341.83	2318	1992	2905	756410		0.00339271	0.116256	0.0404917	1.1606
D1	139745	3944	790.535	826.582	1207.86	374	374	196	java.awt.Color[r=102,g=255,b=102]	129.331	129	109	152	41774	7.13437	2183.56	2219	1557	2760	705289		0.00295395	0.106782	0.0339782	0.610448
D1	139740	3944	794.022	833.905	1207.86	375	375	196	java.awt.Color[r=102,g=255,b=102]	129.158	129	112	149	41718	6.26162	2192.05	2225	1640	2603	708031		3.96E-05	0.00163439	0.0261908	0.466948
D1	139733	3944	789.838	830.069	1207.86	376	376	196	java.awt.Color[r=102,g=255,b=102]	129.604	129	105	152	41862	7.4127	2231.04	2251	1733	2679	720627		0.00448392	0.156094	0.0288211	0.706456
D1	139730	3944	791.232	835.3	1207.86	377	377	196	java.awt.Color[r=102,g=255,b=102]	129.805	129	112	154	41927	8.00635	2218.51	2210	1847	2664	716580		0.00336817	0.108848	0.0329319	0.865368
D1	139725	3944	787.745	833.905	1207.86	378	378	196	java.awt.Color[r=102,g=255,b=102]	131.477	131	115	153	42467	6.7788	2232.55	2209	1794	2578	721114		0.00830038	0.319326	0.0314787	0.915426
D1	139720	3944	779.376	830.767	1221.8	379	379	196	java.awt.Color[r=102,g=255,b=102]	129.796	129	109	150	41924	7.6679	2244.29	2267	1828	2555	724907		0.000556375	0.0188252	0.0598804	1.5691
D1	139715	3944	779.725	831.115	1221.8	380	380	196	java.awt.Color[r=102,g=255,b=102]	131.056	130	110	162	42331	7.95347	2324.05	2355	1827	2604	750668		0.00584664	0.19156	0.0430632	1.15255
D1	139710	3944	780.771	831.813	1221.8	381	381	196	java.awt.Color[r=102,g=255,b=102]	135.567	135	121	154	43788	6.53308	2350.95	2341	2008	2658	759356		0.00869444	0.357723	0.0375355	1.14292
D1	139705	3944	779.725	835.997	1225.29	382	382	196	java.awt.Color[r=102,g=255,b=102]	136.728	137	112	157	44163	7.35903	2286.56	2302	1670	2805	738560		0.00789233	0.290975	0.024389	0.449669
D1	139700	3944	779.028	837.741	1225.29	383	383	196	java.awt.Color[r=102,g=255,b=102]	138.142	138	121	163	44620	7.32083	2462.65	2455	2066	2808	795436		0.0115534	0.43104	0.0223166	0.662061
D1	139695	3944	782.863	837.043	1225.29	384	384	196	java.awt.Color[r=102,g=255,b=102]	135.399	135	106	164	43734	8.36279	2515.16	2496	2018	2929	812397		0.00668314	0.214973	0.0228462	0.696743
D1	139690	3944	778.33	837.741	1225.29	385	385	196	java.awt.Color[r=102,g=255,b=102]	136.489	136	118	159	44086	6.74622	2688.24	2676	2175	3156	868303		0.00785966	0.315552	0.0540693	1.24191
D1	139685	3944	775.54	844.018	1225.29	386	386	196	java.awt.Color[r=102,g=255,b=102]	132.824	132	109	160	42902	8.40677	2601.37	2621	2192	2899	840244		0.00809625	0.25378	0.0415024	1.61851
D1	139680	3944	780.422	844.366	1225.29	387	387	196	java.awt.Color[r=102,g=255,b=102]	128.669	128	109	154	41560	6.44122	2641.25	2631	2216	3057	853124		0.00492654	0.195858	0.0415903	1.3841
D1	139675	3944	776.587	847.853	1225.29	388	388	196	java.awt.Color[r=102,g=255,b=102]	127.452	127	110	147	41167	6.46635	2680.07	2684	2252	2984	865661		0.000259174	0.010214	0.0320184	1.54025
D1	139670	3944	777.284	848.551	1225.29	389	389	196	java.awt.Color[r=102,g=255,b=102]	126.898	126	105	154	40988	7.41947	2735.64	2720	2332	3149	883613		0.00228994	0.0781525	0.035253	1.49881
D1	139665	3944	776.238	847.853	1225.29	390	390	196	java.awt.Color[r=102,g=255,b=102]	131.427	131	109	161	42451	8.48218	2836.95	2833	2451	3162	916336		0.00887281	0.272542	0.0424716	1.66127
D1	139660	3944	774.494	853.084	1225.29	392	392	196	java.awt.Color[r=102,g=255,b=102]	129.393	129	115	155	41794	7.01043	2854.24	2846	2553	3299	921918		0.00565831	0.207698	0.0188066	0.78002
D1	139655	3944	772.402	852.387	1219.36	393	393	196	java.awt.Color[r=102,g=255,b=102]	128.885	129	109	149	41630	6.89332	2468.49	2498	1941	3077	797321		0.00377248	0.140539	0.0466531	0.88403
D1	139650	3944	774.494	849.946	1219.36	394	394	196	java.awt.Color[r=102,g=255,b=102]	127.111	127	109	150	41057	7.48705	2526.93	2579	1932	3108	816198		0.00577963	0.19512	0.0432849	0.899092
D1	139645	3944	771.007	852.038	1219.36	395	395	196	java.awt.Color[r=102,g=255,b=102]	124.192	124	110	144	40114	5.19499	2622.71	2640	2202	3050	847134		-0.00117996	-0.0564832	0.0425529	1.15784
D1	139640	3944	770.659	852.038	1219.36	396	396	196	java.awt.Color[r=102,g=255,b=102]	126.39	126	111	145	40824	6.39945	2591.32	2621	2156	2960	836997		0.00141798	0.0559312	0.0334411	0.854652
D1	139635	3944	767.869	849.946	1219.36	397	397	196	java.awt.Color[r=102,g=255,b=102]	125.433	125	109	146	40515	6.10806	2592.89	2619	2161	3073	837504		0.00360559	0.147555	0.0336205	0.823675
D1	139630	3944	764.382	850.992	1219.36	398	398	196	java.awt.Color[r=102,g=255,b=102]	124.406	124	110	146	40183	6.10871	2742.45	2734	2462	3094	885811		-0.000710996	-0.0289799	0.0329243	1.33464
D1	139625	3944	766.125	848.202	1219.36	399	399	196	java.awt.Color[r=102,g=255,b=102]	127.176	127	113	150	41078	6.19631	2753.41	2737	2335	3251	889350		0.0056544	0.230803	0.0292811	0.842356
D1	139620	3944	771.356	852.735	1215.88	400	400	196	java.awt.Color[r=102,g=255,b=102]	124.17	124	107	155	40107	6.86282	2564.2	2588	2106	2928	828237		-0.00161356	-0.0584831	0.019701	0.528186
D1	139615	3944	768.218	852.735	1215.88	401	401	196	java.awt.Color[r=102,g=255,b=102]	128.536	129	103	153	41517	8.6936	3139.59	3205	2596	3632	1014089		-0.00179757	-0.05325	0.0329878	0.797605
D1	139610	3944	766.474	853.782	1215.88	402	402	196	java.awt.Color[r=102,g=255,b=102]	129.892	129	111	165	41955	7.66074	2894.45	2885	2294	3705	934908		0.00178934	0.0605698	0.00964296	0.171239
D1	139605	3944	773.797	860.756	1215.88	403	403	196	java.awt.Color[r=102,g=255,b=102]	126.365	126	107	158	40816	7.66635	3155.72	3185	2428	3953	1019298		-0.00370363	-0.122548	0.0313601	0.528554
D1	139600	3944	773.797	860.058	1215.88	404	404	196	java.awt.Color[r=102,g=255,b=102]	128.399	128	101	156	41473	8.24913	3028.49	3018	2192	3870	978203		-0.00158486	-0.0494158	0.0344395	0.506546
D1	139595	3944	773.797	859.361	1215.88	405	405	196	java.awt.Color[r=102,g=255,b=102]	129.511	129	113	159	41832	7.47308	2736.12	2750	2286	3504	883768		0.00514234	0.177325	0.0143543	0.315815
D1	139590	3944	773.448	860.058	1215.88	406	406	196	java.awt.Color[r=102,g=255,b=102]	127.858	128	100	156	41298	8.54063	2755.19	2760	2177	3537	889925		-0.000593737	-0.0177877	0.0143456	0.251693
D1	139585	3944	775.192	861.104	1215.88	407	407	196	java.awt.Color[r=102,g=255,b=102]	127.579	127	108	154	41208	7.73649	2498.28	2533	1911	2985	806946		0.00184264	0.0606604	0.0255131	0.452718
D1	139580	3944	776.587	864.94	1215.88	408	408	196	java.awt.Color[r=102,g=255,b=102]	126.703	126	108	160	40925	6.96742	2820.17	2828	2151	3620	910914		0.00166264	0.0603699	0.0425619	0.802583
D1	139575	3944	767.869	865.986	1215.88	409	409	196	java.awt.Color[r=102,g=255,b=102]	125.152	125	110	148	40424	7.13785	3048.8	3042	2703	3396	984762		-0.00101957	-0.0357896	0.0295409	1.23091
D1	139570	3944	768.915	867.033	1215.88	410	410	196	java.awt.Color[r=102,g=255,b=102]	130.136	130	113	165	42034	7.74477	3140.65	3169	2387	3568	1014431		0.0085726	0.285644	0.0518724	1.34297
D1	139565	3944	771.705	869.822	1215.88	411	411	196	java.awt.Color[r=102,g=255,b=102]	126.926	126	104	160	40997	8.73385	3251.32	3288	2400	3824	1050176		0.00185605	0.0538465	0.0373218	0.688677
D1	139973	3944	771.705	870.171	1215.88	415	415	196	java.awt.Color[r=102,g=255,b=102]	129.969	129	112	159	41980	8.09794	3958.29	3989	3190	4403	1278529		0.00594821	0.189804	0.0600186	1.74918
D1	92881	3944	770.182	874.295	1249.36	420	420	196	java.awt.Color[r=102,g=255,b=102]	129.758	129	112	169	118469	7.362	4055.64	4047	3502	4635	3702795		0.00872269	0.304822	0.0654963	2.29669
D1	92903	3944	771.083	877.296	1249.36	421	421	196	java.awt.Color[r=102,g=255,b=102]	134.528	134	106	166	122824	9.02503	3983.81	4024	3073	4568	3637219		0.0206153	0.602172	0.0867965	2.2988
D1	92908	3944	769.282	876.396	1249.36	422	422	196	java.awt.Color[r=102,g=255,b=102]	131.596	131	108	157	120147	6.85036	4116.05	4125	3256	4794	3757955		0.0161908	0.61214	0.0932047	2.27095
D11	92913	3944	766.281	863.19	1249.36	423	423	234	java.awt.Color[r=102,g=255,b=102]	130.727	129	108	178	119354	10.3348	3342.26	3329	2495	4132	3051481		0.0172664	0.4294	0.0800109	1.44588
D11	92918	3944	768.682	865.291	1249.36	424	424	234	java.awt.Color[r=102,g=255,b=102]	134.565	134	109	170	122858	10.2547	3567.29	3610	2748	4066	3256938		0.029434	0.750398	0.10609	2.92208
D11	92876	3944	770.182	861.989	1249.36	425	425	234	java.awt.Color[r=102,g=255,b=102]	131.68	132	113	154	57281	6.9671	3285.28	3322	2655	3662	1429096		0.0181606	0.674239	0.0623955	1.92428
D11	92924	3944	770.182	865.591	1249.36	426	426	234	java.awt.Color[r=102,g=255,b=102]	128.595	128	102	151	117407	7.12037	3456.47	3509	2606	4223	3155755		0.0153656	0.54661	0.104861	2.40823
D11	92929	3944	771.683	865.891	1249.36	427	427	234	java.awt.Color[r=102,g=255,b=102]	130.055	129	109	163	118740	7.83319	3427.14	3450	2199	4571	3128978		0.0144118	0.471761	0.120161	1.3994
D11	92934	3944	771.383	865.291	1249.36	428	428	234	java.awt.Color[r=102,g=255,b=102]	127.399	127	101	152	116315	7.16127	3058.25	3069	1678	4246	2792185		0.00748013	0.264166	0.116718	1.08293
D11	92939	3944	769.882	861.089	1249.36	429	429	234	java.awt.Color[r=102,g=255,b=102]	128.839	129	105	158	117630	8.11535	2596.46	2608	1364	3878	2370571		0.0137892	0.431878	0.0610492	0.532723
D11	92871	3944	772.583	859.288	1279.38	430	430	234	java.awt.Color[r=102,g=255,b=102]	130.007	130	111	154	56553	6.84405	2359.04	2374	1582	3375	1026181		0.0127771	0.479294	0.0593924	0.651205
D11	92866	3944	769.582	860.189	1279.38	435	435	234	java.awt.Color[r=102,g=255,b=102]	132.566	132	112	161	57666	7.64881	3348.05	3417	2141	4475	1456403		0.0119185	0.408267	0.109813	1.08794
D11	92861	3944	761.778	854.786	1279.38	440	440	234	java.awt.Color[r=102,g=255,b=102]	132.117	132	111	157	57471	6.80523	3248.73	3257	2435	3881	1413199		0.00786283	0.302918	0.111846	1.86041
D11	92856	3944	759.678	854.486	1279.38	445	445	234	java.awt.Color[r=102,g=255,b=102]	127.57	127	104	155	55493	8.10226	2784.12	2806	1729	3515	1211091		0.00271651	0.0853111	0.104573	1.49087
D11	92851	3944	766.281	859.288	1279.38	450	450	234	java.awt.Color[r=102,g=255,b=102]	129.547	129	107	161	56353	8.51182	3357.58	3383	2747	3915	1460546		0.012284	0.36938	0.0945004	2.30041
D11	92845	3944	769.882	867.392	1279.38	455	455	234	java.awt.Color[r=102,g=255,b=102]	137.359	137	112	184	59751	9.40537	3994.77	4060	2945	4770	1737726		0.0262868	0.748135	0.117641	2.16306
D11	92840	3944	761.778	871.594	1303.39	460	460	234	java.awt.Color[r=102,g=255,b=102]	139.632	139	118	176	60740	8.5158	2892.71	2841	2152	4073	1258329		0.0143858	0.465074	0.00841299	0.108538
D11	92835	3944	766.581	868.893	1303.39	465	465	234	java.awt.Color[r=102,g=255,b=102]	135.423	136	110	168	58909	9.31652	3963.16	4109	2195	4918	1723975		0.00793258	0.228798	0.104582	1.36604
D11	92830	3944	771.383	867.092	1303.39	470	470	234	java.awt.Color[r=102,g=255,b=102]	136.692	136	109	167	59461	9.85152	4102.39	4006	2453	5924	1784539		0.00700066	0.192921	0.0822572	0.721172
D11	92825	3944	759.678	865.291	1303.39	475	475	234	java.awt.Color[r=102,g=255,b=102]	143.655	143	119	174	62490	9.45768	4186.18	4124	3302	5477	1820989		0.0241324	0.715833	0.077661	1.47904
D11	92820	3944	761.478	871.294	1303.39	480	480	234	java.awt.Color[r=102,g=255,b=102]	129.972	129	108	179	56538	9.66581	3769.06	3746	2806	4768	1639541		0.00971023	0.258628	0.0996145	1.61063
D11	92815	3944	759.377	877.597	1321.39	485	485	234	java.awt.Color[r=102,g=255,b=102]	154.189	154	130	185	67072	10.0412	4544.63	4594	3259	5327	1976915		0.0344092	1.02159	0.108359	2.00441
D11	92810	3944	749.173	878.497	1321.39	490	490	234	java.awt.Color[r=102,g=255,b=102]	143.756	143	115	184	62534	11.5344	4071.61	4055	3510	4636	1771151		0.0228084	0.555858	0.0803011	2.6279
D11	92805	3944	741.369	875.496	1321.39	495	495	234	java.awt.Color[r=102,g=255,b=102]	137.041	137	115	162	59613	8.13215	3928.73	3938	3119	4838	1708998		0.0146068	0.485213	0.109576	2.53508
D11	92800	3944	738.668	870.693	1324.4	500	500	234	java.awt.Color[r=102,g=255,b=102]	145.333	144	102	190	63220	13.1449	4905.14	4923	3934	5971	2133735		0.0248403	0.535967	0.117057	2.74156
D11	92795	3944	736.567	873.095	1324.4	505	505	234	java.awt.Color[r=102,g=255,b=102]	136.745	136	112	173	59484	11.2431	4541.62	4445	3334	5892	1975605		0.0176036	0.420802	0.115926	1.59126
D11	92790	3944	746.471	878.197	1357.41	510	510	234	java.awt.Color[r=102,g=255,b=102]	143.143	143	104	179	62267	12.3536	5498.6	5669	3079	6926	2391893		0.02785	0.627915	0.118857	1.52831
D11	92785	3944	756.076	879.397	1357.41	515	515	234	java.awt.Color[r=102,g=255,b=102]	144.768	144	117	177	62974	12.2915	6464.73	6544	4056	8034	2812157		0.0225554	0.519589	0.165801	2.38226
D11	92780	3944	753.375	877.897	1378.42	520	520	234	java.awt.Color[r=102,g=255,b=102]	159.807	160	124	199	69516	12.5557	7841.45	7819	6423	8986	3411030		0.040299	0.986102	0.134722	3.59973
D11	92775	3944	758.177	879.097	1378.42	525	525	234	java.awt.Color[r=102,g=255,b=102]	172.543	172	142	215	75056	11.709	7578.79	7533	5760	9070	3296774		0.045687	1.28764	0.100118	1.98457
D11	92770	3944	761.778	881.799	1378.42	530	530	234	java.awt.Color[r=102,g=255,b=102]	177.08	177	124	225	77030	14.2328	7977.21	8047	6061	9818	3470088		0.0458738	1.09143	0.10406	2.00465
D11	92765	3944	768.682	877.897	1378.42	535	535	234	java.awt.Color[r=102,g=255,b=102]	177.609	178	137	222	77260	11.0006	7535.36	7504	6194	8639	3277883		0.0436567	1.35074	0.113609	2.98576
D11	92760	3944	766.281	877.897	1378.42	540	540	234	java.awt.Color[r=102,g=255,b=102]	167.908	168	126	218	73040	13.6561	6008.67	6121	4118	7206	2613772		0.0269017	0.644207	0.110717	1.76838
D11	92755	3944	770.482	872.794	1378.42	545	545	234	java.awt.Color[r=102,g=255,b=102]	172.074	173	131	211	74852	12.6124	6053.76	6241	4082	7205	2633384		0.0352167	0.928247	0.158217	2.31653
D11	92750	3944	771.083	874.295	1375.42	550	550	234	java.awt.Color[r=102,g=255,b=102]	171.166	172	137	208	74457	11.6639	5684.1	5745	3758	7302	2472584		-0.00408597	-0.120414	0.0694816	1.12127
D11	92745	3944	769.282	874.895	1375.42	555	555	234	java.awt.Color[r=102,g=255,b=102]	180.411	181	138	227	78479	14.3359	5981.46	5997	3752	7241	2601936		0.00588394	0.147227	0.0748906	1.52373
D11	92740	3944	767.481	875.496	1375.42	560	560	234	java.awt.Color[r=102,g=255,b=102]	186.469	188	140	238	81114	15.6106	6951.28	6965	5924	7758	3023807		0.0127617	0.301034	0.0814396	2.88449
D11	92735	3944	765.68	869.193	1387.42	565	565	234	java.awt.Color[r=102,g=255,b=102]	198.966	200	147	258	86550	20.7865	6217.1	6391	3532	8649	2704439		0.0340469	0.630323	0.122005	1.03822
D11	92730	3944	775.285	863.19	1399.43	570	570	234	java.awt.Color[r=102,g=255,b=102]	195.317	193	148	265	84963	22.7514	6911.11	6859	2568	11155	3006334		0.0112237	0.190568	0.188912	1.12942
D11	92715	3944	781.287	872.494	1399.43	575	575	234	java.awt.Color[r=102,g=255,b=102]	201.446	197	147	292	87629	30.3994	7290.36	7240	2885	10765	3171308		0.0151705	0.198054	0.194959	1.40987
D11	92710	3944	772.283	874.295	1399.43	580	580	234	java.awt.Color[r=102,g=255,b=102]	221.125	221	167	283	105919	21.2788	6623.87	6699	3414	9309	3172832		0.0637769	1.24605	0.23688	1.75841
D11	92705	3944	778.286	876.696	1399.43	585	585	234	java.awt.Color[r=102,g=255,b=102]	239.376	242	170	308	114661	27.8535	7459.25	7673	4350	9654	3572980		0.0559525	0.910763	0.212663	2.3963
D11	92604	3944	779.787	886.901	1399.43	590	590	234	java.awt.Color[r=102,g=255,b=102]	228.028	230	152	307	99192	30.0568	5922.91	6198	2565	8707	2576467		0.0371175	0.543033	0.0903929	0.634594
D11	92598	3944	776.185	901.608	1399.43	595	595	234	java.awt.Color[r=102,g=255,b=102]	237.478	244	161	299	103303	30.6868	7080.95	6847	3796	10369	3080212		0.0324608	0.486618	0.151749	1.16633
D11	92593	3944	785.189	906.71	1399.43	600	600	234	java.awt.Color[r=102,g=255,b=102]	295.48	294	236	379	128534	22.7303	6751.22	6944	3937	8272	2936781		0.0255538	0.647816	0.0954392	1.34799
D11	92588	3944	792.693	909.411	1399.43	605	605	234	java.awt.Color[r=102,g=255,b=102]	285.6	286	222	349	124236	20.148	7134.11	7130	3685	10304	3103336		-0.00151536	-0.043026	0.106561	1.06011
D11	92583	3944	796.895	910.312	1399.43	610	610	234	java.awt.Color[r=102,g=255,b=102]	273.009	275	213	316	118759	19.008	7317.71	7367	4466	9795	3183203		0.0209567	0.58964	0.16593	1.68209
D11	92578	3944	800.496	910.912	1399.43	615	615	234	java.awt.Color[r=102,g=255,b=102]	271.706	276	200	354	118192	31.5227	6712.15	6671	4940	8982	2919784		-0.0029034	-0.0501967	0.0822193	1.34675
D11	92573	3944	808.9	907.61	1399.43	620	620	234	java.awt.Color[r=102,g=255,b=102]	327.264	327	263	390	142360	25.2216	8864.84	8883	6701	10390	3856204		0.0209634	0.532852	0.11847	2.69083
D11	92568	3944	817.304	904.309	1399.43	625	625	234	java.awt.Color[r=102,g=255,b=102]	337.664	336	270	440	146884	22.986	8640.07	8790	5075	10699	3758432		0.0105751	0.307444	0.100633	1.54891
D11	92563	3944	819.405	901.608	1399.43	630	630	234	java.awt.Color[r=102,g=255,b=102]	358.51	359	285	413	155952	21.408	9942.06	10010	7353	11601	4324794		0.0315069	1.02303	0.12507	2.96944
D11	92609	3944	828.109	907.01	1399.43	635	635	234	java.awt.Color[r=102,g=255,b=102]	349.331	349	281	410	151959	21.4488	8685.68	8471	6369	11375	3778269		0.00753091	0.243474	0.0897199	1.2191
D11	92614	3944	836.212	910.612	1399.43	640	640	234	java.awt.Color[r=102,g=255,b=102]	352.4	351	297	448	153294	23.7119	8672.33	8602	6870	10164	3772465		0.00896835	0.264201	0.0818584	1.73122
D11	92619	3944	844.616	916.915	1399.43	645	645	234	java.awt.Color[r=102,g=255,b=102]	338.517	337	291	421	147255	22.2359	6349.88	6247	5042	8533	2762198		-0.0115885	-0.356982	0.014241	0.326563
D11	92624	3944	850.019	918.715	1399.43	650	650	234	java.awt.Color[r=102,g=255,b=102]	331.759	330	264	417	144315	28.702	6835.91	7029	3351	8578	2973620		0.0260686	0.587328	0.0827759	1.01541
D11	92629	3944	856.922	917.215	1399.43	655	655	234	java.awt.Color[r=102,g=255,b=102]	357.825	357	291	453	155654	29.1183	8323.56	8223	6224	10882	3620748		0.0224066	0.538625	0.0513817	0.651263
D11	92634	3944	863.825	915.714	1399.43	656	656	234	java.awt.Color[r=102,g=255,b=102]	370.087	372	285	475	160988	37.2579	9476.35	9598	7000	11926	4122213		0.00124564	0.0247155	0.0799579	1.11314
D11	92639	3944	866.826	915.714	1399.43	657	657	234	java.awt.Color[r=102,g=255,b=102]	380.908	383	285	477	182455	34.9405	8872.94	9030	6547	10764	4250136		0.0350362	0.738046	0.118651	1.63591
D111	92654	3944	867.127	918.415	1399.43	658	658		java.awt.Color[r=102,g=255,b=102]	365.142	367	279	468	174903	34.3986	8017.25	8192	6307	9596	3840265		0.0316315	0.650948	0.141529	2.35638
D111	92659	3944	870.428	907.61	1399.43	659	659		java.awt.Color[r=102,g=255,b=102]	357.76	359	301	435	171367	24.5603	6639.74	6618	4593	8672	3180435		0.0334095	0.941859	0.205571	2.48482
D111	92664	3944	880.633	911.512	1420.44	660	660		java.awt.Color[r=102,g=255,b=102]	378.378	378	298	454	181243	25.2441	6851.37	6847	5206	8393	3281804		0.021256	0.623939	0.149194	2.47593
D111	92669	3944	878.232	913.613	1420.44	661	661		java.awt.Color[r=102,g=255,b=102]	373.923	374	288	468	179109	30.2099	7211.16	7339	4870	8998	3454145		0.0238354	0.576308	0.185857	2.61573
D111	92674	3944	881.233	913.013	1420.44	662	662		java.awt.Color[r=102,g=255,b=102]	393.981	398	284	518	188717	41.2463	7004.35	6878	4679	9756	3355083		0.0437496	0.800752	0.172312	2.23884
D111	92679	3944	883.634	912.112	1420.44	663	663		java.awt.Color[r=102,g=255,b=102]	404.795	407	307	573	193897	35.3558	6277.09	6169	4245	8781	3006726		0.0454087	0.994621	0.147672	1.65166
D111	93747	3944	880.933	910.912	1420.44	665	665		java.awt.Color[r=102,g=255,b=102]	378.497	380	279	459	181300	36.9198	6096.75	6161	3096	8378	2920342		0.0246822	0.493887	0.105878	1.00138
D111	93752	3944	895.34	907.01	1420.44	670	670		java.awt.Color[r=102,g=255,b=102]	435.238	437	337	536	208479	33.2376	6362.88	6452	3147	8370	3047818		0.0285055	0.725853	0.213633	2.2758
D111	93757	3944	895.34	907.61	1420.44	675	675		java.awt.Color[r=102,g=255,b=102]	439.098	437	361	521	210328	26.1348	7346.02	7412	4287	9888	3518745		0.0352782	1.14504	0.178765	1.70427
D111	93762	3944	895.94	908.511	1420.44	680	680		java.awt.Color[r=102,g=255,b=102]	494.359	492	403	600	236798	38.8493	9037.39	9154	6136	11539	4328912		0.0607926	1.45851	0.223548	2.62162
D111	93767	3944	913.948	914.814	1420.44	685	685		java.awt.Color[r=102,g=255,b=102]	570.785	576	461	666	273406	40.6191	9817.18	9729	6412	13159	4702428		0.0594676	1.57749	0.242491	2.38792
D111	93773	3944	919.651	919.016	1420.44	690	690		java.awt.Color[r=102,g=255,b=102]	551.367	554	428	652	264105	40.2268	8668.04	8764	4190	10749	4151992		0.0451125	1.18328	0.206902	2.2565
D111	93778	3944	920.251	922.017	1420.44	695	695		java.awt.Color[r=102,g=255,b=102]	497.704	499	392	564	238400	29.8456	8874.36	8880	6641	10623	4250818		0.0370915	1.19283	0.20595	3.59992
D111	93783	3944	931.956	934.623	1420.44	700	700		java.awt.Color[r=102,g=255,b=102]	505.981	504	417	618	242365	32.5698	9284.41	9129	7242	11708	4447231		0.0379846	1.13701	0.154676	2.80153
D111	93788	3944	937.959	935.523	1420.44	705	705		java.awt.Color[r=102,g=255,b=102]	502.967	500	412	617	240921	38.2	9016.17	9004	6783	10951	4318746		0.0163339	0.423212	0.150113	2.2801
D111	93794	3944	946.363	937.024	1420.44	710	710		java.awt.Color[r=102,g=255,b=102]	528.196	530	398	670	253006	49.0717	8018.12	7664	5054	11684	3840681		0.0355697	0.739428	0.101375	0.915661
D111	93799	3944	964.371	955.632	1426.44	715	715		java.awt.Color[r=102,g=255,b=102]	469.196	469	359	626	224745	52.1256	6699.48	6539	4814	10121	3209050		0.00297018	0.0533125	0.0802137	0.872648
D111	93804	3944	972.175	964.036	1426.44	720	720		java.awt.Color[r=102,g=255,b=102]	452.994	454	360	546	216984	31.8364	6977.62	7177	4960	8623	3342282		0.0207928	0.579659	0.153087	1.95029
D111	93809	3944	974.876	973.04	1414.44	725	725		java.awt.Color[r=102,g=255,b=102]	508.365	509	422	594	243507	26.5782	7206.54	7333	4278	8941	3451935		0.0253574	0.946042	0.162816	1.78397
D111	93814	3944	984.18	978.743	1414.44	730	730		java.awt.Color[r=102,g=255,b=102]	543.23	542	450	636	260207	28.4744	7816.58	7814	5229	9724	3744140		0.0203871	0.762342	0.14243	2.16411
D111	93819	3944	994.385	985.046	1414.44	735	735		java.awt.Color[r=102,g=255,b=102]	512.029	515	411	617	245262	41.5081	5637.72	5429	3610	8540	2700469		0.0189254	0.458241	0.0699357	0.644569
D111	93824	3944	998.287	988.947	1399.43	740	740		java.awt.Color[r=102,g=255,b=102]	494.29	495	429	561	236765	23.3798	6111.65	6192	3644	8411	2927482		0.0166802	0.693725	0.1171	1.05879
D111	93829	3944	1002.19	997.351	1381.42	745	745		java.awt.Color[r=102,g=255,b=102]	502.616	501	420	637	240753	27.9971	7006.27	7185	4141	8996	3356002		0.033338	1.15838	0.149648	1.79885
D111	93834	3944	1004.59	1000.35	1381.42	750	750		java.awt.Color[r=102,g=255,b=102]	501.443	503	406	587	240191	32.5277	7017.4	7076	4611	8461	3361334		0.0295241	0.884174	0.160694	2.5544
D111	93839	3944	1019	1007.86	1366.42	755	755		java.awt.Color[r=102,g=255,b=102]	433.645	436	325	553	207716	40.0811	5971.27	5953	3577	7799	2860240		0.0116768	0.249751	0.133955	1.73687
D111	186042	3944	1025.83	1016.97	1366.42	760	760		java.awt.Color[r=102,g=255,b=102]	435.793	435	351	515	208745	30.702	5622.41	5683	3064	7178	2693136		0.0159341	0.445253	0.138793	1.71159
D111	186047	3944	1033.81	1020.39	1366.42	765	765		java.awt.Color[r=102,g=255,b=102]	447.388	447	372	533	214299	29.52	5522.37	5414	3095	7686	2645216		0.015094	0.450708	0.146337	1.64907
D111	186052	3944	1042.93	1021.53	1349.32	770	770		java.awt.Color[r=102,g=255,b=102]	386.802	384	319	481	185278	25.7208	4298.41	4292	2523	5857	2058940		-0.00441634	-0.133419	0.143444	1.5198
D111	186057	3944	1053.19	1021.53	1349.32	775	775		java.awt.Color[r=102,g=255,b=102]	424.537	425	320	522	203353	29.0981	4439.81	4324	2613	6387	2126671		0.00582628	0.169024	0.116267	1.27313
D111	186062	3944	1064.58	1023.81	1349.32	780	780		java.awt.Color[r=102,g=255,b=102]	448.144	446	381	537	214661	29.6679	5090.76	4969	3144	7358	2438475		0.0165268	0.491167	0.131111	1.17176
D111	186067	3944	1065.72	1024.95	1328.8	785	785		java.awt.Color[r=102,g=255,b=102]	424.994	424	345	503	203572	28.0229	4089.46	4007	2684	5793	1958849		0.00755854	0.227545	0.143266	1.56048
D111	186072	3944	1080.54	1029.51	1328.8	790	790		java.awt.Color[r=102,g=255,b=102]	443.063	442	369	517	212227	25.7262	4757.25	4705	3263	6080	2278722		0.00921303	0.314441	0.184074	2.29937
D111	186077	3944	1085.1	1037.49	1328.8	795	795		java.awt.Color[r=102,g=255,b=102]	428.76	429	345	513	205376	25.1818	4093.63	4128	2446	5629	1960849		0.0157927	0.529431	0.146562	1.6157
D111	186082	3944	1081.68	1038.63	1290.05	800	800		java.awt.Color[r=102,g=255,b=102]	366.125	366	308	432	175374	20.5361	2345.81	2334	1780	2758	1123643		0.000527832	0.0188108	0.0877666	1.94141
D111	186087	3944	1087.38	1040.91	1290.05	805	805		java.awt.Color[r=102,g=255,b=102]	370.029	371	310	429	177244	19.6409	2614.26	2613	2050	3156	1252232		-0.00479341	-0.181483	0.12066	2.83831
D111	186092	3944	1090.8	1044.33	1290.05	810	810		java.awt.Color[r=102,g=255,b=102]	391.34	391	334	461	187452	19.0318	2702.13	2739	2171	3101	1294320		-0.00131541	-0.0541676	0.105036	3.08407
D111	186097	3944	1094.22	1048.89	1290.05	815	815		java.awt.Color[r=102,g=255,b=102]	394.946	394	335	483	189179	21.5168	2346.11	2337	1666	2963	1123788		0.00344479	0.126026	0.0569006	0.795286
D111	186102	3944	1095.36	1050.03	1274.1	820	820		java.awt.Color[r=102,g=255,b=102]	405.804	406	351	476	194380	20.1309	2193.75	2213	1707	2658	1050805		0.00662748	0.265437	0.0495271	1.05528
D111	186107	3944	1102.2	1048.89	1253.58	825	825		java.awt.Color[r=102,g=255,b=102]	390.823	390	312	456	187204	20.0439	2073.56	2075	1802	2448	993233		-0.000211914	-0.0082657	0.0523932	2.05951
D111	186112	3944	1104.48	1052.31	1253.58	830	830		java.awt.Color[r=102,g=255,b=102]	381.925	383	308	438	182942	19.7851	1863.7	1855	1603	2167	892714		0.000670336	0.0258626	0.0621313	1.99119
D111	186117	3944	1107.89	1054.58	1253.58	835	835		java.awt.Color[r=102,g=255,b=102]	360.595	360	290	448	172725	19.7409	1638.43	1636	1295	1946	784808		0.00376199	0.136921	0.0632339	1.56032
D111	186122	3944	1104.48	1050.03	1195.46	840	840		java.awt.Color[r=102,g=255,b=102]	389.058	390	318	460	186359	19.3876	1867.14	1873	1556	2110	894360		0.0123257	0.488666	0.0511622	2.27766
D111	186127	3944	1101.06	1051.17	1195.46	845	845		java.awt.Color[r=102,g=255,b=102]	377.731	378	324	435	180933	18.5421	1679.82	1682	1466	1910	804636		0.00724187	0.292935	0.0486417	2.05282
D111	186132	3944	1097.64	1048.89	1195.46	850	850		java.awt.Color[r=102,g=255,b=102]	380.61	383	308	448	182312	19.5573	1583.56	1599	1292	1829	758526		0.00381851	0.14806	0.0291547	0.838119
D111	186137	3944	1090.8	1045.47	1151.01	855	855		java.awt.Color[r=102,g=255,b=102]	407.424	407	335	469	195156	20.8823	1743.56	1751	1509	1963	835164		0.00731909	0.283523	0.0398578	1.75954
D111	186142	3944	1094.22	1040.91	1151.01	860	860		java.awt.Color[r=102,g=255,b=102]	403.568	404	330	462	193309	22.0031	1747.2	1752	1549	2012	836909		0.00378968	0.138491	0.0344761	1.27946
D111	186147	3944	1098.78	1039.77	1151.01	865	865		java.awt.Color[r=102,g=255,b=102]	394.908	395	323	459	189161	21.2682	1580.22	1587	1389	1764	756926		0.00445383	0.164664	0.0259238	1.15956
D111	186152	3944	1102.2	1040.91	1151.01	870	870		java.awt.Color[r=102,g=255,b=102]	383.635	383	333	466	183761	19.1676	1424.11	1420	1260	1629	682150		0.00978431	0.387867	0.0210466	0.985135
D111	186157	3944	1104.48	1031.79	1120.24	875	875		java.awt.Color[r=102,g=255,b=102]	386.411	385	322	460	185091	20.0159	1498.35	1506	1276	1657	717710		0.00449992	0.172965	0.0310968	1.48327
D111	186162	3944	1107.89	1032.93	1120.24	880	880		java.awt.Color[r=102,g=255,b=102]	378.735	378	323	456	181414	20.3574	1379.57	1377	1232	1544	660814		0.00741546	0.273887	0.0221751	1.06737
D111	186167	3944	1111.31	1034.07	1120.24	885	885		java.awt.Color[r=102,g=255,b=102]	368.633	368	323	436	176575	18.4939	1265.76	1264	1117	1396	606297		0.00451377	0.179134	0.0159457	0.91343
D111	186172	3944	1118.15	1037.49	1120.24	890	890		java.awt.Color[r=102,g=255,b=102]	360.958	361	302	430	172899	19.3909	1175.58	1185	1001	1318	563101		0.00751625	0.27774	0.0249119	0.854099
D111	186177	3944	1115.87	1044.33	1120.24	895	895		java.awt.Color[r=102,g=255,b=102]	347.628	347	285	416	166514	18.7848	1201.62	1208	996	1466	575575		0.00428109	0.157775	0.0235879	0.590758
D111	186182	3944	1106.75	1035.21	1091.74	900	900		java.awt.Color[r=102,g=255,b=102]	338.866	337	295	397	162317	18.8503	1157.49	1162	959	1357	554438		0.00701092	0.250312	0.0252186	0.765828
D112	92699	3944	874.03	935.823	1420.44	658	658		java.awt.Color[r=102,g=255,b=102]	346.336	346	257	464	165895	32.1545	6378.67	6282	4624	8630	3055383		0.0251408	0.528301	0.149271	1.66804
D112	92694	3944	880.933	942.126	1420.44	659	659		java.awt.Color[r=102,g=255,b=102]	347.689	347	265	434	166543	28.7011	5179.07	5186	4227	6351	2480774		0.0235562	0.557591	0.134183	3.2944
D112	92689	3944	880.933	946.028	1420.44	660	660		java.awt.Color[r=102,g=255,b=102]	352.428	352	280	423	168813	27.6512	4823.53	4865	3332	6133	2310473		0.0416462	1.01916	0.101727	1.68367
D112	92684	3944	880.033	948.129	1420.44	662	662		java.awt.Color[r=102,g=255,b=102]	340.092	342	264	412	162904	26.34	4956.71	4980	3386	6344	2374264		0.0421868	1.0453	0.174655	2.65162
D112	93844	3944	880.333	949.329	1420.44	665	665		java.awt.Color[r=102,g=255,b=102]	325.044	325	226	425	155696	37.4936	5769.35	5816	3133	8424	2763519		0.0198293	0.337127	0.144792	1.15256
D112	93849	3944	880.633	950.53	1420.44	670	670		java.awt.Color[r=102,g=255,b=102]	327.645	324	234	460	156942	40.4103	5321.41	5519	3346	7669	2548956		0.0187089	0.29781	0.164006	1.52363
D112	93854	3944	886.636	948.129	1420.44	675	675		java.awt.Color[r=102,g=255,b=102]	399.265	407	268	520	191248	44.0832	6198.1	6269	4284	7838	2968892		0.0578449	0.990516	0.204314	2.91402
D112	93859	3944	893.539	944.827	1420.44	680	680		java.awt.Color[r=102,g=255,b=102]	372.24	371	296	466	178303	28.9815	4480.76	4506	2155	6829	2146283		0.0243776	0.611311	0.150577	1.17932
D112	93864	3944	906.745	946.928	1420.44	685	685		java.awt.Color[r=102,g=255,b=102]	426.691	426	360	526	204385	26.165	6748.06	6924	4734	8152	3232320		0.0153792	0.494002	0.174877	2.89076
D112	93869	3944	915.149	950.23	1420.44	690	690		java.awt.Color[r=102,g=255,b=102]	401.035	398	336	473	192096	26.5694	5770.86	5892	3023	7356	2764240		0.0130266	0.388187	0.142608	1.99443
D112	93874	3944	921.451	951.73	1420.44	695	695		java.awt.Color[r=102,g=255,b=102]	426.933	425	337	530	204501	25.9187	6689.03	6850	4450	8058	3204044		0.0143519	0.466121	0.144301	2.24029
D112	93879	3944	932.256	953.831	1420.44	700	700		java.awt.Color[r=102,g=255,b=102]	415.127	414	324	519	198846	28.2839	7651.85	7732	4816	9464	3665236		0.0204931	0.589479	0.149321	2.41089
D112	93884	3944	942.161	957.433	1420.44	705	705		java.awt.Color[r=102,g=255,b=102]	483.482	482	391	579	231588	41.8489	8215.54	8315	2910	11110	3935243		0.0427144	0.946532	0.180192	1.51262
D112	93889	3944	953.566	956.233	1399.43	710	710		java.awt.Color[r=102,g=255,b=102]	498.225	490	328	714	238650	75.933	9658.51	9669	5458	13611	4626424		0.0264843	0.338579	0.178739	1.3669
D112	93894	3944	966.772	972.14	1399.43	715	715		java.awt.Color[r=102,g=255,b=102]	489.43	487	351	616	234437	55.2135	8656.2	8804	5080	11330	4146320		0.0302547	0.520623	0.150202	1.45416
D112	93899	3944	971.574	981.744	1399.43	720	720		java.awt.Color[r=102,g=255,b=102]	415.075	417	290	547	198821	45.3377	6781.67	6856	3601	9464	3248420		0.0121816	0.220366	0.13522	1.07014
D112	93904	3944	979.378	994.05	1399.43	725	725		java.awt.Color[r=102,g=255,b=102]	416.783	417	313	568	199639	42.9415	5941.39	5898	3672	8729	2845925		0.00991667	0.190609	0.120033	1.17947
D112	93909	3944	988.682	1004.85	1399.43	730	730		java.awt.Color[r=102,g=255,b=102]	475.589	472	345	600	227807	50.0166	7337.75	7431	3027	10611	3514783		0.027873	0.515695	0.176052	1.24297
D112	93914	3944	1005.19	1010.56	1399.43	735	735		java.awt.Color[r=102,g=255,b=102]	416.944	415	326	568	199716	40.7322	5783.11	5969	2223	8296	2770108		0.0187937	0.377655	0.144029	1.06511
D112	93919	3944	1016.9	1015.06	1399.43	740	740		java.awt.Color[r=102,g=255,b=102]	442.395	445	345	545	211907	38.1879	6546.82	6753	3126	8157	3135927		0.0193972	0.440869	0.19979	2.33079
D112	93924	3944	1019.6	1022.56	1399.43	745	745		java.awt.Color[r=102,g=255,b=102]	431.873	430	344	531	206867	33.1028	5034.72	5277	1535	6827	2411631		0.0239668	0.610726	0.164556	1.26302
D112	93929	3944	1027.1	1029.47	1399.43	750	750		java.awt.Color[r=102,g=255,b=102]	475.301	474	374	575	227669	34.4504	5830.44	6294	1902	7713	2792783		0.0207036	0.559694	0.149258	1.06923
D112	93934	3944	1033.4	1028.57	1375.42	755	755		java.awt.Color[r=102,g=255,b=102]	466.605	468	370	579	223504	42.6604	7257.41	7311	5528	8570	3476300		0.0359889	0.759922	0.141879	3.231
D112	93939	3944	1037.3	1032.47	1375.42	760	760		java.awt.Color[r=102,g=255,b=102]	476.979	477	398	591	228473	27.9794	7268.75	7329	5669	8368	3481729		0.024607	0.818827	0.113997	2.7901
D112	93944	3944	1045.41	1036.97	1375.42	765	765		java.awt.Color[r=102,g=255,b=102]	503.046	505	392	606	240959	36.7642	7008.08	7186	4056	8346	3356871		0.0268355	0.71519	0.133636	2.01749
D112	93949	3944	1063.72	1044.77	1375.42	770	770		java.awt.Color[r=102,g=255,b=102]	530.52	529	435	639	254119	38.6976	6865.01	6881	4040	8500	3288341		0.036246	0.95906	0.169399	2.38792
D112	93954	3944	1082.63	1049.58	1375.42	775	775		java.awt.Color[r=102,g=255,b=102]	521.286	523	427	610	249696	37.2594	5174.68	5193	2981	6941	2478670		0.0252406	0.688882	0.172503	1.70932
D112	93959	3944	1072.42	1037.87	1348.41	780	780		java.awt.Color[r=102,g=255,b=102]	490.144	490	390	579	234779	31.8301	6283.37	6311	3571	7806	3009732		0.029645	0.886706	0.148416	1.75744
D112	93964	3944	1079.02	1042.97	1348.41	785	785		java.awt.Color[r=102,g=255,b=102]	505.81	507	411	582	242283	30.3759	5935.96	6042	4270	6904	2843325		0.0335613	1.08141	0.114483	2.12458
D112	93969	3944	1091.33	1044.77	1348.41	790	790		java.awt.Color[r=102,g=255,b=102]	509.894	509	412	593	244239	28.247	6013.11	6159	4104	6948	2880282		0.0348672	1.21638	0.144992	2.76486
D112	93974	3944	1100.33	1055.88	1348.41	795	795		java.awt.Color[r=102,g=255,b=102]	464.762	466	388	554	222621	26.4702	5244.81	5135	3502	7187	2512266		0.0224501	0.771046	0.161934	1.67154
D112	186334	3944	1094.63	1051.32	1332.45	800	800		java.awt.Color[r=102,g=255,b=102]	405.737	405	330	476	194348	20.4338	4234.29	4312	3149	5048	2028226		0.0157788	0.616879	0.145153	2.6254
D112	186339	3944	1095.77	1050.18	1310.8	805	805		java.awt.Color[r=102,g=255,b=102]	365.674	365	311	418	175158	18.4191	2873.42	2870	2333	3207	1376366		-0.0031189	-0.124227	0.0874317	3.53511
D112	186344	3944	1095.77	1055.88	1299.4	810	810		java.awt.Color[r=102,g=255,b=102]	376.816	377	309	445	180495	19.1845	2499.13	2545	1848	3001	1197084		0.0039747	0.155522	0.0752325	1.25889
D112	186349	3944	1107.17	1061.58	1292.56	815	815		java.awt.Color[r=102,g=255,b=102]	383.002	383	325	452	183458	20.358	1965.32	1932	1217	2719	941386		0.00815456	0.304347	0.0432459	0.445359
D112	186354	3944	1091.22	1051.32	1245.83	820	820		java.awt.Color[r=102,g=255,b=102]	393.215	394	327	475	188350	23.2933	1899.28	1897	1512	2258	909755		0.00977027	0.326673	0.0457974	0.981861
D112	186359	3944	1103.75	1061.58	1245.83	825	825		java.awt.Color[r=102,g=255,b=102]	371.695	371	315	432	178042	20.3175	1780.85	1768	1402	2128	853027		0.0125425	0.453227	0.05586	1.32648
D112	186364	3944	1103.75	1066.14	1245.83	830	830		java.awt.Color[r=102,g=255,b=102]	360.146	359	305	415	172510	19.1951	1706.47	1703	1394	2026	817397		0.0107685	0.399783	0.0589657	1.55174
D112	186369	3944	1101.47	1068.41	1245.83	835	835		java.awt.Color[r=102,g=255,b=102]	354.048	353	305	439	169589	19.0863	1466.13	1456	1227	1790	702277		0.00340554	0.125916	0.0154692	0.40351
D112	186374	3944	1116.29	1057.02	1228.74	840	840		java.awt.Color[r=102,g=255,b=102]	362.797	363	306	437	173780	19.5668	1561.42	1569	1270	1956	747922		0.00800349	0.294436	0.0388888	0.871668
D112	186379	3944	1112.87	1061.58	1209.36	845	845		java.awt.Color[r=102,g=255,b=102]	353.633	355	307	398	169390	18.3971	1244.78	1267	935	1533	596249		0.00631206	0.241141	0.023982	0.4412
D112	186384	3944	1085.52	1046.76	1164.91	850	850		java.awt.Color[r=102,g=255,b=102]	394.242	394	334	454	188842	19.7846	1790.91	1790	1604	2006	857846		0.00820056	0.324162	0.0391094	1.87473
D112	186389	3944	1080.96	1049.04	1164.91	855	855		java.awt.Color[r=102,g=255,b=102]	400.712	401	329	468	191941	20.8338	1691.23	1695	1437	1976	810098		0.00809963	0.309069	0.0273534	1.02298
D112	186394	3944	1090.08	1052.46	1164.91	860	860		java.awt.Color[r=102,g=255,b=102]	379.775	379	311	454	181912	22.5254	1605.91	1605	1388	1814	769230		0.000334095	0.0112618	0.0235923	0.928235
D112	186399	3944	1096.91	1054.74	1164.91	865	865		java.awt.Color[r=102,g=255,b=102]	368.946	368	310	426	176725	20.0608	1422.37	1423	1231	1595	681317		0.000620723	0.0228177	0.024149	1.07646
D112	186404	3944	1099.19	1060.44	1176.31	870	870		java.awt.Color[r=102,g=255,b=102]	356.628	356	294	416	170825	19.457	1422.04	1424	1199	1649	681157		0.00573862	0.209167	0.0394829	1.19226
D112	186409	3944	1102.61	1066.14	1176.31	875	875		java.awt.Color[r=102,g=255,b=102]	355.292	355	299	414	170185	17.9141	1536.68	1526	1236	1785	736071		0.00833003	0.327692	0.0623263	1.95151
D112	186414	3944	1104.89	1069.55	1176.31	880	880		java.awt.Color[r=102,g=255,b=102]	345.752	345	280	424	165615	18.9897	1615.72	1638	1202	1958	773930		0.00734138	0.265385	0.0752027	1.47119
D112	186419	3944	1098.05	1063.86	1191.13	885	885		java.awt.Color[r=102,g=255,b=102]	376.209	377	313	450	180204	22.2118	1764.48	1759	1512	2062	845185		0.0144031	0.480973	0.0459095	1.423
D112	186424	3944	1091.22	1058.16	1191.13	890	890		java.awt.Color[r=102,g=255,b=102]	388.361	388	330	439	186025	18.607	1863.61	1841	1550	2209	892670		0.0191743	0.785346	0.0707746	1.90006
D112	186429	3944	1095.77	1059.3	1191.13	895	895		java.awt.Color[r=102,g=255,b=102]	373.299	373	317	466	178810	20.2008	1572.45	1551	1239	1922	753204		0.0177763	0.645517	0.0520632	1.16632
D112	186434	3944	1092.36	1047.9	1143.26	900	900		java.awt.Color[r=102,g=255,b=102]	372.447	372	306	450	178402	20.6784	1970.55	1979	1561	2340	943894		0.013142	0.467272	0.0862359	2.54565
D112	186439	3944	1088.94	1045.62	1143.26	905	905		java.awt.Color[r=102,g=255,b=102]	367.808	367	310	436	176180	18.6972	1715.48	1724	1363	1959	821716		0.0179878	0.6952	0.0624882	1.84676
D112	186444	3944	1085.52	1039.92	1119.32	910	910		java.awt.Color[r=102,g=255,b=102]	354.971	356	294	411	170031	20.1109	1539.3	1547	1302	1786	737325		0.0172087	0.597215	0.0499817	1.63168
D12	93735	3944	770.182	888.402	1249.36	423	423	216	java.awt.Color[r=102,g=255,b=102]	124.47	124	103	147	59621	6.90238	3434.64	3487	2574	4056	1645193		-0.000874032	-0.0315502	0.073762	1.35179
D12	93729	3944	771.383	892.003	1249.36	424	424	216	java.awt.Color[r=102,g=255,b=102]	125.858	125	105	157	60286	8.49617	3575.59	3563	2790	4354	1712710		0.00259156	0.0765818	0.0621322	1.1872
D12	94084	3944	766.403	893.918	1249.36	425	425	216	java.awt.Color[r=102,g=255,b=102]	128.589	129	104	181	61594	8.91123	3488.94	3494	2574	4309	1671204		0.0138249	0.393545	0.0633302	1.09181
D12	94089	3944	769.085	896.217	1249.36	426	426	216	java.awt.Color[r=102,g=255,b=102]	127.004	126	106	154	60835	7.22096	3568.42	3548	2753	4353	1709273		0.00746962	0.260807	0.0716628	1.6147
D12	94094	3944	768.318	897.366	1249.36	427	427	216	java.awt.Color[r=102,g=255,b=102]	126.674	126	105	156	60677	7.94742	3845.39	3834	3151	4515	1841941		0.00546983	0.173419	0.0844681	2.23034
D12	94099	3944	765.254	896.983	1249.36	428	428	216	java.awt.Color[r=102,g=255,b=102]	128.067	128	107	160	61344	8.4929	3762.48	3813	2750	4426	1802227		0.0106676	0.318323	0.111628	2.55711
D12	94104	3944	764.871	893.152	1249.36	429	429	216	java.awt.Color[r=102,g=255,b=102]	126.662	126	106	148	60671	7.09517	3680.05	3769	2470	4440	1762746		0.00872381	0.308778	0.128549	2.20886
D12	94240	3944	762.572	896.217	1275.41	430	430	216	java.awt.Color[r=102,g=255,b=102]	128.706	128	106	159	61650	8.09482	3432.84	3475	2031	4456	1644329		0.0132999	0.41738	0.118902	1.45685
D12	94245	3944	761.806	899.664	1275.41	431	431	216	java.awt.Color[r=102,g=255,b=102]	127.541	127	111	152	61092	6.82859	3284.51	3318	1582	4339	1573280		0.0137148	0.505385	0.137732	1.4887
D12	94250	3944	761.806	895.068	1275.41	432	432	216	java.awt.Color[r=102,g=255,b=102]	127.551	127	105	153	61097	7.28277	3377.56	3361	2051	4221	1617849		0.00993867	0.344708	0.153721	1.91842
D12	94255	3944	759.125	892.769	1275.41	433	433	216	java.awt.Color[r=102,g=255,b=102]	128.749	129	107	157	61671	6.9508	3660.07	3676	2379	4657	1753175		0.0157151	0.573173	0.151244	2.19124
D12	94260	3944	756.06	890.088	1275.41	434	434	216	java.awt.Color[r=102,g=255,b=102]	129.624	129	109	157	62090	7.62269	3918.06	3926	2725	4811	1876753		0.0194159	0.647759	0.16915	2.96428
D12	94280	3944	763.722	893.535	1283.07	435	435	216	java.awt.Color[r=102,g=255,b=102]	123.708	124	102	149	59256	7.08719	3366.53	3386	1849	4422	1612568		0.00322166	0.112108	0.164143	1.93842
D12	94270	3944	754.911	893.918	1275.41	436	436	216	java.awt.Color[r=102,g=255,b=102]	129.292	130	109	162	61931	6.5745	3559.25	3646	2135	4538	1704882		0.0180735	0.698239	0.143039	2.10926
D12	94275	3944	754.145	894.302	1275.41	437	437	216	java.awt.Color[r=102,g=255,b=102]	128.956	128	108	158	61770	8.6692	3480.22	3537	2020	4402	1667027		0.0152097	0.445715	0.136047	1.64454
D12	94286	3944	756.444	896.6	1283.07	440	440	216	java.awt.Color[r=102,g=255,b=102]	125.587	125	102	162	60156	8.21166	3249.04	3273	1818	4031	1556290		0.0159449	0.480058	0.152132	2.07048
D12	94291	3944	752.996	892.769	1283.07	445	445	216	java.awt.Color[r=102,g=255,b=102]	126.102	126	103	150	60403	7.29618	3288.01	3266	1991	4236	1574956		0.021988	0.743698	0.127859	1.63804
D12	94296	3944	769.085	898.515	1283.07	450	450	216	java.awt.Color[r=102,g=255,b=102]	126.633	126	110	150	60657	7.2915	3373.53	3415	1949	4304	1615920		0.0149739	0.512435	0.204325	2.33868
D12	94301	3944	769.851	902.346	1271.58	455	455	216	java.awt.Color[r=102,g=255,b=102]	124.816	124	108	155	59787	7.02444	2460.13	2483	1487	3350	1178403		0.00683413	0.241221	0.169411	1.70161
D12	94306	3944	766.786	913.455	1306.05	460	460	216	java.awt.Color[r=102,g=255,b=102]	131.981	132	106	159	63219	8.49425	3389.32	3388	2019	4626	1623482		0.0219755	0.668213	0.13339	1.51077
D12	94311	3944	777.129	930.692	1321.38	465	465	216	java.awt.Color[r=102,g=255,b=102]	132.292	132	104	170	63368	9.47614	4276.56	4380	2430	5880	2048471		0.0188823	0.517446	0.206528	1.66229
D12	94316	3944	771	938.736	1321.38	470	470	216	java.awt.Color[r=102,g=255,b=102]	146.154	147	122	173	70008	9.71288	5247.51	5364	3055	6816	2513556		0.0461254	1.32694	0.214014	2.11165
D12	94321	3944	744.569	934.14	1321.38	475	475	216	java.awt.Color[r=102,g=255,b=102]	131.106	130	104	166	62800	10.5853	4110.29	4036	2345	6207	1968829		0.0197399	0.479517	0.097997	0.815846
D12	94326	3944	754.911	926.862	1313.72	480	480	216	java.awt.Color[r=102,g=255,b=102]	130.422	130	104	159	62472	7.86455	3135.75	3198	1977	3967	1502026		0.00777459	0.255871	0.115536	1.41367
D12	94331	3944	751.847	923.031	1309.88	481	481	216	java.awt.Color[r=102,g=255,b=102]	132.23	132	111	155	63338	6.76175	3049.97	2963	2361	4100	1460934		0.0124525	0.481043	0.106476	1.76562
D12	94336	3944	751.464	921.499	1309.88	482	482	216	java.awt.Color[r=102,g=255,b=102]	128.311	128	109	147	61461	6.77811	2465.12	2374	1861	3888	1180794		0.00355444	0.134096	0.0619589	0.77026
D12	94341	3944	751.081	922.648	1309.88	483	483	216	java.awt.Color[r=102,g=255,b=102]	127.111	127	106	147	60886	7.01211	2147.29	2163	1790	2594	1028554		0.00313072	0.113149	0.102012	2.48757
D12	94346	3944	744.952	929.16	1309.88	484	484	216	java.awt.Color[r=102,g=255,b=102]	128.265	128	105	156	61439	6.82742	2228.17	2240	1559	2758	1067292		0.0150961	0.558778	0.113088	1.73233
D12	94351	3944	746.101	932.224	1309.88	485	485	216	java.awt.Color[r=102,g=255,b=102]	127.981	127	113	146	61303	7.02965	2239.38	2253	1452	3010	1072661		0.0131142	0.47133	0.0978601	1.29254
D12	94356	3944	751.081	933.374	1317.55	486	486	216	java.awt.Color[r=102,g=255,b=102]	125.342	125	107	145	60039	6.18336	2223.9	2262	1544	3527	1065249		0.000605602	0.0245374	0.00261323	0.0330797
D12	94361	3944	754.911	932.991	1317.55	487	487	216	java.awt.Color[r=102,g=255,b=102]	127.718	128	104	149	61177	6.2475	2838.7	2826	2255	3844	1359735		0.00277471	0.113133	0.101271	2.02963
D12	94366	3944	735.375	932.607	1317.55	488	488	216	java.awt.Color[r=102,g=255,b=102]	135.737	136	114	171	65018	9.53181	3398.5	3263	2138	5119	1627882		0.0228062	0.635057	0.127302	1.04877
D12	94371	3944	738.057	929.926	1317.55	489	489	216	java.awt.Color[r=102,g=255,b=102]	139.466	139	115	175	66804	9.07214	3403.58	3178	2186	5665	1630313		0.0282422	0.844482	0.116494	0.867842
D12	94376	3944	737.674	931.458	1317.55	490	490	216	java.awt.Color[r=102,g=255,b=102]	138.313	138	114	168	66252	8.52673	3491.35	3477	1887	5422	1672357		0.0220993	0.701451	0.130776	0.954289
D12	94381	3944	731.928	934.14	1317.55	491	491	216	java.awt.Color[r=102,g=255,b=102]	132.309	131	112	170	63376	10.1532	3594.11	3715	2179	4927	1721578		0.0123464	0.317851	0.138496	1.30528
D12	94386	3944	733.077	934.14	1317.55	492	492	216	java.awt.Color[r=102,g=255,b=102]	138.163	138	112	173	66180	10.5294	3377.29	3406	2190	4341	1617724		0.0299004	0.7619	0.144728	2.07293
D12	94391	3944	733.077	927.628	1317.55	493	493	216	java.awt.Color[r=102,g=255,b=102]	136.044	136	118	163	65165	8.12945	3154.91	3216	1871	4444	1511203		0.0187107	0.614732	0.114647	1.28083
D12	94396	3944	732.694	923.414	1317.55	494	494	216	java.awt.Color[r=102,g=255,b=102]	136.793	136	117	163	65524	8.42349	2803.74	2675	1855	4247	1342992		0.0204692	0.651484	0.0823731	0.907369
D12	94401	3944	730.012	919.967	1317.55	495	495	216	java.awt.Color[r=102,g=255,b=102]	133.67	133	104	166	64028	9.18293	3023.54	3013	1364	4532	1448276		0.00619807	0.179331	0.0783545	0.714891
D12	94406	3944	725.416	918.434	1317.55	496	496	216	java.awt.Color[r=102,g=255,b=102]	139.134	139	111	166	66645	9.1954	3286.96	3096	2019	5344	1574452		0.0259126	0.76435	0.134808	1.07242
D12	94411	3944	719.287	916.902	1317.55	497	497	216	java.awt.Color[r=102,g=255,b=102]	135.9	137	110	158	65096	8.58616	3320.25	3236	1823	4919	1590400		0.0180018	0.55978	0.134454	1.1567
D12	94416	3944	733.077	917.668	1317.55	498	498	216	java.awt.Color[r=102,g=255,b=102]	135.71	136	111	160	65005	9.06747	2825.78	2832	1884	3423	1353551		0.0145981	0.430683	0.0930481	1.63706
D12	94421	3944	733.077	921.882	1317.55	499	499	216	java.awt.Color[r=102,g=255,b=102]	135.013	134	110	174	64671	9.40421	3177.79	3200	2313	4151	1522163		0.00801364	0.228268	0.0852707	1.46462
D12	94426	3944	730.395	921.499	1317.55	500	500	216	java.awt.Color[r=102,g=255,b=102]	134.637	135	115	167	64491	7.97601	3186.81	3105	2146	4441	1526483		0.00726789	0.243597	0.107005	1.22491
D12	94431	3944	735.375	919.2	1317.55	501	501	216	java.awt.Color[r=102,g=255,b=102]	139.104	138	115	171	66631	8.92657	3497.57	3554	2080	4547	1675336		0.0178444	0.546394	0.140239	1.45388
D12	94436	3944	737.291	920.733	1317.55	502	502	216	java.awt.Color[r=102,g=255,b=102]	138.772	138	111	172	66472	11.1579	3566.33	3509	2420	5000	1708271		0.0118522	0.291362	0.105743	1.35581
D12	94441	3944	739.206	922.265	1317.55	503	503	216	java.awt.Color[r=102,g=255,b=102]	138.282	138	117	166	66237	8.15218	3681.11	3787	2324	4546	1763253		0.0131593	0.440634	0.118197	1.52714
D12	94446	3944	739.589	922.265	1317.55	504	504	216	java.awt.Color[r=102,g=255,b=102]	138.791	139	112	169	66481	8.88574	3558.57	3588	2475	4470	1704555		0.0153901	0.473485	0.150671	2.05176
D12	94451	3944	738.44	922.265	1317.55	505	505	216	java.awt.Color[r=102,g=255,b=102]	136.793	137	114	173	65524	8.42349	3367.15	3476	2107	4289	1612863		0.0106087	0.340942	0.123361	1.62914
D12	94456	3944	740.738	920.733	1317.55	506	506	216	java.awt.Color[r=102,g=255,b=102]	136.134	136	111	166	65208	8.77061	2658.61	2675	1423	3887	1273473		0.0136156	0.416994	0.0967295	0.759267
D12	94461	3944	748.399	919.583	1317.55	507	507	216	java.awt.Color[r=102,g=255,b=102]	130.296	129	107	165	62412	9.03919	2461.9	2493	1439	3499	1179250		0.0033985	0.0976443	0.0871129	0.700512
D12	94466	3944	749.548	922.648	1344.36	508	508	216	java.awt.Color[r=102,g=255,b=102]	149.225	148	118	194	71479	12.2831	3918	3822	2690	5046	1876722		0.0235946	0.560081	0.169167	2.07773
D12	94471	3944	751.847	925.329	1344.36	510	510	216	java.awt.Color[r=102,g=255,b=102]	155.367	155	132	190	74421	9.64141	4443.78	4440	3096	5866	2128570		0.0276473	0.867078	0.16232	1.89078
D12	94476	3944	754.911	942.95	1352.02	515	515	216	java.awt.Color[r=102,g=255,b=102]	149.82	149	119	192	71764	10.0047	3419.51	3554	2069	4591	1637946		0.0170387	0.501762	0.146041	1.42256
D12	94481	3944	751.847	949.845	1355.85	520	520	216	java.awt.Color[r=102,g=255,b=102]	143.361	143	116	175	68670	8.37691	3653	3716	1876	4619	1749786		0.0118516	0.400903	0.135832	1.6527
D12	94486	3944	751.081	956.74	1355.85	525	525	216	java.awt.Color[r=102,g=255,b=102]	146.2	146	123	186	70030	10.0416	3972.03	4021	2856	5006	1902602		0.0159957	0.458443	0.129261	2.2954
D12	94491	3944	755.677	957.506	1355.85	530	530	216	java.awt.Color[r=102,g=255,b=102]	152.353	151	127	187	72977	10.2373	3967.77	4035	2389	5799	1900561		0.0213675	0.622684	0.130364	1.14225
D12	94496	3944	755.294	949.845	1355.85	535	535	216	java.awt.Color[r=102,g=255,b=102]	160.405	160	122	197	76834	11.7878	3827.03	3860	2141	5509	1833148		0.027496	0.728288	0.145419	1.39346
D12	94501	3944	758.359	946.398	1355.85	540	540	216	java.awt.Color[r=102,g=255,b=102]	152.664	152	121	190	73126	11.3689	3494.96	3553	2142	4730	1674085		0.0185532	0.489193	0.119471	1.1721
D12	94506	3944	756.827	944.482	1355.85	545	545	216	java.awt.Color[r=102,g=255,b=102]	159.132	158	128	202	76224	12.9952	3017.57	2940	1649	4713	1445416		0.0129761	0.313724	0.108334	0.672908
D12	94511	3944	751.081	958.272	1378.84	550	550	216	java.awt.Color[r=102,g=255,b=102]	172.372	172	137	220	82566	16.3999	5713.82	5956	3408	7090	2736922		0.0230399	0.473415	0.192334	2.33743
D12	94516	3944	745.335	960.188	1378.84	555	555	216	java.awt.Color[r=102,g=255,b=102]	159.752	159	123	203	76521	16.5989	5254.96	5226	3140	7224	2517128		0.0120554	0.229284	0.148728	1.41757
D12	94521	3944	734.992	977.809	1378.84	560	560	216	java.awt.Color[r=102,g=255,b=102]	163.727	162	130	221	78425	14.9674	4334.69	4311	2395	6345	2076317		0.0109455	0.23687	0.123393	0.99567
D12	94526	3944	730.395	979.724	1378.84	565	565	216	java.awt.Color[r=102,g=255,b=102]	196.157	195	151	274	93959	22.3642	4636.04	4579	1930	7650	2220665		0.0398783	0.67272	0.0923516	0.515441
D12	94531	3944	733.077	978.192	1378.84	570	570	216	java.awt.Color[r=102,g=255,b=102]	218.315	218	172	263	104573	16.7714	6281.82	6037	4050	8863	3008992		0.0621772	1.52398	0.155366	1.5076
D12	94536	3944	735.758	976.659	1378.84	575	575	216	java.awt.Color[r=102,g=255,b=102]	234.42	233	194	284	112287	14.8798	6528.34	6543	5254	7923	3127074		0.0556528	1.66109	0.135781	3.37385
D12	94541	3944	738.44	975.51	1378.84	580	580	216	java.awt.Color[r=102,g=255,b=102]	235.073	234	166	282	112600	15.7482	6099.91	6210	3606	7667	2921855		0.0513375	1.45779	0.157277	1.97656
D12	94546	3944	741.121	974.361	1378.84	585	585	216	java.awt.Color[r=102,g=255,b=102]	247.061	248	200	293	118342	16.5951	6625.83	6730	4555	7864	3173771		0.0398619	1.1414	0.157721	2.92169
D12	94551	3944	740.355	975.893	1378.84	590	590	216	java.awt.Color[r=102,g=255,b=102]	245.299	245	175	332	117498	24.432	6349.26	6437	2492	9373	3041294		0.026777	0.523663	0.142622	1.04855
D12	94556	3944	738.44	989.3	1378.84	595	595	216	java.awt.Color[r=102,g=255,b=102]	264.044	264	216	311	126477	17.3815	6426.2	6326	4117	8599	3078149		0.0339641	0.998006	0.137085	1.52552
D12	94561	3944	752.23	982.022	1378.84	600	600	216	java.awt.Color[r=102,g=255,b=102]	254.61	256	171	339	121958	31.8555	6114.11	6088	2687	9386	2928658		0.0394912	0.607296	0.136887	0.935506
D12	94566	3944	744.952	989.683	1405.65	605	605	216	java.awt.Color[r=102,g=255,b=102]	244.409	246	166	321	117072	33.0669	7769.96	7925	4985	9887	3721809		0.00507823	0.0746907	0.101029	1.17751
D12	94571	3944	754.145	991.982	1405.65	610	610	216	java.awt.Color[r=102,g=255,b=102]	297.154	302	198	391	142337	39.7251	8358.31	8321	6273	10585	4003629		0.0407469	0.585728	0.16667	3.06886
D12	94576	3944	756.827	987.002	1405.65	615	615	216	java.awt.Color[r=102,g=255,b=102]	321.455	321	243	396	153977	27.2134	8241.52	8301	4724	11023	3947690		0.0543103	1.21698	0.130923	1.32728
D12	94581	3944	757.21	978.958	1405.65	620	620	216	java.awt.Color[r=102,g=255,b=102]	329.491	332	252	424	157826	36.3045	8761.17	8834	6056	11541	4196601		0.0455235	0.79034	0.135239	2.03341
D12	94586	3944	764.871	977.809	1405.65	625	625	216	java.awt.Color[r=102,g=255,b=102]	369.793	368	307	473	177131	22.0193	9477.72	9512	7199	11269	4539830		0.0532674	1.69867	0.168982	2.95571
D12	94591	3944	771.766	974.361	1405.65	630	630	216	java.awt.Color[r=102,g=255,b=102]	415.355	417	330	513	198955	25.7277	9334.69	9548	6911	10758	4471316		0.0585733	1.7866	0.132358	2.98725
D12	94596	3944	784.407	974.744	1405.65	635	635	216	java.awt.Color[r=102,g=255,b=102]	383.58	383	313	457	183735	25.8361	7873.24	7926	5936	9981	3771281		0.0210085	0.610976	0.0454116	0.853647
D12	94641	3944	789.77	977.425	1405.65	636	636	216	java.awt.Color[r=102,g=255,b=102]	372.267	370	298	475	178316	34.0369	9328.6	9155	7430	12816	4468401		0.022278	0.476696	0.061337	1.03445
D12	94646	3944	792.834	976.276	1405.65	637	637	216	java.awt.Color[r=102,g=255,b=102]	387.81	383	308	504	185761	41.5266	9287.11	9284	7544	11108	4448527		0.0266888	0.485528	0.0729347	1.50902
D12	94651	3944	792.451	976.659	1405.65	638	638	216	java.awt.Color[r=102,g=255,b=102]	377.021	369	281	505	180593	39.6678	9864.26	9781	8190	11655	4724979		0.0270733	0.501069	0.101761	2.16848
D12	94656	3944	792.068	977.042	1405.65	639	639	216	java.awt.Color[r=102,g=255,b=102]	399.144	399	324	477	191190	31.3085	11150.4	11139	9099	13029	5341031		0.0454428	1.10831	0.113534	2.39632
D121	94601	3944	792.451	987.385	1405.65	640	640		java.awt.Color[r=102,g=255,b=102]	386.238	384	309	474	185008	28.3224	8444.55	8552	6539	10138	4044939		0.0361978	0.952783	0.126407	2.75354
D121	94606	3944	800.495	990.066	1405.65	645	645		java.awt.Color[r=102,g=255,b=102]	376.503	379	280	478	180345	33.4593	7975.8	8488	3792	10031	3820406		0.0412838	0.892261	0.17874	1.61581
D121	94611	3944	792.068	989.3	1417.14	650	650		java.awt.Color[r=102,g=255,b=102]	382.749	386	269	474	183337	35.2826	7216.72	7359	4675	9019	3456810		0.0842018	1.68498	0.216449	2.4507
D121	94616	3944	798.963	991.216	1417.14	655	655		java.awt.Color[r=102,g=255,b=102]	359.313	364	253	443	172111	37.9872	5762.22	5839	3335	8070	2760103		0.0454796	0.822937	0.187813	1.69747
D121	94621	3944	813.902	1001.18	1417.14	660	660		java.awt.Color[r=102,g=255,b=102]	338.186	337	275	427	161991	25.9333	4882.64	4806	3136	6541	2338783		0.0254413	0.647076	0.0902735	1.22721
D121	94626	3944	822.713	1006.15	1417.14	665	665		java.awt.Color[r=102,g=255,b=102]	300.18	299	237	409	143786	20.175	3596.19	3619	1757	5455	1722576		0.003209	0.0951865	0.0276806	0.215268
D121	94631	3944	824.245	1003.47	1417.14	670	670		java.awt.Color[r=102,g=255,b=102]	349.668	349	264	431	167491	20.6742	4587.62	4825	2217	5930	2197472		0.0356562	1.1646	0.157635	1.7392
D121	94636	3944	827.693	1003.09	1417.14	675	675		java.awt.Color[r=102,g=255,b=102]	374.299	379	286	442	179289	28.6829	5537.52	5870	2402	7343	2652470		0.0475153	1.18385	0.17008	1.25642
D121	185816	3944	836.81	1004.23	1417.14	680	680		java.awt.Color[r=102,g=255,b=102]	388.985	387	323	484	186324	27.2454	5575.35	5872	2733	7208	2670592		0.0464145	1.26654	0.22321	1.80266
D121	185821	3944	848.208	1005.37	1417.14	685	685		java.awt.Color[r=102,g=255,b=102]	409.138	410	319	490	195977	30.9095	6145.93	6397	3292	8597	2943901		0.0542037	1.36117	0.24172	2.06855
D121	185826	3944	864.164	1004.23	1417.14	690	690		java.awt.Color[r=102,g=255,b=102]	425.28	428	335	493	203709	27.6654	6224.13	6596	2671	7921	2981359		0.0508994	1.48908	0.253372	1.99491
D121	185831	3944	865.303	1001.95	1417.14	695	695		java.awt.Color[r=102,g=255,b=102]	418.146	408	269	607	200292	72.0958	7550.72	7532	3576	11588	3616797		0.0381995	0.426801	0.257775	1.43143
D121	185836	3944	868.723	1008.79	1417.14	700	700		java.awt.Color[r=102,g=255,b=102]	367.618	359	258	502	176089	53.7972	7887.35	7920	4446	10766	3778041		0.00398058	0.0541861	0.267929	2.11257
D121	185841	3944	884.679	1005.37	1417.14	705	705		java.awt.Color[r=102,g=255,b=102]	403.804	406	319	486	193422	33.8885	7889.86	7961	4886	10143	3779243		0.0532087	1.20397	0.231662	2.55314
D121	185846	3944	890.377	1005.37	1417.14	710	710		java.awt.Color[r=102,g=255,b=102]	406.833	412	278	529	194873	51.9851	7810.74	7938	4105	10386	3741346		0.0696386	1.01901	0.272344	2.16257
D121	185851	3944	902.914	1016.77	1417.14	715	715		java.awt.Color[r=102,g=255,b=102]	375.058	369	268	544	179653	54.2166	6979.07	7137	3422	9876	3342973		0.0158073	0.215299	0.230447	1.62083
D121	185856	3944	904.054	1021.33	1417.14	720	720		java.awt.Color[r=102,g=255,b=102]	416.079	419	307	519	199302	43.1166	7052.24	7141	4718	9273	3378023		0.0492242	0.905465	0.241413	2.42998
D121	185861	3944	912.032	1035	1417.14	725	725		java.awt.Color[r=102,g=255,b=102]	440.255	443	321	549	210882	35.404	7419.87	7560	5183	8917	3554118		0.0463045	1.10064	0.219992	3.00873
D121	185866	3944	922.289	1041.84	1417.14	730	730		java.awt.Color[r=102,g=255,b=102]	471.664	473	380	578	225927	33.8743	7694.01	7788	4484	10203	3685431		0.0458839	1.22171	0.209569	2.17471
D121	185871	3944	933.687	1048.68	1417.14	735	735		java.awt.Color[r=102,g=255,b=102]	492.664	493	381	625	235986	48.9072	8076.44	8782	3074	10953	3868617		0.0527735	1.00992	0.243895	1.50433
D121	185876	3944	939.385	1053.24	1411.44	740	740		java.awt.Color[r=102,g=255,b=102]	476.384	480	374	589	228188	35.2348	7498.39	7550	3511	10819	3591729		0.0589147	1.50445	0.269169	2.05566
D121	185881	3944	948.503	1055.52	1392.07	745	745		java.awt.Color[r=102,g=255,b=102]	452.733	452	337	577	216859	53.1101	8095.87	8226	4336	10594	3877924		0.02904	0.481127	0.249222	2.53476
D121	185886	3944	957.621	1058.94	1392.07	750	750		java.awt.Color[r=102,g=255,b=102]	491.779	490	391	593	235562	31.71	7052.4	7139	3592	9222	3378101		0.0315798	0.949532	0.205077	2.21584
D121	185891	3944	963.319	1069.19	1392.07	755	755		java.awt.Color[r=102,g=255,b=102]	533.305	535	383	669	255453	49.3619	7986.88	8489	3755	9927	3825714		0.0523137	1.0742	0.210065	1.94392
D121	185896	3944	970.158	1071.47	1392.07	760	760		java.awt.Color[r=102,g=255,b=102]	597.768	594	510	711	286331	34.5665	8491.32	8789	4522	10396	4067342		0.058985	1.92646	0.232065	2.74051
D121	185901	3944	976.996	1074.89	1392.07	765	765		java.awt.Color[r=102,g=255,b=102]	512.292	516	402	632	245388	37.3595	6910.91	7179	3592	8886	3310326		0.0450166	1.1814	0.191708	1.60748
D121	185906	3944	992.952	1073.75	1376.11	770	770		java.awt.Color[r=102,g=255,b=102]	455.319	458	346	569	218098	44.796	6254.13	6330	3470	8001	2995729		0.0367045	0.719733	0.228556	2.43483
D121	185911	3944	1010.05	1077.17	1376.11	775	775		java.awt.Color[r=102,g=255,b=102]	463.077	463	374	524	221814	23.1104	4903.42	5073	2236	6190	2348739		0.0403495	1.5543	0.215682	1.93055
D121	185916	3944	1016.89	1084.01	1364.71	780	780		java.awt.Color[r=102,g=255,b=102]	383.192	382	322	460	183549	23.1551	3764.3	3868	2347	4591	1803098		0.00218766	0.0722488	0.168995	2.38994
D121	185921	3944	1019.17	1087.43	1364.71	785	785		java.awt.Color[r=102,g=255,b=102]	391.058	391	318	461	187317	22.9819	3893.99	3952	2524	5216	1865220		0.00381867	0.129462	0.155368	1.8643
D121	185926	3944	1038.54	1087.43	1364.71	790	790		java.awt.Color[r=102,g=255,b=102]	417.213	417	330	506	199845	25.7369	4066.38	3938	2654	6119	1947797		-0.00398394	-0.129682	0.1637	1.60198
D121	185931	3944	1036.26	1094.27	1351.04	795	795		java.awt.Color[r=102,g=255,b=102]	414.582	413	339	489	198585	28.8729	4117.2	4157	2635	4990	1972139		0.0127542	0.361658	0.201048	2.82067
D121	185936	3944	1038.54	1097.69	1351.04	800	800		java.awt.Color[r=102,g=255,b=102]	479.159	479	412	569	229517	29.8832	4406.52	4459	2689	5409	2110723		0.0398356	1.22854	0.187509	2.51085
D121	185941	3944	1051.08	1099.97	1351.04	805	805		java.awt.Color[r=102,g=255,b=102]	456.724	455	372	534	218771	23.8586	3973.01	4091	2595	4659	1903071		0.0349508	1.29293	0.151309	2.26823
D121	185946	3944	1055.64	1098.83	1351.04	810	810		java.awt.Color[r=102,g=255,b=102]	469.881	469	382	561	225073	28.5958	4323.03	4328	3237	4990	2070729		0.0281035	0.898337	0.158634	3.68322
D121	185951	3944	1065.89	1095.41	1323.68	815	815		java.awt.Color[r=102,g=255,b=102]	425.096	424	346	504	203621	29.1165	3840.67	3853	2347	4985	1839681		0.0210951	0.603246	0.170845	2.07744
D121	185956	3944	1077.29	1099.97	1323.68	820	820		java.awt.Color[r=102,g=255,b=102]	441.864	443	378	523	211653	24.214	3514.57	3603	2087	4496	1683479		0.0171258	0.61451	0.14832	1.79472
D121	185961	3944	1084.13	1098.83	1323.68	825	825		java.awt.Color[r=102,g=255,b=102]	411.676	411	355	489	197193	25.3682	3755.65	3822	2074	5063	1798957		0.0151348	0.483894	0.143343	1.56346
D121	185966	3944	1081.85	1097.69	1308.87	830	830		java.awt.Color[r=102,g=255,b=102]	378.777	378	308	462	181434	22.6072	2909.77	2927	1808	4040	1393778		0.00583231	0.194304	0.130988	1.4216
D121	185971	3944	1081.85	1097.69	1294.05	835	835		java.awt.Color[r=102,g=255,b=102]	379.175	381	322	438	181625	22.0309	2557.57	2665	1615	2964	1225078		0.0249608	0.838278	0.137373	2.16633
D121	185976	3944	1087.55	1089.71	1261	840	840		java.awt.Color[r=102,g=255,b=102]	335.754	335	285	410	160826	18.6914	2014.78	2005	1472	2667	965082		0.00215801	0.0773615	0.0879944	1.38526
D121	185981	3944	1084.13	1089.71	1261	845	845		java.awt.Color[r=102,g=255,b=102]	340	339	278	406	162860	20.6004	1981.92	2027	1402	2386	949339		0.00489526	0.160801	0.103087	1.59558
D121	185986	3944	1084.13	1090.85	1250.74	850	850		java.awt.Color[r=102,g=255,b=102]	336.077	337	279	418	160981	20.7741	1923.6	1960	1392	2391	921403		0.00967881	0.310159	0.106887	1.80512
D121	185991	3944	1089.83	1090.85	1250.74	855	855		java.awt.Color[r=102,g=255,b=102]	339.816	340	269	393	162772	19.0457	1927	1947	1491	2189	923035		0.00757529	0.268286	0.106158	2.93163
D121	185996	3944	1095.53	1093.13	1238.21	860	860		java.awt.Color[r=102,g=255,b=102]	323.948	324	270	396	155171	19.0664	1765.97	1807	1256	2176	845899		0.0107679	0.362008	0.10969	1.68955
D121	186001	3944	1100.09	1090.85	1238.21	865	865		java.awt.Color[r=102,g=255,b=102]	327.367	327	268	389	156809	18.6172	1553.04	1588	1027	2030	743908		0.0164949	0.570684	0.0864558	1.02808
D121	186006	3944	1103.51	1086.29	1238.21	870	870		java.awt.Color[r=102,g=255,b=102]	313.065	313	260	367	149958	18.5439	1304.64	1288	989	1766	624921		0.0103348	0.345383	0.0600249	0.885788
D121	186011	3944	1105.78	1082.87	1211.99	875	875		java.awt.Color[r=102,g=255,b=102]	332.622	332	283	394	159326	20.6679	1643.99	1687	1048	2140	787473		0.0153884	0.487806	0.0914064	1.07157
D121	186016	3944	1108.06	1074.89	1188.06	880	880		java.awt.Color[r=102,g=255,b=102]	340.042	341	279	389	162880	21.4613	1605.61	1639	1045	1933	769085		0.00949479	0.298048	0.074094	1.25263
D121	186021	3944	1110.34	1074.89	1188.06	885	885		java.awt.Color[r=102,g=255,b=102]	335.322	334	274	389	160619	20.5168	1653.6	1674	1295	1975	792075		-0.00188795	-0.0618292	0.0786661	2.00415
D121	186026	3944	1116.04	1070.33	1188.06	890	890		java.awt.Color[r=102,g=255,b=102]	344.912	344	289	449	165213	21.6557	1656.4	1670	1268	2010	793416		0.0120106	0.378045	0.081025	1.92581
D121	186031	3944	1116.04	1066.91	1158.43	895	895		java.awt.Color[r=102,g=255,b=102]	333.086	333	272	392	159548	20.7303	1538.42	1570	1062	1889	736905		0.00885269	0.281987	0.0643553	0.982503
D121	186036	3944	1116.04	1063.5	1158.43	900	900		java.awt.Color[r=102,g=255,b=102]	325.626	325	282	387	155975	17.7124	1474.5	1486	1109	1761	706285		0.00856579	0.312274	0.0647205	1.39801
D122	94661	3944	795.899	975.51	1436.29	640	640		java.awt.Color[r=102,g=255,b=102]	366.829	371	238	485	175711	47.9176	8874.39	9212	5809	10433	4250835		0.0836763	1.18223	0.165978	2.42355
D122	94666	3944	797.814	973.595	1436.29	641	641		java.awt.Color[r=102,g=255,b=102]	370.758	372	277	456	177593	33.6612	8285.9	8479	6196	10080	3968947		0.0847656	1.72137	0.174428	3.00348
D122	94671	3944	795.899	970.53	1436.29	642	642		java.awt.Color[r=102,g=255,b=102]	377.779	379	288	465	180956	27.1216	8838.64	8876	6412	10779	4233709		0.0982413	2.49201	0.180119	3.70204
D122	94676	3944	794.749	968.615	1436.29	645	645		java.awt.Color[r=102,g=255,b=102]	356.516	360	243	465	170771	44.054	7632.42	7881	4391	9058	3655927		0.0876578	1.30443	0.152312	1.96929
D122	94681	3944	802.028	969.381	1436.29	650	650		java.awt.Color[r=102,g=255,b=102]	340.814	344	213	480	163250	61.008	7867.17	8008	4922	10148	3768374		0.0850708	0.875958	0.197968	2.29779
D122	94686	3944	807.774	968.615	1436.29	655	655		java.awt.Color[r=102,g=255,b=102]	349.585	347	225	486	167451	59.4855	7447.86	7684	3672	9780	3567524		0.0835696	0.906489	0.192886	1.70704
D122	94691	3944	822.33	975.51	1436.29	660	660		java.awt.Color[r=102,g=255,b=102]	323.355	319	223	444	154887	47.3906	6577.8	6725	4508	7798	3150765		0.0280723	0.372624	0.169265	2.70922
D122	94696	3944	828.076	977.042	1436.29	665	665		java.awt.Color[r=102,g=255,b=102]	303	302	214	389	145137	34.5057	4873.33	5004	2296	6644	2334327		0.0225669	0.38758	0.08101	0.600809
D122	94701	3944	826.543	968.998	1436.29	670	670		java.awt.Color[r=102,g=255,b=102]	376.595	378	275	465	180389	32.1306	6239.02	6559	3477	7826	2988492		0.0904508	1.94443	0.170959	1.77023
D122	94706	3944	828.842	978.958	1440.13	675	675		java.awt.Color[r=102,g=255,b=102]	356.925	359	271	440	170967	29.6553	4636.6	4766	2833	6080	2220933		0.0731236	1.64026	0.112667	1.08585
D122	94711	3944	841.483	983.171	1440.13	680	680		java.awt.Color[r=102,g=255,b=102]	334.731	332	247	421	160336	37.1508	3900.65	3846	2380	5410	1868409		0.0132703	0.236001	0.0469742	0.425827
D122	94716	3944	852.591	982.788	1440.13	685	685		java.awt.Color[r=102,g=255,b=102]	348.898	347	250	465	167122	36.9981	4031.6	3939	2469	6123	1931136		-0.00138912	-0.0262356	0.0659544	0.524114
D122	94721	3944	867.148	977.425	1440.13	690	690		java.awt.Color[r=102,g=255,b=102]	365.19	365	298	438	174926	21.4395	3173.91	3162	2089	4501	1520302		0.0159707	0.535522	0.110999	1.09163
D122	94726	3944	868.297	972.063	1440.13	695	695		java.awt.Color[r=102,g=255,b=102]	327.576	328	255	390	156909	18.8257	2891.59	2890	1937	4149	1385073		-0.00758188	-0.265872	0.0305295	0.32096
D122	94731	3944	877.49	965.168	1440.13	700	700		java.awt.Color[r=102,g=255,b=102]	332.779	330	279	444	159401	26.0785	3983.13	3996	2537	5383	1907917		0.00972084	0.2457	0.117922	1.24556
D122	94736	3944	880.555	955.591	1440.13	705	705		java.awt.Color[r=102,g=255,b=102]	354.666	356	254	442	169885	30.172	4831.98	4957	3681	5787	2314517		0.0394326	0.891876	0.0963417	1.87898
D122	94741	3944	896.26	954.442	1440.13	710	710		java.awt.Color[r=102,g=255,b=102]	356.478	357	261	420	170753	26.0198	5921.75	6133	2762	7666	2836518		0.0377449	0.996611	0.128976	1.2435
D122	94746	3944	903.921	968.998	1440.13	715	715		java.awt.Color[r=102,g=255,b=102]	386.827	385	281	497	185290	46.6224	5769.52	6136	2766	7713	2763599		0.0372296	0.595614	0.123477	1.00319
D122	94751	3944	904.688	978.958	1440.13	720	720		java.awt.Color[r=102,g=255,b=102]	394.445	396	317	500	188939	29.5639	5098.18	5361	2691	6409	2442026		0.0516503	1.31056	0.116118	1.22773
D122	94756	3944	915.413	987.768	1440.13	725	725		java.awt.Color[r=102,g=255,b=102]	341.063	340	246	446	163369	28.6546	4772.25	4920	2651	6652	2285907		0.00856588	0.20218	0.0768208	0.906715
D122	94761	3944	922.308	996.961	1440.13	730	730		java.awt.Color[r=102,g=255,b=102]	327.303	325	258	404	156778	21.0091	4364.05	4357	2883	5832	2090378		0.00551489	0.170891	0.079394	0.879526
D122	94766	3944	929.203	1003.86	1440.13	735	735		java.awt.Color[r=102,g=255,b=102]	356.689	357	266	449	170854	36.5777	5232.99	5116	3091	7364	2506604		0.0275651	0.523184	0.131834	1.22249
D122	94771	3944	942.227	997.345	1424.8	740	740		java.awt.Color[r=102,g=255,b=102]	384.597	385	318	460	184222	23.7266	4446.23	4499	2811	5479	2129746		0.025085	0.793332	0.135462	1.64351
D122	94776	3944	949.122	1000.03	1424.8	745	745		java.awt.Color[r=102,g=255,b=102]	452.292	452	341	591	216648	31.8994	6975.73	7094	4315	9288	3341376		0.0370744	1.01375	0.179766	1.97439
D122	94781	3944	952.953	1005.01	1424.8	750	750		java.awt.Color[r=102,g=255,b=102]	435.608	436	364	523	208656	27.2373	6811.51	6981	4423	8736	3262713		0.0348459	1.07705	0.158171	1.86109
D122	94786	3944	959.848	1013.43	1424.8	755	755		java.awt.Color[r=102,g=255,b=102]	471.278	471	392	600	225742	25.2843	7045.92	7013	5560	8598	3374996		0.0252562	0.918314	0.126604	2.58028
D122	94791	3944	967.126	1020.33	1424.8	760	760		java.awt.Color[r=102,g=255,b=102]	465.693	464	364	578	223067	28.9617	7303.04	7402	5311	9009	3498158		0.0388535	1.20277	0.145164	2.50379
D122	94796	3944	973.638	1027.99	1424.8	765	765		java.awt.Color[r=102,g=255,b=102]	498.992	499	392	601	239017	32.0782	8781.53	8874	6047	11517	4206353		0.0386652	1.15813	0.179435	1.94288
D122	94801	3944	986.662	1031.05	1424.8	770	770		java.awt.Color[r=102,g=255,b=102]	480.173	481	384	567	230003	32.9945	7181.19	7245	5081	8940	3439788		0.0373297	1.04743	0.173018	2.56516
D122	94806	3944	1000.07	1035.65	1424.8	775	775		java.awt.Color[r=102,g=255,b=102]	447.954	449	350	580	214570	34.154	6739.31	6763	4531	8038	3228128		0.0566844	1.40715	0.17231	2.89056
D122	94811	3944	1011.56	1043.69	1424.8	780	780		java.awt.Color[r=102,g=255,b=102]	389.092	388	287	549	186375	43.8503	6401.92	6589	3914	8666	3066518		0.0199781	0.347595	0.12172	1.10828
D122	94816	3944	1011.94	1050.97	1424.8	785	785		java.awt.Color[r=102,g=255,b=102]	473.282	477	372	563	226702	35.529	5188.26	5185	3963	6603	2485176		0.0312857	0.808228	0.0913899	1.27303
D122	94821	3944	1023.05	1055.95	1424.8	790	790		java.awt.Color[r=102,g=255,b=102]	418.146	418	323	538	200292	39.9429	5406.99	5340	3738	7863	2589950		0.0205632	0.421861	0.0698664	0.798411
D122	94826	3944	1028.03	1069.74	1424.8	795	795		java.awt.Color[r=102,g=255,b=102]	486.086	485	370	587	232835	43.9557	5917.35	5902	3575	8033	2834410		0.0623469	1.298	0.150738	1.52289
D122	94831	3944	1034.93	1078.55	1424.8	800	800		java.awt.Color[r=102,g=255,b=102]	381.743	380	286	480	182855	31.9107	3199.58	3112	2314	4437	1532601		0.0232192	0.542931	0.0473931	0.509368
D122	94836	3944	1035.31	1079.32	1390.33	805	805		java.awt.Color[r=102,g=255,b=102]	476.601	477	383	545	228292	27.9329	4069.23	4055	3100	4959	1949162		0.0166094	0.557532	0.0689131	1.32255
D122	94841	3944	1039.91	1082.38	1390.33	810	810		java.awt.Color[r=102,g=255,b=102]	463.722	463	378	541	222123	30.2122	3896.97	4017	2584	4716	1866651		0.00354344	0.108391	0.0575357	0.85399
D122	94846	3944	1048.33	1088.9	1390.33	815	815		java.awt.Color[r=102,g=255,b=102]	492.058	491	410	589	235696	32.1356	4173.81	4232	2816	5108	1999256		0.0221245	0.662874	0.136696	2.02934
D122	186565	3944	1055.14	1085.49	1380.12	820	820		java.awt.Color[r=102,g=255,b=102]	425.653	425	340	521	203888	36.2064	4015.18	4069	2361	5352	1923272		0.0105247	0.244885	0.180028	2.34091
D122	186570	3944	1063.64	1073.59	1359.71	825	825		java.awt.Color[r=102,g=255,b=102]	387.866	389	288	470	185788	35.9946	4468.8	4569	2778	5328	2140555		0.00549589	0.117797	0.12205	1.71223
D122	186575	3944	1061.09	1075.29	1346.1	830	830		java.awt.Color[r=102,g=255,b=102]	460.311	460	369	554	220489	28.7033	4285.25	4353	3050	5580	2052635		0.0212999	0.668918	0.14204	1.90845
D122	186580	3944	1056.84	1070.19	1320.59	835	835		java.awt.Color[r=102,g=255,b=102]	431.157	431	365	495	206524	21.0549	3910.74	3955	3068	4495	1873245		0.0166748	0.671725	0.134776	3.7853
D122	186585	3944	1060.24	1065.93	1313.78	840	840		java.awt.Color[r=102,g=255,b=102]	403.783	406	315	468	193412	26.4516	3074.82	3068	2296	3805	1472837		0.0271148	0.805962	0.127049	1.94804
D122	186590	3944	1056.84	1060.83	1277.21	845	845		java.awt.Color[r=102,g=255,b=102]	389.729	390	320	454	186680	19.1023	2886.91	2891	2471	3273	1382828		0.006723	0.272496	0.104358	3.55318
D122	186595	3944	1055.99	1053.18	1258.5	850	850		java.awt.Color[r=102,g=255,b=102]	389.578	388	320	448	186608	19.4815	2415.27	2434	1774	2815	1156915		0.00633621	0.251819	0.0779237	1.69225
D122	186600	3944	1061.09	1059.13	1258.5	855	855		java.awt.Color[r=102,g=255,b=102]	372.603	373	319	452	178477	20.3847	2289.9	2305	1905	2675	1096860		4.39E-05	0.0016033	0.0861703	2.81291
D122	186605	3944	1055.99	1057.43	1239.79	860	860		java.awt.Color[r=102,g=255,b=102]	372.484	371	293	427	178420	19.4406	2066.19	2092	1514	2464	989705		-0.000126057	-0.00483116	0.060516	1.62037
D122	186610	3944	1065.34	1060.83	1239.79	865	865		java.awt.Color[r=102,g=255,b=102]	361.219	360	297	417	173024	19.7442	1860.6	1887	1400	2151	891229		0.00456576	0.166301	0.0643206	1.64216
D122	186615	3944	1067.9	1050.62	1216.83	870	870		java.awt.Color[r=102,g=255,b=102]	361.539	360	304	433	173177	20.7585	1872.28	1878	1558	2088	896822		-0.00331665	-0.115913	0.0530983	1.81635
D122	186621	3944	1070.45	1044.67	1197.27	875	875		java.awt.Color[r=102,g=255,b=102]	369.476	371	294	448	176979	25.4526	1834.44	1841	1515	2083	878697		0.00380836	0.110147	0.0527093	1.81718
D122	186626	3944	1065.34	1041.27	1176.86	880	880		java.awt.Color[r=102,g=255,b=102]	384.482	384	326	448	184167	18.1887	1687.55	1707	1359	1964	808337		0.00780627	0.32747	0.0337843	1.16402
D122	186631	3944	1070.45	1039.57	1176.86	885	885		java.awt.Color[r=102,g=255,b=102]	381.77	381	323	443	182868	21.1719	1623.15	1626	1387	1848	777487		0.00820083	0.293348	0.0348636	1.41306
D122	186636	3944	1067.9	1040.42	1163.25	890	890		java.awt.Color[r=102,g=255,b=102]	389.148	389	317	453	186402	20.5763	1560.16	1577	1204	1846	747315		0.00931936	0.349248	0.0385823	0.862753
D122	186641	3944	1080.65	1036.17	1135.18	895	895		java.awt.Color[r=102,g=255,b=102]	376.628	378	319	434	180405	18.328	1499.07	1495	1308	1722	718055		0.00578992	0.236588	0.0335897	1.34484
D122	186652	3944	1076.4	1033.61	1120.73	900	900		java.awt.Color[r=102,g=255,b=102]	373.407	375	307	433	178862	18.5477	1623.27	1616	1294	2014	777548		0.00610546	0.244342	0.0531242	1.32807
D2	93356	3944	872.602	787.324	1047.77	227	227	204	java.awt.Color[r=102,g=255,b=102]	133.474	132	112	169	43112	9.83758	728.028	735	562	893	235153		-0.00564089	-0.153937	0.0497763	0.967494
D2	93361	3944	868.701	784.323	1023.76	229	229	204	java.awt.Color[r=102,g=255,b=102]	144.149	143	117	178	46560	11.4584	716.712	718	572	865	231498		0.0162435	0.40216	0.0347954	0.922878
D2	93433	3944	863.898	779.821	1023.76	230	230	204	java.awt.Color[r=102,g=255,b=102]	141.35	141	116	169	45656	8.74189	721.124	726	615	866	232923		0.00412945	0.132991	0.0385033	1.15967
D2	93438	3944	857.596	777.72	1023.76	235	235	204	java.awt.Color[r=102,g=255,b=102]	143.248	143	122	175	46269	7.59049	702.214	706	528	903	226815		0.00835266	0.312651	0.0341552	0.692206
D2	93443	3944	845.59	777.72	1023.76	240	240	204	java.awt.Color[r=102,g=255,b=102]	144.461	144	112	171	46661	9.69957	816.192	821	671	966	263630		0.00879786	0.259778	0.0479727	1.44433
D2	93448	3944	841.088	776.819	1023.76	245	245	204	java.awt.Color[r=102,g=255,b=102]	144.17	144	116	173	46567	8.41207	847.585	846	653	1035	273770		0.0159643	0.538612	0.0671153	1.53042
D2	93453	3944	836.886	775.919	1023.76	250	250	204	java.awt.Color[r=102,g=255,b=102]	134.854	134	115	162	43558	7.85034	740.904	768	497	975	239312		0.00568941	0.194362	0.0602953	0.700378
D2	93458	3944	831.183	775.018	1050.77	255	255	204	java.awt.Color[r=102,g=255,b=102]	138.793	139	116	163	44830	8.92013	861.105	863	714	990	278137		0.00299093	0.0927971	0.0471666	1.58765
D2	93463	3944	816.477	779.22	1050.77	260	260	204	java.awt.Color[r=102,g=255,b=102]	144.245	144	118	182	46591	10.462	929.393	932	685	1136	300194		0.0112617	0.307085	0.0684935	1.41389
D2	93468	3944	796.968	784.923	1050.77	265	265	204	java.awt.Color[r=102,g=255,b=102]	137.449	137	117	173	44396	9.19355	927.601	937	661	1211	299615		0.00925419	0.274174	0.0600114	0.9875
D2	93473	3944	792.466	793.627	1050.77	270	270	204	java.awt.Color[r=102,g=255,b=102]	139.093	139	113	166	44927	7.86438	1084.97	1081	856	1282	350444		0.0147677	0.514775	0.0727491	2.12011
D2	93478	3944	791.565	799.33	1050.77	275	275	204	java.awt.Color[r=102,g=255,b=102]	136.502	135	117	161	44090	8.70331	1091.47	1108	812	1254	352544		-0.0011459	-0.0359855	0.0737674	1.75508
D2	93483	3944	787.964	801.731	1050.77	280	280	204	java.awt.Color[r=102,g=255,b=102]	139.529	139	112	172	45068	10.6742	1091.4	1074	846	1395	352523		0.012346	0.318828	0.0910837	1.36635
D2	93488	3944	786.463	803.832	1050.77	285	285	204	java.awt.Color[r=102,g=255,b=102]	136.805	136	107	168	44188	9.01047	1213.61	1205	889	1560	391996		-0.00185973	-0.0565772	0.0808906	1.24355
D2	93493	3944	774.157	805.332	1050.77	290	290	204	java.awt.Color[r=102,g=255,b=102]	138.412	138	116	159	44707	7.58804	1303.23	1306	1095	1499	420943		0.0105838	0.382068	0.0830891	2.4296
D2	93498	3944	760.951	804.132	1050.77	295	295	204	java.awt.Color[r=102,g=255,b=102]	139.127	139	115	180	44938	10.4239	1244	1265	914	1537	401813		0.00325399	0.0865798	0.0583389	1.18641
D2	93503	3944	753.448	804.132	1050.77	300	300	204	java.awt.Color[r=102,g=255,b=102]	131.203	131	111	167	62846	7.52754	1335.64	1349	914	1666	639772		0.00817594	0.282696	0.108915	1.45143
D2	93518	3944	752.548	806.233	1068.78	305	305	204	java.awt.Color[r=102,g=255,b=102]	137.965	138	113	163	66085	7.97097	1388.05	1392	1147	1617	664874		0.0171486	0.583619	0.0832832	2.13638
D2	93523	3944	744.444	816.738	1068.78	310	310	204	java.awt.Color[r=102,g=255,b=102]	130.257	130	104	160	62393	7.76208	1472.16	1491	1087	1762	705165		0.00669968	0.223361	0.107819	2.51377
D2	93528	3944	734.539	818.538	1068.78	315	315	204	java.awt.Color[r=102,g=255,b=102]	130.219	130	109	157	62375	6.98024	1459.95	1483	1124	1726	699318		0.00851167	0.314897	0.0974209	2.07206
D2	93533	3944	733.939	822.74	1068.78	320	320	204	java.awt.Color[r=102,g=255,b=102]	133.177	132	116	153	63792	6.71006	1353.35	1353	976	1757	648256		0.0114353	0.448791	0.0874492	1.23158
D2	93538	3944	725.235	823.941	1068.78	325	325	204	java.awt.Color[r=102,g=255,b=102]	126.791	126	105	161	60733	8.22247	1253.48	1254	715	1702	600416		-0.0046344	-0.143591	0.0866303	0.827697
D2	93543	3944	722.834	829.043	1083.78	330	330	204	java.awt.Color[r=102,g=255,b=102]	128.971	129	105	156	61777	7.64834	1689.2	1709	1179	2023	809126		0.00602935	0.202122	0.0822195	1.58681
D2	93548	3944	715.931	840.748	1083.78	335	335	204	java.awt.Color[r=102,g=255,b=102]	128.236	128	105	160	61425	7.49007	1822.19	1828	1577	2044	872827		0.00705164	0.239769	0.0843768	3.10993
D2	93553	3944	717.131	843.75	1098.79	340	340	204	java.awt.Color[r=102,g=255,b=102]	131.084	131	102	160	62789	8.52693	1914.73	1940	1366	2289	917156		0.0102977	0.313384	0.103948	2.19864
D2	93558	3944	712.329	839.548	1098.79	345	345	204	java.awt.Color[r=102,g=255,b=102]	130.716	130	109	167	62613	7.97399	1806	1797	1500	2095	865075		0.0134808	0.436098	0.115149	3.23527
D2	93563	3944	701.224	846.751	1098.79	350	350	204	java.awt.Color[r=102,g=255,b=102]	127.691	127	108	157	61164	6.98987	1696.97	1695	1283	2115	812847		0.00759468	0.275388	0.100873	1.78035
D2	93568	3944	697.022	845.251	1098.79	355	355	204	java.awt.Color[r=102,g=255,b=102]	127.653	128	104	150	61146	7.71355	1675.24	1667	1246	2103	802439		0.00777138	0.255237	0.102867	1.65596
D2	93573	3944	694.921	846.151	1098.79	360	360	204	java.awt.Color[r=102,g=255,b=102]	126.522	126	99	157	60604	7.65899	1597.99	1585	1171	2011	765439		0.00715555	0.234731	0.0713373	1.09014
D2	93578	3944	685.917	849.753	1113.8	365	365	204	java.awt.Color[r=102,g=255,b=102]	125.71	126	105	154	60215	7.62136	1965.72	1978	1565	2378	941580		0.00750436	0.245716	0.109678	2.09128
D2	93583	3944	690.419	854.555	1113.8	370	370	204	java.awt.Color[r=102,g=255,b=102]	123.374	123	107	145	59096	6.4972	2091.82	2084	1601	2552	1001980		0.001631	0.0618403	0.102297	1.93897
D2	93588	3944	683.816	860.558	1113.8	375	375	204	java.awt.Color[r=102,g=255,b=102]	122.061	122	105	140	58467	6.16904	1946.28	1968	1427	2419	932269		0.000579355	0.022913	0.118228	1.72466
D2	93593	3944	670.91	862.058	1134.81	380	380	204	java.awt.Color[r=102,g=255,b=102]	123.66	124	102	144	59233	5.95723	2409.47	2431	1840	2683	1154137		0.00913552	0.375835	0.116381	3.32482
D2	93598	3944	667.309	862.058	1134.81	385	385	204	java.awt.Color[r=102,g=255,b=102]	123.194	123	107	141	59010	5.97921	2114.2	2126	1665	2459	1012702		0.00802236	0.327951	0.0744988	1.95922
D2	93603	3944	669.109	865.36	1119.8	390	390	204	java.awt.Color[r=102,g=255,b=102]	117.603	117	102	135	56332	5.1518	1715.93	1727	1252	2139	821930		-0.00365655	-0.167553	0.060602	0.954421
D2	93608	3944	666.408	867.761	1128.8	395	395	204	java.awt.Color[r=102,g=255,b=102]	118.86	118	101	137	56934	6.08923	1993.82	1970	1619	2424	955042		-0.000436835	-0.0170613	0.0606548	1.22333
D2	93613	3944	669.109	865.66	1128.8	400	400	204	java.awt.Color[r=102,g=255,b=102]	119.835	120	101	151	57401	6.6029	2087.13	2098	1582	2497	999733		0.00285494	0.103333	0.0866035	1.58761
D2	93618	3944	670.31	866.26	1146.81	405	405	204	java.awt.Color[r=102,g=255,b=102]	122.831	123	107	148	58836	5.41641	2865.34	2839	2368	3494	1372496		0.00367715	0.166167	0.0713593	2.06133
D2	93623	3944	658.305	871.362	1146.81	410	410	204	java.awt.Color[r=102,g=255,b=102]	126.641	126	108	155	60661	6.97758	2909.22	2898	2478	3393	1393515		0.00953733	0.342928	0.0866274	2.74043
D2	93628	3944	653.802	879.466	1158.82	415	415	204	java.awt.Color[r=102,g=255,b=102]	124.789	124	107	150	59774	7.2628	2421.4	2411	1848	3065	1159850		0.0113418	0.385379	0.0445315	0.740235
D2	93633	3944	652.602	886.369	1158.82	420	420	204	java.awt.Color[r=102,g=255,b=102]	126.612	127	108	150	60647	7.22788	2763.04	2757	2279	3348	1323497		0.0134171	0.463834	0.0752842	1.71883
D2	93638	3944	644.798	886.369	1158.82	425	425	204	java.awt.Color[r=102,g=255,b=102]	121.994	122	105	149	58435	7.50578	3390.3	3385	2808	4033	1623956		0.00416391	0.134793	0.0746247	2.08864
D2	93643	3944	649.3	876.165	1158.82	430	430	204	java.awt.Color[r=102,g=255,b=102]	125.403	125	103	150	60068	7.65212	3494.71	3525	2928	3886	1673966		0.00307842	0.100589	0.0706528	2.59177
D21	93698	3944	665.208	873.163	1164.82	431	431	231	java.awt.Color[r=102,g=255,b=102]	125.992	126	106	145	60350	6.33281	2784.34	2806	2071	3263	1333699		0.0115355	0.453763	0.0932549	2.06737
D21	93693	3944	666.708	869.562	1164.82	432	432	231	java.awt.Color[r=102,g=255,b=102]	124.628	124	97	152	59697	7.96933	2899.25	2904	2349	3385	1388742		0.00507824	0.15803	0.0927226	2.45074
D21	93688	3944	664.307	870.462	1176.83	433	433	231	java.awt.Color[r=102,g=255,b=102]	127.843	127	111	150	61237	7.09223	2606.44	2613	1898	3371	1248483		0.00986276	0.352096	0.0781974	1.28058
D21	93683	3944	662.206	870.162	1176.83	434	434	231	java.awt.Color[r=102,g=255,b=102]	125.935	125	112	146	60323	5.87652	2646.4	2658	2151	3174	1267627		0.00577805	0.246228	0.0761953	1.62907
D21	93678	3944	666.108	873.764	1176.83	435	435	231	java.awt.Color[r=102,g=255,b=102]	124.37	124	102	153	59573	7.39382	3013.75	3044	2522	3388	1443588		0.00430861	0.144326	0.107235	3.13136
D21	93673	3944	661.906	873.463	1176.83	436	436	231	java.awt.Color[r=102,g=255,b=102]	128.622	128	110	152	61610	6.3813	2953.42	2967	2459	3317	1414690		0.0126306	0.502816	0.101461	3.46962
D21	93668	3944	662.506	874.364	1176.83	437	437	231	java.awt.Color[r=102,g=255,b=102]	125.493	125	106	158	60111	7.04257	3107.83	3140	2294	3609	1488649		0.0053088	0.188198	0.122265	2.55025
D21	93663	3944	663.107	875.264	1176.83	438	438	231	java.awt.Color[r=102,g=255,b=102]	129.453	129	112	149	62008	6.01162	2985.53	3015	2285	3519	1430070		0.0174297	0.737797	0.114614	2.44779
D21	93658	3944	663.707	876.165	1176.83	439	439	231	java.awt.Color[r=102,g=255,b=102]	127.182	127	112	146	60920	6.26226	2908.02	2932	2248	3490	1392943		0.00959628	0.386081	0.113768	2.08731
D21	93653	3944	663.407	875.865	1176.83	440	440	231	java.awt.Color[r=102,g=255,b=102]	128.407	128	105	160	61507	8.34452	2898.57	2895	2485	3313	1388415		0.0142955	0.433762	0.0964151	3.56358
D21	94852	3944	658.81	872.8	1176.83	445	445	231	java.awt.Color[r=102,g=255,b=102]	129.879	130	114	152	62212	6.08293	2793.46	2731	2282	3436	1338069		0.0120866	0.509965	0.136629	2.76631
D21	94857	3944	663.407	872.417	1192.15	450	450	231	java.awt.Color[r=102,g=255,b=102]	127.747	127	108	168	61191	7.76302	2241.59	2221	1765	2903	1073722		0.00714694	0.233549	0.0838256	1.35328
D21	94863	3944	661.108	869.736	1192.15	455	455	231	java.awt.Color[r=102,g=255,b=102]	124.854	124	106	146	59805	6.22684	2370.22	2363	1937	2726	1135336		0.00634029	0.252655	0.118363	3.18436
D21	94868	3944	653.064	867.054	1192.15	460	460	231	java.awt.Color[r=102,g=255,b=102]	122.656	122	103	153	58752	7.44578	2047.59	2033	1358	2804	980796		0.000510753	0.0168188	0.0948143	1.18204
D21	94873	3944	641.572	851.732	1215.13	465	465	231	java.awt.Color[r=102,g=255,b=102]	132	132	108	164	63228	8.03965	3700.45	3658	2429	4859	1772516		0.0124469	0.403697	0.100733	1.02347
D21	94878	3944	645.403	852.881	1215.13	470	470	231	java.awt.Color[r=102,g=255,b=102]	129.946	129	110	163	62244	8.46808	3932.93	3966	2617	5007	1883875		0.010201	0.309915	0.151248	1.87346
D21	94883	3944	634.677	851.732	1215.13	475	475	231	java.awt.Color[r=102,g=255,b=102]	128.09	128	107	159	61355	8.36299	3423.84	3443	2237	4588	1640021		0.00915978	0.27804	0.098812	1.07567
D21	94888	3944	636.976	849.816	1234.28	480	480	231	java.awt.Color[r=102,g=255,b=102]	131.572	132	105	156	63023	8.10745	4901.97	4948	3395	5968	2348044		0.00904926	0.291079	0.179444	2.57096
D21	94893	3944	640.423	845.986	1234.28	485	485	231	java.awt.Color[r=102,g=255,b=102]	135.217	135	106	164	64769	8.85251	4592.04	4583	3575	5400	2199589		0.021842	0.652986	0.166142	3.66424
D21	94898	3944	629.698	847.518	1245.78	490	490	231	java.awt.Color[r=102,g=255,b=102]	129.038	128	100	158	61809	8.94747	4568.95	4596	3493	5306	2188529		0.014015	0.398653	0.158824	3.4977
D21	94904	3944	618.589	845.22	1245.78	495	495	231	java.awt.Color[r=102,g=255,b=102]	130.205	131	106	157	62368	8.81421	4660.58	4626	3283	5928	2232420		0.0152441	0.443612	0.16147	2.64707
D21	94909	3944	621.27	840.623	1245.78	500	500	231	java.awt.Color[r=102,g=255,b=102]	133.159	133	113	159	63783	7.84045	4839.76	4942	3361	5584	2318247		0.0116037	0.389622	0.168814	3.14068
D21	94914	3944	620.887	837.176	1245.78	505	505	231	java.awt.Color[r=102,g=255,b=102]	139.666	140	119	176	66900	7.5737	4824.45	4870	3351	5663	2310913		0.0219983	0.793873	0.140728	2.59548
D21	94919	3944	637.359	836.792	1245.78	510	510	231	java.awt.Color[r=102,g=255,b=102]	132.8	132	114	172	63611	8.87816	4630.96	4654	3501	5652	2218229		0.00607058	0.180512	0.14814	2.64436
D21	94925	3944	645.02	840.24	1245.78	515	515	231	java.awt.Color[r=102,g=255,b=102]	135.649	136	107	165	64976	9.90911	4117.2	4226	2114	5457	1972139		0.0118243	0.31995	0.141422	1.3155
D21	94930	3944	638.891	845.986	1245.78	520	520	231	java.awt.Color[r=102,g=255,b=102]	134.86	135	107	172	64598	8.72639	4339.92	4364	2846	6275	2078824		0.00240829	0.074258	0.0979014	1.12807
D21	94935	3944	642.339	839.091	1245.78	525	525	231	java.awt.Color[r=102,g=255,b=102]	140.167	140	114	171	67140	9.46217	4903.78	4965	2853	6329	2348913		0.0156344	0.456066	0.158705	1.90576
D21	94940	3944	648.468	842.538	1257.27	530	530	231	java.awt.Color[r=102,g=255,b=102]	146.967	147	110	181	70397	9.17741	5119.65	5142	3199	6446	2452310		0.0225142	0.705206	0.153065	2.32643
D21	94945	3944	641.572	837.942	1257.27	535	535	231	java.awt.Color[r=102,g=255,b=102]	152.39	152	120	197	72995	10.4154	5235.88	5377	2859	6143	2507985		0.0279046	0.794391	0.157027	2.18865
D21	94950	3944	642.722	845.603	1257.27	540	540	231	java.awt.Color[r=102,g=255,b=102]	148.038	148	124	183	70910	10.3806	5687.95	5751	4546	6291	2724530		0.0265277	0.737072	0.135704	4.3955
D21	94955	3944	637.359	846.369	1257.27	545	545	231	java.awt.Color[r=102,g=255,b=102]	153.207	153	123	196	73386	11.2691	5759.68	5808	3877	6674	2758886		0.029724	0.784884	0.160616	2.86518
D21	94960	3944	631.996	840.24	1257.27	550	550	231	java.awt.Color[r=102,g=255,b=102]	153.9	153	128	185	73718	9.38453	5451.48	5525	4176	6339	2611261		0.0201481	0.647777	0.121924	2.29095
D21	94965	3944	621.27	832.962	1257.27	555	555	231	java.awt.Color[r=102,g=255,b=102]	161.791	161	136	201	77498	10.1271	5585.24	5656	4381	6262	2675332		0.0256974	0.800512	0.124587	3.56761
D21	94970	3944	613.609	831.047	1257.27	560	560	231	java.awt.Color[r=102,g=255,b=102]	163.793	164	132	204	78457	11.7526	5372.15	5399	4240	6222	2573258		0.026847	0.72876	0.131559	3.30905
D21	94975	3944	613.226	832.579	1257.27	565	565	231	java.awt.Color[r=102,g=255,b=102]	180.33	180	136	222	86378	11.9925	6639.19	6617	4423	8838	3180170		0.0371104	1.07611	0.138969	1.96888
D21	94980	3944	620.887	836.792	1257.27	570	570	231	java.awt.Color[r=102,g=255,b=102]	185.787	185	138	243	88992	13.5958	6738.22	6801	4230	8706	3227607		0.0376307	0.991152	0.162085	2.10362
D21	94985	3944	630.847	842.155	1257.27	575	575	231	java.awt.Color[r=102,g=255,b=102]	188.1	188	128	237	90100	16.2879	6514.16	6631	4044	8183	3120283		0.0346441	0.77338	0.17698	1.94537
D21	94990	3944	628.548	833.728	1241.95	580	580	231	java.awt.Color[r=102,g=255,b=102]	205.522	207	144	247	98445	16.4551	7125.98	7215	4127	8348	3413346		0.0537066	1.2732	0.155805	2.70743
D21	94995	3944	626.25	830.28	1241.95	585	585	231	java.awt.Color[r=102,g=255,b=102]	203.48	206	138	265	97467	21.054	7138.81	7315	3617	8428	3419492		0.0495233	0.912084	0.156805	2.43129
D21	95000	3944	623.569	830.664	1241.95	590	590	231	java.awt.Color[r=102,g=255,b=102]	215.221	219	152	285	103091	24.5314	7353.37	7514	4343	8489	3522266		0.0539748	0.898575	0.170354	2.74766
D21	95005	3944	625.484	832.579	1241.95	595	595	231	java.awt.Color[r=102,g=255,b=102]	219.898	222	166	264	105331	18.1146	6178.84	6299	3970	7524	2959664		0.0493196	1.14113	0.153102	2.01047
D21	95010	3944	632.379	828.365	1241.95	600	600	231	java.awt.Color[r=102,g=255,b=102]	213.259	216	153	261	102151	20.0334	6231.32	6301	4260	7263	2984801		0.0342063	0.704175	0.134211	2.64775
D21	95015	3944	633.528	828.748	1241.95	605	605	231	java.awt.Color[r=102,g=255,b=102]	208.948	208	152	273	100086	24.6142	5257.58	5157	3372	7123	2518380		0.0145728	0.24386	0.0697926	0.789088
D21	95020	3944	634.677	829.131	1241.95	610	610	231	java.awt.Color[r=102,g=255,b=102]	224.451	225	162	278	107512	18.9279	6127.67	6129	4745	7342	2935153		0.0234802	0.54409	0.134003	2.79058
D21	95025	3944	638.891	823.385	1241.95	615	615	231	java.awt.Color[r=102,g=255,b=102]	217.269	217	157	278	104072	22.5608	6060.15	6102	3591	7653	2902810		0.0244364	0.459438	0.163346	2.00269
D21	95030	3944	639.657	822.619	1241.95	620	620	231	java.awt.Color[r=102,g=255,b=102]	243.975	244	180	305	116864	21.997	5863.77	5941	4061	6962	2808744		0.0527487	1.11147	0.181502	3.30772
D21	95035	3944	641.956	824.918	1241.95	625	625	231	java.awt.Color[r=102,g=255,b=102]	252.612	253	183	316	121001	23.4788	6235.81	6228	4718	7381	2986955		0.0387428	0.802583	0.16451	3.12028
D21	95040	3944	663.024	819.938	1257.27	630	630	231	java.awt.Color[r=102,g=255,b=102]	299.322	300	237	357	143375	21.4026	6826.57	6900	4788	8221	3269926		0.040141	1.07944	0.128421	2.26046
D21	95045	3944	678.346	822.236	1287.91	635	635	231	java.awt.Color[r=102,g=255,b=102]	300.775	307	192	370	144071	28.8197	7017.82	7182	4425	8428	3361536		0.0375168	0.754765	0.119301	2.20285
D21	95050	3944	687.157	824.535	1287.91	640	640	231	java.awt.Color[r=102,g=255,b=102]	334.232	336	248	420	160097	29.1714	7316.19	7468	4731	9056	3504453		0.0477556	1.04444	0.183407	2.59412
D21	95055	3944	692.902	823.002	1287.91	645	645	231	java.awt.Color[r=102,g=255,b=102]	340.353	342	243	419	163029	33.9345	7174.62	7268	5277	8183	3436645		0.0553334	1.05176	0.192948	4.11087
D21	95060	3944	691.37	819.555	1272.59	650	650	231	java.awt.Color[r=102,g=255,b=102]	314.038	318	203	420	150424	42.5898	6951.89	7058	4816	8326	3329955		0.0400258	0.567547	0.165186	2.63043
D21	95065	3944	694.435	808.829	1268.76	655	655	231	java.awt.Color[r=102,g=255,b=102]	334.23	335	239	420	160096	35.2882	6738.12	6856	4887	7711	3227559		0.0325888	0.597842	0.124111	2.40675
D21	95070	3944	697.499	810.361	1249.61	660	660	231	java.awt.Color[r=102,g=255,b=102]	353.315	353	280	447	169238	30.2566	7149.41	7164	5611	8508	3424568		0.0380962	0.857072	0.121673	2.1922
D21	95095	3944	691.753	810.361	1245.78	661	661	231	java.awt.Color[r=102,g=255,b=102]	342.76	344	264	423	164182	30.7206	6763.35	6752	5350	8485	3239643		0.0410681	0.88027	0.106099	1.79309
D21	95100	3944	692.902	809.212	1245.78	662	662	231	java.awt.Color[r=102,g=255,b=102]	345.501	346	263	427	165495	27.4559	6438.87	6468	4566	8075	3084221		0.0373267	0.905622	0.113535	1.64349
D211	95105	3944	686.39	810.744	1245.78	663	663		java.awt.Color[r=102,g=255,b=102]	330.543	334	233	431	158330	31.7672	6146.41	6199	4341	7255	2944130		0.0546234	1.07786	0.127349	2.27649
D211	95110	3944	682.177	809.978	1245.78	664	664		java.awt.Color[r=102,g=255,b=102]	345.048	345	277	397	165278	21.577	5834.21	5921	3680	7527	2794586		0.058576	1.76976	0.139734	1.79357
D211	95115	3944	684.475	808.063	1245.78	665	665		java.awt.Color[r=102,g=255,b=102]	342.438	343	269	417	164028	23.742	5356.61	5336	3808	6798	2565814		0.0441472	1.21966	0.118978	1.98816
D211	95120	3944	686.773	806.148	1245.78	666	666		java.awt.Color[r=102,g=255,b=102]	329.489	328	252	424	157825	26.0146	4940.11	5000	3229	6423	2366315		0.0375659	0.91713	0.135134	2.13893
D211	95256	3944	684.475	801.168	1245.78	670	670		java.awt.Color[r=102,g=255,b=102]	328.841	330	272	391	157515	21.2446	4817.93	4882	3148	6002	2307788		0.0538132	1.58086	0.173534	2.43766
D211	95261	3944	680.645	804.232	1238.12	675	675		java.awt.Color[r=102,g=255,b=102]	307.668	312	189	386	147373	30.1578	4073.72	4083	2353	5686	1951313		0.0535618	1.03731	0.159909	1.40729
D211	95266	3944	682.177	806.531	1234.28	680	680		java.awt.Color[r=102,g=255,b=102]	309.67	316	207	393	148332	40.1731	4165.18	4180	2373	6072	1995120		0.0450234	0.664211	0.174625	1.56915
D211	95271	3944	687.923	809.595	1234.28	685	685		java.awt.Color[r=102,g=255,b=102]	348.246	352	240	457	166810	41.1694	3800.55	3933	1734	5154	1820462		0.0587121	0.938193	0.158621	1.40165
D211	95276	3944	701.33	803.849	1241.95	690	690		java.awt.Color[r=102,g=255,b=102]	339.871	343	235	415	162798	34.8255	2886.63	2853	1664	4223	1382697		0.047315	0.881795	0.166927	1.48212
D211	95281	3944	672.217	817.639	1241.95	695	695		java.awt.Color[r=102,g=255,b=102]	298.641	295	224	390	143049	33.0682	3935.45	4018	1932	5619	1885082		0.0432788	0.749278	0.131488	1.1247
D211	95286	3944	672.6	823.002	1245.78	700	700		java.awt.Color[r=102,g=255,b=102]	238.115	235	162	327	114057	33.672	3409.29	3431	1768	4938	1633052		0.0213074	0.295068	0.119022	0.948581
D211	95291	3944	676.814	820.704	1245.78	705	705		java.awt.Color[r=102,g=255,b=102]	279.309	277	197	377	133789	32.2616	4179.73	4229	1998	6166	2002089		0.0227581	0.385293	0.11664	1.01345
D211	95296	3944	681.028	818.406	1245.78	710	710		java.awt.Color[r=102,g=255,b=102]	350.1	349	277	431	167698	24.9686	5581.78	5595	3680	7148	2673671		0.052534	1.3997	0.158436	2.27585
D211	95301	3944	682.56	827.982	1245.78	715	715		java.awt.Color[r=102,g=255,b=102]	357.983	364	265	427	171474	34.6098	5254.38	5327	3400	6669	2516849		0.0538851	1.05772	0.148213	2.00927
D211	95306	3944	683.709	833.345	1245.78	720	720		java.awt.Color[r=102,g=255,b=102]	327.781	331	235	409	157007	31.4798	4233.19	4337	1972	5487	2027696		0.0357216	0.718239	0.12436	1.15527
D211	95311	3944	681.794	836.792	1245.78	725	725		java.awt.Color[r=102,g=255,b=102]	349.246	352	262	435	167289	35.4438	4661.38	4758	2506	6160	2232802		0.0510118	0.9565	0.135863	1.50458
D211	95316	3944	686.773	834.111	1245.78	730	730		java.awt.Color[r=102,g=255,b=102]	352.95	354	246	486	169063	38.8776	4704.34	4812	3041	6428	2253377		0.0391558	0.684162	0.127226	1.64446
D211	95321	3944	691.37	831.813	1245.78	735	735		java.awt.Color[r=102,g=255,b=102]	341.186	341	238	461	163428	42.4321	4409.01	4613	2516	6157	2111916		0.0328794	0.511918	0.107197	0.965432
D211	95326	3944	695.201	837.176	1245.78	740	740		java.awt.Color[r=102,g=255,b=102]	341.061	340	250	458	163368	40.8535	4234.46	4246	2713	6192	2028307		0.0370105	0.595901	0.101339	0.979788
D211	95331	3944	702.096	847.135	1245.78	745	745		java.awt.Color[r=102,g=255,b=102]	360.065	360	262	471	172471	38.6251	5161.19	5298	3281	6610	2472211		0.0288486	0.522775	0.123693	1.56051
D211	95336	3944	716.269	849.816	1245.78	750	750		java.awt.Color[r=102,g=255,b=102]	387.098	387	293	498	185420	35.2922	4695.3	4904	2694	5938	2249048		0.0334313	0.70965	0.107888	1.32593
D211	95341	3944	730.059	845.603	1245.78	755	755		java.awt.Color[r=102,g=255,b=102]	380.971	379	284	492	182485	42.3995	4018.38	4201	2049	5466	1924803		0.0153668	0.27197	0.0805977	0.622121
D211	95346	3944	731.591	854.03	1245.78	760	760		java.awt.Color[r=102,g=255,b=102]	372.633	370	287	476	178491	36.5524	4293.97	4484	2374	5594	2056810		0.00934876	0.188846	0.108159	1.01831
D211	95351	3944	733.89	858.244	1245.78	765	765		java.awt.Color[r=102,g=255,b=102]	401.983	400	325	503	192550	34.1253	4001.12	4134	2184	5619	1916537		0.0185697	0.429511	0.0842492	0.726198
D211	186658	3944	740.694	862.496	1245.78	770	770		java.awt.Color[r=102,g=255,b=102]	430.138	431	334	517	206036	33.3481	4720.43	4823	3067	5766	2261088		0.0304374	0.761994	0.135945	1.93518
D211	186663	3944	750.899	866.749	1245.78	775	775		java.awt.Color[r=102,g=255,b=102]	443.397	443	365	522	212387	23.1681	5024.75	5141	3153	6051	2406857		0.0288894	1.07473	0.138083	2.10483
D211	186668	3944	760.255	874.403	1245.78	780	780		java.awt.Color[r=102,g=255,b=102]	457.537	457	371	560	219160	27.4807	5164.32	5221	3486	6122	2473709		0.0315199	1.01751	0.131339	2.32648
D211	186673	3944	763.656	877.805	1245.78	785	785		java.awt.Color[r=102,g=255,b=102]	454.251	455	354	572	217586	40.6863	4671.89	4773	3001	5649	2237833		0.0187183	0.410289	0.132966	1.79607
D211	186678	3944	768.759	879.506	1233.87	790	790		java.awt.Color[r=102,g=255,b=102]	438.71	437	362	524	210142	33.6096	3966.85	3966	2757	5343	1900122		0.0109015	0.281527	0.0845916	1.1809
D211	186683	3944	773.012	884.609	1233.87	795	795		java.awt.Color[r=102,g=255,b=102]	445.704	447	352	537	213492	32.3003	3954.17	3924	2710	5061	1894046		0.00801296	0.21938	0.0818542	1.22334
D211	186688	3944	785.769	889.711	1233.87	800	800		java.awt.Color[r=102,g=255,b=102]	458.228	460	362	547	219491	37.6241	4069.42	4072	2795	5306	1949251		0.0183722	0.439439	0.0968858	1.3081
D211	186693	3944	794.274	893.113	1233.87	805	805		java.awt.Color[r=102,g=255,b=102]	446.374	450	338	545	213813	38.9793	4213.53	4261	2696	5472	2018281		0.0219202	0.491273	0.109605	1.36235
D211	186698	3944	803.629	892.263	1233.87	810	810		java.awt.Color[r=102,g=255,b=102]	446.489	448	340	559	213868	40.7324	4078.78	4092	3013	5083	1953735		0.00947613	0.205795	0.107001	2.14017
D211	186703	3944	810.433	898.216	1233.87	815	815		java.awt.Color[r=102,g=255,b=102]	460.67	461	362	581	220661	37.8268	4522.13	4560	3475	5521	2166102		0.0198353	0.473729	0.113783	2.45364
D211	186708	3944	817.237	903.319	1233.87	820	820		java.awt.Color[r=102,g=255,b=102]	462.223	469	329	562	221405	45.1637	4893.85	5036	3279	5877	2344155		0.0310097	0.61564	0.131317	2.04101
D211	186713	3944	825.741	908.422	1226.22	825	825		java.awt.Color[r=102,g=255,b=102]	390.058	391	303	502	186838	34.1836	3666.64	3720	2686	4279	1756319		0.0148966	0.334971	0.0911933	1.74597
D211	186718	3944	826.592	905.871	1226.22	830	830		java.awt.Color[r=102,g=255,b=102]	393.397	393	309	494	188437	29.0818	3134.71	3201	2230	3551	1501528		0.0207977	0.551208	0.0818036	1.85583
D211	186723	3944	835.097	908.422	1226.22	835	835		java.awt.Color[r=102,g=255,b=102]	387.038	388	306	456	185391	29.1533	3078.66	3057	2263	3806	1474679		0.0219376	0.569981	0.0684075	1.58505
D211	186728	3944	840.199	913.525	1226.22	840	840		java.awt.Color[r=102,g=255,b=102]	404.741	405	332	499	193871	26.7262	3342.08	3358	2735	3702	1600854		0.0186578	0.554756	0.0764379	2.43516
D211	186733	3944	843.601	916.076	1208.36	845	845		java.awt.Color[r=102,g=255,b=102]	381.353	383	287	452	182668	30.4077	2837.95	2919	1999	3332	1359380		0.0116987	0.29004	0.0759781	1.37678
D211	186738	3944	853.807	911.824	1208.36	850	850		java.awt.Color[r=102,g=255,b=102]	396.555	397	312	480	189950	30.4057	2913.07	2927	2249	3383	1395362		0.0203873	0.521162	0.0626604	1.70702
D211	186743	3944	858.91	915.226	1198.15	855	855		java.awt.Color[r=102,g=255,b=102]	388.426	389	300	488	186056	26.8223	2821.09	2870	2129	3249	1351304		0.00409379	0.118084	0.065589	1.56788
D211	186748	3944	863.162	905.871	1183.69	860	860		java.awt.Color[r=102,g=255,b=102]	375.148	375	312	461	179696	23.8993	2477.2	2494	2050	2762	1186577		0.00835086	0.259996	0.0515753	1.76221
D211	186753	3944	869.116	905.871	1183.69	865	865		java.awt.Color[r=102,g=255,b=102]	370.543	372	306	455	177490	23.4785	2428.73	2452	1949	2698	1163363		0.00417053	0.131094	0.0556506	1.78685
D211	186758	3944	874.219	903.319	1161.58	870	870		java.awt.Color[r=102,g=255,b=102]	354.075	354	288	417	169602	21.9862	2205.53	2235	1717	2622	1056451		0.00791174	0.252828	0.0503739	1.12113
D211	186763	3944	882.723	901.618	1161.58	875	875		java.awt.Color[r=102,g=255,b=102]	350.63	351	295	414	167952	19.922	2196.77	2220	1735	2533	1052254		-0.00351558	-0.124186	0.0467248	1.16817
D211	186768	3944	891.228	899.917	1152.22	880	880		java.awt.Color[r=102,g=255,b=102]	335.67	334	278	412	160786	18.8099	1708.34	1697	1416	2168	818294		-0.00397752	-0.142528	0.0152271	0.343571
D211	186773	3944	898.032	895.665	1152.22	885	885		java.awt.Color[r=102,g=255,b=102]	341.808	342	262	439	163726	19.481	1598.94	1595	1271	1865	765891		-0.00646339	-0.228284	0.0257214	0.702496
D211	186778	3944	899.733	894.814	1152.22	890	890		java.awt.Color[r=102,g=255,b=102]	353.267	354	290	404	169215	21.1464	1642.96	1652	1310	1969	786978		0.00107107	0.0357478	0.0315518	0.721994
D211	186783	3944	906.537	897.366	1152.22	895	895		java.awt.Color[r=102,g=255,b=102]	355.319	354	293	427	170198	22.2678	1707.5	1722	1327	2135	817891		0.00311922	0.0992353	0.044132	0.85593
D211	186788	3944	913.34	899.917	1152.22	900	900		java.awt.Color[r=102,g=255,b=102]	345.979	346	291	416	165724	20.5711	1667.22	1659	1363	2022	798596		-0.00320098	-0.108018	0.0394667	0.929363
D212	95130	3944	707.076	809.212	1261.1	663	663		java.awt.Color[r=102,g=255,b=102]	387.221	387	321	450	185479	23.6761	5731.99	5899	3554	7083	2745621		0.0370175	1.16762	0.161367	2.07341
D212	95125	3944	708.991	808.829	1261.1	664	664		java.awt.Color[r=102,g=255,b=102]	401.322	400	330	475	192233	26.7105	5795.46	5835	4508	6683	2776026		0.0415999	1.20014	0.157141	3.71965
D212	95075	3944	712.822	808.446	1261.1	665	665		java.awt.Color[r=102,g=255,b=102]	412.887	412	351	484	197773	24.8895	5695.74	5816	4031	6646	2728261		0.0349358	1.11996	0.162218	2.99107
D212	95080	3944	710.523	806.531	1272.59	666	666		java.awt.Color[r=102,g=255,b=102]	363.873	365	287	437	174295	29.673	5029.51	5017	3928	6120	2409134		0.0285448	0.680646	0.128758	2.51921
D212	95085	3944	711.672	803.083	1272.59	667	667		java.awt.Color[r=102,g=255,b=102]	369.15	370	302	470	176823	23.7234	5046.72	5071	3857	6123	2417379		0.0246677	0.749206	0.136879	2.6329
D212	95090	3944	710.906	802.317	1272.59	668	668		java.awt.Color[r=102,g=255,b=102]	349.664	351	257	433	167489	29.8542	4792.78	4778	3845	6193	2295740		0.0211573	0.485336	0.128942	2.28506
D212	95140	3944	715.503	806.914	1287.91	670	670		java.awt.Color[r=102,g=255,b=102]	330.67	333	233	448	158391	34.4924	4081.72	4225	2554	4755	1955143		0.0380303	0.702458	0.160111	2.58138
D212	95135	3944	713.971	810.361	1287.91	675	675		java.awt.Color[r=102,g=255,b=102]	320.071	321	238	406	153314	33.5818	4090.08	4191	2761	4784	1959146		0.011963	0.225345	0.145445	2.53248
D212	95150	3944	716.652	807.68	1268.76	680	680		java.awt.Color[r=102,g=255,b=102]	391.278	390	326	468	187422	23.5197	5063.03	5048	3852	6276	2425191		0.029931	0.966934	0.173089	2.99058
D212	95145	3944	723.547	808.829	1268.76	685	685		java.awt.Color[r=102,g=255,b=102]	413.77	414	353	499	198196	24.1472	5679.19	5679	4679	6491	2720331		0.0402624	1.32641	0.177967	4.06346
D212	95155	3944	724.696	810.361	1268.76	690	690		java.awt.Color[r=102,g=255,b=102]	427.495	426	336	528	204770	32.1214	5764.46	5721	4062	7199	2761176		0.0495359	1.25629	0.177951	2.54198
D212	95160	3944	727.761	812.66	1268.76	695	695		java.awt.Color[r=102,g=255,b=102]	411.76	413	331	504	197233	31.8305	5632.13	5614	4298	7015	2697789		0.0398208	0.99079	0.158336	2.32781
D212	95165	3944	731.208	819.555	1268.76	700	700		java.awt.Color[r=102,g=255,b=102]	424.092	422	323	528	203140	34.1916	5623.51	5716	3487	7359	2693660		0.0474363	1.12345	0.168426	1.86486
D212	95170	3944	737.72	816.873	1268.76	705	705		java.awt.Color[r=102,g=255,b=102]	434.244	432	334	569	208003	33.8208	5081.11	5078	3679	6641	2433853		0.0662901	1.59644	0.19751	2.46501
D212	95175	3944	743.083	814.958	1276.42	710	710		java.awt.Color[r=102,g=255,b=102]	422.367	424	300	502	202314	32.4733	4195.75	4242	2362	5224	2009763		0.0548161	1.35184	0.200188	2.24343
D212	95180	3944	749.212	813.426	1276.42	715	715		java.awt.Color[r=102,g=255,b=102]	386.106	392	276	479	184945	42.1407	4326.51	4364	3043	5152	2072400		0.0435362	0.764501	0.202593	2.97323
D212	95185	3944	755.341	799.636	1264.93	720	720		java.awt.Color[r=102,g=255,b=102]	370.971	371	282	444	177695	29.3149	3480.76	3536	2213	4312	1667283		0.0401177	0.97619	0.132361	1.72661
D212	95190	3944	764.151	817.256	1264.93	725	725		java.awt.Color[r=102,g=255,b=102]	387.714	390	291	480	185715	31.7484	3511.41	3529	2840	4085	1681965		0.0146538	0.352737	0.125802	3.15478
D212	95195	3944	761.087	828.748	1264.93	730	730		java.awt.Color[r=102,g=255,b=102]	377.24	379	307	443	180698	27.3668	3647.04	3602	2625	4706	1746934		0.0259508	0.697347	0.125608	1.56499
D212	95200	3944	764.535	828.365	1257.27	735	735		java.awt.Color[r=102,g=255,b=102]	344.61	346	256	415	165068	28.308	3626.24	3598	2382	4714	1736969		0.0292439	0.691775	0.144149	1.75279
D212	95205	3944	768.748	829.514	1257.27	740	740		java.awt.Color[r=102,g=255,b=102]	363.856	364	301	438	174287	26.9658	3924.51	3959	2521	4779	1879839		0.0384792	0.999942	0.162794	2.35901
D212	95210	3944	771.43	832.962	1257.27	745	745		java.awt.Color[r=102,g=255,b=102]	329.547	330	245	427	157853	31.9576	3265.98	3243	1987	4424	1564403		0.0219277	0.442533	0.113929	1.16292
D212	95215	3944	775.26	837.559	1257.27	750	750		java.awt.Color[r=102,g=255,b=102]	381.19	382	317	463	182590	25.0378	4053.87	4039	2763	5231	1941806		0.0307317	0.907856	0.152435	2.02721
D212	95220	3944	784.071	844.454	1257.27	755	755		java.awt.Color[r=102,g=255,b=102]	347.603	348	250	431	166502	32.554	3642.99	3623	2393	4601	1744992		0.0159333	0.334927	0.145565	1.75742
D212	95225	3944	791.732	852.115	1257.27	760	760		java.awt.Color[r=102,g=255,b=102]	376.549	378	285	459	180367	32.2317	3650.18	3659	2399	4743	1748438		0.0215066	0.491925	0.141224	1.6617
D212	95230	3944	799.393	859.776	1257.27	765	765		java.awt.Color[r=102,g=255,b=102]	381.818	383	292	457	182891	29.3759	3019.08	2933	1787	4502	1446140		0.0104227	0.268148	0.119097	0.993813
D212	95235	3944	803.99	864.756	1257.27	770	770		java.awt.Color[r=102,g=255,b=102]	397.259	402	278	492	190287	40.4355	3339.51	3333	1949	4757	1599627		0.0256157	0.490751	0.147847	1.24462
D212	95240	3944	811.268	867.437	1257.27	775	775		java.awt.Color[r=102,g=255,b=102]	416.388	422	311	535	199450	35.2017	3594.94	3532	2075	5103	1721975		0.0252111	0.581759	0.147869	1.27208
D212	95245	3944	820.461	873.566	1257.27	780	780		java.awt.Color[r=102,g=255,b=102]	449.977	452	354	551	215539	31.7687	4125.01	4094	2698	5586	1975879		0.028981	0.797861	0.174846	1.64785
D212	95250	3944	820.844	876.631	1257.27	785	785		java.awt.Color[r=102,g=255,b=102]	429.255	431	307	554	205613	45.8903	3410.25	3327	1926	4797	1633512		0.0492893	0.878782	0.125099	1.01833
D212	186450	3944	826.543	881.19	1257.27	790	790		java.awt.Color[r=102,g=255,b=102]	450.171	453	321	562	215632	41.8625	3338.87	3207	1788	4895	1599319		0.0304398	0.635333	0.13652	1.19074
D212	186455	3944	836.494	890.851	1258.97	795	795		java.awt.Color[r=102,g=255,b=102]	482.499	485	388	602	231117	31.9613	3792.29	3892	2057	5682	1816505		0.0375934	1.09392	0.177831	1.31861
D212	186460	3944	845.849	891.702	1258.97	800	800		java.awt.Color[r=102,g=255,b=102]	517.455	516	425	595	247861	27.4609	3683.96	3737	1976	5571	1764618		0.0531239	1.90107	0.147625	1.21491
D212	186465	3944	850.952	892.552	1258.97	805	805		java.awt.Color[r=102,g=255,b=102]	491.881	492	395	602	235611	32.469	3738.9	3816	2250	5232	1790935		0.0376694	1.09989	0.146432	1.39524
D212	186470	3944	855.204	897.655	1258.97	810	810		java.awt.Color[r=102,g=255,b=102]	535.923	535	472	629	256707	26.9867	4622.69	4566	2754	6762	2214269		0.0439463	1.67196	0.17803	1.71913
D212	186475	3944	860.307	904.459	1258.97	815	815		java.awt.Color[r=102,g=255,b=102]	495.871	495	419	594	237522	28.7809	3840.98	3825	2303	5301	1839829		0.0360707	1.19966	0.149795	1.45639
D212	186480	3944	866.261	906.16	1258.97	820	820		java.awt.Color[r=102,g=255,b=102]	501.557	501	433	568	240246	22.7161	3704.38	3791	2008	4738	1774398		0.0343867	1.468	0.140187	1.41323
D212	186485	3944	873.064	908.711	1258.97	825	825		java.awt.Color[r=102,g=255,b=102]	453.484	453	369	550	217219	28.6962	3345.69	3426	1843	4318	1602585		0.0190257	0.590097	0.144908	1.69576
D212	186490	3944	874.765	905.309	1228.35	830	830		java.awt.Color[r=102,g=255,b=102]	411.37	411	342	505	197046	25.1152	2428.72	2460	1578	3091	1163359		0.0250335	0.800034	0.0772256	1.07683
D212	186495	3944	873.064	921.468	1228.35	835	835		java.awt.Color[r=102,g=255,b=102]	428.196	428	360	507	205106	23.7808	2761.09	2763	2078	3209	1322564		0.0256861	0.901841	0.147372	3.01805
D212	186500	3944	880.719	927.422	1228.35	840	840		java.awt.Color[r=102,g=255,b=102]	439.39	438	371	504	210468	23.3064	2480.89	2518	1683	3149	1188346		0.0162523	0.603001	0.126066	1.6466
D212	186505	3944	882.42	928.272	1228.35	845	845		java.awt.Color[r=102,g=255,b=102]	420.802	422	346	493	201564	24.3114	2493.15	2519	1800	2799	1194221		0.022645	0.766558	0.12458	3.11556
D212	186510	3944	892.625	930.824	1228.35	850	850		java.awt.Color[r=102,g=255,b=102]	472.61	473	411	576	226380	24.6502	2638.29	2705	1651	3183	1263741		0.0256699	0.959687	0.138683	2.0621
D212	186515	3944	898.579	934.226	1228.35	855	855		java.awt.Color[r=102,g=255,b=102]	472.186	471	409	548	226177	23.718	2724.05	2765	1844	3293	1304818		0.0211794	0.825804	0.128316	2.06458
D212	186520	3944	901.981	935.927	1228.35	860	860		java.awt.Color[r=102,g=255,b=102]	471.695	470	388	601	225942	25.4675	2363.38	2395	1593	2814	1132057		0.0211863	0.76852	0.083297	1.5602
D212	186525	3944	908.784	931.674	1211.34	865	865		java.awt.Color[r=102,g=255,b=102]	434.944	435	358	510	208338	22.953	2090.71	2150	1388	2619	1001448		0.0113055	0.423672	0.0757382	1.05999
D212	186530	3944	914.738	932.525	1211.34	870	870		java.awt.Color[r=102,g=255,b=102]	437.973	436	357	521	209789	24.7393	1788.53	1835	1232	2215	856704		0.0191674	0.665897	0.0496195	0.730465
D212	186535	3944	920.691	931.674	1211.34	875	875		java.awt.Color[r=102,g=255,b=102]	451.04	452	369	519	216048	24.1323	1938.12	1987	1380	2241	928361		0.0234071	0.85496	0.0744726	1.56039
D212	186540	3944	928.345	935.927	1211.34	880	880		java.awt.Color[r=102,g=255,b=102]	453.752	454	388	520	217347	22.6131	1927.23	1975	1277	2502	923144		0.0144949	0.573396	0.0587789	0.760092
D212	186545	3944	936.85	934.226	1211.34	885	885		java.awt.Color[r=102,g=255,b=102]	441.8	441	387	509	211622	22.402	1729	1774	1167	2185	828192		0.00691343	0.270813	0.062075	0.858543
D212	186550	3944	937.701	927.422	1194.33	890	890		java.awt.Color[r=102,g=255,b=102]	421.436	420	355	484	201868	22.934	1826.15	1846	1372	2155	874727		0.00456102	0.166866	0.0669707	1.48054
D212	186555	3944	937.701	932.525	1194.33	895	895		java.awt.Color[r=102,g=255,b=102]	423.322	423	345	501	202771	22.7151	1849.53	1846	1446	2139	885923		0.00962648	0.35538	0.0585047	1.52978
D212	186560	3944	942.804	934.226	1179.88	900	900		java.awt.Color[r=102,g=255,b=102]	408.737	407	350	474	195785	21.5886	1621.9	1621	1151	1979	776888		0.00228877	0.0864685	0.0506643	0.886656
D22	93718	3944	636.394	873.463	1158.82	431	431	210	java.awt.Color[r=102,g=255,b=102]	119.061	119	103	138	57030	6.26427	3015.84	3003	2428	3582	1444585		-0.000922042	-0.0350815	0.095022	2.15243
D22	93713	3944	639.696	869.562	1158.82	432	432	210	java.awt.Color[r=102,g=255,b=102]	119.29	119	101	137	57140	5.08519	3339.25	3352	2875	3701	1599499		-0.00380736	-0.179311	0.100428	3.61537
D22	93708	3944	634.894	869.262	1158.82	433	433	210	java.awt.Color[r=102,g=255,b=102]	123.123	123	107	144	58976	5.77937	3254.79	3281	2613	3719	1559043		0.010804	0.455415	0.105344	3.18957
D22	93703	3944	632.493	866.56	1158.82	434	434	210	java.awt.Color[r=102,g=255,b=102]	124.05	123	101	154	59420	8.45525	3380.35	3413	2691	3825	1619189		0.0131307	0.380297	0.112696	2.9789
D22	93648	3944	670.01	873.764	1158.82	435	435	210	java.awt.Color[r=102,g=255,b=102]	122.017	122	102	146	58446	7.47882	2511.89	2565	1607	3176	1203194		0.00744859	0.24125	0.0915136	1.21415
D22	95358	3944	633.236	863.038	1158.82	440	440	210	java.awt.Color[r=102,g=255,b=102]	123.165	123	103	144	58996	6.71506	3236.08	3261	2605	3857	1550081		0.0106096	0.385107	0.103587	2.01069
D22	95363	3944	624.426	861.506	1177.97	445	445	210	java.awt.Color[r=102,g=255,b=102]	122.303	122	97	148	58583	6.8975	3426.42	3431	2901	3869	1641256		0.0116847	0.409587	0.0960193	3.21312
D22	95368	3944	624.043	874.147	1177.97	450	450	210	java.awt.Color[r=102,g=255,b=102]	123.741	124	105	150	59272	6.32818	3563.11	3549	2429	4455	1706728		0.00800451	0.310554	0.125858	2.41586
D22	95373	3944	619.446	877.977	1177.97	455	455	210	java.awt.Color[r=102,g=255,b=102]	125.359	125	104	147	60047	6.60547	3195	3255	2143	3876	1530407		0.0113226	0.42495	0.120039	2.03125
D22	95378	3944	615.232	881.808	1177.97	460	460	210	java.awt.Color[r=102,g=255,b=102]	128.806	129	106	157	61698	8.39592	3551.85	3624	2104	4424	1701336		0.0174525	0.526309	0.111674	1.40743
D22	95383	3944	611.785	876.828	1200.95	465	465	210	java.awt.Color[r=102,g=255,b=102]	127.34	127	107	155	60996	7.7513	3875.56	3932	2739	4692	1856392		0.0137979	0.447181	0.135649	2.43925
D22	95388	3944	608.337	869.167	1200.95	470	470	210	java.awt.Color[r=102,g=255,b=102]	126.969	127	109	149	60818	6.74871	3582.84	3625	2527	4503	1716180		0.0180983	0.66889	0.12191	2.29088
D22	95393	3944	597.995	869.167	1208.62	475	475	210	java.awt.Color[r=102,g=255,b=102]	119.177	119	103	138	57086	6.17593	2433.49	2464	1904	2916	1165644		0.00355803	0.136832	0.0531858	1.16331
D22	95398	3944	602.974	871.848	1208.62	480	480	210	java.awt.Color[r=102,g=255,b=102]	124.57	124	102	159	59669	8.01011	2328.38	2353	1489	3465	1115295		0.00888063	0.273784	0.0398329	0.443967
D22	95403	3944	609.486	862.655	1208.62	485	485	210	java.awt.Color[r=102,g=255,b=102]	127.839	127	111	146	61235	6.23538	3005.35	3025	1632	4250	1439561		0.00731587	0.297805	0.0763914	0.669361
D22	95408	3944	594.164	858.441	1208.62	490	490	210	java.awt.Color[r=102,g=255,b=102]	131.177	131	114	161	62834	7.14083	4404.53	4469	3010	5059	2109769		0.01962	0.70697	0.146189	2.90457
D22	95413	3944	586.12	866.102	1208.62	495	495	210	java.awt.Color[r=102,g=255,b=102]	131.58	132	106	161	63027	7.90565	3677.45	3730	2122	4560	1761500		0.0148197	0.486108	0.162871	2.13979
D22	95418	3944	593.398	859.59	1208.62	500	500	210	java.awt.Color[r=102,g=255,b=102]	132.804	132	116	163	63613	6.77887	4706.7	4844	2745	5245	2254511		0.00999172	0.38762	0.143423	2.81579
D22	95423	3944	597.229	851.546	1208.62	505	505	210	java.awt.Color[r=102,g=255,b=102]	135.282	134	115	162	64800	7.24222	5003.1	5102	2673	6760	2396486		0.0129042	0.475949	0.133326	1.50289
D22	95428	3944	605.656	845.034	1208.62	510	510	210	java.awt.Color[r=102,g=255,b=102]	136.33	136	112	166	65302	8.51308	4981.35	5051	3428	5804	2386066		0.0116592	0.369121	0.124871	2.30857
D22	95433	3944	611.785	846.949	1227.77	515	515	210	java.awt.Color[r=102,g=255,b=102]	134.397	134	110	166	64376	7.40471	4912.47	4974	3708	5896	2353071		0.0090456	0.325415	0.0983746	1.92027
D22	95438	3944	611.019	852.312	1227.77	520	520	210	java.awt.Color[r=102,g=255,b=102]	133.438	133	110	163	63917	8.15923	4123.49	4136	2745	5215	1975154		0.0109081	0.352938	0.142961	1.78666
D22	95443	3944	609.103	849.248	1227.77	525	525	210	java.awt.Color[r=102,g=255,b=102]	135.322	134	116	164	64819	7.56596	3725.91	3792	2623	4652	1784710		0.0101755	0.360321	0.0737729	1.04638
D22	95448	3944	606.422	851.163	1227.77	530	530	210	java.awt.Color[r=102,g=255,b=102]	139.426	138	110	166	66785	9.04997	4361.36	4368	2660	5840	2089091		0.0229772	0.692082	0.131481	1.40912
D22	95453	3944	601.442	849.631	1227.77	535	535	210	java.awt.Color[r=102,g=255,b=102]	138.372	138	111	163	66280	8.13714	3968.62	4019	2605	4989	1900967		0.021903	0.728952	0.122598	1.52856
D22	95458	3944	606.805	854.228	1227.77	540	540	210	java.awt.Color[r=102,g=255,b=102]	141.221	141	120	165	67645	7.83866	4717.02	4802	3545	5606	2259454		0.0149341	0.530186	0.10577	1.8957
D22	95463	3944	604.89	844.651	1227.77	545	545	210	java.awt.Color[r=102,g=255,b=102]	146.593	146	113	181	70218	9.66008	5207.01	5255	3525	6331	2494158		0.0193119	0.575017	0.116335	1.86295
D22	95468	3944	599.91	841.587	1227.77	550	550	210	java.awt.Color[r=102,g=255,b=102]	143.426	143	117	170	68701	9.11607	5189.46	5291	3783	6163	2485752		0.0147682	0.457941	0.11598	2.2237
D22	95473	3944	588.801	839.288	1227.77	555	555	210	java.awt.Color[r=102,g=255,b=102]	146.979	146	120	194	70403	10.9628	5648.32	5761	3842	6638	2705544		0.0113288	0.300368	0.124126	2.56215
D22	95478	3944	572.713	849.631	1227.77	560	560	210	java.awt.Color[r=102,g=255,b=102]	149.948	150	118	179	71825	11.2376	5000.83	5041	3551	5850	2395398		0.0195095	0.510682	0.112664	2.47114
D22	95483	3944	579.608	848.099	1227.77	565	565	210	java.awt.Color[r=102,g=255,b=102]	164.908	165	130	200	78991	11.7843	6469.24	6639	3843	7700	3098767		0.0221089	0.605394	0.112915	1.68925
D22	95488	3944	583.821	845.034	1227.77	570	570	210	java.awt.Color[r=102,g=255,b=102]	164.551	165	132	201	78820	12.6218	5986.16	6233	3602	7110	2867373		0.0163548	0.419573	0.0944255	1.29731
D22	95493	3944	587.652	843.502	1227.77	575	575	210	java.awt.Color[r=102,g=255,b=102]	174.777	175	133	210	83718	11.9295	6751.53	6822	5324	7781	3233985		0.0188916	0.543291	0.0955975	2.22159
D22	95498	3944	579.225	840.437	1227.77	580	580	210	java.awt.Color[r=102,g=255,b=102]	171.764	171	134	206	82275	12.3328	5013.28	5008	3099	7148	2401362		0.0192525	0.526147	0.0265852	0.241246
D22	95503	3944	573.479	834.691	1227.77	585	585	210	java.awt.Color[r=102,g=255,b=102]	162.691	161	131	215	77929	13.8209	4242.31	4227	2534	6299	2032066		0.00736377	0.172096	0.00952286	0.0766713
D22	95508	3944	567.733	837.373	1227.77	590	590	210	java.awt.Color[r=102,g=255,b=102]	174.236	173	141	220	83459	16.2727	5314.75	5375	2898	7461	2545767		0.0230732	0.482958	0.110756	1.02295
D22	95513	3944	565.052	840.054	1227.77	595	595	210	java.awt.Color[r=102,g=255,b=102]	171.624	172	131	211	82208	15.1814	5111.3	5122	3406	6463	2448312		0.0158196	0.352109	0.0697115	0.912719
D22	95518	3944	568.116	839.671	1227.77	600	600	210	java.awt.Color[r=102,g=255,b=102]	179.353	179	136	223	85910	14.4504	5810.71	5925	3670	7061	2783328		0.015448	0.377635	0.10175	1.4097
D22	95523	3944	569.265	840.054	1227.77	605	605	210	java.awt.Color[r=102,g=255,b=102]	194.038	195	153	239	92944	16.4167	6067.35	6137	3879	7660	2906259		0.0274114	0.63069	0.11221	1.38178
D22	95528	3944	578.842	840.054	1227.77	610	610	210	java.awt.Color[r=102,g=255,b=102]	203.359	204	159	238	97409	14.9235	6314.66	6449	4396	7350	3024721		0.0193522	0.517401	0.0758104	1.43629
D22	95533	3944	580.757	840.054	1227.77	615	615	210	java.awt.Color[r=102,g=255,b=102]	197.971	199	147	263	94828	21.1185	6426.92	6504	3900	7918	3078494		0.0206976	0.380181	0.0935807	1.31402
D22	95538	3944	582.672	840.054	1227.77	620	620	210	java.awt.Color[r=102,g=255,b=102]	210.37	210	149	263	100767	20.9743	6264.85	6312	4236	7613	3000863		0.0258045	0.504611	0.0762458	1.17055
D22	95543	3944	586.12	843.502	1227.77	625	625	210	java.awt.Color[r=102,g=255,b=102]	212.737	212	168	275	101901	18.6913	5904.8	5912	4241	7820	2828399		0.0229557	0.510818	0.0739428	1.17293
D22	95548	3944	592.632	835.841	1227.77	630	630	210	java.awt.Color[r=102,g=255,b=102]	227.472	227	173	282	108959	19.5914	5985.77	6185	3688	7527	2867182		0.033107	0.74416	0.0970217	1.17457
D22	95553	3944	604.507	833.925	1227.77	635	635	210	java.awt.Color[r=102,g=255,b=102]	258.491	259	219	301	123817	13.3703	6988.15	6966	6340	7882	3347323		0.0304286	1.14182	0.0818686	3.48325
D22	95558	3944	613.7	837.373	1227.39	636	636	210	java.awt.Color[r=102,g=255,b=102]	245.2	247	178	296	117451	19.2193	7115.9	7092	6485	7877	3408516		0.0324126	0.801075	0.0812201	4.05224
D22	95563	3944	616.382	835.075	1227.39	637	637	210	java.awt.Color[r=102,g=255,b=102]	260.714	261	200	313	124882	15.5946	7284.89	7163	5959	8599	3489464		0.026245	0.855095	0.068223	1.81353
D22	95568	3944	621.361	831.627	1227.39	638	638	210	java.awt.Color[r=102,g=255,b=102]	266.372	264	211	344	127592	19.0067	8019.77	8022	6452	9232	3841470		0.0208307	0.571955	0.0930359	2.18106
D22	95573	3944	622.51	833.159	1227.39	639	639	210	java.awt.Color[r=102,g=255,b=102]	273.324	271	222	346	130922	20.5797	8127.06	8206	6522	9143	3892863		0.0305915	0.788464	0.0920381	2.38284
D22	95578	3944	625.192	832.776	1227.39	640	640	210	java.awt.Color[r=102,g=255,b=102]	269.104	268	221	339	128901	21.7524	8330.75	8437	6290	9808	3990428		0.0226756	0.548613	0.105152	1.95306
D22	95583	3944	627.873	832.393	1227.39	641	641	210	java.awt.Color[r=102,g=255,b=102]	278.712	281	209	333	133503	26.1402	8843.4	8920	6977	10202	4235989		0.0336982	0.695167	0.127887	2.80623
D221	95588	3944	614.849	836.99	1227.39	642	642		java.awt.Color[r=102,g=255,b=102]	276.234	276	223	331	132316	21.1739	6700.05	6687	5594	7800	3209323		0.0394982	0.991425	0.118073	2.66333
D221	95593	3944	612.168	840.437	1227.39	643	643		java.awt.Color[r=102,g=255,b=102]	260.971	260	191	325	125005	21.5277	6595.73	6764	4811	7454	3159357		0.0400091	0.932706	0.125931	2.56574
D221	95735	3944	606.039	837.373	1227.39	645	645		java.awt.Color[r=102,g=255,b=102]	272.856	273	220	319	130698	18.8941	6393.45	6506	4621	7181	3062463		0.0438794	1.21408	0.147847	3.34974
D221	95740	3944	592.632	836.224	1227.39	650	650		java.awt.Color[r=102,g=255,b=102]	260.324	261	206	313	124695	17.4571	5657.37	5739	4255	6656	2709879		0.0313809	0.907439	0.148958	3.09287
D221	95745	3944	594.164	822.817	1227.39	655	655		java.awt.Color[r=102,g=255,b=102]	248.58	248	182	322	119070	26.8448	5216.46	5248	2796	7251	2498685		0.0351943	0.629633	0.125533	1.12239
D221	95750	3944	620.595	825.498	1227.39	660	660		java.awt.Color[r=102,g=255,b=102]	282.649	284	220	330	135389	19.1267	6202.1	6374	3908	7279	2970805		0.0353813	1.00998	0.141675	2.23976
D221	95755	3944	619.446	832.393	1227.39	665	665		java.awt.Color[r=102,g=255,b=102]	306.23	308	240	397	146684	25.3116	6950.21	7115	4239	8355	3329152		0.0392495	0.913842	0.147925	2.07736
D221	95760	3944	619.829	828.179	1227.39	670	670		java.awt.Color[r=102,g=255,b=102]	322.766	322	266	397	154605	25.2662	7421.76	7489	5249	8939	3555025		0.0443895	1.08592	0.14601	2.47841
D221	95765	3944	614.849	828.179	1227.39	675	675		java.awt.Color[r=102,g=255,b=102]	343.649	345	279	410	164608	23.6623	7503.97	7496	5242	9306	3594403		0.052487	1.44851	0.114782	1.79802
D221	95770	3944	612.168	825.115	1227.39	680	680		java.awt.Color[r=102,g=255,b=102]	347.284	347	271	423	166349	28.0332	7384.31	7430	5403	9076	3537085		0.0509016	1.20008	0.160396	2.49184
D221	95775	3944	629.789	828.179	1227.39	685	685		java.awt.Color[r=102,g=255,b=102]	351.965	355	245	484	168591	45.1487	8213.39	8466	4408	10454	3934213		0.0414617	0.620709	0.126103	1.36267
D221	95780	3944	633.236	824.349	1227.39	690	690		java.awt.Color[r=102,g=255,b=102]	373.326	373	272	452	178823	35.4911	8623.59	8693	5363	10487	4130700		0.0486771	0.97652	0.142899	2.07397
D221	95785	3944	627.873	819.369	1227.39	695	695		java.awt.Color[r=102,g=255,b=102]	351.309	351	250	454	168277	39.5663	7113.1	7199	4551	9273	3407174		0.0506383	0.855894	0.147843	1.90394
D221	95790	3944	638.599	818.22	1227.39	700	700		java.awt.Color[r=102,g=255,b=102]	329.816	331	220	437	157982	42.1268	7211.3	7316	4677	8749	3454213		0.027313	0.416304	0.141504	2.0794
D221	95795	3944	633.236	816.688	1227.39	705	705		java.awt.Color[r=102,g=255,b=102]	354.785	360	240	447	169942	44.7177	5159.47	5370	2625	7332	2471388		0.0389591	0.595012	0.113466	0.962894
D221	95800	3944	633.236	818.22	1227.39	710	710		java.awt.Color[r=102,g=255,b=102]	335.04	334	252	419	160484	33.3513	4969.41	5060	2778	6361	2380347		0.0251217	0.492365	0.128813	1.50319
D221	95805	3944	637.067	825.881	1227.39	715	715		java.awt.Color[r=102,g=255,b=102]	334.353	334	239	420	160155	32.2042	4688.98	4863	2185	6284	2246020		0.0209371	0.425833	0.123099	1.08935
D221	95810	3944	636.301	831.244	1227.39	720	720		java.awt.Color[r=102,g=255,b=102]	329.81	330	247	410	157979	34.3621	4339.87	4440	2229	5902	2078796		0.0302015	0.562755	0.104832	0.928271
D221	95815	3944	638.599	835.458	1227.39	725	725		java.awt.Color[r=102,g=255,b=102]	357.904	357	261	451	171436	41.1649	5468.6	5683	2713	6892	2619460		0.0267564	0.453137	0.159227	1.4989
D221	95820	3944	640.897	839.671	1227.39	730	730		java.awt.Color[r=102,g=255,b=102]	359.273	362	272	435	172092	35.3202	5128.51	5299	2449	6853	2456554		0.0368131	0.722327	0.174032	1.45815
D221	95825	3944	644.345	841.587	1227.39	735	735		java.awt.Color[r=102,g=255,b=102]	362.693	360	272	451	173730	35.1022	4877.64	4930	2373	6472	2336391		0.0591641	1.15433	0.193631	1.67306
D221	95830	3944	647.026	846.566	1227.39	740	740		java.awt.Color[r=102,g=255,b=102]	373.161	372	273	476	178744	33.7148	5431.52	5608	2927	6668	2601697		0.0475313	1.00443	0.207277	2.26281
D221	95835	3944	649.708	853.078	1227.39	745	745		java.awt.Color[r=102,g=255,b=102]	414.37	416	360	498	198483	24.5216	5608.39	5721	3646	6523	2686420		0.040575	1.31781	0.147637	2.84491
D221	95840	3944	663.115	858.441	1227.39	750	750		java.awt.Color[r=102,g=255,b=102]	421.578	423	338	516	201936	27.5189	4362.82	4442	2753	5349	2089791		0.0280699	0.836558	0.135924	1.78159
D221	95845	3944	674.99	854.611	1227.39	755	755		java.awt.Color[r=102,g=255,b=102]	411.772	413	326	509	197239	28.847	4496.16	4618	2900	5294	2153660		0.0225583	0.629805	0.144348	2.30722
D221	95850	3944	681.119	859.207	1227.39	760	760		java.awt.Color[r=102,g=255,b=102]	398.355	400	326	469	190812	24.289	4539.34	4595	3230	5470	2174344		0.00855253	0.278154	0.12684	1.99883
D221	95855	3944	687.248	864.953	1227.39	765	765		java.awt.Color[r=102,g=255,b=102]	426.198	426	361	518	204149	25.0548	4374.4	4484	2468	5805	2095337		0.020899	0.696456	0.126039	1.2741
D221	95860	3944	693.376	868.401	1227.39	770	770		java.awt.Color[r=102,g=255,b=102]	435.777	433	339	550	208737	35.4707	4187.7	4293	2269	5428	2005908		0.024309	0.583124	0.138441	1.36437
D221	95865	3944	706.401	868.784	1227.39	775	775		java.awt.Color[r=102,g=255,b=102]	461.741	459	376	556	221174	33.0619	4242.67	4320	2297	5818	2032241		0.0226775	0.61938	0.113347	0.95955
D221	95870	3944	712.146	874.53	1227.39	780	780		java.awt.Color[r=102,g=255,b=102]	462.91	464	378	540	221734	27.1972	4400.31	4438	2841	5471	2107748		0.0182142	0.608938	0.14421	1.81196
D221	95875	3944	718.275	873.381	1212.06	785	785		java.awt.Color[r=102,g=255,b=102]	447.086	445	361	561	214154	31.9831	4511.04	4566	3489	5370	2160789		0.0210759	0.57707	0.102581	2.01388
D221	95880	3944	728.618	881.042	1212.06	790	790		java.awt.Color[r=102,g=255,b=102]	446.322	447	355	546	213788	32.2495	4280.1	4283	3136	5356	2050169		0.00974632	0.267167	0.0965538	1.57941
D221	95885	3944	735.896	883.723	1212.06	795	795		java.awt.Color[r=102,g=255,b=102]	456.223	457	364	551	218531	34.0305	4711.38	4743	3152	6002	2256752		0.0102614	0.272341	0.090487	1.21234
D221	95890	3944	744.706	883.34	1212.06	800	800		java.awt.Color[r=102,g=255,b=102]	469.557	468	388	596	224918	29.7873	4600.49	4634	3304	5607	2203637		0.0109216	0.340608	0.0958861	1.61316
D221	95895	3944	754.283	883.723	1212.06	805	805		java.awt.Color[r=102,g=255,b=102]	460.693	460	372	555	220672	31.4657	4465.49	4537	2827	5757	2138970		0.00861249	0.250039	0.0851067	1.20835
D221	95900	3944	763.859	882.957	1212.06	810	810		java.awt.Color[r=102,g=255,b=102]	496.777	497	420	606	237956	33.3411	4134.68	4205	2875	5140	1980511		0.0138545	0.407219	0.0936377	1.55702
D221	95905	3944	774.585	886.405	1212.06	815	815		java.awt.Color[r=102,g=255,b=102]	490.998	491	399	583	235188	30.4046	4015.61	4018	2801	4959	1923476		0.0162612	0.516792	0.103115	1.861
D221	95911	3944	783.395	889.852	1212.06	820	820		java.awt.Color[r=102,g=255,b=102]	501.994	502	410	596	240455	33.7433	3831.75	3884	2491	4995	1835406		0.0269137	0.779794	0.0881427	1.07606
D221	186934	3944	790.008	892.791	1212.06	825	825		java.awt.Color[r=102,g=255,b=102]	461.261	460	377	553	220944	32.4487	2975.01	2943	2114	4020	1425028		0.0115506	0.324636	0.0666997	0.971646
D221	186939	3944	796.62	893.525	1212.06	830	830		java.awt.Color[r=102,g=255,b=102]	438.171	438	362	537	209884	26.4588	3405.12	3467	2512	3965	1631053		0.0109491	0.358719	0.107472	2.32697
D221	186944	3944	802.497	897.199	1212.06	835	835		java.awt.Color[r=102,g=255,b=102]	464.447	466	379	534	222470	28.0555	3323.8	3385	2527	3787	1592100		0.0200759	0.651613	0.0946369	2.13521
D221	186949	3944	808.374	900.872	1212.06	840	840		java.awt.Color[r=102,g=255,b=102]	454.939	454	383	556	217916	27.5093	3237.59	3286	2457	3687	1550806		0.00738958	0.24262	0.0750914	1.93826
D221	186954	3944	813.517	904.546	1212.06	845	845		java.awt.Color[r=102,g=255,b=102]	451.887	451	373	532	216454	24.7893	2932.04	2909	2403	3496	1404447		0.0150181	0.53943	0.072198	1.87168
D221	186959	3944	819.394	903.811	1200.31	850	850		java.awt.Color[r=102,g=255,b=102]	432.163	433	377	518	207006	20.5446	2746.64	2752	2165	3334	1315640		0.00891488	0.37174	0.0770474	1.74442
D221	186964	3944	827.476	898.668	1189.29	855	855		java.awt.Color[r=102,g=255,b=102]	424.714	425	349	477	203438	20.228	2648.93	2685	2131	3149	1268839		0.00546973	0.228439	0.0675489	1.86166
D221	186969	3944	835.557	895.729	1189.29	860	860		java.awt.Color[r=102,g=255,b=102]	419.76	419	351	484	201065	20.1377	2421.31	2456	1810	2878	1159807		0.00478949	0.198718	0.0475936	0.970396
D221	186974	3944	842.169	895.729	1176.8	865	865		java.awt.Color[r=102,g=255,b=102]	397.303	398	331	469	190308	22.1406	2322.39	2328	1823	2716	1112427		0.000969034	0.034744	0.0518336	1.37717
D221	186979	3944	844.373	887.648	1155.49	870	870		java.awt.Color[r=102,g=255,b=102]	376.559	377	306	448	180372	21.4872	1948.92	1944	1698	2279	933531		0.0053432	0.186282	0.0379332	1.48694
D221	186984	3944	850.985	883.975	1155.49	875	875		java.awt.Color[r=102,g=255,b=102]	371.282	371	306	466	177844	18.9592	1848.13	1851	1563	2183	885253		0.00341783	0.133408	0.0351825	1.20174
D221	186989	3944	856.863	886.913	1155.49	880	880		java.awt.Color[r=102,g=255,b=102]	372.841	373	311	424	178591	18.6393	1903.72	1904	1626	2237	911881		0.00209187	0.0835126	0.0319539	1.23706
D221	186994	3944	862.74	888.383	1155.49	885	885		java.awt.Color[r=102,g=255,b=102]	377.81	377	319	453	180971	20.0758	1762.65	1762	1559	2041	844308		0.00751495	0.280741	0.0362844	1.43574
D221	186999	3944	864.944	888.383	1155.49	890	890		java.awt.Color[r=102,g=255,b=102]	382.962	383	334	454	183439	18.5396	1878.48	1883	1584	2130	899794		0.00658262	0.270168	0.0371936	1.56106
D221	187004	3944	867.883	889.852	1155.49	895	895		java.awt.Color[r=102,g=255,b=102]	383.505	383	332	477	183699	18.7579	1819.25	1809	1545	2120	871422		0.0051266	0.208558	0.0304838	0.899531
D221	187009	3944	867.148	887.648	1126.11	900	900		java.awt.Color[r=102,g=255,b=102]	362.079	362	289	420	173436	19.7094	1694.05	1701	1460	1956	811450		0.0069894	0.25502	0.0301924	1.0702
D222	95603	3944	640.897	823.2	1227.39	642	642		java.awt.Color[r=102,g=255,b=102]	284.459	284	222	346	136256	21.1346	5954.42	5957	4086	7976	2852168		0.0457771	1.17832	0.131669	1.42861
D222	95598	3944	637.833	826.647	1227.39	643	643		java.awt.Color[r=102,g=255,b=102]	263.284	266	175	343	126113	27.8693	6297.19	6304	4380	8146	3016355		0.0453173	0.819114	0.162235	1.94869
D222	95613	3944	643.196	827.413	1246.54	645	645		java.awt.Color[r=102,g=255,b=102]	275.708	275	210	326	132064	17.3291	7131.95	7166	5536	8063	3416204		0.0529773	1.60093	0.138601	4.02695
D222	95608	3944	636.684	825.115	1227.39	650	650		java.awt.Color[r=102,g=255,b=102]	271.096	274	178	344	129855	33.2644	6223.49	6373	4081	7448	2981052		0.0295309	0.467532	0.13207	1.97428
D222	95618	3944	642.047	818.22	1246.54	655	655		java.awt.Color[r=102,g=255,b=102]	261.622	262	195	367	125317	31.1617	5614.96	5702	3575	7502	2689564		0.0439039	0.706197	0.143851	1.34528
D222	95623	3944	647.792	820.135	1246.54	660	660		java.awt.Color[r=102,g=255,b=102]	284.704	283	210	343	136373	23.1204	6396.52	6545	4519	7551	3063933		0.0422647	0.998682	0.120436	1.90265
D222	95628	3944	648.175	819.369	1246.54	665	665		java.awt.Color[r=102,g=255,b=102]	318.549	320	240	391	152585	29.0855	7427.66	7502	5133	8914	3557849		0.064393	1.32515	0.13486	2.1038
D222	95633	3944	648.942	818.603	1246.54	670	670		java.awt.Color[r=102,g=255,b=102]	306.424	307	216	405	146777	34.4602	7425.51	7523	5358	9283	3556819		0.0440544	0.750413	0.122369	1.56643
D222	95639	3944	640.897	819.369	1246.54	675	675		java.awt.Color[r=102,g=255,b=102]	303.365	303	209	390	145312	35.061	7698.7	7826	5154	9644	3687675		0.0403724	0.671533	0.138801	1.82637
D222	95644	3944	642.047	815.922	1235.05	680	680		java.awt.Color[r=102,g=255,b=102]	377.453	377	316	445	180800	22.3589	8900.57	8982	7065	9929	4263375		0.0561091	1.79377	0.132142	3.87139
D222	95649	3944	656.22	822.051	1235.05	685	685		java.awt.Color[r=102,g=255,b=102]	354.875	364	245	446	169985	43.4347	8000.86	8147	4718	10242	3832412		0.0401352	0.630527	0.129758	1.75952
D222	95654	3944	653.921	815.539	1235.05	690	690		java.awt.Color[r=102,g=255,b=102]	406.545	408	314	486	194735	28.5288	8717.39	8911	5624	10002	4175630		0.0537222	1.45306	0.125172	2.21359
D222	95659	3944	657.369	809.793	1208.23	695	695		java.awt.Color[r=102,g=255,b=102]	371.983	372	288	477	178180	33.8056	6126.73	6157	4254	7523	2934705		0.0356848	0.758264	0.134991	2.01211
D222	95664	3944	658.518	812.474	1208.23	700	700		java.awt.Color[r=102,g=255,b=102]	342.802	346	250	425	164202	36.8965	6609.64	6603	4855	8258	3166019		0.00843134	0.15536	0.110052	1.87198
D222	95669	3944	662.732	811.325	1208.23	705	705		java.awt.Color[r=102,g=255,b=102]	396.136	399	299	490	189749	38.1232	6494.18	6469	4563	8437	3110714		0.0379308	0.759465	0.123489	1.56265
D222	95674	3944	656.986	813.623	1219.72	710	710		java.awt.Color[r=102,g=255,b=102]	399.674	400	310	476	191444	24.0651	7073.56	7178	5183	8158	3388233		0.0140824	0.461268	0.0710323	1.66649
D222	95679	3944	661.199	819.369	1219.72	715	715		java.awt.Color[r=102,g=255,b=102]	419.764	419	365	529	201067	24.2259	7072.44	7110	5718	8018	3387701		0.0298173	1.00338	0.0926479	2.87094
D222	95684	3944	661.583	825.115	1219.72	720	720		java.awt.Color[r=102,g=255,b=102]	419.173	419	349	495	200784	27.0955	7179.97	7236	5930	8005	3439208		0.029794	0.895167	0.0960195	3.57713
D222	95689	3944	661.966	826.264	1219.72	725	725		java.awt.Color[r=102,g=255,b=102]	456.098	457	382	546	218471	24.1324	7313.49	7389	5559	8432	3503163		0.0343468	1.25519	0.111365	2.61548
D222	95694	3944	666.562	828.946	1219.72	730	730		java.awt.Color[r=102,g=255,b=102]	447.238	448	351	511	214227	25.6335	6716.63	6701	5403	7487	3217265		0.0298012	1.00981	0.0971312	2.96107
D222	95699	3944	668.861	825.115	1219.72	735	735		java.awt.Color[r=102,g=255,b=102]	452.052	452	375	535	216533	22.3435	6325.27	6402	4869	7076	3029803		0.0284452	1.11917	0.103284	3.07357
D222	95704	3944	671.925	827.796	1219.72	740	740		java.awt.Color[r=102,g=255,b=102]	444.935	445	373	522	213124	22.1517	6000.2	6118	3921	6989	2874097		0.0106304	0.422548	0.0996895	2.10315
D222	95709	3944	684.183	832.01	1219.72	745	745		java.awt.Color[r=102,g=255,b=102]	456.781	457	386	552	218798	21.5845	5334.84	5339	3649	6564	2555390		0.0195599	0.811988	0.105328	1.92196
D222	95714	3944	695.675	841.587	1242.71	750	750		java.awt.Color[r=102,g=255,b=102]	460.242	460	373	536	220456	30.1278	6282.97	6389	4483	7140	3009541		0.0285651	0.848502	0.115432	2.52686
D222	95719	3944	702.953	841.587	1242.71	755	755		java.awt.Color[r=102,g=255,b=102]	452.203	448	366	552	216605	36.4067	5722.24	5921	3154	7173	2740951		0.0105456	0.259238	0.106069	1.26762
D222	95724	3944	705.634	849.631	1242.71	760	760		java.awt.Color[r=102,g=255,b=102]	440.777	445	347	531	211132	36.092	5807.51	5964	3773	6750	2781797		0.019442	0.465817	0.128832	2.4714
D222	95729	3944	710.997	851.546	1242.71	765	765		java.awt.Color[r=102,g=255,b=102]	465.37	468	360	594	222912	32.9531	6031.97	6079	4452	6795	2889315		0.0154553	0.429881	0.112746	3.03898
D222	186794	3944	717.222	853.091	1242.71	770	770		java.awt.Color[r=102,g=255,b=102]	487.065	488	404	581	233304	25.0815	5471.08	5751	2990	6803	2620647		0.0241395	0.915443	0.156344	1.54616
D222	186799	3944	727.507	856.765	1242.71	775	775		java.awt.Color[r=102,g=255,b=102]	472.242	472	400	599	226204	26.0345	5818.23	6022	3812	6936	2786931		0.0132069	0.472877	0.170513	2.24473
D222	186804	3944	735.589	867.785	1242.71	780	780		java.awt.Color[r=102,g=255,b=102]	506.628	508	432	572	242675	23.4972	6181.08	6331	3856	7179	2960739		0.0214189	0.904267	0.144075	2.50457
D222	186814	3944	739.262	870.724	1242.71	785	785		java.awt.Color[r=102,g=255,b=102]	532.756	533	440	624	255190	31.6604	5745.99	5891	3852	6745	2752329		0.0274041	0.897667	0.13053	2.24737
D222	186819	3944	747.344	878.805	1242.71	790	790		java.awt.Color[r=102,g=255,b=102]	535.72	536	444	613	256610	27.1134	5394.9	5541	3276	6618	2584157		0.0271997	1.04639	0.124924	1.52008
D222	186824	3944	755.425	883.948	1242.71	795	795		java.awt.Color[r=102,g=255,b=102]	518.084	520	399	617	248162	30.3181	5133.35	5169	3744	6190	2458877		0.0201158	0.673932	0.117414	2.03584
D222	186829	3944	761.302	888.356	1242.71	800	800		java.awt.Color[r=102,g=255,b=102]	540.273	539	437	627	258791	28.0326	4868.57	4971	2673	5853	2332047		0.0206458	0.779715	0.0994118	1.38125
D222	186834	3944	768.649	890.56	1242.71	805	805		java.awt.Color[r=102,g=255,b=102]	536.507	540	425	627	256987	33.7351	4876.73	4917	3153	5936	2335956		0.02465	0.765182	0.117635	1.83105
D222	186839	3944	778.935	892.029	1242.71	810	810		java.awt.Color[r=102,g=255,b=102]	565.415	565	486	629	270834	23.4537	5078.87	5135	4109	5786	2432779		0.0242032	1.13939	0.128577	3.24704
D222	186844	3944	787.016	895.703	1242.71	815	815		java.awt.Color[r=102,g=255,b=102]	569.975	569	480	642	273018	29.7618	5273.89	5385	3664	6197	2526191		0.024317	0.909289	0.132517	2.28324
D222	186849	3944	795.097	899.376	1242.71	820	820		java.awt.Color[r=102,g=255,b=102]	545.472	545	460	645	261281	27.5451	4913.32	4987	3265	5946	2353480		0.0266684	1.02879	0.130289	1.72303
D222	186854	3944	810.526	902.315	1247.12	825	825		java.awt.Color[r=102,g=255,b=102]	496.967	499	394	608	238047	33.5922	4084.82	4099	2929	5108	1956628		0.0239453	0.691929	0.116758	1.63621
D222	186859	3944	814.934	904.519	1237.57	830	830		java.awt.Color[r=102,g=255,b=102]	415.15	414	332	493	198857	25.4116	3192.73	3226	2244	4065	1529320		0.00598229	0.194304	0.0705107	1.0062
D222	186864	3944	819.342	906.723	1237.57	835	835		java.awt.Color[r=102,g=255,b=102]	422.338	422	310	496	202300	28.127	2981.95	2943	2116	3907	1428353		0.0039376	0.117785	0.0489376	0.711001
D222	186869	3944	823.75	908.927	1237.57	840	840		java.awt.Color[r=102,g=255,b=102]	462.603	463	377	527	221587	25.4344	3029.41	2986	2416	3835	1451087		0.00358503	0.129944	0.0385896	0.757063
D222	186874	3944	827.423	904.519	1214.79	845	845		java.awt.Color[r=102,g=255,b=102]	455.171	456	373	534	218027	24.299	2985.45	2992	2560	3322	1430030		0.0144003	0.531837	0.0538526	1.96927
D222	186879	3944	834.77	906.723	1214.79	850	850		java.awt.Color[r=102,g=255,b=102]	432.075	432	375	514	206964	21.6752	2860.12	2839	2238	3329	1369998		0.00662081	0.262223	0.0463375	1.23169
D222	186884	3944	841.382	910.396	1214.79	855	855		java.awt.Color[r=102,g=255,b=102]	451.509	452	354	512	216273	20.5777	2758.95	2742	2223	3333	1321535		0.0119823	0.519599	0.0511857	1.33928
D222	186889	3944	848.729	903.784	1201.57	860	860		java.awt.Color[r=102,g=255,b=102]	424.745	425	368	489	203453	20.2012	2766.42	2780	2229	2998	1325113		0.00641922	0.268215	0.0548929	2.68705
D222	186894	3944	852.402	900.845	1187.61	865	865		java.awt.Color[r=102,g=255,b=102]	407.292	405	336	538	195093	22.4421	2485.03	2492	2029	2729	1190331		0.0073708	0.265582	0.0447272	1.68047
D222	186899	3944	854.606	898.641	1175.12	870	870		java.awt.Color[r=102,g=255,b=102]	394.493	395	338	467	188962	19.9692	2412.19	2415	2123	2649	1155440		0.00838409	0.328502	0.049597	2.32071
D222	186904	3944	861.218	891.294	1175.12	875	875		java.awt.Color[r=102,g=255,b=102]	392.825	392	333	455	188163	20.8287	2257.44	2274	1765	2628	1081314		0.00183605	0.0691281	0.0384169	0.917009
D222	186909	3944	864.157	897.172	1175.12	880	880		java.awt.Color[r=102,g=255,b=102]	393.211	393	324	474	188348	20.5081	2205.6	2220	1833	2451	1056482		0.00578022	0.22038	0.0498099	1.72296
D222	186914	3944	872.238	899.376	1175.12	885	885		java.awt.Color[r=102,g=255,b=102]	385.169	385	310	448	184496	19.1162	1864.86	1886	1540	2084	893267		0.000607932	0.0244834	0.0365814	1.11992
D222	186919	3944	872.973	897.172	1175.12	890	890		java.awt.Color[r=102,g=255,b=102]	389.86	390	307	450	186743	20.0019	1916.51	1928	1600	2146	918009		0.00239581	0.0931712	0.038659	1.34214
D222	186924	3944	878.116	898.641	1163.36	895	895		java.awt.Color[r=102,g=255,b=102]	389.534	390	338	444	186587	18.9059	2060.71	2063	1771	2291	987079		0.00424229	0.174077	0.0430367	1.6914
D222	186929	3944	878.85	894.968	1148.67	900	900		java.awt.Color[r=102,g=255,b=102]	378.121	379	318	440	181120	18.5785	1875.35	1882	1601	2146	898294		0.00607042	0.245607	0.0369227	1.50459
Mother	991716	3944	919.597	754.796	948.706	55	55		java.awt.Color[r=51,g=255,b=51]	134.349	133	110	174	58442	10.8499	710.083	639	448	1191	308886		-0.0180668	-0.455658	-0.0298748	-0.215966
Mother	991711	3944	916.663	777.426	948.706	60	60		java.awt.Color[r=51,g=255,b=51]	128.655	128	110	161	55965	7.37262	727.053	698	455	1193	316268		-0.010136	-0.357376	-0.0134106	-0.0967427
Mother	991706	3944	916.663	787.484	947.449	65	65		java.awt.Color[r=51,g=255,b=51]	133.393	133	113	169	58026	9.63669	862.152	846	579	1440	375036		-0.00229262	-0.0636158	0.00661149	0.0574553
Mother	991701	3944	924.626	795.447	947.449	70	70		java.awt.Color[r=51,g=255,b=51]	148.566	148	123	183	64626	9.76697	734.315	690	475	1097	319427		0.0197469	0.589106	-0.0433035	-0.382805
Mother	991696	3944	942.227	802.99	934.457	75	75		java.awt.Color[r=51,g=255,b=51]	148.938	149	112	190	64788	13.7806	610.191	607	485	819	265433		-0.000216265	-0.0046757	0.000544646	0.0115588
Mother	991691	3944	947.675	798.381	934.457	80	80		java.awt.Color[r=51,g=255,b=51]	152.582	152	128	180	66373	9.23975	776.572	800	548	970	337809		0.00544953	0.179007	0.0287322	0.42974
Mother	991686	3944	933.426	796.285	940.744	85	85		java.awt.Color[r=51,g=255,b=51]	137.887	137	115	165	59981	8.3954	674.644	652	517	925	293470		-0.0106273	-0.352838	-0.0172906	-0.269895
Mother	991681	3944	938.036	782.455	940.744	90	90		java.awt.Color[r=51,g=255,b=51]	152.487	152	113	190	66332	13.1523	646.538	635	502	845	281244		0.0152564	0.348449	0.0275171	0.519513
Mother	991676	3944	937.617	782.455	940.744	95	95		java.awt.Color[r=51,g=255,b=51]	152.832	153	116	189	66482	11.5592	634.067	627	505	871	275819		0.013621	0.355345	0.0122057	0.258558
Mother	991661	3944	930.493	785.808	953.735	100	100		java.awt.Color[r=51,g=255,b=51]	133.126	133	113	170	57910	8.03277	732.938	728	555	954	318828		-0.0130834	-0.439408	0.0183963	0.341547
Mother	991656	3944	941.389	782.874	953.735	105	105		java.awt.Color[r=51,g=255,b=51]	148.171	147	124	182	70974	10.0461	648.854	638	526	823	310801		0.00826111	0.241691	0.0248807	0.494309
Mother	991651	3944	944.742	782.874	953.735	110	110		java.awt.Color[r=51,g=255,b=51]	149.378	150	123	182	71552	9.89406	507.574	508	405	604	243128		0.00196917	0.0593431	0.0070748	0.175358
Mother	991646	3944	939.713	784.132	953.735	115	115		java.awt.Color[r=51,g=255,b=51]	148.405	148	116	183	71086	10.1505	450.622	451	361	516	215848		-0.00188204	-0.0551364	-0.00139325	-0.0498311
Mother	991641	3944	928.397	791.675	969.241	120	120		java.awt.Color[r=51,g=255,b=51]	145.461	145	124	180	69676	8.77342	623.887	614	507	836	298842		-0.00507065	-0.168997	0.0156661	0.281704
Mother	523713	3944	925.883	790.837	969.241	125	125		java.awt.Color[r=102,g=255,b=102]	151.043	150	130	183	48787	9.04155	628.461	624	523	768	202993		0.00415458	0.138234	0.0234437	0.622254
Mother	523708	3944	928.961	785.808	973.327	130	130		java.awt.Color[r=102,g=255,b=102]	157.817	157	126	188	50975	10.7695	648.712	649	513	807	209534		0.0123845	0.358528	0.0263853	0.661967
Mother	523703	3944	927.286	785.389	973.386	131	131		java.awt.Color[r=102,g=255,b=102]	155.697	155	128	204	50290	12.8242	618.257	620	508	724	199697		0.0098041	0.235748	0.0247652	0.628517
Mother	523698	3944	925.191	782.455	973.459	132	132		java.awt.Color[r=102,g=255,b=102]	152.675	152	127	190	49314	10.0947	570.291	568	486	665	184204		0.00858758	0.25755	0.0199295	0.59996
Mother	523693	3944	922.678	782.455	973.547	133	133		java.awt.Color[r=102,g=255,b=102]	152.944	152	124	205	49401	11.4035	552.91	557	442	644	178590		0.00650015	0.173234	0.0172161	0.440303
Mother	523688	3944	921.003	779.522	973.605	134	134		java.awt.Color[r=102,g=255,b=102]	151.183	151	118	187	48832	9.25824	560.814	561	489	650	181143		0.00261373	0.0851393	0.0182379	0.682835
Mother	523683	3944	920.165	780.779	973.634	135	135		java.awt.Color[r=102,g=255,b=102]	157.619	158	122	191	50911	11.6688	545.632	551	442	647	176239		0.0119484	0.318979	0.0220354	0.59498
Mother	523678	3944	930.237	780.36	985.863	136	136		java.awt.Color[r=102,g=255,b=102]	147.619	147	126	180	47681	8.71106	561.851	562	466	655	181478		0.00565789	0.19068	0.0269816	0.920639
Mother	523673	3944	919.767	780.36	986.228	137	137		java.awt.Color[r=102,g=255,b=102]	155.211	155	135	196	50133	9.11072	534.582	536	445	622	172670		0.0160153	0.537074	0.0280578	0.950341
Mother	523668	3944	920.185	782.874	986.214	138	138		java.awt.Color[r=102,g=255,b=102]	153.647	153	132	187	49628	8.94041	492.424	494	389	578	159053		0.0101332	0.3448	0.0187059	0.510249
Mother	523663	3944	919.095	784.132	1003.03	139	139		java.awt.Color[r=102,g=255,b=102]	151.05	151	126	176	48789	9.49783	463.427	458	366	570	149687		0.0145542	0.456287	0.0172815	0.375391
Mother	523620	3944	917.42	785.389	1003.08	140	140	85	java.awt.Color[r=102,g=255,b=102]	153.768	154	125	182	49667	10.4161	464.412	459	357	618	150005		0.0176869	0.51313	0.0128078	0.2183
Mother	523615	3944	916.02	786.556	1003.08	145	145	85	java.awt.Color[r=102,g=255,b=102]	151.121	152	124	172	48812	9.3181	453.895	449	345	566	146608		0.0125166	0.40097	0.0158074	0.310908
Mother	93428	3944	908.319	782.822	1014.75	150	150	85	java.awt.Color[r=102,g=255,b=102]	148.978	149	127	170	48120	7.89269	489.854	491	408	569	158223		0.00728966	0.2732	0.0199624	0.627431
Mother	93423	3944	906.518	783.722	1014.75	155	155	85	java.awt.Color[r=102,g=255,b=102]	152.706	153	129	187	49324	8.7023	484.644	485	391	561	156540		0.00518614	0.181071	0.0178757	0.615178
Mother	93418	3944	910.72	788.224	1014.75	160	160	85	java.awt.Color[r=102,g=255,b=102]	150.48	150	124	180	48605	8.74778	545.957	544	481	611	176344		0.00340418	0.11672	0.026851	1.1636
Mother	93413	3944	911.02	781.922	1014.75	165	165	85	java.awt.Color[r=102,g=255,b=102]	148.412	148	126	172	47937	7.85431	564.799	566	462	642	182430		0.00188517	0.0711089	0.036748	1.35564
Mother	93408	3944	900.215	779.521	1047.77	170	170	85	java.awt.Color[r=102,g=255,b=102]	141.13	141	119	180	45585	9.9484	458.737	456	360	620	148172		-0.00109077	-0.0309815	0.0195644	0.315588
Mother	93403	3944	890.01	798.129	1047.77	175	175	85	java.awt.Color[r=102,g=255,b=102]	147.406	147	116	186	47612	10.7351	685.409	699	462	831	221387		0.00902652	0.245672	0.0575498	1.07552
Mother	93398	3944	897.514	802.931	1047.77	180	180	85	java.awt.Color[r=102,g=255,b=102]	157.885	158	130	186	50997	9.3025	703.245	707	553	817	227148		0.0205099	0.682211	0.0488229	1.25511
Mother	93393	3944	901.416	799.029	1047.77	185	185	85	java.awt.Color[r=102,g=255,b=102]	157.111	157	129	182	50747	9.31905	734.957	738	617	858	237391		0.00798527	0.267117	0.0407294	1.45388
Mother	93388	3944	899.915	794.827	1047.77	190	190	85	java.awt.Color[r=102,g=255,b=102]	156.916	158	130	186	50684	9.95093	770.78	773	655	890	248962		0.00669475	0.209735	0.0316926	0.994279
Mother	93381	3944	904.117	783.122	1023.76	195	195	85	java.awt.Color[r=102,g=255,b=102]	148.316	147	111	179	47906	11.3466	707.734	712	571	843	228598		0.000386468	0.0100995	0.0405431	1.13265
Mother	93376	3944	900.515	783.722	1023.76	200	200	85	java.awt.Color[r=102,g=255,b=102]	146.542	146	124	170	47333	7.21373	723.285	726	608	825	233621		0.00397361	0.160803	0.0365131	1.30967
Mother	93371	3944	895.713	791.526	1023.76	205	205	85	java.awt.Color[r=102,g=255,b=102]	147.483	147	125	180	47637	8.98561	705.641	708	606	811	227922		0.00431906	0.14117	0.0186126	0.724273
Mother	93366	3944	891.511	794.527	1023.76	210	210	85	java.awt.Color[r=102,g=255,b=102]	148.012	149	120	180	47808	10.7559	727.889	726	584	893	235108		0.00369146	0.101223	0.0246776	0.557423
Mother	93344	3944	887.909	794.827	1047.77	215	215	85	java.awt.Color[r=102,g=255,b=102]	146.356	146	115	180	47273	10.4093	728.325	725	565	908	235249		0.00753827	0.210391	0.0219927	0.412335
Mother	93339	3944	887.009	796.628	1047.77	220	220	85	java.awt.Color[r=102,g=255,b=102]	141.04	141	121	163	45556	7.87962	860.105	872	680	1039	277814		0.0027064	0.0966243	0.0398441	1.00975
Mother	93334	3944	882.207	798.729	1047.77	225	225	85	java.awt.Color[r=102,g=255,b=102]	144.82	144	119	173	46777	8.56245	923.325	917	761	1096	298234		0.00571468	0.192211	0.0381257	1.14759
