# Supplementary material for: Early coordination of cell migration and cardiac fate determination during mammalian gastrulation
Source: EMBO J. 2025 May 13;44(12):3327–59. doi: 10.1038/s44318-025-00441-0 (PMC12170898; doi:10.1038/s44318-025-00441-0)
Supplement: Supplementary file 28 — EV and Appendix Figure Source Data [file 44318_2025_441_MOESM28_ESM.zip › Source Data for expanded views and appendix/Source Data Fig. EV4/EV 4H/EV Fig.4H'.xlsx]

## Sheet: D1_data
LABEL	POSITION_T	POSITION_X	POSITION_Y	POSITION_Z
D111	625	720.612	466.638	551.638
D112	625	742.971	456.142	536.676
D121	625	732.973	467.914	520.248
D122	625	739.059	477.504	517.298

## Sheet: D2_data
LABEL	POSITION_T	POSITION_X	POSITION_Y	POSITION_Z
D211	625	729.231	456.154	541.433
D212	625	730.295	441.119	550.056
D221	625	691.879	430.688	585.798
D222	625	686.006	444.027	571.517

## Sheet: Summary
Group	X	Y	Z	Distance
D1	733.904	467.049	531.465
D2	709.353	442.997	562.201
Euclidean Distance				46.1083
