# Supplementary material for: Early coordination of cell migration and cardiac fate determination during mammalian gastrulation
Source: EMBO J. 2025 May 13;44(12):3327–59. doi: 10.1038/s44318-025-00441-0 (PMC12170898; doi:10.1038/s44318-025-00441-0)
Supplement: Supplementary file 28 — EV and Appendix Figure Source Data [file 44318_2025_441_MOESM28_ESM.zip › Source Data for expanded views and appendix/Source Data Fig. EV4/EV 4H/EV Fig.4H''.xlsx]

## Sheet: Sheet1
LABEL	ID	TRACK_ID	POSITION_X	POSITION_Y	POSITION_Z	POSITION_T	FRAME	CELL_DIVISION_TIME	MEAN_INTENSITY_CH1	MEDIAN_INTENSITY_CH1	MIN_INTENSITY_CH1	MAX_INTENSITY_CH1	TOTAL_INTENSITY_CH1	STD_INTENSITY_CH1	MEAN_INTENSITY_CH2	MEDIAN_INTENSITY_CH2	MIN_INTENSITY_CH2	MAX_INTENSITY_CH2	TOTAL_INTENSITY_CH2	STD_INTENSITY_CH2	CONTRAST_CH1	SNR_CH1	CONTRAST_CH2	SNR_CH2
D1	10243	319	1960.87	1048.6	1449.84	185	185	199	146.61	146	121	179	244692	8.33239	1156.06	1145	817	1540	1929464	148.963	0.0250003	0.85831	0.2341	2.9443
D1	10250	319	1965.54	1056.39	1440.5	190	190	199	143.863	144	111	172	240107	8.67705	1043.59	1057	683	1398	1741746	148.533	0.0177109	0.577061	0.204501	2.38573
D1	10257	319	1960.87	1068.06	1436.61	195	195	199	140.143	140	120	168	233898	6.87365	873.025	883	534	1170	1457079	110.914	0.0103044	0.415893	0.172629	2.31752
D1	10264	319	1963.2	1067.28	1432.72	200	200	199	141.378	141	112	172	235960	8.1469	911.525	913	656	1178	1521336	96.4104	0.0137034	0.469176	0.195708	3.09499
D1	10271	319	1964.76	1080.51	1426.5	205	205	199	140.215	140	107	185	234019	9.94945	868.326	894	449	1163	1449236	143.709	0.0132023	0.367263	0.204128	2.0486
D1	10278	319	1967.1	1080.51	1424.16	210	210	199	142.26	142	109	182	237432	9.81151	925.324	922	697	1267	1544365	104.567	0.0187191	0.532854	0.229813	3.30723
D1	10285	319	1971.76	1078.95	1424.16	215	215	199	138.781	138	116	170	231625	7.56196	854.904	858	500	1234	1426835	143.798	0.0124989	0.453107	0.218892	2.1353
D1	10292	319	1975.65	1089.85	1431.94	220	220	199	138.446	138	109	183	231067	9.12557	810.512	815	484	1155	1352745	136.322	0.0108298	0.325082	0.158471	1.62663
D1	10299	319	1970.99	1089.85	1443.62	225	225	199	144.585	144	115	179	241312	10.789	1001.89	1003	485	1532	1672150	230.183	0.0176118	0.463866	0.18653	1.3685
D1	10306	319	1973.32	1088.29	1458.4	230	230	199	146.923	147	123	180	245214	7.89116	1066.5	1076	754	1350	1779983	103.073	0.0167779	0.614453	0.155217	2.78048
D1	10359	319	1974.88	1089.07	1449.84	235	235	199	146.064	146	118	181	243780	8.44957	1076.55	1093	737	1436	1796758	125.483	0.0175803	0.597303	0.185749	2.68789
D1	10366	319	1978.77	1090.62	1449.84	240	240	199	148.088	148	123	176	247159	8.05318	1151.56	1160	726	1525	1921948	150.502	0.021226	0.764414	0.207337	2.62798
D1	10373	319	1976.43	1097.63	1457.62	245	245	199	149.369	149	121	187	249297	8.62024	1150.41	1153	729	1542	1920026	143.389	0.0243503	0.823811	0.211105	2.79694
D1	10380	319	1987.33	1102.3	1460.74	250	250	199	149.283	149	113	192	249154	11.0961	1246.43	1257	772	1628	2080295	146.614	0.024633	0.646874	0.232694	3.20961
D1	10387	319	1997.44	1096.85	1463.07	255	255	199	147.179	147	122	193	245642	9.27767	1177.58	1190	755	1527	1965378	123.99	0.0228523	0.708851	0.2096	3.29143
D1	10394	319	2004.45	1100.74	1466.18	260	260	199	146.786	146	119	183	244986	9.4401	1227.84	1231	727	1709	2049272	199.911	0.0235297	0.714915	0.243502	2.40543
D1	10401	319	2009.12	1098.41	1468.52	265	265	199	144.801	144	115	175	241673	8.0572	1211.78	1215	851	1573	2022461	150.645	0.020627	0.726419	0.229648	3.00455
D1	10409	319	2009.12	1098.41	1477.08	270	270	199	142.911	142	119	172	238519	7.81788	997.667	998	680	1357	1665107	147.485	0.0145311	0.523649	0.159367	1.85972
D1	10416	319	2016.12	1110.86	1480.19	275	275	199	139.537	139	116	170	232888	8.3459	835.786	867	402	1300	1394927	182.357	0.00416579	0.13872	0.1191	0.975542
D1	10423	319	2016.9	1110.08	1483.3	280	280	199	143.203	143	119	172	239005	7.33563	1084.45	1070	736	1404	1809946	129.59	0.0186635	0.715328	0.177026	2.5172
D1	10430	319	2029.35	1100.74	1487.19	285	285	199	141.188	141	107	178	235642	9.6911	1032.45	1030	630	1489	1723164	160.886	0.0161035	0.46178	0.145127	1.62659
D1	10448	319	2030.9	1106.97	1488.75	290	290	199	139.113	139	114	163	232179	7.07712	1025.55	1014	731	1362	1711638	112.556	0.0119782	0.465329	0.144935	2.30681
D1	10455	319	2034.8	1110.86	1488.75	295	295	199	140.972	141	107	169	235282	8.40712	982.364	993	580	1398	1639566	200.98	0.0129353	0.428264	0.15007	1.27561
D1	10462	319	2038.69	1114.75	1488.75	300	300	199	141.615	141	111	175	236356	8.33879	1124.77	1097	637	1737	1877243	249.512	0.0165649	0.553467	0.181024	1.38191
D1	10469	319	2037.13	1113.19	1503.53	305	305	199	140.404	140	116	169	234334	7.68878	982.418	994	502	1473	1639656	190.923	0.0184344	0.661068	0.196093	1.68719
D1	10476	319	2046.47	1111.63	1507.42	310	310	199	137.627	137	111	169	229700	7.05741	963.768	966	599	1370	1608528	154.24	0.0100697	0.388824	0.153685	1.66475
D1	10483	319	2051.91	1110.08	1517.54	315	315	199	140.545	140	114	172	234569	8.96482	1009.95	1013	630	1324	1685614	134.238	0.0185823	0.572014	0.198946	2.49685
D1	10490	319	2048.8	1108.52	1520.65	320	320	199	139.376	139	119	169	232619	7.27351	883.483	893	520	1353	1474533	168.955	0.0126154	0.477454	0.153555	1.39214
D1	10507	319	2059.7	1103.07	1528.44	325	325	199	146.238	146	118	187	244071	9.67613	1291.29	1248	655	2079	2155163	277.147	0.0187221	0.555502	0.168804	1.34581
D1	10514	319	2066.7	1111.63	1517.54	330	330	199	145.301	144	114	186	242507	10.8326	1288.62	1278	727	2062	2150700	248.738	0.0150441	0.397599	0.163589	1.45668
D1	10521	319	2069.03	1114.75	1522.21	335	335	199	147.144	147	126	191	245584	8.85888	1279.84	1276	769	1958	2136050	213.485	0.0236798	0.768439	0.173416	1.77196
D1	10528	319	2069.03	1110.86	1522.21	340	340	199	154.424	154	118	198	257733	11.1373	1692.33	1729	906	2369	2824493	276.548	0.0450583	1.19564	0.270389	2.60492
D1	10535	319	2083.56	1119.25	1518.85	345	345	199	156.832	156	122	201	261753	13.4526	1795.89	1811	1108	2405	2997348	296.594	0.0456543	1.01801	0.233416	2.29176
D1	314785	319	2084.24	1119.25	1518.85	346	346	199	153.441	153	113	191	73498	13.2264	2062.96	2067	1369	2623	988157	290.161	0.0117551	0.269575	0.121041	1.5353
D1	314799	319	2085.59	1119.25	1518.85	348	348	199	155.092	154	128	187	74289	9.64408	1744.87	1776	1313	2154	835791	208.196	0.0206326	0.650194	0.0875314	1.34909
D1	314792	319	2084.92	1119.25	1518.85	347	347	199	155.138	155	123	201	74311	10.3379	1956.04	2009	1421	2263	936945	188.842	0.0181742	0.535733	0.0985758	1.85888
D1	314806	319	2088.98	1115.19	1520.88	349	349	199	148.557	148	123	178	71159	9.07179	1997.65	2049	1574	2335	956875	168.588	0.0069783	0.226966	0.105189	2.25556
D1	10193	319	1939.86	1037.71	1484.08	150	150	199	150.721	151	125	204	251554	9.68699	1262.35	1223	706	1990	2106867	274.465	0.0272708	0.826092	0.268901	1.94935
D1	10201	319	1942.19	1031.48	1484.08	155	155	199	147.829	147	120	190	246726	9.94225	1139.96	1150	625	1547	1902597	170.228	0.0193609	0.564809	0.211281	2.33617
D1	10208	319	1956.2	1036.15	1458.4	160	160	199	149.907	149	120	193	250195	9.14762	1249.27	1255	788	1655	2085037	163.239	0.0296054	0.942418	0.281892	3.36585
D1	10215	319	1953.87	1044.71	1463.85	165	165	199	146.625	146	120	175	244717	7.70418	1116.27	1131	668	1448	1863052	142.398	0.018636	0.696379	0.21357	2.75912
D1	10222	319	1957.76	1050.16	1459.18	170	170	199	145.395	145	116	187	242664	9.39886	1100.23	1117	644	1473	1836283	148.861	0.0126568	0.386692	0.162971	2.07146
D1	10229	319	1960.87	1045.49	1453.73	175	175	199	148.49	148	127	174	247829	7.53072	1202.52	1207	896	1574	2007014	119.504	0.0192464	0.744664	0.180809	3.08165
D1	10236	319	1962.43	1049.38	1449.84	180	180	199	148.097	148	124	188	247174	8.34185	1185.03	1200	760	1567	1977818	161.705	0.0250649	0.868217	0.220584	2.64876
D11	313523	319	2112.04	1246.88	1651.47	555	555	220	223.405	223	178	268	107011	15.2873	1947.1	2002	1338	2322	932661	194.745	0.036154	1.01982	0.0945814	1.72786
D11	314373	319	2111.36	1239.44	1657.56	550	550	220	208.543	210	149	269	99892	23.6446	2126.62	2217	1169	2698	1018653	396.303	0.0273311	0.469288	0.119766	1.14789
D11	314380	319	2112.04	1230.65	1654.17	545	545	220	218.084	218	178	260	104462	14.0741	2280.41	2298	2009	2572	1092314	113.104	0.0450918	1.33713	0.0980814	3.60177
D11	314387	319	2100.54	1228.62	1656.2	540	540	220	206.839	207	160	257	99076	15.6238	2410.56	2418	1795	2874	1154656	227.211	0.0535879	1.34671	0.164614	2.99919
D11	314394	319	2095.8	1222.53	1667.7	535	535	220	192.894	193	151	224	92396	12.8214	2101.11	2113	1674	2431	1006431	144.4	0.0301818	0.881543	0.114387	2.98712
D11	314401	319	2100.54	1215.09	1661.62	530	530	220	185.566	185	145	232	88886	13.599	2022.72	2037	1514	2424	968883	201.352	0.0340523	0.898721	0.11805	2.12136
D11	314415	319	2105.95	1192.09	1664.32	520	520	220	179.854	181	145	215	86150	12.0271	2176.94	2173	1527	2573	1042756	188.927	0.040586	1.1665	0.154476	3.0836
D11	314408	319	2105.27	1206.3	1683.94	525	525	220	166.539	165	131	218	79772	15.4371	2024.86	1978	1137	2793	969908	406.585	0.0209034	0.441785	0.1396	1.22013
D11	314422	319	2112.04	1184.65	1671.76	515	515	220	172.908	172	140	211	82823	13.4413	2002.89	2063	1156	2614	959383	274.008	0.0350445	0.871093	0.150879	1.91656
D11	314429	319	2114.07	1171.12	1680.56	510	510	220	167.284	167	133	211	80129	11.4162	2020.66	2050	1213	2362	967896	180.749	0.0232376	0.665547	0.123329	2.45474
D11	314436	319	2114.74	1171.12	1677.17	505	505	220	165.171	165	134	204	79117	10.648	1962.46	1989	1308	2383	940017	200.631	0.0212833	0.646528	0.114073	2.0031
D11	314443	319	2113.39	1168.42	1674.47	500	500	220	157.271	157	125	198	75333	11.3354	1751.04	1814	804	2482	838749	389.048	0.0228742	0.620537	0.128477	1.02484
D11	314450	319	2116.77	1164.36	1677.85	499	499	220	162.28	162	137	197	77732	11.1256	1935.44	1941	1445	2456	927078	180.546	0.0223879	0.638804	0.15129	2.81741
D11	314457	319	2116.1	1160.97	1682.59	498	498	220	158.9	159	129	194	76113	10.218	1858.57	1876	1088	2366	890255	277.157	0.0202125	0.61619	0.152439	1.77403
D11	314471	319	2132.33	1161.65	1680.56	496	496	220	156.768	156	130	199	75092	11.7364	1922.16	1979	981	2480	920717	332.724	0.021547	0.563484	0.203733	1.95554
D11	314464	319	2133.01	1162.33	1680.56	497	497	220	159.969	159	128	198	76625	11.4868	2034.09	2112	1106	2504	974331	290.795	0.0237884	0.647174	0.209559	2.42378
D11	314478	319	2135.04	1160.97	1687.32	495	495	220	150.152	150	128	178	71923	8.63653	1631.72	1691	926	2298	781595	343.136	0.0172544	0.589784	0.188361	1.50748
D11	314485	319	2135.71	1163	1685.29	494	494	220	150.415	150	126	178	72049	10.0328	1587.24	1561	783	2130	760290	278.552	0.0196674	0.578346	0.23204	2.14638
D11	314492	319	2127.6	1159.62	1670.41	490	490	220	146.839	147	121	175	70336	8.7416	1309.29	1350	745	1773	627149	240.911	0.0154679	0.511737	0.178685	1.64778
D11	314502	319	2103.76	1156.24	1665.46	485	485	220	148.501	148	115	182	71132	8.96574	1561.84	1569	922	2126	748122	242.009	0.0078886	0.259275	0.10961	1.27502
D11	314509	319	2108.23	1156.28	1664.72	480	480	220	148.582	148	124	183	71171	8.92114	1592.35	1616	992	2080	762734	207.992	0.021849	0.712232	0.138644	1.86438
D11	314516	319	2107.04	1156.37	1663.08	479	479	220	147.871	148	117	190	70830	9.52117	1571.04	1602	996	2046	752528	206.665	0.0181181	0.55276	0.13899	1.8553
D11	314523	319	2105.65	1157.58	1665.83	478	478	220	146.846	146	120	181	70339	9.99441	1355.37	1341	753	2083	649220	257.042	0.0188843	0.544641	0.114714	1.08527
D11	314530	319	2108.29	1155.78	1661.31	477	477	220	143.962	143	110	176	68958	10.0831	1123.98	1140	629	1682	538385	192.185	0.0108852	0.307483	0.0705714	0.771049
D11	314537	319	2099.91	1150.81	1654.31	475	475	220	147.873	147	125	196	70831	9.04119	1570.71	1574	914	2133	752368	264.17	0.0198774	0.637534	0.135839	1.42217
D11	314551	319	2101.81	1143.58	1643.09	465	465	220	140.017	140	105	177	67068	10.8462	1413.92	1428	746	2023	677269	281.213	0.0199964	0.506156	0.168699	1.45155
D11	314544	319	2100.59	1151.48	1651.61	470	470	220	146.165	146	119	179	70013	9.48396	1787.83	1833	1099	2159	856372	216.831	0.0245143	0.737539	0.160769	2.28398
D11	314558	319	2122.72	1138.01	1643.57	460	460	220	139.743	139	119	164	66937	8.50343	1260.22	1302	643	1824	603647	251.562	0.0107241	0.348734	0.0988226	0.901075
D11	314565	319	2122.04	1136.66	1642.21	461	461	220	141.056	141	121	165	67566	7.67726	1344.27	1353	871	1844	643904	197.339	0.0132873	0.481859	0.12149	1.47587
D11	314572	319	2124.07	1135.98	1638.15	462	462	220	144.004	144	121	177	68978	7.20936	1240.18	1239	749	1618	594046	183.607	0.0207392	0.811683	0.144092	1.70139
D11	314579	319	2121.36	1133.27	1638.15	463	463	220	140.856	140	118	186	67470	7.96712	1106.24	1093	645	1510	529889	173.425	0.0131535	0.459062	0.129134	1.45903
D11	314586	319	2125.42	1143.42	1643.57	464	464	220	139.182	139	118	179	66668	8.61923	997.791	1017	486	1473	477942	247.004	0.0119392	0.381033	0.108783	0.79265
D11	314593	319	2107.16	1152.89	1652.36	466	466	220	142.399	142	115	175	68209	11.0657	1694.28	1764	828	2399	811561	382.674	0.0286512	0.716858	0.195302	1.44682
D11	314607	319	2109.86	1151.54	1656.42	468	468	220	149.831	149	118	188	71769	11.8646	1758.76	1768	1042	2432	842448	315.337	0.0389934	0.947888	0.209351	1.93101
D11	314600	319	2110.54	1156.27	1652.36	467	467	220	143.351	143	110	173	68665	11.5267	1858.29	1951	655	2774	890123	527.027	0.0271574	0.657624	0.213225	1.23939
D11	314615	319	2115.28	1138.69	1640.86	455	455	220	142.57	143	113	175	68291	10.488	1440.84	1525	646	2014	690160	324.755	0.0283141	0.748586	0.170035	1.28952
D11	314622	319	2109.86	1134.63	1644.92	450	450	220	140.113	140	117	168	67114	11.2605	1600.57	1715	691	2299	766673	400.516	0.0196792	0.480279	0.165722	1.13624
D11	314629	319	2113.92	1135.3	1631.39	445	445	220	154.407	153	127	201	73961	11.2091	1936.58	1961	1185	2458	927622	251.973	0.0335548	0.894434	0.152932	2.03895
D11	314636	319	2108.51	1135.98	1625.98	440	440	220	151.086	151	111	185	72370	10.8591	1869.93	1863	1269	2479	895697	242.13	0.0297399	0.803661	0.130561	1.78372
D11	314643	319	2103.78	1146.8	1623.27	435	435	220	140.902	141	120	166	67492	7.17597	1554.56	1566	1141	1932	744635	163.942	0.0160659	0.620941	0.105459	1.80921
D11	314650	319	2102.42	1132.6	1623.27	430	430	220	144.683	144	114	172	69303	9.66161	1626.25	1639	1130	2235	778975	208.189	0.0179499	0.52812	0.0898209	1.28761
D11	314657	319	2101.07	1127.19	1623.27	425	425	220	151.614	151	123	190	72623	10.6136	2013.65	1985	1384	2659	964540	222.586	0.0317026	0.877905	0.111386	1.81336
D11	314671	319	2096.34	1126.51	1602.3	415	415	220	141.445	141	118	165	67752	7.86102	1610.24	1658	1101	2018	771307	221.475	0.0188709	0.666517	0.180288	2.22114
D11	314664	319	2104.45	1129.89	1611.77	420	420	220	142.814	143	116	172	68408	7.6891	1587.77	1632	1020	1894	760540	170.509	0.021197	0.771063	0.136261	2.23337
D11	314678	319	2094.98	1132.6	1613.12	410	410	220	139.18	139	115	159	66667	7.48283	1432.77	1461	964	1866	686296	153.749	0.0131419	0.482535	0.143646	2.34096
D11	314685	319	2097.01	1134.63	1603.65	405	405	220	147.825	148	123	180	70808	8.28434	1486.84	1493	1016	1880	712194	155.02	0.0295486	1.02426	0.187277	3.02578
D11	314692	319	2092.28	1135.98	1598.24	400	400	220	151.553	151	129	175	72594	8.26425	1736.31	1719	1262	2240	831694	193.684	0.0417299	1.46921	0.225542	3.29963
D11	314699	319	2100.39	1133.95	1592.83	395	395	220	147.699	147	121	190	70748	11.9347	1412.16	1417	913	1896	676424	213.854	0.027339	0.658668	0.170896	1.92757
D11	314706	319	2099.04	1126.51	1586.74	390	390	220	149.411	149	127	184	71568	8.86321	1551.83	1558	1155	1946	743328	166.277	0.031984	1.04492	0.182793	2.88466
D11	314713	319	2090.92	1123.13	1574.57	385	385	220	145.386	144	122	176	69640	9.62297	1363.71	1329	963	2033	653219	217.346	0.0219922	0.650227	0.15881	1.71975
D11	314727	319	2088.89	1124.48	1567.8	375	375	220	151.372	151	124	182	72507	9.49629	1671.15	1696	1188	2058	800481	195.714	0.0267687	0.831141	0.192094	2.75185
D11	314720	319	2090.25	1125.83	1570.51	380	380	220	146.334	146	120	181	70094	9.06422	1337.28	1402	649	1791	640557	275.821	0.0180215	0.571581	0.122081	1.05499
D11	314734	319	2072.66	1131.25	1569.83	370	370	220	147.165	147	121	179	70492	9.64647	1350.6	1390	856	1674	646938	201.84	0.0247174	0.735978	0.138897	1.63215
D11	314741	319	2073.34	1124.48	1562.39	365	365	220	149.724	149	125	184	71718	10.3705	1466.73	1510	1040	1806	702564	190.835	0.0210956	0.596552	0.154268	2.05442
D11	314748	319	2074.69	1133.95	1560.36	360	360	220	143.286	143	118	172	68634	8.5838	1131.81	1184	566	1519	542136	188.174	0.0161184	0.529579	0.146489	1.53701
D11	314755	319	2072.66	1116.36	1554.27	355	355	220	152.18	152	126	182	72894	9.22324	1602.98	1602	1179	1924	767826	145.089	0.02786	0.894438	0.158951	3.03054
D11	314813	319	2080.18	1115.86	1545.91	350	350	220	150.482	150	126	185	72081	9.5264	1412.23	1395	1114	1794	676460	133.113	0.0161676	0.50265	0.0589699	1.18158
D11	314827	319	2104.53	1121.28	1509.38	351	351	220	150.411	150	122	192	72047	12.001	1489.17	1476	925	2026	713313	191.353	0.034109	0.826788	0.125005	1.72947
D11	312922	319	2103.83	1264.64	1618.96	570	570	220	252.566	252	182	310	120979	17.8335	2177.32	2181	1849	2545	1042937	125.114	0.0186253	0.517915	0.0712016	2.31347
D11	312929	319	2114.53	1259.46	1625.9	565	565	220	245.593	246	202	298	117639	17.6483	2227.07	2283	1696	2680	1066766	233.307	0.0263272	0.71394	0.0850445	1.49635
D11	312984	319	2102.19	1256.05	1639.33	560	560	220	210.595	212	159	286	100875	19.9746	1597.74	1626	911	2067	765318	245.189	0.0362947	0.738514	0.122822	1.42561
D111	313348	319	2040.16	1382.66	1490.29	725	725	304	703.111	704	628	789	336790	30.4121	1165.87	1192	785	1430	558451	123.693	0.0186972	0.848669	0.0757686	1.32772
D111	313355	319	2038.13	1395.51	1490.29	730	730	304	771.353	771	681	882	369478	31.9545	1505.73	1536	1009	1764	721245	137.607	0.0255086	1.20087	0.107124	2.11752
D111	313362	319	2032.04	1390.1	1484.88	735	735	304	768.8	770	636	890	368255	41.4974	1493.85	1507	1122	1732	715552	111.752	0.024689	0.892757	0.0971271	2.36681
D111	313369	319	2032.72	1385.36	1484.88	740	740	304	822.453	819	689	983	393955	42.3797	1646	1671	1254	1957	788433	140.911	0.0300962	1.13401	0.100228	2.12823
D111	313383	319	2034.07	1392.81	1474.74	750	750	304	866.106	868	748	1013	414865	43.3483	1485.51	1543	974	1810	711561	181.439	0.0286192	1.11181	0.0930387	1.39381
D111	313376	319	2033.4	1385.36	1479.47	745	745	304	859.215	856	757	966	411564	39.087	1700.19	1696	1417	1933	814390	102.751	0.035322	1.49992	0.109264	3.25976
D111	313390	319	2032.04	1386.72	1471.35	755	755	304	825.95	826	704	933	395630	47.102	1458.49	1483	1097	1792	698616	173.429	0.0195303	0.671819	0.0868787	1.34444
D111	313397	319	2029.34	1387.39	1476.09	760	760	304	859.259	859	735	978	411585	48.6329	1449.67	1448	1033	1898	694390	196.457	0.0168472	0.585459	0.0790506	1.08117
D111	313404	319	2027.99	1387.39	1475.41	765	765	304	879.019	882	738	1009	421050	46.5521	1469.08	1456	1097	1780	703687	150.713	0.0216331	0.799673	0.0885371	1.58564
D111	313411	319	2024.6	1397.54	1475.41	770	770	304	943.194	945	817	1080	451790	38.1947	1533.75	1573	1006	1776	734668	155.251	0.024694	1.19022	0.102964	1.84449
D111	313418	319	2025.28	1399.57	1475.41	775	775	304	1014.61	1014	911	1128	485999	35.7003	1743.12	1759	1345	2015	834953	133.705	0.0303793	1.67586	0.117795	2.74773
D111	313425	319	2017.84	1404.98	1470.68	780	780	304	1014.87	1013	873	1192	486125	50.0701	1662.59	1678	1162	2114	796382	198.559	0.0236851	0.937935	0.102647	1.55897
D111	313439	319	2019.87	1404.31	1470.68	790	790	304	1043.57	1044	869	1217	499872	56.465	1574.94	1583	1208	1831	754396	118.195	0.0207651	0.75194	0.116726	2.78557
D111	313432	319	2017.16	1405.66	1470.68	785	785	304	1052.95	1052	910	1174	504364	44.8625	1737.73	1761	1374	2023	832373	116.779	0.0269259	1.2308	0.0985988	2.67103
D111	313446	319	2021.9	1405.66	1455.8	795	795	304	1069.11	1067	903	1221	512106	57.3242	1560.8	1585	1131	1894	747623	161.083	0.0213039	0.778075	0.104496	1.83341
D111	313453	319	2022.57	1410.39	1445.65	800	800	304	1072.96	1069	916	1249	513946	60.5788	1560.42	1587	966	1933	747443	227.327	0.0257452	0.889093	0.0970726	1.21474
D111	313460	319	2026.63	1426.63	1440.91	805	805	304	1145.43	1145	999	1303	548660	48.1824	1612.37	1637	1200	2010	772327	168.53	0.0251689	1.16729	0.119779	2.04677
D111	313467	319	2024.6	1430.69	1436.85	810	810	304	1116.78	1119	979	1235	534938	44.4502	1375.81	1409	890	1851	659014	225.067	0.0226281	1.11187	0.106301	1.17474
D111	313474	319	2025.96	1436.1	1430.77	815	815	304	1125.17	1127	980	1288	538955	59.9653	1340.41	1373	967	1625	642058	142.623	0.0295744	1.07797	0.142233	2.34059
D111	375406	319	2027.63	1433.59	1430.77	820	820	304	1020.87	1015	902	1155	488996	44.7878	1045.29	1064	709	1347	500692	157.827	-0.000734	-0.0334972	0.0601415	0.751439
D111	375413	319	2030.14	1441.11	1414.05	825	825	304	1071.69	1065	943	1284	513338	57.5062	1068.3	1096	770	1380	511718	145.39	0.00598794	0.221854	0.0870558	1.17689
D111	375420	319	2029.3	1448.64	1414.05	830	830	304	1096.38	1095	973	1254	525168	52.4894	1202.34	1211	847	1569	575923	130.159	0.00371646	0.154682	0.0898554	1.52321
D111	375427	319	2031.81	1454.49	1414.05	835	835	304	1141.78	1145	985	1292	546913	59.4009	1302.97	1308	1068	1495	624121	88.2414	0.0228434	0.858563	0.13723	3.56362
D111	375434	319	2027.63	1445.29	1405.69	840	840	304	1099.76	1099	945	1268	526783	48.0643	1191.63	1193	963	1446	570792	81.487	0.0154231	0.695071	0.106547	2.81616
D111	375441	319	2015.93	1438.61	1397.33	845	845	304	1056.44	1060	935	1215	506034	44.855	1203.45	1219	902	1441	576451	99.3537	0.00361879	0.169847	0.11095	2.41939
D111	375455	319	2021.78	1441.95	1388.97	855	855	304	1014.4	1016	873	1178	485897	53.0108	1071.81	1090	760	1458	513395	153.031	0.0114992	0.435088	0.0905914	1.16357
D111	375448	319	2012.58	1441.11	1388.97	850	850	304	1052.33	1055	915	1187	504065	45.7251	1079.05	1092	782	1335	516867	110.403	0.00801256	0.365874	0.0991913	1.76398
D111	375462	319	2015.09	1428.58	1363.89	860	860	304	1088.82	1090	958	1190	521543	38.3654	1262.56	1270	1080	1463	604766	73.1166	0.0139397	0.780344	0.110454	3.43515
D111	375469	319	2016.76	1433.59	1363.89	865	865	304	1106.87	1107	1000	1238	530192	36.6602	1232.92	1232	1019	1404	590567	65.6959	0.0148291	0.882376	0.132836	4.40122
D111	375476	319	2015.09	1436.93	1355.53	870	870	304	1104.99	1105	963	1278	529291	46.3006	1164.22	1192	852	1388	557662	105.387	0.00380912	0.181124	0.0961106	1.93729
D111	375483	319	2013.42	1448.64	1355.53	875	875	304	1027.21	1027	851	1184	492032	62.5672	1189.24	1192	973	1369	569646	83.0725	0.0115778	0.375809	0.0987708	2.57373
D111	312954	319	2095.18	1279.93	1625.26	571	571	304	229.309	229	187	280	109839	16.1751	1464.05	1442	1036	1912	701278	189.129	0.0348709	0.955394	0.115365	1.60133
D111	313077	319	2092.35	1275.23	1607.85	575	575	304	225.163	224	179	284	107853	17.3366	1378.17	1393	942	1847	660142	231.504	0.0157528	0.402838	0.0661021	0.738227
D111	313113	319	2092.93	1282.54	1613.41	580	580	304	238.042	237	189	282	114022	16.4065	1544.58	1558	1243	1955	739855	110.082	0.0216763	0.615656	0.0826121	2.14139
D111	313127	319	2140.19	1284.69	1601.5	585	585	304	289.919	291	228	344	138871	19.7584	1953.57	1960	1479	2377	935762	170.968	0.0397728	1.12254	0.15074	2.99362
D111	313141	319	2133.01	1297.48	1601.31	590	590	304	287.664	289	217	354	137791	22.1688	2113.47	2143	1712	2431	1012352	152.26	0.0404873	1.00985	0.142164	3.45542
D111	313155	319	2083.63	1313.18	1603.44	595	595	304	266.608	267	191	352	127705	21.4429	1639.27	1597	1147	2265	785208	232.545	0.0191702	0.467732	0.0948376	1.22124
D111	313171	319	2080.07	1321.1	1595.82	600	600	304	276.294	277	227	322	132345	16.4477	1521.81	1577	953	1933	728949	202.202	0.0251104	0.822964	0.109693	1.48793
D111	313178	319	2072.63	1334.63	1591.76	605	605	304	292.977	293	240	334	140336	16.302	1367.23	1407	820	1721	654903	206.562	0.0228197	0.801927	0.116699	1.38342
D111	313185	319	2073.31	1332.6	1586.35	610	610	304	301.088	300	247	368	144221	20.1925	1408.66	1385	947	1877	674749	220.148	0.0288723	0.83686	0.156636	1.73307
D111	313199	319	2075.34	1344.78	1589.73	620	620	304	362.376	363	289	443	173578	22.7301	1701.44	1729	1091	2036	814989	177.666	0.052549	1.59188	0.169029	2.76935
D111	313192	319	2072.63	1340.04	1589.73	615	615	304	323.758	324	275	376	155080	17.8166	1555.14	1583	1014	1955	744911	198.179	0.0294988	1.04137	0.131125	1.81935
D111	313206	319	2076.69	1344.78	1589.73	625	625	304	377.409	378	309	432	180779	21.8516	1881.9	1913	1140	2226	901431	182.229	0.0486626	1.60294	0.173006	3.04627
D111	313213	319	2080.75	1351.54	1589.73	630	630	304	368.478	370	287	455	176501	25.7503	1669.16	1687	1141	2131	799528	231.941	0.0464577	1.27056	0.15504	1.93196
D111	313220	319	2076.01	1356.28	1574.85	635	635	304	405.578	405	346	469	194272	20.7703	1973.66	1977	1628	2247	945385	115.084	0.0409946	1.53794	0.140694	4.23053
D111	313227	319	2080.07	1359.66	1572.82	640	640	304	442.547	443	361	535	211980	31.1106	2075.93	2081	1597	2417	994372	151.694	0.0551695	1.4875	0.161105	3.79762
D111	313234	319	2073.31	1358.98	1567.41	645	645	304	454.106	453	365	544	217517	27.483	2011.88	2014	1475	2388	963690	182.167	0.0428059	1.35651	0.132847	2.59025
D111	313241	319	2071.96	1358.31	1562.68	650	650	304	422.407	422	325	505	202333	31.3307	1848.28	1853	1504	2135	885324	115.929	0.0254302	0.668704	0.113327	3.24575
D111	313255	319	2073.98	1364.39	1549.15	660	660	304	437.205	436	355	528	209421	32.5372	1537.21	1545	1106	1899	736324	159.571	0.0255559	0.66968	0.139162	2.35366
D111	313248	319	2069.25	1358.31	1554.56	655	655	304	457.088	457	381	558	218945	28.667	1644.41	1654	1111	2149	787673	207.409	0.030478	0.94318	0.117927	1.67268
D111	313262	319	2065.19	1354.92	1537.65	665	665	304	482.639	486	339	590	231184	34.0142	1498.34	1526	999	1826	717706	152.392	0.0315158	0.867052	0.132667	2.30325
D111	313269	319	2049.63	1361.69	1519.38	670	670	304	509.104	511	397	574	243861	26.8874	1403.1	1416	1130	1619	672083	93.1921	0.0269241	0.992868	0.121828	3.2701
D111	313276	319	2042.19	1359.66	1503.15	675	675	304	513.587	513	431	586	246008	29.3093	1315.27	1317	1099	1587	630016	87.8771	0.0264839	0.904207	0.110418	2.97662
D111	313283	319	2048.96	1361.69	1497.74	680	680	304	558.098	556	483	659	267329	30.7131	1417.67	1421	1089	1727	679063	129.389	0.0293459	1.0361	0.102872	2.04399
D111	313290	319	2046.93	1365.75	1492.32	685	685	304	562.737	560	486	652	269551	24.8222	1329.88	1332	1134	1525	637013	75.8435	0.0279016	1.23075	0.10989	3.4722
D111	313297	319	2040.84	1363.72	1488.94	690	690	304	563.447	565	481	649	269891	28.1491	1339.55	1340	1087	1594	641646	103.246	0.0228559	0.894548	0.105434	2.47495
D111	313311	319	2034.07	1370.48	1490.29	700	700	304	616.908	616	516	722	295499	35.4088	1258.41	1264	1013	1500	602777	89.8928	0.0235729	0.802477	0.0838261	2.16544
D111	313304	319	2036.1	1369.81	1492.32	695	695	304	593.691	595	499	694	284378	28.5351	1222.35	1225	1049	1355	585506	57.6124	0.0226682	0.922344	0.0954672	3.69798
D111	313318	319	2027.31	1367.1	1486.24	705	705	304	605.242	606	477	731	289911	40.1579	1260.85	1269	976	1557	603947	107.168	0.0150129	0.445843	0.087133	1.88595
D111	313325	319	2029.34	1380.63	1486.24	710	710	304	685.939	684	590	782	328565	30.9366	1187.43	1215	806	1410	568781	117.29	0.0263755	1.13956	0.0715335	1.35171
D111	313332	319	2034.75	1378.6	1480.82	715	715	304	664.526	666	578	753	318308	32.3719	1128.23	1146	835	1331	540421	97.1623	0.0141772	0.573918	0.0868261	1.85532
D111	313341	319	2046.25	1384.69	1490.29	720	720	304	706.628	707	617	792	338475	28.8637	1120.14	1122	898	1319	536545	82.6217	0.0199151	0.956065	0.068011	1.72667
D1111	434824	319	1988.52	1433.25	1336.33	885	885		1052.18	1052	914	1265	1221579	49.1693	878.859	891	577	1132	1020355	113.916	0.0134363	0.567425	0.0807548	1.15294
D1111	434838	319	1983.1	1421.32	1336.33	890	890		1041.43	1039	910	1207	1209096	50.4691	887.954	920	554	1117	1030915	124.286	0.0114193	0.465954	0.100975	1.31049
D1111	434852	319	1971.17	1412.65	1325.49	895	895		1044.03	1042	914	1177	1212118	42.4375	868.745	896	543	1089	1008613	113.335	0.0109666	0.533736	0.101019	1.40658
D1111	434866	319	1963.58	1400.72	1304.89	900	900		984.829	983	871	1123	1143387	37.7653	721.376	727	541	897	837517	72.7417	-0.000295	-0.0154079	0.05522	1.03791
D1111	434880	319	1958.16	1386.63	1294.04	905	905		973.196	972	825	1116	1129881	40.8143	695.556	700	452	905	807541	92.0704	0.00531368	0.252065	0.0779041	1.092
D1111	375490	319	1995.03	1431.08	1347.17	880	880		1077.55	1076	943	1240	516147	51.4054	1028.87	1028	783	1279	492827	103.307	0.0131279	0.543236	0.111975	2.0058
D1111	434894	319	1953.82	1392.05	1294.04	910	910		970.24	966	854	1123	1126449	41.1614	597.64	617	375	813	693860	100.107	0.0010135	0.0477311	0.0563595	0.637032
D1111	434908	319	1940.81	1392.05	1272.36	915	915		934.786	934	813	1081	1085287	35.5622	561.34	559	406	725	651716	64.7912	-0.000978	-0.0514741	0.0363582	0.6079
D1111	434922	319	1932.14	1374.7	1250.67	920	920		928.822	928	827	1031	1078362	31.888	540.123	541	393	686	627083	51.1665	0.00173452	0.10087	0.0302541	0.61998
D1111	434936	319	1909.37	1355.19	1218.14	925	925		868.145	872	753	966	1007916	35.0039	396.726	398	311	489	460599	29.5482	0.00166469	0.0824357	0.010641	0.282733
D1111	434950	319	1897.44	1336.75	1207.3	930	930		836.866	839	734	943	971602	35.6216	418.13	418	325	511	485449	29.8731	0.00321229	0.150451	0.0278705	0.759043
D1111	434964	319	1909.37	1338.92	1207.3	935	935		875.514	879	759	970	1016472	33.9356	447.375	445	344	566	519402	40.0036	0.00389273	0.20008	0.0163982	0.360857
D1111	434978	319	1898.53	1335.67	1185.62	940	940		869.438	873	710	991	1009417	38.7591	407.145	408	294	527	472695	39.6787	0.00156042	0.0698971	0.00901928	0.18344
D1112	434831	319	2008.04	1463.61	1336.33	885	885		915.052	920	587	1235	1062375	131.96	852.242	873	453	1173	989453	148.157	0.00828217	0.113918	0.11089	1.1484
D1112	434845	319	1993.94	1452.77	1325.49	890	890		925.3	945	653	1152	1074273	114.33	786.427	795	471	1048	913042	125.041	0.00265748	0.0429013	0.0712586	0.836719
D1112	434859	319	1989.6	1449.52	1314.64	895	895		916.488	932	630	1163	1064042	114.238	841.501	853	521	1122	976983	132.407	0.00918183	0.145984	0.112125	1.28151
D1112	434873	319	1977.68	1438.67	1304.89	900	900		925.237	935	697	1101	1074200	79.5094	788.752	805	471	1035	915741	120.408	0.010542	0.24279	0.0686447	0.841564
D1112	434887	319	1970.09	1433.25	1294.04	905	905		882.14	884	676	1132	1024165	81.2728	719.531	712	390	1016	835375	145.584	4.34E-05	9.41E-04	0.0636944	0.591903
D1112	375497	319	2005.06	1461.18	1338.81	880	880		1002.27	998	832	1167	480085	61.7808	986.858	989	802	1153	472705	62.1933	0.00816079	0.26264	0.120341	3.40882
D1112	434901	319	1969	1428.91	1294.04	910	910		859.423	862	734	986	997790	49.4089	580.048	555	350	967	673436	144.55	-0.00119586	-0.0416515	0.0291635	0.227422
D1112	434915	319	1961.41	1426.75	1272.36	915	915		950.777	950	785	1120	1103852	56.5258	777.126	782	575	931	902243	69.2754	0.0105206	0.350235	0.0828907	1.71737
D1112	434929	319	1950.57	1420.24	1250.67	920	920		934.842	937	693	1110	1085351	62.5008	698.45	699	529	857	810901	58.7631	0.00948785	0.281157	0.07751	1.71
D1112	434943	319	1939.73	1400.72	1218.14	925	925		1002.71	1001	900	1112	1164145	35.0366	480.519	464	285	777	557883	121.131	0.00519125	0.295601	0.0155149	0.121213
D1112	434957	319	1935.39	1397.47	1207.3	930	930		947.609	948	823	1049	1100174	30.761	448.355	429	320	657	520540	73.5071	0.00260093	0.15983	0.0131461	0.158287
D1112	434971	319	1932.14	1392.05	1207.3	935	935		945.605	945	833	1074	1097847	30.4404	519.56	527	345	674	603209	81.0442	0.00224774	0.139335	0.0331723	0.411667
D1112	434985	319	1938.64	1381.21	1185.62	940	940		938.639	937	808	1125	1089760	39.5149	516.302	524	304	730	599427	81.6582	0.00288705	0.136764	0.0325978	0.3992
D112	375508	319	2091.43	1383.77	1444.47	730	730		911.672	915	809	996	436691	35.4486	1504.58	1526	1032	1847	720694	161.475	0.0118927	0.604525	0.144713	2.35587
D112	375517	319	2102.84	1382.34	1466.54	735	735		785.866	789	595	960	376430	70.8366	1334.6	1318	933	1798	639275	190.146	0.00528715	0.116695	0.100689	1.28414
D112	375524	319	2094.48	1378.16	1466.54	740	740		840.603	843	670	1007	402649	67.4947	1530.8	1536	1111	1917	733254	154.826	0.0196559	0.480164	0.141146	2.44586
D112	375531	319	2090.3	1382.34	1449.82	745	745		940.503	940	797	1070	450501	37.9789	1642.78	1651	1297	1910	786894	116.063	0.0189124	0.919302	0.155234	3.80394
D112	375538	319	2095.32	1392.37	1458.18	750	750		826.493	826	650	1016	395890	76.9711	1284.61	1277	927	1797	615327	176.826	0.0213683	0.449292	0.162789	2.03412
D112	375545	319	2096.15	1390.7	1458.18	755	755		861.081	863	695	1037	412458	69.741	1367.78	1374	976	1737	655166	165.598	0.0236511	0.570539	0.190172	2.63954
D112	375559	319	2093.65	1384.85	1458.18	765	765		885.929	890	714	1008	424360	63.0422	1139.03	1128	890	1475	545597	111.494	0.00806029	0.22473	0.109587	2.01796
D112	375552	319	2091.97	1384.85	1458.18	760	760		918.61	927	720	1062	440014	53.2551	1271.15	1298	845	1580	608882	151.861	0.0165391	0.561289	0.132333	1.95647
D112	375566	319	2095.32	1385.69	1458.18	770	770		810.242	813	642	970	388106	68.4971	1064.89	1056	775	1375	510082	125.632	0.00692137	0.162618	0.0891036	1.38695
D112	375573	319	2089.47	1392.37	1458.18	775	775		836.109	844	623	1018	400496	94.1527	1248.63	1258	746	1655	598093	215.464	0.0122846	0.215536	0.10933	1.14226
D112	375580	319	2084.45	1393.21	1458.18	780	780		943.008	948	729	1125	451701	83.0532	1382.47	1389	936	1742	662205	181.595	0.0175039	0.390651	0.127222	1.71845
D112	375587	319	2086.12	1394.05	1458.18	785	785		869.134	878	672	1051	416315	78.4264	1205.21	1213	773	1569	577296	182.629	0.00562492	0.123975	0.114389	1.35479
D112	314157	319	2143.16	1307.77	1577.73	600	600		314.175	315	251	383	150490	23.3884	1525.96	1551	1199	1709	730935	111.058	0.0268177	0.701667	0.114983	2.83393
D112	375594	319	2086.12	1392.37	1458.18	790	790		813.33	806	580	1044	389585	94.6366	1223.48	1218	694	1714	586045	253.062	0.0173027	0.292349	0.122988	1.05898
D112	314164	319	2139.1	1316.56	1575.03	605	605		353.9	356	292	421	169518	21.0776	1867.11	1864	1333	2349	894345	218.37	0.039605	1.2793	0.126898	1.92564
D112	375601	319	2078.6	1393.21	1433.1	795	795		873.203	875	683	1104	418264	81.9102	1246.7	1259	818	1541	597169	148.112	0.00740122	0.156642	0.127252	1.9004
D112	314172	319	2141.8	1321.97	1573.68	610	610		353.353	354	284	437	169256	27.5519	2195.31	2220	1650	2607	1051555	188.361	0.0374369	0.925603	0.140154	2.86533
D112	314179	319	2133.69	1321.97	1556.76	615	615		393.708	394	336	480	188586	23.9496	2129.08	2138	1532	2568	1019828	189.51	0.0432475	1.36295	0.150096	2.93241
D112	314186	319	2130.98	1315.88	1552.71	620	620		397.697	399	325	481	190497	28.4391	2259.81	2265	1979	2586	1082448	112.862	0.0258998	0.706086	0.127375	4.52449
D112	314193	319	2141.13	1314.53	1546.62	625	625		410.564	411	345	479	196660	26.21	2242.76	2240	1987	2491	1074283	95.3801	0.0235838	0.721827	0.100382	4.29009
D112	314207	319	2130.98	1330.76	1536.47	635	635		456.499	456	358	546	218663	34.3487	2389.27	2411	1804	2660	1144458	150.365	0.0323243	0.832287	0.12522	3.53658
D112	314200	319	2136.39	1321.29	1541.21	630	630		421.944	421	340	509	202111	31.5017	2407.63	2424	2001	2687	1153254	123.974	0.0289275	0.753141	0.126788	4.37042
D112	314214	319	2128.95	1332.12	1533.09	640	640		501.374	500	405	596	240158	32.3789	2190.26	2192	1752	2560	1049136	139.206	0.0224749	0.680731	0.109071	3.09471
D112	314221	319	2122.86	1334.15	1530.38	645	645		535.319	535	426	633	256418	31.6773	2299.46	2300	1744	2710	1101439	179.941	0.0281292	0.924708	0.117628	2.68992
D112	314228	319	2115.42	1329.41	1526.32	650	650		536.127	540	431	631	256805	30.8442	2040.99	2044	1456	2479	977633	183.583	0.0177015	0.604665	0.128657	2.5346
D112	314235	319	2117.45	1337.53	1520.91	655	655		578.889	578	482	708	277288	33.6112	1966.38	1955	1509	2439	941898	178.501	0.00945884	0.322769	0.122119	2.39773
D112	314242	319	2118.8	1332.12	1514.82	660	660		575.219	579	477	676	275530	37.6487	1857.71	1846	1309	2561	889842	273.322	0.0245963	0.733552	0.120566	1.46257
D112	314249	319	2117.45	1331.44	1514.82	665	665		598.802	601	399	750	286826	51.3171	1814.79	1830	1265	2268	869286	184.193	0.0287629	0.652483	0.125063	2.19047
D112	314263	319	2107.98	1331.44	1497.24	675	675		572.965	573	431	715	274450	48.019	1761.18	1787	1153	2083	843604	169.183	0.0334281	0.771926	0.141601	2.58243
D112	314256	319	2115.42	1328.74	1510.09	670	670		570.489	569	453	693	273264	41.0765	1885.07	1909	1391	2286	902949	170.033	0.0326753	0.878901	0.14839	2.86509
D112	314270	319	2100.54	1331.44	1495.21	680	680		584.647	592	422	719	280046	59.1495	1203.34	1226	718	1517	576398	179.42	0.0298873	0.573679	0.114293	1.37584
D112	314277	319	2101.22	1334.82	1487.77	685	685		670.188	673	529	788	321020	48.0127	1388.85	1406	931	1706	665257	166.152	0.0379289	1.02017	0.144862	2.11535
D112	314284	319	2102.57	1340.23	1483.03	690	690		610.495	611	461	755	292427	64.9013	1541.38	1567	1169	1835	738320	153.245	0.0242641	0.445668	0.127919	2.28144
D112	314291	319	2099.19	1344.29	1470.86	695	695		715.167	719	580	841	342565	41.1697	1645.65	1618	1354	1969	788264	132.706	0.0303097	1.02206	0.130423	2.86147
D112	314298	319	2093.77	1353.76	1466.12	700	700		748.157	751	642	871	358367	36.9171	1558.57	1554	1207	1832	746554	104.383	0.0173085	0.689608	0.124977	3.31752
D112	314305	319	2093.77	1355.12	1466.12	705	705		730.779	740	577	847	350043	51.9264	1484.61	1490	1065	1870	711129	142.619	0.0178972	0.494891	0.105853	1.99283
D112	314319	319	2095.68	1368.21	1460.35	715	715		812.752	814	657	951	389308	46.3844	1642.1	1658	1249	1908	786568	127.638	0.0259414	0.886109	0.149017	3.33704
D112	314312	319	2090.39	1361.2	1462.74	710	710		795.24	798	649	919	380920	49.7285	1665.04	1674	1236	2031	797556	156.337	0.029087	0.904003	0.140413	2.62264
D112	314326	319	2089.04	1374.06	1449.21	720	720		847.783	850	727	969	406088	37.3099	1553.61	1564	1210	1841	744181	108.921	0.0133348	0.598033	0.126118	3.19489
D112	314333	319	2093.1	1375.41	1444.47	725	725		893.382	897	795	973	427930	31.7426	1603.02	1620	1184	1838	767845	113.62	0.0180596	0.998526	0.12359	3.10377
D112	312961	319	2117.95	1263.24	1613.56	571	571		268.628	268	218	332	128673	19.5086	2108.92	2074	1635	2615	1010173	220.234	0.0373025	0.990348	0.125914	2.14178
D112	313084	319	2114.2	1271.4	1620.43	575	575		257.455	257	199	338	123321	21.8518	2114.1	2154	1358	2527	1012656	222.588	0.0409052	0.926002	0.156249	2.56697
D112	313120	319	2124.88	1271.83	1611.43	580	580		273.061	274	216	328	130796	17.1682	2024.16	2044	1289	2608	969575	262.887	0.045573	1.38649	0.178198	2.32911
D112	313134	319	2095.2	1296.02	1607.96	585	585		248.931	250	206	292	119238	14.8254	1575.32	1593	1124	2006	754577	158.207	0.029074	0.94877	0.0953754	1.73399
D112	313148	319	2090.03	1308.98	1605.85	590	590		272.875	272	220	336	130707	15.975	1816.73	1801	1362	2383	870216	206.081	0.0376878	1.24075	0.117607	1.85536
D112	313162	319	2142.48	1303.71	1581.79	595	595		303.766	303	229	380	145504	23.1688	1500.73	1547	879	1979	718852	219.575	0.0307497	0.782264	0.0951884	1.18808
D12	10549	319	2104.58	1114.58	1512.62	355	355	220	145.939	146	117	184	243572	8.74203	1254.15	1266	713	1682	2093184	203.85	0.0400165	1.28466	0.326542	3.02892
D12	10556	319	2099.91	1119.25	1507.95	360	360	220	141.501	141	115	187	236166	9.70609	894.617	917	404	1389	1493115	232.102	0.0248903	0.708109	0.258741	1.58459
D12	10563	319	2113.91	1130.14	1511.07	365	365	220	140.548	140	117	186	234575	9.33109	976.576	985	486	1527	1629906	227.536	0.0231934	0.682858	0.297638	1.96889
D12	10570	319	2123.25	1143.37	1517.29	370	370	220	140.497	140	109	173	234489	8.13603	1017.09	1050	482	1494	1697518	221.287	0.0246558	0.831044	0.294563	2.09164
D12	10577	319	2133.37	1134.81	1521.96	375	375	220	140.423	140	113	169	234366	8.51037	981.576	981	468	1569	1638250	229.095	0.0216276	0.698611	0.249856	1.71304
D12	10589	319	2144.2	1127.35	1515.75	380	380	220	137.404	137	113	174	229327	8.22903	956.736	945	503	1532	1596792	213.843	0.0171879	0.564289	0.253999	1.81244
D12	10596	319	2145.27	1129.48	1515.75	385	385	220	138.11	138	112	173	230505	8.08346	947.908	968	451	1432	1582059	224.429	0.0210205	0.703504	0.250875	1.69419
D12	10603	319	2148.46	1126.29	1515.75	390	390	220	138.661	138	116	174	231426	7.79133	977.57	1007	439	1586	1631565	244.455	0.0174537	0.610586	0.210418	1.39036
D12	10610	319	2155.37	1135.33	1519.47	395	395	220	140.028	140	109	188	233707	10.5384	1063.61	1087	523	1637	1775172	248.485	0.0196894	0.51314	0.239868	1.65619
D12	10617	319	2152.71	1135.86	1525.85	400	400	220	140.171	140	119	168	233945	7.40626	1056.56	1076	571	1710	1763393	200.919	0.0199959	0.742048	0.227823	1.95148
D12	10624	319	2158.55	1137.45	1533.29	405	405	220	139.762	140	119	173	233262	7.44609	1058.56	1117	466	1614	1766734	268.282	0.0188492	0.6945	0.200832	1.31979
D12	10631	319	2164.4	1139.05	1541.79	410	410	220	138.304	138	111	165	230829	8.03167	1102.94	1113	594	1661	1840807	212.519	0.0185444	0.627035	0.211814	1.81428
D12	10638	319	2168.65	1129.48	1536.48	415	415	220	136.974	137	116	164	228610	7.48563	948.667	938	423	1766	1583325	223.774	0.0140125	0.505723	0.153185	1.12629
D12	10645	319	2165.46	1122.57	1533.29	420	420	220	137.533	137	116	167	229543	7.40461	994.922	996	507	1666	1660524	239.323	0.0162037	0.592336	0.185141	1.29888
D12	10652	319	2170.78	1133.2	1533.29	425	425	220	139.472	139	113	180	232779	9.20503	1054.61	1067	547	1682	1760147	241.341	0.0177931	0.529768	0.182013	1.34577
D12	10659	319	2168.65	1130.54	1532.76	430	430	220	141.329	141	118	172	235878	8.28163	1149.69	1166	562	1892	1918838	260.876	0.0182671	0.612284	0.147455	1.13267
D12	10666	319	2170.25	1132.67	1545.51	435	435	220	143.374	143	114	172	239292	7.97076	1356.71	1356	871	1952	2264346	228.24	0.025616	0.898522	0.234327	2.25693
D12	10673	319	2173.44	1139.58	1547.64	440	440	220	145.986	146	110	184	243651	10.6467	1518.77	1566	598	2082	2534826	280.87	0.0338035	0.896708	0.270187	2.30045
D12	10680	319	2188.32	1139.05	1549.24	445	445	220	141.529	141	116	174	236212	8.30734	1168.88	1258	475	1862	1950860	310.557	0.0235263	0.783191	0.231313	1.41413
D12	10687	319	2192.04	1136.92	1551.89	450	450	220	142.874	143	118	174	238457	7.93573	1161.09	1156	643	1707	1937863	231.351	0.0257336	0.903364	0.211208	1.75032
D12	10694	319	2188.32	1149.14	1549.24	455	455	220	141.989	142	114	182	236979	9.37453	1147.72	1222	407	1762	1915542	303.197	0.0234759	0.694829	0.223185	1.38138
D12	10701	319	2185.13	1142.24	1549.24	460	460	220	143.827	143	121	179	240048	8.61042	1321.22	1360	654	1899	2205108	269.62	0.0282103	0.916587	0.27938	2.14016
D12	10708	319	2178.22	1147.02	1555.08	465	465	220	142.503	142	114	179	237838	9.33738	1115.43	1145	372	1798	1861646	325.039	0.0194745	0.583068	0.247478	1.36157
D12	10715	319	2172.37	1166.68	1555.08	470	470	220	145.494	146	111	180	242829	8.47288	1631.05	1642	1090	2057	2722217	185.275	0.0298837	0.996527	0.239376	3.40062
D12	10722	319	2170.78	1165.09	1559.87	475	475	220	144.089	144	116	178	240484	8.84332	1485.28	1504	951	2101	2478940	229.859	0.0286397	0.907298	0.258431	2.65395
D12	10729	319	2171.84	1175.72	1561.46	480	480	220	148.702	148	118	186	248183	8.94814	1439.35	1464	822	2003	2402280	255.007	0.0262338	0.849627	0.220267	2.03769
D12	10736	319	2156.43	1169.34	1567.84	485	485	220	142.84	142	115	185	238400	10.2073	1218.04	1190	549	2081	2032901	370.051	0.0101964	0.282495	0.158398	0.90016
D12	10743	319	2161.21	1182.1	1575.81	490	490	220	144.138	143	113	182	240567	10.1903	1105.47	1060	603	1949	1845034	257.908	0.0103003	0.288417	0.129552	0.983221
D12	10752	319	2168.65	1180.5	1579	495	495	220	153.156	152	122	200	255618	11.2059	1523.71	1530	787	2378	2543068	360.805	0.0264081	0.703291	0.204117	1.43175
D12	10759	319	2166	1189.01	1579	500	500	220	156.25	155	115	202	260782	12.1461	1546.35	1532	796	2305	2580866	363.794	0.0310852	0.775666	0.198975	1.41082
D12	10766	319	2162.28	1194.85	1583.78	505	505	220	155.842	155	121	203	260101	14.0404	1673.96	1641	922	2702	2793835	412.939	0.0294945	0.635992	0.218543	1.45407
D12	10775	319	2163.87	1193.26	1589.63	510	510	220	165.482	165	130	216	276190	12.0729	1633.23	1629	931	2307	2725857	289.564	0.0440191	1.15585	0.277042	2.44722
D12	10782	319	2163.34	1201.76	1592.29	515	515	220	159.593	159	114	216	266361	13.1544	1450.33	1440	771	2251	2420606	293.157	0.0320529	0.753596	0.233933	1.87585
D12	10789	319	2162.28	1212.39	1591.75	520	520	220	167.197	167	129	213	279052	10.9993	1301.45	1357	559	1951	2172113	345.406	0.0338367	0.995016	0.217348	1.34545
D12	10796	319	2151.65	1227.81	1591.75	525	525	220	179.759	179	145	225	300018	11.9244	1865.63	1883	1336	2407	3113743	214.289	0.0525785	1.50605	0.284494	3.85655
D12	10803	319	2150.05	1233.12	1585.91	530	530	220	173.859	173	137	222	290170	14.5653	1377.57	1316	822	2284	2299159	312.172	0.035779	0.824644	0.196417	1.44892
D12	10810	319	2154.83	1232.06	1585.91	535	535	220	179.344	179	142	232	299325	12.8889	1243.57	1256	685	1766	2075520	203.681	0.0173442	0.474445	0.184217	1.89955
D12	10817	319	2152.18	1236.84	1584.31	540	540	220	186.392	186	140	255	311089	14.4589	1323.07	1303	819	2014	2208199	228.034	0.0333083	0.831084	0.192693	1.87477
D12	10824	319	2152.71	1241.62	1584.31	545	545	220	188.444	188	141	248	314513	15.1546	1105.87	1139	543	1698	1845701	260.932	0.0232499	0.565075	0.120537	0.911802
D12	10831	319	2152.71	1248.53	1581.66	550	550	220	191.919	192	136	242	320313	16.3563	1140.3	1161	605	1656	1903155	248.89	0.0200731	0.461792	0.132128	1.0694
D12	10838	319	2155.9	1256.51	1581.66	555	555	220	208.74	209	156	265	348387	14.9685	1410.47	1413	833	1953	2354068	221.197	0.0341424	0.920814	0.202082	2.14391
D12	10845	319	2152.71	1254.38	1581.66	560	560	220	214.485	214	155	279	357975	21.9456	1235.62	1258	491	1903	2062247	334.79	0.0303552	0.57587	0.18863	1.1714
D12	10852	319	2157.49	1268.73	1576.34	565	565	220	221.361	221	172	275	369451	16.7985	1289.7	1327	659	1884	2152514	262.883	0.0316908	0.80955	0.16582	1.3956
D12	10859	319	2150.58	1276.7	1570.5	570	570	220	231.646	231	162	332	386617	21.7424	1351.5	1400	695	1985	2255647	303.446	0.0251893	0.523552	0.172492	1.31045
D12	314820	319	2100.48	1119.92	1513.44	350	350	220	149.273	149	125	182	71502	8.58738	1714.01	1712	1266	2077	821009	189.157	0.0184188	0.628764	0.117615	1.90718
D12	314834	319	2078.83	1118.57	1549.29	351	351	220	156.28	156	123	193	74858	13.1663	1678.51	1692	1279	1997	804005	141.991	0.0337699	0.775485	0.180321	3.61193
D121	10866	319	2133.57	1276.7	1561.99	575	575	315	223.164	220	161	301	372460	26.2683	1020.03	1018	594	1478	1702429	177.012	0.023588	0.39155	0.247103	2.28357
D121	10881	319	2142.61	1286.27	1561.99	580	580	315	235.253	234	159	327	392637	22.9796	947.259	981	493	1270	1580976	163.658	0.0169938	0.342132	0.215901	2.05551
D121	10888	319	2143.67	1295.84	1555.61	585	585	315	242.672	242	182	310	405019	18.6832	1026.61	1020	650	1459	1713410	161.611	0.0142305	0.364488	0.205405	2.16492
D121	10895	319	2130.92	1310.72	1550.3	590	590	315	256.985	258	191	327	428908	18.2364	1168.04	1156	721	1629	1949454	209.859	0.0218771	0.603378	0.21255	1.95128
D121	10902	319	2130.39	1321.88	1538.07	595	595	315	260.897	262	180	350	435437	23.5494	1119.91	1146	577	1594	1869132	222.207	0.0187807	0.408461	0.182105	1.55282
D121	10909	319	2123.48	1318.16	1532.76	600	600	315	272.547	273	202	324	454881	18.8514	1053.25	1053	634	1451	1757869	171.254	0.0198627	0.563151	0.207341	2.1124
D121	10916	319	2113.91	1334.1	1526.38	605	605	315	293.606	294	241	352	490029	18.4333	1122.03	1132	785	1382	1872666	127.455	0.0251176	0.780545	0.217047	3.13994
D121	10923	319	2113.38	1347.92	1520	610	610	315	299.828	301	207	390	500413	29.8639	1167.08	1182	687	1529	1947862	165.199	0.0424169	0.817058	0.225324	2.59825
D121	10930	319	2111.25	1349.52	1511.5	615	615	315	330.31	330	254	399	551288	23.4299	1271.94	1289	870	1640	2122876	177.001	0.0404326	1.09572	0.23472	2.73214
D121	10937	319	2108.06	1346.86	1503	620	620	315	339.272	339	251	415	566245	27.135	1221.67	1231	851	1567	2038970	138.422	0.0396004	0.952537	0.209656	3.05932
D121	10944	319	2112.31	1348.45	1499.27	625	625	315	371.776	372	302	448	620494	23.0666	1255.23	1267	893	1601	2094971	143.672	0.0342848	1.06854	0.208131	3.01023
D121	10951	319	2108.59	1360.15	1491.3	630	630	315	387.977	389	304	480	647533	28.4742	1082.57	1083	725	1433	1806814	141.237	0.0275582	0.730851	0.180675	2.34588
D121	10958	319	2108.9	1368.37	1476.53	635	635	315	393.379	394	290	482	656550	33.5936	872.535	891	430	1394	1456261	209.008	0.0250344	0.571984	0.139511	1.02221
D121	10965	319	2101.65	1370.54	1483.79	640	640	315	418.714	419	315	522	698834	31.9943	1059.45	1039	645	1608	1768215	169.495	0.0257449	0.656942	0.164851	1.76919
D121	10972	319	2098.69	1376.95	1476.47	645	645	315	453.524	454	340	546	756931	27.3615	1053.49	1049	663	1484	1758267	162.8	0.0286765	0.924137	0.160817	1.79298
D121	10979	319	2095.18	1376.52	1466.89	650	650	315	447.764	449	353	526	747318	28.5607	1001.96	989	622	1459	1672271	153.323	0.0267798	0.817788	0.174798	1.94468
D121	10989	319	2103.81	1388.85	1462.6	655	655	315	462.401	466	365	548	771748	33.5666	945.265	909	573	1556	1577647	192.913	0.0209627	0.565691	0.156797	1.32832
D121	10996	319	2101.68	1394.16	1459.41	660	660	315	494.036	499	368	613	824546	38.2095	1145.13	1123	695	1767	1911216	217.539	0.0298007	0.748326	0.183411	1.63169
D121	11003	319	2100.09	1389.91	1456.76	665	665	315	496.392	498	349	625	828478	49.0199	1036.44	1007	641	1583	1729811	192.702	0.0308826	0.606718	0.178324	1.62791
D121	11010	319	2099.03	1388.85	1443.47	670	670	315	507.887	509	388	654	847663	42.0228	1006.35	984	679	1506	1679593	157.775	0.0142795	0.340304	0.159287	1.75279
D121	11017	319	2092.12	1387.79	1428.05	675	675	315	543.642	545	432	669	907338	41.0077	1073.13	1055	714	1564	1791053	176.857	0.0198797	0.516818	0.122316	1.3226
D121	11024	319	2093.18	1391.51	1411.05	680	680	315	564.096	565	433	702	941476	45.6435	1095.12	1075	659	1729	1827756	219.947	0.0156801	0.38159	0.159161	1.36731
D121	11031	319	2078.83	1404.26	1422.74	685	685	315	573.101	577	393	726	956506	57.259	1074.35	1044	729	1576	1793097	148.368	0.023591	0.461358	0.129492	1.66034
D121	11038	319	2076.17	1410.11	1422.74	690	690	315	635.446	637	488	788	1060560	47.155	1028.78	1011	692	1454	1717028	139.918	0.0295053	0.772417	0.111989	1.48099
D121	11050	319	2065.78	1397.68	1410.77	695	695	315	554.478	553	408	739	925424	55.6426	925.77	942	558	1208	1545110	131.277	0.00698504	0.138246	0.112561	1.42695
D121	11057	319	2065.24	1395.56	1422.47	700	700	315	632.67	633	481	818	1055927	57.8036	973.823	976	682	1219	1625311	94.8225	0.0181758	0.390773	0.127928	2.32961
D121	11064	319	2059.93	1389.18	1424.59	705	705	315	618.024	619	471	788	1031482	56.4701	983.55	984	753	1211	1641545	78.1494	0.0150741	0.325051	0.123271	2.76233
D121	11071	319	2060.46	1393.96	1417.68	710	710	315	631.246	631	482	815	1053550	58.9131	961.734	969	670	1169	1605134	83.6359	0.0154614	0.326288	0.131154	2.66657
D121	11078	319	2065.24	1397.68	1417.68	715	715	315	705.503	707	544	845	1177484	50.2509	1087.93	1082	842	1324	1815758	88.1694	0.018049	0.497816	0.122101	2.68534
D121	11085	319	2068.43	1393.96	1416.09	720	720	315	704.848	705	555	878	1176392	59.6113	1025.95	1026	697	1296	1712316	98.4872	0.018666	0.433327	0.112012	2.09861
D121	11092	319	2073.75	1383.86	1424.06	725	725	315	732.845	736	550	901	1223118	54.0969	975.536	984	641	1328	1628170	103.3	0.00628382	0.169189	0.0853235	1.48484
D121	11101	319	2087.57	1389.18	1429.91	730	730	315	840.641	842	682	990	1403030	50.4928	992.542	989	509	1591	1656552	198.859	0.0185283	0.605724	0.107163	0.966199
D121	11108	319	2088.63	1386.52	1433.1	735	735	315	927.178	931	776	1089	1547460	49.68	1294.28	1290	586	2041	2160148	339.868	0.0230798	0.842042	0.177565	1.14847
D121	11115	319	2074.28	1380.68	1435.75	740	740	315	889.512	895	708	1053	1484595	50.9624	1228.89	1218	697	1850	2051016	250.589	0.0196695	0.673388	0.189722	1.56406
D121	11122	319	2079.59	1387.05	1437.88	745	745	315	929.657	931	790	1045	1551598	37.1972	1375.19	1386	830	1877	2295200	242.003	0.0176427	0.866587	0.18778	1.79675
D121	11129	319	2081.19	1389.18	1439.48	750	750	315	926.513	931	746	1065	1546350	44.7526	1446.46	1460	884	1981	2414149	200.199	0.0214827	0.870807	0.2072	2.4802
D121	11136	319	2085.97	1386.52	1440.54	755	755	315	950.307	950	798	1109	1586062	38.8506	1362.58	1388	770	1764	2274151	205.649	0.0197747	0.94864	0.203992	2.2452
D121	11143	319	2073.75	1378.55	1440.54	760	760	315	943.711	944	809	1099	1575053	39.2679	1261.07	1266	887	1656	2104718	161.316	0.0134569	0.638219	0.17574	2.33696
D121	11150	319	2076.4	1381.74	1442.13	765	765	315	976.177	977	830	1110	1629240	34.1944	1208.99	1219	865	1506	2017807	134.908	0.0134349	0.756904	0.163208	2.51478
D121	11157	319	2074.28	1388.12	1441.6	770	770	315	964.957	966	742	1105	1610513	46.9466	1232.96	1241	837	1561	2057815	128.699	0.0117129	0.475928	0.159546	2.63635
D121	11164	319	2081.72	1396.62	1441.6	775	775	315	1006.25	1011	805	1153	1679432	55.4054	1206.58	1233	640	1751	2013777	250.198	0.0181179	0.646389	0.160278	1.33234
D121	11171	319	2067.37	1397.15	1439.48	780	780	315	1037.83	1039	856	1228	1732133	49.756	1434.83	1455	946	1841	2394737	173.258	0.0134769	0.554736	0.190869	2.65466
D121	11178	319	2071.09	1398.22	1439.48	785	785	315	1050.88	1051	922	1198	1753918	42.8585	1380.18	1417	835	1792	2303526	191.054	0.0204212	0.981404	0.182679	2.23168
D121	11185	319	2070.56	1400.87	1430.97	790	790	315	1024.68	1024	883	1221	1710188	47.1621	1312.06	1331	855	1780	2189828	152.361	0.0114702	0.492768	0.170963	2.5146
D121	11192	319	2073.22	1402.47	1416.62	795	795	315	1032.29	1038	838	1224	1722898	65.0138	1458.43	1507	704	1996	2434113	255.963	0.0274486	0.848374	0.215879	2.02329
D121	11199	319	2075.87	1404.06	1407.59	800	800	315	1059.03	1062	842	1212	1767524	57.2266	1561.18	1594	894	2046	2605603	213.805	0.0373821	1.33372	0.245618	2.87965
D121	11206	319	2078.53	1409.38	1403.33	805	805	315	1120.1	1119	944	1289	1869442	63.1011	1493.78	1584	671	2145	2493118	351.876	0.0347026	1.19068	0.224836	1.55853
D121	11213	319	2077.47	1418.94	1395.89	810	810	315	1085.29	1088	899	1262	1811349	65.3414	1488.34	1517	802	1917	2484044	220	0.0259114	0.839014	0.215339	2.39737
D121	11220	319	2084.38	1426.38	1386.86	815	815	315	1126.27	1124	895	1380	1879737	76.308	1533.74	1548	780	2075	2559805	235.724	0.0420071	1.19002	0.224665	2.38723
D121	11227	319	2091.29	1433.83	1374.63	820	820	315	1205.41	1206	989	1389	2011834	62.0002	1496.07	1510	768	2218	2496936	357.209	0.047943	1.77894	0.233442	1.58533
D121	11234	319	2092.35	1442.86	1369.85	825	825	315	1225.23	1236	1014	1422	2044911	66.0953	1659.48	1691	818	2285	2769673	363.003	0.0395357	1.41003	0.241725	1.77987
D121	11241	319	2089.69	1451.9	1366.13	830	830	315	1209.9	1203	1060	1409	2019318	61.1954	1560.96	1590	878	2092	2605244	269.698	0.0210858	0.816559	0.225554	2.1304
D121	11248	319	2095.01	1456.15	1362.94	835	835	315	1203.81	1203	1021	1406	2009156	59.2294	1477.17	1501	818	2114	2465393	299.525	0.00739712	0.298478	0.188636	1.56532
D121	11255	319	2101.39	1451.36	1361.35	840	840	315	1209.01	1216	964	1520	2017846	79.5364	1652.79	1708	759	2250	2758500	305.158	0.0407973	1.19168	0.208293	1.86735
D121	11262	319	2098.73	1450.3	1361.35	845	845	315	1021.07	1037	652	1364	1704162	125.169	1405.25	1454	707	2004	2345358	293.56	0.0366318	0.576529	0.205309	1.63078
D121	11269	319	2098.2	1449.24	1337.96	850	850	315	1132.97	1135	933	1308	1890933	63.4316	1528.56	1569	748	1926	2551174	221.404	0.037962	1.30651	0.240212	2.67441
D121	11276	319	2095.01	1449.77	1337.96	855	855	315	1040.42	1051	762	1296	1736458	99.1469	1438.09	1444	1012	1866	2400169	189.301	0.0428561	0.862475	0.230849	2.84961
D121	11283	319	2089.16	1443.39	1324.14	860	860	315	1124.5	1136	903	1305	1876791	71.8202	1510.8	1538	951	1982	2521531	192.661	0.0400763	1.2066	0.236836	3.00317
D121	11290	319	2085.97	1439.67	1312.98	865	865	315	1111.13	1117	935	1274	1854470	62.4664	1453.56	1480	876	1759	2425998	160.28	0.040595	1.38784	0.240286	3.51393
D121	11297	319	2081.72	1446.05	1307.13	870	870	315	1076.08	1082	787	1332	1795973	93.0436	1450.59	1512	744	1883	2421038	219.544	0.045458	1.00575	0.223079	2.41023
D121	11304	319	2080.13	1450.83	1299.16	875	875	315	1062.87	1072	787	1280	1773934	95.5444	1458.65	1467	1008	1813	2434490	164.318	0.0511211	1.08207	0.227986	3.29618
D121	11311	319	2074.28	1448.71	1286.4	880	880	315	1042.19	1050	781	1284	1739423	95.7297	1324.87	1344	828	1772	2211212	188.324	0.0477169	0.991655	0.221594	2.55229
D121	11318	319	2068.43	1446.58	1282.68	885	885	315	1003.38	1003	729	1240	1674647	93.6176	1297.52	1351	711	1730	2165555	231.975	0.0394812	0.814166	0.190592	1.79078
D121	11325	319	2051.42	1436.48	1265.15	890	890	315	1054	1062	833	1240	1759128	68.0196	1253.29	1268	869	1562	2091747	131.952	0.0296942	0.893718	0.183596	2.94663
D1211	11332	319	2047.17	1440.2	1258.77	895	895		894.908	896	639	1159	1493601	109.576	868.978	899	435	1199	1450324	163.317	0.0141665	0.228163	0.196779	1.74973
D1211	11789	319	2045.58	1433.29	1246.01	900	900		881.947	899	595	1145	1471970	114.19	881.732	897	467	1226	1471611	163.871	0.0352507	0.525975	0.215482	1.90777
D1211	11796	319	2037.61	1428.51	1238.04	905	905		802.757	810	531	1044	1339801	99.8161	700.857	707	357	1080	1169731	145.147	0.0300667	0.469498	0.159254	1.32668
D1211	11803	319	2023.26	1423.73	1219.44	910	910		913.496	919	729	1051	1524625	50.0304	886.685	899	585	1180	1479878	124.667	0.0258615	0.920594	0.20566	2.42646
D1211	11810	319	2020.6	1426.38	1213.59	915	915		824.882	831	564	1090	1376728	86.978	771.192	776	439	1152	1287120	144.973	0.0213457	0.396416	0.190184	1.70006
D1211	11817	319	2009.97	1409.91	1199.77	920	920		868.521	874	637	1051	1449562	77.1992	778.188	771	400	1129	1298795	138.86	0.039932	0.864	0.185516	1.75393
D1211	11826	319	1996.68	1401.4	1185.42	925	925		827.197	829	654	1033	1380591	76.3133	667.777	661	460	959	1114520	93.4486	0.0267875	0.565575	0.157402	1.94364
D1211	11833	319	1994.55	1387.59	1162.57	930	930		779.132	783	569	934	1300372	65.9053	611.342	607	332	925	1020329	106.784	0.015478	0.360385	0.144707	1.44745
D1211	11840	319	1991.9	1388.65	1155.66	935	935		815.234	819	655	969	1360625	57.0388	627.037	633	369	859	1046525	82.8077	0.024233	0.676316	0.147749	1.94953
D1211	11847	319	1994.02	1393.96	1151.94	940	940		684.398	685	511	912	1142261	72.4663	526.15	519	319	759	878144	97.2655	0.0199011	0.368572	0.134095	1.27922
D1211	11854	319	1991.37	1390.24	1134.93	945	945		657.582	655	491	827	1097504	67.144	501.013	488	323	742	836191	90.4988	0.0099482	0.192938	0.122834	1.21126
D1212	11339	319	2010.5	1422.13	1258.77	895	895		1087.41	1086	966	1233	1814888	37.0978	862.07	867	608	1122	1438794	107.065	0.0160399	0.925477	0.130168	1.85475
D1212	11865	319	2012.63	1414.16	1252.92	900	900		1027.85	1030	855	1170	1715486	50.2434	851.792	879	496	1138	1421641	138.612	0.0133762	0.540061	0.150499	1.60772
D1212	11872	319	2006.78	1404.59	1234.32	905	905		1019.84	1019	852	1195	1702111	43.581	830.425	838	533	1111	1385979	91.3051	0.0135206	0.62435	0.126419	2.04149
D1212	11879	319	1997.74	1402.47	1221.56	910	910		1011.43	1011	892	1134	1688084	31.4118	803.319	808	538	1018	1340739	90.5422	0.0148892	0.944773	0.129597	2.03581
D1212	11886	319	1991.9	1401.94	1205.09	915	915		1021.12	1021	880	1150	1704254	37.6991	833.121	843	525	1111	1390479	113.812	0.0168225	0.896234	0.125713	1.63495
D1212	11893	319	1986.05	1392.37	1200.83	920	920		998.521	1000	831	1160	1666532	48.7613	882.936	897	565	1205	1473620	126.473	0.0211527	0.848375	0.143839	1.75579
D1212	11900	319	1967.45	1381.74	1173.2	925	925		988.398	989	810	1126	1649636	38.6184	730.887	731	511	964	1219850	82.2524	0.0125222	0.633059	0.141391	2.20151
D1212	11907	319	1974.89	1372.17	1159.38	930	930		927.422	928	802	1087	1547868	34.1427	737.827	753	449	946	1231434	99.026	0.0133012	0.713118	0.145441	1.89213
D1212	11914	319	1962.67	1370.58	1159.38	935	935		957.537	957	861	1060	1598130	28.8778	721.108	726	521	908	1203530	72.0145	0.0113847	0.746492	0.134962	2.38144
D1212	11921	319	1964.26	1361.54	1144.5	940	940		932.642	931	786	1119	1556579	38.2639	702.599	705	515	885	1172638	64.4859	0.00919015	0.44392	0.12457	2.41379
D1212	11928	319	1962.13	1363.67	1130.15	945	945		915.45	916	737	1037	1527886	31.705	660.415	666	434	821	1102232	70.6183	0.00543701	0.312279	0.124681	2.07349
D122	10873	319	2161.21	1301.15	1561.99	575	575	305	231.873	232	182	292	386996	15.7787	925.376	941	393	1528	1544453	271.139	0.0165327	0.478002	0.149514	0.887821
D122	11349	319	2167.06	1307.53	1555.08	580	580	305	247.272	247	180	309	412697	18.3167	943.459	940	456	1555	1574633	231.54	0.0116032	0.309689	0.188922	1.29496
D122	11356	319	2169.72	1317.1	1548.7	585	585	305	265.748	266	205	325	443534	16.3886	1029.96	1019	533	1592	1719004	229.99	0.0144368	0.461532	0.191219	1.43775
D122	11363	319	2156.43	1329.85	1545.51	590	590	305	282.458	282	226	331	471422	16.794	1250.18	1249	650	1840	2086545	291.049	0.0222537	0.732273	0.194982	1.40174
D122	11370	319	2156.43	1334.64	1530.1	595	595	305	294.901	294	221	378	492189	22.5415	1377.07	1385	790	1893	2298333	223.243	0.0254509	0.649399	0.254924	2.50613
D122	11377	319	2150.58	1333.04	1526.38	600	600	305	304.177	304	253	362	507672	16.4061	1148.02	1096	600	1902	1916039	325.101	0.0160414	0.585437	0.177401	1.06412
D122	11384	319	2142.61	1346.33	1517.88	605	605	305	324.641	324	265	395	541826	18.0721	1283.64	1304	707	1818	2142395	243.816	0.0236982	0.831704	0.232323	1.98508
D122	11391	319	2143.67	1354.83	1512.03	610	610	305	337.214	336	263	415	562810	21.47	1345.84	1364	800	1837	2246214	227.796	0.0189722	0.58487	0.223032	2.1548
D122	11398	319	2135.17	1365.46	1499.81	615	615	305	351.261	349	277	439	586254	26.2827	1322.59	1342	736	1808	2207411	192.359	0.0205205	0.537473	0.175126	2.04932
D122	11405	319	2130.92	1369.71	1497.68	620	620	305	368.687	370	279	460	615338	27.3493	1316.7	1337	672	1790	2197574	228.861	0.020601	0.544221	0.207407	1.97658
D122	11412	319	2129.85	1376.09	1490.77	625	625	305	385.602	387	286	479	643570	33.0584	1263.23	1290	778	1652	2108337	185.798	0.0264303	0.600705	0.201334	2.27891
D122	11419	319	2129.85	1390.44	1482.8	630	630	305	402.147	404	307	484	671184	27.2433	1287.76	1257	641	2055	2149275	280.901	0.0222627	0.64294	0.190684	1.46835
D122	11426	319	2124.01	1398.95	1475.36	635	635	305	415.264	417	321	502	693075	28.8895	1315.72	1271	664	2052	2195931	330.47	0.0147023	0.416543	0.155781	1.07325
D122	11433	319	2121.35	1400.54	1474.83	640	640	305	436.708	436	313	560	728866	39.0176	1363.59	1353	765	2088	2275830	318.437	0.0126572	0.279793	0.176565	1.28523
D122	11440	319	2114.65	1408.26	1479.77	650	650	305	485.845	489	369	570	810876	31.4885	1564.74	1604	811	2019	2611555	232.117	0.0391156	1.16161	0.214332	2.37967
D122	11447	319	2122.79	1428.84	1470.72	655	655	305	516.479	517	417	595	862003	26.2238	1599.72	1619	852	2158	2669936	286.072	0.0436459	1.64732	0.161467	1.55481
D122	11456	319	2123.38	1429.89	1478.12	660	660	305	508.143	511	397	609	848091	35.2392	1661.72	1676	1139	2062	2773416	193.021	0.0501996	1.37854	0.194491	2.80349
D122	11463	319	2126.58	1431.25	1478.9	665	665	305	498.8	504	351	644	832497	51.9694	1598.81	1589	1025	2105	2668421	220.331	0.0491918	0.900007	0.179604	2.2097
D122	11470	319	2121.53	1427.56	1466.93	670	670	305	521.961	531	370	697	871153	52.4777	1594.23	1607	1122	2053	2660768	184.638	0.0560582	1.05595	0.193935	2.80502
D122	11477	319	2119.13	1422.03	1444.38	675	675	305	575.362	577	451	694	960280	37.8115	1434.24	1437	864	2024	2393749	266.51	0.0436314	1.27233	0.196073	1.76441
D122	11484	319	2115.94	1427.35	1443.32	680	680	305	559.901	564	396	694	934475	52.0124	1348.3	1320	787	1904	2250316	228.446	0.0414368	0.85662	0.177547	1.77979
D122	11491	319	2112.22	1433.19	1443.32	685	685	305	585.809	596	391	737	977716	56.9132	1439.29	1447	847	1925	2402174	204.671	0.0393316	0.779042	0.206109	2.40343
D122	11498	319	2103.19	1436.38	1439.6	690	690	305	622.226	626	451	753	1038495	57.333	1647.65	1659	1067	2182	2749935	219.557	0.0506317	1.04603	0.231374	2.82016
D122	11505	319	2098.94	1439.04	1436.94	695	695	305	656.026	665	471	801	1094908	65.3144	1571.98	1582	982	2055	2623635	236.717	0.0570035	1.08335	0.236894	2.54371
D122	11512	319	2090.96	1440.63	1438.54	700	700	305	687.702	701	465	869	1147774	81.2476	1733.98	1772	894	2249	2894011	250.687	0.0515262	0.829521	0.220376	2.49812
D122	11519	319	2086.18	1435.85	1436.41	705	705	305	768.247	777	570	913	1282205	56.2565	1698.94	1738	876	2247	2835531	276.447	0.0490029	1.27586	0.236938	2.35441
D122	11526	319	2085.65	1442.23	1439.07	710	710	305	745.988	756	513	967	1245054	74.6327	1674.61	1697	944	2095	2794927	205.741	0.0527925	1.00245	0.263821	3.39818
D122	11533	319	2086.18	1442.23	1440.66	715	715	305	734.491	752	471	924	1225866	92.1911	1564.64	1581	866	2087	2611378	246.583	0.0500239	0.759112	0.257059	2.59512
D122	11540	319	2087.24	1439.57	1442.26	720	720	305	732.496	753	466	901	1222536	85.4788	1580.3	1637	839	2091	2637527	274.249	0.0417659	0.687114	0.22665	2.12942
D122	11547	319	2089.37	1442.23	1433.22	725	725	305	810.513	819	558	1002	1352746	73.5304	1520.56	1551	919	1879	2537807	201.089	0.0506164	1.06211	0.235556	2.88322
D122	11554	319	2088.84	1449.14	1432.69	730	730	305	816.859	828	558	1023	1363337	91.2326	1515.44	1536	879	2085	2529277	230.969	0.0410885	0.70674	0.223278	2.39517
D122	11561	319	2086.71	1438.51	1429.5	735	735	305	874.308	882	642	1052	1459220	66.239	1727.77	1745	1057	2333	2883641	231.333	0.046185	1.16539	0.234239	2.83489
D122	11568	319	2084.59	1436.38	1427.91	740	740	305	890.545	901	644	1077	1486320	62.0612	1638.67	1654	964	2166	2734938	237.918	0.0499884	1.36631	0.22721	2.55036
D122	11575	319	2081.93	1439.04	1423.12	745	745	305	899.999	908	712	1034	1502098	53.4338	1597.99	1621	983	2044	2667041	194.332	0.0476594	1.53244	0.243594	3.22142
D122	11582	319	2081.4	1446.48	1421.53	750	750	305	835.335	843	605	1061	1394174	80.7202	1312.43	1315	728	1897	2190454	212.654	0.0346637	0.6934	0.245671	2.43436
D122	11589	319	2073.42	1437.98	1418.34	755	755	305	876.544	879	721	1017	1462952	51.064	1322.06	1328	876	1708	2206520	155.898	0.035243	1.16874	0.212507	2.97257
D122	11596	319	2071.3	1427.35	1416.21	760	760	305	903.841	908	777	1027	1508510	39.1582	1360.8	1381	935	1740	2271181	155.734	0.0286385	1.28525	0.164862	2.47337
D122	11603	319	2062.26	1431.6	1414.09	765	765	305	903.585	909	755	1046	1508083	41.0648	1321.56	1334	941	1583	2205688	118.514	0.0362184	1.53818	0.176571	3.34693
D122	11610	319	2049.51	1433.72	1411.96	770	770	305	862.189	865	686	997	1438994	58.3287	1227.95	1244	784	1502	2049455	135.072	0.0304843	0.874551	0.162893	2.54688
D122	11617	319	2050.04	1443.82	1411.96	775	775	305	925.07	929	743	1071	1543941	53.8049	1398.75	1408	885	1764	2334508	172.909	0.041018	1.35487	0.202134	2.72044
D122	11624	319	2052.7	1439.04	1407.71	780	780	305	971.691	970	833	1120	1621753	41.0444	1442.18	1498	783	1822	2407005	196.107	0.0356648	1.63052	0.159523	2.02349
D122	11632	319	2051.1	1439.04	1407.71	785	785	305	996.957	997	856	1162	1663921	39.446	1350.3	1371	920	1678	2253649	150.881	0.0321541	1.57469	0.14753	2.30114
D122	11639	319	2047.38	1447.54	1405.58	790	790	305	1010.2	1008	854	1175	1686022	41.5703	1351.23	1363	936	1726	2255202	147.114	0.0367684	1.72364	0.18136	2.8201
D122	11646	319	2044.72	1451.8	1392.83	795	795	305	1001.7	1004	816	1152	1671841	47.9176	1309.99	1325	837	1678	2186367	164.145	0.0360631	1.45529	0.21378	2.81123
D122	11653	319	2053.76	1458.17	1380.6	800	800	305	1102	1101	954	1294	1839230	58.9872	1403.66	1433	812	1849	2342708	207.434	0.048737	1.73638	0.216606	2.40954
D122	11660	319	2054.82	1464.55	1376.88	805	805	305	1116.59	1113	937	1328	1863586	67.2245	1391.46	1413	834	1819	2322339	183.829	0.0391376	1.25117	0.218601	2.71567
D122	11667	319	2055.89	1469.33	1370.51	810	810	305	1104.07	1106	888	1274	1842699	53.0086	1362.46	1399	847	1769	2273938	186.972	0.0410366	1.64205	0.220548	2.63345
D122	11674	319	2056.42	1476.78	1360.41	815	815	305	1130.17	1130	954	1321	1886262	57.4206	1360.85	1377	865	1747	2271252	173.935	0.0488196	1.83232	0.230997	2.93631
D122	11681	319	2057.48	1481.03	1347.65	820	820	305	1126.56	1128	964	1293	1880232	57.6673	1256.47	1285	711	1603	2097056	182.97	0.0417263	1.56499	0.206276	2.34858
D122	11688	319	2058.54	1485.28	1343.4	825	825	305	1144.07	1145	933	1334	1909452	60.408	1200.54	1238	610	1595	2003695	208.995	0.0321835	1.18104	0.167958	1.65213
D122	11695	319	2059.61	1489.53	1336.49	830	830	305	1161.16	1162	968	1348	1937977	65.6156	1177.6	1191	756	1585	1965407	172.742	0.0399836	1.36073	0.170625	1.98725
D122	11702	319	2060.67	1493.78	1328.52	835	835	305	1133.47	1140	916	1291	1891763	71.0642	1164.68	1234	462	1637	1943859	273.426	0.0441674	1.34934	0.189095	1.35476
D122	11709	319	2055.89	1486.34	1320.55	840	840	305	1184.81	1188	984	1348	1977453	56.1903	1194.05	1234	629	1509	1992868	163.261	0.0457986	1.84681	0.19236	2.35981
D122	11716	319	2051.1	1477.84	1313.1	845	845	305	1128.63	1128	944	1313	1883683	60.8324	1083.88	1104	614	1418	1809002	151.174	0.0368667	1.31934	0.177082	2.15726
D122	11723	319	2050.57	1470.4	1305.13	850	850	305	1191.09	1192	1002	1394	1987937	69.0179	1166.09	1189	796	1483	1946208	142.778	0.0409783	1.35871	0.17565	2.44045
D122	11730	319	2052.16	1471.99	1292.38	855	855	305	1175.01	1175	984	1368	1961100	59.7361	1107.76	1133	679	1382	1848851	135.75	0.0327466	1.24741	0.155993	2.20234
D122	11737	319	2045.79	1468.27	1284.4	860	860	305	1187.72	1190	1047	1345	1982300	45.6757	1109.1	1150	667	1418	1851086	164.462	0.0411698	2.05644	0.142593	1.68323
D122	11746	319	2043.13	1465.61	1273.24	865	865	305	1165	1166	1017	1334	1944388	50.9964	1127.35	1150	777	1372	1881542	111.097	0.0426452	1.86875	0.168239	2.92268
D122	11753	319	2037.28	1468.27	1265.27	870	870	305	1178.68	1183	993	1384	1967211	53.94	1125.04	1169	709	1448	1877693	164.765	0.0468228	1.95478	0.147766	1.75814
D122	11760	319	2034.63	1471.99	1252.51	875	875	305	1138.55	1137	949	1313	1900238	60.4319	1068.98	1092	721	1305	1784130	112.752	0.0373915	1.35815	0.149398	2.46462
D122	11767	319	2017.09	1460.3	1239.76	880	880	305	1128.25	1128	934	1324	1883050	63.3372	1126.6	1139	860	1338	1880291	87.2254	0.0263596	0.914991	0.147138	3.31334
D1221	11774	319	2020.81	1478.37	1239.23	885	885		1123.81	1133	830	1322	1875638	79.4391	997.416	1005	653	1304	1664687	122.132	0.0437625	1.18628	0.196178	2.67874
D1221	11938	319	2011.77	1471.46	1228.07	890	890		1014.43	1033	709	1208	1693084	87.5816	816.825	827	492	1127	1363281	118.988	0.0201573	0.457725	0.164283	1.93728
D1221	11945	319	1997.95	1460.83	1210	895	895		1009.31	1021	716	1200	1684535	77.2769	821.835	843	435	1091	1371643	138.555	0.0398494	1.00105	0.193089	1.9199
D1221	11952	319	1989.45	1439.04	1189.8	900	900		971.334	970	836	1096	1621157	40.0426	757.062	758	558	940	1263536	64.7805	0.0116343	0.557946	0.152918	3.10011
D1221	11959	319	1983.6	1433.72	1175.45	905	905		943.214	950	701	1144	1574225	74.2785	691.928	709	295	936	1154827	124.254	0.0255306	0.63225	0.160503	1.54035
D1221	11966	319	1977.22	1427.35	1169.6	910	910		991.748	996	833	1144	1655228	44.8279	672.841	680	396	857	1122972	72.3047	0.0267041	1.15084	0.149152	2.41561
D1221	11973	319	1959.68	1419.37	1165.88	915	915		1006.76	1009	844	1161	1680290	45.5215	694.082	710	451	858	1158423	84.1355	0.0189736	0.823623	0.140841	2.03688
D1221	11980	319	1950.65	1402.37	1153.66	920	920		976.281	976	847	1133	1629413	38.5198	598.087	621	310	776	998207	100.411	0.0125005	0.625827	0.104624	1.12832
D1221	11987	319	1941.08	1381.64	1136.65	925	925		948.325	948	831	1053	1582754	29.5221	555.843	567	373	694	927702	67.4401	0.0106162	0.674874	0.0946284	1.42501
D1222	11781	319	2024	1443.29	1239.23	885	885		1030.94	1031	834	1219	1720642	59.1568	777.265	783	543	1006	1297256	83.357	0.0046193	0.160264	0.109075	1.8341
D1222	11995	319	2006.99	1428.94	1233.91	890	890		1003.46	1002	828	1158	1674782	50.3243	731.001	731	526	924	1220041	76.829	0.0103494	0.408505	0.0827656	1.45458
D1222	12002	319	1996.36	1416.72	1211.59	895	895		989.623	988	841	1133	1651680	45.2944	746.304	741	561	955	1245582	74.9937	0.0169498	0.728316	0.145235	2.52404
D1222	12009	319	1988.39	1409.28	1192.46	900	900		962.652	961	853	1105	1606666	37.8136	699.38	705	495	840	1167266	57.2943	0.0157588	0.789921	0.114572	2.50958
D1222	12016	319	1981.48	1399.71	1183.42	905	905		972.119	969	820	1136	1622467	41.5271	670.622	672	497	855	1119268	56.9487	0.00740975	0.344362	0.102156	2.18295
D1222	12024	319	1978.82	1393.86	1174.92	910	910		965.367	964	833	1088	1611198	36.5761	586.92	585	411	723	979570	52.6972	0.00887181	0.464195	0.0876942	1.79591
D1222	12031	319	1965.53	1378.98	1165.35	915	915		916.532	922	780	1083	1529692	45.0385	584.307	590	422	733	975208	61.7959	0.0085671	0.345719	0.0991975	1.70662
D2	329964	319	1930.4	1029.03	1497.51	146	146	204	154.42	153	130	195	179282	11.3312	1577.7	1580	995	2129	1831705	233.854	0.0192175	0.513913	0.164173	1.90279
D2	329971	319	1929.29	1033.45	1491.98	147	147	204	157.891	157	126	195	183312	11.5823	1438.06	1446	983	1794	1669593	162.385	0.03307	0.872764	0.169394	2.56566
D2	329993	319	1942.07	1013.38	1516.15	150	150	204	145.655	145	118	177	169106	8.3663	1124.35	1076	815	1628	1305376	177.742	0.01757	0.601215	0.145725	1.60915
D2	330005	319	1939.86	1015.59	1526.11	155	155	204	155.967	155	110	212	181078	16.7762	1414.57	1469	532	2242	1642321	431.047	0.0424651	0.757427	0.25597	1.33764
D2	330012	319	1928.8	1014.48	1531.64	160	160	204	142.466	141	118	190	165403	10.6296	922.543	924	413	1432	1071072	272.507	0.0145777	0.385147	0.153804	0.902557
D2	330022	319	1927.69	1018.91	1521.68	161	161	204	147.515	147	122	185	171265	8.51985	1005.71	1025	469	1373	1167631	177.651	0.0193634	0.657788	0.157784	1.54302
D2	330029	319	1929.91	1023.33	1521.68	162	162	204	146.247	146	119	180	169793	8.75254	964.809	1001	466	1386	1120143	214.03	0.00847192	0.280738	0.114905	0.929173
D2	330036	319	1936.54	1026.65	1521.68	163	163	204	143.227	143	121	189	166287	8.94716	854.18	838	384	1610	991703	260.559	0.00468166	0.149191	0.078055	0.474716
D2	330043	319	1947.6	1027.76	1503.99	164	164	204	145.72	145	119	173	169181	8.05884	1013.31	999	576	1485	1176452	163.105	0.0122939	0.439197	0.175548	1.8555
D2	330050	319	1947.6	1029.97	1503.99	165	165	204	145.883	146	124	182	169370	7.85121	1098.17	1128	664	1486	1274973	176.952	0.012928	0.474297	0.186542	1.95137
D2	330057	319	1945.39	1034.39	1495.14	170	170	204	142.791	142	117	178	165780	9.23637	882.763	905	461	1349	1024888	190.477	9.19E-04	0.0283939	0.0886444	0.754738
D2	330115	319	1974.15	1037.71	1486.29	190	190	204	139.345	139	114	171	161780	8.33142	884.936	906	577	1194	1027411	108.41	0.00570276	0.189679	0.102642	1.51972
D2	330122	319	1974.15	1036.6	1484.08	185	185	204	145.512	145	121	173	168939	8.00916	1111.25	1113	770	1406	1290165	131.431	0.0156839	0.561095	0.134309	2.00226
D2	330129	319	1974.15	1036.6	1491.82	180	180	204	142.582	142	117	173	165538	8.42453	1157.23	1205	566	1659	1343546	241.027	0.00549674	0.185044	0.127947	1.08924
D2	330136	319	1967.51	1037.71	1499.56	175	175	204	143.158	143	120	177	166207	8.69517	1040.62	1074	531	1474	1208163	219.25	0.00471209	0.154433	0.127689	1.07485
D2	330151	319	1968.62	1056.51	1496.25	200	200	204	141.286	141	119	171	164033	8.26506	943.606	932	449	1501	1095526	247.339	0.0096388	0.326392	0.207367	1.31048
D2	330144	319	1961.98	1044.35	1487.4	195	195	204	143.866	144	112	177	167029	7.83462	1013.23	994	708	1467	1176360	147.968	0.0113104	0.410737	0.157582	1.86433
D2	330158	319	1970.83	1055.41	1496.25	205	205	204	143.078	143	107	175	166114	9.35994	1070.11	1069	392	1834	1242399	326.035	0.0137372	0.414288	0.191117	1.05327
D2	330165	319	1984.1	1065.36	1486.29	210	210	204	146.714	146	118	190	170335	10.2187	1275.38	1289	769	1683	1480716	174.992	0.0211344	0.594309	0.197042	2.3994
D2	319922	319	2059.15	1088.06	1585.91	350	350	204	150.964	151	124	193	175269	9.65877	1653.56	1656	1343	1966	1919787	107.831	0.017811	0.547018	0.0854994	2.41568
D2	330172	319	1987.42	1058.72	1486.29	215	215	204	144.657	144	117	173	167947	8.19028	975.481	990	614	1345	1132534	150.183	0.018129	0.628986	0.156908	1.76187
D2	330179	319	1996.27	1062.04	1486.29	220	220	204	141.06	140	117	188	163771	9.45278	748.739	752	425	1123	869286	150.781	0.0106536	0.314608	0.0528381	0.498426
D2	330186	319	1992.95	1053.19	1480.76	225	225	204	142.627	142	114	179	165590	9.79283	1016.81	1011	691	1392	1180513	126.687	0.0171831	0.49207	0.126738	1.8056
D2	330197	319	1989.63	1063.15	1487.4	230	230	204	140.137	140	116	181	162699	8.08667	909.054	893	634	1286	1055412	138.78	0.0117127	0.401246	0.113164	1.3318
D2	320533	319	2054.65	1090.76	1573.32	345	345	204	151.872	152	120	183	176323	10.5736	1604.47	1668	756	2407	1862785	339.537	0.0222637	0.625629	0.144759	1.1951
D2	320540	319	2049.26	1100.65	1573.32	340	340	204	148.123	147	121	195	171971	11.0533	1268.65	1235	520	2133	1472897	369.774	0.0126417	0.334589	0.105776	0.656377
D2	320547	319	2059.15	1089.86	1561.62	335	335	204	145.226	145	124	182	168607	8.48847	1224.44	1277	664	1919	1421579	256.453	0.0120519	0.407472	0.114123	0.978142
D2	320554	319	2053.75	1088.06	1566.12	330	330	204	148.048	148	116	192	171884	10.3615	1411.84	1476	727	1930	1639141	251.929	0.0136671	0.385293	0.105581	1.07037
D2	320561	319	2051.95	1088.06	1556.23	325	325	204	147.204	146	114	194	170904	11.5936	1390.8	1434	576	2222	1614719	444.34	0.00525768	0.132815	0.0958594	0.547595
D2	320575	319	2045.66	1080.86	1572.42	315	315	204	150.893	150	113	205	175187	12.9131	1666.46	1691	780	2388	1934756	316.193	0.0296214	0.672352	0.193368	1.70798
D2	320568	319	2050.16	1088.06	1567.92	320	320	204	147.134	147	123	191	170822	9.33284	1479.78	1520	810	1939	1718019	208.068	0.0189693	0.586974	0.145989	1.812
D2	320582	319	2050.16	1083.56	1549.93	310	310	204	153.506	153	127	193	178220	8.89189	1658.69	1689	842	2287	1925739	287.02	0.0304278	1.01956	0.197358	1.90509
D2	320589	319	2047.46	1078.16	1549.93	305	305	204	145.396	145	118	179	168805	8.99625	1327.9	1374	450	2029	1541693	366.926	0.0146323	0.466151	0.14881	0.937565
D2	320596	319	2045.66	1072.77	1543.63	300	300	204	144.619	144	120	176	167903	8.62553	1331.77	1389	580	1718	1546190	226.276	0.0209099	0.686806	0.155603	1.58501
D2	320603	319	2037.56	1064.67	1541.83	295	295	204	144.705	144	118	185	168002	9.37769	1442.87	1448	796	2046	1675174	224.896	0.0263788	0.793166	0.18517	2.00477
D2	320610	319	2040.26	1068.27	1529.24	290	290	204	146.815	146	121	175	170452	8.29298	1543.78	1571	891	1968	1792334	234.479	0.0279996	0.964379	0.190796	2.10982
D2	320617	319	2033.96	1075.46	1527.44	285	285	204	141.622	141	102	201	164423	10.1758	1411.07	1419	827	1997	1638249	245.172	0.0219569	0.598039	0.235199	2.19182
D2	320631	319	2026.77	1073.67	1521.14	275	275	204	138.53	138	115	168	160833	7.80833	1195.89	1217	666	1678	1388426	167.579	0.00660571	0.232849	0.167807	2.05088
D2	320624	319	2028.56	1075.46	1527.44	280	280	204	145.116	145	117	178	168480	7.9627	1593.2	1600	1068	2043	1849705	210.377	0.0225396	0.803437	0.213207	2.66176
D2	320638	319	2041.16	1065.57	1531.04	270	270	204	132.5	132	113	158	153832	6.44528	887.825	863	364	1479	1030765	299.467	0.00656482	0.268154	0.212968	1.04105
D2	320645	319	2031.26	1058.37	1518.44	265	265	204	136.058	136	115	168	157963	6.94691	1066.12	1095	419	1670	1237764	304.631	0.0106563	0.413012	0.232928	1.32235
D2	320652	319	2017.77	1054.77	1505.85	260	260	204	140.091	140	114	177	162646	8.8466	971.832	973	559	1434	1128297	191.523	0.0204751	0.635461	0.164052	1.43024
D2	320659	319	2019.57	1053.87	1502.25	255	255	204	140.662	140	109	170	163309	8.21173	909.597	935	501	1276	1056042	187.461	0.0143258	0.483854	0.177403	1.46219
D2	320666	319	2018.67	1054.77	1495.05	250	250	204	140.511	140	112	178	163133	10.148	1027.61	1004	615	1580	1193059	188.74	0.0136853	0.373863	0.17486	1.62069
D2	320673	319	2001.58	1065.57	1484.26	245	245	204	138.43	138	117	164	160717	6.78351	787.262	775	581	1039	914011	86.0015	0.00755971	0.306224	0.0964074	1.60984
D2	320681	319	2005.17	1066.47	1486.06	240	240	204	138.61	138	119	171	160926	7.42539	757.122	759	440	1052	879019	134.05	0.00794173	0.294161	0.11937	1.20462
D2	320688	319	1997.08	1060.17	1478.86	235	235	204	136.533	136	113	171	158515	7.85641	864.792	867	477	1235	1004024	180.101	0.00767188	0.264622	0.162195	1.34025
D21	313516	319	2097.83	1211.03	1668.38	555	555	202	258.587	259	218	305	123863	15.5174	2675.73	2670	2293	3171	1281673	171.37	0.0231216	0.753194	0.0921019	2.63356
D21	313532	319	2099.19	1215.09	1668.38	556	556	202	254.463	254	211	307	121888	16.3767	2705.72	2709	2346	3067	1296040	131.132	0.0185546	0.566106	0.0920372	3.47801
D21	313540	319	2098.51	1215.77	1662.97	557	557	202	258.919	258	202	309	124022	15.0654	2705.3	2718	2438	2937	1295838	95.0562	0.0175214	0.591886	0.0814638	4.28763
D21	319929	319	2051.06	1071.87	1592.21	355	355	202	149.17	148	123	186	173186	10.2296	1570.81	1580	962	2030	1823711	220.615	0.0349331	0.984413	0.226914	2.6337
D21	319945	319	2063.65	1108.75	1592.21	360	360	202	151.068	151	117	192	175390	11.966	1644.43	1738	605	2234	1909185	376.673	0.0393082	0.954974	0.239275	1.68582
D21	319959	319	2080.74	1115.05	1593.11	370	370	202	143.995	143	115	186	167178	9.82511	1277.04	1306	665	2168	1482644	344.38	0.0100137	0.290609	0.108415	0.725412
D21	319952	319	2072.65	1109.65	1589.51	365	365	202	149.136	149	117	191	173147	11.4708	1667.45	1710	958	2342	1935914	343.718	0.0264591	0.670273	0.204153	1.64496
D21	319966	319	2090.64	1117.75	1603.91	375	375	202	150.34	150	120	187	174545	10.1764	1617.39	1600	1052	2355	1877785	265.857	0.0227123	0.656173	0.137918	1.47471
D21	319973	319	2097.84	1107.85	1603.91	380	380	202	145.496	145	118	184	168921	9.02087	1433.46	1428	808	2192	1664250	279.825	0.025637	0.806318	0.198737	1.69857
D21	319980	319	2101.43	1109.65	1603.91	385	385	202	147.25	146	118	194	170957	10.7484	1469.17	1478	893	2050	1705706	244.428	0.0246099	0.658102	0.19818	1.98833
D21	319987	319	2089.74	1109.65	1613.8	390	390	202	146.001	146	117	193	169507	11.008	1782.9	1843	891	2391	2069952	291.294	0.0256169	0.662548	0.253678	2.47698
D21	319994	319	2100.53	1110.55	1615.6	395	395	202	151.553	150	117	202	175953	12.9712	1742.37	1818	632	2579	2022892	389.088	0.0326272	0.738329	0.174215	1.3288
D21	320001	319	2094.24	1108.75	1625.5	400	400	202	150.141	150	116	188	174314	10.2886	1515.38	1623	489	2320	1759351	436.474	0.0325748	0.920732	0.188846	1.103
D21	320015	319	2099.64	1114.15	1638.09	410	410	202	148.171	148	121	188	172026	9.30185	1837.27	1858	1182	2474	2133065	237.275	0.030791	0.951647	0.207245	2.65851
D21	320008	319	2101.43	1102.45	1632.69	405	405	202	148.742	148	119	181	172689	9.35472	1751.07	1744	960	2420	2032994	311.012	0.0296813	0.916668	0.220112	2.03142
D21	320022	319	2096.04	1114.15	1641.69	415	415	202	148.035	148	113	180	171869	9.20389	1847.22	1934	829	2314	2144619	311.354	0.0347031	1.07889	0.21835	2.12655
D21	320029	319	2105.03	1112.35	1641.69	420	420	202	148.134	148	119	182	171984	9.86971	1883.55	1943	828	2588	2186802	380.115	0.0326526	0.94917	0.200886	1.65783
D21	320036	319	2098.74	1115.95	1641.69	425	425	202	150.553	150	114	189	174792	11.6766	1905.69	1926	735	2805	2212504	424.655	0.0403989	1.00132	0.188706	1.42481
D21	320043	319	2095.14	1116.85	1644.39	430	430	202	154.623	154	130	186	179517	8.97077	2101.98	2115	1498	2544	2440393	188.327	0.0431964	1.42743	0.222685	4.06557
D21	320051	319	2092.44	1124.04	1647.99	435	435	202	148.232	148	119	196	172097	10.0718	1875.39	1960	742	2587	2177330	398.074	0.03531	1.00391	0.225792	1.7356
D21	320058	319	2100.53	1119.55	1647.99	440	440	202	151.574	151	107	211	175977	11.1603	2029.12	2050	1419	2618	2355812	234.097	0.0332008	0.872855	0.173288	2.5604
D21	320065	319	2097.84	1119.55	1650.69	445	445	202	154.158	154	124	189	178978	9.89579	2136.86	2152	1432	2781	2480900	255.272	0.0330185	0.995854	0.167309	2.39959
D21	320079	319	2099.64	1113.25	1659.68	455	455	202	146.36	146	116	178	169924	9.03869	1533.89	1545	956	2093	1780841	229.115	0.0310667	0.975787	0.231197	2.51434
D21	320072	319	2102.33	1106.05	1654.29	450	450	202	149.41	149	121	182	173465	10.161	1729.64	1748	1013	2335	2008114	306.898	0.0314101	0.895595	0.188995	1.79168
D21	320086	319	2102.33	1110.55	1660.58	460	460	202	155.573	155	123	208	180620	11.7958	1868.45	1857	1092	2712	2169271	343.345	0.0441886	1.11627	0.229919	2.0346
D21	320093	319	2096.94	1122.25	1664.18	465	465	202	152.726	152	115	202	177315	11.629	1771.06	1795	827	2529	2056197	335.075	0.0298149	0.760459	0.184454	1.64623
D21	320100	319	2097.84	1132.14	1664.18	470	470	202	153.714	153	124	215	178462	9.82858	1817.62	1853	976	2315	2110253	221.967	0.0254299	0.775695	0.136226	1.96353
D21	320107	319	2098.74	1132.14	1696.57	475	475	202	165.056	164	130	211	191630	12.618	2119.63	2092	1174	3069	2460887	365.757	0.0510582	1.27089	0.220094	2.0908
D21	320389	319	2083.44	1136.64	1696.57	480	480	202	162.303	162	128	204	188434	11.9977	1610.72	1641	703	2505	1870051	413.028	0.0309412	0.812008	0.20878	1.34714
D21	320396	319	2086.14	1141.14	1684.87	485	485	202	159.5	159	131	204	185179	10.809	1646.24	1690	929	2154	1911282	243.104	0.0182057	0.527685	0.126302	1.51874
D21	320403	319	2101.43	1143.84	1684.87	490	490	202	161.295	161	126	209	187264	12.1369	1837.79	1877	986	2421	2133674	257.072	0.0130816	0.343211	0.114815	1.47255
D21	320410	319	2101.43	1150.13	1689.37	495	495	202	149.008	149	122	187	172998	9.70127	1319.3	1359	593	2155	1531711	363.406	0.00319792	0.0979245	0.120369	0.780075
D21	320417	319	2085.24	1147.43	1717.26	500	500	202	171.93	172	134	221	199611	11.3003	1774.49	1786	916	2373	2060181	246.057	0.0268164	0.794695	0.214587	2.54825
D21	320425	319	2092.44	1147.43	1707.36	505	505	202	176.939	176	131	232	205426	16.6704	1653	1680	602	2691	1919133	394.777	0.0256533	0.530945	0.213774	1.47491
D21	320439	319	2093.34	1145.64	1692.97	515	515	202	186.16	185	122	245	216132	20.3123	1636.04	1682	727	2386	1899441	345.961	0.0247584	0.442852	0.243173	1.85003
D21	320432	319	2096.04	1142.04	1700.17	510	510	202	180.683	179	136	237	209773	16.0399	1730.42	1732	845	2694	2009015	331.08	0.0205998	0.454729	0.26024	2.15858
D21	320446	319	2085.24	1155.53	1692.97	520	520	202	197.518	200	143	249	229318	19.8923	2008.41	2028	947	2748	2331765	344.398	0.0363116	0.695834	0.270856	2.48579
D21	320453	319	2084.34	1169.93	1690.27	525	525	202	195.833	195	153	240	227362	13.0264	1777.99	1825	912	2365	2064244	283.076	0.0355838	1.03314	0.233364	2.37683
D21	320460	319	2080.74	1177.12	1683.97	530	530	202	197.859	198	159	251	229714	14.7148	1781.93	1874	728	2405	2068819	372.886	0.0229577	0.603533	0.247703	1.89743
D21	320467	319	2078.04	1185.22	1696.57	535	535	202	222.528	222	172	276	258355	17.0133	1819.59	1903	604	2668	2112546	456.395	0.0452737	1.13303	0.195326	1.30298
D21	320474	319	2078.04	1181.62	1714.56	540	540	202	228.855	229	171	294	265701	20.1451	2383.52	2456	1262	3226	2767263	366.352	0.0646259	1.37921	0.260347	2.68789
D21	320481	319	2083.44	1185.22	1693.87	545	545	202	251.146	249	185	339	291581	24.0024	1820.53	1917	664	2518	2113635	439.874	0.0459193	0.918757	0.277461	1.79785
D21	320488	319	2096.04	1200.51	1686.67	550	550	202	238.88	238	191	310	277340	20.0428	2183.04	2261	1088	2717	2534512	291.572	0.0412964	0.945344	0.204226	2.53951
D211	434335	319	2108.06	1333.49	1481.49	725	725	272	686.163	687	476	933	796635	91.3905	1122.89	1133	565	1687	1303676	250.411	0.0277715	0.40575	0.105667	0.857093
D211	434342	319	2104.62	1343.24	1487.01	730	730	272	759.537	756	517	1050	881823	110.909	904.246	928	493	1253	1049830	173.613	0.0461863	0.604665	0.0817267	0.787013
D211	434349	319	2080.48	1346.5	1464.26	735	735	272	844.559	837	637	1085	980533	87.2293	1104.57	1139	611	1543	1282401	183.414	0.0153055	0.29191	0.0780199	0.871703
D211	434356	319	2065.54	1349.75	1467.71	740	740	272	736.57	733	587	943	855158	56.8747	1161.81	1157	786	1494	1348856	141.687	-0.00552963	-0.144022	0.0589395	0.912784
D211	434363	319	2078.18	1354.09	1467.94	745	745	272	803.453	798	598	1039	932809	88.4798	1136.16	1126	812	1508	1319086	141.888	0.016888	0.301614	0.0993395	1.44716
D211	434370	319	2078.76	1356.26	1467.02	750	750	272	810.208	803	587	1082	940652	88.2452	1086.11	1097	712	1449	1260973	146.786	0.0145606	0.263534	0.0841262	1.14834
D211	313547	319	2091.07	1219.83	1656.2	558	558	272	242.933	243	208	289	116365	14.4423	2069.99	2094	1396	2667	991526	289.478	0.0211805	0.697771	0.117666	1.50565
D211	434377	319	2067.26	1354.09	1464.95	755	755	272	828.503	824	672	1028	961892	63.8711	997.762	1004	766	1208	1158402	81.4907	0.00288255	0.0745669	0.0440517	1.03321
D211	434391	319	2077.61	1350.83	1468.85	765	765	272	872.833	869	701	1100	1013359	72.3486	1002.04	987	762	1286	1163370	107.502	0.00733256	0.175636	0.0162647	0.29836
D211	434384	319	2071.29	1350.83	1478.97	760	760	272	794.519	785	622	1042	922437	68.179	927.4	932	585	1304	1076711	144.718	-0.000321	-0.00749228	0.0229231	0.287213
D211	434398	319	2081.63	1354.09	1462.42	770	770	272	841.451	834	696	1046	976925	72.0534	1032.46	1030	807	1256	1198690	81.3594	5.70E-04	0.013308	0.013925	0.348566
D211	434405	319	2077.61	1361.68	1448.4	775	775	272	1029.43	1026	813	1251	1195170	81.8479	1078.12	1122	610	1447	1251694	188.189	0.0203034	0.500564	0.0510071	0.556067
D211	313568	319	2088.36	1221.86	1652.14	559	559	272	233.317	234	187	281	111759	14.4078	1874.42	1893	1393	2224	897846	183.355	0.0248431	0.785105	0.124877	2.26977
D211	434412	319	2081.05	1363.85	1463.34	780	780	272	945.88	935	706	1245	1098167	119.976	959.489	947	640	1302	1113967	139.074	0.0149139	0.231704	7.83E-04	0.0108016
D211	434420	319	2093.69	1368.18	1443.11	785	785	272	1069.24	1079	821	1257	1241391	83.748	684.019	670	413	1054	794146	118.009	0.0439801	1.07571	0.0760521	0.819332
D211	434427	319	2062.66	1371.44	1451.85	790	790	272	979.038	975	805	1189	1136663	72.0007	1092.12	1069	771	1492	1267950	147.664	0.00875638	0.236065	0.014487	0.211231
D211	434434	319	2057.49	1371.44	1439.66	795	795	272	890.583	886	753	1064	1033967	57.2331	1022.11	1023	690	1364	1186668	129.876	-0.00530661	-0.166029	0.0369547	0.56093
D211	434441	319	2059.21	1371.44	1416.45	800	800	272	949.71	954	791	1118	1102613	55.6682	814.802	827	519	1111	945985	119.338	0.00278789	0.0948596	0.0586612	0.756655
D211	434455	319	2041.97	1387.7	1423.58	810	810	272	935.361	935	803	1101	1085954	48.4048	886.731	903	500	1179	1029495	138.49	0.0010848	0.0418791	0.0524986	0.638748
D211	434448	319	2045.42	1379.03	1418.06	805	805	272	982.299	972	788	1240	1140449	75.5366	762.232	783	401	1159	884951	186.159	0.0163298	0.417891	0.043833	0.343877
D211	434462	319	2044.27	1389.87	1419.9	815	815	272	972.579	970	831	1181	1129164	48.4755	1122.18	1154	631	1443	1302849	135.162	0.00678174	0.270295	0.100213	1.51246
D211	434469	319	2048.29	1394.2	1413.46	820	820	272	1024.95	1025	884	1217	1189967	43.2425	1186.09	1249	710	1511	1377050	185.775	0.00680932	0.320611	0.0986597	1.14666
D211	434476	319	2049.44	1398.54	1411.62	825	825	272	1039.92	1037	896	1247	1207347	50.1408	1138.16	1170	750	1377	1321408	130.334	0.00656406	0.270501	0.097418	1.55041
D211	434483	319	2051.74	1408.3	1407.94	830	830	272	1055.8	1057	917	1191	1225780	46.6202	1277.94	1293	939	1536	1483687	111.731	0.00320197	0.144565	0.0962517	2.00847
D211	313958	319	2101.56	1284.38	1606.62	590	590	272	266.313	266	211	315	127564	16.8733	1643.13	1688	941	2195	787060	260.48	0.0112478	0.351102	0.137622	1.52623
D211	313965	319	2098.86	1291.14	1593.09	595	595	272	267.956	269	209	342	128351	20.5585	1805.27	1823	1369	2179	864725	168.576	0.00333848	0.0867367	0.117616	2.25399
D211	313972	319	2098.18	1297.91	1588.35	600	600	272	291.134	292	249	333	139453	14.3118	1791.15	1794	1338	2264	857960	173.818	0.0163975	0.656362	0.132972	2.41885
D211	313979	319	2091.42	1307.38	1593.09	605	605	272	284.265	284	224	366	136163	20.7825	1598.6	1660	964	1967	765728	224.262	0.00383898	0.104618	0.125233	1.58669
D211	313986	319	2092.77	1312.11	1578.21	610	610	272	281.495	282	232	353	134836	18.6834	1313.8	1341	873	1607	629309	128.914	0.0108263	0.322736	0.0953905	1.77499
D211	313993	319	2083.98	1314.82	1567.38	615	615	272	277.336	277	228	322	132844	15.6255	1111.52	1106	874	1342	532416	93.9497	0.00110001	0.0390052	0.101463	2.17966
D211	314007	319	2101.53	1314.57	1560.33	625	625	272	330.09	329	260	401	158113	30.3048	1255.72	1271	754	1688	601489	232.206	-0.00294124	-0.0642629	0.142149	1.34608
D211	314000	319	2095.85	1317.48	1562.21	620	620	272	296.908	296	238	361	142219	20.8412	1102.71	1107	841	1338	528197	96.5911	-0.00729329	-0.20933	0.089697	1.87943
D211	314014	319	2086.29	1322.4	1544.26	630	630	272	337.837	336	271	440	161824	28.9502	1200.28	1188	934	1603	574934	127.004	-0.0114741	-0.270905	0.119652	2.0199
D211	314021	319	2086.87	1325.45	1547.36	635	635	272	378.925	376	299	456	181505	28.1076	1397.56	1396	1139	1610	669431	86.5512	0.00516001	0.138412	0.142104	4.01816
D211	314028	319	2089.98	1332.81	1543.79	640	640	272	404.96	405	304	502	193976	35.8415	1305.28	1314	989	1553	625229	112.414	-0.00256127	-0.0580265	0.131269	2.69469
D211	314035	319	2080.51	1332.81	1530.94	645	645	272	446.263	447	353	567	213760	37.5816	1100.23	1111	781	1428	527008	146.516	0.0174728	0.407836	0.11236	1.51703
D211	314042	319	2075.77	1325.37	1528.91	649	649	272	423.866	423	348	500	203032	26.6655	1488.26	1530	1157	1784	712878	152.666	0.00296553	0.0939993	0.117798	2.05466
D211	314049	319	2071.04	1332.13	1528.91	650	650	272	414.756	413	345	525	198668	29.969	1521.38	1501	1147	1969	728741	176.154	0.00951673	0.26093	0.100123	1.57206
D211	314063	319	2084.57	1322.66	1514.03	660	660	272	479.587	479	392	587	229722	36.5829	1426.89	1437	957	1904	683482	224.75	-0.00785496	-0.207581	0.104873	1.20524
D211	314056	319	2077.8	1328.07	1524.17	655	655	272	449.079	446	367	559	215109	34.6981	1633.87	1637	1212	2133	782622	207.561	7.81E-04	0.0201897	0.117967	1.66124
D211	314070	319	2078.48	1315.9	1514.03	665	665	272	449.351	449	360	544	215239	36.6088	1452.66	1439	1001	1850	695826	179.935	-0.000477	-0.0117169	0.101236	1.48433
D211	314077	319	2085.25	1321.31	1509.29	670	670	272	498.916	497	404	606	238981	31.4947	1608.51	1612	1410	1804	770477	73.3809	0.00500556	0.157799	0.110462	4.36094
D211	314084	319	2073.75	1317.25	1497.11	675	675	272	495.85	498	384	575	237512	25.6583	1549.78	1556	1265	1762	742347	89.8795	0.00674629	0.258998	0.117486	3.62564
D211	314091	319	2077.8	1311.84	1491.7	680	680	272	539.543	539	456	636	258441	31.7147	1704.53	1730	1333	1968	816472	120.091	2.26E-04	0.00768952	0.119024	3.01938
D211	314098	319	2069.01	1311.16	1485.61	685	685	272	549.676	548	443	633	263295	31.5984	1623.59	1612	1222	2008	777702	161.397	5.12E-04	0.0178202	0.12582	2.2485
D211	314105	319	2064.95	1316.58	1481.56	690	690	272	523.545	521	457	620	250778	27.761	1414.07	1397	1073	1783	677339	148.037	-0.00336374	-0.127302	0.0927628	1.62173
D211	314119	319	2057.51	1317.25	1472.76	700	700	272	534.889	535	443	641	256212	31.0851	1230.15	1240	913	1618	589243	161.849	0.00421427	0.144423	0.0578876	0.831813
D211	314112	319	2060.89	1319.96	1477.5	695	695	272	539.739	538	455	631	258535	34.6754	1224.8	1239	846	1647	586678	183.736	0.0040273	0.124871	0.0684407	0.854011
D211	314126	319	2056.83	1315.9	1480.88	705	705	272	568.691	567	493	664	272403	30.5011	1587.44	1589	1249	2031	760383	146.155	0.00134231	0.0499874	0.0880738	1.75834
D211	314133	319	2067.66	1326.05	1480.88	710	710	272	632.154	632	537	734	302802	33.8431	1515.06	1525	1193	1803	725715	112.871	0.00193778	0.0722514	0.100053	2.44172
D211	314140	319	2084.57	1328.75	1478.17	715	715	272	677.672	675	567	836	324605	39.9493	1531.2	1540	1156	1905	733444	149.239	0.00386248	0.130537	0.0877615	1.65558
D211	314147	319	2087.95	1333.49	1472.76	720	720	272	732.777	721	599	933	351000	70.4446	1164.6	1175	799	1582	557844	149.579	0.00123942	0.0257533	0.0507509	0.752107
D211	312994	319	2084.74	1219.01	1650.09	560	560	272	231.246	231	173	292	110767	20.3499	1807.42	1830	1114	2426	865756	307.621	0.0183464	0.409447	0.108791	1.15297
D211	313001	319	2086.09	1233.82	1644.05	565	565	272	222.507	223	167	282	106581	21.9188	1558.61	1569	892	2060	746573	262.164	0.0155839	0.311543	0.138248	1.44416
D211	313015	319	2082.51	1250.14	1631.67	575	575	272	228.117	228	171	307	109268	23.778	1317.32	1350	665	1880	630997	263.344	0.0152342	0.287917	0.156064	1.35058
D211	313008	319	2084.44	1243.13	1638.25	570	570	272	233.288	235	163	286	111745	19.8247	1446.4	1430	791	2058	692827	257.397	0.0198818	0.4588	0.123505	1.23545
D211	313022	319	2090.52	1250.35	1622.31	580	580	272	241.967	242	183	298	115902	19.4994	1491.64	1501	962	2029	714497	216.354	0.0158471	0.387156	0.15656	1.86657
D211	313029	319	2100.21	1263.41	1612.03	585	585	272	252.683	253	197	307	121035	16.2791	1346.27	1335	854	1922	644861	244.196	0.0131435	0.402732	0.165793	1.56808
D2111	434490	319	2050.59	1416.97	1409.78	835	835		1103.84	1103	904	1303	1281553	60.3975	1116.77	1136	767	1475	1296575	140.122	0.00421823	0.153538	0.0746592	1.10739
D2111	434508	319	2052.89	1418.06	1406.11	840	840		1147.48	1149	980	1341	1332223	53.3112	1057.34	1080	739	1344	1227568	114.833	0.0134361	0.570735	0.0728669	1.25072
D2111	434522	319	2047.14	1411.55	1394.84	845	845		1098.49	1099	954	1223	1275343	41.5076	1060.77	1075	757	1327	1231557	108.907	0.0105422	0.552174	0.0861751	1.54554
D2111	434536	319	2042.54	1410.47	1381.74	850	850		1089.43	1091	954	1221	1264826	43.5759	942.798	957	612	1145	1094589	87.1796	0.00745285	0.369896	0.0744104	1.49795
D2111	434551	319	2043.69	1408.3	1379.9	855	855		1076.39	1077	951	1191	1249691	44.9929	959.315	986	646	1172	1113765	106.883	0.00898782	0.426212	0.0659701	1.11092
D2111	434565	319	2041.97	1405.05	1362.2	860	860		1114.28	1113	979	1278	1293682	55.1337	972.085	984	662	1139	1128591	85.0979	0.0161866	0.643858	0.0782211	1.65742
D2111	434579	319	2031.05	1400.71	1359.22	865	865		1076.19	1076	952	1241	1249460	49.8007	933.953	941	752	1090	1084320	66.3932	0.00940767	0.402809	0.0815829	2.12213
D2111	434593	319	2025.3	1403.96	1347.95	870	870		1037.62	1037	879	1220	1204680	48.4047	894.434	917	564	1129	1038438	105.976	0.00725958	0.308996	0.0704459	1.11087
D2111	434608	319	2013.38	1401.79	1347.95	875	875		991.939	989	850	1173	1151641	46.4063	870.205	882	617	1182	1010308	89.5364	0.00812588	0.344583	0.0808898	1.45467
D2111	434622	319	2009.04	1401.79	1337.11	880	880		1008.7	1007	823	1219	1171098	51.386	825.438	824	598	1046	958333	78.0815	0.00687113	0.267917	0.068094	1.34792
D2111	434636	319	2005.79	1398.54	1348.17	885	885		1008.75	1009	810	1177	1171153	56.2685	665.562	649	455	927	772717	101.38	0.00536959	0.191497	0.0388437	0.490951
D2111	434650	319	1999.28	1387.7	1337.33	890	890		972.425	970	830	1114	1128986	48.2842	668.296	660	487	877	775892	70.0624	0.00544941	0.218308	0.0464861	0.847431
D2111	434665	319	1985.66	1381.13	1314.91	895	895		944.859	943	826	1082	1096981	41.047	698.637	694	532	895	811118	71.4261	0.00297518	0.136565	0.0596634	1.10145
D2111	434679	319	1984.58	1378.96	1314.91	900	900		973.341	972	837	1134	1130049	40.8684	687.369	703	482	824	798035	62.6161	-0.000307	-0.0146408	0.0508681	1.06275
D2111	434693	319	1984.58	1368.11	1304.07	905	905		949.784	950	794	1098	1102699	47.8374	665.593	671	498	826	772753	58.1334	-0.00173355	-0.0689567	0.0497817	1.08588
D2111	434707	319	1976.99	1361.61	1293.23	910	910		926.709	931	786	1066	1075909	41.6067	648.087	651	505	785	752429	49.6165	0.00511367	0.226636	0.0557849	1.38032
D2111	434721	319	1969.4	1364.86	1293.23	915	915		952.902	949	832	1126	1106319	37.8134	636.978	640	462	838	739531	66.8379	0.00189024	0.0950887	0.0540459	0.977316
D2111	434735	319	1961.81	1356.19	1271.54	920	920		953.735	952	830	1105	1107286	40.9255	638.353	636	519	796	741128	43.7887	0.00463288	0.214935	0.0507513	1.40824
D2111	434749	319	1958.56	1346.43	1250.94	925	925		937.12	937	831	1058	1087996	34.0537	637.142	639	499	785	739722	42.5775	0.00445659	0.244192	0.0383544	1.10549
D2111	434763	319	1943.38	1334.5	1240.1	930	930		906.158	907	799	1056	1052050	36.0758	588.316	588	486	714	683035	33.1459	0.00474809	0.2374	0.0429675	1.46245
D2111	434777	319	1933.62	1333.42	1229.26	935	935		887.619	891	767	1003	1030526	37.1328	561.225	564	445	692	651582	31.5707	0.00445634	0.212103	0.0340541	1.17087
D2111	434791	319	1936.87	1329.08	1229.26	940	940		891.936	896	754	1051	1035538	46.1339	535.858	538	385	681	622131	41.5087	-0.000502	-0.0194348	0.0349678	0.872332
D2111	434805	319	1927.12	1328	1196.73	945	945		902.644	904	801	1013	1047970	30.1935	552.952	553	462	654	641977	30.4188	0.00435949	0.259525	0.0276024	0.976553
D2112	434497	319	2072.43	1409.38	1374.84	835	835		1123.53	1121	979	1282	1304422	52.758	991.172	1020	555	1292	1150751	161.126	0.00601464	0.254644	0.119614	1.31439
D2112	434515	319	2080.47	1410.47	1361.97	840	840		1088.58	1088	916	1260	1263836	55.9716	882.906	892	593	1167	1025054	130.942	8.49E-04	0.0329919	0.122745	1.47431
D2112	434529	319	2071.28	1406.13	1356.22	845	845		1052.28	1046	928	1252	1221695	58.3585	848.632	858	617	1011	985262	78.4853	0.00358246	0.128732	0.109242	2.12973
D2112	434543	319	2064.38	1403.96	1346.8	850	850		1040.08	1037	842	1211	1207534	47.6048	819.629	833	523	1005	951589	93.8515	0.00439563	0.191233	0.110303	1.73521
D2112	434558	319	2066.1	1408.3	1323.58	855	855		1043.4	1042	916	1250	1211386	49.1118	751.145	752	528	1023	872079	100.914	0.00510582	0.215848	0.0862247	1.18172
D2112	434572	319	2067.82	1407.22	1320.82	860	860		1076.28	1074	903	1259	1249557	58.7013	689.789	694	459	908	800845	99.9508	0.00797504	0.290128	0.0780625	0.999444
D2112	434586	319	2056.33	1398.54	1318.76	865	865		1024.37	1024	856	1161	1189293	46.5729	674.439	665	451	938	783024	103.425	0.00955315	0.416266	0.0772408	0.935149
D2112	434600	319	2063.8	1407.22	1327.26	870	870		988.465	992	748	1240	1147608	85.7204	675.566	655	384	986	784332	127.424	0.0208206	0.470382	0.0621397	0.620347
D2112	434615	319	2050.24	1407.22	1315.42	875	875		988.555	992	805	1154	1147712	51.6668	672.22	674	417	995	780448	128.345	0.0147784	0.557281	0.0725303	0.708391
D2112	434629	319	2039.4	1407.22	1315.42	880	880		997.702	998	837	1155	1158332	47.7931	728.754	750	437	989	846083	127.085	0.0155065	0.637522	0.117534	1.2062
D2112	434643	319	2038.31	1410.47	1326.48	885	885		1017.7	1015	847	1243	1181555	60.1393	760.465	760	521	998	882900	85.8527	0.015938	0.530957	0.0923281	1.49739
D2112	434657	319	2033.98	1409.38	1326.48	890	890		1004.15	1007	851	1141	1165817	45.648	700.944	702	449	997	813796	103.038	0.0177954	0.769224	0.0557159	0.71804
D2112	434672	319	2027.95	1396.3	1314.91	895	895		925.625	928	746	1110	1074651	57.4618	718.407	726	469	959	834070	108.035	0.00902489	0.288155	0.0952935	1.15709
D2112	434686	319	2023.61	1397.39	1314.91	900	900		955.081	957	800	1122	1108849	53.5129	698.771	703	523	897	811273	72.4486	0.00498834	0.177177	0.0779016	1.39413
D2112	434700	319	2020.36	1388.72	1304.07	905	905		953.429	952	769	1165	1106931	57.6789	648.75	650	447	852	753199	74.5584	0.00559523	0.183949	0.0559415	0.921946
D2112	434714	319	2008.43	1386.55	1293.23	910	910		973.1	974	837	1091	1129769	38.0801	624.009	627	481	770	724475	49.0962	0.00707965	0.359283	0.0419701	1.0239
D2112	434728	319	2012.77	1401.73	1293.23	915	915		915.86	922	688	1150	1063314	86.5466	601.661	598	421	807	698528	74.6607	0.0102448	0.214628	0.0927608	1.36814
D2112	434742	319	1998.68	1385.46	1271.54	920	920		950.263	951	749	1095	1103255	48.5551	564.022	568	404	693	654830	53.3873	0.0169647	0.65295	0.0644145	1.27868
D2112	434756	319	1988.92	1376.79	1250.94	925	925		920.965	931	705	1066	1069240	65.2523	612.675	618	461	755	711316	58.0898	0.0189539	0.525074	0.0706316	1.39162
D2112	434770	319	1975.91	1361.61	1240.1	930	930		927.75	930	763	1091	1077118	50.6448	544.042	552	393	700	631633	59.5356	0.00913423	0.331627	0.0259076	0.461535
D2112	434784	319	1974.82	1360.52	1229.26	935	935		912.441	914	787	1069	1059344	44.1442	525.978	529	404	650	610661	46.248	0.0055633	0.228709	0.0237743	0.528213
D2112	434798	319	1981.33	1369.2	1229.26	940	940		920.898	930	680	1117	1069163	73.7528	488.233	488	353	656	566838	57.8052	0.0138593	0.341372	0.0344011	0.561789
D2112	434812	319	1981.33	1354.02	1196.73	945	945		791.431	791	625	971	918851	67.1943	500.806	505	358	644	581436	57.8261	0.0010348	0.024351	0.0611035	0.997434
D212	313554	319	2109.33	1206.3	1681.23	558	558	272	239.328	241	173	309	114638	24.795	2421.97	2415	1599	3168	1160123	292.377	0.0425448	0.787792	0.134357	1.9623
D212	313561	319	2109.33	1208.33	1676.5	559	559	272	252.121	253	198	309	120766	19.144	2433.4	2426	1779	3048	1165600	287.176	0.0424341	1.0722	0.160388	2.34242
D212	313575	319	2111.36	1210.36	1683.26	560	560	272	257.779	257	197	315	123476	21.568	2652.89	2661	1977	3313	1270735	290.379	0.0653889	1.46711	0.180101	2.78857
D212	313595	319	2110.69	1211.71	1679.2	561	561	272	254.781	254	206	310	122040	16.6755	2552.18	2564	1857	3057	1222495	287.56	0.0555237	1.60742	0.178234	2.68517
D212	313610	319	2114.74	1219.15	1667.03	565	565	272	236.779	238	198	270	113417	13.6129	1800.06	1797	1362	2116	862230	155.255	0.0430911	1.4371	0.149	3.00703
D212	313617	319	2114.07	1220.5	1650.12	570	570	272	232.474	233	174	282	111355	17.0016	1481.32	1503	1099	1763	709554	125.323	0.0288085	0.765774	0.143505	2.96674
D212	313631	319	2127.6	1221.18	1607.5	580	580	272	257.501	258	206	310	123343	18.236	1881.18	1856	1480	2377	901085	190.661	0.0448388	1.21195	0.20454	3.35085
D212	313624	319	2122.86	1222.53	1625.76	575	575	272	237.708	239	184	294	113862	18.4347	1613.79	1640	1195	1897	773004	139.698	0.0294302	0.73728	0.142066	2.87398
D212	313638	319	2126.24	1229.97	1611.56	585	585	272	267.823	269	207	325	128287	21.109	1748.07	1763	1169	2153	837324	181.715	0.0353732	0.866935	0.185973	3.01697
D212	313645	319	2124.21	1245.53	1606.82	590	590	272	263.159	265	214	306	126053	16.9906	2058.41	2085	1398	2644	985980	303.879	0.0314862	0.945571	0.173978	2.00768
D212	313652	319	2118.13	1250.94	1600.73	595	595	272	271.827	271	208	336	130205	18.5656	1848.95	1878	1357	2206	885647	171.85	0.0331177	0.938692	0.181596	3.30707
D212	313659	319	2118.13	1257.03	1593.97	600	600	272	283.716	282	219	347	135900	22.6063	1470.76	1509	1002	1782	704493	172.707	0.0214315	0.526658	0.18557	2.66588
D212	313666	319	2108.66	1270.56	1593.97	605	605	272	284.908	283	217	367	136471	25.3422	1517.82	1525	968	1872	727034	176.544	0.0237103	0.520776	0.198036	2.84231
D212	313673	319	2106.63	1272.59	1591.26	610	610	272	300.315	298	236	368	143851	23.2127	1465.91	1485	962	1896	702171	173.632	0.0130441	0.333172	0.139071	2.06155
D212	313687	319	2110.01	1271.24	1585.18	620	620	272	311.248	316	230	383	149088	33.321	1470	1521	891	1831	704128	207.114	0.0266455	0.484867	0.13715	1.71204
D212	313680	319	2101.89	1272.59	1591.26	615	615	272	306.714	308	230	375	146916	28.4889	1579.36	1612	1041	1960	756513	196.403	0.0169991	0.359911	0.123277	1.76505
D212	313694	319	2104.6	1271.24	1585.18	625	625	272	373.242	365	290	514	178783	44.1118	1357.56	1353	922	1874	650269	240.27	0.0206808	0.34288	0.114558	1.16148
D212	313701	319	2101.22	1268.53	1567.59	630	630	272	327.073	328	240	453	156668	35.789	1492.85	1510	1093	1807	715076	132.388	0.0160898	0.28943	0.150119	2.94368
D212	313708	319	2102.57	1279.35	1562.85	635	635	272	345.628	343	253	463	165556	41.0735	1487.77	1497	1123	1881	712640	138.397	0.00282624	0.0474309	0.128971	2.4561
D212	313715	319	2105.95	1283.41	1558.12	640	640	272	352.238	349	267	513	168722	44.9792	1416.52	1433	1008	1778	678512	166.808	0.00483466	0.0753573	0.107319	1.64604
D212	313722	319	2102.57	1288.82	1539.85	645	645	272	405.597	405	311	500	194281	34.8769	1533.36	1527	1126	1987	734478	183.425	0.0130479	0.299571	0.111528	1.67756
D212	313729	319	2097.83	1278	1528.35	650	650	272	383.338	381	311	491	183619	32.5101	1790.63	1811	1324	2106	857713	160.29	0.0171936	0.398618	0.173278	3.29968
D212	313743	319	2098.51	1274.62	1519.56	660	660	272	392.301	390	308	476	187912	29.502	1643.31	1655	1241	1921	787144	158.615	0.0119846	0.314955	0.12586	2.31637
D212	313736	319	2100.54	1280.03	1522.94	655	655	272	388.587	388	309	478	186133	27.729	1592.26	1624	962	2051	762692	245.69	0.00822212	0.228565	0.116925	1.35688
D212	313750	319	2102.57	1277.32	1514.82	665	665	272	416.547	414	309	546	199526	36.0183	1566.53	1593	952	2005	750366	194.49	0.0153902	0.350576	0.12498	1.78964
D212	313757	319	2099.19	1280.71	1510.09	670	670	272	434.816	431	362	540	208277	32.9902	1696.71	1723	1187	1934	812725	130.692	0.00337213	0.0885917	0.127022	2.9264
D212	313764	319	2100.54	1281.38	1513.47	671	671	272	444.987	443	336	563	213149	38.4118	1541.46	1564	1091	2055	738360	199.812	0.0182779	0.415884	0.116385	1.60851
D212	313771	319	2097.16	1279.35	1508.06	672	672	272	443.729	440	349	561	212546	35.0973	1607.98	1595	1288	2078	770221	167.033	0.0155586	0.387381	0.131783	2.24184
D212	313778	319	2096.48	1280.71	1499.27	673	673	272	433.084	433	374	516	207447	24.0694	1606.46	1633	1095	1875	769493	163.513	0.00961875	0.342845	0.132354	2.29668
D212	313785	319	2099.19	1282.06	1494.53	674	674	272	427.28	424	345	547	204667	30.6834	1560.82	1576	1117	1842	747633	135.268	0.0110995	0.305738	0.128852	2.63416
D212	313799	319	2094.45	1278	1481	680	680	272	428.395	427	333	515	205201	29.4744	1629.75	1637	1161	1883	780650	107.178	0.0201281	0.573558	0.128639	3.46626
D212	313792	319	2098.51	1282.06	1485.06	675	675	272	420.937	419	350	509	201629	26.9469	1541.76	1570	1069	1821	738504	134.856	0.0123282	0.380467	0.115989	2.37648
D212	313806	319	2092.42	1280.71	1476.94	685	685	272	484.038	484	381	599	231854	39.7747	1466.16	1503	934	1813	702289	175.383	0.0320037	0.754781	0.106786	1.61314
D212	313813	319	2092.42	1283.41	1472.21	690	690	272	437.562	436	351	575	209592	38.5392	1356.84	1369	1036	1622	649926	120.248	0.0177412	0.395833	0.0943754	1.94614
D212	313821	319	2084.3	1288.15	1491.83	695	695	272	490.463	491	394	640	234932	42.2318	1495.29	1498	1088	1865	716244	149.037	0.0159462	0.364572	0.102076	1.85854
D212	313828	319	2083.63	1292.88	1481	700	700	272	517.8	516	431	662	248026	40.3132	1371.67	1377	890	1806	657031	183.494	0.0127602	0.323666	0.0850407	1.17176
D212	313835	319	2078.89	1294.24	1488.44	705	705	272	544.046	545	426	650	260598	43.6105	1672.52	1679	1319	1969	801137	108.831	0.0186962	0.457914	0.0950439	2.66772
D212	313842	319	2088.36	1299.65	1488.44	710	710	272	546.144	546	446	659	261603	37.24	1631.35	1631	1270	2068	781415	120.97	0.0178497	0.51437	0.0953911	2.34875
D212	313849	319	2081.6	1302.35	1492.5	711	711	272	555.539	556	466	644	266103	34.6805	1667.89	1676	1343	1987	798918	138.401	0.0123445	0.390663	0.0809024	1.80398
D212	313863	319	2080.25	1303.03	1499.94	713	713	272	552.188	553	406	652	264498	40.5919	1619.19	1623	1347	1798	775594	79.1273	0.0113471	0.305254	0.0880364	3.31148
D212	313856	319	2082.27	1301	1496.56	712	712	272	554.873	553	451	681	265784	42.8673	1641.61	1644	1395	1875	786333	80.772	0.0165822	0.422276	0.082707	3.10507
D212	313870	319	2081.6	1307.77	1488.44	714	714	272	559.868	562	456	672	268177	35.3105	1622	1628	1351	1865	776938	95.5467	0.00836646	0.263109	0.0744309	2.35201
D212	313877	319	2080.92	1303.71	1485.06	715	715	272	554.447	552	427	660	265580	36.495	1585.06	1592	1365	1828	759246	92.9177	0.0115491	0.346909	0.0831548	2.61924
D212	313884	319	2078.22	1305.74	1480.33	716	716	272	575.839	577	480	689	275827	38.3226	1619.99	1629	1339	1833	775975	90.9812	0.0103426	0.307635	0.0820849	2.70142
D212	313891	319	2081.6	1301	1485.06	717	717	272	546.472	549	419	690	261760	41.8036	1586.22	1593	1211	1970	759799	137.842	0.017286	0.444257	0.0953193	2.00286
D212	313898	319	2084.98	1299.65	1481.68	720	720	272	551.361	552	454	689	264102	36.7693	1409.38	1410	1147	1619	675093	106.114	0.0166625	0.491523	0.0879808	2.14809
D212	313905	319	2090.39	1299.65	1486.41	725	725	272	580.244	581	466	705	277937	39.8715	1494.81	1493	1281	1743	716015	86.8827	0.0165808	0.474725	0.0904609	2.85453
D212	313919	319	2079.57	1309.12	1485.74	735	735	272	693.347	692	537	865	332113	59.9515	1253.27	1259	957	1557	600315	96.576	0.0175238	0.398349	0.071764	1.73785
D212	313912	319	2089.04	1304.38	1494.53	730	730	272	605.319	611	454	714	289948	47.1978	1511.69	1524	1125	1788	724101	131.125	0.0175649	0.442769	0.0951419	2.00314
D212	313926	319	2082.95	1317.91	1481.68	740	740	272	744.436	749	624	883	356585	43.0352	1264.88	1266	1046	1513	605878	81.5098	0.0130717	0.446401	0.0769177	2.21674
D212	313933	319	2084.3	1317.24	1478.97	745	745	272	728.117	730	593	898	348768	48.1061	1160.9	1167	927	1359	556072	86.4801	0.0126701	0.378742	0.0684465	1.71992
D212	313940	319	2083.63	1320.62	1483.03	750	750	272	770.056	772	562	927	368857	49.4711	1268.5	1278	1048	1476	607610	74.8027	0.0171119	0.523757	0.0817158	2.5621
D212	313947	319	2082.95	1321.97	1487.77	755	755	272	815.566	812	709	920	390656	39.3155	1363.5	1378	1025	1560	653116	96.9308	0.0136565	0.558953	0.0786916	2.05236
D212	325017	319	2088.49	1361.84	1475.84	795	795	272	799.637	795	506	1127	928378	132.86	1248.67	1192	513	2135	1449711	428.51	0.034836	0.405216	0.0866724	0.464837
D212	325031	319	2069.82	1350.19	1486.26	785	785	272	978.872	979	820	1119	1136470	49.1543	1789.12	1792	1409	2139	2077164	142.105	0.0234853	0.913921	0.122669	2.75133
D212	325024	319	2089.11	1351.07	1493.2	790	790	272	916.575	928	655	1151	1064144	90.3457	1373.47	1353	739	2095	1594595	302.6	0.0525602	1.01321	0.0951246	0.788514
D212	325038	319	2080.44	1348.87	1493.21	780	780	272	920.157	930	695	1120	1068302	65.712	1441.66	1455	932	1823	1673763	204.299	0.0358165	0.968384	0.11309	1.4339
D212	325045	319	2077	1347.04	1486.18	775	775	272	934.982	938	746	1111	1085514	58.7138	1486.65	1499	994	1951	1726005	223.018	0.028635	0.886603	0.107064	1.28935
D212	325052	319	2082.55	1341.96	1493.09	770	770	272	858.334	863	649	1029	996526	67.9621	1180.36	1161	684	1734	1370399	226.317	0.0324335	0.793508	0.0655612	0.641795
D212	325059	319	2086.79	1328.05	1498.12	765	765	272	828.332	824	648	983	961694	62.4809	1232.42	1261	790	1555	1430839	174.508	0.0358988	0.918862	0.0830334	1.08289
D212	325066	319	2076.97	1315.07	1510.24	760	760	272	842.146	840	666	1008	977732	54.8284	1285.56	1277	938	1722	1492537	134.842	0.0239099	0.717346	0.095233	1.65798
D212	325074	319	2078.99	1364.08	1476.15	800	800	272	964.719	972	720	1176	1120039	82.8766	1718.97	1747	997	2215	1995719	263.22	0.0533868	1.1799	0.171902	1.91588
D212	325081	319	2082.05	1373.01	1476.27	805	805	272	999.183	1005	721	1257	1160051	94.6081	1761.46	1780	998	2332	2045058	272.595	0.0468414	0.94514	0.175524	1.92971
D212	325095	319	2070.48	1393.46	1478.39	815	815	272	1214.32	1190	984	1570	1409825	112.8	1259.74	1297	515	2003	1462563	393.377	0.00326578	0.0700852	0.095634	0.55905
D212	325088	319	2071.19	1379.45	1478.17	810	810	272	1073.72	1071	891	1270	1246588	60.3401	1715.18	1724	1139	2185	1991319	197.183	0.00729158	0.257621	0.132533	2.03583
D212	325102	319	2075.61	1395.58	1471.38	820	820	272	1171.35	1167	923	1503	1359941	115.318	1491.49	1546	928	1881	1731618	205.611	0.00684868	0.138186	0.115515	1.50234
D212	325109	319	2075.41	1399.14	1467.93	825	825	272	1242.25	1229	1028	1563	1442253	104.892	1666.37	1694	1047	2085	1934657	211.981	0.0119066	0.278706	0.139368	1.92311
D212	325116	319	2077.13	1399.33	1460.91	830	830	272	1217.07	1218	1008	1472	1413018	84.8234	1877.5	1899	1283	2379	2179777	229.223	0.0140828	0.398516	0.142976	2.04916
D2121	325123	319	2064.81	1398.95	1445.18	835	835		1180.01	1167	939	1531	1369986	106.25	1274.48	1302	710	1749	1479673	234.112	0.00438447	0.0969622	0.0941666	0.937028
D2121	325130	319	2080.74	1396.28	1443.32	831	831		1057.47	1044	866	1332	1227719	84.953	1308.33	1307	812	1850	1518968	222.367	0.0195142	0.476513	0.104775	1.11599
D2121	325184	319	2061.1	1402.35	1439.99	840	840		1205.85	1188	972	1523	1399988	114.634	1132.43	1133	789	1498	1314748	147.329	-0.00317257	-0.0669578	0.0971678	1.36145
D2121	325201	319	2055.57	1407.36	1438.34	845	845		1323.25	1317	983	1649	1536290	139.206	1134.68	1164	750	1481	1317360	141.255	0.0145618	0.272867	0.102612	1.49511
D2121	325215	319	2053.45	1412.87	1415.64	855	855		1268.4	1245	979	1600	1472607	132.621	963.549	965	576	1394	1118680	186.64	0.0127163	0.240184	0.103162	0.965557
D2121	325208	319	2053.77	1407.45	1426.07	850	850		1163.4	1140	959	1494	1350713	105.91	1028.26	1065	600	1393	1193811	183.125	-0.00479316	-0.105811	0.0854556	0.884125
D2121	325222	319	2051.81	1410.97	1419.12	860	860		1336.17	1322	1005	1751	1551288	175.877	1008.58	1016	656	1370	1170962	159.886	0.0195434	0.291257	0.0882398	1.02298
D2121	325229	319	2051.52	1416.28	1415.7	865	865		1340.83	1336	1014	1695	1556708	149.01	939.739	967	482	1293	1091037	199.93	0.018719	0.330687	0.111629	0.944012
D2121	325236	319	2046.05	1419.64	1407.01	870	870		1346.38	1325	1063	1746	1563149	145.743	912.943	934	526	1251	1059927	162.694	0.0142466	0.259524	0.120124	1.20356
D2121	325243	319	2056.15	1427.34	1396.56	875	875		1245.69	1250	932	1617	1446251	121.416	801.042	781	445	1243	930010	184.522	0.0163554	0.330202	0.0746517	0.603128
D2121	325250	319	2042.41	1419.94	1375.47	880	880		1247.99	1262	969	1567	1448919	110.268	920.945	935	535	1225	1069217	152.29	0.0284553	0.62628	0.1161	1.25812
D2121	325257	319	2043.53	1432.31	1373.9	885	885		1133.99	1131	855	1408	1316561	101.181	687.834	639	350	1303	798575	208.398	0.0133347	0.294965	0.0401499	0.254805
D2121	325271	319	2030.12	1417.99	1347.44	895	895		1143.73	1144	879	1375	1327876	90.7034	722.886	715	393	1077	839271	177.366	0.0192401	0.476061	0.095142	0.708158
D2121	325264	319	2032.02	1416.12	1361.43	890	890		1211.27	1206	1045	1437	1406286	69.263	860.335	872	438	1260	998849	211.146	0.0163431	0.562423	0.107129	0.78854
D2122	325137	319	2080.7	1399.27	1476.68	831	831		1424.98	1409	1204	1747	1654398	99.2252	1318.34	1303	656	2028	1530595	330.707	0.00960831	0.273344	0.12988	0.916481
D2122	325177	319	2082.79	1392.44	1471.3	835	835		1309.18	1317	1077	1570	1519956	85.3993	1335.9	1350	691	2003	1550978	313.3	0.0155599	0.469758	0.094905	0.739188
D2122	325191	319	2065.55	1386.29	1471.29	840	840		1249.08	1259	904	1520	1450183	105.318	1569.23	1593	1075	1935	1821877	159.019	0.00433382	0.102355	0.133561	2.32543
D2122	325281	319	2054.79	1390.95	1474.91	845	845		1365.01	1356	1205	1647	1584775	66.7896	1358.45	1375	713	1851	1577166	248.4	-0.000474	-0.0193909	0.167203	1.56683
D2122	325295	319	2054.58	1393.13	1446.89	855	855		1397.55	1387	1153	1711	1622557	88.0819	1322.41	1328	765	1911	1535321	259.094	0.0088459	0.278246	0.126421	1.14566
D2122	325288	319	2054.26	1400	1455.77	850	850		1504.06	1510	1180	1815	1746214	112.553	1182.21	1176	655	1776	1372549	261.325	0.0157081	0.413324	0.0923553	0.764967
D2122	325302	319	2054.91	1386.23	1439.77	860	860		1312.56	1332	978	1525	1523884	108.286	1567.67	1578	1034	1929	1820063	184.475	0.0134466	0.321654	0.155889	2.29217
D2122	325309	319	2047.42	1396.19	1452.23	865	865		1445.66	1430	1290	1691	1678417	73.9481	1095.65	1069	514	1821	1272052	334.985	0.00576088	0.223957	0.112899	0.663606
D2122	325316	319	2047.12	1401.55	1445.3	870	870		1451.88	1448	1277	1737	1685627	65.5197	1074.89	1031	459	1912	1247942	359.273	0.00599302	0.264021	0.119719	0.639768
D2122	325323	319	2038.21	1403.09	1429.58	875	875		1451.86	1444	1251	1737	1685608	82.5021	1016.34	970	483	1715	1179974	329.529	0.0148155	0.513828	0.0842094	0.479098
D2122	325330	319	2038.38	1398.16	1408.47	880	880		1317.99	1316	1051	1588	1530188	78.4127	1209.06	1227	601	1764	1403717	289.813	0.0124035	0.411858	0.0866781	0.665531
D2122	325337	319	2038.25	1401.5	1419.04	885	885		1345.65	1353	1019	1565	1562302	77.2855	1351.7	1373	786	1776	1569318	195.901	0.0216614	0.73832	0.154205	1.84368
D2122	325351	319	2006.85	1395.14	1385.77	895	895		1382.33	1384	1216	1540	1604885	46.6253	903.663	863	439	1509	1049153	288.245	0.0229894	1.33253	0.0615025	0.363284
D2122	325344	319	2038.13	1401.9	1392.75	890	890		1370.53	1382	1109	1513	1591181	65.4474	862.624	809	488	1559	1001506	236.909	0.0332071	1.34607	0.0290414	0.20552
D2122	325358	319	2006.91	1393.52	1376.98	900	900		1310.39	1309	1189	1459	1521364	37.92	827.349	811	425	1301	960552	234.095	0.0192661	1.30638	0.0686684	0.454194
D22	319937	319	2070.85	1101.55	1592.21	355	355	193	148.861	148	117	191	172828	12.058	1662.76	1725	938	2200	1930469	287.246	0.0338222	0.807778	0.206441	1.98106
D22	320121	319	2046.56	1060.17	1600.31	360	360	193	141.758	141	111	179	164581	9.92563	1159.37	1245	420	1679	1346032	309.768	0.0194305	0.544435	0.183082	1.15837
D22	320135	319	2054.65	1064.67	1600.31	370	370	193	144.885	144	117	179	168212	9.38532	1349.5	1341	642	2030	1566769	323.954	0.0295455	0.886037	0.226406	1.53806
D22	320128	319	2045.66	1064.67	1600.31	365	365	193	136.513	136	113	164	158492	8.44904	1068.88	1127	383	1731	1240975	310.969	0.00686869	0.220444	0.187724	1.08655
D22	320142	319	2061.85	1071.87	1607.5	375	375	193	142.525	142	118	174	165471	9.06374	1285.02	1331	456	2037	1491912	355.762	0.0207341	0.638828	0.204238	1.2252
D22	320149	319	2058.25	1058.37	1612	380	380	193	140.378	140	117	177	162979	8.4602	1282.75	1282	458	2040	1489269	307.094	0.0135047	0.442189	0.210011	1.44995
D22	320156	319	2068.15	1055.67	1615.6	385	385	193	141.749	142	118	179	164571	8.49493	1311.9	1372	478	1873	1523113	319.458	0.0238859	0.77854	0.216168	1.45987
D22	320163	319	2061.85	1059.27	1615.6	390	390	193	140.618	140	115	185	163258	9.21	1258.58	1265	515	2047	1461208	374.523	0.0169723	0.509617	0.208182	1.15809
D22	320170	319	2062.75	1055.67	1624.6	395	395	193	144.193	143	110	190	167408	10.9144	1337.1	1376	537	2081	1552377	320.709	0.0299689	0.768812	0.224611	1.52939
D22	320177	319	2065.45	1061.07	1625.5	400	400	193	145.684	145	124	173	169139	7.66491	1308.81	1309	716	1905	1519524	251.3	0.0239677	0.889763	0.168126	1.49919
D22	320191	319	2069.05	1075.46	1631.79	410	410	193	144.675	145	116	199	167968	10.3035	1352.82	1428	582	2098	1570629	363.398	0.0262138	0.717349	0.201871	1.25056
D22	320184	319	2062.75	1063.77	1625.5	405	405	193	147.475	147	125	176	171218	8.3123	1318.49	1281	583	2297	1530764	409.042	0.0292001	1.00672	0.205608	1.09944
D22	320198	319	2067.25	1070.97	1631.79	415	415	193	137.243	136	115	173	159339	8.5748	1083.1	1051	455	2218	1257483	399.252	0.00660731	0.210117	0.116796	0.567422
D22	320205	319	2071.75	1067.37	1636.29	420	420	193	143.192	144	107	177	166246	10.1153	1438.03	1477	559	2183	1669557	378.181	0.029019	0.798415	0.218548	1.36396
D22	320212	319	2070.85	1070.07	1636.29	425	425	193	143.605	144	111	186	166725	11.1477	1557.45	1633	631	2316	1808205	426.407	0.0271682	0.68145	0.244316	1.43431
D22	320219	319	2070.85	1070.07	1645.29	430	430	193	146.861	147	116	183	170506	10.9537	1451.45	1461	568	2360	1685128	407.157	0.0305854	0.795806	0.23583	1.36053
D22	320226	319	2070.85	1075.46	1655.19	435	435	193	144.338	144	121	176	167576	8.44126	1577.61	1586	842	2265	1831603	288.533	0.0227078	0.75932	0.223122	1.99483
D22	320233	319	2059.15	1070.97	1655.19	440	440	193	142.885	142	113	178	165889	10.7533	1249.18	1268	616	2162	1450295	299.063	0.0133781	0.35083	0.129326	0.956658
D22	320247	319	2078.94	1064.67	1667.78	450	450	193	150.828	151	120	188	175111	10.6161	1745.39	1757	749	2436	2026402	321.884	0.040778	1.11331	0.26922	2.30035
D22	320240	319	2069.05	1080.86	1665.98	445	445	193	148.027	147	119	185	171859	9.92281	1423.67	1442	791	2028	1652877	215.919	0.020757	0.606703	0.18435	2.05263
D22	320254	319	2077.14	1072.77	1667.78	455	455	193	147.382	147	110	200	171111	11.3578	1527.31	1584	734	2336	1773204	376.044	0.0212689	0.540486	0.184106	1.26298
D22	320261	319	2069.95	1072.77	1675.88	460	460	193	148.655	148	114	184	172589	10.4291	1357.14	1309	655	2247	1575640	349.515	0.0210775	0.588471	0.182554	1.19883
D22	320268	319	2066.35	1086.26	1680.37	465	465	193	149.751	150	116	198	173861	11.4278	1412.77	1435	888	1945	1640230	223.161	0.0193356	0.497137	0.182248	1.95181
D22	320275	319	2061.85	1089.86	1687.57	470	470	193	152.773	152	125	194	177369	9.82625	1435.14	1441	928	2050	1666193	243.968	0.0152563	0.467262	0.161674	1.63736
D22	320282	319	2059.15	1100.65	1696.57	475	475	193	157.478	157	127	199	182832	10.9371	1546.25	1540	821	2432	1795195	295.974	0.0201349	0.568381	0.181675	1.6064
D22	320289	319	2051.06	1112.35	1705.56	480	480	193	168.644	169	131	206	195796	11.2416	1646.37	1678	811	2396	1911440	346.697	0.02838	0.828	0.224685	1.74244
D22	320303	319	2050.16	1109.65	1715.46	490	490	193	174.705	174	129	229	202832	15.1096	2101.38	2098	1195	2874	2439701	403.126	0.0308911	0.692947	0.209453	1.80547
D22	320296	319	2047.46	1106.05	1705.56	485	485	193	170.486	170	134	209	197934	11.6319	1778.36	1813	776	2478	2064679	349.275	0.018355	0.528353	0.176868	1.5304
D22	320310	319	2052.85	1113.25	1725.36	495	495	193	172.498	171	142	214	200270	12.4426	1809.61	1826	1010	2819	2100961	332.866	0.00827863	0.227656	0.175227	1.62116
D22	320317	319	2033.06	1123.14	1725.36	500	500	193	173.924	173	131	222	201926	15.6313	1657.44	1699	756	2458	1924287	434.811	0.0090145	0.19881	0.145765	0.969896
D22	320324	319	2037.56	1125.84	1731.65	505	505	193	183.752	184	138	240	213336	13.8857	1881.91	1881	1182	2577	2184900	234.385	0.0229073	0.592696	0.174906	2.39056
D22	320332	319	2035.76	1116.85	1729.85	510	510	193	181.278	180	128	243	210464	16.601	1791.55	1749	848	2632	2079989	385.816	0.0255349	0.543781	0.202228	1.56219
D22	320339	319	2031.26	1123.14	1725.36	515	515	193	172.465	171	131	228	200232	15.429	1384.95	1313	623	2262	1607924	363.867	0.0130233	0.287406	0.179722	1.15969
D22	320346	319	2026.77	1128.54	1721.76	520	520	193	188.41	188	148	233	218744	15.1077	1728.17	1671	862	2532	2006408	380.087	0.0198254	0.484875	0.209045	1.57229
D22	320353	319	2018.67	1133.04	1715.46	525	525	193	181.734	181	143	229	210993	13.0879	1319.75	1319	758	2162	1532230	267.982	0.00431305	0.119265	0.127204	1.11151
D22	320367	319	2014.17	1152.83	1721.76	535	535	193	201.94	201	149	264	234452	20.9471	1874.15	1904	935	3236	2175889	473.486	0.0225961	0.426047	0.174285	1.17494
D22	320360	319	2011.47	1147.43	1721.76	530	530	193	191.268	191	147	240	222062	14.885	1693.55	1642	976	2869	1966217	311.298	-0.00675702	-0.174833	0.12343	1.19544
D22	320374	319	2025.87	1154.63	1734.35	540	540	193	220.758	219	157	315	256300	20.0391	1739.98	1665	674	3083	2020112	602.164	0.0304227	0.650504	0.222626	1.0523
D22	320381	319	2026.77	1160.93	1729.85	545	545	193	219.434	220	162	278	254763	17.118	1991.79	1875	916	3339	2312473	582.527	0.024695	0.617867	0.153145	0.908192
D22	320497	319	2024.07	1162.73	1729.85	546	546	193	224.725	225	169	277	260906	16.1603	2098.88	2184	1006	2878	2436805	440.437	0.0116694	0.320807	0.157095	1.29399
D22	320511	319	2023.17	1168.13	1717.26	548	548	193	227.979	228	173	274	264684	14.9136	2441.2	2428	1836	2947	2834239	204.427	0.0338086	0.999841	0.157669	3.2528
D22	320504	319	2022.27	1166.33	1722.66	547	547	193	225.438	226	184	265	261733	13.5161	2200.73	2246	1457	2707	2555051	268.635	0.0193036	0.631739	0.143927	2.06148
D221	323585	319	2025.76	1175.98	1693.97	580	580		198.849	197	138	276	230864	20.6965	1016.37	1012	619	1544	1180002	172.032	-0.0145971	-0.28465	0.134388	1.39981
D221	323599	319	2017.07	1213.65	1688.18	590	590		248.81	249	198	299	288868	16.3462	1592.34	1564	948	2269	1848706	321.176	0.0172711	0.51685	0.198037	1.63908
D221	323592	319	2027.21	1199.16	1693.97	585	585		232.312	232	177	304	269714	19.2163	1523.91	1547	905	2115	1769257	267.054	0.00346712	0.0835407	0.197213	1.87998
D221	323606	319	2012.72	1226.69	1688.18	595	595		287.107	282	203	457	333331	39.1664	1697.56	1711	842	2405	1970867	324.146	0.00505346	0.0737157	0.20814	1.80448
D221	323613	319	2012.72	1226.69	1688.18	600	600		264.22	257	186	446	306759	40.0494	1517.39	1546	731	2394	1761689	337.05	-0.0154815	-0.207486	0.122806	0.984797
D221	323620	319	1999.68	1229.58	1688.18	605	605		243.8	246	176	316	283052	21.6456	1768.67	1800	964	2308	2053422	230.496	-0.020938	-0.481748	0.125531	1.71161
D221	323627	319	2002.58	1236.83	1688.18	610	610		238.935	241	149	322	277403	28.8575	1816.8	1859	1055	2417	2109301	290.235	-0.0144461	-0.242729	0.124235	1.38348
D221	323634	319	1996.78	1238.28	1688.18	615	615		230.512	232	160	326	267625	28.3649	1748.89	1787	910	2428	2030456	296.529	-0.0022993	-0.0374574	0.0705853	0.77771
D221	323641	319	1993.89	1233.93	1688.18	620	620		258.685	262	174	337	300333	26.7404	1897.83	1971	943	2668	2203377	361.647	0.0248698	0.469501	0.153075	1.39331
D221	323655	319	1999.68	1238.28	1678.04	630	630		270.002	274	177	364	313472	29.1301	1794.16	1855	1056	2444	2083016	278.623	0.0140148	0.256211	0.0974979	1.1441
D221	323648	319	1993.89	1241.18	1688.18	625	625		264.171	263	201	331	306703	23.1325	1815.39	1803	1080	2565	2107667	274.194	0.0105955	0.239463	0.123251	1.45296
D221	323662	319	2006.93	1236.83	1673.69	635	635		296.227	297	216	376	343920	25.8906	1894.02	1915	1108	2436	2198953	267.27	0.0251455	0.561291	0.164273	1.99975
D221	323669	319	2009.82	1255.66	1660.65	640	640		280.983	282	192	387	326221	25.9142	1727.92	1745	833	2578	2006111	418.611	-0.0264546	-0.589273	0.108791	0.809997
D221	323676	319	2005.48	1258.56	1650.51	645	645		302.935	303	222	371	351707	22.4626	1558.96	1607	804	2224	1809949	379.795	-0.0209666	-0.57763	0.109414	0.809642
D221	323683	319	2017.07	1246.97	1621.53	650	650		278.715	280	217	343	323588	21.9366	1353.57	1296	657	2458	1571499	407.786	0.00693732	0.175069	0.0764377	0.471409
D221	323690	319	2022.86	1258.56	1631.67	655	655		292.046	289	231	380	339065	24.2677	1394.93	1384	776	2256	1619519	259.899	-0.010208	-0.248226	0.131885	1.25076
D221	323698	319	2043.15	1265.81	1617.18	660	660		305.077	298	211	456	354194	38.6957	855.894	818	493	1568	993693	245.457	-0.0354332	-0.579234	0.0302649	0.204864
D221	323705	319	2050.39	1262.91	1605.59	665	665		307.463	306	217	416	356965	28.021	1115.87	1133	586	1543	1295528	219.156	-0.0138458	-0.308115	0.147871	1.31184
D221	323719	319	2047.49	1274.5	1588.21	675	675		357.74	350	250	505	415336	46.818	1211.67	1233	623	1700	1406749	236.695	-0.0182097	-0.283445	0.154119	1.3672
D221	323712	319	2057.64	1268.7	1592.55	670	670		353.39	346	267	509	410286	39.7226	1128.71	1187	552	1532	1310430	231.952	-0.0146766	-0.26503	0.0877662	0.785244
D221	805003	319	2060.76	1297.64	1546.19	780	780		567.944	566	493	675	272045	26.9426	1670.53	1679	1375	1891	800186	92.098	0.00302524	0.127158	0.073982	2.49899
D221	323726	319	2041.7	1275.95	1579.51	680	680		370.626	361	241	519	430297	48.8555	1264.47	1291	562	2067	1468050	320.25	-0.0115413	-0.177153	0.164037	1.11282
D221	804998	319	2060.76	1295.3	1546.19	775	775		561.355	559	449	681	268889	34.3948	1341.82	1372	1002	1531	642730	115.048	-0.000318	-0.0103957	0.0528902	1.17176
D221	323733	319	2037.35	1278.85	1575.17	685	685		362.229	354	282	497	420548	36.9707	1166.25	1212	512	1789	1354015	279.559	-0.0405638	-0.828473	0.123753	0.918827
D221	805023	319	2064.5	1312.62	1526.06	800	800		673.576	673	550	801	322643	44.3202	1625.75	1660	1247	1974	778732	128.203	0.0129278	0.387938	0.100745	2.32125
D221	805018	319	2059.82	1302.32	1532.61	795	795		647.601	647	521	782	310201	51.3508	1201.87	1214	897	1477	575697	122.512	0.0035446	0.0890884	0.0115971	0.224932
D221	323740	319	2044.6	1281.74	1566.47	690	690		357.75	360	267	458	415348	34.7731	1284.25	1309	715	1688	1491019	220.099	-0.0128808	-0.268498	0.158234	1.59429
D221	805013	319	2053.73	1296.23	1546.19	790	790		589.357	584	479	758	282302	47.0965	1262.41	1267	1036	1500	604694	88.3787	-0.010161	-0.256916	0.049584	1.34961
D221	805008	319	2054.67	1302.32	1546.19	785	785		614.916	606	497	783	294545	51.8695	1402.04	1413	1052	1787	671575	163.308	-0.00134024	-0.03182	0.058682	0.951745
D221	805038	319	2060.29	1327.13	1517.63	815	815		701.157	702	532	841	335854	43.0838	1279.85	1323	777	1684	613050	230.802	0.00352248	0.114249	0.0408623	0.435391
D221	805033	319	2061.69	1324.79	1517.63	810	810		737.094	735	614	867	353068	39.7794	1473.01	1497	1145	1715	705570	116.295	0.00721484	0.26546	0.0641456	1.527
D221	323747	319	2046.05	1280.29	1566.47	695	695		396.958	398	302	483	460868	33.5548	1580.33	1611	993	2021	1834768	202.56	-0.000618	-0.0146258	0.142452	1.94561
D221	805028	319	2065.91	1321.51	1526.06	805	805		701.854	701	556	889	336188	62.4853	1584.94	1637	1009	1998	759184	193.362	0.00969302	0.215659	0.0981951	1.46582
D221	323754	319	2047.49	1283.19	1559.23	700	700		427.177	425	323	551	495952	39.9481	1401.44	1441	837	1749	1627075	185.251	-0.0139507	-0.30258	0.118348	1.60113
D221	805053	319	2074.8	1342.58	1494.69	830	830		739.357	737	656	854	354152	33.9867	1529.63	1546	1257	1815	732693	111.183	-0.0118595	-0.522183	0.0496109	1.30055
D221	805048	319	2078.08	1338.84	1504.05	825	825		753.355	757	629	890	360857	38.1702	1779.05	1797	1480	2047	852165	115.272	0.00565394	0.221926	0.0972678	2.73623
D221	323761	319	2050.39	1283.19	1551.99	705	705		457.166	449	337	637	530770	49.9257	1351.59	1332	913	1926	1569191	232.871	-0.0260342	-0.48953	0.0845108	0.904558
D221	323775	319	2057.64	1294.78	1559.23	715	715		487.777	483	389	631	566309	44.6879	1539.95	1510	932	2089	1787879	268.036	-0.00941228	-0.207426	0.110362	1.14208
D221	323768	319	2057.64	1290.44	1559.23	710	710		459.049	454	347	631	532956	45.7025	1598.48	1603	936	2177	1855836	255.585	-0.00848245	-0.171858	0.144335	1.57769
D221	805043	319	2073.4	1336.03	1504.05	820	820		724.065	722	603	810	346827	32.8051	1570.39	1587	1223	1803	752216	121.684	-0.00468558	-0.207812	0.0798683	1.90901
D221	805068	319	2086.51	1357.57	1475.96	845	845		839.883	840	707	987	402304	50.45	1465.21	1497	1014	1869	701837	209.039	0.0189782	0.620123	0.0988363	1.26092
D221	323782	319	2063.43	1286.09	1559.23	720	720		440.459	440	368	528	511373	27.088	1589.37	1562	1033	2140	1845261	233.967	-0.00409343	-0.133668	0.10104	1.24678
D221	323789	319	2064.88	1286.09	1559.23	725	725		483.223	476	385	625	561022	42.5844	1426.87	1494	752	2008	1656598	311.029	-0.0108973	-0.250038	0.0900021	0.757599
D221	805063	319	2084.17	1351.48	1481.58	840	840		831.186	823	714	966	398138	49.9891	1602.06	1598	1215	2008	767389	167.665	-0.000623	-0.0207143	0.1009	1.7515
D221	805058	319	2080.42	1345.39	1485.79	835	835		760.451	762	652	858	364256	32.7038	1458.48	1493	1025	1780	698610	161.143	0.00489154	0.226375	0.0699991	1.1842
D221	323796	319	2066.33	1280.29	1559.23	730	730		439.488	439	352	570	510245	31.6192	1678.17	1714	1048	2108	1948357	198.7	5.51E-04	0.0153016	0.109426	1.66606
D221	805078	319	2085.57	1364.59	1448.8	855	855		857.503	855	731	1009	410744	47.9296	1588.92	1606	1234	1817	761094	122.995	0.0102578	0.363316	0.103994	2.4338
D221	805073	319	2087.91	1362.25	1475.96	850	850		883	880	717	1060	422957	63.133	1002.32	950	602	1570	480110	258.514	0.0155796	0.429118	0.0402863	0.3003
D221	323803	319	2059.09	1287.54	1559.23	735	735		487.106	487	388	625	565530	37.4458	1616.63	1663	928	2115	1876902	268.182	-0.0109336	-0.2876	0.0991555	1.08759
D221	323810	319	2066.33	1281.74	1573.72	740	740		444.14	440	320	638	515647	48.8041	1279.16	1314	690	1664	1485109	196.911	-0.0121323	-0.223532	0.0991761	1.17227
D221	323817	319	2061.98	1280.29	1573.72	745	745		461.608	455	363	599	535927	44.8805	1250.95	1282	778	1646	1452358	189.01	-0.0205458	-0.431504	0.0766349	0.942204
D221	323831	319	2064.88	1290.44	1541.84	755	755		593.049	590	458	751	688530	53.1422	1214.57	1236	768	1529	1410111	169.686	-0.00924386	-0.208242	0.101592	1.32021
D221	323824	319	2061.98	1281.74	1547.64	750	750		498.767	496	391	662	579069	35.9076	1277.34	1296	899	1580	1482997	118.327	-0.0115309	-0.324073	0.09992	1.9613
D221	323838	319	2063.43	1287.54	1544.74	760	760		606.982	601	450	795	704706	57.8931	1170.92	1173	826	1496	1359441	125.352	0.00174787	0.0365872	0.0760907	1.32102
D221	323845	319	2072.12	1290.44	1538.95	765	765		548.664	544	432	692	636999	44.0127	1310.31	1333	926	1540	1521268	111.622	-0.000136	-0.00339209	0.0820971	1.78121
D221	323852	319	2067.78	1296.23	1546.19	770	770		549.674	545	460	680	638172	41.3456	1318.94	1337	899	1667	1531293	126.098	-0.00198722	-0.0529438	0.0665029	1.30444
D221	320518	319	2028.56	1160.03	1731.65	550	550		206.569	205	163	270	239827	15.4309	1391.66	1408	665	2062	1615712	258.048	0.0203397	0.533708	0.140001	1.32461
D221	323550	319	2028.66	1160.04	1720.05	555	555		196.529	197	151	244	228170	16.3094	1435.46	1401	920	2142	1666572	277.211	-0.00393586	-0.0952294	0.130249	1.19347
D221	323557	319	2035.9	1155.69	1712.81	560	560		202.314	202	151	266	234887	18.3178	1580.14	1569	606	2347	1834545	363.52	0.0307498	0.65898	0.253771	1.75963
D221	323564	319	2031.56	1161.49	1707.01	565	565		204.379	203	161	263	237284	16.3249	1579.36	1608	755	2286	1833641	375.718	0.0371399	0.896641	0.263188	1.75165
D221	323571	319	2025.76	1171.63	1698.32	570	570		204.576	204	155	263	237513	18.5253	1248.67	1259	712	2009	1449709	215.705	-0.0145679	-0.326504	0.110987	1.1566
D221	323578	319	2014.17	1174.53	1705.56	575	575		221.647	220	167	306	257332	22.0339	1299.04	1279	806	2032	1508182	252.787	-0.000822	-0.0165611	0.148524	1.32908
D222	804888	319	2001.89	1309.76	1574.15	770	770		639.981	635	546	769	306551	38.9221	1311.55	1322	1047	1537	628232	110.901	-0.00108287	-0.035649	0.0535418	1.20205
D222	804909	319	2000.29	1319.37	1574.15	785	785		752.136	750	647	904	360273	45.4854	967.313	950	624	1404	463343	191.881	0.0072173	0.236976	0.047042	0.452989
D222	804903	319	2005.9	1320.97	1574.15	780	780		750.714	748	615	906	359592	46.8428	1012	1016	685	1393	484747	194.395	0.0123961	0.392462	0.0220305	0.224432
D222	804898	319	2002.69	1316.16	1574.15	775	775		687.831	687	583	791	329471	38.8555	1133.61	1147	753	1517	542998	189.832	0.0012601	0.0445571	0.0628181	0.70591
D222	804924	319	1994.69	1319.37	1545.33	800	800		748.438	749	596	896	358502	46.7935	1267.97	1275	989	1504	607359	90.8446	0.0179597	0.564377	0.105535	2.6648
D222	804919	319	1997.89	1307.36	1563.74	795	795		722.511	722	602	842	346083	39.5796	1064.94	1063	730	1386	510108	164.878	0.00727882	0.263824	0.0935156	1.10472
D222	804914	319	1994.69	1308.96	1574.15	790	790		702.351	700	592	814	336426	40.1618	994.33	1015	729	1311	476284	136.232	9.52E-04	0.0332535	0.0783441	1.06055
D222	804939	319	2001.09	1337.78	1521.3	815	815		747.04	745	617	914	357832	50.505	1176.11	1183	942	1449	563356	93.3134	-0.0037613	-0.11169	0.0545543	1.30405
D222	804934	319	1993.89	1333.78	1538.12	810	810		785.232	784	659	926	376126	46.4358	1027.94	1053	659	1336	492381	178.898	0.00152039	0.0513416	0.0729565	0.781396
D222	804929	319	1994.69	1328.18	1545.33	805	805		780.205	781	638	903	373718	46.7624	1084.35	1102	740	1369	519403	155.166	0.0137077	0.451224	0.0955309	1.21877
D222	804959	319	2002.69	1352.2	1511.69	835	835		807.453	807	707	919	386770	38.672	777.148	766	507	1056	372254	136.78	0.00366122	0.152331	0.00425478	0.0481444
D222	804954	319	2000.29	1350.6	1511.69	830	830		790.209	791	687	918	378510	38.9217	919.127	923	667	1165	440262	122.745	0.00806194	0.324737	0.0469379	0.671434
D222	804949	319	2001.09	1345.79	1511.69	825	825		740.317	743	605	843	354612	45.3904	1029.92	1049	747	1302	493332	114.393	-0.00116062	-0.0379035	0.0337968	0.588674
D222	804944	319	2001.09	1341.79	1521.3	820	820		772.334	770	659	875	369948	42.9732	926.555	944	709	1144	443820	95.8292	0.00191158	0.0685806	0.0189223	0.359118
D222	804974	319	1997.09	1344.99	1485.27	850	850		784.046	780	684	898	375558	39.7798	1140.88	1144	917	1286	546480	71.5648	0.00357324	0.140353	0.0515925	1.56426
D222	804969	319	1998.69	1344.99	1485.27	845	845		787.48	785	676	889	377203	36.5483	1167.22	1172	959	1316	559097	62.089	0.00624641	0.267503	0.0585296	2.07893
D222	804964	319	2004.3	1346.59	1496.48	840	840		811.468	807	685	966	388693	41.5202	1074.71	1063	818	1314	514788	108.32	0.00669342	0.259892	0.0376524	0.720036
D222	804989	319	1984.28	1327.37	1477.26	865	865		710.96	710	612	824	340550	36.508	941.096	944	825	1046	450785	38.5179	0.00794764	0.307106	0.0374695	1.76484
D222	804984	319	1992.28	1338.59	1485.27	860	860		805.123	802	712	912	385654	34.4341	903.574	907	715	1083	432812	77.4624	0.00464626	0.216269	0.0720495	1.5679
D222	804979	319	1996.29	1340.99	1485.27	855	855		819.136	816	713	927	392366	39.9122	1072.33	1077	808	1271	513646	94.1373	0.0064372	0.262537	0.0597853	1.28521
D222	320525	319	2014.17	1186.12	1705.56	550	550		204.668	204	158	261	237620	16.9203	1558.44	1519	1085	2377	1809353	261.543	0.00144795	0.0349783	0.121812	1.29404
D222	323247	319	2006.28	1306.29	1575.91	765	765		680.323	669	562	884	789855	60.849	1480.57	1503	1106	1708	1718943	108.91	0.00302747	0.067493	0.0716492	1.81781
D222	323254	319	1986.68	1301.75	1574.15	760	760		599.784	596	491	736	696349	46.3451	1512.16	1518	1187	1825	1755613	111.708	-0.00314786	-0.0817345	0.0577305	1.47765
D222	323261	319	1986.68	1306.1	1556.77	755	755		533.076	531	419	672	618901	44.7508	1475.2	1485	1129	1750	1712709	137.239	5.68E-04	0.013514	0.0529595	1.08128
D222	323268	319	1988.13	1300.3	1552.42	750	750		486.062	485	364	608	564318	44.1178	1274.99	1275	843	1711	1480263	163.274	0.00766946	0.167708	0.0421915	0.632262
D222	323275	319	1980.88	1295.95	1561.11	745	745		486.537	486	369	612	564869	39.72	1380.38	1391	868	1788	1602620	197.486	0.00821644	0.199649	0.0519826	0.690782
D222	323282	319	1986.68	1304.65	1568.36	740	740		554.691	555	429	701	643996	49.3999	1630.25	1648	1261	1876	1892725	112.61	-0.00719146	-0.16267	0.0636823	1.73347
D222	323289	319	1980.88	1304.65	1568.36	735	735		494.264	491	359	619	573840	46.1225	1600.96	1609	1172	1970	1858720	149.925	7.91E-04	0.0169434	0.0618066	1.24316
D222	323303	319	1983.78	1298.85	1585.74	725	725		517.163	517	427	635	600426	35.4907	1583.74	1606	1179	1895	1838726	134.326	-0.00215637	-0.0629802	0.0714399	1.57228
D222	323296	319	1983.78	1300.3	1579.95	730	730		519.351	518	426	633	602966	38.9388	1579.65	1574	1215	1970	1833970	146.918	0.00980989	0.259139	0.0670288	1.35083
D222	323310	319	1979.43	1298.85	1591.54	720	720		502.862	503	415	605	583823	30.1534	1560.62	1571	1055	1978	1811879	174.513	0.00266234	0.0885629	0.0711786	1.18846
D222	323317	319	1976.54	1300.3	1594.44	715	715		512.92	512	429	609	595500	30.4474	1193.96	1178	675	1846	1386192	262.591	-0.00917359	-0.31194	0.0055513	0.0502033
D222	323324	319	1963.5	1297.4	1588.64	710	710		462.065	463	364	546	536458	30.906	1488	1512	996	1893	1727570	171.194	1.38E-04	0.00411759	0.0521899	0.862259
D222	323331	319	1969.29	1300.3	1579.95	705	705		463.341	461	343	574	537939	32.7187	1756.81	1761	1432	2074	2039653	123.286	-0.00435073	-0.123763	0.075344	1.99683
D222	323338	319	1976.54	1300.3	1579.95	700	700		469.082	468	387	605	544604	35.5711	1618.37	1612	1102	2093	1878931	170.775	-0.0139545	-0.373248	0.0696805	1.23465
D222	323345	319	1979.43	1298.85	1579.95	695	695		476.934	472	365	610	553720	39.9163	1442.93	1476	910	1819	1675238	182.996	-0.0152942	-0.371158	0.0547918	0.819184
D222	323359	319	1970.74	1284.36	1574.15	685	685		365.508	365	258	490	424355	37.167	1377.08	1409	845	1802	1598794	197.194	0.00127053	0.0249576	0.050179	0.667354
D222	323352	319	1975.09	1291.61	1574.15	690	690		410.258	409	301	513	476309	34.5597	1520.56	1539	1217	1754	1765371	93.0925	0.00256407	0.0607204	0.0499147	1.55308
D222	323366	319	1959.15	1278.57	1601.68	680	680		423.214	420	334	557	491351	36.9546	1514.2	1536	1076	1782	1757987	119.02	0.00978287	0.221901	0.0822353	1.93343
D222	323373	319	1970.74	1282.91	1601.68	675	675		430.388	425	340	581	499681	44.5476	1472.42	1503	954	1809	1709480	169.214	-0.000554	-0.0107051	0.056796	0.935303
D222	323380	319	1982.33	1285.81	1606.03	670	670		431.214	426	327	586	500639	47.1949	1641.87	1658	1219	1951	1906210	131.728	-0.0107771	-0.199084	0.0741825	1.72153
D222	323387	319	1983.78	1282.91	1613.27	665	665		422.94	416	305	585	491033	48.341	1567.18	1586	1210	1848	1819498	120.728	-0.00226946	-0.0398017	0.0688087	1.67142
D222	323394	319	1983.78	1280.02	1620.52	660	660		404.22	400	309	560	469299	41.1464	1617.66	1630	1141	1926	1878109	138.047	-0.00136775	-0.0269102	0.0691318	1.51544
D222	323401	319	1979.43	1277.12	1626.31	655	655		368.778	367	283	473	428151	32.0779	1673.41	1689	1328	1957	1942829	114.908	0.00639881	0.14619	0.0721036	1.95886
D222	323415	319	1970.74	1272.77	1640.8	645	645		365.116	367	279	464	423900	32.4927	1282.54	1315	813	1645	1489027	166.735	0.00578587	0.129282	0.0744528	1.06603
D222	323408	319	1976.54	1274.22	1633.56	650	650		373.576	372	279	479	433722	33.9873	1658.79	1668	1158	2041	1925852	167.153	0.00635202	0.138757	0.0910065	1.65559
D222	323422	319	1991.52	1289.11	1640.69	640	640		476.617	469	337	677	553352	69.4992	1131.43	1092	586	1837	1313588	313.829	0.00495773	0.0676635	-0.00395641	-0.0286409
D222	323429	319	1975.09	1291.61	1652.39	635	635		405.144	396	284	570	470372	50.5005	1388.77	1438	780	1863	1612363	258.607	-0.001295	-0.0208053	0.0729669	0.730399
D222	323436	319	1982.03	1278.98	1647.02	630	630		363.527	356	263	548	422055	46.1148	1697.95	1730	1150	2096	1971315	195.809	-0.00713046	-0.113228	0.0823394	1.31937
D222	323443	319	1976.96	1279.62	1647.02	625	625		306.258	305	224	412	355566	31.7572	1707.17	1744	1027	2347	1982028	262.755	-0.00208118	-0.0402244	0.0899155	1.07201
D222	323450	319	1988.99	1270.12	1666.02	620	620		380.263	372	243	542	441485	54.8897	1758.15	1854	841	2496	2041217	393.411	0.00751748	0.103381	0.0966362	0.787622
D222	323457	319	1973.64	1268.43	1674.13	615	615		314.685	309	223	459	365349	38.4864	1741.73	1754	1147	2214	2022147	224.642	0.00716935	0.116406	0.0917348	1.30298
D222	323471	319	1982.33	1266.98	1678.47	605	605		296.805	296	231	380	344591	24.3911	1554.53	1566	1016	1941	1804808	186.335	-0.00625477	-0.153182	0.146332	2.12991
D222	323464	319	1969.29	1269.87	1681.37	610	610		291.006	288	199	439	337858	36.6879	1466.01	1460	891	1998	1702033	216.156	6.78E-04	0.0107446	0.119325	1.44602
D222	323478	319	1993.92	1265.53	1677.02	600	600		263.367	263	192	339	305769	23.3826	1438.93	1497	689	1874	1670602	238.468	0.00322004	0.0723043	0.132428	1.41127
D222	323485	319	1988.13	1253.94	1697.31	595	595		284.039	280	180	399	329769	34.8324	1498.76	1544	848	1872	1740065	199.41	0.0118794	0.191465	0.137013	1.8114
D222	323492	319	1988.5	1239.1	1708.92	590	590		269.169	268	198	346	312505	27.2374	1076.53	1083	589	1777	1249847	245.574	-0.00580957	-0.115495	0.0148708	0.128469
D222	323499	319	1996.82	1235.1	1707.45	585	585		250.852	251	195	320	291239	17.0774	1171.54	1232	613	1591	1360159	233.082	0.00338023	0.0989707	0.101753	0.928411
D222	323506	319	1998.27	1224.96	1704.55	580	580		240.202	240	181	298	278875	17.4134	1264.29	1318	605	1886	1467841	254.29	-0.00550965	-0.152844	0.12168	1.07869
D222	323513	319	1999.72	1217.72	1707.45	575	575		230.518	228	160	299	267631	23.0817	1365.6	1390	829	1790	1585456	211.161	-0.0101185	-0.204174	0.110372	1.28567
D222	323527	319	2009.86	1214.82	1707.45	565	565		212.531	212	168	275	246749	17.3571	1292.79	1366	654	1801	1500928	290.91	0.0107536	0.260545	0.133497	1.04677
D222	323520	319	1999.72	1213.37	1707.45	570	570		225.372	226	170	297	261657	23.24	1378.67	1404	754	1977	1600641	252.277	-0.00641581	-0.125239	0.102341	1.01472
D222	323534	319	1998.27	1194.53	1716.14	560	560		215.162	217	147	276	249803	23.7206	1465.56	1523	813	2009	1701515	258.637	0.00119776	0.021703	0.119044	1.2056
D222	323541	319	2001.17	1194.53	1721.94	555	555		215.73	215	163	283	250462	20.7763	1189.78	1192	595	1787	1381331	272.887	-0.0120017	-0.252266	0.11564	0.903852
Mother	9980	319	1705.4	1002.09	1563.76	0	0		177.321	176	130	228	295949	14.3272	876.63	907	369	1231	1463095	160.616	0.0429967	1.02043	0.322697	2.66313
Mother	9987	319	1695.26	1014.65	1569.07	5	5		175.449	174	132	221	292824	13.5019	717.765	729	298	1195	1197950	196.402	0.035782	0.897807	0.190256	1.16833
Mother	9994	319	1682.21	1042.2	1580.67	10	10		174.874	174	140	225	291865	13.9907	901.162	926	387	1303	1504040	185.123	0.0522258	1.24077	0.255862	1.98352
Mother	10001	319	1678.83	1059.59	1591.78	15	15		176.371	175	125	227	294364	15.0817	1003.38	1049	384	1446	1674634	236.483	0.0629248	1.3846	0.270318	1.80574
Mother	10008	319	1695.26	1084.71	1594.2	20	20		167.42	167	125	212	279424	12.2626	1159.47	1179	545	1564	1935162	184.401	0.0434336	1.13662	0.31961	3.0458
Mother	10015	319	1725.21	1097.28	1603.86	25	25		172.564	171	125	242	288009	16.2178	1134.93	1152	353	1749	1894194	367.547	0.0413193	0.844415	0.30587	1.44651
Mother	10022	319	1740.67	1083.27	1615.46	30	30		170.794	170	128	235	285055	15.6629	1188.81	1225	435	1803	1984129	280.176	0.0458316	0.955723	0.292863	1.92231
Mother	10029	319	1761.93	1066.35	1618.84	35	35		162.603	163	130	206	271385	10.0051	1149.63	1154	621	1638	1918739	199.549	0.0323339	1.01806	0.249033	2.29733
Mother	10036	319	1788.03	1064.42	1621.25	40	40		174.862	175	143	210	291844	10.4066	1398.61	1439	714	1844	2334274	230.294	0.0485158	1.55498	0.297907	2.78792
Mother	10043	319	1815.08	1060.56	1608.69	45	45		163.232	163	129	203	272435	11.5879	1037.88	1068	520	1594	1732227	220.509	0.0183925	0.508811	0.201474	1.57854
Mother	10050	319	1824.26	1040.26	1608.69	50	50		167.296	167	130	212	279217	10.1774	1180.6	1188	633	1815	1970420	238.905	0.0353523	1.12255	0.245561	1.9485
Mother	10057	319	1827.65	1027.22	1596.13	55	55		165.839	166	136	210	276786	9.93272	1106.5	1129	534	1560	1846745	212.602	0.034221	1.10492	0.226543	1.92257
Mother	10064	319	1834.41	998.226	1593.71	60	60		164.421	165	131	209	274419	11.0006	1399.52	1451	722	1947	2335802	264.626	0.0353144	1.01965	0.264748	2.21414
Mother	10071	319	1829.1	1000.16	1590.81	65	65		163.645	164	127	200	273123	10.2874	1307.64	1310	749	1775	2182458	206.704	0.0383797	1.17591	0.261321	2.62132
Mother	10078	319	1846.01	991.945	1583.08	70	70		161.675	161	131	192	269836	9.43875	1254.89	1284	730	1676	2094409	198.472	0.0323446	1.07334	0.26703	2.66507
Mother	10085	319	1849.87	990.495	1571	75	75		160.619	161	132	194	268073	9.08908	1232.18	1251	869	1527	2056508	123.164	0.02913	1.00041	0.206438	3.42378
Mother	10092	319	1851.81	984.214	1568.59	80	80		161.057	161	130	201	268804	9.69355	1052.61	1039	712	1555	1756811	166.466	0.0306308	0.987603	0.189021	2.01046
Mother	10102	319	1851.32	990.012	1556.03	85	85		155.186	155	125	189	259005	9.66254	918.863	917	515	1312	1533583	161.939	0.0147751	0.467683	0.21785	2.02998
Mother	10109	319	1858.09	1001.61	1550.23	90	90		160.331	160	127	219	267593	11.4341	919.029	948	594	1242	1533860	145.464	0.0209173	0.574595	0.196915	2.07884
Mother	10116	319	1874.49	997.245	1549.45	95	95		159.841	160	130	197	266774	9.66084	841.149	852	541	1134	1403878	123.475	0.0206807	0.670467	0.168645	1.96614
Mother	10123	319	1891.61	991.02	1549.45	100	100		155.877	156	133	196	260158	8.5544	1051.73	1034	796	1344	1755345	113.579	0.0184904	0.661622	0.193959	3.00856
Mother	10130	319	1903.29	991.02	1555.67	105	105		157.851	157	126	192	263453	9.33746	1402.77	1353	908	2129	2341223	245.569	0.0277534	0.913009	0.237754	2.19451
Mother	10137	319	1898.62	994.911	1555.67	110	110		159.865	159	123	203	266814	11.1321	1302.99	1308	862	1639	2174694	121.494	0.0305697	0.851958	0.205656	3.65875
Mother	10144	319	1890.84	1000.36	1538.55	115	115		157.401	157	125	194	262703	9.72725	1394.01	1386	878	2008	2326605	193.015	0.0232896	0.736566	0.23084	2.70903
Mother	10151	319	1897.84	1017.48	1519.88	120	120		158.697	158	120	206	264865	11.3852	1185.2	1187	762	1630	1978107	157.347	0.0233579	0.6363	0.179819	2.29608
Mother	10158	319	1897.84	1020.59	1502.76	125	125		157.757	157	122	198	263296	11.2804	1307.79	1292	926	1787	2182698	173.964	0.0276722	0.753156	0.209227	2.60146
Mother	10165	319	1904.06	1019.03	1498.87	130	130		159.216	159	128	202	265732	10.5067	1621.72	1625	1034	2098	2706645	229.277	0.0357132	1.04506	0.267279	2.98358
Mother	10172	319	1918.07	1025.26	1495.75	135	135		158.346	158	128	193	264280	9.55822	1733.18	1731	1326	2187	2892677	177.251	0.0405928	1.2925	0.294624	4.45051
Mother	10179	319	1922.74	1024.48	1495.75	140	140		147.738	147	123	184	246574	8.63394	1328.75	1340	894	1748	2217680	193.771	0.0140072	0.47274	0.214217	2.41959
Mother	10186	319	1928.19	1026.82	1494.2	145	145		153.12	153	124	196	255558	10.3767	1439.41	1499	724	1923	2402383	259.369	0.0243819	0.702443	0.201447	1.86104
