# Supplementary material for: Early coordination of cell migration and cardiac fate determination during mammalian gastrulation
Source: EMBO J. 2025 May 13;44(12):3327–59. doi: 10.1038/s44318-025-00441-0 (PMC12170898; doi:10.1038/s44318-025-00441-0)
Supplement: Supplementary file 28 — EV and Appendix Figure Source Data [file 44318_2025_441_MOESM28_ESM.zip › Source Data for expanded views and appendix/Source Data Fig. EV4/EV 4H/EV Fig.4H.xlsx]

## Sheet: u_D1
LABEL	TRACK_ID	POSITION_X	POSITION_Y	POSITION_Z	POSITION_T	MEAN_INTENSITY_CH1
D1	319	1939.86	1037.71	1484.08	150	9.25417
D1	319	1942.19	1031.48	1484.08	155	9.07656
D1	319	1956.2	1036.15	1458.4	160	9.20418
D1	319	1953.87	1044.71	1463.85	165	9.00265
D1	319	1957.76	1050.16	1459.18	170	8.92713
D1	319	1960.87	1045.49	1453.73	175	9.11714
D1	319	1962.43	1049.38	1449.84	180	9.09304
D1	319	1960.87	1048.6	1449.84	185	9.00173
D1	319	1965.54	1056.39	1440.5	190	8.83306
D1	319	1960.87	1068.06	1436.61	195	8.60464
D1	319	1963.2	1067.28	1432.72	200	8.6805
D1	319	1964.76	1080.51	1426.5	205	8.6091
D1	319	1967.1	1080.51	1424.16	210	8.73465
D1	319	1971.76	1078.95	1424.16	215	8.52102
D1	319	1975.65	1089.85	1431.94	220	8.5005
D1	319	1970.99	1089.85	1443.62	225	8.87739
D1	319	1973.32	1088.29	1458.4	230	9.02094
D1	319	1974.88	1089.07	1449.84	235	8.96818
D1	319	1978.77	1090.62	1449.84	240	9.09249
D1	319	1976.43	1097.63	1457.62	245	9.17114
D1	319	1987.33	1102.3	1460.74	250	9.16588
D1	319	1997.44	1096.85	1463.07	255	9.03668
D1	319	2004.45	1100.74	1466.18	260	9.01255
D1	319	2009.12	1098.41	1468.52	265	8.89067
D1	319	2009.12	1098.41	1477.08	270	8.77464
D1	319	2016.12	1110.86	1480.19	275	8.56749
D1	319	2016.9	1110.08	1483.3	280	8.79252
D1	319	2029.35	1100.74	1487.19	285	8.6688
D1	319	2030.9	1106.97	1488.75	290	8.54141
D1	319	2034.8	1110.86	1488.75	295	8.65556
D1	319	2038.69	1114.75	1488.75	300	8.69507
D1	319	2037.13	1113.19	1503.53	305	8.62068
D1	319	2046.47	1111.63	1507.42	310	8.45021
D1	319	2051.91	1110.08	1517.54	315	8.62933
D1	319	2048.8	1108.52	1520.65	320	8.55759
D1	319	2059.7	1103.07	1528.44	325	8.97889
D1	319	2066.7	1111.63	1517.54	330	8.92135
D1	319	2069.03	1114.75	1522.21	335	9.03455
D1	319	2069.03	1110.86	1522.21	340	9.48149
D1	319	2083.56	1119.25	1518.85	345	9.62937

## Sheet: u_D11
LABEL	TRACK_ID	POSITION_X	POSITION_Y	POSITION_Z	POSITION_T	MEAN_INTENSITY_CH1
D11	319	2080.18	1115.86	1545.91	350	9.23949
D11	319	2072.66	1116.36	1554.27	355	9.3437
D11	319	2074.69	1133.95	1560.36	360	8.79765
D11	319	2073.34	1124.48	1562.39	365	9.19296
D11	319	2072.66	1131.25	1569.83	370	9.03581
D11	319	2088.89	1124.48	1567.8	375	9.2941
D11	319	2090.25	1125.83	1570.51	380	8.98479
D11	319	2090.92	1123.13	1574.57	385	8.9266
D11	319	2099.04	1126.51	1586.74	390	9.17373
D11	319	2100.39	1133.95	1592.83	395	9.06862
D11	319	2092.28	1135.98	1598.24	400	9.30525
D11	319	2097.01	1134.63	1603.65	405	9.07631
D11	319	2094.98	1132.6	1613.12	410	8.54551
D11	319	2096.34	1126.51	1602.3	415	8.68459
D11	319	2104.45	1129.89	1611.77	420	8.76868
D11	319	2101.07	1127.19	1623.27	425	9.30897
D11	319	2102.42	1132.6	1623.27	430	8.8834
D11	319	2103.78	1146.8	1623.27	435	8.65126
D11	319	2108.51	1135.98	1625.98	440	9.27654
D11	319	2113.92	1135.3	1631.39	445	9.48047
D11	319	2109.86	1134.63	1644.92	450	8.60281
D11	319	2115.28	1138.69	1640.86	455	8.75368
D11	319	2122.72	1138.01	1643.57	460	8.58012
D11	319	2101.81	1143.58	1643.09	465	8.59691
D11	319	2100.59	1151.48	1651.61	470	8.97441
D11	319	2099.91	1150.81	1654.31	475	9.07926
D11	319	2108.23	1156.28	1664.72	480	9.12284
D11	319	2103.76	1156.24	1665.46	485	9.11785
D11	319	2127.6	1159.62	1670.41	490	9.01581
D11	319	2135.04	1160.97	1687.32	495	9.21924
D11	319	2113.39	1168.42	1674.47	500	9.65634
D11	319	2114.74	1171.12	1677.17	505	10.1414
D11	319	2114.07	1171.12	1680.56	510	10.2711
D11	319	2112.04	1184.65	1671.76	515	10.6164
D11	319	2105.95	1192.09	1664.32	520	11.0429
D11	319	2105.27	1206.3	1683.94	525	10.2253
D11	319	2100.54	1215.09	1661.62	530	11.3936
D11	319	2095.8	1222.53	1667.7	535	11.8435
D11	319	2100.54	1228.62	1656.2	540	12.6998
D11	319	2112.04	1230.65	1654.17	545	13.3902
D11	319	2111.36	1239.44	1657.56	550	12.8044
D11	319	2112.04	1246.88	1651.47	555	13.7169
D11	319	2102.19	1256.05	1639.33	560	12.9304
D11	319	2114.53	1259.46	1625.9	565	15.0792
D11	319	2103.83	1264.64	1618.96	570	15.5073

## Sheet: u_D111
LABEL	TRACK_ID	POSITION_X	POSITION_Y	POSITION_Z	POSITION_T	MEAN_INTENSITY_CH1
D111	319	2092.35	1275.23	1607.85	575	13.8248
D111	319	2092.93	1282.54	1613.41	580	14.6156
D111	319	2140.19	1284.69	1601.5	585	17.8008
D111	319	2133.01	1297.48	1601.31	590	17.6623
D111	319	2083.63	1313.18	1603.44	595	16.3695
D111	319	2080.07	1321.1	1595.82	600	16.9643
D111	319	2072.63	1334.63	1591.76	605	17.9886
D111	319	2073.31	1332.6	1586.35	610	18.4865
D111	319	2072.63	1340.04	1589.73	615	19.8785
D111	319	2075.34	1344.78	1589.73	620	22.2496
D111	319	2076.69	1344.78	1589.73	625	23.1726
D111	319	2080.75	1351.54	1589.73	630	22.6243
D111	319	2076.01	1356.28	1574.85	635	24.9022
D111	319	2080.07	1359.66	1572.82	640	27.172
D111	319	2073.31	1358.98	1567.41	645	27.8818
D111	319	2071.96	1358.31	1562.68	650	25.9355
D111	319	2069.25	1358.31	1554.56	655	28.0648
D111	319	2073.98	1364.39	1549.15	660	26.844
D111	319	2065.19	1354.92	1537.65	665	29.6336
D111	319	2049.63	1361.69	1519.38	670	31.2586
D111	319	2042.19	1359.66	1503.15	675	31.5338
D111	319	2048.96	1361.69	1497.74	680	34.2668
D111	319	2046.93	1365.75	1492.32	685	34.5516
D111	319	2040.84	1363.72	1488.94	690	34.5952
D111	319	2036.1	1369.81	1492.32	695	36.4522
D111	319	2034.07	1370.48	1490.29	700	37.8777
D111	319	2027.31	1367.1	1486.24	705	37.1614
D111	319	2029.34	1380.63	1486.24	710	42.1161
D111	319	2034.75	1378.6	1480.82	715	40.8014
D111	319	2046.25	1384.69	1490.29	720	43.3864
D111	319	2040.16	1382.66	1490.29	725	43.1704
D111	319	2038.13	1395.51	1490.29	730	47.3604
D111	319	2032.04	1390.1	1484.88	735	47.2037
D111	319	2032.72	1385.36	1484.88	740	50.498
D111	319	2033.4	1385.36	1479.47	745	52.7551
D111	319	2034.07	1392.81	1474.74	750	53.1782
D111	319	2032.04	1386.72	1471.35	755	50.7127
D111	319	2029.34	1387.39	1476.09	760	52.7578
D111	319	2027.99	1387.39	1475.41	765	53.9711
D111	319	2024.6	1397.54	1475.41	770	57.9114
D111	319	2025.28	1399.57	1475.41	775	62.2963
D111	319	2017.84	1404.98	1470.68	780	62.3125
D111	319	2017.16	1405.66	1470.68	785	64.6504
D111	319	2019.87	1404.31	1470.68	790	64.0746
D111	319	2021.9	1405.66	1455.8	795	65.6428
D111	319	2022.57	1410.39	1445.65	800	65.8787
D111	319	2026.63	1426.63	1440.91	805	70.3284
D111	319	2024.6	1430.69	1436.85	810	68.5695
D111	319	2025.96	1436.1	1430.77	815	69.0844
D111	319	2027.63	1433.59	1430.77	820	62.6805
D111	319	2030.14	1441.11	1414.05	825	65.8007
D111	319	2029.3	1448.64	1414.05	830	67.3171
D111	319	2031.81	1454.49	1414.05	835	70.1044
D111	319	2027.63	1445.29	1405.69	840	67.5241
D111	319	2015.93	1438.61	1397.33	845	64.8645
D111	319	2012.58	1441.11	1388.97	850	64.6121
D111	319	2021.78	1441.95	1388.97	855	62.2833
D111	319	2015.09	1428.58	1363.89	860	66.8525
D111	319	2016.76	1433.59	1363.89	865	67.9611
D111	319	2015.09	1436.93	1355.53	870	67.8456
D111	319	2013.42	1448.64	1355.53	875	63.0697

## Sheet: u_D1111
LABEL	TRACK_ID	POSITION_X	POSITION_Y	POSITION_Z	POSITION_T	MEAN_INTENSITY_CH1
D1111	319	1988.52	1433.25	1336.33	885	64.6029
D1111	319	1983.1	1421.32	1336.33	890	63.9427
D1111	319	1971.17	1412.65	1325.49	895	64.1026
D1111	319	1963.58	1400.72	1304.89	900	60.4677
D1111	319	1958.16	1386.63	1294.04	905	59.7535
D1111	319	1995.03	1431.08	1347.17	880	66.1608
D1111	319	1953.82	1392.05	1294.04	910	59.572
D1111	319	1940.81	1392.05	1272.36	915	57.3951
D1111	319	1932.14	1374.7	1250.67	920	57.0289
D1111	319	1909.37	1355.19	1218.14	925	53.3034
D1111	319	1897.44	1336.75	1207.3	930	51.3829
D1111	319	1909.37	1338.92	1207.3	935	53.7559
D1111	319	1898.53	1335.67	1185.62	940	53.3828

## Sheet: u_D1112
LABEL	TRACK_ID	POSITION_X	POSITION_Y	POSITION_Z	POSITION_T	MEAN_INTENSITY_CH1
D1112	319	2008.04	1463.61	1336.33	885	56.1834
D1112	319	1993.94	1452.77	1325.49	890	56.8127
D1112	319	1989.6	1449.52	1314.64	895	56.2716
D1112	319	1977.68	1438.67	1304.89	900	56.8088
D1112	319	1970.09	1433.25	1294.04	905	54.1627
D1112	319	2005.06	1461.18	1338.81	880	61.5383
D1112	319	1969	1428.91	1294.04	910	52.7679
D1112	319	1961.41	1426.75	1272.36	915	58.3769
D1112	319	1950.57	1420.24	1250.67	920	57.3985
D1112	319	1939.73	1400.72	1218.14	925	61.5655
D1112	319	1935.39	1397.47	1207.3	930	58.1824
D1112	319	1932.14	1392.05	1207.3	935	58.0594
D1112	319	1938.64	1381.21	1185.62	940	57.6317

## Sheet: u_D112
LABEL	TRACK_ID	POSITION_X	POSITION_Y	POSITION_Z	POSITION_T	MEAN_INTENSITY_CH1
D112	319	2114.2	1271.4	1620.43	575	15.8075
D112	319	2124.88	1271.83	1611.43	580	16.7657
D112	319	2095.2	1296.02	1607.96	585	15.2842
D112	319	2090.03	1308.98	1605.85	590	16.7543
D112	319	2142.48	1303.71	1581.79	595	18.651
D112	319	2143.16	1307.77	1577.73	600	19.2901
D112	319	2139.1	1316.56	1575.03	605	21.7292
D112	319	2141.8	1321.97	1573.68	610	21.6956
D112	319	2133.69	1321.97	1556.76	615	24.1733
D112	319	2130.98	1315.88	1552.71	620	24.4183
D112	319	2141.13	1314.53	1546.62	625	25.2083
D112	319	2136.39	1321.29	1541.21	630	25.907
D112	319	2130.98	1330.76	1536.47	635	28.0287
D112	319	2128.95	1332.12	1533.09	640	30.7839
D112	319	2122.86	1334.15	1530.38	645	32.8682
D112	319	2115.42	1329.41	1526.32	650	32.9178
D112	319	2117.45	1337.53	1520.91	655	35.5433
D112	319	2118.8	1332.12	1514.82	660	35.318
D112	319	2117.45	1331.44	1514.82	665	36.7659
D112	319	2115.42	1328.74	1510.09	670	35.0275
D112	319	2107.98	1331.44	1497.24	675	35.1796
D112	319	2100.54	1331.44	1495.21	680	35.8969
D112	319	2101.22	1334.82	1487.77	685	41.149
D112	319	2102.57	1340.23	1483.03	690	37.4839
D112	319	2099.19	1344.29	1470.86	695	43.9107
D112	319	2093.77	1353.76	1466.12	700	45.9362
D112	319	2093.77	1355.12	1466.12	705	44.8692
D112	319	2090.39	1361.2	1462.74	710	48.8271
D112	319	2095.68	1368.21	1460.35	715	49.9023
D112	319	2089.04	1374.06	1449.21	720	52.0532
D112	319	2093.1	1375.41	1444.47	725	54.8529
D112	319	2091.43	1383.77	1444.47	730	55.9759
D112	319	2102.84	1382.34	1466.54	735	48.2516
D112	319	2094.48	1378.16	1466.54	740	51.6124
D112	319	2090.3	1382.34	1449.82	745	57.7461
D112	319	2095.32	1392.37	1458.18	750	50.746
D112	319	2096.15	1390.7	1458.18	755	52.8697
D112	319	2091.97	1384.85	1458.18	760	56.4019
D112	319	2093.65	1384.85	1458.18	765	54.3953
D112	319	2095.32	1385.69	1458.18	770	49.7482
D112	319	2089.47	1392.37	1458.18	775	51.3364
D112	319	2084.45	1393.21	1458.18	780	57.9
D112	319	2086.12	1394.05	1458.18	785	53.3641
D112	319	2086.12	1392.37	1458.18	790	49.9378
D112	319	2078.6	1393.21	1433.1	795	53.6139

## Sheet: u_D12
LABEL	TRACK_ID	POSITION_X	POSITION_Y	POSITION_Z	POSITION_T	MEAN_INTENSITY_CH1
D12	319	2100.48	1119.92	1513.44	350	9.16527
D12	319	2104.58	1114.58	1512.62	355	8.96053
D12	319	2099.91	1119.25	1507.95	360	8.68808
D12	319	2113.91	1130.14	1511.07	365	8.62955
D12	319	2123.25	1143.37	1517.29	370	8.62639
D12	319	2133.37	1134.81	1521.96	375	8.62186
D12	319	2144.2	1127.35	1515.75	380	8.43649
D12	319	2145.27	1129.48	1515.75	385	8.47982
D12	319	2148.46	1126.29	1515.75	390	8.5137
D12	319	2155.37	1135.33	1519.47	395	8.59762
D12	319	2152.71	1135.86	1525.85	400	8.60637
D12	319	2158.55	1137.45	1533.29	405	8.58125
D12	319	2164.4	1139.05	1541.79	410	8.49174
D12	319	2168.65	1129.48	1536.48	415	8.41011
D12	319	2165.46	1122.57	1533.29	420	8.44443
D12	319	2170.78	1133.2	1533.29	425	8.56348
D12	319	2168.65	1130.54	1532.76	430	8.67748
D12	319	2170.25	1132.67	1545.51	435	8.80308
D12	319	2173.44	1139.58	1547.64	440	8.96344
D12	319	2188.32	1139.05	1549.24	445	8.68977
D12	319	2192.04	1136.92	1551.89	450	8.77236
D12	319	2188.32	1149.14	1549.24	455	8.71799
D12	319	2185.13	1142.24	1549.24	460	8.83089
D12	319	2178.22	1147.02	1555.08	465	8.74959
D12	319	2172.37	1166.68	1555.08	470	8.9332
D12	319	2170.78	1165.09	1559.87	475	8.84693
D12	319	2171.84	1175.72	1561.46	480	9.13016
D12	319	2156.43	1169.34	1567.84	485	8.77026
D12	319	2161.21	1182.1	1575.81	490	8.84998
D12	319	2168.65	1180.5	1579	495	9.40368
D12	319	2166	1189.01	1579	500	9.59365
D12	319	2162.28	1194.85	1583.78	505	9.5686
D12	319	2163.87	1193.26	1589.63	510	10.1605
D12	319	2163.34	1201.76	1592.29	515	9.79889
D12	319	2162.28	1212.39	1591.75	520	10.2658
D12	319	2151.65	1227.81	1591.75	525	11.0371
D12	319	2150.05	1233.12	1585.91	530	10.6748
D12	319	2154.83	1232.06	1585.91	535	11.0116
D12	319	2152.18	1236.84	1584.31	540	11.4443
D12	319	2152.71	1241.62	1584.31	545	11.5703
D12	319	2152.71	1248.53	1581.66	550	11.7837
D12	319	2155.9	1256.51	1581.66	555	12.8165
D12	319	2152.71	1254.38	1581.66	560	13.1692
D12	319	2157.49	1268.73	1576.34	565	13.5914
D12	319	2150.58	1276.7	1570.5	570	14.2229

## Sheet: u_D121
LABEL	TRACK_ID	POSITION_X	POSITION_Y	POSITION_Z	POSITION_T	MEAN_INTENSITY_CH1
D121	319	2133.57	1276.7	1561.99	575	13.7021
D121	319	2142.61	1286.27	1561.99	580	14.4443
D121	319	2143.67	1295.84	1555.61	585	14.8998
D121	319	2130.92	1310.72	1550.3	590	15.7787
D121	319	2130.39	1321.88	1538.07	595	16.0189
D121	319	2123.48	1318.16	1532.76	600	16.7342
D121	319	2113.91	1334.1	1526.38	605	18.0272
D121	319	2113.38	1347.92	1520	610	18.4092
D121	319	2111.25	1349.52	1511.5	615	20.2808
D121	319	2108.06	1346.86	1503	620	20.831
D121	319	2112.31	1348.45	1499.27	625	22.8267
D121	319	2108.59	1360.15	1491.3	630	23.8215
D121	319	2108.9	1368.37	1476.53	635	24.1532
D121	319	2101.65	1370.54	1483.79	640	25.7087
D121	319	2098.69	1376.95	1476.47	645	27.846
D121	319	2095.18	1376.52	1466.89	650	27.4923
D121	319	2103.81	1388.85	1462.6	655	28.3911
D121	319	2101.68	1394.16	1459.41	660	30.3334
D121	319	2100.09	1389.91	1456.76	665	30.4781
D121	319	2099.03	1388.85	1443.47	670	31.1838
D121	319	2092.12	1387.79	1428.05	675	33.3792
D121	319	2093.18	1391.51	1411.05	680	34.635
D121	319	2078.83	1404.26	1422.74	685	35.188
D121	319	2076.17	1410.11	1422.74	690	39.0159
D121	319	2065.78	1397.68	1410.77	695	34.0445
D121	319	2065.24	1395.56	1422.47	700	38.8455
D121	319	2059.93	1389.18	1424.59	705	37.9462
D121	319	2060.46	1393.96	1417.68	710	38.758
D121	319	2065.24	1397.68	1417.68	715	43.3173
D121	319	2068.43	1393.96	1416.09	720	43.2771
D121	319	2073.75	1383.86	1424.06	725	44.9961
D121	319	2087.57	1389.18	1429.91	730	51.6147
D121	319	2088.63	1386.52	1433.1	735	56.928
D121	319	2074.28	1380.68	1435.75	740	54.6153
D121	319	2079.59	1387.05	1437.88	745	57.0802
D121	319	2081.19	1389.18	1439.48	750	56.8872
D121	319	2085.97	1386.52	1440.54	755	58.3481
D121	319	2073.75	1378.55	1440.54	760	57.9431
D121	319	2076.4	1381.74	1442.13	765	59.9365
D121	319	2074.28	1388.12	1441.6	770	59.2476
D121	319	2081.72	1396.62	1441.6	775	61.783
D121	319	2067.37	1397.15	1439.48	780	63.7217
D121	319	2071.09	1398.22	1439.48	785	64.5232
D121	319	2070.56	1400.87	1430.97	790	62.9144
D121	319	2073.22	1402.47	1416.62	795	63.382
D121	319	2075.87	1404.06	1407.59	800	65.0237
D121	319	2078.53	1409.38	1403.33	805	68.7731
D121	319	2077.47	1418.94	1395.89	810	66.6359
D121	319	2084.38	1426.38	1386.86	815	69.1518
D121	319	2091.29	1433.83	1374.63	820	74.0114
D121	319	2092.35	1442.86	1369.85	825	75.2282
D121	319	2089.69	1451.9	1366.13	830	74.2867
D121	319	2095.01	1456.15	1362.94	835	73.9129
D121	319	2101.39	1451.36	1361.35	840	74.2326
D121	319	2098.73	1450.3	1361.35	845	62.6927
D121	319	2098.2	1449.24	1337.96	850	69.5637
D121	319	2095.01	1449.77	1337.96	855	63.8808
D121	319	2089.16	1443.39	1324.14	860	69.0434
D121	319	2085.97	1439.67	1312.98	865	68.2223
D121	319	2081.72	1446.05	1307.13	870	66.0703
D121	319	2080.13	1450.83	1299.16	875	65.2595
D121	319	2074.28	1448.71	1286.4	880	63.9899
D121	319	2068.43	1446.58	1282.68	885	61.6069
D121	319	2051.42	1436.48	1265.15	890	64.7148

## Sheet: u_D1211
LABEL	TRACK_ID	POSITION_X	POSITION_Y	POSITION_Z	POSITION_T	MEAN_INTENSITY_CH1
D1211	319	2047.17	1440.2	1258.77	895	54.9466
D1211	319	2045.58	1433.29	1246.01	900	54.1509
D1211	319	2037.61	1428.51	1238.04	905	49.2886
D1211	319	2023.26	1423.73	1219.44	910	56.0879
D1211	319	2020.6	1426.38	1213.59	915	50.6471
D1211	319	2009.97	1409.91	1199.77	920	53.3265
D1211	319	1996.68	1401.4	1185.42	925	50.7892
D1211	319	1994.55	1387.59	1162.57	930	47.8381
D1211	319	1991.9	1388.65	1155.66	935	50.0547
D1211	319	1994.02	1393.96	1151.94	940	42.0215
D1211	319	1991.37	1390.24	1134.93	945	40.375

## Sheet: u_D1212
LABEL	TRACK_ID	POSITION_X	POSITION_Y	POSITION_Z	POSITION_T	MEAN_INTENSITY_CH1
D1212	319	2010.5	1422.13	1258.77	895	66.7661
D1212	319	2012.63	1414.16	1252.92	900	63.1093
D1212	319	2006.78	1404.59	1234.32	905	62.6173
D1212	319	1997.74	1402.47	1221.56	910	62.1013
D1212	319	1991.9	1401.94	1205.09	915	62.6961
D1212	319	1986.05	1392.37	1200.83	920	61.3084
D1212	319	1967.45	1381.74	1173.2	925	60.6868
D1212	319	1974.89	1372.17	1159.38	930	56.943
D1212	319	1962.67	1370.58	1159.38	935	58.792
D1212	319	1964.26	1361.54	1144.5	940	57.2635
D1212	319	1962.13	1363.67	1130.15	945	56.2079

[truncated: 15 more sheets: u_D122, u_D1221, u_D1222, u_D2, u_D21, u_D211, u_D2111, u_D2112, u_D212, u_D2121, u_D2122, u_D22, u_D221, u_D222, u_Mother]
