# Supplementary material for: Early coordination of cell migration and cardiac fate determination during mammalian gastrulation
Source: EMBO J. 2025 May 13;44(12):3327–59. doi: 10.1038/s44318-025-00441-0 (PMC12170898; doi:10.1038/s44318-025-00441-0)
Supplement: Supplementary file 28 — EV and Appendix Figure Source Data [file 44318_2025_441_MOESM28_ESM.zip › Source Data for expanded views and appendix/Source Data Fig. EV4/EV 4J/EV Fig.4J'.xlsx]

## Sheet: D1_data
LABEL	POSITION_T	POSITION_X	POSITION_Y	POSITION_Z
D1	345	394.374	279.094	496.277

## Sheet: D2_data
LABEL	POSITION_T	POSITION_X	POSITION_Y	POSITION_Z
D2	345	378.782	289.01	493.529

## Sheet: Summary
Group	X	Y	Z	Distance
D1	394.374	279.094	496.277
D2	378.782	289.01	493.529
Euclidean Distance				18.6809
