# Supplementary material for: Early coordination of cell migration and cardiac fate determination during mammalian gastrulation
Source: EMBO J. 2025 May 13;44(12):3327–59. doi: 10.1038/s44318-025-00441-0 (PMC12170898; doi:10.1038/s44318-025-00441-0)
Supplement: Supplementary file 28 — EV and Appendix Figure Source Data [file 44318_2025_441_MOESM28_ESM.zip › Source Data for expanded views and appendix/Source Data Fig. EV4/EV 4J/EV Fig.4J.xlsx]

## Sheet: u_D1
LABEL	TRACK_ID	POSITION_X	POSITION_Y	POSITION_Z	POSITION_T	MEAN_INTENSITY_CH1
D1	43	1244.21	645.113	1382.23	185	8.13533
D1	43	1252.22	644.891	1382.23	190	8.5787
D1	43	1252.66	654.902	1386.68	195	8.58244
D1	43	1259.34	661.354	1386.68	200	8.61105
D1	43	1262.68	667.806	1386.68	205	9.04477
D1	43	1241.03	667.032	1413.36	210	9.01566
D1	43	1245.31	675.881	1413.36	215	9.24143
D1	43	1239.81	680.153	1413.36	220	9.03718
D1	43	1239.81	678.627	1410.31	225	8.98411
D1	43	1232.8	681.373	1419.46	230	9.0913
D1	43	1223.03	686.56	1428.61	235	9.76801
D1	43	1215.1	687.781	1440.82	240	9.2062
D1	43	1214.49	689.917	1440.82	245	9.99748
D1	43	1209.2	690.915	1453.02	250	10.6664
D1	43	1200.83	699.666	1453.02	255	10.6779
D1	43	1198.93	693.578	1453.02	260	10.3282
D1	43	1197.03	700.427	1453.02	265	10.7049
D1	43	1204.64	727.063	1437.8	270	11.3776
D1	43	1203.11	752.938	1418.78	275	12.4072
D1	43	1198.93	759.026	1418.78	280	13.4016
D1	43	1192.08	773.866	1418.78	285	13.6414
D1	43	1194.36	768.919	1418.78	290	13.6032
D1	43	1182.95	769.3	1418.78	295	14.5784
D1	43	1163.92	762.07	1418.78	300	14.9427
D1	43	1170.01	762.07	1422.58	305	15.0266
D1	43	1165.44	773.105	1422.58	310	16.819
D1	43	1159.74	779.573	1430.19	315	19.0789
D1	43	1154.41	785.281	1430.19	320	19.9037
D1	43	1153.65	791.75	1430.19	325	20.2843
D1	43	1150.98	792.511	1430.19	330	20.5713
D1	43	1142.23	795.555	1430.19	335	22.6665
D1	43	1137.67	796.696	1430.19	340	23.0306
D1	43	1136.52	804.306	1430.19	345	22.5991
D1	43	1129.29	802.784	1430.19	350	24.5221
D1	43	1129.29	797.838	1430.19	355	25.8048
D1	43	1123.21	802.784	1430.19	360	25.7991
D1	43	1123.59	802.784	1430.19	365	28.8197
D1	43	1126.25	798.979	1422.58	370	31.5556
D1	43	1125.87	804.306	1422.58	375	30.8411
D1	43	1120.54	806.209	1422.58	380	33.7452
D1	43	1114.45	805.829	1414.97	385	37.6789
D1	43	1103.42	808.492	1414.97	390	39.4395
D1	43	1100.14	812.857	1418.78	395	39.4972
D1	43	1091.19	808.072	1424.88	400	43.2013
D1	43	1082.03	813.262	1424.88	405	41.1707
D1	43	1072.56	812.041	1424.88	410	46.2592
D1	43	1062.79	808.378	1424.88	415	45.0382
D1	43	1053.02	804.714	1417.56	420	49.5574

## Sheet: u_D11
LABEL	TRACK_ID	POSITION_X	POSITION_Y	POSITION_Z	POSITION_T	MEAN_INTENSITY_CH1
D11	43	1043.56	812.652	1416.03	425	55.6895
D11	43	1044.17	820.284	1413.28	430	54.4416
D11	43	1034.4	818.452	1414.8	435	58.1554
D11	43	1028.91	814.789	1394.66	440	56.2356
D11	43	1021.27	821.81	1394.66	445	58.9872
D11	43	1014.86	823.031	1394.66	450	66.8764
D11	43	1004.48	824.863	1394.66	455	72.5609
D11	43	998.684	825.474	1394.66	460	70.0447
D11	43	995.936	833.716	1394.66	465	63.2261
D11	43	996.547	827.305	1394.66	470	77.6663
D11	43	981.283	832.8	1380.62	475	82.7079
D11	43	977.925	830.969	1369.63	480	79.0333
D11	43	968.155	838.601	1369.63	485	78.1698
D11	43	959.913	836.769	1354.67	490	91.1111
D11	43	941.596	841.654	1349.48	495	89.1956
D11	43	931.827	841.043	1349.48	500	88.1182
D11	43	930.911	838.601	1349.48	505	89.7913
D11	43	932.437	840.738	1338.79	510	87.472
D11	43	923.584	840.127	1338.79	515	87.368
D11	43	921.447	832.8	1331.77	520	91.1859
D11	43	909.846	842.264	1320.78	525	92.1916
D11	43	902.519	835.243	1320.78	530	91.0796
D11	43	905.7	841.345	1314.88	535	95.1386
D11	43	899.772	837.074	1290.56	540	94.8177
D11	43	892.139	837.38	1290.56	545	85.2612
D11	43	891.529	836.769	1290.56	550	80.9837
D11	43	888.781	828.221	1268.58	555	90.0415
D11	43	888.781	823.337	1268.58	560	86.8972
D11	43	877.181	822.116	1268.58	565	86.9929
D11	43	874.128	827.611	1268.58	570	93.5076
D11	43	871.38	823.031	1268.58	575	95.9129
D11	43	862.832	817.842	1268.58	580	87.9617
D11	43	861	825.168	1268.58	585	86.6113
D11	43	850.621	815.705	1254.84	590	84.3084
D11	43	849.705	810.515	1236.22	595	91.4219
D11	43	840.852	808.378	1236.22	600	85.351
D11	43	831.083	808.988	1236.22	605	79.3209
D11	43	828.37	799.494	1215.87	610	95.3872
D11	43	836.508	798.816	1202.31	615	94.4834
D11	43	819.517	796.131	1220.78	620	87.4996
D11	43	822.229	797.488	1199.76	625	100
D11	43	820.873	796.131	1193.65	630	94.8347
D11	43	822.907	801.557	1173.31	635	90.5601
D11	43	815.448	797.488	1173.31	640	93.1296
D11	43	822.907	800.2	1165.85	645	89.3972
D11	43	809.344	785.281	1166.53	650	92.202
D11	43	820.195	802.913	1166.53	655	93.4655
D11	43	818.838	802.235	1146.18	660	90.1701
D11	43	829.689	789.35	1152.96	665	90.3669
D11	43	824.942	790.028	1152.96	670	91.2766
D11	43	826.298	789.35	1152.96	675	89.7447
D11	43	822.907	784.603	1152.96	680	91.7113

## Sheet: u_D12
LABEL	TRACK_ID	POSITION_X	POSITION_Y	POSITION_Z	POSITION_T	MEAN_INTENSITY_CH1
D12	43	1044.18	813.87	1437.09	425	46.913
D12	43	1043.57	819.362	1437.09	430	50.6489
D12	43	1034.7	819.844	1422.04	440	60.1127
D12	43	1017.62	824.977	1418.9	445	66.3861
D12	43	1010.6	826.808	1418.86	450	64.0482
D12	43	995.954	828.333	1418.84	455	52.0958
D12	43	1009.99	823.437	1400.61	460	77.9822
D12	43	1008.16	825.268	1400.58	465	60.5788
D12	43	974.29	840.27	1403.37	470	59.8317
D12	43	960.865	842.192	1391.13	475	64.412
D12	43	951.711	842.802	1391.12	480	56.5632
D12	43	947.744	848.599	1391.02	485	58.1785
D12	43	935.539	839.989	1369.81	490	64.2818
D12	43	920.62	842.024	1362.35	495	67.6382
D12	43	915.194	841.345	1362.35	500	64.425
D12	43	911.125	842.024	1362.35	505	66.5142
D12	43	908.413	837.955	1328.44	510	82.1352
D12	43	900.953	845.414	1342	515	73.5819
D12	43	907.057	837.276	1301.31	520	78.9067
D12	43	890.102	856.943	1314.88	525	74.7682
D12	43	888.068	833.886	1314.88	530	83.8728
D12	43	883.321	839.311	1314.88	535	82.0641
D12	43	884.677	833.886	1280.97	540	87.6041
D12	43	881.286	840.667	1280.97	545	89.0051
D12	43	877.217	829.817	1274.19	550	77.5985
D12	43	871.114	826.426	1253.84	555	80.1172
D12	43	869.079	823.713	1247.06	560	77.7297
D12	43	863.654	827.782	1247.06	565	81.7069
D12	43	862.298	827.782	1247.06	570	82.7021
D12	43	858.229	823.713	1240.28	575	84.3391
D12	43	855.516	817.61	1240.28	580	86.8796
D12	43	855.516	821.679	1247.06	585	87.6914
D12	43	842.631	807.437	1247.06	590	83.0196
D12	43	835.171	805.403	1247.06	595	81.368
D12	43	828.389	802.69	1247.06	600	66.0847
D12	43	822.286	804.046	1213.15	605	83.6757
D12	43	817.345	802.883	1236.22	610	82.3777
D12	43	825.282	799.219	1236.22	615	73.5806
D12	43	810.7	793.419	1238.41	620	60.9059
D12	43	805.221	790.557	1214.34	625	85.9784
D12	43	805.761	798.125	1208.94	630	88.6348
D12	43	800.896	791.638	1198.13	635	88.651
D12	43	800.896	792.72	1192.72	640	82.7245
D12	43	800.356	792.179	1176.51	645	86.0522
D12	43	805.761	787.314	1176.51	650	91.7617
D12	43	797.653	791.098	1176.51	655	91.5523
D12	43	807.923	792.179	1176.51	660	87.5807
D12	43	801.437	786.774	1176.51	665	78.3341
D12	43	797.113	782.99	1176.51	670	79.4683
D12	43	813.869	787.855	1176.51	675	88.6039
D12	43	805.221	785.152	1160.29	680	89.3367
D12	43	811.166	777.044	1160.29	685	88.5829
D12	43	799.275	767.855	1160.29	690	86.1265
D12	43	810.085	773.261	1160.29	695	88.0974
D12	43	796.032	766.234	1160.29	700	79.69
D12	43	796.032	763.531	1154.89	705	81.367
D12	43	801.978	764.612	1138.13	710	92.3802
D12	43	797.113	761.369	1137.59	715	89.6767
D12	43	797.113	768.396	1126.78	720	92.7568
D12	43	795.491	760.829	1126.78	725	91.0112
D12	43	793.87	758.126	1132.19	730	86.4778
D12	43	808.464	749.478	1115.97	735	92.5395
D12	43	813.869	745.694	1115.97	740	88.6707
D12	43	823.598	746.235	1115.97	745	92.7901
D12	43	809.545	740.829	1112.73	750	88.6359
D12	43	809.545	733.803	1112.73	755	90.7189
D12	43	815.491	738.127	1112.73	760	94.3076
D12	43	805.221	725.695	1118.13	765	91.9793
D12	43	813.869	725.154	1107.32	770	97.1993
D12	43	813.328	722.452	1107.32	775	97.3135

## Sheet: u_D2
LABEL	TRACK_ID	POSITION_X	POSITION_Y	POSITION_Z	POSITION_T	MEAN_INTENSITY_CH1
D2	43	1211.51	654.235	1382.23	185	8.95309
D2	43	1200.16	654.68	1382.23	190	8.68585
D2	43	1199.05	666.471	1382.23	195	8.59195
D2	43	1201.05	674.48	1382.23	200	8.54606
D2	43	1202.16	678.262	1382.23	205	8.77542
D2	43	1195.49	677.595	1382.23	210	8.81034
D2	43	1193.93	686.494	1391.13	215	9.01903
D2	43	1200.61	697.84	1391.13	220	9.16104
D2	43	1201.27	707.407	1391.13	225	8.62223
D2	43	1198.83	714.304	1404.48	230	10.4025
D2	43	1193.93	724.092	1404.48	235	9.43746
D2	43	1186.81	736.106	1413.37	240	9.54898
D2	43	1182.14	738.553	1413.37	245	9.70386
D2	43	1178.14	742.113	1413.37	250	10.6972
D2	43	1170.57	747.675	1422.27	255	11.9267
D2	43	1170.35	749.232	1422.27	260	12.7238
D2	43	1170.35	757.019	1422.27	265	12.8509
D2	43	1163.9	763.026	1422.27	270	13.0976
D2	43	1158.78	782.381	1422.27	275	13.3105
D2	43	1153.22	793.95	1422.27	280	15.6828
D2	43	1145.43	801.292	1422.27	285	17.3384
D2	43	1145.43	802.849	1422.27	290	17.3722
D2	43	1130.3	806.854	1422.27	295	18.8244
D2	43	1114.73	809.968	1422.27	300	18.5999
D2	43	1120.07	807.743	1422.27	305	18.7885
D2	43	1123.18	815.753	1422.27	310	20.9301
D2	43	1118.29	821.315	1422.27	315	20.2889
D2	43	1110.5	830.659	1422.27	320	22.913
D2	43	1108.72	830.436	1422.27	325	24.8175
D2	43	1106.94	830.214	1422.27	330	27.2899
D2	43	1104.72	831.103	1422.27	335	30.9022
D2	43	1098.49	830.659	1422.27	340	30.4084
D2	43	1091.59	832.883	1422.27	345	34.3288
D2	43	1083.81	835.775	1422.27	350	31.1091
D2	43	1083.81	836.443	1422.27	355	33.9029
D2	43	1076.69	845.564	1422.27	360	35.5149
D2	43	1071.35	848.012	1422.27	365	41.391
D2	43	1068.9	836.443	1420.05	370	40.7785
D2	43	1063.11	838.445	1420.05	375	43.4997
D2	43	1057.33	840.225	1420.05	380	43.1492
D2	43	1053.55	835.998	1420.05	385	51.9311
D2	43	1043.54	838.89	1420.05	390	49.971
D2	43	1035.75	844.23	1420.05	395	60.5417
D2	43	1025.52	844.23	1420.05	400	66.2468
D2	43	1008.39	837.778	1420.05	405	65.375
D2	43	1002.16	843.117	1420.05	410	65.7487
D2	43	994.815	840.225	1403.58	415	66.1181
D2	43	982.579	843.34	1403.58	420	63.1114
D2	43	974.569	844.23	1410.26	425	69.8547
D2	43	979.019	847.567	1410.26	430	80.7999

## Sheet: u_D21
LABEL	TRACK_ID	POSITION_X	POSITION_Y	POSITION_Z	POSITION_T	MEAN_INTENSITY_CH1
D21	43	956.104	849.124	1410.26	435	69.103
D21	43	954.102	846.232	1410.26	440	54.2525
D21	43	939.196	854.241	1401.36	445	57.4112
D21	43	931.409	854.686	1394.68	450	56.8565
D21	43	923.845	852.016	1379.11	455	65.5034
D21	43	912.944	849.569	1379.11	460	64.9834
D21	43	907.382	852.461	1370.21	465	66.141
D21	43	900.93	850.904	1370.21	470	63.9006
D21	43	895.145	854.241	1343.51	475	75.5459
D21	43	885.801	855.576	1343.51	480	70.1327
D21	43	878.015	860.248	1325.71	485	88.3176
D21	43	863.554	852.461	1325.71	490	80.9646
D21	43	851.095	848.679	1325.71	495	71.9261
D21	43	849.093	849.124	1314.15	500	81.7423
D21	43	848.203	850.681	1307.47	505	88.0255
D21	43	853.097	853.796	1291.9	510	92.8477
D21	43	839.081	849.347	1283	515	90.3899
D21	43	839.081	853.796	1276.33	520	87.7406
D21	43	825.51	863.14	1276.33	525	86.8625
D21	43	820.171	855.576	1276.33	530	75.5262
D21	43	817.501	859.58	1254.08	535	88.8104
D21	43	833.075	857.133	1240.73	540	84.6851
D21	43	832.185	858.691	1240.73	545	83.6406
D21	43	831.517	855.798	1234.05	550	84.9319
D21	43	828.625	862.028	1225.16	555	82.1222
D21	43	827.29	852.906	1218.48	560	81.766
D21	43	819.31	853.764	1213.71	565	79.5949
D21	43	817.954	863.936	1213.71	570	73.2161
D21	43	809.816	857.155	1206.93	575	77.7637
D21	43	809.816	854.442	1206.93	580	76.728
D21	43	813.207	855.798	1200.15	585	78.64
D21	43	804.391	852.407	1186.58	590	82.3567
D21	43	805.747	842.235	1173.02	595	82.577
D21	43	795.575	838.166	1166.24	600	83.8456
D21	43	794.218	846.304	1152	605	81.4716
D21	43	780.655	843.591	1152	610	82.839

## Sheet: u_D22
LABEL	TRACK_ID	POSITION_X	POSITION_Y	POSITION_Z	POSITION_T	MEAN_INTENSITY_CH1
D22	43	982.801	849.791	1410.26	435	80.2538
D22	43	979.909	848.902	1399.13	440	79.333
D22	43	972.122	860.693	1390.23	445	63.4852
D22	43	957.439	864.92	1390.23	450	65.302
D22	43	948.317	860.915	1372.43	455	68.3449
D22	43	939.863	862.028	1363.54	460	71.594
D22	43	931.632	866.7	1356.86	465	71.3851
D22	43	924.067	868.035	1356.86	470	75.462
D22	43	914.056	866.255	1350.19	475	78.2544
D22	43	907.604	871.149	1330.16	480	84.1935
D22	43	896.035	871.372	1330.16	485	93.6111
D22	43	884.689	869.814	1325.71	490	93.7436
D22	43	879.35	870.259	1310.14	495	87.4023
D22	43	873.565	869.814	1301.24	500	86.7957
D22	43	874.455	866.922	1294.57	505	86.3807
D22	43	875.79	866.477	1287.89	510	85.4154
D22	43	867.113	869.369	1281.22	515	81.7598
D22	43	865.556	868.479	1281.22	520	83.8378
D22	43	854.21	873.374	1265.65	525	79.5464
D22	43	850.428	864.252	1265.65	530	77.3103
D22	43	846.201	870.037	1250.07	535	79.08
D22	43	844.643	869.369	1243.4	540	80.6893
D22	43	842.641	869.814	1234.5	545	77.0165
D22	43	842.641	866.423	1214.15	550	70.7657
D22	43	835.181	863.711	1207.37	555	71.6645
D22	43	836.538	855.573	1207.37	560	70.7688
D22	43	831.79	854.217	1200.59	565	71.2181
D22	43	832.469	847.435	1200.59	570	73.5283
D22	43	833.825	852.86	1200.59	575	67.0292
D22	43	829.078	851.504	1193.13	580	65.3553
D22	43	831.112	856.251	1193.13	585	65.7306
D22	43	825.009	849.469	1186.35	590	76.0134
D22	43	825.687	845.4	1186.35	595	77.4702
D22	43	813.48	844.722	1165.33	600	75.911
D22	43	813.48	850.148	1151.76	605	71.4911
D22	43	803.308	853.538	1152.44	610	77.1618

## Sheet: u_Mother
LABEL	TRACK_ID	POSITION_X	POSITION_Y	POSITION_Z	POSITION_T	MEAN_INTENSITY_CH1	X	Y	Z
Mother	43	1205.5	636.882	1308.59	20	9.17022	394.374	279.094	496.277
Mother	43	1222.41	638.662	1308.59	15	9.56808	378.782	289.01	493.529
Mother	43	1227.52	634.88	1308.59	10	9.33882
Mother	43	1216.62	631.987	1308.59	5	9.42849
Mother	43	1233.31	631.097	1308.59	0	9.52324
Mother	43	1237.31	639.996	1382.23	175	7.97306
Mother	43	1234.87	646.003	1382.23	180	8.59343
Mother	43	1225.75	635.992	1366.43	170	8.16687
Mother	43	1218.18	633.99	1366.43	165	8.39571
Mother	43	1221.3	639.774	1366.43	160	8.51145
Mother	43	1227.52	642.221	1366.43	155	8.47199
Mother	43	1222.41	647.561	1361.98	150	8.51493
Mother	43	1221.74	646.448	1361.98	145	8.33041
Mother	43	1212.62	634.435	1355.31	140	8.31817
Mother	43	1212.62	623.311	1355.31	135	8.78777
Mother	43	1202.61	618.639	1355.31	130	8.0083
Mother	43	1192.6	613.967	1355.31	125	8.18924
Mother	43	1187.48	618.194	1337.51	120	8.15875
Mother	43	1183.92	623.088	1317.49	115	7.88349
Mother	43	1182.81	623.088	1313.04	110	7.68936
Mother	43	1180.58	627.983	1313.04	105	7.85553
Mother	43	1188.59	638.662	1313.04	100	8.29021
Mother	43	1192.37	647.561	1313.04	95	8.32545
Mother	43	1193.71	646.003	1304.14	90	8.35256
Mother	43	1203.72	646.003	1304.14	85	8.11391
Mother	43	1209.06	646.003	1304.14	80	8.01642
Mother	43	1203.72	647.116	1304.14	75	8.36712
Mother	43	1211.06	646.448	1304.14	70	8.66074
Mother	43	1216.62	642.221	1304.14	65	8.42293
Mother	43	1223.74	640.664	1304.14	60	8.55502
Mother	43	1220.41	640.886	1288.57	55	8.73385
Mother	43	1217.29	648.451	1288.57	50	8.51704
Mother	43	1213.73	643.556	1288.57	45	8.53171
Mother	43	1210.17	642.889	1288.57	40	8.80971
Mother	43	1208.61	642.889	1288.57	35	8.84896
Mother	43	1211.06	640.664	1288.57	30	8.89148
Mother	43	1213.51	637.772	1308.59	25	9.31223
