# Supplementary material for: Early coordination of cell migration and cardiac fate determination during mammalian gastrulation
Source: EMBO J. 2025 May 13;44(12):3327–59. doi: 10.1038/s44318-025-00441-0 (PMC12170898; doi:10.1038/s44318-025-00441-0)
Supplement: Supplementary file 28 — EV and Appendix Figure Source Data [file 44318_2025_441_MOESM28_ESM.zip › Source Data for expanded views and appendix/Source Data Fig. EV4/EV 4J/EV Fig.4J''.xlsx]

## Sheet: Sheet1
LABEL	ID	TRACK_ID	POSITION_X	POSITION_Y	POSITION_Z	POSITION_T	FRAME	CELL_DIVISION_TIME	MEAN_INTENSITY_CH1	MEDIAN_INTENSITY_CH1	MIN_INTENSITY_CH1	MAX_INTENSITY_CH1	TOTAL_INTENSITY_CH1	STD_INTENSITY_CH1	MEAN_INTENSITY_CH2	MEDIAN_INTENSITY_CH2	MIN_INTENSITY_CH2	MAX_INTENSITY_CH2	TOTAL_INTENSITY_CH2	STD_INTENSITY_CH2	CONTRAST_CH1	SNR_CH1	CONTRAST_CH2	SNR_CH2
D1	11103	43	1244.21	645.113	1382.23	185	185	235	177.262	178	142	221	77109	12.2286	981.46	996	748	1263	426935	102.768	0.00635398	0.183047	0.0714972	1.27451
D1	10766	43	1252.22	644.891	1382.23	190	190	235	186.923	186	161	213	89536	9.66144	1056.06	1066	715	1268	505853	89.7599	0.017665	0.671676	0.115237	2.43142
D1	10771	43	1252.66	654.902	1386.68	195	195	235	187.004	186	135	242	89575	14.3897	1009.03	1011	568	1377	483325	151.942	0.02089	0.531851	0.148197	1.71427
D1	10776	43	1259.34	661.354	1386.68	200	200	235	187.628	187	159	228	81618	10.1241	1011.45	1033	571	1354	439980	148.076	0.0124044	0.454144	0.118225	1.44435
D1	10786	43	1262.68	667.806	1386.68	205	205	235	197.078	197	161	241	85729	12.6696	1124.87	1153	680	1405	489319	135.37	0.0194822	0.594515	0.138732	2.02473
D1	57782	43	1241.03	667.032	1413.36	210	210	235	196.444	196	162	230	85453	12.5683	1126.33	1144	647	1483	489955	187.471	0.0283826	0.862759	0.190575	1.92341
D1	57777	43	1245.31	675.881	1413.36	215	215	235	201.363	200	170	235	87593	12.3826	1066.59	1072	515	1505	463966	233.594	0.0242563	0.770218	0.124409	1.01039
D1	57772	43	1239.81	680.153	1413.36	220	220	235	196.913	197	163	233	85657	11.7325	814.926	815	440	1359	354493	214.868	0.0225769	0.741108	0.130927	0.878155
D1	57767	43	1239.81	678.627	1410.31	225	225	235	195.756	196	157	245	85154	14.1589	717.283	710	436	1024	312018	139.168	0.0154277	0.420115	0.116661	1.07692
D1	57762	43	1232.8	681.373	1419.46	230	230	235	198.092	198	161	238	86170	11.2919	863.303	865	615	1164	375537	116.491	0.00520814	0.181784	0.143551	1.8606
D1	57757	43	1223.03	686.56	1428.61	235	235	235	212.837	212	173	254	92584	13.4774	1043.09	1032	729	1545	453745	164.4	0.0199577	0.618015	0.131723	1.47697
D1	57750	43	1215.1	687.781	1440.82	240	240	235	200.595	200	168	247	87259	11.6485	876.276	857	574	1379	381180	193.678	0.00479424	0.164332	0.112016	0.911506
D1	57745	43	1214.49	689.917	1440.82	245	245	235	217.837	218	181	271	94759	13.2357	1114.55	1118	691	1613	484829	203.834	0.0213142	0.686948	0.154539	1.4638
D1	10650	43	1209.2	690.915	1453.02	250	250	235	232.411	231	181	285	111325	18.3279	1737.44	1763	1033	2347	832232	305.73	0.060221	1.44054	0.334812	2.8509
D1	10645	43	1200.83	699.666	1453.02	255	255	235	232.662	233	196	287	111445	13.6002	1317.62	1296	900	1825	631141	176.909	0.0426302	1.39893	0.234523	2.82981
D1	10640	43	1198.93	693.578	1453.02	260	260	235	225.044	226	170	270	107796	17.1807	1261.79	1275	878	1528	604397	129.73	0.0398866	1.00484	0.267899	4.1102
D1	10635	43	1197.03	700.427	1453.02	265	265	235	233.251	234	187	275	111727	14.4077	1259.99	1234	820	1674	603534	198.394	0.0429264	1.33269	0.260803	2.62743
D1	10630	43	1204.64	727.063	1437.8	270	270	235	247.908	247	205	315	118748	14.5251	960.43	969	514	1395	460046	166.334	0.0118328	0.399191	0.236689	2.21021
D1	10625	43	1203.11	752.938	1418.78	275	275	235	270.342	269	215	330	129494	20.9549	1255.1	1256	603	2002	601195	363.19	0.0271623	0.682316	0.185771	1.08281
D1	10620	43	1198.93	759.026	1418.78	280	280	235	292.01	292	222	343	139873	20.2601	1512.94	1559	744	2244	724698	321.234	0.0220047	0.620655	0.18221	1.4518
D1	10615	43	1192.08	773.866	1418.78	285	285	235	297.236	296	232	366	142376	20.8643	1359.63	1402	737	1891	651262	241.689	0.0161356	0.452439	0.187326	1.77509
D1	10610	43	1194.36	768.919	1418.78	290	290	235	296.403	296	247	346	141977	19.7279	1177.1	1205	664	1592	563830	202.217	0.00560279	0.167421	0.157375	1.58303
D1	10605	43	1182.95	769.3	1418.78	295	295	235	317.651	317	243	389	152155	23.4375	1307.51	1326	746	1875	626295	252.587	0.0164846	0.43959	0.214442	1.82808
D1	10600	43	1163.92	762.07	1418.78	300	300	235	325.589	326	270	377	155957	16.2562	1380.9	1339	1017	1964	661453	194.94	0.0148939	0.587851	0.219823	2.5531
D1	10595	43	1170.01	762.07	1422.58	305	305	235	327.418	325	251	411	156833	26.3139	1415.09	1410	838	1903	677830	243.049	0.013863	0.34027	0.20435	1.9758
D1	10590	43	1165.44	773.105	1422.58	310	310	235	366.472	365	307	451	175540	24.0393	1409.88	1366	923	2139	675332	214.732	-0.00213212	-0.0651458	0.125383	1.46304
D1	10585	43	1159.74	779.573	1430.19	315	315	235	415.714	412	342	521	199127	27.5369	1800.38	1815	1408	2055	862382	120.918	0.0169274	0.502585	0.170072	4.32834
D1	10580	43	1154.41	785.281	1430.19	320	320	235	433.685	428	336	549	207735	36.6223	1532.92	1569	863	2176	734267	317.844	0.00804111	0.188928	0.162783	1.35035
D1	10575	43	1153.65	791.75	1430.19	325	325	235	441.977	445	353	537	211707	33.8612	1585.19	1577	976	2064	759307	220.678	0.0311834	0.789432	0.18946	2.28833
D1	10570	43	1150.98	792.511	1430.19	330	330	235	448.232	445	356	576	214703	31.2396	1389.12	1391	874	1849	665388	191.645	-0.0037384	-0.107681	0.167214	2.0768
D1	10565	43	1142.23	795.555	1430.19	335	335	235	493.885	495	385	638	236571	35.1092	1398.6	1416	692	2059	669928	299.411	0.0216135	0.595213	0.219013	1.67848
D1	10560	43	1137.67	796.696	1430.19	340	340	235	501.818	505	400	612	240371	37.8528	1677.34	1682	1082	2193	803445	227.444	0.0227548	0.589901	0.19102	2.36557
D1	10555	43	1136.52	804.306	1430.19	345	345	235	492.415	493	414	585	235867	28.2879	1467.46	1505	949	1815	702914	143.687	0.0129205	0.444085	0.172286	3.00191
D1	10550	43	1129.29	802.784	1430.19	350	350	235	534.315	532	436	665	255937	34.9549	1455.29	1460	971	1759	697086	162.701	-0.00740682	-0.228128	0.175621	2.67238
D1	10545	43	1129.29	797.838	1430.19	355	355	235	562.265	563	490	635	269325	26.9574	1311.88	1296	971	1643	628390	129.782	-0.00141891	-0.0592739	0.132615	2.36712
D1	10540	43	1123.21	802.784	1430.19	360	360	235	562.142	561	460	676	269266	38.9859	1267.16	1234	772	2032	606970	227.571	-0.0153877	-0.450688	0.143233	1.39525
D1	10535	43	1123.59	802.784	1430.19	365	365	235	627.958	627	483	749	300792	40.1914	1307.31	1325	844	1631	626203	161.666	0.0208068	0.636928	0.143485	2.02939
D1	10530	43	1126.25	798.979	1422.58	370	370	235	687.57	688	582	824	329346	42.7466	1246.16	1263	758	1549	596913	134.953	0.0220659	0.694526	0.160058	2.54812
D1	10525	43	1125.87	804.306	1422.58	375	375	235	672.002	669	554	806	321889	45.7061	1442.27	1442	1006	1773	690845	149.351	0.0152443	0.441533	0.16298	2.70663
D1	10520	43	1120.54	806.209	1422.58	380	380	235	735.28	728	583	1014	352199	64.9702	1679.97	1660	1044	2241	804707	231.551	0.00483861	0.108991	0.138632	1.7667
D1	10515	43	1114.45	805.829	1414.97	385	385	235	820.992	822	661	960	393255	59.0971	1751.45	1740	1209	2416	838944	283.982	0.0145161	0.397552	0.135945	1.47619
D1	10510	43	1103.42	808.492	1414.97	390	390	235	859.355	861	702	1018	411631	63.437	1736.06	1719	1233	2342	831572	280.316	0.00772596	0.207716	0.134687	1.47027
D1	10505	43	1100.14	812.857	1418.78	395	395	235	860.612	866	744	975	412233	48.7594	1864.01	1900	1200	2242	892861	184.626	0.00649653	0.227849	0.121482	2.18728
D1	31726	43	1091.19	808.072	1424.88	400	400	235	941.322	931	763	1206	450893	67.4487	1694.31	1709	1139	2107	811574	173.84	0.0162884	0.447359	0.134545	2.31163
D1	31721	43	1082.03	813.262	1424.88	405	405	235	897.075	901	768	1042	429699	52.9831	1567.67	1549	1204	1905	750913	137.818	0.00730046	0.245421	0.134631	2.6994
D1	31716	43	1072.56	812.041	1424.88	410	410	235	1007.95	992	798	1319	482808	109.313	1532.88	1547	858	2044	734249	267.215	0.00707121	0.129489	0.163364	1.61108
D1	31711	43	1062.79	808.378	1424.88	415	415	235	981.344	975	842	1167	470064	69.132	1450.43	1430	992	1977	694754	193.698	-0.00371667	-0.105912	0.103243	1.40149
D1	31706	43	1053.02	804.714	1417.56	420	420	235	1079.81	1082	916	1242	517231	53.3533	1661.75	1655	1181	2045	795979	190.179	0.0221777	0.878231	0.162222	2.43924
D11	31701	43	1043.56	812.652	1416.03	425	425		1213.43	1212	1043	1431	581232	74.7385	1954.81	1955	1171	2708	936356	335.284	0.0165498	0.528644	0.139391	1.42654
D11	31696	43	1044.17	820.284	1413.28	430	430		1186.24	1188	1009	1340	568208	67.055	1933.67	1905	1375	2524	926229	285.672	0.00589026	0.207183	0.120461	1.45544
D11	31691	43	1034.4	818.452	1414.8	435	435		1267.16	1268	1133	1439	606969	40.4687	1801.96	1766	1028	2475	863137	304.868	0.011549	0.714985	0.105365	1.12682
D11	31686	43	1028.91	814.789	1394.66	440	440		1225.33	1232	1022	1442	586932	81.6369	1521.75	1526	763	2116	728916	305.183	7.69E-04	0.0230656	0.13789	1.20849
D11	31681	43	1021.27	821.81	1394.66	445	445		1285.28	1291	1039	1480	615650	92.2725	1947.33	1963	1416	2384	932771	200.568	-0.00180102	-0.050264	0.118691	2.06023
D11	31733	43	1014.86	823.031	1394.66	450	450		1457.18	1451	1228	1759	697990	106.058	2308.48	2269	1682	2977	1105763	310.758	0.0282149	0.754038	0.126663	1.67028
D11	31738	43	1004.48	824.863	1394.66	455	455		1581.04	1581	1341	1787	757319	79.1717	2419.7	2453	1778	2723	1159036	172.174	0.0227414	0.888086	0.109036	2.76343
D11	31743	43	998.684	825.474	1394.66	460	460		1526.22	1521	1182	1850	731057	135.64	2128.03	2225	965	2746	1019325	385.137	0.0218311	0.480789	0.107435	1.07206
D11	31748	43	995.936	833.716	1394.66	465	465		1377.65	1341	996	1919	659892	208.943	1946.97	1942	913	2744	932601	387.982	0.020156	0.260541	0.113895	1.02621
D11	31753	43	996.547	827.305	1394.66	470	470		1692.28	1752	1161	2077	810604	237.676	2378.91	2421	1530	3240	1139499	465.638	0.0740383	0.981644	0.149534	1.32916
D11	31758	43	981.283	832.8	1380.62	475	475		1802.14	1788	1278	2319	863224	224.451	2629.79	2555	1706	3595	1259670	426.709	0.0793203	1.18013	0.196281	2.02239
D11	31763	43	977.925	830.969	1369.63	480	480		1722.07	1700	1290	2286	824872	231.296	2291.94	2255	1505	3205	1097840	384.286	0.0527952	0.746731	0.163579	1.67691
D11	31768	43	968.155	838.601	1369.63	485	485		1703.25	1713	1354	1948	815859	131.847	2199	2205	1455	2713	1053321	275.304	0.0469833	1.15943	0.147974	2.05919
D11	31773	43	959.913	836.769	1354.67	490	490		1985.24	1991	1741	2178	950928	87.8654	2543.37	2561	1935	2904	1218272	209.433	0.0570453	2.43866	0.146668	3.10665
D11	31778	43	941.596	841.654	1349.48	495	495		1943.5	1952	1639	2141	930936	95.8001	2560.14	2609	1860	3065	1226305	245.301	0.0654092	2.49098	0.144593	2.63688
D11	31784	43	931.827	841.043	1349.48	500	500		1920.02	1923	1694	2233	919691	95.5215	2536.47	2578	1852	3053	1214967	243.353	0.0602489	2.28442	0.149224	2.7068
D11	31789	43	930.911	838.601	1349.48	505	505		1956.48	1959	1585	2337	937153	168.936	2389.34	2415	1696	3094	1144494	326.908	0.0515282	1.13503	0.118181	1.54496
D11	31794	43	932.437	840.738	1338.79	510	510		1905.94	1926	1612	2112	912947	86.0346	2228.42	2254	1639	2533	1067412	168.716	0.0415854	1.76894	0.102115	2.44756
D11	31799	43	923.584	840.127	1338.79	515	515		1903.68	1906	1651	2198	911861	106.687	1990.34	1938	1337	2708	953371	316.275	0.0449974	1.53669	0.115463	1.30281
D11	31804	43	921.447	832.8	1331.77	520	520		1986.86	2019	1623	2324	951708	156.094	2200.95	2275	1676	2674	1054256	238.409	0.0602313	1.44622	0.127158	2.08294
D11	31809	43	909.846	842.264	1320.78	525	525		2008.78	2019	1738	2285	962205	85.007	2185.25	2193	1920	2464	1046734	105.719	0.0450602	2.03779	0.125404	4.60659
D11	31814	43	902.519	835.243	1320.78	530	530		1984.55	1998	1618	2395	950599	160.966	2183.04	2218	1550	2824	1045676	245.047	0.0545615	1.27577	0.129395	2.04132
D11	31819	43	905.7	841.345	1314.88	535	535		2072.99	2092	1683	2336	992963	123.058	1928.85	1976	1058	2522	923918	353.113	0.0515306	1.65105	0.114481	1.12221
D11	31824	43	899.772	837.074	1290.56	540	540		2066	2064	1863	2302	989614	90.205	2037.9	2057	1660	2305	976152	120.652	0.0291932	1.29931	0.0996403	3.06098
D11	31829	43	892.139	837.38	1290.56	545	545		1857.77	1854	1565	2249	889872	132.025	1647.41	1673	1256	2128	789109	198.7	0.0174543	0.482786	0.0692318	1.07366
D11	31834	43	891.529	836.769	1290.56	550	550		1764.57	1760	1557	2026	845228	91.2899	1501.37	1508	1219	1783	719154	120.937	0.011054	0.42266	0.0989479	2.23557
D11	31839	43	888.781	828.221	1268.58	555	555		1961.93	1969	1719	2161	939764	77.4083	1559.36	1572	1202	1812	746935	103.902	0.0239282	1.18458	0.0855468	2.36541
D11	31844	43	888.781	823.337	1268.58	560	560		1893.42	1895	1706	2126	906947	77.8891	1537.92	1569	1010	1874	736662	153.998	0.0226212	1.07548	0.117038	2.09269
D11	31849	43	877.181	822.116	1268.58	565	565		1895.5	1892	1615	2149	907946	99.5358	1594.37	1612	1196	1825	763703	129.805	0.0234915	0.874181	0.0945227	2.12148
D11	31854	43	874.128	827.611	1268.58	570	570		2037.45	2044	1772	2245	975940	70.0961	1586.51	1599	1295	1777	759937	88.8356	0.0343381	1.92991	0.092093	3.01198
D11	31859	43	871.38	823.031	1268.58	575	575		2089.86	2088	1865	2309	1001044	77.0609	1690.68	1716	1313	1958	809836	134.972	0.0363209	1.90097	0.0939096	2.15068
D11	31864	43	862.832	817.842	1268.58	580	580		1916.61	1922	1562	2155	918057	110.821	1495.84	1535	985	1846	716509	189.69	0.0219384	0.742543	0.0625206	0.928019
D11	31869	43	861	825.168	1268.58	585	585		1887.19	1876	1658	2155	903963	102.018	1278.59	1285	828	1769	612446	221.497	0.0234616	0.848109	0.0636511	0.690877
D11	31874	43	850.621	815.705	1254.84	590	590		1837.01	1836	1406	2145	879928	165.25	1343.92	1350	967	1695	643740	187.156	0.0220377	0.479401	0.074466	0.995331
D11	31879	43	849.705	810.515	1236.22	595	595		1992.01	1995	1797	2186	954172	66.93	1425.92	1427	1207	1664	683016	85.2044	0.0185743	1.08548	0.0628704	1.97984
D11	31884	43	840.852	808.378	1236.22	600	600		1859.73	1859	1650	2062	890810	70.8557	1304.87	1313	1109	1446	625032	58.4392	0.0144864	0.749581	0.0452094	1.93161
D11	31889	43	831.083	808.988	1236.22	605	605		1728.34	1756	1357	2065	827873	145.066	1146.32	1133	858	1451	549087	129.119	0.00981081	0.231503	0.0329261	0.566
D11	800434	43	828.37	799.494	1215.87	610	610		2078.41	2073	1784	2388	2413032	87.4798	1293.69	1277	931	1842	1501973	199.332	0.0144763	0.678063	0.107494	1.25987
D11	800441	43	836.508	798.816	1202.31	615	615		2058.72	2058	1777	2373	2390169	95.4007	1159.93	1133	717	1777	1346684	215.198	0.0199338	0.843514	0.094722	0.932765
D11	800502	43	819.517	796.131	1220.78	620	620		1906.54	1889	1390	2308	2213497	190.502	1324.81	1353	735	1664	1538101	166.937	0.0298255	0.579697	0.125202	1.76608
D11	800449	43	822.229	797.488	1199.76	625	625		2178.92	2177	1958	2468	2529723	85.0057	1249.99	1236	759	1715	1451240	207.58	0.025663	1.2827	0.120183	1.29213
D11	800509	43	820.873	796.131	1193.65	630	630		2066.37	2056	1826	2432	2399054	102.417	1254.15	1271	784	1618	1456063	157.884	0.0115733	0.461662	0.0998148	1.44183
D11	800516	43	822.907	801.557	1173.31	635	635		1973.23	1975	1717	2194	2290920	78.6256	974.969	966	615	1411	1131939	179.602	0.00616324	0.307457	0.0691511	0.702213
D11	800523	43	815.448	797.488	1173.31	640	640		2029.22	2030	1848	2200	2355920	67.9993	1029.89	1023	682	1380	1195703	139.305	0.0120859	0.712717	0.0684038	0.946669
D11	800530	43	822.907	800.2	1165.85	645	645		1947.89	1945	1658	2235	2261501	88.0621	931.129	929	588	1316	1081041	128.993	0.00564511	0.248332	0.0667461	0.903312
D11	800537	43	809.344	785.281	1166.53	650	650		2009	2010	1818	2192	2332454	53.7254	1048.52	1087	599	1370	1217328	186.378	0.00776982	0.576608	0.0904524	0.933308
D11	800544	43	820.195	802.913	1166.53	655	655		2036.54	2028	1667	2341	2364418	101.855	915.226	918	570	1235	1062577	132.335	0.0188664	0.740477	0.0745796	0.959986
D11	800551	43	818.838	802.235	1146.18	660	660		1964.73	1965	1728	2160	2281054	62.2021	892.976	888	650	1213	1036745	104.715	0.00952199	0.595855	0.0750473	1.19061
D11	800558	43	829.689	789.35	1152.96	665	665		1969.02	1968	1770	2218	2286033	70.5719	895.102	909	583	1177	1039213	123.883	0.00941422	0.520432	0.079466	1.06381
D11	800565	43	824.942	790.028	1152.96	670	670		1988.84	1988	1823	2167	2309044	57.2547	902.465	919	535	1202	1047762	120.851	0.00991068	0.681772	0.0807764	1.11624
D11	800572	43	826.298	789.35	1152.96	675	675		1955.46	1954	1780	2161	2270292	59.4974	795.826	786	490	1146	923954	135.928	0.0048231	0.315514	0.0425696	0.478118
D11	800579	43	822.907	784.603	1152.96	680	680		1998.31	1997	1763	2240	2320043	73.3414	818.107	804	593	1125	949822	109.052	0.0101379	0.546907	0.0473445	0.678247
D12	57857	43	1044.18	813.87	1437.09	425	425		1022.2	1022	777	1425	444655	135.771	1826.74	1852	1028	2658	794631	362.895	0.0138841	0.206199	0.0837632	0.778115
D12	57852	43	1043.57	819.362	1437.09	430	430		1103.6	1144	738	1351	480065	143.597	1991.39	2093	1056	2580	866255	402.55	0.0268595	0.402053	0.0953108	0.860938
D12	57810	43	1035.92	820.202	1425.08	437	437		1292.45	1303	1052	1482	562214	73.2034	2385.95	2386	1781	2870	1037887	225.302	0.0245565	0.846333	0.126778	2.38304
D12	57804	43	1034.09	821.98	1422	438	438		1307	1338	1011	1499	568546	105.555	2531.25	2625	1670	3015	1101093	291.022	0.0284175	0.684296	0.136467	2.08885
D12	57799	43	1033.18	820.149	1422.03	439	439		1398.63	1399	1011	1649	608403	131.786	2628.72	2660	1977	3123	1143495	218.343	0.0552448	1.11123	0.147849	3.10149
D12	57794	43	1034.7	819.844	1422.04	440	440		1309.81	1331	963	1535	569766	115.718	2393.23	2449	1567	2793	1041053	252.274	0.0391115	0.852075	0.13611	2.27305
D12	57865	43	1017.62	824.977	1418.9	445	445		1446.5	1466	1182	1671	629227	102.909	2579.69	2597	1654	3136	1122163	294.468	0.0245293	0.673065	0.139783	2.14878
D12	57870	43	1010.6	826.808	1418.86	450	450		1395.56	1412	1081	1732	607067	141.054	2398.34	2440	1681	3093	1043280	325.088	0.0259336	0.500189	0.118736	1.56601
D12	57875	43	995.954	828.333	1418.84	455	455		1135.12	1119	776	1578	493779	215.244	1540.77	1509	802	2506	670233	443.388	0.0223944	0.231028	0.0802567	0.516342
D12	57880	43	1009.99	823.437	1400.61	460	460		1699.17	1724	1255	2000	739138	167.006	2341.97	2383	1448	2746	1018756	240.31	0.0528102	1.02071	0.13174	2.26887
D12	57885	43	1008.16	825.268	1400.58	465	465		1319.96	1301	875	1882	574183	267.693	1721.66	1696	1044	2506	748921	385.688	0.0207533	0.200503	0.0906338	0.741911
D12	57890	43	974.29	840.27	1403.37	470	470		1303.68	1310	960	1614	567102	147.915	1677.42	1724	932	2179	729677	264.236	0.0296555	0.507694	0.173588	1.87795
D12	57895	43	960.865	842.192	1391.13	475	475		1403.49	1416	1052	1696	610516	129.501	1751.22	1797	1022	2326	761780	300.408	0.0512821	1.05733	0.181538	1.79134
D12	57900	43	951.711	842.802	1391.12	480	480		1232.46	1268	875	1569	536122	172.68	1510.34	1510	998	1903	657000	203.024	0.0502545	0.683035	0.147175	1.90881
D12	57905	43	947.744	848.599	1391.02	485	485		1267.66	1284	781	1744	551433	257.755	1362.93	1379	675	2154	592875	426.292	0.0761126	0.695705	0.145169	0.810591
D12	57910	43	935.539	839.989	1369.81	490	490		1400.65	1435	955	1886	609282	198.947	1826.01	1802	1141	2571	794316	304.011	0.0418657	0.565805	0.137972	1.45648
D12	800210	43	920.62	842.024	1362.35	495	495		1473.78	1517	832	2057	1711059	267.48	1759.53	1775	690	2815	2042820	493.386	0.0709234	0.729798	0.204602	1.21146
D12	800217	43	915.194	841.345	1362.35	500	500		1403.77	1421	765	2052	1629773	274.947	1709.96	1703	715	2774	1985264	474.759	0.0825338	0.778514	0.2469	1.42637
D12	800224	43	911.125	842.024	1362.35	505	505		1449.29	1486	817	1960	1682625	280.704	1690.12	1688	669	2585	1962227	479.303	0.0693553	0.669721	0.198821	1.16962
D12	800231	43	908.413	837.955	1328.44	510	510		1789.66	1792	1533	2004	2077793	71.6858	1485.75	1482	604	2386	1724960	396.027	0.0333628	1.61204	0.130364	0.865351
D12	800238	43	900.953	845.414	1342	515	515		1603.29	1644	1053	1946	1861419	171.55	1589.91	1613	742	2285	1845887	360.648	0.0722802	1.25998	0.228495	1.63992
D12	800245	43	907.057	837.276	1301.31	520	520		1719.31	1720	1458	1993	1996122	101.651	1396.82	1405	925	1868	1621708	170.832	0.0124668	0.41653	0.0946365	1.41381
D12	800252	43	890.102	856.943	1314.88	525	525		1629.14	1635	1144	2027	1891428	193.81	1197.27	1267	478	1852	1390029	285.207	0.0183835	0.303478	0.108782	0.823705
D12	800259	43	888.068	833.886	1314.88	530	530		1827.52	1860	1312	2273	2121749	170.062	1738.06	1762	1028	2350	2017887	246.205	0.0347326	0.721427	0.11377	1.44222
D12	800291	43	883.321	839.311	1314.88	535	535		1788.11	1818	1223	2266	2075995	216.712	1830.62	1863	1058	2508	2125353	347.574	0.0479803	0.755528	0.168611	1.51984
D12	800298	43	884.677	833.886	1280.97	540	540		1908.82	1903	1672	2202	2216140	86.3959	1628.02	1650	952	2118	1890130	213.086	0.0247257	1.06621	0.119158	1.62693
D12	800305	43	881.286	840.667	1280.97	545	545		1939.35	1941	1627	2225	2251583	107.472	1588.54	1660	789	2211	1844298	326.128	0.0282096	0.990165	0.111203	0.974909
D12	800312	43	877.217	829.817	1274.19	550	550		1690.81	1683	1372	2022	1963027	123.018	1278.96	1298	710	1822	1484875	214.546	-0.0053599	-0.148131	0.0606841	0.682112
D12	800319	43	871.114	826.426	1253.84	555	555		1745.69	1745	1554	1935	2026743	63.0027	1169.12	1201	665	1514	1357345	189.746	-0.00196787	-0.109267	0.0663555	0.766815
D12	800326	43	869.079	823.713	1247.06	560	560		1693.67	1695	1468	1907	1966346	71.0796	1120.13	1146	613	1475	1300470	171.091	0.00182519	0.0868217	0.0911676	1.094
D12	800333	43	863.654	827.782	1247.06	565	565		1780.32	1786	1531	1988	2066957	79.6404	1105.85	1103	631	1507	1283897	187.648	0.0116798	0.516165	0.0939691	1.01243
D12	800340	43	862.298	827.782	1247.06	570	570		1802.01	1813	1512	2009	2092133	76.5615	1144.94	1140	694	1566	1329274	169.873	0.012725	0.591482	0.0910912	1.12539
D12	800347	43	858.229	823.713	1240.28	575	575		1837.68	1846	1587	2041	2133545	78.4406	1088.89	1107	646	1581	1264207	191.877	0.0169985	0.783155	0.0894722	0.932106
D12	800354	43	855.516	817.61	1240.28	580	580		1893.03	1899	1631	2177	2197813	81.3977	1176.78	1195	719	1668	1366247	210.166	0.0171952	0.786283	0.0863579	0.890213
D12	800361	43	855.516	821.679	1247.06	585	585		1910.72	1900	1527	2227	2218350	108.403	1311.78	1313	762	1875	1522971	245.565	0.0121574	0.423424	0.0758516	0.753242
D12	800368	43	842.631	807.437	1247.06	590	590		1808.93	1812	1437	2041	2100166	100.53	1112.48	1120	487	1641	1291589	258.29	0.0110779	0.394299	0.0489431	0.401934
D12	800375	43	835.171	805.403	1247.06	595	595		1772.94	1785	1384	2130	2058385	134.039	1171.26	1197	578	1678	1359838	214.503	0.00920548	0.241301	0.0714946	0.728678
D12	800382	43	828.389	802.69	1247.06	600	600		1439.93	1423	947	1954	1671760	237.346	1031.57	1034	599	1505	1197651	207.9	-0.00492243	-0.0600222	0.0816749	0.749317
D12	800420	43	822.286	804.046	1213.15	605	605		1823.22	1823	1608	1994	2116764	54.371	1023.86	1035	485	1550	1188699	251.51	0.00244167	0.163355	0.0685325	0.522182
D12	31894	43	817.345	802.883	1236.22	610	610		1794.94	1798	1463	2125	859777	119.836	1455.4	1474	913	1786	697135	169.315	0.014245	0.42074	0.134166	2.03367
D12	31899	43	825.282	799.219	1236.22	615	615		1603.26	1580	1209	2046	767962	193.729	1117.52	1074	751	1519	535292	169.671	0.0138791	0.226577	0.0553258	0.690588
D12	31904	43	810.7	793.419	1238.41	620	620		1327.09	1308	931	1844	635676	199.471	976.313	987	498	1428	467654	211.894	0.0189779	0.247819	0.0876429	0.74256
D12	783472	43	805.221	790.557	1214.34	625	625		1873.4	1872	1267	2468	2175016	260.868	1270.4	1291	525	1898	1474940	281.775	0.0387314	0.53555	0.132001	1.05148
D12	783465	43	805.761	798.125	1208.94	630	630		1931.28	1955	1436	2349	2242216	202.229	1227.34	1266	556	1619	1424945	207.837	0.0299345	0.555129	0.103399	1.10677
D12	783458	43	800.896	791.638	1198.13	635	635		1931.63	1955	1575	2233	2242625	132.364	1243.37	1326	536	1604	1443550	246.647	0.0391453	1.09948	0.0931444	0.859079
D12	783451	43	800.896	792.72	1192.72	640	640		1802.5	1818	1307	2146	2092700	182.256	1079.82	1137	466	1453	1253675	214.502	0.0260861	0.502859	0.0996305	0.912216
D12	783444	43	800.356	792.179	1176.51	645	645		1875.01	1895	1417	2276	2176883	153.164	1023.76	1103	404	1520	1188588	274.887	0.0103989	0.251983	0.104017	0.701782
D12	783437	43	805.761	787.314	1176.51	650	650		1999.41	2008	1734	2205	2321317	69.9451	1203.61	1212	792	1472	1397395	98.6294	0.0218885	1.22458	0.108405	2.38705
D12	783430	43	797.653	791.098	1176.51	655	655		1994.85	1993	1696	2321	2316019	111.14	1077.39	1135	534	1427	1250851	201.422	0.0194351	0.684376	0.125222	1.19052
D12	783423	43	807.923	792.179	1176.51	660	660		1908.31	1910	1546	2186	2215550	117.257	1115.14	1165	510	1429	1294681	184.147	0.0223313	0.710987	0.126191	1.3571
D12	783416	43	801.437	786.774	1176.51	665	665		1706.84	1735	1141	2162	1981636	204.118	936.495	937	483	1277	1087271	196.034	0.0266778	0.434567	0.137917	1.15801
D12	783409	43	797.113	782.99	1176.51	670	670		1731.55	1759	1288	2024	2010328	140.264	858.301	894	325	1239	996487	210.276	0.0203874	0.493304	0.121949	0.887328
D12	783402	43	813.869	787.855	1176.51	675	675		1930.6	1944	1662	2198	2241432	100.38	979.041	1005	582	1237	1136667	130.228	0.0198262	0.74781	0.0919895	1.26662
D12	783395	43	805.221	785.152	1160.29	680	680		1946.57	1975	1386	2252	2259971	145.455	965.947	1026	300	1307	1121464	210.282	0.0245468	0.641262	0.116911	0.961648
D12	783387	43	811.166	777.044	1160.29	685	685		1930.15	1958	1381	2166	2240902	124.741	961.043	972	674	1170	1115771	80.0173	0.0154644	0.47128	0.0830355	1.84166
D12	783380	43	799.275	767.855	1160.29	690	690		1876.63	1917	1330	2239	2178762	198.495	851.446	867	372	1305	988529	229.136	0.0204484	0.3789	0.116674	0.776499
D12	783373	43	810.085	773.261	1160.29	695	695		1919.57	1966	1412	2292	2228621	167.974	929.474	973	471	1200	1079119	154.961	0.021196	0.47439	0.119385	1.27943
D12	783366	43	796.032	766.234	1160.29	700	700		1736.38	1750	1268	2089	2015935	161.445	674.626	727	342	981	783241	156.85	0.0140073	0.297141	0.100396	0.78483
D12	783359	43	796.032	763.531	1154.89	705	705		1772.92	1774	1419	2101	2058360	134.566	762.143	807	359	1067	884848	174.888	0.00712206	0.186341	0.127437	0.985167
D12	783352	43	801.978	764.612	1138.13	710	710		2012.89	2046	1582	2216	2336964	121.671	875.653	913	470	1154	1016633	150.637	0.0195603	0.63478	0.118267	1.22955
D12	783345	43	797.113	761.369	1137.59	715	715		1953.98	1952	1598	2361	2268571	136.116	918.754	954	467	1282	1066673	182.739	0.0020731	0.0593967	0.118967	1.06907
D12	783338	43	797.113	768.396	1126.78	720	720		2021.09	2069	1531	2360	2346489	175.211	877.77	954	352	1229	1019091	209.837	0.0223964	0.505375	0.120938	0.902629
D12	783331	43	795.491	760.829	1126.78	725	725		1983.06	1979	1632	2295	2302330	128.154	737.894	723	314	1145	856695	217.291	0.0133431	0.407506	0.1018	0.627519
D12	783324	43	793.87	758.126	1132.19	730	730		1884.28	1888	1499	2307	2187649	160.831	778.749	790	297	1203	904128	233.375	0.0106266	0.246383	0.128372	0.759263
D12	783317	43	808.464	749.478	1115.97	735	735		2016.36	2033	1685	2275	2340992	98.7331	753.66	764	332	1091	874999	172.98	0.00115765	0.0472292	0.0947485	0.754165
D12	783310	43	813.869	745.694	1115.97	740	740		1932.06	1934	1576	2201	2243122	109.706	735.014	769	316	988	853351	148.633	0.00339208	0.119074	0.102389	0.918606
D12	783303	43	823.598	746.235	1115.97	745	745		2021.82	2032	1726	2240	2347333	77.2833	811.574	818	557	992	942237	71.5052	0.00951612	0.493212	0.112732	2.29972
D12	783294	43	809.545	740.829	1112.73	750	750		1931.3	1943	1622	2222	2242243	117.556	738.37	758	321	1000	857247	149.116	1.77E-04	0.00581687	0.103369	0.927788
D12	783287	43	809.545	733.803	1112.73	755	755		1976.69	1988	1677	2214	2294937	93.2586	710.028	761	319	956	824342	156.998	0.00940369	0.394923	0.0964684	0.795793
D12	783280	43	815.491	738.127	1112.73	760	760		2054.88	2069	1585	2308	2385720	107.398	847.209	860	540	1049	983610	88.2941	0.0142107	0.53618	0.101872	1.77424
D12	783273	43	805.221	725.695	1118.13	765	765		2004.15	2012	1693	2245	2326822	100.924	692.594	709	348	917	804102	117.529	0.00981509	0.386027	0.0847718	0.921035
D12	783266	43	813.869	725.154	1107.32	770	770		2117.89	2121	1908	2346	2458873	64.3346	815.414	819	561	1034	946696	84.7431	0.0120503	0.783946	0.113224	1.95731
D12	783259	43	813.328	722.452	1107.32	775	775		2120.38	2124	1819	2398	2461762	80.4603	813.528	828	566	1043	944506	84.0796	0.0109507	0.57092	0.112261	1.95314
D2	11113	43	1211.51	654.235	1382.23	185	185	245	195.08	195	147	246	84860	12.8499	1195.55	1201	941	1378	520063	79.2086	0.0285073	0.841573	0.0898994	2.48998
D2	11119	43	1200.16	654.68	1382.23	190	190	245	189.257	190	157	216	82327	10.7297	1026.36	1022	725	1318	446466	108.542	0.0173538	0.60175	0.114337	1.94044
D2	11124	43	1199.05	666.471	1382.23	195	195	245	187.211	186	154	251	81437	13.2485	913.138	904	606	1245	397215	125.578	0.0173699	0.482521	0.122898	1.59169
D2	11130	43	1201.05	674.48	1382.23	200	200	245	186.211	187	154	217	81002	10.1173	856.522	882	514	1104	372587	133.578	0.0153261	0.555641	0.11944	1.36831
D2	11136	43	1202.16	678.262	1382.23	205	205	245	191.209	191	150	234	83176	14.4901	901.759	901	555	1259	392265	151.349	0.0193706	0.501508	0.144731	1.50661
D2	11141	43	1195.49	677.595	1382.23	210	210	245	191.97	192	142	227	83507	14.8105	815.191	800	428	1222	354608	193.664	0.0221865	0.562668	0.124545	0.932373
D2	11146	43	1193.93	686.494	1391.13	215	215	245	196.517	197	155	232	85485	14.0208	842.582	861	500	1171	366523	160.123	0.0187978	0.517223	0.109978	1.04274
D2	11151	43	1200.61	697.84	1391.13	220	220	245	199.611	199	158	254	86831	15.0155	951.283	954	528	1464	413808	239.328	0.0276377	0.715053	0.138784	0.968821
D2	11156	43	1201.27	707.407	1391.13	225	225	245	187.871	187	138	243	81724	17.3356	789.786	786	427	1148	343557	190.936	0.0101931	0.218702	0.115441	0.856177
D2	11161	43	1198.83	714.304	1404.48	230	230	245	226.662	227	173	273	98598	17.3106	1399.35	1436	846	1922	608719	248.856	0.0404413	1.0179	0.183697	1.74531
D2	11166	43	1193.93	724.092	1404.48	235	235	245	205.634	205	138	269	89451	21.7456	1047.94	1076	521	1666	455854	309.095	0.0240738	0.444598	0.136324	0.813476
D2	11171	43	1186.81	736.106	1413.37	240	240	245	208.064	208	152	258	90508	21.6679	1004.46	1019	499	1574	436942	298.823	0.0191458	0.360784	0.131538	0.781507
D2	11176	43	1182.14	738.553	1413.37	245	245	245	211.439	209	153	292	91976	25.157	1095.57	1052	426	1976	476575	433.402	0.014157	0.234652	0.0989344	0.455153
D2	11181	43	1178.14	742.113	1413.37	250	250	245	233.083	232	171	305	101391	30.387	1198.08	1219	544	1920	521165	382.635	0.0339974	0.504403	0.125371	0.697642
D2	11186	43	1170.57	747.675	1422.27	255	255	245	259.874	261	195	337	113045	32.248	1554.16	1592	933	2279	676059	376.43	0.0311952	0.48757	0.125294	0.919403
D2	11191	43	1170.35	749.232	1422.27	260	260	245	277.241	278	194	366	120600	34.1988	1771.78	1879	913	2489	770725	453.712	0.0368993	0.576977	0.147869	1.00611
D2	11196	43	1170.35	757.019	1422.27	265	265	245	280.011	283	213	355	121805	30.7832	1793.25	1857	1192	2420	780062	308.779	0.0459403	0.799059	0.169811	1.68605
D2	11201	43	1163.9	763.026	1422.27	270	270	245	285.386	286	218	364	124143	27.3665	1738.14	1815	1023	2265	756091	319.456	0.0459575	0.916403	0.16431	1.53568
D2	11206	43	1158.78	782.381	1422.27	275	275	245	290.025	290	220	372	126161	27.2347	1638.37	1655	937	2270	712693	333.664	0.0315598	0.651602	0.1019	0.908168
D2	11211	43	1153.22	793.95	1422.27	280	280	245	341.715	341	279	418	148646	27.2652	2089.17	2154	1457	2601	908791	269.644	0.0425465	1.02295	0.121603	1.68004
D2	11216	43	1145.43	801.292	1422.27	285	285	245	377.789	377	290	453	164338	31.1595	2200.23	2231	1444	2618	957102	237.986	0.0485804	1.12343	0.120608	1.99007
D2	11221	43	1145.43	802.849	1422.27	290	290	245	378.526	378	294	462	164659	32.3424	2124	2129	1534	2701	923938	253.929	0.0439153	0.984701	0.120821	1.80333
D2	11226	43	1130.3	806.854	1422.27	295	295	245	410.168	409	335	476	178423	25.4849	2289.78	2293	1855	2652	996053	139.016	0.0520832	1.59351	0.118617	3.4932
D2	11231	43	1114.73	809.968	1422.27	300	300	245	405.276	408	293	502	176295	40.6833	2082.05	2123	1255	2574	905690	298.442	0.0415856	0.795449	0.159285	1.9171
D2	11237	43	1120.07	807.743	1422.27	305	305	245	409.386	415	262	523	178083	50.9706	1755.03	1841	759	2359	763439	381.79	0.0549908	0.837308	0.164754	1.30045
D2	11242	43	1123.18	815.753	1422.27	310	310	245	456.051	458	342	592	198382	37.184	1786.55	1787	1338	2178	777150	177.186	0.0503602	1.17608	0.128495	2.29617
D2	11247	43	1118.29	821.315	1422.27	315	315	245	442.078	443	347	563	192304	40.8102	2041.31	2053	1367	2567	887970	283.649	0.0381478	0.796107	0.144071	1.81251
D2	11252	43	1110.5	830.659	1422.27	320	320	245	499.255	501	376	584	217176	34.9882	2281.33	2286	1829	2664	992378	149.415	0.0469148	1.27888	0.11359	3.11486
D2	11257	43	1108.72	830.436	1422.27	325	325	245	540.752	541	438	653	235227	42.3648	2089.69	2085	1668	2435	909017	157.47	0.0366099	0.901585	0.0977044	2.36234
D2	11262	43	1106.94	830.214	1422.27	330	330	245	594.625	589	483	718	258662	49.0436	2175.42	2164	1645	2637	946309	197.912	0.0386898	0.903236	0.0911775	1.83693
D2	11267	43	1104.72	831.103	1422.27	335	335	245	673.333	673	570	795	292900	38.6281	2485.8	2528	1671	2917	1081321	214.85	0.0476438	1.58544	0.135406	2.7596
D2	11272	43	1098.49	830.659	1422.27	340	340	245	662.575	666	535	774	288220	41.5357	2173.38	2215	1544	2513	945422	186.083	0.0195216	0.610889	0.100043	2.1244
D2	11277	43	1091.59	832.883	1422.27	345	345	245	747.995	746	641	862	325378	33.879	2346.38	2350	1931	2773	1020676	142.103	0.0294762	1.26431	0.0905908	2.74313
D2	11282	43	1083.81	835.775	1422.27	350	350	245	677.841	678	569	772	294861	41.2195	1984.16	2006	1129	2397	863109	229.504	0.0204417	0.658848	0.0899917	1.42757
D2	11287	43	1083.81	836.443	1422.27	355	355	245	738.717	737	599	858	321342	44.5412	2170.14	2145	1681	2758	944010	197.553	0.0116821	0.38302	0.0957156	1.91919
D2	11293	43	1076.69	845.564	1422.27	360	360	245	773.841	770	616	967	336621	58.7634	2293.58	2294	1809	2636	997709	172.752	0.0276944	0.709745	0.104725	2.5172
D2	11298	43	1071.35	848.012	1422.27	365	365	245	901.876	908	761	1039	392316	54.7812	2522.29	2523	1998	3018	1097197	215.043	0.0469067	1.47527	0.144633	2.96417
D2	11303	43	1068.9	836.443	1420.05	370	370	245	888.529	908	686	1115	386510	88.1933	2389.36	2381	1850	2853	1039372	187.241	0.0554804	1.05915	0.136086	3.05712
D2	11308	43	1063.11	838.445	1420.05	375	375	245	947.823	950	787	1109	412303	56.0264	2328.34	2310	1887	2756	1012828	171.961	0.0272387	0.89718	0.106132	2.59828
D2	11313	43	1057.33	840.225	1420.05	380	380	245	940.186	943	738	1152	408981	77.3199	2141.98	2175	1535	2576	931761	208.202	0.015348	0.367611	0.103968	1.93778
D2	11319	43	1053.55	835.998	1420.05	385	385	245	1131.54	1136	991	1276	492218	56.7145	2422.06	2412	2068	2745	1053596	146.121	0.0416771	1.5965	0.121481	3.59104
D2	11324	43	1043.54	838.89	1420.05	390	390	245	1088.83	1089	894	1268	473640	78.4342	2312.07	2323	1807	2683	1005749	187.047	0.0286102	0.772243	0.116945	2.5884
D2	11329	43	1035.75	844.23	1420.05	395	395	245	1319.15	1327	1003	1634	573832	142.284	2625.97	2650	1917	3171	1142296	275.323	0.0446565	0.792652	0.124399	2.11044
D2	11334	43	1025.52	844.23	1420.05	400	400	245	1443.46	1492	1094	1715	627906	132.748	2914.71	2964	2011	3539	1267900	324.935	0.0605204	1.24105	0.148051	2.31355
D2	11339	43	1008.39	837.778	1420.05	405	405	245	1424.47	1422	1186	1640	619643	71.2223	2723.89	2734	2078	3226	1184893	215.316	0.0313108	1.21442	0.0935904	2.16531
D2	11344	43	1002.16	843.117	1420.05	410	410	245	1432.61	1431	1279	1657	623185	69.0821	2406.31	2412	2078	2937	1046743	176.929	0.0272307	1.09947	0.0854849	2.14214
D2	11360	43	994.815	840.225	1403.58	415	415	245	1440.66	1441	1287	1622	626687	56.5251	2353.51	2356	1949	2694	1023778	139.722	0.0286691	1.42065	0.114208	3.45311
D2	11354	43	982.579	843.34	1403.58	420	420	245	1375.14	1364	1161	1679	598188	107.261	2054.67	2104	1260	2779	893782	335.064	-0.00357463	-0.0919865	0.0793345	0.90147
D2	11349	43	974.569	844.23	1410.26	425	425	245	1522.08	1522	1345	1656	662103	56.1183	2580.8	2658	1836	2865	1122646	208.916	0.00999654	0.536898	0.0538494	1.26245
D2	11366	43	979.019	847.567	1410.26	430	430	245	1760.56	1763	1619	1928	765845	54.6288	3105.95	3132	2619	3435	1351088	174.715	0.0319198	1.99376	0.0606408	2.03279
D21	11371	43	956.104	849.124	1410.26	435	435		1505.7	1524	1119	1813	654978	156.989	2213.34	2229	1670	2764	962801	247.565	0.0354354	0.656467	0.091734	1.50246
D21	11494	43	954.102	846.232	1410.26	440	440		1182.12	1173	885	1551	514221	149.687	1594.93	1554	845	2344	693794	411.485	0.0142317	0.221629	0.059272	0.433769
D21	11499	43	939.196	854.241	1401.36	445	445		1250.94	1252	917	1605	544160	158.823	1694	1701	1051	2344	736891	330.181	0.0112046	0.174548	0.0468452	0.459172
D21	11504	43	931.409	854.686	1394.68	450	450		1238.86	1253	953	1630	538902	149.478	1812.3	1825	1224	2389	788349	290.435	0.0202301	0.328681	0.0599461	0.705809
D21	11509	43	923.845	852.016	1379.11	455	455		1427.26	1425	1168	1729	620860	106.928	2274.92	2282	1821	2651	989591	170.729	0.0152272	0.400407	0.0924223	2.25463
D21	11514	43	912.944	849.569	1379.11	460	460		1415.94	1417	1069	1847	615932	146.295	2192.94	2201	1569	2724	953930	269.941	0.0501912	0.925129	0.0980418	1.45071
D21	11519	43	907.382	852.461	1370.21	465	465		1441.16	1453	1139	1740	626904	124.784	1980.54	1987	1244	2480	861533	256.18	0.0667177	1.44469	0.110205	1.53485
D21	11524	43	900.93	850.904	1370.21	470	470		1392.34	1389	917	1800	605668	215.094	1872	1936	858	2400	814322	345.413	0.0679177	0.823366	0.149789	1.41208
D21	11529	43	895.145	854.241	1343.51	475	475		1646.08	1646	1418	1802	716046	65.6405	2040.32	2080	1358	2557	887539	245.577	0.0351108	1.70123	0.115852	1.72519
D21	11534	43	885.801	855.576	1343.51	480	480		1528.13	1562	943	1989	664738	243.513	1953.14	2030	1181	2574	849617	338.563	0.0642817	0.758053	0.120209	1.23812
D21	11539	43	878.015	860.248	1325.71	485	485		1924.37	1928	1715	2150	837100	92.1019	2171.99	2185	1378	2814	944815	346.047	0.0344891	1.39317	0.101425	1.15596
D21	11544	43	863.554	852.461	1325.71	490	490		1764.15	1762	1523	1993	767406	73.9752	1805.8	1828	1310	2231	785522	192.904	0.0192141	0.899152	0.101774	1.72943
D21	11549	43	851.095	848.679	1325.71	495	495		1567.21	1600	1111	1959	681736	200.553	1766.86	1812	1058	2343	768584	336.594	0.0307215	0.465831	0.0992289	0.947709
D21	11554	43	849.093	849.124	1314.15	500	500		1781.1	1781	1561	1985	774777	80.6262	1859.92	1857	1523	2160	809067	127.556	0.0354052	1.51077	0.128063	3.31064
D21	11559	43	848.203	850.681	1307.47	505	505		1918	1918	1737	2100	834331	75.3199	1700.06	1716	1206	2012	739524	158.295	0.0238805	1.18786	0.127936	2.43631
D21	11564	43	853.097	853.796	1291.9	510	510		2023.07	2026	1813	2207	880037	61.9876	1723.56	1739	1273	2085	749749	169.539	0.0175765	1.12746	0.11754	2.13849
D21	11569	43	839.081	849.347	1283	515	515		1969.52	1964	1699	2273	856742	99.0142	1889.07	1908	1331	2336	821745	201.448	0.029328	1.1335	0.165297	2.66038
D21	11574	43	839.081	853.796	1276.33	520	520		1911.8	1908	1680	2105	831631	71.9793	1471.87	1479	1132	1762	640262	123.296	0.00601832	0.317785	0.130433	2.75482
D21	11579	43	825.51	863.14	1276.33	525	525		1892.66	1891	1620	2124	823308	85.6481	1373.52	1394	861	1752	597481	188.56	0.0191532	0.83059	0.123565	1.60218
D21	11584	43	820.171	855.576	1276.33	530	530		1645.65	1648	1282	1970	715859	159.873	1251.8	1229	753	1714	544533	235.573	0.0105003	0.213924	0.125318	1.18353
D21	11589	43	817.501	859.58	1254.08	535	535		1935.11	1938	1652	2167	841771	96.542	1485.27	1518	987	1768	646091	164.948	0.0147093	0.581124	0.119056	1.91597
D21	11594	43	833.075	857.133	1240.73	540	540		1845.22	1848	1691	2000	802670	49.4981	1647.01	1667	1208	1923	716449	146.208	0.00384636	0.285674	0.0667255	1.40927
D21	11599	43	832.185	858.691	1240.73	545	545		1822.46	1822	1655	1994	792770	62.1036	1462.62	1465	1073	1756	636240	136.916	0.00288369	0.16876	0.0923569	1.8064
D21	11604	43	831.517	855.798	1234.05	550	550		1850.6	1852	1628	2088	805009	73.5814	1421.7	1425	1032	1803	618441	138.948	-0.00250998	-0.126571	0.0702161	1.34261
D21	11609	43	828.625	862.028	1225.16	555	555		1789.37	1788	1584	1990	778378	60.7716	1374.98	1378	975	1780	598115	214.595	0.0060586	0.354633	0.0716587	0.856877
D21	11614	43	827.29	852.906	1218.48	560	560		1781.61	1772	1618	1965	775002	64.8535	1370.1	1383	942	1666	595994	153.592	0.00254708	0.139588	0.0542616	0.918241
D21	800599	43	819.31	853.764	1213.71	565	565		1734.31	1728	1482	2036	2013531	92.7069	1081.91	1103	560	1682	1256095	252.303	9.72E-04	0.0363416	0.0853457	0.674391
D21	800606	43	817.954	863.936	1213.71	570	570		1595.32	1592	1388	1827	1852164	76.6487	872.415	868	402	1496	1012874	245.046	0.0114999	0.473261	0.0495271	0.336013
D21	800613	43	809.816	857.155	1206.93	575	575		1694.41	1691	1387	1968	1967206	101.828	1197.24	1195	714	1762	1389991	210.371	0.0100001	0.329505	0.093056	0.969006
D21	800620	43	809.816	854.442	1206.93	580	580		1671.84	1672	1373	1934	1941007	85.2779	1029.79	1034	475	1628	1195586	245.02	0.0101598	0.394353	0.0962633	0.738113
D21	800627	43	813.207	855.798	1200.15	585	585		1713.5	1724	1420	2001	1989373	91.0469	1193.8	1246	538	1707	1386007	266.141	0.00760115	0.283948	0.0932702	0.765362
D21	800634	43	804.391	852.407	1186.58	590	590		1794.48	1798	1519	2040	2083396	75.9047	1157.61	1183	676	1584	1343982	205.216	0.0137036	0.639181	0.116036	1.17299
D21	800641	43	805.747	842.235	1173.02	595	595		1799.28	1805	1530	2038	2088969	78.3003	1111.98	1114	841	1366	1291005	93.834	0.0111914	0.50865	0.100633	2.16702
D21	800648	43	795.575	838.166	1166.24	600	600		1826.93	1825	1619	2081	2121061	73.7454	1041.22	1059	767	1319	1208862	114.005	0.0126646	0.619642	0.104098	1.72221
D21	800655	43	794.218	846.304	1152	605	605		1775.2	1779	1560	1971	2061006	60.8923	931.5	937	700	1164	1081472	80.0271	0.0130975	0.753793	0.084427	1.81241
D21	800662	43	780.655	843.591	1152	610	610		1804.99	1803	1640	1984	2095596	55.3754	851.873	859	475	1190	989024	157.119	0.00533211	0.345763	0.106113	1.04027
D22	11376	43	982.801	849.791	1410.26	435	435		1748.66	1757	1470	1978	760669	72.1196	2085.87	2076	1375	2699	907353	311.09	0.0193889	0.922352	0.0763398	0.951114
D22	11381	43	979.909	848.902	1399.13	440	440		1728.6	1738	1440	1982	751941	110.488	2242.21	2258	1485	2749	975363	287.617	0.0396437	1.19316	0.0995966	1.41222
D22	11386	43	972.122	860.693	1390.23	445	445		1383.29	1375	1213	1648	601731	76.4468	1876.72	1914	1296	2268	816373	169.236	-0.0039017	-0.141754	0.0872083	1.77903
D22	11391	43	957.439	864.92	1390.23	450	450		1422.88	1416	1196	1708	618951	93.689	2075.7	2111	1385	2569	902928	258.599	0.0148968	0.445841	0.0920289	1.35287
D22	11396	43	948.317	860.915	1372.43	455	455		1489.18	1495	1235	1694	647793	93.7063	1866.57	1838	1279	2472	811960	262.019	0.00449325	0.142175	0.0918097	1.19808
D22	11401	43	939.863	862.028	1363.54	460	460		1559.97	1562	1434	1705	678589	46.3911	1948.47	1983	1307	2434	847586	233.951	0.0114679	0.762506	0.086179	1.3216
D22	11406	43	931.632	866.7	1356.86	465	465		1555.42	1588	1145	1864	676609	135.205	1865.75	1847	1276	2367	811603	237.928	0.0381326	0.845138	0.113136	1.59401
D22	11411	43	924.067	868.035	1356.86	470	470		1644.26	1647	1388	1893	715251	84.2594	1974.98	1987	1416	2403	859118	202.456	0.0313746	1.18725	0.101281	1.79429
D22	11416	43	914.056	866.255	1350.19	475	475		1705.1	1723	1368	1958	741718	130.194	1889.16	1919	1025	2519	821785	338.521	0.026573	0.678016	0.0861339	0.885124
D22	11422	43	907.604	871.149	1330.16	480	480		1834.51	1827	1551	2108	798010	126.629	2302.59	2318	1729	2744	1001625	220.034	0.0264595	0.746889	0.099113	1.88731
D22	11427	43	896.035	871.372	1330.16	485	485		2039.71	2044	1690	2245	887273	85.7062	2424.51	2496	1439	2893	1054664	310.645	0.0394116	1.80477	0.123458	1.71535
D22	11432	43	884.689	869.814	1325.71	490	490		2042.6	2058	1809	2271	888529	85.6477	2082.12	2118	1181	2735	905722	366.733	0.027859	1.29279	0.0982009	1.01536
D22	11437	43	879.35	870.259	1310.14	495	495		1904.42	1899	1693	2114	828424	77.9837	1629.31	1632	1081	2035	708750	217.628	0.0202121	0.967631	0.0657384	0.923609
D22	11442	43	873.565	869.814	1301.24	500	500		1891.21	1895	1653	2142	822675	87.1174	1603.21	1668	814	2126	697397	278.862	0.0305401	1.28668	0.0878196	0.928252
D22	11447	43	874.455	866.922	1294.57	505	505		1882.16	1901	1608	2086	818741	102.829	1860.77	1883	1351	2184	809433	172.83	0.0241159	0.862038	0.104733	2.0414
D22	11452	43	875.79	866.477	1287.89	510	510		1861.13	1857	1655	2130	809592	88.231	1808.19	1820	1437	2090	786564	131.911	0.0138582	0.576656	0.0966019	2.41508
D22	11458	43	867.113	869.369	1281.22	515	515		1781.48	1788	1490	2065	774943	89.4794	1638.18	1653	1196	1921	712609	116.985	0.00972091	0.383348	0.105845	2.68065
D22	11463	43	865.556	868.479	1281.22	520	520		1826.76	1829	1618	1971	794639	49.2634	1449.01	1465	780	1784	630318	198.683	0.010567	0.775482	0.144023	1.83627
D22	11468	43	854.21	873.374	1265.65	525	525		1733.25	1733	1517	1916	753964	72.2021	1355.26	1372	986	1715	589539	139.62	0.00971645	0.462008	0.102475	1.80448
D22	11473	43	850.428	864.252	1265.65	530	530		1684.53	1670	1482	1998	732769	98.8494	1190.64	1203	648	1654	517928	229.322	0.00284963	0.096847	0.0919427	0.874345
D22	11478	43	846.201	870.037	1250.07	535	535		1723.09	1723	1497	1920	749543	83.8001	1364.16	1353	766	1948	593411	238.464	0.00617369	0.252327	0.0566775	0.61368
D22	11483	43	844.643	869.369	1243.4	540	540		1758.15	1760	1611	1902	764797	49.1993	1287.45	1301	685	1782	560040	246.969	0.023818	1.66269	0.075546	0.732319
D22	11488	43	842.641	869.814	1234.5	545	545		1678.13	1684	1411	1880	729985	77.6522	1239.66	1254	694	1660	539254	214.827	0.0141902	0.604741	0.0564065	0.616231
D22	800672	43	842.641	866.423	1214.15	550	550		1541.93	1563	1075	1891	1790175	165.89	1468.9	1468	898	1956	1705390	224.779	0.0213395	0.388407	0.1273	1.47589
D22	800679	43	835.181	863.711	1207.37	555	555		1561.51	1587	1120	1886	1812914	157.696	1345.6	1366	741	1846	1562247	259.147	0.0319535	0.613215	0.110714	1.03515
D22	800686	43	836.538	855.573	1207.37	560	560		1541.99	1578	981	1862	1790255	168.606	1169.84	1191	508	1657	1358180	240.384	0.032853	0.581802	0.0793141	0.715241
D22	800693	43	831.79	854.217	1200.59	565	565		1551.78	1593	1014	1927	1801620	199.988	1223.88	1218	748	1642	1420923	196.619	0.0221385	0.336121	0.11168	1.25066
D22	800700	43	832.469	847.435	1200.59	570	570		1602.12	1630	1098	1895	1860062	144.751	1246.53	1254	718	1818	1447222	218.503	0.0287136	0.617868	0.104011	1.07493
D22	800707	43	833.825	852.86	1200.59	575	575		1460.51	1497	916	1880	1695653	208.01	997.288	1019	516	1392	1157851	192.506	0.0347003	0.470944	0.118131	1.09465
D22	800714	43	829.078	851.504	1193.13	580	580		1424.04	1422	945	1943	1653309	208.016	968.691	987	465	1473	1124650	243.599	0.0129109	0.174518	0.104468	0.75226
D22	800721	43	831.112	856.251	1193.13	585	585		1432.22	1445	951	1853	1662802	193.283	1086.75	1092	570	1564	1261714	228.003	0.0075606	0.111206	0.122478	1.04015
D22	800728	43	825.009	849.469	1186.35	590	590		1656.27	1687	1191	1967	1922928	153.919	1128.09	1132	635	1554	1309711	178.949	0.0189636	0.400526	0.117554	1.32622
D22	800735	43	825.687	845.4	1186.35	595	595		1688.01	1707	1269	1986	1959781	134.836	745.412	764	322	1166	865423	191.516	0.0368705	0.890339	0.107091	0.752992
D22	800742	43	813.48	844.722	1165.33	600	600		1654.04	1655	1357	1893	1920339	89.6601	868.725	898	424	1254	1008590	175.075	0.0203193	0.734768	0.0742115	0.685599
D22	800749	43	813.48	850.148	1151.76	605	605		1557.73	1565	1220	1833	1808526	113.803	781.806	816	413	1030	907677	130.396	0.0244519	0.653415	0.0917766	1.00801
D22	800756	43	803.308	853.538	1152.44	610	610		1681.29	1690	1420	1913	1951979	86.2795	842.387	877	499	1155	978011	166.503	0.0129623	0.498719	0.0772214	0.725359
Mother	11797	43	1233.31	631.097	1308.59	0	0		207.503	207	170	263	90264	14.9388	2189.07	2224	1609	2651	952245	215.165	0.0107446	0.295317	0.120178	2.18301
Mother	11792	43	1216.62	631.987	1308.59	5	5		205.439	205	175	238	89366	10.2435	2053.64	2042	1514	2448	893332	178.27	0.00975607	0.387547	0.121557	2.49708
Mother	11787	43	1227.52	634.88	1308.59	10	10		203.485	203	167	249	88516	12.2684	2065.96	2078	1524	2509	898694	175.571	0.016133	0.526672	0.102015	2.17859
Mother	11782	43	1222.41	638.662	1308.59	15	15		208.48	208	173	249	90689	12.0783	1863.17	1861	1109	2399	810477	252.371	0.0236951	0.799053	0.126009	1.65235
Mother	11777	43	1205.5	636.882	1308.59	20	20		199.811	200	167	229	86918	10.9235	1863.36	1898	1227	2270	810563	199.35	0.0111607	0.403791	0.119196	1.99098
Mother	11772	43	1213.51	637.772	1308.59	25	25		202.906	203	159	241	88264	13.5495	1917.11	1945	1288	2392	833943	203.496	0.0136875	0.40441	0.13429	2.23069
Mother	11767	43	1211.06	640.664	1288.57	30	30		193.738	193	156	250	84276	14.5582	1502.82	1519	955	2065	653725	229.277	0.0137811	0.361808	0.112469	1.32531
Mother	11762	43	1208.61	642.889	1288.57	35	35		192.811	193	165	225	83873	10.3015	1593.73	1581	1073	2081	693272	245.26	0.0125933	0.465552	0.131105	1.50637
Mother	11757	43	1210.17	642.889	1288.57	40	40		191.956	192	162	232	83501	11.0366	1485.26	1431	1051	2140	646089	281.282	0.0102428	0.352686	0.112365	1.06678
Mother	11752	43	1213.73	643.556	1288.57	45	45		185.899	186	154	217	80866	11.6274	1324.72	1341	949	1551	576254	122.581	0.00327434	0.104358	0.11886	2.29609
Mother	11747	43	1217.29	648.451	1288.57	50	50		185.579	185	150	217	80727	11.6072	1240.43	1266	815	1500	539588	142.529	0.00185355	0.0591604	0.0868925	1.39154
Mother	11741	43	1220.41	640.886	1288.57	55	55		190.303	190	161	226	82782	10.5041	1242.58	1288	779	1573	540524	166.572	0.00618451	0.222713	0.0852675	1.1722
Mother	11736	43	1223.74	640.664	1304.14	60	60		186.407	186	157	230	81087	13.0549	1515.39	1528	857	2235	659196	363.353	0.0130404	0.367604	0.112956	0.846562
Mother	11731	43	1216.62	642.221	1304.14	65	65		183.529	183	145	219	79835	13.2712	1708.94	1737	999	2332	743387	328.206	0.0153299	0.417594	0.147843	1.3413
Mother	11726	43	1211.06	646.448	1304.14	70	70		188.71	188	156	228	82089	11.4995	1720.13	1729	1066	2117	748258	198.272	0.0183794	0.592337	0.169588	2.51589
Mother	11721	43	1203.72	647.116	1304.14	75	75		182.313	181	154	228	79306	11.2859	1512.8	1504	882	1987	658069	262.083	0.018843	0.597521	0.180906	1.76853
Mother	11716	43	1209.06	646.003	1304.14	80	80		174.671	174	142	213	75982	12.8877	1276.98	1286	905	1549	555486	143.442	0.00922717	0.247831	0.142352	2.21871
Mother	11711	43	1203.72	646.003	1304.14	85	85		176.795	177	141	218	76906	12.4125	1206.3	1207	760	1680	524740	225.801	0.0101755	0.286946	0.115199	1.10371
Mother	11706	43	1193.71	646.003	1304.14	90	90		181.995	181	156	215	79168	10.9165	1281.57	1296	863	1599	557482	146.948	0.0143747	0.472506	0.126268	1.9555
Mother	11701	43	1192.37	647.561	1313.04	95	95		181.405	180	151	242	78911	13.4551	1300.26	1305	983	1598	565612	113.186	0.00845352	0.226034	0.0760939	1.62467
Mother	11696	43	1188.59	638.662	1313.04	100	100		180.637	181	149	216	78577	11.6533	1386.53	1409	928	1698	603141	142.535	0.0146136	0.446525	0.0957352	1.69983
Mother	11691	43	1180.58	627.983	1313.04	105	105		171.166	170	145	209	74457	10.2501	1132.12	1149	716	1505	492473	156.655	0.00701304	0.232589	0.114593	1.48601
Mother	11686	43	1182.81	623.088	1313.04	110	110		167.545	168	137	196	72882	9.56711	815.379	797	549	1190	354690	116.002	0.00570698	0.198754	0.0809011	1.05219
Mother	11681	43	1183.92	623.088	1317.49	115	115		171.775	171	143	202	74722	9.91019	1010.64	1033	608	1342	439629	172.778	0.00669046	0.230392	0.103814	1.10027
Mother	11676	43	1187.48	618.194	1337.51	120	120		177.772	177	144	216	77331	12.2477	1280.05	1259	814	1779	556823	216.533	0.024128	0.683924	0.159736	1.62846
Mother	11671	43	1192.6	613.967	1355.31	125	125		178.437	178	141	230	77620	15.3661	1307.03	1301	1018	1801	568560	157.674	0.01196	0.274485	0.111577	1.66415
Mother	11666	43	1202.61	618.639	1355.31	130	130		174.494	174	144	204	75905	9.12821	1186.76	1189	835	1484	516239	135.575	0.0182205	0.684139	0.12914	2.00227
Mother	11661	43	1212.62	623.311	1355.31	135	135		191.478	191	145	236	83293	14.9707	1422.03	1375	1010	1849	618583	180.284	0.0296779	0.737292	0.0876614	1.27144
Mother	11656	43	1212.62	634.435	1355.31	140	140		181.246	180	156	213	78842	9.8227	1191.68	1215	867	1404	518381	103.182	0.0145515	0.529299	0.0969023	2.04057
Mother	11651	43	1221.74	646.448	1361.98	145	145		181.513	181	142	231	78958	12.1779	1277.6	1263	939	1676	555757	145.971	0.0129493	0.381087	0.110267	1.73851
Mother	11646	43	1222.41	647.561	1361.98	150	150		185.533	186	142	221	80707	11.0111	1322.25	1327	1040	1590	575177	108.531	0.0209364	0.691073	0.110498	2.42453
Mother	11641	43	1227.52	642.221	1366.43	155	155		184.598	184	158	227	80300	11.7995	1326.4	1327	976	1668	576982	132.167	0.0142183	0.438643	0.0928538	1.70537
Mother	11636	43	1221.3	639.774	1366.43	160	160		185.457	185	158	228	80674	8.96305	1229.59	1231	897	1508	534870	114.171	0.0147861	0.602974	0.0738837	1.48192
Mother	11630	43	1218.18	633.99	1366.43	165	165		182.936	183	149	213	79577	9.35281	1068.9	1070	629	1434	464971	152.965	0.00948324	0.367489	0.0559482	0.740486
Mother	11625	43	1225.75	635.992	1366.43	170	170		177.949	177	147	219	77408	10.9407	980.503	981	724	1217	426519	95.6714	0.00245706	0.079732	0.0648532	1.24836
Mother	11620	43	1237.31	639.996	1382.23	175	175		173.726	174	146	200	75571	10.2513	953.294	978	576	1198	414683	157.153	0.00848744	0.285249	0.0516172	0.595484
Mother	11108	43	1234.87	646.003	1382.23	180	180		187.244	187	155	223	81451	12.0351	1273.2	1257	834	1853	553840	209.95	0.00683478	0.211229	0.0362706	0.424513
