# Supplementary material for: Early coordination of cell migration and cardiac fate determination during mammalian gastrulation
Source: EMBO J. 2025 May 13;44(12):3327–59. doi: 10.1038/s44318-025-00441-0 (PMC12170898; doi:10.1038/s44318-025-00441-0)
Supplement: Supplementary file 28 — EV and Appendix Figure Source Data [file 44318_2025_441_MOESM28_ESM.zip › Source Data for expanded views and appendix/Source Data Fig. EV4/EV 4C/EV Fig.4C'.xlsx]

## Sheet: D1_data
LABEL	POSITION_T	POSITION_X	POSITION_Y	POSITION_Z
D111	625	584.938	494.72	651.019
D112	625	554.178	497.548	646.279
D121	625	435.578	519.446	657.862
D122	625	429.448	544.935	647.538

## Sheet: D2_data
LABEL	POSITION_T	POSITION_X	POSITION_Y	POSITION_Z
D211	625	564.154	489.777	654.854
D212	625	580.659	493.688	633.749
D221	625	600.422	529.049	632.326
D222	625	620.804	519.717	635.027

## Sheet: Summary
Group	X	Y	Z	Distance
D1	501.036	514.162	650.675
D2	591.51	508.058	638.989
Euclidean Distance				91.4298

## Sheet: D111
LABEL	POSITION_T	POSITION_X	POSITION_Y	POSITION_Z
D111	625	584.938	494.72	651.019

## Sheet: D12
LABEL	POSITION_T	POSITION_X	POSITION_Y	POSITION_Z
D121	625	435.578	519.446	657.862
D122	625	429.448	544.935	647.538

## Sheet: D22
LABEL	POSITION_T	POSITION_X	POSITION_Y	POSITION_Z
D221	625	600.422	529.049	632.326
D222	625	620.804	519.717	635.027

## Sheet: Midpoint
Group	X	Y	Z
D111	584.938	494.72	651.019
D12	483.321	519.7	652.14
D22	610.613	524.383	633.677

## Sheet: Meso
LABEL	POSITION_T	POSITION_X	POSITION_Y	POSITION_Z
D112	625	554.178	497.548	646.279
D211	625	564.154	489.777	654.854
D212	625	580.659	493.688	633.749
