# Supplementary material for: Early coordination of cell migration and cardiac fate determination during mammalian gastrulation
Source: EMBO J. 2025 May 13;44(12):3327–59. doi: 10.1038/s44318-025-00441-0 (PMC12170898; doi:10.1038/s44318-025-00441-0)
Supplement: Supplementary file 28 — EV and Appendix Figure Source Data [file 44318_2025_441_MOESM28_ESM.zip › Source Data for expanded views and appendix/Source Data Fig. EV4/EV 4C/EV Fig.4C.xlsx]

## Sheet: D1
LABEL	TRACK_ID	POSITION_X	POSITION_Y	POSITION_Z	POSITION_T	MEAN_INTENSITY_CH1
D1	1249	1668.6	1044.91	1491.33	100	11.2387
D1	1249	1644.5	1053.25	1482.06	105	11.5069
D1	1249	1653.77	1045.83	1482.06	110	11.1271
D1	1249	1648.21	1056.03	1482.06	115	11.4236
D1	1249	1652.84	1068.08	1482.06	120	11.235
D1	1249	1649.13	1070.86	1491.33	125	11.3477
D1	1249	1649.13	1056.03	1482.06	130	11.5076
D1	1249	1657.48	1066.23	1482.06	135	10.9735
D1	1249	1666.75	1064.37	1472.79	140	11.8188
D1	1249	1663.04	1053.25	1472.79	145	11.8557
D1	1249	1675.09	1060.66	1472.79	150	11.6766
D1	1249	1666.38	1072.01	1462.62	155	11.7675
D1	1249	1665.45	1058.99	1462.9	160	11.5641
D1	1249	1668.23	1060.85	1474.98	165	11.2901
D1	1249	1664.52	1064.57	1473.13	170	11.6501
D1	1249	1664.52	1072.94	1475.91	175	11.5869
D1	1249	1664.52	1077.59	1479.63	180	11.6806
D1	1249	1664.52	1077.59	1485.21	185	11.1173
D1	1249	1671.95	1093.4	1490.79	190	10.8274
D1	1249	1669.16	1091.54	1497.3	195	10.8719
D1	1249	1658.94	1102.7	1497.3	200	10.8003
D1	1249	1661.73	1105.49	1500.09	205	10.8945
D1	1249	1682.18	1107.34	1503.81	210	10.452
D1	1249	1679.39	1111.99	1503.81	215	10.7708
D1	1249	1681.25	1113.85	1495.44	220	10.5221
D1	1249	1671.95	1110.13	1500.09	225	10.6688
D1	1249	1669.16	1114.78	1501.02	230	10.5609
D1	1249	1667.3	1115.71	1504.74	235	10.7948
D1	1249	1661.73	1117.57	1513.11	240	10.3874
D1	1249	1650.57	1126.87	1518.69	245	10.5365
D1	1249	1659.87	1121.29	1520.55	250	10.4883
D1	1249	1673.81	1127.8	1523.33	255	10.8335
D1	1249	1669.16	1127.8	1529.84	260	10.7947
D1	1249	1671.02	1136.17	1535.42	265	10.3969
D1	1249	1684.97	1137.1	1541.93	270	10.1863
D1	1249	1680.32	1131.52	1549.37	275	10.461
D1	1249	1684.04	1138.03	1552.16	280	10.1449
D1	1249	1688.69	1142.68	1559.6	285	10.1499
D1	1249	1690.55	1143.61	1559.6	290	10.1396

## Sheet: D11
LABEL	TRACK_ID	POSITION_X	POSITION_Y	POSITION_Z	POSITION_T	MEAN_INTENSITY_CH1
D11	1249	1707.29	1155.69	1563.32	295	9.80198
D11	1249	1716.58	1163.13	1567.04	300	9.75724
D11	1249	1719.37	1170.57	1571.68	305	10.1426
D11	1249	1719.37	1172.43	1578.19	310	9.88353
D11	1249	1723.09	1172.43	1585.63	315	9.85296
D11	1249	1723.09	1176.15	1598.65	320	9.93826
D11	1249	1726.81	1179.87	1605.16	325	9.94884
D11	1249	1727.74	1185.45	1612.6	330	10.1728
D11	1249	1723.09	1186.38	1620.96	335	10.4733
D11	1249	1720.3	1190.1	1628.4	340	10.1417
D11	1249	1723.09	1193.82	1635.84	345	10.0714
D11	1249	1728.67	1215.2	1644.21	350	10.5457
D11	1249	1727.74	1213.34	1654.44	355	10.2676
D11	1249	1724.95	1226.36	1661.88	360	10.2422
D11	1249	1725.88	1214.27	1669.31	365	9.72709
D11	1249	1733.32	1209.62	1686.98	370	9.96994
D11	1249	1737.04	1204.97	1708.37	375	9.2716
D11	1249	1737.04	1205.9	1722.31	380	9.06075
D11	1249	1735.18	1204.97	1722.31	385	9.10242
D11	1249	1739.81	1211.5	1725.57	390	9.41476
D11	1249	1726.81	1206.83	1739.98	395	9.57796
D11	1249	1725.88	1209.62	1742.77	400	9.53607
D11	1249	1727.74	1217.06	1750.21	405	9.20718
D11	1249	1729.6	1216.13	1757.65	410	9.36224
D11	1249	1733.32	1213.34	1772.52	415	9.31872
D11	1249	1734.25	1217.99	1777.17	420	9.00532
D11	1249	1737.04	1235.66	1783.68	425	9.37911
D11	1249	1735.18	1243.1	1789.26	430	9.47145
D11	1249	1737.04	1252.39	1792.98	435	9.3697
D11	1249	1734.25	1254.25	1801.35	440	9.99554
D11	1249	1731.46	1256.11	1803.21	445	9.50826
D11	1249	1727.74	1244.03	1810.64	450	9.17868
D11	1249	1721.23	1250.53	1816.22	455	9.41391
D11	1249	1717.51	1254.25	1831.1	460	9.34373
D11	1249	1707.29	1256.11	1842.26	465	9.69155
D11	1249	1699.85	1259.83	1842.26	470	9.06947
D11	1249	1696.13	1253.32	1844.12	475	8.9086
D11	1249	1692.41	1259.83	1851.56	480	9.1159
D11	1249	1690.55	1257.04	1851.56	485	9.18799
D11	1249	1681.25	1258.9	1858.99	490	9.52613
D11	1249	1685.9	1256.11	1870.15	495	9.17281
D11	1249	1657.89	1262.66	1885.88	500	8.97044
D11	1249	1646.58	1256.03	1889.78	505	9.03325
D11	1249	1643.07	1261.49	1889.78	510	9.15617

## Sheet: D111
LABEL	TRACK_ID	POSITION_X	POSITION_Y	POSITION_Z	POSITION_T	MEAN_INTENSITY_CH1
D111	1249	1649.31	1277.47	1889.78	515	8.97454
D111	1249	1657.89	1276.3	1893.67	520	9.37421
D111	1249	1652.43	1286.44	1893.67	525	9.6357
D111	1249	1660.62	1296.19	1893.67	530	9.40446
D111	1249	1663.35	1302.04	1913.17	535	9.44138
D111	1249	1665.23	1306.27	1904.04	540	8.97082
D111	1249	1674.45	1297.37	1904.22	545	9.0758
D111	1249	1696.5	1321.54	1893.67	550	9.24013
D111	1249	1682.94	1319.31	1918.28	555	8.8411
D111	1249	1686.45	1330.62	1902.63	560	8.82726
D111	1249	1685.01	1336.58	1910.68	565	9.25577
D111	1249	1678.79	1345.56	1910.68	570	9.20027
D111	1249	1673.27	1349.02	1910.68	575	9.73081
D111	1249	1678.1	1366.29	1910.68	580	10.0932
D111	1249	1686.39	1387.71	1910.68	585	10.9107
D111	1249	1684.32	1406.36	1896.86	590	10.8464
D111	1249	1680.17	1410.51	1896.86	595	11.2749
D111	1249	1686.39	1411.89	1883.04	600	10.7882
D111	1249	1680.87	1424.32	1883.04	605	10.9423
D111	1249	1679.48	1427.09	1883.04	610	11.0003
D111	1249	1675.34	1431.23	1876.14	615	10.7223
D111	1249	1678.79	1428.47	1876.14	620	11.24
D111	1249	1685.7	1425.71	1876.14	625	11.9093
D111	1249	1699.52	1425.01	1862.32	630	11.3126
D111	1249	1709.19	1428.47	1862.32	635	11.3938
D111	1249	1705.05	1430.54	1862.32	640	12.4683
D111	1249	1699.52	1437.45	1848.5	645	12.2083
D111	1249	1705.05	1422.94	1848.5	650	13.441
D111	1249	1696.06	1416.72	1848.5	655	12.4215
D111	1249	1708.5	1422.94	1841.59	660	13.1517
D111	1249	1705.74	1424.32	1834.68	665	12.6395
D111	1249	1700.9	1434	1834.68	670	13.1485
D111	1249	1701.59	1423.63	1834.68	675	13.1646
D111	1249	1698.14	1431.92	1813.96	680	14.6269
D111	1249	1703.66	1434.69	1813.96	685	15.7268
D111	1249	1707.81	1433.31	1807.05	690	15.6765
D111	1249	1711.95	1432.61	1813.96	695	17.3438
D111	1249	1709.88	1432.61	1813.96	700	17.9119
D111	1249	1699.52	1443.67	1800.14	705	17.2656

## Sheet: D1111
LABEL	TRACK_ID	POSITION_X	POSITION_Y	POSITION_Z	POSITION_T	MEAN_INTENSITY_CH1
D1111	1249	1690.54	1434	1800.14	710	17.9791
D1111	1249	1694.68	1445.05	1800.14	715	18.1271
D1111	1249	1705.04	1445.74	1807.14	720	19.8326
D1111	1249	1700.9	1443.67	1820.96	725	20.3481
D1111	1249	1696.75	1447.81	1834.78	730	17.9888
D1111	1249	1697.44	1449.2	1814.05	735	20.5758
D1111	1249	1689.84	1442.29	1834.78	740	17.1692
D1111	1249	1697.44	1438.83	1827.87	745	20.5067
D1111	1249	1712.64	1440.21	1807.14	750	24.245
D1111	1249	1716.1	1447.81	1807.14	755	23.4933
D1111	1249	1715.41	1448.5	1807.14	760	24.6995
D1111	1249	1718.17	1442.98	1807.14	765	26.2046
D1111	1249	1721.62	1438.14	1807.14	770	25.6332
D1111	1249	1729.91	1449.89	1792.64	775	31.6296
D1111	1249	1729.91	1443.67	1785.73	780	30.771
D1111	1249	1726.46	1439.52	1785.73	785	36.9036
D1111	1249	1722.31	1437.45	1785.73	790	37.2039
D1111	1249	1725.08	1440.21	1778.82	795	35.8796
D1111	1249	1727.15	1452.65	1778.82	800	39.8383
D1111	1249	1729.22	1460.25	1778.82	805	38.2858
D1111	1249	1731.3	1459.56	1771.91	810	41.8145
D1111	1249	1731.99	1469.92	1771.91	815	38.7824
D1111	1249	1738.2	1478.9	1751.18	820	40.9083
D1111	1249	1743.04	1476.14	1751.18	825	39.7046
D1111	1249	1740.28	1483.05	1724.24	830	42.2136
D1111	1249	1741.66	1488.58	1703.51	835	40.7393
D1111	1249	1740.97	1482.36	1703.51	840	44.2154
D1111	1249	1737.51	1479.59	1703.51	845	47.3324
D1111	1249	1736.82	1481.67	1703.51	850	47.4788
D1111	1249	1729.22	1475.45	1689.7	855	42.3328
D1111	1249	1731.3	1470.61	1689.7	860	43.0684
D1111	1249	1733.37	1470.61	1689.7	865	42.8815
D1111	1249	1731.3	1482.36	1662.06	870	46.2232
D1111	1249	1726.46	1474.76	1668.97	875	47.2414
D1111	1249	1720.24	1476.83	1655.15	880	44.5733
D1111	1249	1724.39	1485.81	1634.43	885	50.9535
D1111	1249	1714.71	1478.21	1634.43	890	47.3756
D1111	1249	1709.59	1471.51	1612.61	895	48.4113
D1111	1249	1709.59	1475.41	1629.9	900	38.1991
D1111	1249	1708.3	1479.73	1621.25	905	45.7795
D1111	1249	1701.38	1479.3	1608.28	910	44.3907
D1111	1249	1700.95	1481.89	1599.63	915	40.4306
D1111	1249	1694.89	1474.54	1578.01	920	49.23
D1111	1249	1679.32	1475.41	1560.72	925	47.776
D1111	1249	1680.62	1476.7	1543.42	930	49.4909
D1111	1249	1681.49	1478.43	1526.12	935	50.6718
D1111	1249	1677.59	1471.08	1508.83	940	50.0133
D1111	1249	1681.92	1468.92	1495.85	945	47.4882
D1111	1249	1675	1461.14	1469.91	950	48.2638
D1111	1249	1681.05	1455.52	1452.61	955	47.9141
D1111	1249	1681.49	1454.65	1443.96	960	47.8281
D1111	1249	1677.16	1455.08	1435.31	965	45.7568
D1111	1249	1666.78	1446	1413.69	970	45.2345
D1111	1249	1680.62	1458.11	1387.75	975	42.4618
D1111	1249	1680.62	1449.03	1374.78	980	40.6158
D1111	1249	1681.49	1437.79	1361.8	985	41.849
D1111	1249	1687.11	1441.68	1353.15	990	40.2937
D1111	1249	1679.32	1431.73	1340.18	995	38.531
D1111	1249	1675.43	1429.57	1331.53	1000	38.6163

## Sheet: D1112
LABEL	TRACK_ID	POSITION_X	POSITION_Y	POSITION_Z	POSITION_T	MEAN_INTENSITY_CH1
D1112	1249	1713.34	1447.81	1786.32	710	18.5131
D1112	1249	1727.15	1451.27	1779.41	715	19.8378
D1112	1249	1731.99	1463.01	1779.41	720	19.3743
D1112	1249	1732.68	1458.87	1779.41	725	21.0252
D1112	1249	1735.44	1451.27	1772.5	730	21.0883
D1112	1249	1736.14	1451.27	1779.41	735	21.4663
D1112	1249	1736.83	1451.96	1779.41	740	21.647
D1112	1249	1739.59	1458.87	1779.41	745	21.9689
D1112	1249	1742.35	1462.32	1779.41	750	24.1685
D1112	1249	1734.82	1467.37	1777.27	755	24.372
D1112	1249	1736.34	1466.61	1778.03	760	24.0058
D1112	1249	1745.46	1471.93	1770.43	765	24.4707
D1112	1249	1744.7	1472.69	1755.23	770	26.3801
D1112	1249	1739.38	1474.96	1740.03	775	25.8978
D1112	1249	1734.82	1475.72	1740.03	780	29.3202
D1112	1249	1736.14	1469.23	1737.96	785	30.8451
D1112	1249	1737.86	1468.13	1732.43	790	30.1246
D1112	1249	1738.62	1472.69	1724.83	795	31.3462
D1112	1249	1743.94	1478.76	1724.83	800	33.6809
D1112	1249	1749.26	1491.68	1709.64	805	35.3301
D1112	1249	1754.79	1495.83	1709.64	810	37.3889
D1112	1249	1745.81	1495.14	1695.82	815	33.3258
D1112	1249	1747.88	1498.59	1695.82	820	36.3154
D1112	1249	1750.64	1495.14	1695.82	825	38.2225
D1112	1249	1752.72	1493.76	1675.09	830	38.2631
D1112	1249	1751.33	1497.9	1675.09	835	38.439
D1112	1249	1757.55	1499.97	1668.18	840	41.298
D1112	1249	1740.97	1494.45	1647.46	845	40.6359
D1112	1249	1739.59	1494.45	1647.46	850	39.103
D1112	1249	1740.28	1490.99	1640.55	855	40.3233
D1112	1249	1734.75	1484.08	1626.73	860	43.6857
D1112	1249	1738.9	1489.61	1626.73	865	45.8415
D1112	1249	1740.28	1492.37	1626.73	870	46.2315
D1112	1249	1740.97	1495.14	1619.82	875	48.0252
D1112	1249	1740.97	1497.21	1606	880	53.4946
D1112	1249	1734.06	1506.19	1592.19	885	48.3264
D1112	1249	1729.92	1504.81	1586.66	890	51.1868
D1112	1249	1718.17	1495.14	1572.84	895	50.0566
D1112	1249	1723.01	1489.61	1565.93	900	50.7487
D1112	1249	1714.72	1500.67	1545.21	905	54.7794
D1112	1249	1702.28	1500.67	1525.86	910	50.664
D1112	1249	1705.74	1501.53	1525.86	915	53.6357
D1112	1249	1697.09	1491.15	1499.92	920	48.0226
D1112	1249	1698.39	1488.13	1499.92	925	53.4273
D1112	1249	1692.77	1482.5	1477.87	930	51.2986
D1112	1249	1683.26	1482.07	1459.7	935	48.2569
D1112	1249	1674.61	1472.99	1446.73	940	47.3788
D1112	1249	1668.99	1470.83	1429	945	47.3765
D1112	1249	1659.47	1463.91	1411.71	950	47.8256
D1112	1249	1652.12	1457.86	1398.3	955	46.9686
D1112	1249	1650.39	1450.5	1389.65	960	45.9245
D1112	1249	1638.72	1451.8	1381	965	44.2742
D1112	1249	1643.91	1454.83	1371.92	970	45.7411
D1112	1249	1641.74	1450.94	1336.9	975	41.977
D1112	1249	1639.58	1444.02	1315.28	980	41.8486
D1112	1249	1642.61	1435.37	1306.63	985	39.4576
D1112	1249	1648.66	1424.56	1293.66	990	37.6514
D1112	1249	1652.99	1424.13	1285.01	995	37.2081

## Sheet: D112
LABEL	TRACK_ID	POSITION_X	POSITION_Y	POSITION_Z	POSITION_T	MEAN_INTENSITY_CH1
D112	1249	1630.98	1247.84	1889.78	515	8.9489
D112	1249	1625.52	1257.2	1889.78	520	9.30281
D112	1249	1616.94	1263.05	1889.78	525	9.58507
D112	1249	1614.6	1274.35	1889.78	530	9.63544
D112	1249	1623.96	1277.47	1901.47	535	9.15117
D112	1249	1614.99	1291.9	1901.47	540	9.63134
D112	1249	1617.72	1293.85	1893.67	545	9.23334
D112	1249	1629.03	1301.26	1897.57	550	9.00171
D112	1249	1639.56	1312.96	1897.57	555	8.85738
D112	1249	1643.07	1324.27	1909.27	560	9.22552
D112	1249	1643.07	1325.44	1909.27	565	9.1281
D112	1249	1630.98	1325.83	1909.27	570	9.42471
D112	1249	1625.13	1328.56	1909.27	575	9.81349
D112	1249	1619.28	1333.63	1909.27	580	9.96577
D112	1249	1613.43	1346.5	1909.27	585	10.4244
D112	1249	1594.33	1355.47	1885.88	590	9.30345
D112	1249	1590.04	1360.93	1885.88	595	9.88809
D112	1249	1591.21	1369.12	1885.88	600	9.46945
D112	1249	1587.7	1382.38	1885.88	605	9.88514
D112	1249	1582.24	1391.35	1885.88	610	9.40856
D112	1249	1583.02	1402.66	1885.88	615	10.2574
D112	1249	1588.48	1421.77	1885.88	620	9.98025
D112	1249	1597.06	1433.86	1862.48	625	10.6222
D112	1249	1604.07	1431.52	1862.48	630	11.4022
D112	1249	1613.43	1428.4	1862.48	635	10.5889
D112	1249	1601.34	1429.18	1862.48	640	10.7254
D112	1249	1605.63	1429.57	1862.48	645	11.7539
D112	1249	1608.36	1426.45	1850.78	650	11.6721
D112	1249	1606.41	1432.69	1850.78	655	12.8208
D112	1249	1609.53	1438.54	1850.78	660	12.1012
D112	1249	1616.16	1444.39	1850.78	665	12.7713
D112	1249	1616.16	1454.92	1835.18	670	11.5083
D112	1249	1610.7	1453.75	1835.18	675	11.3185
D112	1249	1606.41	1454.92	1835.18	680	11.5634
D112	1249	1609.92	1463.88	1823.48	685	12.1153
D112	1249	1616.55	1464.66	1823.48	690	12.1904
D112	1249	1619.67	1464.27	1815.29	695	13.199
D112	1249	1624.74	1464.66	1803.59	700	13.7405
D112	1249	1621.57	1467.51	1799.35	705	14.0845
D112	1249	1613.78	1470.85	1790.45	710	14.5553

## Sheet: D1121
LABEL	TRACK_ID	POSITION_X	POSITION_Y	POSITION_Z	POSITION_T	MEAN_INTENSITY_CH1
D1121	1249	1636.04	1475.3	1790.45	715	14.6742
D1121	1249	1643.83	1479.75	1790.45	720	15.6237
D1121	1249	1652.73	1485.31	1790.45	725	15.6724
D1121	1249	1650.5	1494.21	1772.64	730	13.5013
D1121	1249	1658.29	1498.66	1772.64	735	15.036
D1121	1249	1658.29	1499.78	1772.64	740	15.3254
D1121	1249	1651.61	1505.34	1772.64	745	15.0829
D1121	1249	1664.97	1506.45	1773.76	750	17.5935
D1121	1249	1662.74	1497.55	1772.64	755	17.4196
D1121	1249	1658.29	1508.68	1775.98	760	17.1226
D1121	1249	1659.4	1503.11	1772.64	765	16.2885
D1121	1249	1671.64	1508.68	1772.64	770	17.1552
D1121	1249	1663.85	1509.79	1764.86	775	18.2862
D1121	1249	1661.63	1512.01	1761.52	780	19.9802
D1121	1249	1659.4	1514.24	1755.95	785	20.1442
D1121	1249	1657.18	1500.89	1755.95	790	19.2395
D1121	1249	1656.07	1510.9	1750.39	795	21.0817
D1121	1249	1656.85	1519.48	1747.27	800	21.8288
D1121	1249	1659.19	1528.06	1723.87	805	21.2094
D1121	1249	1657.63	1526.11	1716.07	810	21.0835
D1121	1249	1660.36	1528.06	1712.17	815	20.4041
D1121	1249	1665.04	1535.47	1712.17	820	22.26
D1121	1249	1661.92	1539.37	1704.37	825	25.3395
D1121	1249	1663.87	1537.81	1700.47	830	25.6681
D1121	1249	1660.75	1536.25	1688.77	835	25.1806
D1121	1249	1655.68	1535.86	1677.08	840	23.5164
D1121	1249	1650.61	1542.88	1677.08	845	25.4518
D1121	1249	1649.44	1546	1673.18	850	21.8784
D1121	1249	1652.17	1538.98	1665.38	855	25.3039
D1121	1249	1651	1537.42	1658.36	860	25.3356
D1121	1249	1651	1543.27	1654.46	865	25.5967
D1121	1249	1645.15	1548.73	1646.66	870	24.7436
D1121	1249	1643.98	1549.12	1650.56	875	29.7853
D1121	1249	1641.64	1551.07	1638.86	880	28.6093
D1121	1249	1641.25	1547.95	1631.06	885	29.0527
D1121	1249	1638.52	1541.71	1615.46	890	25.3912
D1121	1249	1638.52	1538.59	1603.76	895	29.5007
D1121	1249	1640.68	1533.83	1595.11	900	30.492
D1121	1249	1642.41	1532.54	1586.03	905	28.3687
D1121	1249	1631.6	1530.81	1581.71	910	31.2392
D1121	1249	1623.38	1528.21	1568.73	915	30.357
D1121	1249	1613.87	1521.29	1555.76	920	32.9837
D1121	1249	1605.22	1514.38	1542.79	925	34.4839
D1121	1249	1597.87	1513.51	1525.49	930	32.944
D1121	1249	1593.55	1519.13	1512.52	935	30.0469
D1121	1249	1601.13	1516.6	1487.24	940	32.2513
D1121	1249	1591.86	1518.29	1478.81	945	35.9269
D1121	1249	1578.38	1503.12	1453.53	950	30.036
D1121	1249	1577.53	1508.18	1426.57	955	29.9793
D1121	1249	1580.06	1511.55	1426.57	960	33.9143
D1121	1249	1575.01	1509.86	1418.14	965	33.0708
D1121	1249	1574.16	1514.92	1409.71	970	35.8338
D1121	1249	1591.86	1524.19	1359.15	975	34.3705
D1121	1249	1588.49	1515.76	1342.3	980	33.5919
D1121	1249	1591.86	1512.39	1342.3	985	35.1357
D1121	1249	1600.29	1504.81	1325.45	990	35.8197
D1121	1249	1603.66	1504.81	1308.6	995	34.9379
D1121	1249	1592.7	1495.54	1317.02	1000	35.508

## Sheet: D1122
LABEL	TRACK_ID	POSITION_X	POSITION_Y	POSITION_Z	POSITION_T	MEAN_INTENSITY_CH1
D1122	1249	1607.57	1467.89	1790.45	715	13.9357
D1122	1249	1613.81	1474.52	1794.35	720	14.41
D1122	1249	1616.93	1474.91	1794.35	725	14.042
D1122	1249	1616.54	1475.3	1794.35	730	13.6483
D1122	1249	1617.32	1470.62	1794.35	735	13.626
D1122	1249	1612.64	1469.45	1802.15	740	13.978
D1122	1249	1615.37	1474.52	1802.15	745	13.9853
D1122	1249	1628.24	1475.69	1786.55	750	16.0581
D1122	1249	1633.31	1470.62	1786.55	755	16.2904
D1122	1249	1630.58	1468.67	1786.55	760	15.9442
D1122	1249	1634.09	1474.91	1782.65	765	15.6772
D1122	1249	1635.65	1475.69	1782.65	770	16.7469
D1122	1249	1632.92	1472.96	1770.95	775	17.1445
D1122	1249	1636.04	1479.2	1770.95	780	16.8622
D1122	1249	1630.58	1476.86	1778.75	785	17.8478
D1122	1249	1629.02	1466.72	1778.75	790	18.1033
D1122	1249	1631.36	1474.91	1778.75	795	18.419
D1122	1249	1639.55	1481.15	1759.25	800	20.0482
D1122	1249	1643.45	1490.12	1759.25	805	21.6501
D1122	1249	1642.67	1492.07	1751.45	810	21.786
D1122	1249	1640.72	1500.26	1751.45	815	21.5283
D1122	1249	1646.18	1506.89	1743.65	820	20.2167
D1122	1249	1650.08	1510.01	1724.15	825	21.9462
D1122	1249	1649.69	1508.45	1712.45	830	21.9941
D1122	1249	1646.96	1510.4	1708.55	835	22.4396
D1122	1249	1640.33	1516.24	1704.65	840	23.1428
D1122	1249	1632.92	1520.92	1704.65	845	22.7528
D1122	1249	1630.58	1521.7	1696.85	850	23.0244
D1122	1249	1628.24	1525.6	1689.05	855	24.9213
D1122	1249	1625.12	1521.31	1685.15	860	24.6879
D1122	1249	1622	1517.02	1673.84	865	24.8422
D1122	1249	1619.27	1513.91	1673.84	870	23.9359
D1122	1249	1619.66	1516.24	1658.24	875	25.4707
D1122	1249	1612.25	1518.58	1650.44	880	23.3641
D1122	1249	1608.35	1525.99	1642.64	885	25.9617
D1122	1249	1604.45	1524.43	1627.05	890	23.1283
D1122	1249	1602.89	1521.31	1619.25	895	25.8979
D1122	1249	1601.72	1527.16	1607.55	900	27.4017
D1122	1249	1599.77	1530.67	1595.85	905	28.7596
D1122	1249	1595.87	1528.33	1584.15	910	26.7017
D1122	1249	1595.03	1524.12	1584.15	915	27.7885
D1122	1249	1586.6	1515.69	1575.72	920	29.3674
D1122	1249	1579.02	1511.48	1575.72	925	27.9408
D1122	1249	1568.9	1505.58	1558.87	930	28.0401
D1122	1249	1568.06	1508.95	1550.44	935	25.4773
D1122	1249	1568.06	1508.11	1525.16	940	27.8077
D1122	1249	1564.69	1503.9	1499.88	945	28.4607
D1122	1249	1553.74	1497.16	1483.03	950	29.0208
D1122	1249	1545.31	1494.63	1473.76	955	27.9961
D1122	1249	1551.21	1492.94	1465.33	960	29.8682
D1122	1249	1554.58	1486.2	1448.48	965	29.2159
D1122	1249	1558.79	1489.57	1457.75	970	29.6257
D1122	1249	1529.3	1507.27	1457.75	970	27.9009
D1122	1249	1570.59	1497.16	1415.62	975	30.1484
D1122	1249	1538.57	1503.05	1415.62	975	25.519
D1122	1249	1562.16	1490.41	1407.19	980	29.4447
D1122	1249	1537.73	1501.37	1407.19	980	26.7004
D1122	1249	1530.14	1491.26	1390.34	985	24.9306
D1122	1249	1559.64	1482.83	1390.34	985	28.9543
D1122	1249	1529.3	1484.52	1373.48	990	25.5777
D1122	1249	1566.38	1480.3	1373.48	990	30.874
D1122	1249	1520.03	1480.3	1365.06	995	24.5161
D1122	1249	1558.79	1472.72	1365.06	995	27.8745
D1122	1249	1532.67	1481.15	1356.63	1000	26.8359
D1122	1249	1564.69	1466.82	1356.63	1000	27.5039
D1122	1249	1521.72	1469.35	1339.78	1005	24.4119
D1122	1249	1558.79	1461.76	1339.78	1005	26.8976

## Sheet: D12
LABEL	TRACK_ID	POSITION_X	POSITION_Y	POSITION_Z	POSITION_T	MEAN_INTENSITY_CH1
D12	1249	1671.95	1157.55	1559.6	295	9.99538
D12	1249	1675.67	1161.27	1567.04	300	10.2969
D12	1249	1678.46	1163.14	1567.2	305	10.1093
D12	1249	1675.13	1176.98	1561.13	310	10.0668
D12	1249	1680.19	1180.83	1576.93	315	10.0392
D12	1249	1677.4	1192.92	1594.6	320	9.81086
D12	1249	1682.98	1197.57	1605.76	325	9.85581
D12	1249	1692.28	1203.15	1605.76	330	9.96899
D12	1249	1696.92	1196.64	1607.62	335	10.2055
D12	1249	1682.05	1191.99	1625.28	340	9.9948
D12	1249	1685.77	1197.57	1634.58	345	10.273
D12	1249	1682.05	1201.29	1641.09	350	10.166
D12	1249	1685.77	1206.86	1652.25	355	9.9949
D12	1249	1683.91	1203.15	1655.97	360	9.91494
D12	1249	1678.33	1200.36	1660.62	365	10.3424
D12	1249	1673.68	1206.86	1678.28	370	9.76358
D12	1249	1684.84	1216.16	1710.83	375	9.68188
D12	1249	1690.42	1208.72	1710.83	380	9.76353
D12	1249	1695.06	1217.09	1710.83	385	9.27673
D12	1249	1694.14	1213.37	1717.33	390	9.41185
D12	1249	1694.14	1222.67	1721.98	395	9.53697
D12	1249	1686.7	1219.88	1734.07	400	9.69092
D12	1249	1684.84	1229.18	1747.09	405	9.47129
D12	1249	1678.33	1237.55	1740.58	410	9.88887
D12	1249	1682.98	1245.92	1740.58	415	9.79071
D12	1249	1684.84	1244.06	1754.53	420	9.77718
D12	1249	1682.98	1242.2	1766.61	425	9.51138
D12	1249	1679.26	1241.27	1771.26	430	9.56098
D12	1249	1685.77	1254.28	1771.26	435	9.47838
D12	1249	1681.12	1249.64	1785.21	440	9.7409
D12	1249	1685.77	1262.65	1790.79	445	10.2011
D12	1249	1685.77	1253.35	1796.37	450	9.80716
D12	1249	1686.7	1252.42	1801.95	455	10.082
D12	1249	1682.05	1251.5	1806.6	460	9.92874
D12	1249	1674.61	1254.28	1819.61	465	9.33067
D12	1249	1659.73	1255.21	1826.12	470	9.63026
D12	1249	1639.28	1247.78	1837.28	475	9.51085
D12	1249	1623.47	1257.07	1841.93	480	9.08766
D12	1249	1630.91	1251.5	1845.65	485	9.17297
D12	1249	1624.4	1251.5	1849.37	490	9.38244
D12	1249	1623.47	1244.06	1849.37	495	9.44078
D12	1249	1592.79	1257.07	1866.1	500	9.96518

## Sheet: D121
LABEL	TRACK_ID	POSITION_X	POSITION_Y	POSITION_Z	POSITION_T	MEAN_INTENSITY_CH1
D121	1249	1568.61	1240.34	1866.1	505	9.36446
D121	1249	1558.38	1236.62	1880.98	510	9.14938
D121	1249	1541.65	1240.34	1880.98	515	9.14372
D121	1249	1532.35	1243.13	1884.7	520	8.87348
D121	1249	1512.82	1236.62	1890.28	525	8.74333
D121	1249	1503.53	1249.64	1894	530	9.02785
D121	1249	1496.09	1264.51	1880.98	535	8.69113
D121	1249	1483.07	1266.37	1880.98	540	8.86206
D121	1249	1476.56	1267.3	1886.56	545	8.8958
D121	1249	1460.75	1280.32	1900.51	550	8.96201
D121	1249	1445.88	1278.46	1913.52	555	8.81319
D121	1249	1435.65	1277.53	1924.68	560	8.78791
D121	1249	1428.21	1282.18	1930.26	565	9.1195
D121	1249	1419.84	1290.55	1941.42	570	8.99882
D121	1249	1383.58	1279.39	1951.64	575	8.66781
D121	1249	1365.91	1311.93	1954.43	580	8.79204
D121	1249	1351.97	1347.26	1954.43	585	8.56881
D121	1249	1331.51	1381.67	1954.43	590	8.72117
D121	1249	1319.42	1403.05	1937.7	595	9.65596
D121	1249	1311.99	1434.67	1930.26	600	8.73006
D121	1249	1294.32	1445.82	1917.24	605	8.69896
D121	1249	1282.23	1461.63	1907.94	610	9.46441
D121	1249	1261.78	1477.44	1899.58	615	9.61032
D121	1249	1258.06	1489.52	1902.37	620	10.2386
D121	1249	1255.27	1496.96	1895.86	625	10.3928
D121	1249	1272.93	1480.23	1916.31	630	9.68479
D121	1249	1276.65	1451.4	1920.96	635	9.34495
D121	1249	1278.51	1456.05	1920.96	640	9.52756
D121	1249	1275.72	1450.47	1920.96	645	9.97787
D121	1249	1286.88	1446.75	1920.96	650	9.67876
D121	1249	1289.67	1455.12	1920.96	655	10.0199
D121	1249	1294.32	1457.91	1920.96	660	9.91605
D121	1249	1306.41	1445.82	1920.96	665	9.04842
D121	1249	1333.37	1430.02	1920.96	670	9.11966
D121	1249	1339.88	1392.83	1932.12	675	8.94503
D121	1249	1350.11	1358.42	1936.77	680	9.67453
D121	1249	1368.7	1358.42	1935.84	685	6.1258
D121	1249	1377.57	1370.25	1906.27	690	5.6831
D121	1249	1372.65	1342.65	1896.41	695	7.52413
D121	1249	1378.56	1301.25	1906.27	700	5.98581
D121	1249	1373.63	1299.28	1906.27	705	8.12167
D121	1249	1376.59	1307.17	1925.98	710	6.10507
D121	1249	1389.4	1316.04	1925.98	715	8.05551
D121	1249	1400.25	1310.12	1925.98	720	9.59694
D121	1249	1401.23	1300.27	1925.98	725	9.88585
D121	1249	1400.25	1303.22	1925.98	730	10.2081
D121	1249	1405.17	1299.28	1925.98	735	9.21274
D121	1249	1408.13	1307.17	1925.98	740	10.5174

[truncated: 25 more sheets: D1211, D12111, D12112, D1212, D12121, D12122, D122, D1221, D1222, D2, D21, D211, D2111, D2112, D212, D2121, D2122, D22, D221, D2211 …]
