# Supplementary material for: Early coordination of cell migration and cardiac fate determination during mammalian gastrulation
Source: EMBO J. 2025 May 13;44(12):3327–59. doi: 10.1038/s44318-025-00441-0 (PMC12170898; doi:10.1038/s44318-025-00441-0)
Supplement: Supplementary file 28 — EV and Appendix Figure Source Data [file 44318_2025_441_MOESM28_ESM.zip › Source Data for expanded views and appendix/Source Data Fig. EV4/EV 4D/EV Fig.4D.xlsx]

## Sheet: u_D1
LABEL	TRACK_ID	POSITION_X	POSITION_Y	POSITION_Z	POSITION_T	MEAN_INTENSITY_CH1
D1	15	1941.72	1064.3	1498.62	115	8.78316
D1	15	1926.47	1070.79	1469.43	120	8.90327
D1	15	1927.77	1070.79	1462.94	125	8.97056
D1	15	1942.04	1073.39	1449.97	130	9.11413
D1	15	1944.31	1087.33	1446.72	135	8.99825
D1	15	1947.56	1087.33	1443.48	140	8.71894
D1	15	1947.88	1094.47	1443.48	145	8.63806
D1	15	1964.43	1098.04	1443.48	150	8.77611
D1	15	1962.8	1099.98	1443.48	155	8.9539
D1	15	1964.1	1099.34	1434.4	160	8.84559
D1	15	1949.18	1120.1	1434.4	165	8.96505
D1	15	1956.97	1120.74	1452.24	170	8.91096
D1	15	1966.05	1123.66	1441.53	175	8.7938
D1	15	1967.67	1119.77	1433.42	180	9.08798
D1	15	1969.29	1121.72	1433.42	185	8.93724
D1	15	1982.59	1119.45	1425.32	190	8.56218
D1	15	1978.05	1126.58	1430.51	195	8.40285
D1	15	1985.51	1130.48	1413.64	200	8.48411
D1	15	1982.92	1135.34	1421.1	205	8.75906
D1	15	1989.4	1140.86	1417.53	210	8.50321
D1	15	1992.65	1137.29	1417.53	215	8.32184
D1	15	1981.29	1131.77	1417.53	220	8.18865
D1	15	1970.27	1128.53	1417.53	225	8.44476
D1	15	1973.18	1130.8	1437.32	230	8.66729
D1	15	1983.89	1128.53	1437.32	235	8.66075
D1	15	1988.43	1129.18	1437.32	240	8.66741
D1	15	1989.4	1132.42	1437.32	245	8.68357
D1	15	2012.11	1139.56	1437.32	250	8.78521
D1	15	2019.89	1140.53	1437.32	255	8.69318
D1	15	2027.68	1141.5	1437.32	260	8.70779
D1	15	2040.33	1145.4	1437.32	265	8.69946
D1	15	2046.49	1148.32	1437.32	270	8.81367
D1	15	2041.63	1156.1	1437.32	275	8.74163
D1	15	2048.12	1158.37	1437.32	280	8.54103
D1	15	2054.28	1158.7	1453.54	285	8.91032
D1	15	2056.23	1152.53	1440.56	290	8.74138
D1	15	2060.12	1155.78	1440.56	295	8.41515
D1	15	2062.71	1156.1	1440.56	300	8.59704
D1	15	2069.52	1161.29	1440.56	305	8.28518
D1	15	2067.25	1162.59	1453.54	310	8.40874
D1	15	2079.9	1159.67	1453.54	315	8.55987
D1	15	2098.72	1165.83	1443.8	320	8.50898
D1	15	2086.39	1166.48	1453.21	325	8.77073
D1	15	2094.83	1179.13	1450.29	330	8.63601

## Sheet: u_D11
LABEL	TRACK_ID	POSITION_X	POSITION_Y	POSITION_Z	POSITION_T	MEAN_INTENSITY_CH1
D11	15	2117.53	1187.89	1450.29	335	8.74484
D11	15	2120.78	1197.62	1450.29	340	8.46886
D11	15	2128.89	1194.05	1447.05	345	8.5227
D11	15	2134.72	1199.24	1447.05	350	8.44451
D11	15	2146.4	1197.62	1447.05	355	8.66216
D11	15	2138.04	1199.9	1454.65	360	8.35042
D11	15	2147.16	1208.26	1454.65	365	8.42195
D11	15	2149.44	1211.3	1454.65	370	8.47065
D11	15	2154.9	1204.39	1444.36	375	8.23788
D11	15	2161.74	1199.83	1444.36	380	8.37183
D11	15	2167.82	1202.87	1451.96	385	8.48206
D11	15	2173.14	1208.19	1451.96	390	8.44989
D11	15	2176.18	1206.67	1451.96	395	8.48463
D11	15	2170.86	1208.19	1446.64	400	8.39041
D11	15	2183.64	1206.74	1462.25	405	8.46463
D11	15	2179.84	1211.3	1462.25	410	8.36503
D11	15	2185.16	1197.62	1462.25	415	8.24762
D11	15	2196.56	1204.46	1462.25	420	8.20737
D11	15	2194.2	1207.6	1477.52	425	8.39575
D11	15	2199.15	1209.73	1477.52	430	8.44915
D11	15	2204.11	1211.85	1477.52	435	8.46932
D11	15	2189.24	1211.85	1465.48	440	8.03072
D11	15	2198.44	1213.97	1479.65	445	8.33946
D11	15	2206.23	1223.18	1479.65	450	8.15063
D11	15	2214.73	1223.18	1479.65	455	8.17067
D11	15	2219.69	1218.93	1496.64	460	8.32965
D11	15	2214.73	1234.51	1489.56	465	8.24794
D11	15	2216.15	1232.38	1499.47	470	8.3437
D11	15	2206.23	1233.09	1516.47	475	8.60066
D11	15	2197.03	1246.54	1516.47	480	8.47148
D11	15	2198.44	1245.84	1516.47	485	8.62077
D11	15	2204.11	1251.5	1509.39	490	8.38076
D11	15	2211.9	1253.63	1529.92	495	8.84619
D11	15	2201.28	1262.12	1529.92	500	8.91324
D11	15	2196.32	1262.83	1529.92	505	9.00201
D11	15	2197.74	1264.95	1529.92	510	8.91297
D11	15	2202.69	1274.87	1529.92	515	9.30437
D11	15	2195.61	1290.45	1529.92	520	9.51567
D11	15	2187.12	1302.48	1529.92	525	9.4119
D11	15	2180.03	1311.69	1529.92	530	9.21452
D11	15	2189.24	1320.89	1529.92	535	9.68379
D11	15	2189.95	1320.89	1524.26	540	10.1373
D11	15	2201.99	1339.3	1523.55	545	10.119
D11	15	2191.36	1339.3	1519.3	550	10.659
D11	15	2199.54	1345.58	1515.76	555	10.9469

## Sheet: u_D111
LABEL	TRACK_ID	POSITION_X	POSITION_Y	POSITION_Z	POSITION_T	MEAN_INTENSITY_CH1
D111	15	2185.7	1339.3	1501.6	560	11.2465
D111	15	2182.87	1348.51	1484.6	565	11.0012
D111	15	2184.99	1359.13	1473.98	570	11.6638
D111	15	2180.74	1376.83	1473.98	575	12.2724
D111	15	2180.03	1375.41	1473.98	580	12.9544
D111	15	2183.25	1383.03	1452.68	585	13.4789
D111	15	2178.12	1394.86	1452.68	590	15.5571
D111	15	2159.19	1397.62	1443.21	595	14.6134
D111	15	2159.19	1405.5	1443.21	600	15.5394
D111	15	2154.61	1417.36	1443.21	605	17.1837
D111	15	2155.75	1428.83	1443.21	610	18.1109
D111	15	2155.37	1441.07	1433.65	615	18.2787
D111	15	2151.93	1439.92	1426	620	19.925
D111	15	2141.99	1434.18	1405.35	625	20.392
D111	15	2133.19	1433.8	1396.94	630	19.9801
D111	15	2122.1	1440.3	1398.09	635	20.513
D111	15	2114.07	1445.27	1398.09	640	21.325
D111	15	2105.28	1446.04	1383.94	645	23.141
D111	15	2104.13	1444.89	1375.91	650	24.4043
D111	15	2102.6	1444.51	1360.23	655	24.4861
D111	15	2101.07	1444.12	1360.23	660	26.2947
D111	15	2101.83	1444.89	1360.23	665	27.3291
D111	15	2096.1	1451.77	1344.55	670	26.2013
D111	15	2089.98	1453.3	1331.17	675	27.6272
D111	15	2080.42	1456.74	1312.43	680	27.0488
D111	15	2076.6	1463.24	1312.43	685	28.4133
D111	15	2072.01	1467.83	1312.81	690	29.0075
D111	15	2066.65	1455.21	1312.81	695	32.171
D111	15	2063.21	1459.04	1312.81	700	33.5323
D111	15	2062.45	1464.77	1312.81	705	33.8173
D111	15	2058.62	1464.01	1312.81	710	34.567
D111	15	2053.65	1466.3	1312.81	715	36.9822
D111	15	2061.3	1475.48	1302.87	720	36.9682
D111	15	2068.95	1490.39	1295.22	725	37.7663
D111	15	2074.3	1503.4	1295.22	730	37.8061
D111	15	2072.39	1503.78	1295.22	735	38.7777
D111	15	2054.8	1481.22	1295.22	740	43.2074
D111	15	2070.09	1475.1	1315.49	745	49.9705
D111	15	2072.77	1485.04	1315.49	750	50.2066
D111	15	2072.01	1480.83	1315.49	755	51.3187
D111	15	2068.18	1480.45	1315.49	760	51.2172
D111	15	2065.89	1481.98	1315.49	765	52.2025
D111	15	2059	1490.39	1315.49	770	53.2353
D111	15	2047.15	1488.48	1315.49	775	52.9992
D111	15	2036.83	1483.13	1315.49	780	53.2516
D111	15	2033	1485.81	1294.46	785	54.8761
D111	15	2026.12	1484.66	1294.46	790	56.043
D111	15	2028.41	1477.01	1272.66	795	55.4497
D111	15	2027.65	1473.95	1272.66	800	52.8431
D111	15	2028.55	1473.35	1272.66	805	51.268
D111	15	2022.82	1471.84	1272.66	810	53.8065
D111	15	2014.07	1473.05	1256.06	815	52.0108
D111	15	2009.24	1473.35	1256.06	820	53.7651
D111	15	2005.01	1473.35	1240.97	825	51.7806
D111	15	2006.52	1483.91	1240.97	830	56.4007
D111	15	2008.94	1481.19	1222.86	835	54.986

## Sheet: u_D1111
LABEL	TRACK_ID	POSITION_X	POSITION_Y	POSITION_Z	POSITION_T	MEAN_INTENSITY_CH1
D1111	15	1996.26	1463.99	1222.86	840	50.7974
D1111	15	1991.73	1449.81	1222.86	845	50.2199
D1111	15	1986.9	1440.45	1210.79	850	45.9042
D1111	15	1989.02	1440.75	1203.85	855	49.1224
D1111	15	1982.98	1432.6	1193.89	860	47.9293
D1111	15	1982.98	1430.49	1192.08	865	47.8037
D1111	15	1984.49	1434.42	1192.08	870	51.4721
D1111	15	1972.72	1429.59	1182.12	875	49.4005
D1111	15	1961.55	1425.96	1171.86	880	47.9462

## Sheet: u_D1112
LABEL	TRACK_ID	POSITION_X	POSITION_Y	POSITION_Z	POSITION_T	MEAN_INTENSITY_CH1
D1112	15	2015.58	1475.76	1221.35	840	54.4046
D1112	15	2006.22	1470.33	1205.96	845	55.0769
D1112	15	1998.07	1466.41	1193.59	850	53.9267
D1112	15	1989.92	1456.45	1180.01	855	51.9487
D1112	15	1989.92	1454.33	1168.54	860	51.8377
D1112	15	1988.41	1453.43	1158.88	865	52.1351
D1112	15	1979.06	1443.47	1145	870	50.8003
D1112	15	1963.06	1439.24	1135.64	875	51.4459
D1112	15	1953.71	1439.55	1121.16	880	49.0827
D1112	15	1953.1	1427.78	1113.31	885	46.9659

## Sheet: u_D112
LABEL	TRACK_ID	POSITION_X	POSITION_Y	POSITION_Z	POSITION_T	MEAN_INTENSITY_CH1
D112	15	2193.89	1351.24	1528.32	560	11.2427
D112	15	2195.14	1367.57	1528.32	565	11.7507
D112	15	2185.72	1378.87	1509.48	570	12.3098
D112	15	2178.19	1392.69	1509.48	575	13.0576
D112	15	2173.79	1400.23	1515.76	580	14.0059
D112	15	2170.02	1400.85	1496.92	585	13.922
D112	15	2163.74	1415.3	1496.92	590	15.2041
D112	15	2158.09	1427.86	1496.92	595	17.3738
D112	15	2157.46	1433.51	1484.36	600	17.5075
D112	15	2153.69	1446.7	1482.47	605	18.6351
D112	15	2146.78	1447.33	1482.47	610	20.6156
D112	15	2143.64	1459.89	1482.47	615	24.322
D112	15	2136.73	1467.43	1482.47	620	25.272
D112	15	2135.48	1464.92	1469.91	625	24.2264
D112	15	2133.59	1469.31	1451.07	630	23.9389
D112	15	2125.43	1472.45	1444.79	635	25.4886
D112	15	2117.89	1479.36	1438.51	640	25.2571
D112	15	2107.22	1478.73	1419.66	645	24.3524
D112	15	2107.84	1479.36	1419.66	650	27.6182
D112	15	2113.5	1477.48	1419.66	655	33.1827
D112	15	2114.12	1477.48	1399.57	660	29.4238
D112	15	2112.24	1475.59	1399.57	665	31.1445
D112	15	2098.56	1467.99	1376.77	670	30.8932
D112	15	2094	1474.83	1369.17	675	34.18
D112	15	2090.2	1482.43	1353.97	680	32.6077
D112	15	2082.6	1490.03	1353.97	685	36.7225
D112	15	2071.2	1493.07	1353.97	690	35.4641
D112	15	2062.08	1487.75	1353.97	695	38.341
D112	15	2064.36	1491.55	1346.37	700	37.3153
D112	15	2064.36	1498.39	1346.37	705	38.9045
D112	15	2062.08	1505.23	1346.37	710	43.3714
D112	15	2057.52	1499.15	1346.37	715	48.2241
D112	15	2059.8	1509.03	1331.17	720	41.073
D112	15	2063.6	1505.23	1328.89	725	43.1107
D112	15	2056.76	1515.87	1313.69	730	37.5944
D112	15	2053.72	1509.79	1313.69	735	42.7965
D112	15	2050.68	1512.83	1313.69	740	43.9477
D112	15	2046.88	1511.31	1290.89	745	40.8502
D112	15	2040.8	1515.11	1290.89	750	44.029
D112	15	2030.92	1505.99	1290.13	755	46.8822
D112	15	2027.12	1502.19	1274.93	760	42.6657
D112	15	2025.6	1504.47	1274.93	765	43.3212
D112	15	2014.97	1514.35	1274.93	770	44.0769
D112	15	2009.65	1510.55	1274.93	775	50.2617
D112	15	2002.05	1512.07	1265.05	780	45.0914
D112	15	1998.25	1512.07	1265.05	785	49.4505
D112	15	2002.81	1513.59	1265.05	790	50.6645
D112	15	1999.01	1506.75	1242.25	795	50.5246
D112	15	1991.41	1509.79	1227.06	800	49.4938
D112	15	1991.41	1512.07	1211.86	805	46.1372
D112	15	1986.88	1512.98	1211.86	810	47.779
D112	15	1976.01	1510.26	1211.86	815	48.9031
D112	15	1969.37	1509.66	1207.93	820	48.7622
D112	15	1964.85	1505.73	1206.42	825	47.9047
D112	15	1964.55	1509.66	1194.65	830	48.0651
D112	15	1967.87	1514.79	1176.55	835	47.4779
D112	15	1967.87	1512.98	1166.59	840	46.1939
D112	15	1963.04	1510.26	1166.59	845	49.8865
D112	15	1948.55	1499.09	1145.76	850	44.2058
D112	15	1936.78	1490.64	1137.61	855	44.3702
D112	15	1927.73	1475.25	1127.65	860	45.5904
D112	15	1925.01	1469.52	1116.18	865	45.702
D112	15	1916.86	1463.18	1108.34	870	45.0313

## Sheet: u_D12
LABEL	TRACK_ID	POSITION_X	POSITION_Y	POSITION_Z	POSITION_T	MEAN_INTENSITY_CH1
D12	15	2079.26	1167.78	1463.27	335	8.46604
D12	15	2079.9	1168.75	1463.27	340	8.3394
D12	15	2085.42	1168.43	1468.13	345	8.37657
D12	15	2090.93	1168.1	1468.13	350	8.40054
D12	15	2096.45	1167.78	1468.13	355	8.33324
D12	15	2098.72	1176.54	1468.13	360	8.19135
D12	15	2105.53	1177.19	1468.13	365	8.34696
D12	15	2102.89	1176.68	1490.26	370	8.27736
D12	15	2116.57	1175.92	1506.98	375	8.5982
D12	15	2127.21	1172.12	1506.98	380	8.54333
D12	15	2131.77	1168.32	1514.58	385	8.38529
D12	15	2140.89	1173.64	1514.58	390	8.58884
D12	15	2144.69	1182.76	1514.58	395	8.52911
D12	15	2139.37	1180.48	1514.58	400	8.61576
D12	15	2148.49	1175.92	1537.38	405	8.69356
D12	15	2151.53	1182	1529.78	410	8.45527
D12	15	2154.57	1176.68	1529.78	415	8.30453
D12	15	2159.13	1170.6	1529.78	420	8.54808
D12	15	2156.09	1177.44	1529.78	425	8.43707
D12	15	2162.17	1172.88	1529.78	430	8.57461
D12	15	2166.73	1177.44	1529.78	435	8.57756
D12	15	2172.05	1180.48	1537.38	440	8.72612
D12	15	2186.49	1189.6	1537.38	445	8.7906
D12	15	2189.53	1185.04	1537.38	450	8.75932
D12	15	2186.49	1192.64	1552.58	455	8.63998
D12	15	2196.37	1192.64	1552.58	460	8.64344
D12	15	2186.49	1205.56	1552.58	465	8.60153
D12	15	2181.93	1199.48	1567.78	470	8.55795
D12	15	2186.49	1208.6	1575.38	475	8.63345
D12	15	2184.97	1220.76	1575.38	480	8.91391
D12	15	2181.17	1220	1575.38	485	9.02953
D12	15	2192.57	1229.12	1575.38	490	9.13553
D12	15	2196.37	1230.64	1582.98	495	8.94531
D12	15	2193.33	1231.4	1582.98	500	9.13669
D12	15	2196.37	1236.72	1582.98	505	9.37549
D12	15	2195.61	1245.08	1582.98	510	10.2162
D12	15	2194.09	1252.68	1605.01	515	9.63275
D12	15	2188.01	1274.72	1605.01	520	9.55943
D12	15	2178.89	1283.08	1605.01	525	9.96667
D12	15	2179.65	1296.76	1605.01	530	10.4568
D12	15	2159.13	1302.84	1582.22	535	10.5713
D12	15	2157.9	1305.29	1582.22	540	10.322
D12	15	2161.58	1307.73	1577.32	545	10.5817

## Sheet: u_D121
LABEL	TRACK_ID	POSITION_X	POSITION_Y	POSITION_Z	POSITION_T	MEAN_INTENSITY_CH1
D121	15	2162.8	1323.64	1589.56	550	10.5264
D121	15	2161.58	1327.32	1577.32	555	12.104
D121	15	2164.02	1324.87	1577.32	560	11.6353
D121	15	2161.58	1343.23	1565.08	565	12.6953
D121	15	2160.35	1353.02	1577.32	570	11.2934
D121	15	2157.9	1368.93	1577.32	575	11.8515
D121	15	2164.02	1371.38	1577.32	580	12.886
D121	15	2166.47	1390.96	1565.08	585	14.3786
D121	15	2154.23	1400.75	1552.84	590	18.2013
D121	15	2156.68	1412.99	1552.84	595	15.7802
D121	15	2162.8	1424.01	1552.84	600	14.7429
D121	15	2145.66	1435.02	1546.72	605	15.2746
D121	15	2145.66	1438.69	1534.48	610	17.8304
D121	15	2139.55	1442.36	1510	615	23.4614
D121	15	2135.87	1433.8	1497.76	620	25.2274
D121	15	2139.55	1439.92	1497.76	625	24.4207
D121	15	2129.75	1439.92	1485.53	630	24.7927
D121	15	2122.41	1446.04	1473.29	635	27.2218
D121	15	2121.19	1450.93	1473.29	640	26.8734
D121	15	2118.74	1449.71	1448.81	645	29.9854
D121	15	2116.29	1450.93	1448.81	650	31.6153
D121	15	2116.29	1454.6	1448.81	655	31.1623
D121	15	2112.62	1458.28	1448.81	660	31.1417
D121	15	2116.29	1454.6	1448.81	665	34.1403
D121	15	2110.17	1449.71	1435.34	670	33.7121
D121	15	2099.16	1450.93	1423.11	675	35.4957
D121	15	2091.81	1457.05	1410.87	680	35.9631
D121	15	2084.47	1457.05	1398.63	685	36.9307
D121	15	2078.35	1461.95	1398.63	690	35.9771
D121	15	2075.9	1465.62	1398.63	695	36.9055
D121	15	2075.9	1472.96	1410.87	700	37.4377
D121	15	2067.33	1464.4	1398.63	705	43.6457
D121	15	2077.13	1477.86	1386.39	710	43.8772
D121	15	2075.9	1479.08	1386.39	715	41.8331
D121	15	2067.33	1469.29	1396.18	720	45.6051
D121	15	2070.6	1471.84	1391.25	725	48.3765
D121	15	2069.37	1481.63	1391.25	730	51.4256
D121	15	2068.15	1473.07	1391.25	735	48.9294
D121	15	2057.13	1481.63	1391.25	740	49.5447
D121	15	2057.13	1481.63	1379.02	745	49.4443
D121	15	2057.13	1486.53	1379.02	750	47.7779
D121	15	2053.46	1481.63	1366.78	755	48.9789
D121	15	2047.34	1481.63	1366.78	760	50.0257
D121	15	2047.34	1481.63	1366.78	765	50.5518
D121	15	2038.77	1499.99	1354.54	770	53.9023
D121	15	2032.65	1503.66	1354.54	775	52.6867
D121	15	2030.21	1501.22	1354.54	780	53.7469
D121	15	2026.54	1506.11	1345.97	785	54.6625
D121	15	2028.98	1508.56	1345.97	790	55.9885
D121	15	2031.1	1514.29	1335.41	795	52.6742
D121	15	2032.3	1517.31	1329.37	800	55.4867
D121	15	2038.64	1520.93	1309.75	805	53.9673
D121	15	2033.21	1525.16	1303.42	810	53.8339
D121	15	2026.57	1526.37	1294.96	815	55.8005
D121	15	2016.91	1520.03	1277.76	820	56.9098
D121	15	2012.38	1521.54	1277.76	825	58.0089
D121	15	2013.29	1525.16	1260.26	830	55.2844
D121	15	2029.21	1529.03	1261.18	835	55.475
D121	15	2029.21	1532.35	1248.51	840	48.6685
D121	15	2028.61	1519.37	1239.76	845	51.5511
D121	15	2018.65	1515.14	1230.1	850	51.7247

## Sheet: u_D122
LABEL	TRACK_ID	POSITION_X	POSITION_Y	POSITION_Z	POSITION_T	MEAN_INTENSITY_CH1
D122	15	2165.25	1306.51	1565.08	550	10.8486
D122	15	2168.92	1307.73	1552.84	555	10.7315
D122	15	2168.92	1317.52	1557.74	560	11.4642
D122	15	2161.58	1332.21	1557.74	565	12.2396
D122	15	2165.25	1344.45	1569.98	570	12.7614
D122	15	2166.01	1379.41	1562.38	575	16.3071
D122	15	2167.53	1379.41	1539.58	580	16.3596
D122	15	2175.89	1393.85	1524.38	585	15.6745
D122	15	2168.29	1405.25	1524.38	590	17.8324
D122	15	2163.73	1410.57	1524.38	595	20.6408
D122	15	2170.57	1416.65	1501.58	600	19.3752
D122	15	2166.01	1427.29	1501.58	605	20.5946
D122	15	2159.93	1437.93	1493.98	610	21.406
D122	15	2147.77	1437.17	1493.98	615	25.7507
D122	15	2144.73	1449.33	1471.18	620	22.9536
D122	15	2150.05	1444.77	1471.18	625	25.9261
D122	15	2150.05	1444.01	1440.78	630	21.3699
D122	15	2143.97	1442.49	1440.78	635	22.4666
D122	15	2138.65	1446.29	1440.78	640	24.4655
D122	15	2131.05	1451.6	1433.18	645	26.9687
D122	15	2128.01	1450.09	1433.18	650	28.8392
D122	15	2129.53	1453.88	1433.18	655	29.8004
D122	15	2127.25	1454.64	1410.38	660	31.6237
D122	15	2129.53	1450.85	1410.38	665	31.7784
D122	15	2125.73	1450.85	1410.38	670	34.1028
D122	15	2110.53	1451.6	1410.38	675	36.5079
D122	15	2105.97	1455.4	1402.79	680	38.0197
D122	15	2095.33	1460.72	1402.79	685	34.5777
D122	15	2088.49	1472.88	1402.79	690	34.4498
D122	15	2088.49	1459.2	1364.79	695	36.8948
D122	15	2086.21	1466.8	1364.79	700	41.2741
D122	15	2087.73	1466.8	1364.79	705	43.6956
D122	15	2083.93	1471.36	1364.79	710	42.1333
D122	15	2084.69	1474.4	1364.79	715	41.0599
D122	15	2087.73	1478.96	1349.59	720	46.9463
D122	15	2088.49	1475.16	1349.59	725	45.667
D122	15	2081.84	1472.95	1349.59	730	46.7631
D122	15	2091.53	1478.2	1349.59	735	48.1126
D122	15	2080.13	1482.76	1349.59	740	48.2579
D122	15	2074.05	1477.44	1334.39	745	49.3728
D122	15	2073.29	1480.48	1334.39	750	48.9341
D122	15	2067.91	1472.56	1334.39	755	49.7814
D122	15	2060.93	1467.81	1334.39	760	50.677
D122	15	2057.45	1467.17	1334.39	765	51.5183
D122	15	2053.64	1478.58	1334.39	770	51.7857
D122	15	2047.94	1484.92	1330.9	775	53.204
D122	15	2039.7	1478.9	1330.9	780	52.7507
D122	15	2028.93	1478.27	1330.9	785	54.8171
D122	15	2017.2	1480.48	1330.9	790	54.765
D122	15	2015.62	1478.9	1330.9	795	56.0806
D122	15	2016.25	1475.73	1321.08	800	55.1237
D122	15	2023.54	1486.19	1312.84	805	56.6659
D122	15	2014.67	1488.72	1296.68	810	57.2023
D122	15	2009.28	1486.19	1296.68	815	53.1269
D122	15	2002.94	1483.34	1281.47	820	54.732
D122	15	2006.67	1488.3	1281.47	825	56.3426
D122	15	2014.12	1498.24	1257.86	830	58.1681

## Sheet: u_D1221
LABEL	TRACK_ID	POSITION_X	POSITION_Y	POSITION_Z	POSITION_T	MEAN_INTENSITY_CH1
D1221	15	2002.64	1501.28	1266.8	835	57.293
D1221	15	1999.62	1491.32	1266.8	840	56.1334
D1221	15	1989.66	1478.94	1261.97	845	54.5981
D1221	15	1986.64	1473.21	1243.26	850	55.9281
D1221	15	1978.5	1468.08	1228.17	855	56.9053
D1221	15	1973.97	1462.65	1217.91	860	56.955
D1221	15	1971.86	1460.84	1210.66	865	57.7041
D1221	15	1969.14	1465.66	1203.42	870	58.4843
D1221	15	1960.69	1465.66	1198.29	875	58.9702
D1221	15	1949.82	1460.84	1182.6	880	59.6803
D1221	15	1949.22	1455.1	1179.28	885	59.3327

[truncated: 15 more sheets: u_D1222, D2, D21, b_D211, b_D2111, b_D2112, D212, D2121, D2122, D22, D221, u_D222, u_D2221, u_D2222, Mother]
