# Supplementary material for: Early coordination of cell migration and cardiac fate determination during mammalian gastrulation
Source: EMBO J. 2025 May 13;44(12):3327–59. doi: 10.1038/s44318-025-00441-0 (PMC12170898; doi:10.1038/s44318-025-00441-0)
Supplement: Supplementary file 28 — EV and Appendix Figure Source Data [file 44318_2025_441_MOESM28_ESM.zip › Source Data for expanded views and appendix/Source Data Fig. EV4/EV 4D/EV Fig.4D'.xlsx]

## Sheet: D1_data
LABEL	POSITION_T	POSITION_X	POSITION_Y	POSITION_Z
D111	625	743.269	497.661	487.658
D112	625	741.011	508.326	510.059
D121	625	742.422	499.651	519.724
D122	625	746.067	501.334	510.5

## Sheet: D2_data
LABEL	POSITION_T	POSITION_X	POSITION_Y	POSITION_Z
D211	625	803.114	463.293	417.729
D212	625	800.458	421.122	427.988
D221	625	713.524	501.137	448.892
D222	625	776.23	482.272	439.346

## Sheet: Summary
Group	X	Y	Z	Distance
D1	743.192	501.743	506.985
D2	773.331	466.956	433.489
Euclidean Distance				86.7195

## Sheet: D1
LABEL	POSITION_T	POSITION_X	POSITION_Y	POSITION_Z
D111	625	743.269	497.661	487.658
D112	625	741.011	508.326	510.059
D121	625	742.422	499.651	519.724
D122	625	746.067	501.334	510.5

## Sheet: D211
LABEL	POSITION_T	POSITION_X	POSITION_Y	POSITION_Z
D211	625	803.114	463.293	417.729

## Sheet: D222
LABEL	POSITION_T	POSITION_X	POSITION_Y	POSITION_Z
D212	625	800.458	421.122	427.988
D221	625	713.524	501.137	448.892
D222	625	776.23	482.272	439.346

## Sheet: Midpoint
Group	X	Y	Z	Distance
D1	743.192	501.743	506.985
D211	803.114	463.293	417.729
D222	763.404	468.177	438.742
