# Supplementary material for: Early coordination of cell migration and cardiac fate determination during mammalian gastrulation
Source: EMBO J. 2025 May 13;44(12):3327–59. doi: 10.1038/s44318-025-00441-0 (PMC12170898; doi:10.1038/s44318-025-00441-0)
Supplement: Supplementary file 28 — EV and Appendix Figure Source Data [file 44318_2025_441_MOESM28_ESM.zip › Source Data for expanded views and appendix/Source Data Fig. EV4/EV 4E/EV Fig.4E''.xlsx]

## Sheet: Sheet1
LABEL	ID	TRACK_ID	POSITION_X	POSITION_Y	POSITION_Z	POSITION_T	FRAME	CELL_DIVISION_TIME	MEAN_INTENSITY_CH1	MEDIAN_INTENSITY_CH1	MIN_INTENSITY_CH1	MAX_INTENSITY_CH1	TOTAL_INTENSITY_CH1	STD_INTENSITY_CH1	MEAN_INTENSITY_CH2	MEDIAN_INTENSITY_CH2	MIN_INTENSITY_CH2	MAX_INTENSITY_CH2	TOTAL_INTENSITY_CH2	STD_INTENSITY_CH2	CONTRAST_CH1	SNR_CH1	CONTRAST_CH2	SNR_CH2
D1	43499	237	733.049	885.904	624.221	40	40	215	174.949	175	137	208	76103	9.95785	531.048	532	441	619	231006	33.26	0.00116277	0.0408099	0.0269039	0.836618
D1	43561	237	739.762	894.783	635.125	45	45	215	175.152	175	145	209	76191	10.987	455.46	455	350	575	198125	42.7146	0.00347129	0.110294	0.0239149	0.498091
D1	43566	237	734.629	888.629	667.224	50	50	215	169.952	170	141	212	73929	11.5643	442.639	438	355	576	192548	40.0367	-0.00451922	-0.133434	0.0144123	0.314152
D1	43571	237	726.336	892.183	667.162	55	55	215	171.954	172	149	216	74800	9.56413	479.402	478	405	552	208540	23.0701	0.00219153	0.0786309	0.0323945	1.30408
D1	43576	237	717.648	889.419	667.21	60	60	215	170.671	170	144	198	74242	9.88202	463.347	465	349	587	201556	56.235	0.00231696	0.0798471	0.0313261	0.500542
D1	43581	237	705.011	916.806	697.539	65	65	215	171.602	171	146	199	74647	9.94063	502.363	502	419	590	218528	31.297	0.00571276	0.196115	0.0398054	1.22895
D1	43586	237	716.068	938.127	697.167	70	70	215	171.811	172	145	205	74738	9.25902	488.784	488	395	585	212621	37.2621	0.00741185	0.273047	0.0405993	1.02356
D1	43591	237	731.074	951.551	696.933	75	75	215	169.057	169	143	202	73540	9.7687	493.375	490	410	587	214618	35.0686	-0.00131268	-0.0454944	0.0302494	0.826157
D1	43596	237	722.387	944.839	697.05	80	80	215	171.848	172	141	217	74754	12.0705	504.993	507	399	613	219672	39.5785	0.00683058	0.193176	0.0304831	0.754874
D1	43601	237	722.782	952.341	696.919	85	85	215	169.524	169	142	205	73743	10.9457	538.064	539	440	622	234058	29.4306	4.19E-05	0.0012977	0.0298582	1.06011
D1	43606	237	719.622	957.079	696.836	90	90	215	172.577	172	142	206	75071	10.3959	584.386	587	474	700	254208	39.6347	0.00623859	0.205844	0.037608	1.06881
D1	43611	237	706.591	953.707	684.651	95	95	215	173.506	174	126	214	75475	13.5537	583.984	581	410	730	254033	62.138	0.00619305	0.157583	0.0415729	0.75023
D1	43616	237	699.087	963.578	684.479	100	100	215	172.43	172	141	209	75007	11.1528	616.674	610	486	741	268253	47.6648	0.00973369	0.298079	0.0494459	1.21915
D1	43621	237	695.533	977.002	684.244	105	105	215	176.857	177	150	201	76933	8.92456	729.343	732	615	833	317264	34.7836	0.0120302	0.471136	0.0594633	2.35369
D1	43626	237	685.661	978.582	684.217	110	110	215	177.166	176	150	217	77067	10.0558	689.313	691	535	869	299851	63.8412	0.0156855	0.544166	0.0758483	1.52244
D1	43631	237	673.814	981.741	684.162	115	115	215	173.977	174	152	213	75680	9.236	647.363	643	485	845	281603	75.6822	0.00337936	0.126884	0.0453154	0.741623
D1	43636	237	653.674	975.818	684.265	120	120	215	178.057	178	146	218	77455	12.9392	674.359	670	521	875	293346	60.5695	0.0118989	0.323633	0.0563876	1.18858
D1	43641	237	648.935	984.11	684.12	125	125	215	176.616	177	144	230	76828	13.5988	643.4	646	448	856	279879	104.729	0.00791152	0.20389	0.0548708	0.639124
D1	43646	237	634.324	989.242	684.031	130	130	215	176.795	176	152	218	76906	9.64207	719.954	727	590	876	313180	56.3966	0.0118534	0.42959	0.0590389	1.42334
D1	43651	237	624.846	1006.22	683.734	135	135	215	175.807	176	142	212	76476	12.0314	747.324	756	528	993	325086	84.6936	0.0110664	0.319873	0.0619591	1.02964
D1	43656	237	620.107	1020.43	683.486	140	140	215	176.122	176	140	213	76613	11.1383	710.062	716	535	887	308877	69.7137	0.0122061	0.381358	0.0529831	1.025
D1	43661	237	601.942	1025.57	683.397	145	145	215	182.276	182	139	222	79290	13.4093	855.209	855	640	1072	372016	84.8795	0.0115761	0.311113	0.0838285	1.55859
D1	43666	237	580.222	1033.46	683.259	150	150	215	185.733	186	154	228	80794	11.3978	932.524	951	651	1170	405648	114.928	0.0175121	0.560916	0.0760477	1.14688
D1	43671	237	563.637	1046.1	683.045	155	155	215	182.034	182	147	218	79185	12.3332	969.26	982	644	1300	421628	130.081	0.013124	0.382394	0.104482	1.40974
D1	43676	237	552.579	1061.5	683.045	160	160	215	182.053	182	148	219	79193	11.122	951.949	972	589	1281	414098	147.028	0.0171509	0.552006	0.0874575	1.04143
D1	43681	237	543.497	1070.19	683.045	165	165	215	177.062	177	142	220	77022	10.3282	761.563	768	485	1033	331280	128.641	0.00670115	0.228234	0.0677053	0.750805
D1	43686	237	528.885	1094.67	695.287	170	170	215	184.809	184	148	226	80392	13.3683	884.051	888	644	1116	384562	79.6088	0.0160219	0.436	0.0820047	1.68328
D1	43691	237	510.325	1094.67	695.287	175	175	215	179.908	179	148	216	78260	10.2744	821.97	827	587	1088	357557	102.217	0.0095689	0.331933	0.0672272	1.0131
D1	43696	237	502.822	1103.76	695.287	180	180	215	171.814	172	139	200	74739	9.87175	710.267	700	460	1144	308966	178.001	0.00145492	0.0505709	0.05961	0.448953
D1	43701	237	492.949	1118.76	728.459	185	185	215	193.014	193	152	237	83961	12.9173	1263.03	1263	1016	1539	549418	99.3276	0.0199578	0.58476	0.0573163	1.37863
D1	43706	237	492.16	1125.87	728.459	190	190	215	197.851	197	158	237	86065	12.5266	1427.74	1437	905	1861	621068	209.217	0.0241534	0.744985	0.0603169	0.7764
D1	43711	237	480.313	1108.89	728.459	195	195	215	191.138	191	126	248	83145	14.7529	1130.09	1160	761	1461	491590	145.197	0.0155124	0.395816	0.0293575	0.443955
D1	43716	237	467.676	1109.68	728.459	200	200	215	192.368	193	163	236	83680	12.1548	1290.39	1300	951	1571	561320	122.225	0.0182121	0.566156	0.073161	1.43948
D1	43721	237	465.701	1109.68	728.459	205	205	215	183.285	182	147	227	79729	14.7499	1394.22	1405	944	1765	606486	193.703	0.0198147	0.482874	0.10914	1.41652
D1	43726	237	469.65	1116.79	728.459	210	210	215	186.103	185	151	229	80955	15.6928	1308.76	1276	800	1854	569310	240.602	0.0253718	0.586886	0.117393	1.14295
D1	43731	237	457.803	1103.36	728.459	215	215	215	180.697	180	146	222	78603	12.4806	976.232	978	434	1466	424661	243.06	0.0149489	0.426491	0.0897166	0.661346
D1	43736	237	457.803	1114.42	728.459	220	220	215	190.506	190	152	227	82870	13.1265	1104.27	1072	760	1522	480357	191.053	0.0178138	0.508015	0.064916	0.704674
D1	43741	237	449.115	1110.47	728.459	225	225	215	179.28	178	145	224	77987	13.3686	1005.05	954	697	1507	437196	189.471	0.00518759	0.138419	0.0400147	0.408182
D1	43746	237	431.74	1114.02	728.459	230	230	215	172.317	171	140	215	74958	10.5996	1024.39	1002	703	1458	445608	191.832	0.0119742	0.384722	0.107673	1.03817
D1	43903	237	435.689	1102.18	699.631	235	235	215	189.359	189	152	228	82371	11.6927	1166.82	1154	972	1414	507568	82.1364	0.00728104	0.234123	0.0381453	1.04396
D1	43908	237	436.479	1106.91	699.631	240	240	215	203.782	203	172	247	88645	12.802	1461.81	1468	914	1962	635889	235.093	0.0149097	0.467693	0.0493836	0.585236
D1	43913	237	436.479	1107.7	699.631	245	245	215	201.883	201	173	241	87819	12.2406	1555.39	1569	1137	1922	676595	156.651	0.0197912	0.64016	0.0748248	1.38244
D1	43918	237	434.504	1084.01	699.631	250	250	215	191.143	191	160	229	83147	11.7176	1125.94	1127	881	1473	489783	145.089	0.00761594	0.246591	0.0382215	0.571382
D1	43923	237	450.695	1076.11	673.568	255	255	215	225.69	226	188	257	98175	11.264	1900.79	1903	1682	2106	826843	72.9928	0.00788905	0.313661	0.0576627	2.83943
D11	43933	237	446.351	1090.72	702.001	260	260		208.531	207	163	248	90711	15.5432	1365.12	1376	941	1706	593828	179.39	0.0137303	0.363427	0.0484253	0.702973
D11	44592	237	435.67	1088.94	702.001	265	265		222.136	222	183	273	96629	15.5666	1594.1	1590	1112	1919	693435	148.673	0.0328587	0.907951	0.0866933	1.71078
D11	44597	237	435.077	1072.92	715.945	270	270		231.639	232	194	279	100763	15.8632	1891.89	1928	1230	2227	822974	197.974	0.0421546	1.18131	0.110175	1.89675
D11	44602	237	420.835	1046.52	739.384	275	275		209.129	209	165	262	90971	16.2095	1497.99	1515	932	1974	651625	229.414	0.0393711	0.977419	0.158463	1.78634
D11	44607	237	425.879	1040.29	720.396	280	280		217.083	217	158	277	94431	17.0861	1425.67	1444	984	1789	620168	162.237	0.0362566	0.889065	0.120622	1.89177
D11	44612	237	430.626	1037.61	720.396	285	285		193.91	193	152	253	84351	18.672	936.228	946	512	1352	407259	225.087	0.00699059	0.144188	0.023943	0.19452
D11	44617	237	430.33	1007.65	720.396	290	290		210.138	210	173	261	91410	15.0415	1073.34	1044	726	1488	466903	171.18	0.0301923	0.818879	0.139196	1.53229
D11	44622	237	442.197	1011.51	731.67	295	295		204.798	204	157	251	89087	16.5026	1089.8	1050	609	1644	474063	207.508	0.0282148	0.681074	0.147039	1.34647
D11	44627	237	419.945	1023.67	731.67	300	300		180.86	179	147	237	78674	13.0579	697.749	659	398	1205	303521	189.267	-0.000109	-0.00302293	0.0514734	0.360944
D11	44632	237	436.264	1045.03	731.67	305	305		202.064	199	151	273	87898	22.2932	1055.4	1017	612	1720	459101	287.064	0.0193179	0.343557	0.079948	0.544346
D11	44637	237	424.396	1021.59	721.582	310	310		232.568	233	174	306	101167	22.17	1223.97	1212	687	1781	532429	271.49	0.0176197	0.363267	0.0709913	0.597678
D11	44642	237	417.275	1008.84	721.582	315	315		223.271	223	171	274	97123	18.2381	1050.63	1079	529	1412	457025	202.684	0.0155098	0.373943	0.162001	1.44535
D11	44647	237	410.337	1028.12	707.97	320	320		224.423	224	178	287	97624	19.5952	1162.2	1117	781	1744	505559	192.61	0.00515916	0.117569	0.0333085	0.389009
D11	44652	237	402.061	1021	714.29	325	325		225.025	224	176	291	97886	22.0376	1003.2	1015	586	1420	436391	206.924	0.00433385	0.0881236	0.0817494	0.732762
D11	44657	237	452.582	1048.59	738.197	330	330		226.246	226	174	282	98417	17.0282	1208.74	1221	689	1735	525800	153.725	0.00973669	0.256239	0.0975832	1.39815
D11	44662	237	464.45	1038.8	744.725	335	335		230.048	229	186	284	100071	19.4235	1283.01	1268	656	2010	558111	305.744	0.0121735	0.284893	0.101055	0.770286
D11	44667	237	481.658	1048.3	744.725	340	340		218.108	218	176	281	94877	19.2561	1336.32	1324	762	1978	581299	300.194	0.0074017	0.166442	0.130989	1.03113
D11	44692	237	479.816	1039.08	744.725	345	345		230.616	231	177	287	100318	16.9165	1553.42	1552	1166	1815	675738	121.73	0.00841384	0.227491	0.129177	2.91974
D11	44697	237	476.5	1035.58	744.725	350	350		262.72	263	206	309	114283	19.0276	1593.16	1587	1195	1967	693024	163.116	0.00398067	0.109489	0.139248	2.38761
D11	44702	237	482.026	1037.24	744.725	355	355		253.499	253	196	323	110272	18.1488	1393.1	1416	715	1797	605999	214.093	0.00830751	0.230163	0.137223	1.57033
D11	44707	237	484.237	1028.95	739.382	360	360		283.828	282	218	366	123465	23.6077	1371.38	1377	774	1958	596551	245.073	0.0187441	0.442416	0.165678	1.59067
D11	44712	237	479.816	1026.74	739.382	365	365		255.545	254	191	324	111162	23.8666	1750.37	1783	894	2233	761410	289.139	-0.000893	-0.019131	0.145857	1.54117
D11	44717	237	494.369	1024.9	729.987	370	370		277.699	277	220	334	120799	18.403	1527.21	1524	1111	2067	664338	238.13	-0.00113372	-0.0342543	0.0981137	1.14603
D11	44722	237	498.238	1023.24	745.646	375	375		294.423	293	226	361	128074	21.7189	1755.81	1732	1339	2253	763778	218.114	0.00687703	0.185178	0.11667	1.68213
D11	44727	237	496.212	1016.06	745.646	380	380		314.795	315	242	400	136936	26.3232	1463.91	1441	1047	2138	636803	279.836	6.48E-04	0.0154811	0.0915525	0.87754
D11	44732	237	483.5	1015.14	761.12	385	385		312.91	313	265	378	136116	17.7815	1649.34	1686	1217	1921	717462	153.024	0.00514008	0.17998	0.0861389	1.7096
D11	44737	237	489.764	1004.08	761.12	390	390		328.641	328	282	386	142959	17.9532	1554.94	1547	1184	1969	676399	173.246	-0.00026	-0.00951501	0.0856965	1.41689
D11	44749	237	481.658	997.634	792.623	395	395		328.398	325	247	413	142853	24.1352	1470.66	1475	1134	1834	639738	143.05	-0.00640913	-0.175538	0.0909088	1.71346
D11	44754	237	465.815	998.924	809.94	400	400		306.009	305	253	386	133114	22.305	1533.62	1545	1037	2063	667126	219.39	0.0152351	0.411757	0.108029	1.36308
D11	44759	237	468.762	998.556	809.94	405	405		312.331	311	257	380	135864	21.7413	1784.79	1825	984	2404	776382	302.865	0.00373802	0.106999	0.079479	0.867772
D11	44764	237	470.236	987.134	809.94	410	410		356.048	356	260	430	154881	27.831	1900.96	1951	1207	2312	826916	226.779	0.0078459	0.199186	0.100771	1.53475
D11	44769	237	485.895	993.397	809.94	415	415		386.147	388	321	471	167974	25.6613	1945.54	1951	1427	2528	846308	231.654	0.0171668	0.507927	0.143542	2.10841
D11	44774	237	484.053	989.344	809.94	420	420		420.71	420	362	492	183009	24.5462	2525.74	2585	1783	3011	1098695	291.216	0.018095	0.609256	0.147135	2.22486
D11	44779	237	492.343	988.792	809.94	425	425		437.255	439	357	522	190206	32.6433	2207.54	2221	1377	2746	960278	287.59	0.0103236	0.273743	0.124343	1.6978
D11	44784	237	486.816	995.055	809.94	430	430		473.028	470	415	550	205767	24.8752	2468.45	2516	1605	3077	1073777	320.042	-0.00288704	-0.110118	0.11385	1.57672
D11	44789	237	507.449	991.923	809.94	435	435		517.598	515	446	639	225155	31.6638	2060.86	2036	1493	2661	896476	248.529	2.53E-04	0.00828448	0.103104	1.5501
D11	44794	237	509.476	987.502	825.599	440	440		509.239	506	389	648	221519	43.8922	2308.84	2331	1682	2671	1004347	199.226	-0.00155563	-0.0361531	0.107638	2.25241
D11	44799	237	517.213	983.633	825.599	445	445		517.899	513	421	621	225286	33.9895	2143	2165	1673	2519	932204	181.055	0.00308628	0.0937623	0.135024	2.8161
D11	44804	237	521.45	972.948	825.599	450	450		590.405	583	465	789	256826	57.436	1715.31	1737	1062	2137	746162	234.794	-0.00431213	-0.0890356	0.100493	1.33424
D11	44809	237	532.135	967.606	825.599	455	455		623.057	622	508	822	271030	59.0718	1857.53	1877	1250	2265	808027	178.074	-0.0108095	-0.230517	0.11785	2.19944
D11	44814	237	546.136	958.763	839.968	460	460		600.834	596	505	720	261363	44.6628	1991.11	1967	1427	2566	866135	236.364	-0.00540687	-0.146265	0.113807	1.72148
D11	44819	237	547.978	948.815	839.968	465	465		722.63	715	552	904	314344	67.6855	1837.54	1879	1231	2257	799330	218.179	-0.00491097	-0.105379	0.0951534	1.46354
D11	44824	237	560.137	947.71	839.968	470	470		693.338	690	604	868	301602	44.6214	2009.33	2001	1453	2523	874057	241.229	-0.00304267	-0.0948442	0.0997649	1.51123
D11	44829	237	577.27	943.288	839.968	475	475		776.683	772	643	956	337857	52.1024	2137.97	2135	1584	2732	930015	301.736	-0.000866	-0.0258447	0.0939891	1.2175
D11	44834	237	590.534	932.419	839.968	480	480		776.425	778	654	904	337745	47.9254	1583.92	1564	1041	2223	689005	253.474	-0.00193608	-0.0628533	0.0726006	0.845925
D11	44839	237	599.377	925.603	839.968	485	485		801.897	795	697	915	348825	40.6967	1873.44	1889	1301	2448	814948	265.662	-0.0067709	-0.26865	0.097857	1.25715
D11	44844	237	600.298	911.049	839.968	490	490		843.554	841	724	1001	366946	47.5485	2039.6	2054	1451	2507	887225	232.147	-0.00315047	-0.112138	0.0994597	1.58957
D11	44849	237	615.957	904.417	839.968	495	495		815.483	810	701	953	354735	45.1361	2069.3	2079	1694	2361	900146	120.515	-0.00356784	-0.129383	0.080201	2.5497
D11	44854	237	622.405	897.232	839.968	500	500		815.802	812	714	929	354874	31.7494	1742.66	1738	1315	2184	758055	198.456	-0.00913953	-0.474013	0.085142	1.37796
D11	44859	237	619.273	884.705	856.548	505	505		834.837	834	713	934	363154	33.2485	1806.97	1803	1386	2162	786034	163.313	-0.00503027	-0.253887	0.0863757	1.75943
D11	44864	237	618.168	864.625	856.548	510	510		871.331	875	763	957	379029	37.1882	2193.14	2183	1795	2568	954015	164.068	0.0105091	0.487342	0.118318	2.82851
D11	44869	237	624.616	862.046	856.548	515	515		854.97	850	703	1013	371912	54.1148	1913.24	1919	1320	2289	832259	193.806	-0.00139678	-0.0441978	0.0942555	1.70067
D11	44874	237	644.143	856.703	856.548	520	520		907.124	910	796	1004	394599	31.3123	1541.98	1544	1201	1910	670763	161.554	0.00227654	0.131604	0.0946864	1.65117
D11	44879	237	641.564	860.388	874.418	525	525		829.963	830	702	962	361034	48.7794	1215.69	1237	695	1476	528827	148.061	-0.00430354	-0.147079	0.0898384	1.35367
D11	44884	237	648.565	864.44	874.418	530	530		837.202	838	712	973	364183	47.7039	1109.8	1131	759	1285	482761	108.174	0.00562422	0.196306	0.0751499	1.4342
D11	44889	237	645.065	866.835	874.418	535	535		864.52	863	740	1001	376066	49.3148	865.94	856	669	1101	376684	81.8113	-0.00658466	-0.232397	0.0630603	1.25575
D11	44894	237	653.355	852.097	874.418	540	540		951.448	948	781	1127	413880	65.7898	878.908	895	618	1058	382325	76.7633	0.00445197	0.128197	0.091898	1.92728
D11	44899	237	658.144	854.677	865.391	545	545		945.966	947	794	1131	411495	62.1519	1016.2	1037	678	1224	442049	101.102	-0.00339107	-0.103577	0.0583367	1.10808
D11	44904	237	667.724	846.018	855.443	550	550		1015.26	1015	876	1176	441640	53.6258	921.464	922	713	1169	400837	66.49	-0.000167	-0.00632582	0.050557	1.33387
D11	44909	237	672.514	839.939	855.443	555	555		976.74	979	835	1109	424882	48.2851	797.793	804	589	1005	347040	78.0138	0.00162817	0.065764	0.0574287	1.11078
D11	44914	237	667.908	831.464	881.419	560	560		974.343	974	821	1128	423839	54.525	877.632	878	702	1090	381770	73.263	-0.000502	-0.0179576	0.03193	0.741321
D11	44919	237	671.409	827.596	881.419	565	565		1000.8	999	848	1159	435346	48.8884	994.644	993	840	1156	432670	55.6715	5.37E-04	0.0219785	0.0373935	1.28801
D11	44924	237	677.672	825.569	881.419	570	570		1013.66	1014	864	1151	440944	53.4258	1060.2	1051	878	1266	461186	73.8366	0.00760931	0.286567	0.0433817	1.19401
D11	44929	237	677.672	826.859	883.998	575	575		1007.21	1014	804	1194	438137	66.6329	810.577	806	639	951	352601	57.5198	0.00223679	0.067471	0.0497204	1.33496
D11	52273	237	680.715	824.069	883.998	580	580		1069.08	1070	917	1228	345314	63.5223	848.471	848	705	987	274056	55.9353	0.00607218	0.203157	0.0306164	0.901234
D11	52278	237	694.41	831.424	881.715	585	585		1109.53	1108	944	1265	358379	60.4361	695.706	697	572	825	224713	48.883	0.00479952	0.175385	0.0265114	0.735135
D11	52283	237	696.438	832.945	881.715	590	590		1101.55	1100	950	1234	355801	57.4087	721.687	718	627	847	233105	43.7293	0.0039925	0.152606	0.0209884	0.678524
D11	52288	237	693.142	826.859	881.715	595	595		1113.74	1111	962	1331	359739	61.0867	675.95	676	574	775	218332	42.6093	8.92E-04	0.0325013	0.025131	0.777805
D11	52293	237	694.917	835.735	881.715	600	600		998.916	997	875	1143	322650	50.1565	727.362	730	614	857	234938	45.8785	0.00125063	0.0497528	0.019665	0.611516
D11	52298	237	702.018	835.228	879.18	605	605		997.325	994	888	1118	322136	50.3402	625.331	614	528	781	201982	48.0207	-0.00174513	-0.0692689	0.00460936	0.119497
D11	52303	237	708.358	846.893	879.18	610	610		1099.7	1096	933	1262	355204	55.2548	688.622	688	573	809	222425	47.6368	0.00456331	0.180816	0.0159297	0.453328
D11	52308	237	717.994	839.539	879.18	615	615		1046.35	1045	919	1181	337972	47.868	731.3	731	613	881	236210	44.4376	0.00135623	0.0592117	0.0178872	0.578385
D11	52313	237	719.769	835.481	879.18	620	620		1041.24	1036	929	1191	336319	53.5037	689.059	691	541	826	222566	52.0791	-0.00168253	-0.0655978	0.0141514	0.369249
D11	52318	237	728.138	834.213	879.18	625	625		1018.8	1016	903	1133	329071	41.1764	635.341	635	487	799	205215	71.4513	-0.000867	-0.0429392	0.0115461	0.20299
D11	52323	237	731.435	825.337	869.543	630	630		1068.23	1068	944	1204	345037	52.301	639.458	638	523	777	206545	54.0484	-0.000211	-0.00860321	0.00592628	0.139404
D12	43928	237	450.3	1068.61	673.568	260	260		227.051	227	188	270	98767	15.5241	1803.73	1843	1349	2162	784624	165.992	0.0180583	0.51886	0.0757114	1.52961
D12	44402	237	457.124	1063.05	643.944	265	265		209.949	209	175	262	91328	13.3452	1086	1093	738	1455	472412	174.868	0.0105201	0.327562	0.0750054	0.866628
D12	44407	237	452.97	1062.36	655.529	270	270		216.074	216	180	254	93992	13.422	1201.53	1203	808	1658	522667	199.428	0.0165955	0.525601	0.10034	1.09882
D12	44412	237	438.136	1045.45	655.824	275	275		213.011	212	167	258	92660	15.4942	1015.66	1001	716	1351	441811	154.44	0.0201528	0.543166	0.0988235	1.18291
D12	44417	237	436.356	1037.62	666.347	280	280		220.685	219	175	267	95998	14.1742	1173.69	1199	780	1424	510554	136.934	0.018169	0.55567	0.0837994	1.32545
D12	44424	237	435.881	1039.52	698.727	286	286		256.317	257	197	313	111498	18.6417	1928.96	1942	1471	2268	839098	143.345	0.0525254	1.37233	0.143048	3.36812
D12	44429	237	437.954	1026.19	699.462	287	287		233.57	234	185	289	101603	17.1314	1481.05	1506	980	1893	644256	230.865	0.0223631	0.596458	0.0942101	1.10468
D12	44434	237	437.36	1025.89	699.467	288	288		244.729	245	196	289	106457	15.5955	1611.77	1614	1280	1911	701122	139.532	0.0394879	1.19223	0.109332	2.27692
D12	44439	237	435.283	1022.04	699.632	289	289		241.513	242	202	287	105058	15.6859	1593.77	1587	1118	1998	693290	178.125	0.0334395	0.996403	0.114968	1.84521
D12	44444	237	435.875	1017.89	699.86	290	290		238.448	237	188	281	103725	15.7426	1396.62	1406	910	1798	607531	194.289	0.0281217	0.828601	0.105635	1.37359
D12	44449	237	442.573	1020.35	690.043	291	291		245.237	245	200	294	106678	16.1326	1546.53	1572	1025	2034	672739	238.369	0.0293708	0.867475	0.11753	1.36467
D12	44454	237	463.224	1023.67	679.829	292	292		225.529	225	166	279	98105	21.5119	1363.72	1360	805	1888	593217	224.489	0.0127277	0.263517	0.10329	1.13744
D12	44459	237	463.52	1023.08	679.866	293	293		231.529	232	165	282	100715	17.9931	1129.97	1125	694	1614	491538	220.725	0.0123843	0.314815	0.0776788	0.738006
D12	44464	237	462.631	1025.15	679.741	294	294		245.228	245	202	298	106674	14.9429	1334.45	1309	1056	1734	580484	153.189	0.0269266	0.86061	0.102327	1.61726
D12	44469	237	461.74	1021.3	679.928	295	295		246.57	246	197	316	107258	17.9644	1333.23	1318	1018	1778	579957	157.259	0.0275565	0.736166	0.0901255	1.40182
D12	44474	237	465.009	1025.43	679.471	296	296		244.979	244	206	293	106566	15.0375	1463.03	1469	1086	1732	636417	122.968	0.0240054	0.763819	0.0964138	2.09245
D12	44479	237	466.789	1022.77	679.642	297	297		248.398	248	206	294	108053	14.8504	1425.2	1409	1160	1767	619962	118.772	0.0273508	0.890614	0.0982379	2.14671
D12	44484	237	462.636	1024.54	679.476	298	298		256.446	256	214	303	111554	14.6577	1499.01	1491	1169	1872	652070	128.775	0.0320526	1.08673	0.105623	2.22412
D12	44489	237	462.172	1022.37	672.153	299	299		251.674	251	206	299	109478	16.3673	1414.48	1395	1142	1821	615299	145.349	0.0305501	0.911661	0.105924	1.86417
D12	44494	237	461.578	1021.49	672.189	300	300		256.814	255	213	308	111714	17.1089	1428.68	1400	1130	1889	621475	154.126	0.0293339	0.855541	0.114911	1.91078
D12	44499	237	460.984	1020.6	672.225	301	301		254.441	254	198	321	110682	19.7826	1378.06	1359	1065	1772	599458	155.743	0.0292981	0.732202	0.114431	1.81711
D12	44504	237	457.425	1022.08	672.086	302	302		258.113	259	204	308	112279	17.7069	1309.51	1305	952	1773	569638	200.22	0.0299054	0.846544	0.0921925	1.10415
D12	44509	237	448.887	1026.32	685.085	303	303		275.69	277	214	333	119925	17.3523	1580.49	1601	989	2096	687514	240.851	0.0392976	1.20149	0.121406	1.42085
D12	44514	237	450.37	1023.96	685.236	304	304		260.177	260	210	312	113177	16.9888	1355.49	1349	865	1987	589638	246.893	0.0271364	0.809207	0.11039	1.09162
D12	44519	237	447.702	1027.51	684.972	306	306		254.421	255	216	316	110673	16.428	1301.84	1292	991	1693	566300	144.921	0.02547	0.769312	0.103142	1.67981
D12	44524	237	442.725	1026.81	699.996	307	307		269.041	268	226	344	117033	18.3812	1620.13	1587	1203	2185	704756	226.886	0.039793	1.1203	0.139495	1.74831
D12	44529	237	439.464	1028.29	699.804	308	308		271.14	273	211	317	117946	17.7392	1682.52	1676	1174	2132	731897	211.83	0.0379706	1.11829	0.134561	1.88407
D12	44534	237	433.828	1018.8	700.104	309	309		268.211	269	210	327	116672	17.7039	1490.94	1486	958	2085	648561	244.234	0.0287517	0.846817	0.100435	1.11431
D12	44539	237	435.016	1027.39	699.696	310	310		281.671	282	223	351	122527	19.171	2009.98	2017	1401	2549	874341	231.631	0.0457185	1.28471	0.165185	2.46037
D12	44544	237	433.829	1022.35	699.918	311	311		281.363	282	208	338	122393	21.1495	1768.08	1805	1205	2159	769114	224.68	0.0408707	1.04475	0.133168	1.84959
D12	44549	237	438.872	1019.98	700.141	312	312		277.503	279	211	339	120714	25.6572	1624.03	1657	958	2155	706454	252.202	0.0384995	0.801933	0.121033	1.39047
D12	44554	237	436.201	1011.97	700.141	313	313		271.669	273	202	330	118176	22.1664	1541.49	1602	871	1974	670547	258.851	0.0231385	0.554338	0.112692	1.20626
D12	44559	237	437.091	1012.86	700.141	314	314		275.929	278	207	340	120029	20.5685	1658.16	1701	1037	2059	721299	230.557	0.0279978	0.730729	0.128887	1.64223
D12	44564	237	433.234	1013.75	700.141	315	315		286.057	286	248	348	124435	16.2546	1568.93	1589	1233	1828	682486	122.057	0.0423377	1.42964	0.134636	3.05055
D12	44569	237	438.872	1008.71	694.504	316	316		268.06	267	200	348	116606	23.7417	1242.34	1278	743	1696	540418	205.412	0.0197565	0.437485	0.0888605	0.987147
D12	44574	237	438.575	1008.71	694.504	317	317		275.276	276	213	333	119745	20.5622	1627.04	1679	977	2086	707763	259.823	0.0292059	0.759796	0.126966	1.411
D12	44579	237	433.828	1000.11	694.504	318	318		273.915	275	217	344	119153	20.1825	1225.29	1234	896	1487	532999	117.979	0.0144116	0.38563	0.0584148	1.14638
D12	44584	237	447.476	1028	700.141	319	319		256.398	257	190	330	111533	19.4541	1216.32	1216	959	1472	529098	91.9682	0.0164555	0.426732	0.0781316	1.91688
D12	43994	237	427.791	1026.82	700.371	320	320		260.039	259	206	318	113117	16.9225	1098.08	1102	887	1305	477666	70.7764	0.00104673	0.0321355	0.0296354	0.893108
D12	43999	237	418.313	1017.39	703.301	325	325		282.851	282	231	330	123040	16.7042	1143.85	1178	584	1515	497574	203.832	0.0184011	0.611908	0.0561357	0.596547
D12	44004	237	429.37	1036.34	702.97	330	330		315.784	315	250	375	137366	20.2413	1882.34	1927	1145	2505	818818	304.932	0.028417	0.862167	0.111748	1.24097
D12	44009	237	432.925	1032.63	716.858	335	335		333.837	334	269	426	145219	21.3102	1823.27	1859	1265	2272	793124	231.343	0.0256026	0.782135	0.0996031	1.42778
D12	44014	237	437.663	1032.63	716.858	340	340		344.074	344	288	411	149672	20.1601	1582.48	1594	1170	1901	688380	144.77	0.0198864	0.66557	0.0952376	1.90104
D12	44019	237	436.479	1019.21	717.093	345	345		353.071	351	297	419	153586	18.8584	1686.99	1691	1243	2162	733840	196.511	0.0170461	0.627585	0.0972051	1.52109
D12	44024	237	426.211	1026.71	716.962	350	350		335.611	336	273	409	145991	25.6534	1412.28	1381	885	1952	614340	263.934	0.0145281	0.374686	0.0513174	0.522378
D12	44029	237	432.135	1020.19	728.134	355	355		390.446	389	339	464	169844	19.9789	1903.55	1934	1361	2290	828044	198.173	0.0232853	0.889416	0.0762303	1.36073
D12	44034	237	435.294	1015.33	743.623	360	360		330.372	332	238	394	143712	27.9259	1345.8	1392	816	1836	585423	230.002	0.0149157	0.347729	0.0793486	0.860312
D12	44039	237	436.084	1011.38	743.692	365	365		391.207	391	296	480	170175	31.2022	1853.4	1878	1292	2347	806227	225.762	0.0353591	0.856371	0.118739	1.74265
D12	44044	237	443.192	1000.8	748.616	370	370		424.071	424	345	513	184471	24.2083	1935.51	1923	1518	2462	841948	181.938	0.0126053	0.436132	0.0803231	1.58193
D12	44049	237	447.141	1004.75	748.547	375	375		467.393	465	398	544	203316	26.7794	1867.61	1910	1263	2616	812410	319.568	0.0173143	0.5941	0.051824	0.575892
D12	44054	237	456.224	1009.12	750.05	380	380		460.08	460	368	572	200135	29.5989	1856.29	1866	1151	2709	807486	407.289	0.0135562	0.415793	0.110749	0.908859
D12	44059	237	448.326	1001.22	750.188	385	385		482.184	482	414	548	209750	22.361	1532.46	1543	1069	2185	666619	257.847	0.010708	0.456913	0.0615163	0.688842
D12	44064	237	447.931	1018.12	768.061	390	390		496.041	498	415	575	215778	27.4149	2671	2730	1873	3226	1161886	290.621	0.0322672	1.13118	0.072227	1.2382
D12	44069	237	450.3	1010.62	768.192	395	395		502.66	502	410	619	218657	36.2606	2676.9	2677	2100	3253	1164450	170.879	0.0310921	0.836029	0.0614754	1.81453
D12	44074	237	448.326	1007.07	768.254	400	400		509.062	513	393	603	221442	39.1401	2870.38	2868	2380	3178	1248616	138.074	0.0168892	0.432031	0.0643931	2.51533
D12	44079	237	446.351	1003.51	768.316	405	405		526.034	526	414	680	228825	32.0918	2594.93	2623	2108	2944	1128794	199.951	0.0236772	0.758259	0.0695709	1.6883
D12	44084	237	452.67	998.381	768.406	410	410		552.354	554	438	681	240274	41.8211	2513.64	2511	1858	3198	1093433	265.123	0.0269045	0.692065	0.0743231	1.31182
D12	44093	237	456.224	1000.75	768.406	415	415		556.389	561	422	683	242029	48.6423	2645.4	2679	2002	3070	1150747	209.982	0.0156931	0.35346	0.0933873	2.15205
D12	44098	237	456.619	997.592	758.928	420	420		610.582	611	476	735	265603	47.2724	2274.8	2311	1411	2824	989540	337.09	0.0232875	0.587884	0.0841613	1.04773
D12	44104	237	453.854	994.038	766.432	425	425		639.508	646	496	748	278186	46.6197	1944.41	1987	1238	2525	845818	302.221	0.0212369	0.570519	0.0673595	0.812047
D12	44109	237	451.485	1001.15	766.432	430	430		622.834	629	496	709	270933	43.4051	1640.63	1627	1029	2491	713674	326.887	0.0113023	0.320735	0.0327797	0.318597
D12	44114	237	466.096	990.483	787.361	435	435		685.2	689	572	806	298062	41.2844	2570.3	2627	1856	3073	1118082	263.806	0.0256066	0.828766	0.0886048	1.58605
D12	44119	237	477.548	977.057	802.762	440	440		685.501	685	542	865	298193	54.0957	2249.17	2336	1229	3023	978390	427.073	0.0143366	0.358211	0.0522243	0.522775
D12	44124	237	483.867	985.35	802.762	445	445		661.692	666	514	773	287836	50.6362	2553.78	2585	2038	2827	1110894	135.296	0.00804262	0.208518	0.0593411	2.1147
D12	44129	237	485.841	979.031	802.762	450	450		786.446	787	635	943	342104	55.5968	3018.45	3022	2319	3576	1313024	291.068	0.0197732	0.548557	0.0877411	1.673
D12	44134	237	501.637	973.108	802.762	455	455		819.046	820	673	936	356285	46.1131	2910.5	2910	2291	3370	1266068	195.602	0.0254497	0.881621	0.084982	2.33093
D12	44139	237	506.376	973.108	810.266	460	460		817.313	820	672	944	355531	47.0754	3059.83	3128	1929	3575	1331028	329.275	0.0248863	0.843159	0.0935633	1.59013
D12	44144	237	514.144	969.554	817.329	465	465		782.692	793	563	962	340471	94.4198	3268.91	3312	2419	3791	1421976	299.575	0.0367262	0.587313	0.0997605	1.97965
D12	44149	237	529.28	969.554	821.718	470	470		718.83	722	551	857	312691	60.5562	3365.96	3362	2530	4271	1464194	329.931	0.00597365	0.140978	0.0629128	1.2077
D12	44154	237	532.439	963.63	842.252	475	475		895.276	903	752	1023	389445	47.1323	3144.99	3159	2442	3580	1368069	233.664	0.0319575	1.17647	0.0800749	1.99572
D12	44159	237	526.121	964.42	844.622	480	480		826.418	830	634	997	359492	65.4433	2672.37	2654	2118	3214	1162483	228.529	0.0498526	1.19929	0.0737977	1.60733
D12	44164	237	538.363	956.522	857.654	485	485		744.821	749	505	933	323997	82.997	2049.01	2086	911	2762	891321	362.877	0.0465057	0.797597	0.108307	1.1036
D12	44169	237	542.707	943.095	857.654	490	490		714.779	722	485	938	310929	96.3495	2346.85	2311	1618	3020	1020878	330.711	0.0519728	0.733034	0.126521	1.59401
D12	44174	237	554.554	929.669	844.227	495	495		864.416	861	663	1067	376021	81.7993	2639.05	2670	1834	3325	1147985	339.943	0.0392398	0.79802	0.0735189	1.06331
D12	44179	237	573.114	919.796	844.227	500	500		996.524	1000	841	1147	433488	43.6224	2775.01	2878	1500	3520	1207129	426.48	0.0283572	1.25988	0.0746647	0.904144
D12	44184	237	570.745	910.319	851.73	505	505		907.805	915	725	1045	394895	75.1899	2810.23	2813	2290	3223	1222448	177.679	0.0182765	0.433402	0.071804	2.11918
D12	44189	237	567.191	885.835	851.73	510	510		858.874	861	728	1043	373610	58.2217	2690.33	2701	2349	3054	1170294	137.323	0.0105099	0.306853	0.0841266	3.04049
D12	44194	237	571.93	879.516	851.73	515	515		855.903	853	632	1101	372318	87.9334	2670.11	2675	2133	3166	1161496	193.343	-6.94e-05	-0.00135085	0.0551186	1.44287
D12	44199	237	593.649	877.542	862.392	520	520		856.616	847	692	1127	372628	79.6691	2470.23	2469	2025	2907	1074549	185.718	-0.00191378	-0.0412336	0.0681259	1.69669
D12	44204	237	599.178	882.281	862.392	525	525		867.805	865	658	1059	377495	82.7157	2403.21	2407	2138	2688	1045395	95.6056	-0.00348084	-0.0732929	0.054967	2.6194
D12	44209	237	600.757	880.306	862.392	530	530		1001.89	1025	771	1145	435821	80.8543	2766.12	2772	2037	3261	1203263	236.237	0.0197943	0.481032	0.0716325	1.56537
D12	44214	237	606.286	887.809	862.392	535	535		994.147	996	782	1129	432454	61.3175	2707.8	2717	2301	3136	1177892	144.054	0.00803889	0.258592	0.0603558	2.13987
D12	807644	237	616.724	877.496	866.096	540	540		949.307	948	833	1105	1102145	38.8936	2017.85	2006	1499	2417	2342720	169.194	0.00799119	0.387001	0.106265	2.29119
D12	807750	237	632.345	869.06	866.096	545	545		967.874	962	817	1150	1123702	60.515	1607.47	1609	1112	2068	1866271	179.255	0.0102046	0.323127	0.108092	1.74952
D12	807651	237	643.592	857.501	866.096	550	550		987.75	984	798	1169	1146778	56.4658	1482.2	1522	924	1896	1720834	231.489	0.0113926	0.394088	0.0977669	1.14048
D12	807658	237	639.843	854.377	884.841	555	555		836.238	838	609	1067	970872	73.655	1450.29	1498	690	2152	1683791	376.878	0.0116078	0.260553	0.113582	0.785006
D12	807665	237	644.529	849.066	891.089	560	560		920.797	928	739	1141	1069045	72.7392	1519.29	1577	877	1984	1763897	251.056	0.0157481	0.392525	0.118589	1.28314
D12	807672	237	637.656	845.629	891.089	565	565		1000.54	998	793	1205	1161626	69.4464	1591.58	1597	1075	2082	1847820	195.575	0.0179635	0.508479	0.115659	1.6873
D12	807679	237	636.719	849.066	891.089	570	570		1024.84	1024	883	1191	1189839	46.585	1587.14	1626	1058	1936	1842666	167.392	0.0295588	1.26321	0.108547	1.85683
D12	807686	237	638.593	839.693	891.089	575	575		1067.09	1066	933	1250	1238887	52.962	1350.48	1356	1044	1708	1567902	107.401	0.0210586	0.831081	0.104348	2.37621
D12	807693	237	647.341	841.256	891.089	580	580		1057.94	1055	876	1240	1228265	65.2604	1407.83	1416	1038	1694	1634492	118.107	0.0174359	0.55562	0.106958	2.30349
D12	807700	237	656.401	856.876	915.77	585	585		927.914	932	724	1146	1077308	78.9211	1236.7	1274	707	1562	1435809	170.55	0.0220257	0.506771	0.121303	1.56889
D12	807707	237	662.962	859.376	903.273	590	590		973.732	980	768	1190	1130503	79.2825	1061.17	1071	739	1262	1232019	91.4045	0.0207076	0.498334	0.0751845	1.62365
D12	807714	237	661.712	851.878	903.273	595	595		959.76	954	773	1243	1114281	78.6405	987.363	990	615	1291	1146328	125.558	0.0126191	0.304178	0.0993066	1.42076
D12	807721	237	676.395	854.065	878.593	600	600		1069.11	1066	909	1241	1241233	58.0931	1032.22	1047	733	1216	1198406	79.7939	0.0109501	0.39867	0.0705715	1.70548
D12	807728	237	679.207	857.813	878.593	605	605		1045.55	1043	908	1198	1213881	53.6884	939.752	959	650	1095	1091052	84.8412	0.00758478	0.293194	0.0514899	1.08481
D12	807735	237	687.017	864.999	884.841	610	610		1052.85	1052	890	1216	1222361	61.2276	920.686	933	663	1135	1068917	83.9403	0.00714055	0.243832	0.055852	1.1604
D12	807742	237	690.454	858.751	887.965	615	615		1017.38	1013	812	1185	1181183	55.3617	871.502	885	642	1077	1011814	81.296	0.00473717	0.173289	0.0548063	1.114
D2	43489	237	737.393	915.948	603.158	40	40	225	179.234	179	152	209	77967	9.88413	506.375	506	398	628	220273	35.6256	0.00363508	0.131356	0.0319353	0.879749
D2	43484	237	731.469	934.462	622.978	45	45	225	176.791	176	144	219	76904	11.9654	484.299	484	395	575	210670	33.0541	0.00342824	0.10096	0.0425965	1.19723
D2	43479	237	725.941	938.09	649.772	50	50	225	171.283	171	139	210	74508	11.0253	411.811	412	331	490	179138	32.3952	-0.000697	-0.0216774	0.0282626	0.698804
D2	43474	237	714.094	942.348	667.471	55	55	225	170.936	171	148	196	74357	8.93631	467.067	469	329	611	203174	64.2742	0.00536954	0.204322	0.049814	0.689623
D2	43469	237	710.54	950.215	688.267	60	60	225	167.655	168	139	198	72930	8.15945	478.94	478	327	624	208339	63.2528	0.00209798	0.0860356	0.056672	0.812194
D2	43464	237	713.699	967.857	703.362	65	65	225	172.552	172	140	206	75060	9.97457	547.005	564	389	697	237947	72.3096	0.0128452	0.438786	0.0732814	1.03301
D2	43459	237	728.31	984.046	703.08	70	70	225	171.087	170	143	202	74423	10.079	540.572	550	393	680	235149	59.3265	0.00427846	0.144631	0.0545476	0.942638
D2	43453	237	741.737	989.968	702.976	75	75	225	173.68	173	150	206	75551	10.3044	554.69	561	431	680	241290	53.2878	0.00689227	0.230747	0.046681	0.928491
D2	43448	237	737.393	987.044	716.456	80	80	225	172.614	172	146	209	75087	11.8954	646.101	653	456	859	281054	80.7893	0.00264817	0.0766521	0.0558062	0.845424
D2	43443	237	747.265	992.177	716.366	85	85	225	172.611	172	137	209	75086	11.5664	622.032	624	487	845	270584	57.2633	0.00181845	0.0541768	0.0576494	1.18418
D2	43438	237	747.66	990.73	701.383	90	90	225	176.062	176	147	210	76587	10.8002	605.943	632	392	790	263585	101.063	0.00411988	0.133772	0.052278	0.595744
D2	43433	237	731.864	996.258	701.287	95	95	225	177.471	177	141	227	77200	13.0506	643.439	644	507	759	279896	49.9621	0.0141774	0.380197	0.0622229	1.5088
D2	43428	237	726.731	989.151	701.411	100	100	225	178.464	178	148	214	77632	12.1088	726.789	733	539	877	316153	57.9026	0.0121608	0.354156	0.0772462	1.80012
D2	43423	237	710.54	1001.79	701.19	105	105	225	176.368	177	152	203	76720	8.74882	728.317	746	515	875	316818	76.5501	0.00793112	0.317251	0.0529283	0.95652
D2	43418	237	706.591	1017.18	700.921	110	110	225	177.559	177	139	216	77238	11.7563	720.922	719	463	1005	313601	119.19	0.0091122	0.272763	0.0677874	0.767964
D2	43413	237	696.718	1021.92	700.839	115	115	225	176.784	176	148	208	76901	9.42857	711.602	711	522	958	309547	98.3871	0.00960813	0.356873	0.093095	1.23196
D2	43408	237	671.444	1029.37	720.457	120	120	225	182.772	183	148	221	79506	13.4139	806.343	822	520	1011	350759	94.0529	0.0212843	0.567935	0.101013	1.57312
D2	43403	237	669.47	1031.35	720.422	125	125	225	184.936	185	143	236	80447	13.7834	943.586	950	732	1155	410460	78.3121	0.0114977	0.305028	0.0846903	1.88153
D2	43398	237	665.521	1040.82	720.257	130	130	225	186.485	186	150	216	81121	9.78957	933.103	942	724	1119	405900	74.0004	0.00723871	0.273804	0.0777193	1.81865
D2	43393	237	650.515	1066.49	719.809	135	135	225	184.011	185	145	219	80045	12.5339	847.561	861	599	978	368689	70.3661	0.0119171	0.34579	0.0696512	1.56864
D2	43388	237	638.273	1073.2	719.692	140	140	225	179.917	179	142	224	78264	12.3891	886.297	906	669	1063	385539	81.1943	0.0061319	0.177012	0.0481066	1.00203
D2	43383	237	622.872	1086.43	730.915	145	145	225	172.89	171	134	244	75207	13.793	765.637	751	466	1235	333052	187.925	0.00427928	0.106821	0.0431654	0.337171
D2	43378	237	596.413	1083.67	730.963	150	150	225	175.664	175	137	233	76414	12.9495	1065.54	1071	746	1511	463511	170.237	0.0141635	0.3789	0.0901564	1.03527
D2	43373	237	588.12	1099.07	730.694	155	155	225	184.276	184	150	224	80160	12.6787	1104.04	1108	754	1492	480257	177.208	0.0186642	0.532602	0.0652359	0.763083
D2	43368	237	574.299	1120.78	730.315	160	160	225	191.285	190	159	235	83209	13.1569	1307.26	1300	1002	1582	568659	108.861	0.0240628	0.683249	0.0522716	1.19305
D2	43363	237	566.401	1118.81	730.349	165	165	225	206.823	207	171	239	89968	11.7931	1611.62	1609	1358	1876	701056	105.112	0.0330938	1.12359	0.0803801	2.28146
D2	43358	237	566.401	1141.31	729.957	170	170	225	204.501	205	168	252	88958	13.825	1623.86	1669	1188	1960	706381	169.614	0.0248553	0.717491	0.0848297	1.49728
D2	43353	237	556.528	1131.84	730.122	175	175	225	194.8	195	159	231	84738	11.4768	1175.17	1197	732	1656	511201	247.514	0.0190407	0.634291	0.0862195	0.753737
D2	43348	237	548.63	1145.66	729.881	180	180	225	193.915	194	165	239	84353	10.6604	1045.33	1055	578	1490	454720	246.571	0.0125942	0.452481	0.0707856	0.560512
D2	43343	237	543.497	1160.27	729.626	185	185	225	188.931	190	140	233	82185	15.3569	1197.28	1240	642	1593	520815	207.471	0.0151281	0.366684	0.109541	1.13946
D2	43338	237	539.153	1181.7	713.058	190	190	225	170.667	170	133	211	74240	12.2785	952.602	971	592	1357	414382	155.786	2.33E-04	0.00648514	0.0419071	0.491895
D2	43333	237	522.567	1169.46	713.272	195	195	225	175.933	175	140	217	76531	13.6007	1148.04	1148	761	1556	499396	146.485	0.00791467	0.203154	0.0745313	1.08721
D2	43328	237	506.771	1182.96	694.868	200	200	225	181.761	182	149	217	79066	10.9097	1313.45	1300	999	1636	571350	140.131	0.0223846	0.729547	0.102689	1.74575
D2	43323	237	507.956	1171.12	695.075	205	205	225	183.513	184	145	227	79828	14.6141	1419.19	1426	959	1840	617349	173.215	0.0098352	0.2446	0.0503956	0.786186
D2	43318	237	509.14	1188.1	694.778	210	210	225	193.083	193	159	243	83991	12.2967	1739.06	1735	1349	2118	756491	164.713	0.0207538	0.638498	0.0739063	1.45322
D2	43313	237	492.555	1171.28	681.643	215	215	225	185.63	185	159	221	80749	10.6876	1456.09	1497	1077	1784	633398	173.386	0.00828575	0.285461	0.0540786	0.861698
D2	43308	237	490.58	1192.2	681.278	220	220	225	184.407	184	154	218	80217	10.2599	1309.43	1292	821	1838	569602	262.726	0.00714753	0.25511	0.0524183	0.496482
D2	43303	237	483.472	1176.41	681.554	225	225	225	187.308	188	144	229	81479	14.2145	1563.47	1586	1107	1877	680111	162.946	0.0104745	0.27319	0.0440198	0.809129
D2	43298	237	473.204	1179.35	668.864	230	230	225	189.039	190	158	214	82232	9.69683	1791.54	1819	1467	2013	779319	128.09	0.0109776	0.423366	0.0584237	1.54408
D2	43293	237	461.357	1186.98	653.722	235	235	225	188.641	189	158	233	82059	12.6042	1922.17	1948	1439	2259	836142	146.495	0.0200484	0.588316	0.0878973	2.12024
D2	43288	237	463.727	1182.64	653.798	240	240	225	193.124	192	163	227	84009	11.7606	1912.94	1905	1669	2264	832128	116.372	0.019245	0.620122	0.0668303	2.05949
D2	43283	237	467.281	1190.38	667.091	245	245	225	168.917	168	138	202	73479	10.943	1167.85	1147	666	1787	508014	314.026	-0.0020289	-0.0627641	0.0344844	0.247941
D2	43278	237	466.886	1177.74	667.312	250	250	225	177.361	177	147	220	77152	11.7988	1173.89	1151	714	1692	510640	270.232	0.00270235	0.0810249	0.0323243	0.272039
D2	43273	237	469.255	1184.06	667.202	255	255	225	178.874	179	143	212	77810	11.1808	1554.31	1551	878	2230	676126	340.659	0.00225386	0.071954	0.044948	0.392523
D2	43268	237	462.937	1194.72	667.016	260	260	225	215.018	213	185	260	93533	13.9693	2589.97	2597	2296	2830	1126638	114.362	0.0263351	0.789906	0.0528031	2.27173
D2	43258	237	468.071	1184.16	650.217	265	265	225	211.147	211	177	261	91849	13.1451	2711.37	2704	2204	3269	1179445	232.51	0.0151719	0.480123	0.0581264	1.28119
D21	43253	237	454.644	1162.84	650.589	270	270	205	193.947	193	160	239	84367	12.9093	1816.89	1842	1181	2345	790345	303.422	0.0192262	0.566805	0.0723413	0.807911
D21	43248	237	434.504	1132.43	651.119	275	275	205	182.968	182	152	229	79591	11.5249	1483.08	1488	1164	1848	645140	151.755	0.0140362	0.439505	0.079402	1.43781
D21	43243	237	419.893	1116.25	651.402	280	280	205	174.43	174	148	214	75877	10.5024	1379.93	1393	1016	1688	600269	120.373	0.0185746	0.605743	0.109268	2.25848
D21	43238	237	433.714	1122.96	651.285	285	285	205	188.51	188	145	240	82002	14.7044	1902.19	1973	1056	2311	827453	248.997	0.0283689	0.707314	0.124377	1.69012
D21	43233	237	423.052	1101.64	651.657	290	290	205	188.908	188	162	228	82175	10.6336	2070.56	2063	1781	2336	900694	102.198	0.0186676	0.651108	0.0914092	3.39374
D21	43228	237	421.867	1098.98	635.115	295	295	205	184.968	185	145	239	80461	13.6079	1678.97	1702	1022	2217	730354	270.846	0.0144703	0.387769	0.0855078	0.976619
D21	43223	237	412.39	1082	635.411	300	300	205	187.193	187	156	223	81429	11.8238	1571.61	1603	1016	2062	683651	217.362	0.0149933	0.467734	0.0815241	1.09004
D21	43218	237	404.492	1078.05	635.48	305	305	205	193.331	192	161	238	84099	13.0732	1732.08	1727	1464	2016	753453	107.831	0.0147177	0.428987	0.0907304	2.67232
D21	43213	237	380.403	1026.33	636.383	310	310	205	209.4	208	156	263	91089	20.2914	906.784	897	544	1274	394451	171.929	0.0124102	0.252997	0.0622903	0.618531
D21	43185	237	365.397	993.95	636.948	315	315	205	233.239	232	188	301	101459	19.9176	1774.21	1772	1320	2123	771783	166.99	0.00693055	0.161199	0.105213	2.02287
D21	43203	237	366.581	990.002	637.017	320	320	205	250.359	249	183	341	108906	28.8355	1417.76	1403	947	1805	616727	174.376	0.00439815	0.0760376	0.0988931	1.46338
D21	43208	237	365.002	1000.66	636.831	325	325	205	241.124	241	186	302	104889	18.3765	1902.49	1954	993	2575	827585	384.849	-0.00205328	-0.0539946	0.103654	0.928572
D21	44937	237	374.565	1006.3	636.831	330	330	205	271.52	273	196	345	118111	22.7977	2067.73	2087	1613	2409	899463	160.036	0.00477916	0.113298	0.110421	2.56961
D21	44942	237	377.752	1006.06	636.831	335	335	205	291.674	293	226	367	126878	24.8777	2099.6	2119	1700	2382	913328	136.334	-0.00329522	-0.0775239	0.106802	2.97216
D21	44947	237	398.84	1038.67	645.904	340	340	205	293.177	293	230	376	127532	23.7661	1579.86	1575	1193	2102	687241	211.382	0.00229009	0.0563717	0.125094	1.662
D21	44952	237	387.56	1027.39	645.904	345	345	205	260.593	259	193	332	113358	25.0492	1322.12	1304	867	1775	575121	217.987	-0.00405702	-0.0847561	0.11895	1.28951
D21	44957	237	383.392	1042.35	645.904	350	350	205	222.862	221	179	290	96945	18.91	1159.17	1162	759	1658	504238	229.23	-0.00272385	-0.0643786	0.0477431	0.460851
D21	44962	237	388.296	1041.37	614.027	355	355	205	258.701	257	190	332	112535	19.5211	1946.01	1966	1459	2350	846514	181.813	0.00482873	0.12737	0.0902538	1.7721
D21	44967	237	387.805	1028.86	614.027	360	360	205	268.186	267	207	338	116661	22.7456	1746.17	1760	1220	2131	759585	205.707	-0.000731	-0.017248	0.0807429	1.26838
D21	44972	237	379.714	1021.75	599.07	365	365	205	258.614	258	210	315	112497	18.8578	1783.03	1814	1250	2098	775619	169.974	0.00899959	0.244638	0.0895913	1.72508
D21	44977	237	381.921	1028.37	621.629	366	366	205	273.467	268	196	370	118958	34.2308	1329.03	1324	836	1791	578126	219.276	-0.0209561	-0.342	0.0357097	0.417945
D21	44982	237	372.603	1020.28	621.629	367	367	205	283.248	278	199	381	123213	33.2224	1626.98	1634	1108	2103	707735	224.241	-0.0157084	-0.272128	0.0445474	0.618856
D21	44987	237	375.3	1020.28	621.629	368	368	205	268.131	268	209	337	116637	25.5757	1697.64	1709	1282	2115	738473	172.707	-0.00741945	-0.156731	0.0538736	1.00497
D21	44992	237	371.622	1010.96	621.629	369	369	205	258.522	257	205	325	112457	22.5029	1747.18	1773	1243	2137	760025	194.004	-0.00701685	-0.162364	0.0491208	0.843332
D21	44997	237	369.415	1001.89	621.629	370	370	205	258.733	259	194	331	112549	27.1459	1700.73	1741	1109	2124	739818	238.178	-0.0136856	-0.2645	0.0423295	0.579965
D21	45002	237	367.208	992.571	621.629	371	371	205	265.046	262	192	365	115295	26.4625	1708.11	1729	1106	2250	743029	253.758	-0.00853064	-0.172354	0.0407541	0.527169
D21	45007	237	366.718	990.609	621.629	372	372	205	289.789	287	230	395	126058	33.4057	1767.05	1776	1270	2304	768667	253.525	-0.0134231	-0.236055	0.032991	0.445202
D21	45012	237	366.228	992.816	621.629	373	373	205	285.428	283	210	354	124161	26.3296	1711.35	1704	1172	2326	744438	272.823	-0.00744268	-0.162576	0.0167241	0.206362
D21	45017	237	364.266	993.306	621.629	374	374	205	276.602	274	210	357	120322	28.2453	1803.7	1807	1080	2549	784609	312.426	-0.0106247	-0.210327	0.0342357	0.382215
D21	45022	237	363.04	993.306	621.629	375	375	205	285.968	285	208	377	124396	30.1472	1967.74	1991	1186	2692	855968	331.07	-0.00459476	-0.0875714	0.0431429	0.491637
D21	45027	237	363.53	992.816	621.629	376	376	205	274.239	273	212	336	119294	23.4322	1979.64	1983	1328	2626	861143	300.338	-0.00508029	-0.119522	0.0453739	0.57219
D21	45032	237	367.208	992.571	621.629	377	377	205	269.389	269	206	339	117184	24.4528	1673.38	1676	1137	2271	727919	226.912	-0.00917314	-0.203986	0.03136	0.448468
D21	45037	237	369.661	990.854	621.629	378	378	205	278.586	277	213	350	121185	25.5891	1619.7	1604	1171	2238	704569	229.993	-0.00551485	-0.120745	0.03907	0.529601
D21	45042	237	370.641	982.272	598.089	379	379	205	305.501	304	247	381	132893	26.1261	2125.55	2115	1718	2570	924615	171.712	0.00197845	0.0461779	0.0384172	0.915914
D21	45047	237	363.53	985.215	598.089	380	380	205	256.053	255	190	330	111383	23.7218	1768.14	1798	1230	2282	769141	233.971	-0.000155	-0.00335459	0.0317445	0.46503
D21	45052	237	362.059	984.724	598.089	385	385	205	260.372	260	212	324	113262	19.3096	1777.03	1801	1351	2085	773010	158.553	-0.00137768	-0.0372048	0.0558021	1.18473
D21	45057	237	367.208	981.046	598.089	390	390	205	282.457	282	228	343	122869	21.9707	1761.74	1786	1432	2035	766357	121.213	-0.00417175	-0.107715	0.0454779	1.26447
D21	45062	237	374.319	961.43	568.665	395	395	205	319.455	316	241	408	138963	29.8261	1554.66	1592	1023	1803	676276	151.019	0.00265257	0.0566708	0.0496121	0.973177
D21	45067	237	380.94	963.392	568.665	400	400	205	319.11	316	242	404	138813	28.1856	1523.22	1549	1030	1780	662601	135.187	-0.00615206	-0.140167	0.053889	1.15229
D21	45072	237	370.887	942.549	591.959	405	405	205	347.076	345	267	452	150978	32.6497	1702.49	1718	1388	1985	740583	121.242	-0.00189741	-0.0404168	0.0622679	1.64624
D21	45077	237	369.415	928.328	591.959	410	410	205	337.756	337	253	423	146924	33.9308	1566.68	1588	1173	1832	681507	137.702	-0.0107465	-0.216272	0.0580856	1.24916
D21	45082	237	379.714	913.125	577.492	415	415	205	406.439	404	328	517	176801	39.2626	1341.04	1369	951	1582	583352	137.429	-0.0108849	-0.227837	0.0464016	0.865425
D21	45087	237	379.959	904.788	577.492	420	420	205	400.255	400	310	505	174111	37.5603	1263.59	1302	777	1550	549661	164.874	-0.00340774	-0.0728764	0.0403812	0.594936
D21	45092	237	375.3	900.375	577.492	425	425	205	383.641	385	276	491	166884	35.4474	1219.15	1266	739	1530	530330	191.093	9.61E-05	0.00208012	0.0473161	0.576466
D21	45097	237	373.829	896.942	577.492	430	430	205	382.69	382	294	489	166470	38.0578	1200.85	1245	755	1522	522368	164.763	0.00124811	0.0250693	0.048005	0.667699
D21	45102	237	376.036	890.321	577.492	435	435	205	379.177	381	304	457	164942	28.4135	1320.33	1363	841	1567	574342	157.355	-0.00420688	-0.112756	0.0504796	0.806418
D21	45107	237	379.469	881.739	577.492	440	440	205	371.669	373	279	472	161676	34.9503	1403.55	1446	951	1736	610543	160.941	7.31E-04	0.0155403	0.0511054	0.848032
D21	45112	237	382.901	873.648	577.492	445	445	205	378.724	378	307	474	164745	26.9984	1659.14	1668	1255	1958	721725	159.509	0.0643432	1.69604	0.113464	2.11987
D21	45117	237	378.488	871.196	594.902	450	450	205	390.205	391	301	478	169739	32.927	1948.63	1959	1552	2296	847654	135.192	0.00142738	0.0337825	0.0590941	1.60849
D21	45122	237	382.411	868.744	594.902	455	455	205	388.31	387	278	482	168915	34.5719	2168.77	2189	1556	2474	943413	135.461	-0.00257951	-0.0580958	0.0589406	1.78226
D21	45127	237	377.017	870.705	603.974	460	460	205	387.366	384	322	469	168504	28.2786	1790.39	1815	1352	2119	778818	171.48	-0.0012899	-0.0353841	0.0375734	0.756178
D21	45132	237	379.223	865.066	603.974	465	465	205	393.903	395	315	490	171348	29.2478	1933.87	2010	1407	2423	841235	246.209	-0.00496799	-0.134484	0.0566307	0.841944
D21	45137	237	378.995	863.349	628.843	470	470	205	397.715	398	293	485	173006	31.4424	2270.64	2278	1797	2643	987730	141.547	-0.00248416	-0.0630008	0.0347881	1.0786
D21	823223	237	379.993	864.12	603.974	475	475	205	0	0	0	0	0	0	0	0	0	0	0	0	NaN	NaN	NaN	NaN
D21	50477	237	390.91	836.376	603.817	480	480		353.99	354	274	479	169561	31.4917	1422.99	1416	1127	1721	681610	121.451	-0.00609848	-0.137944	0.0481606	1.0767
D21	50905	237	397.135	826.001	603.817	485	485		343.729	343	268	413	164646	25.7149	1258.91	1258	972	1526	603020	128.56	-0.00127038	-0.0340052	0.0520117	0.968278
D21	50910	237	395.291	819.546	614.422	490	490		319.33	319	254	378	152959	22.2885	1356.27	1348	1033	1724	649654	161.213	-0.00356614	-0.102551	0.0765558	1.19652
D21	50915	237	394.83	810.324	614.422	495	495		323.526	322	239	419	154969	21.8782	1566.49	1554	1274	1878	750351	119.874	2.97E-05	8.79E-04	0.150773	3.42429
D21	50920	237	393.216	803.869	628.485	500	500		328.401	329	259	403	157304	25.0993	977.718	963	651	1453	468327	169.744	-0.00758464	-0.199992	0.103089	1.07659
D21	50925	237	389.066	809.863	675.055	505	505		340.618	338	268	414	163156	22.9878	1197.59	1200	820	1685	573645	174.275	-0.005699	-0.169856	0.112399	1.38869
D21	50930	237	386.761	784.273	675.055	510	510		355.624	356	289	428	170344	25.2049	1245.51	1260	904	1439	596600	103.075	9.00E-04	0.0253691	0.118937	2.56884
D21	50935	237	384.455	772.054	675.055	515	515		318.171	317	252	410	152404	24.0025	815.526	821	536	1080	390637	102.272	-0.00555178	-0.148008	0.086452	1.26904
D21	50940	237	392.524	777.587	675.055	520	520		355.53	356	293	439	170299	25.486	1004.86	1014	683	1211	481330	102.544	-0.00332489	-0.0930738	0.112905	1.9883
D21	50945	237	395.06	799.258	675.055	525	525		365.787	366	303	450	175212	26.9316	1090.84	1095	719	1452	522512	163.583	-0.0073628	-0.201488	0.0924459	1.1286
D21	50950	237	392.985	812.63	675.055	530	530		353.739	355	304	424	169441	22.0162	1113.75	1127	786	1440	533487	150.1	-0.00222748	-0.0717386	0.0986962	1.33309
D21	50955	237	385.838	821.39	675.055	535	535		349.328	349	289	433	167328	22.2754	1369.51	1379	976	1646	655993	128.278	0.00290793	0.0909415	0.143474	2.6791
D21	50960	237	390.449	815.166	675.055	540	540		353.063	353	305	408	169117	18.3821	1281.71	1297	814	1622	613938	153.409	-0.00667049	-0.25796	0.13038	1.92732
D21	50965	237	391.602	818.163	675.055	545	545		351.501	351	281	421	168369	22.4953	1302.12	1336	746	1582	623715	160.362	-0.000596	-0.0186251	0.149196	2.10834
D21	50970	237	400.132	808.249	675.055	550	550		344.697	343	275	423	165110	21.6128	1240.57	1256	778	1642	594231	183.725	0.00377048	0.119817	0.128272	1.53532
D21	50975	237	397.135	784.964	675.055	555	555		349.217	348	297	406	167275	19.1664	1321.55	1312	850	1706	633022	184.158	0.00868938	0.313918	0.152561	1.89978
D21	50980	237	384.916	770.901	703.182	560	560		343.528	344	288	401	164550	18.4961	1586.14	1624	1041	1898	759763	161.319	0.00655555	0.241926	0.168457	2.83506
D21	50985	237	378.692	758.913	703.182	565	565		327.081	328	254	392	156672	23.2184	1422.59	1439	839	1812	681423	193.826	0.00511303	0.143323	0.1439	1.8466
D21	50990	237	378.692	762.14	703.182	570	570		345.054	345	294	399	165281	18.7989	1357.26	1366	940	1697	650127	147.476	0.00653551	0.238361	0.141535	2.28216
D21	50995	237	375.003	746.002	703.182	575	575		335.276	336	250	393	160597	20.0822	1267.61	1271	736	1763	607185	224.695	0.00453843	0.150855	0.112015	1.13655
D21	51000	237	374.772	733.322	703.182	580	580		335.407	336	276	416	160660	23.0961	1486.22	1528	1026	1877	711900	185.316	0.00191583	0.055538	0.136866	1.93102
D21	51005	237	373.62	744.388	703.182	585	585		333.332	333	269	393	159666	20.3992	978.858	977	659	1309	468873	151.954	9.08E-04	0.0296462	0.0631994	0.765838
D21	51010	237	373.389	760.757	732.23	590	590		340.543	340	275	404	163120	18.8223	1389.75	1389	751	1906	665690	282.019	0.00870097	0.312129	0.171863	1.44542
D21	51015	237	367.164	757.76	775.111	595	595		345.852	346	282	401	165663	19.6428	1672.84	1658	1266	2161	801291	179.327	0.00687857	0.240568	0.141987	2.31968
D21	51020	237	367.856	748.538	775.111	600	600		349.426	347	281	424	167375	24.3424	1574.56	1591	1099	1946	754212	159.412	0.00250013	0.0715978	0.123566	2.17253
D21	51025	237	366.012	735.167	775.111	605	605		346.603	347	270	408	166023	23.9182	1351.96	1384	895	1660	647589	172.744	7.72E-04	0.0223531	0.0820568	1.18701
D21	51030	237	362.784	737.011	775.111	610	610		366.096	367	307	428	175360	22.8503	1419.92	1415	1239	1680	680144	84.9426	0.00646233	0.205743	0.0582673	1.84077
D21	51035	237	369.009	739.086	775.111	615	615		353.737	353	280	433	169440	24.54	1328.82	1348	939	1625	636505	120.889	0.00331397	0.0952244	0.0624151	1.29154
D21	51040	237	368.317	741.853	775.111	620	620		354.935	354	269	428	170014	22.0125	1332.27	1334	967	1663	638155	131.972	0.0075207	0.240721	0.0922363	1.705
D21	51045	237	369.009	743.005	775.111	625	625		359.146	358	303	417	172031	19.6248	1413.85	1443	1026	1666	677232	130.225	0.00382281	0.139387	0.113192	2.20793
D21	51050	237	369.7	734.475	775.111	630	630		364.004	362	302	446	174358	24.1172	1299.73	1343	816	1718	622571	217.194	0.00796697	0.238592	0.107365	1.1604
D21	51056	237	375.925	738.394	775.111	635	635		358.668	358	299	426	171802	20.7459	1623.96	1649	1052	2024	777876	209.604	2.04E-04	0.00703646	0.137086	1.86813
D21	51061	237	376.617	734.475	775.111	640	640		364.735	365	303	407	174708	19.3644	1633.68	1670	1054	1998	782531	212.598	0.00598155	0.223989	0.125274	1.71095
D21	51066	237	368.317	739.086	775.111	645	645		353.935	353	293	443	169535	22.0632	1507.61	1555	885	1986	722145	237.529	0.0151081	0.477509	0.122085	1.38114
D21	51071	237	375.464	740.93	775.111	650	650		369.184	368	315	439	176839	21.8217	1495.29	1485	1172	1881	716244	153.618	-0.00698511	-0.238013	0.113717	1.98776
D21	831769	237	364.493	740.93	803.637	655	655		372.171	372	278	461	178270	25.2318	1697.22	1743	867	2270	812967	299.361	0.00145088	0.0427392	0.0970582	1.00317
D21	831774	237	374.733	740.93	805.831	660	660		348.144	349	291	410	166761	20.1494	1560.64	1566	901	2122	747545	304.275	0.0100228	0.342914	0.135875	1.22709
D22	43263	237	467.676	1204.2	666.85	270	270	190	207.913	207	175	247	90442	13.8689	2201.19	2225	1698	2559	957517	169.164	0.0407801	1.17478	0.0739929	1.79295
D22	47142	237	463.288	1185.29	666.85	275	275	190	186.693	185	138	245	216751	15.9163	1814.57	1858	907	2484	2106718	343.049	0.0343488	0.779043	0.171393	1.54788
D22	47147	237	463.963	1170.1	666.85	280	280	190	186.555	186	149	237	170325	11.6254	1755.36	1795	1086	2214	1602641	246.857	0.0290471	0.905934	0.161749	1.98006
D22	47157	237	481.177	1171.12	666.85	285	285	190	190.227	189	146	238	173677	15.2672	1628.2	1641	995	2163	1486546	276.49	0.0289095	0.700172	0.12981	1.3532
D22	47162	237	472.739	1155.25	666.85	290	290	190	193.261	193	157	234	176447	12.3227	1664.96	1678	999	2223	1520107	255.342	0.0394664	1.19093	0.153064	1.73114
D22	47167	237	498.729	1169.43	682.377	295	295	190	189.761	189	143	258	173252	17.2648	1748.33	1719	929	2698	1596225	318.321	0.0267192	0.572068	0.120422	1.18062
D22	47172	237	492.654	1177.19	691.153	300	300	190	192.961	195	142	244	176173	18.3901	2275.63	2410	1164	2898	2077651	412.761	0.0317747	0.646266	0.148002	1.42153
D22	47177	237	492.991	1180.57	691.153	305	305	190	212.083	211	161	266	193632	18.4148	2783.11	2799	1786	3492	2540982	303.218	0.0524885	1.14873	0.16788	2.63881
D22	47182	237	485.903	1178.88	691.153	310	310	190	195.928	195	123	273	178882	22.1586	2295.03	2380	1108	3187	2095360	477.059	0.0332663	0.569346	0.126121	1.07757
D22	47187	237	490.291	1179.56	679.002	315	315	190	205.541	206	154	254	187659	17.1947	2679.05	2741	1572	3283	2445973	303.762	0.0351984	0.812895	0.128083	2.00276
D22	47192	237	496.029	1206.56	679.002	320	320	190	192.916	191	142	258	176132	23.2823	2836.11	2901	1755	3778	2589364	405.496	0.0299551	0.481974	0.137086	1.68641
D22	47197	237	490.628	1194.07	679.002	325	325	190	218.605	218	175	268	199586	15.9404	3156	3179	2164	3876	2881431	356.12	0.0611537	1.58064	0.183907	2.75329
D22	47202	237	508.181	1208.58	679.002	330	330	190	213.335	214	149	284	194775	17.2504	2933.7	2944	2037	3536	2678464	278.429	0.0477712	1.1277	0.139164	2.57436
D22	47207	237	497.073	1204.81	679.002	335	335	190	212.923	212	166	264	194399	16.6691	2962.09	2956	2285	3542	2704392	230.893	0.0404559	0.993341	0.129118	2.93405
D22	47212	237	498.12	1217.39	679.002	340	340	190	201.481	202	156	248	183952	15.4756	2585.08	2656	1618	3233	2360181	313.591	0.0367025	0.921842	0.159534	2.26835
D22	47217	237	493.51	1209.42	679.002	345	345	190	204.232	205	144	282	186464	18.2102	2513.58	2583	1451	3269	2294899	394.213	0.0371493	0.803432	0.123587	1.40268
D22	47222	237	488.27	1206.28	679.002	350	350	190	208.228	209	165	251	190112	14.4339	2722.89	2728	1601	3591	2486003	388.02	0.0501955	1.37905	0.180574	2.14669
D22	34758	237	471.699	1164.91	714.732	355	355	190	185.188	185	147	243	215003	14.0693	1449.36	1363	738	2504	1682706	371.872	0.0258625	0.66367	0.114903	0.803354
D22	34753	237	464.529	1160.81	695.271	360	360	190	188.028	187	155	228	218301	12.0851	1772.1	1682	1005	2895	2057412	432.431	0.0265786	0.805643	0.144891	1.03724
D22	34748	237	455.31	1152.62	695.271	365	365	190	192.91	192	135	257	223969	16.8511	1910.05	1959	677	2804	2217573	516.923	0.0461799	1.01066	0.224787	1.35632
D22	34743	237	464.529	1149.55	732.145	370	370	190	191.609	190	148	264	222458	18.3236	2026.9	2041	792	3321	2353227	564.42	0.0338729	0.685205	0.239827	1.3893
D22	34738	237	461.456	1127.01	732.145	375	375	190	192.129	191	145	250	223062	15.7975	1727.36	1777	685	2474	2005460	395.338	0.0356742	0.837851	0.214541	1.54362
D22	34733	237	453.262	1114.72	732.145	380	380	190	195.44	194	141	275	226906	20.952	2000.8	1966	799	3182	2322933	503.495	0.0266113	0.483591	0.220007	1.43323
D22	34728	237	455.31	1083.99	732.145	385	385	190	209.581	209	162	262	243323	14.5981	1249.3	1168	596	2396	1450435	429.736	0.0101977	0.289855	0.0559903	0.308281
D22	34723	237	434.825	1072.73	732.145	390	390	190	220.096	222	163	283	255532	21.9479	1627.79	1698	504	2434	1889862	466.418	0.0173331	0.341714	0.176388	1.04658
D22	34718	237	419.461	1042	710.635	395	395	190	237.205	237	178	313	275395	22.1673	1346.94	1310	653	2217	1563798	350.757	-0.0016833	-0.0360856	0.176398	1.15162
D22	34713	237	412.291	1048.14	710.635	400	400	190	232.364	232	175	309	269775	23.8574	1617.52	1642	586	2649	1877938	511.34	0.0160678	0.308042	0.153077	0.839889
D22	34708	237	398.975	1024.59	710.635	405	405	190	251.581	253	165	325	292085	26.1384	1847.68	1969	700	2559	2145158	482.27	0.0104866	0.19977	0.20106	1.2827
D22	34703	237	394	1012.29	701.127	410	410	190	257.874	259	190	332	299392	24.2232	1798.88	1845	857	2590	2088502	397.497	0.00831712	0.175623	0.200356	1.51075
D22	34698	237	396.927	1010.25	710.635	415	415	190	249.281	249	178	328	289415	23.1206	1339.9	1265	557	2499	1555621	466.358	-0.0042601	-0.0922557	0.156954	0.779537
D22	34693	237	392.83	1007.17	710.635	420	420	190	258.226	258	166	337	299800	26.9695	1621.55	1614	659	2753	1882623	484.141	-0.00579737	-0.111664	0.166384	0.955564
D22	34688	237	388.733	1003.08	710.635	425	425	190	288.811	290	203	375	335309	34.7471	1801.72	1898	580	2714	2091797	563.446	0.0143954	0.235907	0.166699	0.913773
D22	34683	237	388.733	1003.08	710.635	430	430	190	299.234	299	217	390	347411	36.2466	1892.92	2001	636	2759	2197677	521.182	0.00769097	0.126017	0.185271	1.13543
D22	34678	237	391.806	993.858	710.635	435	435	190	331.174	329	234	436	384493	36.4733	2196.24	2296	980	2838	2549836	402.149	0.00785586	0.141549	0.196284	1.79215
D22	34673	237	388.733	988.736	710.635	440	440	190	324.643	323	230	462	376910	38.5347	2098.58	2200	963	2952	2436446	459.942	0.00358332	0.060161	0.15298	1.21078
D22	34668	237	399.387	987.712	716.721	445	445	190	336.003	335	247	463	390100	35.421	2245.12	2307	1207	2765	2606589	349.67	-0.0020847	-0.0396335	0.183837	1.99413
D22	34663	237	395.903	979.597	718.796	450	450	190	340.355	340	257	444	395152	34.8124	2453.43	2542	1499	3120	2848429	346.389	-0.00894728	-0.176532	0.169716	2.05533
D22	34658	237	410.45	975.319	722.258	455	455	190	383.061	383	276	503	183486	33.416	2308.66	2388	1240	2831	1105847	349.479	-0.0108259	-0.25092	0.130578	1.52594
D22	34653	237	407.502	972.99	741.668	460	460	190	348.571	348	244	454	404691	34.4152	2250.51	2352	1041	2980	2612846	464.63	-0.003377	-0.0686391	0.189295	1.54189
D22	34648	237	413.088	965.178	745.355	465	465		390.982	390	292	528	453930	42.3265	2593.87	2629	1528	3330	3011482	299.688	-0.00643555	-0.119664	0.200196	2.88743
D22	34643	237	419.817	958.492	753.654	470	470		405.999	406	288	537	471365	43.3409	2166.83	2205	1156	3116	2515687	447.095	-0.00485742	-0.0914487	0.185117	1.51404
D22	34638	237	426.631	943.543	738.208	480	480		466.432	464	359	609	541527	45.3359	2285.31	2367	1080	2971	2653248	393.262	-0.0175732	-0.368066	0.207798	1.99959
D22	34633	237	437.243	922.243	753.654	485	485		481.769	478	348	635	559334	59.371	1692.89	1727	502	2681	1965440	529.899	-0.00805419	-0.131774	0.188227	1.01215
D22	34628	237	441.848	900.649	761.7	490	490		433.088	429	335	589	502815	44.8438	1407.84	1382	504	2264	1634502	474.129	-0.0200062	-0.394317	0.171423	0.869044
D22	34623	237	448.14	893.479	753.654	495	495		465.428	459	352	625	540362	56.2529	1848.33	1912	828	2615	2145910	489.693	-0.00908276	-0.151676	0.21739	1.34802
D22	34618	237	443.011	882.39	754.115	500	500		483.539	481	388	599	231615	41.4956	1844.7	1877	1229	2358	883612	263.616	-0.0111887	-0.263709	0.215439	2.4807
D22	34613	237	443.019	867.872	770.043	505	505		486.976	485	367	647	565379	54.0149	1525.9	1548	581	2348	1771567	435.354	-0.0119293	-0.217696	0.183803	1.08839
D22	34608	237	434.825	839.193	770.043	510	510		453.232	450	354	578	526202	43.0192	1664.58	1715	572	2354	1932578	397.138	-0.0101299	-0.215633	0.207519	1.44065
D22	34603	237	438.922	834.072	770.043	515	515		477.929	474	356	642	554876	49.3371	1774.65	1819	827	2599	2060365	349.16	-0.0190272	-0.375784	0.213579	1.78899
D22	34598	237	462.48	836.12	803.844	520	520		557.905	553	404	730	647728	65.7229	1800.89	1848	746	2513	2090835	354.359	-0.0304195	-0.53265	0.235768	1.9392
D22	34593	237	465.553	845.339	803.844	525	525		549.749	544	391	727	638259	56.0386	2048.68	2090	1008	2746	2378512	345.722	-0.0199351	-0.399089	0.214887	2.09629
D22	34588	237	463.859	854.581	803.844	530	530		541.487	541	415	691	628666	51.0969	1996.34	2079	841	2761	2317746	458.004	-0.0214866	-0.465398	0.230306	1.63188
D22	34583	237	459.407	862.751	803.844	535	535		555.632	552	414	730	645089	56.6016	1856.75	1863	822	2751	2155685	470.261	-0.0196937	-0.394416	0.241745	1.53733
D22	34578	237	466.404	859.039	813.756	540	540		543.998	544	414	663	631582	41.2648	2262.18	2335	1110	2978	2626388	386.262	-0.0113733	-0.303321	0.239166	2.26071
D22	34573	237	460.859	851.508	824.813	545	545		485.929	485	377	611	564163	38.9733	1693.83	1632	888	2627	1966531	436.047	-0.00412892	-0.103388	0.1857	1.21676
D22	34568	237	459.811	852.557	809.086	546	546		523.223	521	401	661	607462	43.212	2022.52	2046	1105	2769	2348144	314.169	-0.007845	-0.191481	0.247668	2.55582
D22	51859	237	469.421	835.785	813.869	550	550		546.731	549	441	647	261884	32.9891	2073.32	2102	1496	2626	993121	226.044	-0.00129136	-0.0428591	0.151166	2.4089
D22	51864	237	464.819	830.815	813.869	555	555		529.234	533	435	633	253503	33.4217	1773.52	1802	1177	2223	849515	235.918	-0.000903	-0.0286197	0.168979	2.17335
D22	51869	237	457.396	827.068	833.617	560	560		466.67	466	390	577	223535	33.3332	889.186	878	572	1282	425920	148.481	-0.0170718	-0.486318	0.065873	0.74021
D22	52029	237	436.362	818.663	835.124	565	565		534.675	534	441	655	172700	43.2588	1135.38	1140	699	1643	366727	221.641	0.0133304	0.325191	0.0607068	0.586356
Mother	43555	237	720.017	889.622	565.702	0	0		193.271	193	155	250	84073	14.1013	697.446	700	546	820	303389	46.3142	0.0057162	0.155801	0.0205437	0.60628
Mother	43550	237	731.469	897.519	565.564	5	5		186.857	187	158	214	81283	9.84478	651.014	652	512	793	283191	67.2518	-0.002455	-0.0934229	0.0153602	0.292882
Mother	43545	237	725.941	889.434	577.554	10	10		184.657	184	155	220	80326	11.784	699.841	709	516	881	304431	83.7826	-0.00187179	-0.0587728	0.0358055	0.577494
Mother	43540	237	718.438	898.515	577.395	15	15		188.223	188	158	223	81877	11.2939	740.255	741	636	846	322011	34.1787	0.00293189	0.0974397	0.0295373	1.24275
Mother	43535	237	721.597	900.884	577.354	20	20		184.499	183	156	219	80257	9.64923	734.724	740	620	820	319605	35.2694	0.00102735	0.0392466	0.0345729	1.39229
Mother	43530	237	723.966	895.992	591.263	25	25		183.343	183	141	226	79754	11.2248	653.101	656	549	730	284099	36.6185	0.0050059	0.162716	0.0237512	0.827563
Mother	43525	237	722.782	907.443	591.063	30	30		180.382	180	143	229	78466	13.2686	600.931	605	510	726	261405	41.8893	-0.000365	-0.00992082	0.0261604	0.731443
Mother	43494	237	733.444	897.391	603.482	35	35		178.579	178	150	206	77682	10.1262	645.692	649	538	743	280876	36.0229	6.66E-04	0.0234815	0.0263147	0.919168
Mother	43519	237	730.68	899.87	609.758	36	36		179.595	179	150	215	78124	11.7168	644.653	643	536	781	280424	37.9916	0.00550295	0.167776	0.0273003	0.901858
Mother	43514	237	733.049	895.527	609.834	37	37		177.451	177	148	221	77191	10.1254	650.784	651	565	741	283091	29.4607	-0.00208755	-0.0733226	0.0244795	1.05566
Mother	43509	237	732.654	897.896	609.793	38	38		179.391	179	153	215	78035	10.0814	649.897	651	568	741	282705	28.2908	4.35E-04	0.0154917	0.0331992	1.47629
Mother	43504	237	731.469	895.132	609.841	39	39		173.4	173	146	204	75429	9.79283	579.225	583	464	683	251963	39.107	-0.00537298	-0.191305	0.0361429	1.0333
