# Supplementary material for: Early coordination of cell migration and cardiac fate determination during mammalian gastrulation
Source: EMBO J. 2025 May 13;44(12):3327–59. doi: 10.1038/s44318-025-00441-0 (PMC12170898; doi:10.1038/s44318-025-00441-0)
Supplement: Supplementary file 28 — EV and Appendix Figure Source Data [file 44318_2025_441_MOESM28_ESM.zip › Source Data for expanded views and appendix/Source Data Fig. EV4/EV 4E/EV Fig.4E'.xlsx]

## Sheet: D1_data
LABEL	POSITION_T	POSITION_X	POSITION_Y	POSITION_Z
D11	345	166.496	360.562	258.419
D12	345	151.458	353.665	248.831

## Sheet: D2_data
LABEL	POSITION_T	POSITION_X	POSITION_Y	POSITION_Z
D21	345	134.483	356.504	224.129
D22	345	171.248	419.67	235.614

## Sheet: Summary
Group	X	Y	Z	Distance
D1	158.977	357.114	253.625
D2	152.866	388.087	229.871
Euclidean Distance				39.5087
