# Supplementary material for: Early coordination of cell migration and cardiac fate determination during mammalian gastrulation
Source: EMBO J. 2025 May 13;44(12):3327–59. doi: 10.1038/s44318-025-00441-0 (PMC12170898; doi:10.1038/s44318-025-00441-0)
Supplement: Supplementary file 28 — EV and Appendix Figure Source Data [file 44318_2025_441_MOESM28_ESM.zip › Source Data for expanded views and appendix/Source Data Fig. EV4/EV 4E/EV Fig.4E.xlsx]

## Sheet: u_D1
LABEL	TRACK_ID	POSITION_X	POSITION_Y	POSITION_Z	POSITION_T	MEAN_INTENSITY_CH1
D1	237	733.049	885.904	624.221	40	8.02919
D1	237	739.762	894.783	635.125	45	8.03848
D1	237	734.629	888.629	667.224	50	7.79982
D1	237	726.336	892.183	667.162	55	7.89172
D1	237	717.648	889.419	667.21	60	7.83285
D1	237	705.011	916.806	697.539	65	7.87558
D1	237	716.068	938.127	697.167	70	7.88518
D1	237	731.074	951.551	696.933	75	7.75878
D1	237	722.387	944.839	697.05	80	7.88687
D1	237	722.782	952.341	696.919	85	7.7802
D1	237	719.622	957.079	696.836	90	7.92031
D1	237	706.591	953.707	684.651	95	7.96293
D1	237	699.087	963.578	684.479	100	7.91356
D1	237	695.533	977.002	684.244	105	8.11676
D1	237	685.661	978.582	684.217	110	8.1309
D1	237	673.814	981.741	684.162	115	7.98456
D1	237	653.674	975.818	684.265	120	8.17183
D1	237	648.935	984.11	684.12	125	8.10568
D1	237	634.324	989.242	684.031	130	8.11391
D1	237	624.846	1006.22	683.734	135	8.06854
D1	237	620.107	1020.43	683.486	140	8.083
D1	237	601.942	1025.57	683.397	145	8.36543
D1	237	580.222	1033.46	683.259	150	8.52411
D1	237	563.637	1046.1	683.045	155	8.35435
D1	237	552.579	1061.5	683.045	160	8.3552
D1	237	543.497	1070.19	683.045	165	8.12615
D1	237	528.885	1094.67	695.287	170	8.4817
D1	237	510.325	1094.67	695.287	175	8.25676
D1	237	502.822	1103.76	695.287	180	7.88528
D1	237	492.949	1118.76	728.459	185	8.85824
D1	237	492.16	1125.87	728.459	190	9.08022
D1	237	480.313	1108.89	728.459	195	8.77215
D1	237	467.676	1109.68	728.459	200	8.8286
D1	237	465.701	1109.68	728.459	205	8.41175
D1	237	469.65	1116.79	728.459	210	8.5411
D1	237	457.803	1103.36	728.459	215	8.29295
D1	237	457.803	1114.42	728.459	220	8.74314
D1	237	449.115	1110.47	728.459	225	8.22796
D1	237	431.74	1114.02	728.459	230	7.90839
D1	237	435.689	1102.18	699.631	235	8.69049
D1	237	436.479	1106.91	699.631	240	9.35243
D1	237	436.479	1107.7	699.631	245	9.26528
D1	237	434.504	1084.01	699.631	250	8.77236
D1	237	450.695	1076.11	673.568	255	10.3579

## Sheet: u_D11
LABEL	TRACK_ID	POSITION_X	POSITION_Y	POSITION_Z	POSITION_T	MEAN_INTENSITY_CH1
D11	237	446.351	1090.72	702.001	260	9.5704
D11	237	435.67	1088.94	702.001	265	10.1948
D11	237	435.077	1072.92	715.945	270	10.6309
D11	237	420.835	1046.52	739.384	275	9.59783
D11	237	425.879	1040.29	720.396	280	9.96287
D11	237	430.626	1037.61	720.396	285	8.89939
D11	237	430.33	1007.65	720.396	290	9.64414
D11	237	442.197	1011.51	731.67	295	9.39906
D11	237	419.945	1023.67	731.67	300	8.30044
D11	237	436.264	1045.03	731.67	305	9.27361
D11	237	424.396	1021.59	721.582	310	10.6735
D11	237	417.275	1008.84	721.582	315	10.2469
D11	237	410.337	1028.12	707.97	320	10.2997
D11	237	402.061	1021	714.29	325	10.3274
D11	237	452.582	1048.59	738.197	330	10.3834
D11	237	464.45	1038.8	744.725	335	10.5579
D11	237	481.658	1048.3	744.725	340	10.0099
D11	237	479.816	1039.08	744.725	345	10.584
D11	237	476.5	1035.58	744.725	350	12.0573
D11	237	482.026	1037.24	744.725	355	11.6342
D11	237	484.237	1028.95	739.382	360	13.0261
D11	237	479.816	1026.74	739.382	365	11.7281
D11	237	494.369	1024.9	729.987	370	12.7448
D11	237	498.238	1023.24	745.646	375	13.5124
D11	237	496.212	1016.06	745.646	380	14.4473
D11	237	483.5	1015.14	761.12	385	14.3608
D11	237	489.764	1004.08	761.12	390	15.0828
D11	237	481.658	997.634	792.623	395	15.0716
D11	237	465.815	998.924	809.94	400	14.0441
D11	237	468.762	998.556	809.94	405	14.3342
D11	237	470.236	987.134	809.94	410	16.3406
D11	237	485.895	993.397	809.94	415	17.722
D11	237	484.053	989.344	809.94	420	19.3082
D11	237	492.343	988.792	809.94	425	20.0675
D11	237	486.816	995.055	809.94	430	21.7093
D11	237	507.449	991.923	809.94	435	23.7548
D11	237	509.476	987.502	825.599	440	23.3712
D11	237	517.213	983.633	825.599	445	23.7686
D11	237	521.45	972.948	825.599	450	27.0962
D11	237	532.135	967.606	825.599	455	28.5948
D11	237	546.136	958.763	839.968	460	27.5749
D11	237	547.978	948.815	839.968	465	33.1646
D11	237	560.137	947.71	839.968	470	31.8203
D11	237	577.27	943.288	839.968	475	35.6454
D11	237	590.534	932.419	839.968	480	35.6335
D11	237	599.377	925.603	839.968	485	36.8025
D11	237	600.298	911.049	839.968	490	38.7144
D11	237	615.957	904.417	839.968	495	37.4261
D11	237	622.405	897.232	839.968	500	37.4407
D11	237	619.273	884.705	856.548	505	38.3143
D11	237	618.168	864.625	856.548	510	39.9892
D11	237	624.616	862.046	856.548	515	39.2383
D11	237	644.143	856.703	856.548	520	41.6319
D11	237	641.564	860.388	874.418	525	38.0906
D11	237	648.565	864.44	874.418	530	38.4229
D11	237	645.065	866.835	874.418	535	39.6766
D11	237	653.355	852.097	874.418	540	43.6661
D11	237	658.144	854.677	865.391	545	43.4145
D11	237	667.724	846.018	855.443	550	46.5949
D11	237	672.514	839.939	855.443	555	44.8269
D11	237	667.908	831.464	881.419	560	44.7168
D11	237	671.409	827.596	881.419	565	45.9309
D11	237	677.672	825.569	881.419	570	46.5215
D11	237	677.672	826.859	883.998	575	46.2253
D11	237	680.715	824.069	883.998	580	49.0649
D11	237	694.41	831.424	881.715	585	50.9213
D11	237	696.438	832.945	881.715	590	50.555
D11	237	693.142	826.859	881.715	595	51.1145
D11	237	694.917	835.735	881.715	600	45.8446
D11	237	702.018	835.228	879.18	605	45.7716
D11	237	708.358	846.893	879.18	610	50.4701
D11	237	717.994	839.539	879.18	615	48.0217
D11	237	719.769	835.481	879.18	620	47.7868
D11	237	728.138	834.213	879.18	625	46.757
D11	237	731.435	825.337	869.543	630	49.0255

## Sheet: u_D12
LABEL	TRACK_ID	POSITION_X	POSITION_Y	POSITION_Z	POSITION_T	MEAN_INTENSITY_CH1
D12	237	450.3	1068.61	673.568	260	10.4203
D12	237	457.124	1063.05	643.944	265	9.63549
D12	237	452.97	1062.36	655.529	270	9.91656
D12	237	438.136	1045.45	655.824	275	9.77602
D12	237	436.356	1037.62	666.347	280	10.1282
D12	237	435.875	1017.89	699.86	290	10.9434
D12	237	461.74	1021.3	679.928	295	11.3162
D12	237	461.578	1021.49	672.189	300	11.7863
D12	237	435.016	1027.39	699.696	310	12.9271
D12	237	433.234	1013.75	700.141	315	13.1284
D12	237	427.791	1026.82	700.371	320	11.9343
D12	237	418.313	1017.39	703.301	325	12.9812
D12	237	429.37	1036.34	702.97	330	14.4927
D12	237	432.925	1032.63	716.858	335	15.3212
D12	237	437.663	1032.63	716.858	340	15.791
D12	237	436.479	1019.21	717.093	345	16.204
D12	237	426.211	1026.71	716.962	350	15.4027
D12	237	432.135	1020.19	728.134	355	17.9193
D12	237	435.294	1015.33	743.623	360	15.1622
D12	237	436.084	1011.38	743.692	365	17.9542
D12	237	443.192	1000.8	748.616	370	19.4625
D12	237	447.141	1004.75	748.547	375	21.4507
D12	237	456.224	1009.12	750.05	380	21.1151
D12	237	448.326	1001.22	750.188	385	22.1295
D12	237	447.931	1018.12	768.061	390	22.7655
D12	237	450.3	1010.62	768.192	395	23.0692
D12	237	448.326	1007.07	768.254	400	23.3631
D12	237	446.351	1003.51	768.316	405	24.142
D12	237	452.67	998.381	768.406	410	25.3499
D12	237	456.224	1000.75	768.406	415	25.5351
D12	237	456.619	997.592	758.928	420	28.0222
D12	237	453.854	994.038	766.432	425	29.3498
D12	237	451.485	1001.15	766.432	430	28.5846
D12	237	466.096	990.483	787.361	435	31.4468
D12	237	477.548	977.057	802.762	440	31.4606
D12	237	483.867	985.35	802.762	445	30.3679
D12	237	485.841	979.031	802.762	450	36.0934
D12	237	501.637	973.108	802.762	455	37.5896
D12	237	506.376	973.108	810.266	460	37.51
D12	237	514.144	969.554	817.329	465	35.9211
D12	237	529.28	969.554	821.718	470	32.9902
D12	237	532.439	963.63	842.252	475	41.0881
D12	237	526.121	964.42	844.622	480	37.9279
D12	237	538.363	956.522	857.654	485	34.1831
D12	237	542.707	943.095	857.654	490	32.8043
D12	237	554.554	929.669	844.227	495	39.6718
D12	237	573.114	919.796	844.227	500	45.7348
D12	237	570.745	910.319	851.73	505	41.6631
D12	237	567.191	885.835	851.73	510	39.4174
D12	237	571.93	879.516	851.73	515	39.2811
D12	237	593.649	877.542	862.392	520	39.3138
D12	237	599.178	882.281	862.392	525	39.8273
D12	237	600.757	880.306	862.392	530	45.981
D12	237	606.286	887.809	862.392	535	45.6257
D12	237	616.724	877.496	866.096	540	43.5678
D12	237	632.345	869.06	866.096	545	44.42
D12	237	643.592	857.501	866.096	550	45.3322
D12	237	639.843	854.377	884.841	555	38.3786
D12	237	644.529	849.066	891.089	560	42.2594
D12	237	637.656	845.629	891.089	565	45.9191
D12	237	636.719	849.066	891.089	570	47.0344
D12	237	638.593	839.693	891.089	575	48.9732
D12	237	647.341	841.256	891.089	580	48.5533
D12	237	656.401	856.876	915.77	585	42.586
D12	237	662.962	859.376	903.273	590	44.6888
D12	237	661.712	851.878	903.273	595	44.0475
D12	237	676.395	854.065	878.593	600	49.066
D12	237	679.207	857.813	878.593	605	47.9847
D12	237	687.017	864.999	884.841	610	48.32
D12	237	690.454	858.751	887.965	615	46.6922

## Sheet: b_D2
LABEL	TRACK_ID	POSITION_X	POSITION_Y	POSITION_Z	POSITION_T	MEAN_INTENSITY_CH1
D2	237	737.393	915.948	603.158	40	8.22585
D2	237	731.469	934.462	622.978	45	8.1137
D2	237	725.941	938.09	649.772	50	7.86091
D2	237	714.094	942.348	667.471	55	7.84498
D2	237	710.54	950.215	688.267	60	7.69443
D2	237	713.699	967.857	703.362	65	7.91915
D2	237	728.31	984.046	703.08	70	7.85194
D2	237	741.737	989.968	702.976	75	7.97095
D2	237	737.393	987.044	716.456	80	7.922
D2	237	747.265	992.177	716.366	85	7.92189
D2	237	747.66	990.73	701.383	90	8.08025
D2	237	731.864	996.258	701.287	95	8.14493
D2	237	726.731	989.151	701.411	100	8.19051
D2	237	710.54	1001.79	701.19	105	8.09429
D2	237	706.591	1017.18	700.921	110	8.14894
D2	237	696.718	1021.92	700.839	115	8.11338
D2	237	671.444	1029.37	720.457	120	8.38822
D2	237	669.47	1031.35	720.422	125	8.4875
D2	237	665.521	1040.82	720.257	130	8.55861
D2	237	650.515	1066.49	719.809	135	8.44509
D2	237	638.273	1073.2	719.692	140	8.25719
D2	237	622.872	1086.43	730.915	145	7.93466
D2	237	596.413	1083.67	730.963	150	8.062
D2	237	588.12	1099.07	730.694	155	8.45722
D2	237	574.299	1120.78	730.315	160	8.7789
D2	237	566.401	1118.81	730.349	165	9.49201
D2	237	566.401	1141.31	729.957	170	9.38545
D2	237	556.528	1131.84	730.122	175	8.94022
D2	237	548.63	1145.66	729.881	180	8.8996
D2	237	543.497	1160.27	729.626	185	8.67087
D2	237	539.153	1181.7	713.058	190	7.83264
D2	237	522.567	1169.46	713.272	195	8.07435
D2	237	506.771	1182.96	694.868	200	8.3418
D2	237	507.956	1171.12	695.075	205	8.42219
D2	237	509.14	1188.1	694.778	210	8.86141
D2	237	492.555	1171.28	681.643	215	8.51936
D2	237	490.58	1192.2	681.278	220	8.46324
D2	237	483.472	1176.41	681.554	225	8.59638
D2	237	473.204	1179.35	668.864	230	8.67583
D2	237	461.357	1186.98	653.722	235	8.65757
D2	237	463.727	1182.64	653.798	240	8.86331
D2	237	467.281	1190.38	667.091	245	7.75235
D2	237	466.886	1177.74	667.312	250	8.13986
D2	237	469.255	1184.06	667.202	255	8.20929
D2	237	462.937	1194.72	667.016	260	9.86813
D2	237	468.071	1184.16	650.217	265	9.69046

## Sheet: b_D21
LABEL	TRACK_ID	POSITION_X	POSITION_Y	POSITION_Z	POSITION_T	MEAN_INTENSITY_CH1
D21	237	454.644	1162.84	650.589	270	8.90108
D21	237	434.504	1132.43	651.119	275	8.39719
D21	237	419.893	1116.25	651.402	280	8.00535
D21	237	433.714	1122.96	651.285	285	8.65156
D21	237	423.052	1101.64	651.657	290	8.66981
D21	237	421.867	1098.98	635.115	295	8.48898
D21	237	412.39	1082	635.411	300	8.59111
D21	237	404.492	1078.05	635.48	305	8.8728
D21	237	380.403	1026.33	636.383	310	9.61028
D21	237	365.397	993.95	636.948	315	10.7044
D21	237	366.581	990.002	637.017	320	11.49
D21	237	365.002	1000.66	636.831	325	11.0662
D21	237	374.565	1006.3	636.831	330	12.4612
D21	237	377.752	1006.06	636.831	335	13.3862
D21	237	398.84	1038.67	645.904	340	13.4552
D21	237	387.56	1027.39	645.904	345	11.9598
D21	237	383.392	1042.35	645.904	350	10.2281
D21	237	388.296	1041.37	614.027	355	11.8729
D21	237	387.805	1028.86	614.027	360	12.3082
D21	237	379.714	1021.75	599.07	365	11.8689
D21	237	369.415	1001.89	621.629	370	11.8744
D21	237	363.04	993.306	621.629	375	13.1243
D21	237	363.53	985.215	598.089	380	11.7514
D21	237	362.059	984.724	598.089	385	11.9496
D21	237	367.208	981.046	598.089	390	12.9632
D21	237	374.319	961.43	568.665	395	14.6612
D21	237	380.94	963.392	568.665	400	14.6454
D21	237	370.887	942.549	591.959	405	15.9288
D21	237	369.415	928.328	591.959	410	15.5011
D21	237	379.714	913.125	577.492	415	18.6533
D21	237	379.959	904.788	577.492	420	18.3695
D21	237	375.3	900.375	577.492	425	17.607
D21	237	373.829	896.942	577.492	430	17.5633
D21	237	376.036	890.321	577.492	435	17.4021
D21	237	379.469	881.739	577.492	440	17.0575
D21	237	382.901	873.648	577.492	445	17.3813
D21	237	378.488	871.196	594.902	450	17.9082
D21	237	382.411	868.744	594.902	455	17.8213
D21	237	377.017	870.705	603.974	460	17.7779
D21	237	379.223	865.066	603.974	465	18.0779
D21	237	378.995	863.349	628.843	470	18.2529
D21	237	379.993	864.12	603.974	475	0
D21	237	390.91	836.376	603.817	480	16.2461
D21	237	397.135	826.001	603.817	485	15.7752
D21	237	395.291	819.546	614.422	490	14.6554
D21	237	394.83	810.324	614.422	495	14.848
D21	237	393.216	803.869	628.485	500	15.0717
D21	237	389.066	809.863	675.055	505	15.6324
D21	237	386.761	784.273	675.055	510	16.3211
D21	237	384.455	772.054	675.055	515	14.6023
D21	237	392.524	777.587	675.055	520	16.3168
D21	237	395.06	799.258	675.055	525	16.7876
D21	237	392.985	812.63	675.055	530	16.2346
D21	237	385.838	821.39	675.055	535	16.0322
D21	237	390.449	815.166	675.055	540	16.2036
D21	237	391.602	818.163	675.055	545	16.1319
D21	237	400.132	808.249	675.055	550	15.8197
D21	237	397.135	784.964	675.055	555	16.0271
D21	237	384.916	770.901	703.182	560	15.766
D21	237	378.692	758.913	703.182	565	15.0112
D21	237	378.692	762.14	703.182	570	15.836
D21	237	375.003	746.002	703.182	575	15.3873
D21	237	374.772	733.322	703.182	580	15.3933
D21	237	373.62	744.388	703.182	585	15.2981
D21	237	373.389	760.757	732.23	590	15.629
D21	237	367.164	757.76	775.111	595	15.8726
D21	237	367.856	748.538	775.111	600	16.0367
D21	237	366.012	735.167	775.111	605	15.9071
D21	237	362.784	737.011	775.111	610	16.8017
D21	237	369.009	739.086	775.111	615	16.2345
D21	237	368.317	741.853	775.111	620	16.2895
D21	237	369.009	743.005	775.111	625	16.4828
D21	237	369.7	734.475	775.111	630	16.7057
D21	237	375.925	738.394	775.111	635	16.4608
D21	237	376.617	734.475	775.111	640	16.7393
D21	237	368.317	739.086	775.111	645	16.2436
D21	237	375.464	740.93	775.111	650	16.9434
D21	237	364.493	740.93	803.637	655	17.0806
D21	237	374.733	740.93	805.831	660	15.9778

## Sheet: b_D22
LABEL	TRACK_ID	POSITION_X	POSITION_Y	POSITION_Z	POSITION_T	MEAN_INTENSITY_CH1
D22	237	467.676	1204.2	666.85	270	9.54202
D22	237	463.288	1185.29	666.85	275	8.56817
D22	237	463.963	1170.1	666.85	280	8.56184
D22	237	481.177	1171.12	666.85	285	8.73033
D22	237	472.739	1155.25	666.85	290	8.86957
D22	237	498.729	1169.43	682.377	295	8.70897
D22	237	492.654	1177.19	691.153	300	8.8558
D22	237	492.991	1180.57	691.153	305	9.73342
D22	237	485.903	1178.88	691.153	310	8.99198
D22	237	490.291	1179.56	679.002	315	9.43317
D22	237	496.029	1206.56	679.002	320	8.85374
D22	237	490.628	1194.07	679.002	325	10.0327
D22	237	508.181	1208.58	679.002	330	9.79088
D22	237	497.073	1204.81	679.002	335	9.77198
D22	237	498.12	1217.39	679.002	340	9.24683
D22	237	493.51	1209.42	679.002	345	9.3731
D22	237	488.27	1206.28	679.002	350	9.55648
D22	237	471.699	1164.91	714.732	355	8.49907
D22	237	464.529	1160.81	695.271	360	8.62944
D22	237	455.31	1152.62	695.271	365	8.8535
D22	237	464.529	1149.55	732.145	370	8.79377
D22	237	461.456	1127.01	732.145	375	8.81765
D22	237	453.262	1114.72	732.145	380	8.9696
D22	237	455.31	1083.99	732.145	385	9.61856
D22	237	434.825	1072.73	732.145	390	10.1012
D22	237	419.461	1042	710.635	395	10.8864
D22	237	412.291	1048.14	710.635	400	10.6642
D22	237	398.975	1024.59	710.635	405	11.5461
D22	237	394	1012.29	701.127	410	11.835
D22	237	396.927	1010.25	710.635	415	11.4406
D22	237	392.83	1007.17	710.635	420	11.8511
D22	237	388.733	1003.08	710.635	425	13.2548
D22	237	388.733	1003.08	710.635	430	13.7332
D22	237	391.806	993.858	710.635	435	15.199
D22	237	388.733	988.736	710.635	440	14.8993
D22	237	399.387	987.712	716.721	445	15.4207
D22	237	395.903	979.597	718.796	450	15.6204
D22	237	410.45	975.319	722.258	455	17.5803
D22	237	407.502	972.99	741.668	460	15.9974
D22	237	413.088	965.178	745.355	465	17.9439
D22	237	419.817	958.492	753.654	470	18.6331
D22	237	426.631	943.543	738.208	480	21.4066
D22	237	437.243	922.243	753.654	485	22.1105
D22	237	441.848	900.649	761.7	490	19.8763
D22	237	448.14	893.479	753.654	495	21.3605
D22	237	443.011	882.39	754.115	500	22.1917
D22	237	443.019	867.872	770.043	505	22.3494
D22	237	434.825	839.193	770.043	510	20.8008
D22	237	438.922	834.072	770.043	515	21.9343
D22	237	462.48	836.12	803.844	520	25.6047
D22	237	465.553	845.339	803.844	525	25.2304
D22	237	463.859	854.581	803.844	530	24.8512
D22	237	459.407	862.751	803.844	535	25.5004
D22	237	466.404	859.039	813.756	540	24.9664
D22	237	460.859	851.508	824.813	545	22.3014
D22	237	469.421	835.785	813.869	550	25.0919
D22	237	464.819	830.815	813.869	555	24.2888
D22	237	457.396	827.068	833.617	560	21.4175
D22	237	436.362	818.663	835.124	565	24.5386

## Sheet: Mother
LABEL	TRACK_ID	POSITION_X	POSITION_Y	POSITION_Z	POSITION_T	MEAN_INTENSITY_CH1	X	Y	Z
Mother	237	733.444	897.391	603.482	35	8.19578	166.496	360.562	258.419
Mother	237	722.782	907.443	591.063	30	8.2785	151.458	353.665	248.831
Mother	237	723.966	895.992	591.263	25	8.41439	134.483	356.504	224.129
Mother	237	721.597	900.884	577.354	20	8.46746	171.248	419.67	235.614
Mother	237	718.438	898.515	577.395	15	8.63837
Mother	237	725.941	889.434	577.554	10	8.47474
Mother	237	731.469	897.519	565.564	5	8.5757
Mother	237	720.017	889.622	565.702	0	8.87006
