# Supplementary material for: Early coordination of cell migration and cardiac fate determination during mammalian gastrulation
Source: EMBO J. 2025 May 13;44(12):3327–59. doi: 10.1038/s44318-025-00441-0 (PMC12170898; doi:10.1038/s44318-025-00441-0)
Supplement: Supplementary file 28 — EV and Appendix Figure Source Data [file 44318_2025_441_MOESM28_ESM.zip › Source Data for expanded views and appendix/Source Data Fig. EV4/EV 4B/EV Fig.4B''.xlsx]

## Sheet: Sheet1
LABEL	ID	TRACK_ID	POSITION_X	POSITION_Y	POSITION_Z	POSITION_T	FRAME	CELL_DIVISION_TIME	MEAN_INTENSITY_CH1	MEDIAN_INTENSITY_CH1	MIN_INTENSITY_CH1	MAX_INTENSITY_CH1	TOTAL_INTENSITY_CH1	STD_INTENSITY_CH1	MEAN_INTENSITY_CH2	MEDIAN_INTENSITY_CH2	MIN_INTENSITY_CH2	MAX_INTENSITY_CH2	TOTAL_INTENSITY_CH2	STD_INTENSITY_CH2	CONTRAST_CH1	SNR_CH1	CONTRAST_CH2	SNR_CH2
D1	344966	1171	1747.83	883.853	1528.83	10	10	200	171.347	171	148	208	82075	10.2141	387.998	387	311	487	185851	30.3809	0.0203815	0.670162	0.0948539	2.21288
D1	344982	1171	1761.65	884.84	1541.65	15	15	200	175.476	175	138	209	84053	11.7055	378.637	378	291	463	181367	31.186	0.0231872	0.679436	0.0947829	2.1023
D1	344989	1171	1784.56	895.621	1544.35	20	20	200	171.735	171	140	203	82261	9.42792	444.144	440	361	546	212745	38.671	0.0174512	0.624862	0.101053	2.10818
D1	344996	1171	1800.73	902.36	1549.06	25	25	200	162.643	162	129	196	77906	10.6083	387.804	386	296	471	185758	27.1942	0.00881539	0.267948	0.046928	1.27844
D1	392108	1171	2023.45	996.684	1477.3	210	210	200	147.513	147	117	193	171263	11.1518	1126.17	1119	749	1437	1307485	134.644	0.0228401	0.590755	0.125996	1.87184
D1	345003	1171	1800.73	920.553	1549.06	30	30	200	176.251	177	137	212	84424	13.5915	541.468	544	373	722	259363	66.6257	0.0199411	0.507071	0.104605	1.53923
D1	345010	1171	1808.81	921.901	1526.83	35	35	200	179.088	179	151	210	85783	8.94408	502.023	500	405	605	240469	32.5484	0.0137639	0.543707	0.0810687	2.31326
D1	392123	1171	2021.9	989.678	1500.65	205	205	200	144.573	144	112	205	167849	10.4452	1014.57	1045	542	1356	1177916	139.726	0.0176617	0.48043	0.114033	1.48651
D1	392130	1171	2024.23	987.343	1500.65	200	200	200	149.77	149	114	211	173883	11.4985	993.042	996	530	1405	1152922	209.436	0.0333083	0.839724	0.161758	1.32037
D1	392137	1171	2030.46	979.558	1492.87	195	195	200	144.555	145	117	175	167828	8.35231	728.697	745	444	965	846017	124.387	0.0228643	0.773741	0.136161	1.40415
D1	392151	1171	2029.68	990.457	1485.08	185	185	200	141.859	142	120	178	164698	8.35386	819.331	818	565	1113	951243	106.486	3.23E-04	0.0109575	0.0235929	0.354691
D1	392144	1171	2031.24	991.235	1485.08	190	190	200	143.915	144	116	178	167085	9.21087	877.262	866	579	1305	1018501	111.206	0.0123298	0.380601	0.0764024	1.11986
D1	392158	1171	2028.13	983.451	1477.3	180	180	200	148.074	147	124	191	171914	9.3485	951.501	962	678	1254	1104693	120.229	0.0213786	0.663071	0.102228	1.468
D1	392165	1171	2037.47	967.103	1485.08	175	175	200	148.865	149	109	195	172832	10.6322	893.882	906	415	1337	1037797	232.691	0.0292689	0.796303	0.114627	0.790108
D1	392172	1171	2042.92	970.217	1477.3	170	170	200	145.404	145	115	190	168814	10.6943	961.086	993	487	1333	1115821	166.817	0.0236103	0.627219	0.177463	1.73665
D1	392179	1171	2042.92	972.552	1477.3	165	165	200	145.916	145	118	179	169409	9.7026	918.113	913	504	1301	1065929	182.553	0.0219693	0.646584	0.149064	1.30487
D1	392186	1171	2043.69	956.983	1469.51	160	160	200	139.521	139	119	165	161984	7.80593	686.388	693	425	1004	796897	97.4578	0.00188296	0.0671846	0.0836604	1.08745
D1	392193	1171	2047.59	951.534	1485.08	155	155	200	136.871	136	111	175	158907	9.10658	583.252	595	320	872	677155	113.853	0.00476473	0.142547	0.100671	0.937109
D1	392207	1171	2048.37	942.97	1485.08	145	145	200	137.761	138	114	163	159941	6.97971	564.805	567	376	816	655739	78.9283	0.00441735	0.173607	0.0904376	1.18698
D1	392200	1171	2041.36	942.192	1485.08	150	150	200	138.339	138	117	164	160612	7.40505	605.211	613	389	815	702650	79.968	0.00718596	0.266577	0.10074	1.38529
D1	392214	1171	2046.03	949.977	1485.08	140	140	200	140.342	140	107	166	162937	7.31102	578.071	584	343	814	671141	93.0753	0.00807311	0.30746	0.0967034	1.09529
D1	392221	1171	2003.21	956.204	1492.87	130	130	200	148.525	148	121	178	172437	9.19855	808.165	813	409	1238	938280	176.869	0.0117299	0.374403	0.117571	0.961398
D1	392228	1171	2011	957.761	1492.87	135	135	200	151.515	151	123	188	175909	10.1221	810.797	794	515	1167	941335	150.902	0.0160447	0.472754	0.113083	1.09173
D1	392235	1171	1994.65	942.97	1492.09	125	125	200	148.297	148	112	183	172173	10.4167	712.87	725	494	928	827642	73.5873	0.0149775	0.420161	0.102129	1.79538
D1	392242	1171	1998.54	935.964	1499.87	120	120	200	145.382	145	119	195	168789	10.0167	672.161	661	479	946	780379	88.3889	0.00870103	0.250394	0.0728466	1.03271
D1	392249	1171	2001.66	920.395	1515.44	115	115	200	144.109	144	117	177	167311	8.41259	636.233	651	339	912	738666	135.296	0.0122367	0.414167	0.117632	0.98989
D1	392263	1171	1997.77	901.712	1515.44	105	105	200	142.235	142	121	170	165135	7.5191	554.285	557	371	825	643525	74.8586	0.00252643	0.0953417	0.0591722	0.827318
D1	392256	1171	1995.43	901.712	1507.66	110	110	200	143.733	144	118	191	166874	9.33575	608.198	605	438	802	706118	61.6343	0.00759422	0.232078	0.0977602	1.75755
D1	392270	1171	1975.19	910.275	1515.44	100	100	200	143.24	143	115	169	166302	7.55166	528.061	519	391	790	613079	59.5454	0.00198015	0.0749707	0.0742951	1.2266
D1	392277	1171	1968.18	901.712	1523.23	95	95	200	148.954	149	122	179	172936	7.65667	583.303	576	424	779	677215	75.9295	0.0108719	0.418458	0.0837754	1.18766
D1	392284	1171	1957.29	904.047	1546.58	90	90	200	159.939	160	122	196	185689	11.2225	684.167	696	410	971	794318	97.1461	0.0284808	0.789312	0.132449	1.6474
D1	392291	1171	1927.7	902.49	1538.8	85	85	200	150.419	150	122	190	174636	9.52015	468.26	471	324	621	543650	52.2361	0.00898979	0.281547	0.0719956	1.20409
D1	451791	1171	1813.77	913.971	1497.09	40	40	200	173.488	173	145	207	201419	10.3636	423.317	423	278	599	491471	57.0506	0.00684479	0.227606	0.0743015	1.02638
D1	451798	1171	1825.67	926.857	1487.17	45	45	200	168.309	168	140	206	195407	10.2844	416.234	410	268	572	483248	50.3019	0.00410744	0.13389	0.0779873	1.19727
D1	451805	1171	1818.73	922.892	1496.1	50	50	200	174.229	174	140	217	202280	10.1056	473.528	466	323	688	549766	76.2293	0.00793525	0.271466	0.0424036	0.505383
D1	451812	1171	1826.66	916.944	1496.1	55	55	200	174.362	174	144	210	202434	9.90812	496.276	503	291	702	576177	87.3541	0.0129229	0.449027	0.0934873	0.971424
D1	451819	1171	1838.55	912.979	1505.02	60	60	200	163.951	164	132	215	190347	9.57332	455.835	426	249	795	529224	128.25	-0.000791	-0.0271164	-0.0105749	-0.0759754
D1	451826	1171	1850.45	909.014	1524.84	65	65	200	164.486	164	132	195	190968	9.30702	607.606	619	353	793	705431	98.6307	0.0143396	0.499691	0.0827964	0.942117
D1	451833	1171	1863.34	909.014	1535.75	70	70	200	155.992	156	125	185	181107	8.43264	464.193	472	319	579	538928	52.7595	0.00523066	0.192513	0.041258	0.697233
D1	451847	1171	1871.27	898.11	1535.75	79	79	200	158.554	158	133	190	184081	8.97914	422.872	424	290	569	490954	58.6976	0.00379659	0.133573	0.0655027	0.885774
D1	451840	1171	1859.37	899.101	1525.84	75	75	200	160.519	160	130	190	186363	8.59249	468.826	476	319	614	544307	55.1468	0.0112338	0.415064	0.0721795	1.14464
D1	451854	1171	1886.13	903.066	1545.66	80	80	200	155.804	156	122	189	180888	9.3808	434.434	443	260	559	504378	56.7916	0.00464104	0.153452	0.0639577	0.919684
D11	391798	1171	2024.23	958.54	1634.55	420	420	205	156.469	156	126	189	181661	10.3674	1667.42	1639	1082	2374	1935877	279.943	0.0252477	0.74333	0.150902	1.56193
D11	391820	1171	2025.79	960.875	1634.55	415	415	205	152.221	152	120	184	176729	8.34917	1572.6	1616	1002	1950	1825791	187.303	0.0184113	0.659208	0.172272	2.46769
D11	391827	1171	2025.79	966.324	1634.55	410	410	205	145.704	146	115	182	169162	9.90124	1216.06	1268	503	1795	1411840	288.58	0.0131466	0.381902	0.173457	1.24578
D11	391835	1171	2028.9	958.54	1634.55	405	405	205	150.104	150	122	179	174271	8.72227	1238.77	1308	533	1646	1438215	260.97	0.0173702	0.58765	0.166601	1.35578
D11	391842	1171	2028.9	961.654	1618.98	400	400	205	149.898	150	127	177	174032	8.29198	1375.45	1391	947	1826	1596899	165.395	0.0228605	0.80805	0.152406	2.19963
D11	391849	1171	2029.68	953.09	1618.98	395	395	205	147.382	147	118	189	171111	10.2095	1156.78	1144	479	1857	1343019	286.769	0.0125734	0.358505	0.134309	0.955261
D11	391863	1171	2016.45	959.318	1618.98	385	385	205	143.872	144	107	180	167035	8.53501	1013.25	1076	383	1512	1176381	276.403	0.0153814	0.510702	0.179209	1.11422
D11	391856	1171	2014.89	952.312	1618.98	390	390	205	144.82	145	118	175	168136	7.72096	1000.68	993	469	1601	1161785	219.065	0.00174911	0.0655005	0.158095	1.24717
D11	391870	1171	2017.23	958.54	1603.41	380	380	205	142.245	142	111	176	165146	8.47697	1046.6	1073	528	1642	1215107	269.246	0.00780291	0.25984	0.0842505	0.604097
D11	391877	1171	2022.68	970.995	1618.98	375	375	205	144.463	145	118	177	167722	8.42138	1201.1	1190	551	1881	1394477	265.51	0.0141652	0.479203	0.150465	1.18329
D11	391884	1171	2021.9	973.331	1595.63	370	370	205	140.18	140	108	179	162749	8.62021	892.037	912	368	1539	1035655	260.464	0.0125329	0.402568	0.0914418	0.573864
D11	391891	1171	2036.69	962.432	1594.07	365	365	205	139.939	140	116	170	162469	8.04763	1088.89	1096	541	1634	1264197	222.701	0.00475386	0.164546	0.0890501	0.799609
D11	391898	1171	2029.68	971.774	1609.64	360	360	205	139.848	139	114	184	162363	9.38203	1068.45	1049	464	1797	1240466	296.103	0.0180053	0.527276	0.220688	1.30471
D11	391905	1171	2030.46	963.989	1594.07	355	355	205	138.814	138	114	166	161163	7.22721	976.742	967	474	1535	1133998	212.11	0.0109079	0.414497	0.123311	1.011
D11	391919	1171	2030.46	940.635	1578.5	345	345	205	140.258	140	115	168	162839	8.32622	1117.54	1125	598	1567	1297459	203.266	0.0235114	0.773918	0.188212	1.74173
D11	391912	1171	2034.35	964.767	1594.07	350	350	205	139.254	139	106	170	161674	8.02529	1030.66	1028	520	1481	1196597	204.239	0.0188711	0.64277	0.157375	1.37236
D11	391926	1171	2027.35	951.534	1586.28	340	340	205	139.082	139	112	177	161474	9.3363	837.25	818	439	1380	972047	189.054	0.0157125	0.460893	0.120575	0.953049
D11	391933	1171	2032.02	954.647	1586.28	335	335	205	141.443	142	121	166	164215	7.7989	1049.49	1053	434	1644	1218461	258.667	0.0262929	0.929275	0.195153	1.32501
D11	391940	1171	2022.68	946.084	1578.5	330	330	205	137.862	137	109	180	160058	9.97669	935.016	948	365	1376	1085554	239.238	0.0168132	0.456982	0.170771	1.14015
D11	391947	1171	2025.79	949.198	1578.5	325	325	205	139.823	139	114	180	162334	9.78649	988.897	1028	396	1446	1148109	228.211	0.0209845	0.5873	0.194832	1.41318
D11	391954	1171	2031.24	929.737	1562.93	320	320	205	135.442	135	108	164	157248	7.93064	1025.2	1061	517	1418	1190258	185.522	0.0145132	0.48863	0.169851	1.60465
D11	391961	1171	2019.56	936.743	1578.5	315	315	205	137.866	138	109	173	160063	8.51511	894.173	881	509	1517	1038135	184.33	0.0174962	0.556812	0.184796	1.51323
D11	391975	1171	2018.78	935.964	1562.93	305	305	205	138.283	138	114	165	160546	7.10472	959.664	986	573	1348	1114170	161.144	0.0188658	0.720788	0.176443	1.78636
D11	391968	1171	2025.01	931.293	1562.93	310	310	205	135.909	136	113	172	157790	7.31227	839.702	839	449	1142	974894	159.4	0.0143663	0.526473	0.14303	1.31837
D11	391982	1171	2016.45	927.401	1562.93	300	300	205	137.393	137	117	171	159513	7.38503	1007.48	1016	649	1398	1169682	121.106	0.0124659	0.458127	0.160905	2.30607
D11	391989	1171	2013.33	938.3	1562.93	295	295	205	139.112	139	117	166	161509	7.71192	1013.05	1041	481	1346	1176148	170.045	0.0220966	0.779947	0.175241	1.77666
D11	391996	1171	2014.11	946.863	1562.93	290	290	205	138.777	139	115	162	161120	8.00007	893.891	910	438	1314	1037807	181.335	0.0178686	0.609048	0.130722	1.1398
D11	392003	1171	2010.22	949.977	1562.93	285	285	205	138.371	138	110	180	160649	9.68206	834.854	858	429	1139	969266	146.586	0.019187	0.538097	0.129786	1.30852
D11	392010	1171	2007.89	961.654	1562.93	280	280	205	137.72	137	116	166	159893	7.67183	888.486	871	443	1408	1031532	189.588	0.0177619	0.626575	0.185327	1.46545
D11	392017	1171	2007.89	977.223	1555.15	275	275	205	139.121	139	110	166	161520	8.06963	830.339	848	469	1222	964023	150.216	0.0148128	0.503295	0.139269	1.35144
D11	392031	1171	2014.89	990.457	1539.58	265	265	205	147.472	147	117	182	171215	10.3667	1098.53	1091	506	1615	1275397	261.127	0.0335418	0.923332	0.18638	1.3218
D11	392024	1171	2021.12	978.78	1547.36	270	270	205	138.632	138	112	170	160952	7.93171	887.151	890	515	1209	1029982	146.129	0.0115237	0.39824	0.114624	1.24864
D11	392038	1171	2017.23	992.792	1539.58	260	260	205	148.038	148	111	185	171872	11.9752	1165.6	1216	464	1739	1353259	314.577	0.0338314	0.809079	0.197592	1.22267
D11	392045	1171	2011.78	996.684	1531.79	255	255	205	141.541	141	115	176	164329	9.10534	926.112	922	511	1280	1075216	148.186	0.0117233	0.360251	0.124196	1.38087
D11	392052	1171	2010.22	988.121	1531.79	250	250	205	137.33	137	109	178	159440	10.532	867.096	823	405	1523	1006698	239.04	0.015961	0.409701	0.200778	1.21305
D11	392059	1171	1998.54	974.887	1531.79	245	245	205	136.201	136	111	160	158129	7.35353	598.481	600	347	860	694837	107.558	0.0115848	0.424229	0.099999	1.01167
D11	392066	1171	2001.66	965.546	1524.01	240	240	205	136.884	137	117	167	158922	7.14899	748.523	754	443	1076	869035	113.504	0.0116993	0.442839	0.149344	1.71381
D11	392073	1171	2003.99	964.767	1516.22	235	235	205	140.672	140	113	173	163320	8.28834	871.469	884	456	1189	1011776	154.206	0.0230119	0.763556	0.249678	2.2582
D11	392087	1171	2002.44	968.66	1516.22	225	225	205	136.655	136	110	191	158657	9.73238	792.033	809	370	1103	919550	144.647	0.0122584	0.34008	0.190315	1.75095
D11	392080	1171	2006.33	965.546	1516.22	230	230	205	137.58	137	113	168	159730	8.2735	720.962	721	409	1054	837037	127.764	0.0150155	0.491998	0.18633	1.7726
D11	392094	1171	2014.11	960.097	1492.87	220	220	205	138.89	138	109	175	161251	10.6247	793.795	817	328	1313	921596	205.415	0.0184282	0.47308	0.142673	0.964999
D11	392101	1171	2020.34	970.995	1492.87	215	215	205	142.743	143	118	173	165725	8.56665	998.436	1005	670	1313	1159184	135.694	0.0226891	0.739348	0.217999	2.63388
D111	448751	1171	1961.86	1052.46	1696.18	650	650	230	185.477	185	142	232	215339	13.6779	1090.92	1093	622	1563	1266561	211.161	0.0182072	0.484962	0.162377	1.4434
D111	448744	1171	1981.68	1062.37	1696.18	655	655	230	199.544	199	154	259	231671	14.7115	1395.89	1365	1024	1868	1620633	172.735	0.0130019	0.348183	0.13737	1.95205
D111	448758	1171	1967.81	1063.36	1706.09	645	645	230	197.47	198	157	246	229263	14.8933	1220.9	1264	581	1694	1417462	238.554	0.0121834	0.319191	0.152714	1.35606
D111	448765	1171	1962.85	1058.41	1686.27	640	640	230	181.553	181	139	245	210783	14.2328	1032.69	1010	692	1471	1198950	174.589	0.00991418	0.250447	0.1216	1.28256
D111	448772	1171	1949.96	1062.37	1686.27	635	635	230	180.915	180	140	235	210042	14.4703	969.138	985	602	1274	1125169	117.97	0.00869625	0.215575	0.103426	1.54002
D111	448779	1171	1948.97	1062.37	1676.36	630	630	230	169.405	169	128	211	196679	13.1217	815.281	833	398	1277	946541	201.941	0.00804714	0.206123	0.0968196	0.712754
D111	448786	1171	1955.91	1046.51	1684.29	625	625	230	167.692	168	137	207	194690	10.1427	925.348	934	519	1292	1074329	140.413	0.0128479	0.419448	0.122528	1.43869
D111	448793	1171	1965.82	1033.62	1674.37	620	620	230	163.293	163	129	201	189583	10.6764	927.196	972	418	1265	1076475	174.901	0.0108276	0.327661	0.111132	1.06044
D111	448822	1171	1982.25	1024.04	1668.5	610	610	230	176.364	176	136	227	204759	14.2637	1161.1	1173	729	1580	1348039	161.772	0.0168295	0.40929	0.080005	1.06338
D111	448829	1171	1988.19	1033.95	1658.59	615	615	230	161.251	161	135	196	187212	8.69176	861.479	852	660	1118	1000177	84.5279	-0.00213283	-0.0793064	0.00957378	0.193295
D111	391805	1171	2026.57	932.85	1634.55	425	425	230	152.607	152	123	194	177177	11.6306	1080.01	1054	646	1545	1253894	196.887	0.0124911	0.323752	0.159571	1.50972
D111	397959	1171	2030.08	927.587	1640.4	430	430	230	155.367	155	126	195	180381	10.6684	933.629	931	425	1583	1083943	249.846	0.0182345	0.521596	0.18224	1.15205
D111	397966	1171	2029.49	929.341	1640.4	435	435	230	150.022	150	121	183	174176	10.129	1149.36	1169	801	1491	1334405	140.876	0.0179779	0.523143	0.227403	3.02314
D111	397973	1171	2030.66	938.699	1640.4	440	440	230	151.213	151	118	191	175558	11.2882	1008.47	1015	603	1391	1170839	157.139	0.0156903	0.413871	0.200797	2.14634
D111	397980	1171	2034.76	941.039	1646.25	445	445	230	155.379	155	118	194	180395	11.7468	979.127	1006	472	1390	1136767	193.866	0.019979	0.518186	0.190606	1.6171
D111	397987	1171	2038.85	930.511	1657.36	450	450	230	156.175	156	114	201	181319	11.22	949.358	979	383	1462	1102205	248.27	0.00494975	0.137116	0.224621	1.40277
D111	397994	1171	2031.25	936.36	1657.36	455	455	230	157.87	158	121	216	183287	11.3434	1032.58	1034	533	1541	1198826	224.669	0.0078654	0.217222	0.195836	1.50533
D111	398001	1171	2021.89	931.681	1657.36	460	460	230	161.665	162	119	205	187693	12.9503	1133.5	1150	505	1547	1315989	222.496	0.00947573	0.23436	0.19294	1.6479
D111	398015	1171	2004.93	928.756	1663.21	470	470	230	164.401	164	133	210	190870	10.3491	857.04	878	547	1131	995023	134.546	0.00857392	0.270087	0.169255	1.84413
D111	398008	1171	2008.44	934.605	1663.21	465	465	230	172.171	172	132	241	199891	14.2569	945.506	925	441	1656	1097733	244.925	0.0258888	0.609505	0.175541	1.15293
D111	398022	1171	2009.02	941.039	1663.21	475	475	230	161.448	161	128	205	187441	12.317	968.804	968	564	1433	1124782	208.88	0.00406393	0.106107	0.17524	1.38317
D111	398029	1171	2013.7	931.681	1669.06	480	480	230	167.437	167	123	229	194394	14.5283	868.906	834	513	1327	1008800	196.309	0.0172733	0.391387	0.129798	1.01702
D111	398036	1171	2017.21	931.096	1669.06	485	485	230	156.132	155	125	208	181269	11.569	789.146	804	474	1111	916198	133.036	0.00600533	0.161124	0.133599	1.39818
D111	398043	1171	2014.29	922.908	1692.45	490	490	230	164.795	163	126	231	191327	15.7266	958.792	1016	426	1287	1113158	205.838	0.0100602	0.208737	0.174135	1.38165
D111	398050	1171	2011.36	914.719	1704.15	495	495	230	159.68	157	131	253	185388	14.4508	924.838	996	370	1405	1073737	252.055	-0.004462	-0.0990509	0.168515	1.05829
D111	398057	1171	1993.82	915.889	1697.71	500	500	230	157.537	157	124	200	182901	10.1631	939.096	941	444	1354	1090291	202.38	0.0112557	0.345064	0.221342	1.68189
D111	398071	1171	2000.83	916.474	1709.41	510	510	230	150.465	150	120	189	174690	9.91267	919.56	926	460	1369	1067609	196.765	0.00554797	0.167497	0.184222	1.45402
D111	398064	1171	2001.42	918.229	1697.71	505	505	230	152.041	152	124	200	176520	10.3324	951.68	976	481	1332	1104901	175.726	0.0121279	0.352647	0.194773	1.76574
D111	398078	1171	1994.4	921.738	1709.41	515	515	230	154.874	154	112	214	179809	13.6813	845.736	854	431	1297	981899	167.139	0.00792923	0.178107	0.18597	1.58692
D111	398085	1171	1994.99	907.701	1709.41	520	520	230	155.1	155	124	192	180071	9.94287	1133.69	1116	644	1616	1316217	214.924	0.02931	0.888381	0.245966	2.08261
D111	398092	1171	1993.23	914.135	1709.41	525	525	230	158.695	158	130	195	184245	10.508	1161.53	1145	758	1792	1348537	191.377	0.0248276	0.731737	0.190765	1.94466
D111	398099	1171	1989.14	922.908	1709.41	530	530	230	162.437	162	131	207	188589	9.7909	1223.45	1223	768	1636	1420421	166.14	0.0183029	0.596396	0.216623	2.62235
D111	398106	1171	1987.97	931.681	1721.11	535	535	230	157.252	156	128	204	182569	10.9874	963.908	949	592	1382	1119097	143.96	0.0102027	0.289092	0.162238	1.86931
D111	398113	1171	1983.87	932.85	1715.26	540	540	230	157.986	158	126	194	183422	10.8868	997.66	975	544	1514	1158283	195.771	0.00578088	0.166817	0.171942	1.49534
D111	398127	1171	1996.16	949.812	1726.96	550	550	230	154.263	154	125	190	179099	10.0303	751.709	780	383	1132	872734	147.469	-0.00112181	-0.034545	0.135408	1.21583
D111	398120	1171	1994.99	944.548	1715.26	545	545	230	159.065	158	131	193	184674	9.97299	1012.65	1008	603	1400	1175690	147.388	0.00751381	0.237896	0.159653	1.89181
D111	398134	1171	1992.06	953.906	1715.26	555	555	230	161.016	160	131	218	186939	11.4049	819.867	798	468	1221	951866	132.305	-0.0084242	-0.239888	0.159269	1.70272
D111	398141	1171	1993.23	955.66	1715.26	560	560	230	165.907	165	117	218	192618	13.3273	919.016	900	427	1643	1066978	258.413	-0.0128825	-0.324925	0.210226	1.23554
D111	398148	1171	2002	968.528	1697.13	565	565	230	172.29	172	137	223	200029	14.1299	962.552	988	557	1215	1117523	137.887	0.00202698	0.0493311	0.196196	2.28992
D111	398155	1171	2008.44	979.64	1697.13	570	570	230	180.781	180	133	243	209887	17.0806	1069.27	1106	421	1586	1241425	228.952	0.00176174	0.0372269	0.204278	1.58442
D111	398162	1171	2004.93	980.81	1691.28	575	575	230	179.839	179	138	245	208793	15.9512	1091.7	1084	485	1612	1267466	213.595	0.0190601	0.421741	0.217482	1.82601
D111	398169	1171	2007.27	978.47	1685.43	580	580	230	172.808	173	130	223	200630	15.2705	1132.02	1150	585	1575	1314272	187.782	0.0251765	0.555823	0.247961	2.39558
D111	398183	1171	2011.95	1003.04	1679	590	590	230	171.216	171	138	214	198782	10.2129	1240.38	1266	639	1609	1440084	197.965	0.029715	0.967572	0.210183	2.17642
D111	398176	1171	2014.29	993.092	1679	585	585	230	171.851	172	132	222	199519	14.493	1211.75	1195	647	1902	1406836	276.174	0.0337867	0.775067	0.240584	1.70176
D111	398190	1171	2000.25	1012.39	1679	595	595	230	177.028	175	139	243	205529	16.6297	1033.98	1053	441	1593	1200452	246.075	0.00146741	0.0311963	0.109734	0.830995
D111	398197	1171	1999.08	1015.9	1678.41	600	600	230	182.442	183	151	230	211815	11.6192	1352.74	1377	855	1648	1570526	162.994	0.0145357	0.449933	0.104032	1.56408
D111	398204	1171	1986.21	1027.01	1678.41	605	605	230	180.92	181	149	220	210048	12.1913	1251.88	1272	871	1530	1453438	127.593	0.0107798	0.316534	0.0938575	1.68374
D1111	651438	1171	1975.82	1086.71	1705.4	675	675	285	207.798	207	171	257	241253	14.5169	1074.51	1102	629	1437	1247508	149.397	0.018089	0.50866	0.170812	2.0986
D1111	651424	1171	1973.51	1093.62	1705.4	685	685	285	198.184	198	158	257	230092	14.4037	994.165	1009	479	1515	1154226	224.879	0.0072735	0.19871	0.142664	1.10391
D1111	651431	1171	1968.91	1089.78	1705.4	680	680	285	197.444	196	147	263	229232	15.1321	988.415	1014	491	1352	1147550	181.597	0.00308454	0.0802464	0.156283	1.47132
D1111	651452	1171	1981.19	1068.3	1705.4	665	665	285	209.537	208	156	262	243272	15.9882	1229.09	1228	714	1739	1426971	170.874	0.0153497	0.396255	0.191838	2.31556
D1111	651445	1171	1974.28	1081.34	1705.4	670	670	285	204.189	204	162	252	237063	14.2385	1036.96	1037	648	1416	1203907	163.472	0.00657331	0.1873	0.167144	1.81684
D1111	651467	1171	1968.51	1096.84	1698.42	695	695	285	202.612	202	159	256	235233	14.7917	912.821	939	531	1227	1059785	137.526	-0.00164697	-0.045194	0.138674	1.61669
D1111	651460	1171	1970.81	1093.01	1698.42	690	690	285	198.27	198	152	254	230192	14.1159	1026.88	1029	749	1368	1192204	122.765	0.0108241	0.300812	0.15347	2.22583
D1111	651481	1171	1956.23	1109.89	1698.42	705	705	285	199.395	200	157	249	231498	15.2094	794.134	819	374	1186	921990	182.906	0.00216045	0.0565249	0.134294	1.02808
D1111	651474	1171	1960.83	1106.82	1698.42	700	700	285	198.438	198	149	249	230387	14.0449	824.82	855	463	1218	957616	149.681	-0.00554842	-0.15766	0.116813	1.15275
D1111	651502	1171	1952.39	1126.77	1729.12	720	720	285	185.119	185	149	233	214923	12.9571	785.674	808	415	1125	912167	159.914	0.00660852	0.187592	0.11873	1.04285
D1111	651488	1171	1962.37	1121.4	1706.09	710	710	285	191.761	191	150	246	222635	14.7914	822.655	856	439	1108	955103	144.147	0.00917175	0.23565	0.123296	1.25284
D1111	651495	1171	1958.53	1129.84	1713.77	715	715	285	193.182	192	155	250	224284	13.0345	856.466	863	583	1217	994357	113.558	0.0161262	0.470423	0.129059	1.72422
D1111	651516	1171	1945.49	1135.22	1729.12	730	730	285	197.525	197	152	254	229326	13.5321	935.558	947	603	1186	1086183	121.258	0.00346491	0.100803	0.132804	1.80904
D1111	651509	1171	1947.02	1130.61	1729.12	725	725	285	190.002	190	152	236	220592	13.365	866.728	903	447	1131	1006271	142.013	0.012533	0.351936	0.110739	1.21695
D1111	651530	1171	1941.65	1127.54	1722.21	740	740	285	194.219	193	153	250	225488	15.3542	941.497	955	576	1297	1093078	154.327	0.00173275	0.0437602	0.134306	1.44469
D1111	651523	1171	1937.04	1125.24	1729.12	735	735	285	189.213	188	142	247	219676	17.7079	928.384	959	546	1289	1077854	152.741	0.00603703	0.12824	0.141433	1.50627
D1111	651544	1171	1949.32	1145.19	1729.89	750	750	285	233.158	233	165	297	270697	19.5879	1200.17	1218	736	1609	1393396	193.408	0.0126613	0.297651	0.119269	1.32248
D1111	651551	1171	1940.88	1139.82	1729.89	755	755	285	227.874	228	188	277	264562	13.8639	1102.25	1109	772	1406	1279714	145.159	0.00894102	0.291314	0.137423	1.83487
D1111	651537	1171	1943.18	1140.59	1745.24	745	745	285	215.028	215	165	261	249647	15.9672	1133.58	1165	570	1594	1316084	221.926	0.0119525	0.318123	0.14732	1.31175
D1111	448804	1171	1977.72	1072.28	1706.09	660	660	285	211.967	212	162	256	246094	13.247	1345.57	1347	845	1718	1562201	196.733	0.0270161	0.841838	0.218679	2.45457
D1111	651565	1171	1932.44	1137.52	1745.24	765	765	285	221.444	222	170	268	257096	13.7823	1043.3	1058	726	1312	1211268	122.868	0.0151881	0.48076	0.115059	1.75235
D1111	651558	1171	1931.67	1132.91	1729.89	760	760	285	217.326	217	170	272	252315	16.7519	965.046	968	501	1514	1120418	243.765	0.00982405	0.252419	0.101028	0.726523
D1111	651579	1171	1943.18	1152.87	1737.56	775	775	285	234.337	235	189	281	272065	13.9521	1030.11	1057	477	1558	1195957	262.175	0.0219777	0.722394	0.11728	0.824866
D1111	651572	1171	1945.49	1153.64	1737.56	770	770	285	227.469	227	185	274	264091	14.0495	1010.04	1011	699	1413	1172661	138.197	0.0108235	0.346725	0.0958814	1.27892
D1111	651593	1171	1952.39	1142.12	1729.89	785	785	285	231.426	232	176	294	268686	15.1765	1100.94	1119	663	1446	1278192	169.087	0.0188562	0.56443	0.139393	1.59313
D1111	651586	1171	1950.09	1162.08	1729.89	780	780	285	230.259	230	175	276	267331	16.0107	1040.17	1056	647	1366	1207636	165.983	0.0147493	0.418069	0.11404	1.283
D1111	651614	1171	1952.39	1150.57	1729.89	800	800	285	232.156	231	182	289	269533	18.6627	1155.64	1159	632	1644	1341695	220.259	0.0187226	0.457242	0.156222	1.41781
D1111	651600	1171	1950.86	1143.66	1729.89	790	790	285	227.09	227	178	275	263652	16.0083	1064.25	1061	683	1400	1235600	164.725	0.0125094	0.350526	0.126752	1.45359
D1111	651607	1171	1953.93	1153.64	1729.89	795	795	285	236.966	237	191	300	275118	15.269	932.811	938	455	1357	1082993	209.366	0.00805868	0.248133	0.101969	0.82455
D1111	651628	1171	1945.49	1152.1	1722.21	810	810	285	211.341	211	173	272	245367	13.164	1017.88	1026	674	1349	1181753	145.445	0.0182042	0.574068	0.162583	1.95739
D1111	651621	1171	1943.95	1149.03	1722.21	805	805	285	215.966	215	158	283	250737	19.5077	1104.49	1104	700	1528	1282314	161.736	0.0175829	0.382588	0.163633	1.92061
D1111	651642	1171	1952.39	1162.84	1714.54	820	820	285	207.984	208	167	258	241470	13.3339	979.475	997	551	1288	1137171	152.016	0.0179791	0.550978	0.149148	1.67254
D1111	651635	1171	1950.09	1164.38	1714.54	815	815	285	207.506	207	154	262	240915	18.1977	960.397	980	432	1410	1115021	214.619	0.0189161	0.423386	0.134858	1.06352
D1111	651656	1171	1947.02	1154.4	1699.19	830	830	285	190.434	190	152	227	221094	11.4217	863.501	893	542	1138	1002525	112.45	0.00647594	0.214558	0.101499	1.41517
D1111	651663	1171	1953.93	1146.73	1699.19	835	835	285	187.196	187	150	227	217335	11.1408	884.823	890	679	1099	1027280	84.1269	0.0119556	0.397026	0.11224	2.12276
D1111	651649	1171	1943.95	1165.15	1706.86	825	825	285	204.897	205	163	267	237885	16.0133	957.583	967	625	1250	1111754	130.755	0.0149439	0.376795	0.124222	1.61844
D1111	651677	1171	1957	1154.4	1691.51	845	845	285	193.459	193	160	248	224606	11.4415	873.06	874	673	1088	1013623	80.5514	0.0123988	0.414156	0.0933851	1.85142
D1111	651670	1171	1956.23	1149.8	1699.19	840	840	285	189.214	188	149	238	219678	13.3274	884.733	896	608	1100	1027175	81.0176	0.00683151	0.192664	0.102079	2.02296
D1111	651691	1171	1961.6	1169.75	1683.84	855	855	285	193.525	192	147	253	224682	15.1441	915.907	920	513	1347	1063368	210.776	0.00859154	0.21771	0.100046	0.790407
D1111	651684	1171	1960.07	1155.17	1683.84	850	850	285	186.752	186	150	238	216819	13.6635	888.508	907	517	1194	1031558	156.17	0.00872421	0.236422	0.111193	1.13863
D1111	651705	1171	1957	1163.61	1683.84	865	865	285	193.48	193	158	239	224630	12.0589	901.622	924	592	1168	1046783	115.757	0.0146017	0.461812	0.114327	1.59824
D1111	651698	1171	1960.07	1166.68	1683.84	860	860	285	195.158	195	154	261	226578	13.3976	936.962	951	593	1230	1087813	138.563	0.01367	0.39288	0.111165	1.35299
D1111	651726	1171	1972.35	1170.52	1683.84	880	880	285	203.065	203	160	257	235759	13.9779	788.329	763	518	1091	915250	117.39	5.16E-04	0.0149949	0.0875745	1.08149
D1111	651712	1171	1966.21	1161.31	1683.84	870	870	285	195.697	195	150	252	227204	14.4966	881.937	889	674	1132	1023929	77.6791	0.0113934	0.304144	0.0951019	1.97196
D1111	651719	1171	1967.74	1166.68	1683.84	875	875	285	200.463	200	160	258	232737	13.1976	851.551	884	514	1068	988651	114.665	0.00623107	0.188119	0.107354	1.43993
D1111	651740	1171	1979.25	1160.54	1676.16	890	890	285	200.131	200	165	238	232352	11.5619	766.836	772	522	1004	890297	93.5808	0.00461074	0.158887	0.0680947	1.04484
D1111	651733	1171	1975.42	1161.31	1676.16	885	885	285	197.933	197	152	254	229800	15.5198	797.409	809	505	1073	925792	97.2382	0.00235929	0.0600372	0.0763704	1.16369
D1111	651754	1171	1992.3	1170.52	1676.16	900	900	285	206.22	206	170	247	239421	10.7519	793.472	781	561	1038	921221	102.621	0.00683928	0.260569	0.0928104	1.31334
D1111	651747	1171	1980.02	1159.01	1676.16	895	895	285	206.334	206	166	251	239554	12.4695	842.528	859	522	1068	978175	105.555	0.0187353	0.608628	0.116466	1.66529
D1111	651768	1171	2007.65	1166.68	1676.16	910	910	285	210.705	210	174	255	244629	11.9114	903.391	918	671	1127	1048837	91.0033	0.0100315	0.351378	0.101067	1.8224
D1111	651775	1171	2011.49	1167.45	1676.16	915	915	285	216.887	217	178	268	251806	13.5479	794.685	799	439	1090	922629	140.278	0.00748456	0.237858	0.0794037	0.833472
D1111	651761	1171	1996.91	1171.29	1676.16	905	905	285	210.389	211	164	271	244262	14.6942	809.797	800	561	1166	940174	107.868	0.0103156	0.292378	0.104542	1.42109
D1111	651789	1171	2020.7	1185.87	1675.4	925	925	285	211.363	212	161	260	245393	15.2981	1023.37	1041	691	1404	1188136	143.347	0.00737773	0.202372	0.0959535	1.2501
D1111	651782	1171	2019.16	1179.73	1676.16	920	920	285	218.972	219	170	278	254226	14.9675	999.405	994	682	1272	1160309	117.692	0.0125055	0.361388	0.121858	1.84476
D1111	651803	1171	2013.02	1205.06	1667.72	935	935	285	206.281	206	174	253	239492	12.884	942.494	964	525	1326	1094236	186.444	0.0058957	0.187681	0.0996399	0.916099
D1111	651796	1171	2015.32	1197.38	1667.72	930	930	285	211.773	212	176	266	245869	12.5451	1008.52	1022	726	1215	1170897	98.6559	0.00640744	0.214951	0.102579	1.90214
D1111	651817	1171	2014.56	1208.89	1675.4	945	945	285	207.687	208	163	240	241125	12.2099	1063.1	1074	753	1373	1234263	115.154	0.00967312	0.325921	0.0828835	1.41323
D1111	651810	1171	2013.79	1211.19	1675.4	940	940	285	205.075	204	159	277	238092	14.8347	1063.62	1066	765	1363	1234867	104.906	0.0088551	0.242677	0.105118	1.9288
D11111	651838	1171	2005.35	1232.68	1653.14	955	955		220.403	220	175	271	255888	13.3717	1076.63	1073	658	1402	1249963	145.759	0.0112437	0.366532	0.110765	1.47313
D11111	651824	1171	2009.18	1231.15	1668.49	950	950		209.271	209	159	262	242964	16.6596	1034.82	1036	757	1307	1201421	98.7779	0.00974003	0.242341	0.113187	2.1304
D11112	651831	1171	2030.67	1184.33	1691.51	950	950		186.04	186	147	225	215992	12.6927	631.801	621	386	918	733521	102.304	0.00914247	0.265579	0.107032	1.19419
D11112	651845	1171	2019.16	1198.92	1683.84	955	955		184.835	184	151	234	214594	12.3296	647.312	628	465	900	751529	94.4891	0.00398033	0.118867	0.0975171	1.21739
D1112	448811	1171	1992.59	1053.45	1676.36	660	660	320	199.336	199	165	248	231429	12.6707	1166.09	1188	746	1529	1353826	158.756	0.0211716	0.652335	0.158789	2.01302
D1112	651855	1171	1984.91	1044.24	1676.36	665	665	320	188.103	187	143	241	218388	13.5027	1106.37	1110	826	1358	1284501	93.936	0.0235799	0.641841	0.150601	3.08321
D1112	651869	1171	1988.75	1050.38	1668.68	675	675	320	186.091	186	148	239	216052	11.606	1073.58	1070	809	1312	1246421	92.5955	0.0184131	0.579798	0.15159	3.05242
D1112	651862	1171	1989.52	1049.61	1668.68	670	670	320	181.433	181	146	240	210644	11.9865	996.999	997	745	1285	1157516	100.017	0.0158978	0.473741	0.134811	2.3684
D1112	651883	1171	1981.84	1045.77	1668.68	685	685	320	175.11	174	137	239	203303	12.5992	833.701	841	568	1057	967927	98.9164	0.0233006	0.632941	0.165118	2.38889
D1112	651876	1171	1984.91	1048.84	1668.68	680	680	320	178.62	179	142	231	207378	12.42	933.751	923	562	1324	1084085	148.469	0.0223715	0.629399	0.151834	1.65807
D1112	651897	1171	1981.08	1038.1	1668.68	695	695	320	179.35	179	146	223	208225	12.97	883.45	879	572	1214	1025686	146.935	0.0248051	0.669408	0.182574	1.85652
D1112	651890	1171	1986.45	1039.63	1668.68	690	690	320	178.082	178	150	211	206753	11.0851	956.771	957	676	1261	1110811	108.677	0.0283598	0.886072	0.192486	2.84215
D1112	651919	1171	1982.61	1038.87	1684.8	710	710	320	169.798	169	132	228	197135	13.612	677.889	688	371	980	787029	144.532	0.0075407	0.186719	0.117683	0.987689
D1112	651904	1171	1978.01	1045.01	1684.03	700	700	320	187.242	187	149	234	217388	12.8534	877.036	882	525	1234	1018239	155.683	0.0198634	0.56745	0.175157	1.67933
D1112	651911	1171	1973.4	1039.63	1684.03	705	705	320	174.863	175	139	224	203016	11.9829	734.532	730	436	1044	852792	125.413	0.00425738	0.123727	0.142899	1.46461
D1112	651933	1171	1987.98	1028.12	1700.15	720	720	320	173.807	174	145	214	201790	10.1831	803.343	799	531	1074	932681	100.1	0.0224731	0.75029	0.145078	2.03357
D1112	651926	1171	1986.45	1028.12	1700.15	715	715	320	173.059	173	132	214	200921	11.2015	812.249	809	543	1078	943021	98.2945	0.018852	0.57173	0.16309	2.31741
D1112	651947	1171	1986.45	1017.38	1700.15	730	730	320	171.705	171	139	220	199349	11.1088	750.83	751	510	956	871714	94.9428	0.0216009	0.653636	0.133597	1.86401
D1112	651940	1171	1982.61	1018.91	1700.15	725	725	320	174.623	174	138	217	202737	11.5102	845.91	848	636	1054	982101	78.6715	0.0242161	0.717397	0.154551	2.8787
D1112	651961	1171	1991.05	1020.45	1700.15	740	740	320	170.125	170	132	232	197515	12.3586	773.446	773	557	962	897971	73.2971	0.0167983	0.454841	0.129412	2.41821
D1112	651954	1171	1988.75	1018.15	1700.15	735	735	320	166.589	166	132	218	193410	12.2535	745.898	748	504	971	865988	89.3492	0.00654797	0.176884	0.0892679	1.36829
D1112	651982	1171	1993.36	1037.33	1715.5	755	755	320	179.283	179	142	218	208148	11.2628	877.532	883	589	1103	1018815	100.002	0.0212987	0.663929	0.147565	2.25679
D1112	651968	1171	1989.52	1028.89	1700.15	745	745	320	166.751	167	124	211	193598	11.487	731.884	721	490	1017	849717	121.95	0.0140961	0.403564	0.123001	1.31468
D1112	651975	1171	1998.73	1040.4	1700.15	750	750	320	174.669	174	134	231	202791	13.8883	738.665	729	484	1060	857590	118.072	0.0118895	0.295547	0.118076	1.32135
D1112	651996	1171	1990.29	1036.56	1723.17	765	765	320	174.07	173	144	224	202095	10.7008	799.471	796	574	1102	928186	103.914	0.0104481	0.336405	0.0636699	0.921056
D1112	651989	1171	1993.36	1035.8	1723.17	760	760	320	179.652	179	143	228	208576	11.6293	893.873	893	694	1155	1037787	71.9878	0.0137831	0.420059	0.0937981	2.12963
D1112	652010	1171	2006.4	1037.33	1753.87	775	775	320	184.979	185	142	235	214761	12.1588	1008.06	1005	689	1281	1170354	105.96	0.0351675	1.03369	0.177957	2.87447
D1112	652003	1171	1997.96	1041.94	1723.17	770	770	320	174.387	174	142	219	202463	10.8458	805.198	804	509	1119	934835	120.846	0.0110231	0.350611	0.085272	1.04705
D1112	652024	1171	2011.77	1046.54	1753.87	785	785	320	185.966	186	147	226	215906	12.1761	911.376	897	646	1279	1058108	140.544	0.0284965	0.846337	0.198403	2.14715
D1112	652031	1171	2010.24	1047.31	1776.89	790	790	320	184.15	184	137	256	213798	19.2586	953.472	934	421	1718	1106981	288.144	0.0322648	0.597744	0.203452	1.11882
D1112	652017	1171	2001.8	1043.47	1761.54	780	780	320	182.279	182	145	234	211626	13.295	876.382	885	454	1303	1017479	170.941	0.0328373	0.871796	0.193206	1.66029
D1112	652045	1171	2004.87	1045.01	1808.36	800	800	320	198.866	199	148	254	230884	17.8086	1031.53	1069	419	1641	1197601	243.516	0.0463155	0.988613	0.204288	1.43713
D1112	652038	1171	2004.87	1048.08	1793.01	795	795	320	201.009	201	150	259	233372	17.0544	1208.82	1183	823	1792	1403443	200.535	0.0581382	1.29518	0.267582	2.54497
D1112	652059	1171	2009.47	1056.52	1808.36	810	810	320	190.925	191	145	251	221664	18.3326	990.531	1003	428	1439	1150006	228.766	0.038961	0.781089	0.161082	1.2014
D1112	652052	1171	2008.7	1053.45	1808.36	805	805	320	191.453	190	140	270	222277	23.1359	1076.02	1049	474	1712	1249254	290.324	0.0267142	0.430624	0.14924	0.962589
D1112	652073	1171	2004.87	1062.66	1799.92	820	820	320	182.992	183	149	235	212454	13.0067	1035.09	1046	603	1395	1201741	146.572	0.0449143	1.20949	0.194859	2.30335
D1112	652066	1171	2010.24	1064.19	1808.36	815	815	320	173.483	172	132	244	201414	18.6606	910.045	918	392	1405	1056562	218.652	0.0321952	0.579951	0.223098	1.51836
D1112	652094	1171	2011.77	1052.68	1799.92	835	835	320	174.535	174	132	232	202635	15.0695	793.984	789	352	1354	921815	247.048	0.0237173	0.536662	0.148946	0.833277
D1112	652080	1171	2004.1	1060.36	1799.92	825	825	320	188.645	187	144	244	219017	17.4386	1113.87	1113	643	1549	1293199	190.198	0.0540066	1.10858	0.214962	2.07231
D1112	652087	1171	2008.7	1051.91	1799.92	830	830	320	175.695	176	133	222	203982	14.4612	905.674	930	399	1309	1051487	220.439	0.0292979	0.691643	0.166862	1.17504
D1112	652108	1171	2009.47	1061.12	1791.48	845	845	320	182.257	182	142	231	211600	15.1069	968.406	1013	314	1544	1124319	268.988	0.0263667	0.619857	0.169177	1.04188
D1112	652101	1171	2014.08	1054.98	1791.48	840	840	320	178.981	178	135	259	207797	19.206	943.238	953	295	1660	1095099	355.99	0.0268809	0.487893	0.168031	0.76234
D1112	652122	1171	2013.31	1056.52	1783.8	855	855	320	181.816	181	140	236	211088	15.2148	1021.95	1039	619	1347	1186483	155.079	0.0373565	0.860663	0.170321	1.91809
D1112	652115	1171	2015.61	1053.45	1791.48	850	850	320	187.419	188	142	247	217593	14.0065	969.668	1009	530	1328	1125785	169.21	0.0441524	1.13162	0.180717	1.75421
D1112	652136	1171	2019.45	1058.05	1799.15	865	865	320	177.448	177	142	218	206017	12.8507	994.773	1001	607	1445	1154931	162.759	0.0295168	0.791791	0.164293	1.7249
D1112	652143	1171	2009.47	1068.8	1799.15	870	870	320	184.697	183	142	246	214433	16.6652	1069.47	1041	576	1598	1241652	225.252	0.0446878	0.948157	0.210617	1.65202
D1112	652129	1171	2014.08	1065.73	1783.8	860	860	320	182.216	182	146	223	211553	12.4551	991.996	988	631	1351	1151707	139.633	0.0373519	1.05355	0.190431	2.27293
D1112	652157	1171	2019.45	1054.22	1813.73	880	880	320	171.646	170	113	250	199281	18.5874	840.301	874	309	1495	975590	255.476	0.019594	0.354928	0.126548	0.73896
D1112	652150	1171	2018.68	1048.84	1806.83	875	875	320	177.626	177	135	228	206224	14.338	899.174	928	446	1329	1043941	174.011	0.0242895	0.587549	0.131998	1.20509
D1112	652171	1171	2006.4	1051.91	1806.06	890	890	320	177.831	178	135	215	206462	11.4479	908.523	917	542	1269	1054795	130.728	0.0197514	0.60175	0.142784	1.73665
D1112	652164	1171	2013.31	1058.05	1806.06	885	885	320	178.608	177	142	232	207364	14.1841	925.443	943	471	1394	1074439	179.194	0.0269938	0.661951	0.140281	1.27071
D1112	652185	1171	1992.59	1067.26	1797.62	900	900	320	171.702	171	141	206	199346	11.5318	863.117	871	585	1160	1002079	126.681	0.0323989	0.934522	0.18166	2.09486
D1112	652178	1171	1992.59	1053.45	1797.62	895	895	320	176.212	175	145	241	204582	12.5305	887.669	898	419	1339	1030584	211.672	0.0217928	0.599855	0.13294	0.98416
D1112	652206	1171	2018.68	1058.05	1812.96	915	915	320	178.403	178	132	234	207126	15.567	1100.2	1159	524	1523	1277335	228.048	0.0258159	0.576826	0.148672	1.24885
D1112	652192	1171	2006.4	1061.12	1812.96	905	905	320	180.214	179	141	232	209229	13.9764	1009.25	1037	590	1261	1171744	132.786	0.0458964	1.13166	0.192549	2.45439
D1112	652199	1171	2013.31	1063.43	1812.96	910	910	320	187.755	188	153	229	217983	13.7466	1198.68	1220	737	1571	1391668	173.631	0.0501858	1.30539	0.176353	2.06991
D1112	652220	1171	2031.73	1074.17	1812.96	925	925	320	178.972	178	136	236	207786	14.5362	969.179	948	535	1456	1125217	193.128	0.0326383	0.778293	0.14507	1.27155
D1112	652213	1171	2028.66	1066.5	1812.96	920	920	320	176.09	175	141	230	204440	14.1981	938.954	936	528	1445	1090126	181.331	0.02481	0.600506	0.128755	1.18132
D1112	652234	1171	2017.15	1093.36	1812.96	935	935	320	169.221	169	140	204	196466	10.2405	817.558	826	547	1098	949185	112.085	0.0207407	0.671542	0.092657	1.23707
D1112	652227	1171	2024.05	1087.22	1812.96	930	930	320	174.711	174	137	215	202839	12.6709	853.652	859	479	1371	991090	143.268	0.0243061	0.654374	0.104581	1.12828
D1112	652248	1171	2031.73	1111.01	1790.71	945	945	320	179.159	179	141	225	208004	11.9323	1037.11	1056	547	1445	1204085	172.059	0.0382522	1.10636	0.163119	1.69067
D1112	652255	1171	2031.73	1114.08	1790.71	950	950	320	179.458	179	138	233	208351	13.6059	1021.12	1036	654	1326	1185521	124.013	0.0344465	0.878426	0.140534	2.02915
D1112	652241	1171	2016.38	1095.66	1813.73	940	940	320	161.25	161	126	222	187211	11.9364	707.517	696	344	1188	821427	159.161	0.0109322	0.292174	0.0891985	0.728083
D1112	652269	1171	2015.61	1124.06	1790.71	960	960	320	177.764	178	132	215	206384	11.4174	954.597	964	627	1242	1108287	109.694	0.026471	0.80303	0.117667	1.83236
D1112	652262	1171	2024.05	1124.06	1790.71	955	955	320	177.514	177	146	224	206094	12.3003	971.639	991	623	1230	1128073	122.276	0.0275244	0.773164	0.127523	1.79744
D1112	652283	1171	2005.63	1134.8	1783.03	970	970	320	188.271	189	152	245	218583	12.1566	874.225	886	513	1261	1014975	168.243	0.0291894	0.878476	0.104297	0.98152
D1112	652276	1171	2013.31	1130.96	1783.03	965	965	320	188.296	188	144	260	218612	14.4951	974.428	986	682	1224	1131311	113.121	0.0328859	0.827198	0.125034	1.91469
D1112	652297	1171	2024.05	1136.34	1767.68	980	980	320	185.288	184	138	251	215119	15.6942	1119.95	1128	717	1478	1300257	154.878	0.0316649	0.724729	0.158704	1.98084
D1112	652290	1171	2011.77	1134.8	1775.36	975	975	320	181.525	181	139	238	210751	13.8028	986.933	994	509	1391	1145829	183.599	0.0305706	0.780233	0.153472	1.43043
D11121	652304	1171	2002.57	1151.68	1744.66	985	985		178.942	179	145	217	207752	11.018	671.362	663	401	989	779451	132.776	0.0200003	0.636907	0.129821	1.16199
D11121	652335	1171	2000.26	1158.59	1752.34	995	995		171.007	171	136	206	198539	9.48592	758.859	770	492	950	881035	85.1848	0.0261334	0.918241	0.180134	2.71952
D11121	652321	1171	2001.03	1158.59	1744.66	990	990		174.274	174	138	218	202332	11.4576	779.55	780	463	1048	905057	124.808	0.0245824	0.72987	0.175932	1.86893
D11121	652349	1171	1999.5	1161.66	1744.66	1000	1000		174.394	175	130	241	202471	14.1469	744.412	749	462	1015	864262	112.261	0.0317648	0.75904	0.195843	2.17195
D11121	652363	1171	2006.4	1166.27	1752.34	1005	1005		172.33	172	141	231	200075	11.6864	826.729	835	496	1091	959832	128.446	0.0293773	0.841682	0.161161	1.78664
D11121	652377	1171	2014.08	1177.01	1744.66	1010	1010		176.882	175	133	227	205360	15.4033	756.357	755	409	1190	878130	177.054	0.0216597	0.486906	0.125837	0.954953
D11121	652391	1171	2003.33	1183.15	1759.24	1015	1015		178.011	177	145	220	206671	11.8699	898.09	898	605	1250	1042682	110.764	0.0190656	0.56115	0.116308	1.68958
D11121	652405	1171	1998.73	1178.55	1751.57	1020	1020		166.353	166	131	211	193136	11.612	725.569	731	466	997	842386	92.7835	0.0187612	0.527645	0.118177	1.65296
D11122	652311	1171	2034.8	1127.13	1775.36	985	985		172.951	172	140	220	200796	11.1284	867.499	858	584	1211	1007166	112.239	0.0234019	0.710762	0.123106	1.69438
D11122	652328	1171	2039.4	1130.96	1767.68	990	990		173.759	173	144	217	201734	10.5464	882.986	891	541	1147	1025147	113.717	0.0231382	0.745191	0.122258	1.69178
D11122	652342	1171	2040.17	1131.73	1767.68	995	995		170.594	170	137	209	198060	10.1123	821.308	825	553	1065	953539	105.22	0.0213075	0.703914	0.11947	1.66604
D11122	652356	1171	2040.94	1137.1	1783.03	1000	1000		159.622	159	128	206	185321	12.072	678.033	667	375	1202	787196	146.089	0.0105232	0.275387	0.0817708	0.701661
D11122	652370	1171	2044.78	1134.03	1775.36	1005	1005		161.682	161	135	198	187713	9.80402	788.23	796	521	1064	915135	108.664	0.0166071	0.538801	0.108172	1.41613
D11122	652398	1171	2044.01	1153.99	1759.24	1015	1015		163.258	163	135	209	189542	11.1976	689.85	706	418	906	800916	107.255	0.0152874	0.43906	0.115126	1.32806
D11122	652384	1171	2043.24	1142.48	1775.36	1010	1010		159.92	159	116	210	185667	12.5321	646.556	647	414	918	750652	106.448	0.0113086	0.285387	0.0809006	0.909213
D112	448842	1171	2034.47	959.913	1679.55	490	490		169.854	169	133	228	197201	13.1968	1214.85	1217	630	1715	1410444	208.115	0.00740114	0.189119	0.118467	1.23659
D112	448849	1171	2032.49	966.852	1689.47	495	495		171.072	170	134	230	198615	15.724	1055.96	1136	377	1709	1225965	310.556	0.00449459	0.0973621	0.102232	0.63074
D112	448863	1171	2037.44	959.913	1689.47	505	505		153.295	153	119	190	177976	9.8817	1004.78	1016	639	1378	1166550	126.434	0.0125575	0.38478	0.133296	1.86944
D112	448856	1171	2030.51	964.869	1679.55	500	500		163.213	161	132	217	189490	14.0177	985.925	1001	631	1453	1144659	142.854	-0.00544009	-0.127374	0.0367985	0.489912
D112	448871	1171	2033.48	950	1689.47	510	510		153.397	153	124	191	178094	10.7859	1031.19	1068	475	1580	1197211	239.117	0.0207555	0.578364	0.168471	1.24355
D112	448878	1171	2026.54	959.913	1689.47	515	515		154.158	154	119	202	178978	11.6881	920.617	923	518	1367	1068836	173.514	0.00908937	0.237607	0.139828	1.30176
D112	448885	1171	2026.54	972.8	1699.38	520	520		156.04	156	125	190	181163	10.1783	962.314	1006	449	1311	1117247	183.26	7.78E-04	0.0238478	0.114141	1.07592
D112	448892	1171	2019.6	974.782	1699.38	525	525		160.879	161	129	195	186780	9.79963	1042.9	1023	685	1617	1210806	169.001	0.00611402	0.199525	0.118952	1.31204
D112	448899	1171	2021.58	985.686	1689.47	530	530		164.482	163	135	228	190964	11.7724	957.678	954	553	1499	1111864	151.454	-0.00767135	-0.216023	0.0945538	1.09247
D112	448906	1171	2020.59	990.643	1699.38	535	535		171.128	171	133	221	198680	12.7688	959.585	945	462	1487	1114078	228.806	0.0163974	0.43243	0.218924	1.50647
D112	448913	1171	2018.61	993.617	1690.46	540	540		155.697	155	128	201	180764	10.4618	638.925	620	345	1289	741792	169.04	-0.00548977	-0.164304	0.0886066	0.6153
D112	448927	1171	2020.59	1010.47	1680.55	550	550		163.051	162	125	199	189302	10.8671	1013.51	1028	556	1444	1176685	180.938	0.0181513	0.534973	0.166147	1.59613
D112	448920	1171	2021.58	1002.54	1680.55	545	545		161.779	161	134	207	187825	11.2274	829.221	848	434	1308	962726	174.738	0.0078662	0.224923	0.141693	1.17791
D112	448934	1171	2011.67	1010.47	1690.46	555	555		177.227	177	140	216	205761	11.4794	932.908	988	366	1500	1083106	232.415	0.0144223	0.438993	0.136502	0.964216
D112	448941	1171	2011.67	1024.35	1680.55	560	560		177.419	177	131	262	205984	17.1524	1004.23	1008	531	1570	1165916	213.042	0.0101034	0.206921	0.12121	1.01918
D112	448948	1171	2004.73	1044.17	1690.46	565	565		197.488	197	163	239	229283	11.9678	1027.69	1051	533	1525	1193151	225.671	0.0239891	0.773166	0.132179	1.06332
D112	448955	1171	2003.74	1045.16	1690.46	570	570		201.457	201	157	251	233891	14.6225	1038.71	1068	421	1658	1205948	293.879	0.0189129	0.511459	0.12737	0.798653
D112	448962	1171	1993.83	1045.16	1690.46	575	575		206.767	207	165	252	240056	13.6053	1039.19	1045	459	1675	1206499	289.446	0.0228611	0.679332	0.163144	1.00715
D112	448969	1171	1990.85	1051.11	1670.63	580	580		198.598	198	149	254	230572	16.5655	1221.1	1230	676	1640	1417700	163.989	0.0229944	0.538952	0.152764	1.97356
D112	448983	1171	2001.76	1062.02	1670.63	590	590		191.163	191	150	233	221940	11.5353	1004.61	1012	656	1339	1166352	131.627	0.00694559	0.228616	0.104241	1.44098
D112	448976	1171	1995.81	1056.07	1680.55	585	585		197.478	197	147	244	229272	14.2633	1018.4	1033	634	1314	1182359	151.098	0.011519	0.315333	0.147977	1.7376
D112	448990	1171	1991.85	1062.02	1660.72	595	595		180.599	180	140	234	209676	13.6855	925.505	939	540	1213	1074511	133.122	0.0121288	0.316277	0.100104	1.26525
D112	448997	1171	1998.78	1056.07	1680.55	600	600		197.883	198	164	251	229742	12.1212	944.89	948	540	1337	1097017	177.135	-0.00188053	-0.0615165	0.0847516	0.833536
D112	449004	1171	1998.78	1064	1680.55	605	605		196.511	197	151	245	228149	14.146	1053.53	1069	540	1525	1223150	233.617	0.0024388	0.0675925	0.103267	0.844216
D112	449011	1171	2005.72	1048.14	1680.55	610	610		184.184	184	146	230	213838	14.3886	1220.93	1255	642	1646	1417504	202.545	0.0156061	0.393397	0.136027	1.44357
D112	449018	1171	2006.71	1025.34	1690.46	615	615		173.188	173	138	223	201071	11.8383	1184.1	1176	693	1695	1374739	214.531	0.0324734	0.920252	0.160384	1.52576
D112	449028	1171	1992.84	1033.27	1670.63	620	620		171.823	171	142	224	199486	10.9373	1164.97	1165	783	1612	1352527	168.621	0.0115293	0.358117	0.07546	0.969517
D112	449035	1171	2006.71	1043.18	1680.55	625	625		179.119	179	139	223	207957	11.6822	1023.43	1037	547	1483	1188203	175.361	0.0218648	0.656145	0.125412	1.30072
D112	449042	1171	2002.75	1043.18	1680.55	630	630		179.066	178	140	223	207896	11.8308	1083.32	1082	695	1464	1257731	124.533	0.00879702	0.263975	0.124826	1.93073
D112	449049	1171	2000.77	1055.08	1690.46	635	635		189.292	188	146	244	219768	14.2727	1219.84	1201	865	1642	1416238	160.478	0.0174174	0.454088	0.144571	1.92024
D112	449063	1171	2011.67	1062.02	1690.46	645	645		186.52	186	147	260	216550	16.6662	989.018	992	486	1511	1148250	235.443	0.00144752	0.032353	0.0887368	0.684746
D112	449056	1171	2010.68	1059.04	1690.46	640	640		187.476	187	133	255	217660	19.3614	1028.72	1078	485	1653	1194344	275.525	0.00786911	0.151203	0.0875089	0.600877
D112	449070	1171	2018.61	1063.01	1680.55	650	650		185.929	186	136	246	215864	20.3185	1036.94	1058	454	1528	1203888	281.023	0.0146283	0.263861	0.120245	0.792128
D112	449077	1171	2027.53	1065.98	1680.55	655	655		188.358	189	144	240	218684	17.2941	1115.68	1171	469	1723	1295300	268.097	0.0218521	0.465822	0.105855	0.796688
D112	449084	1171	2026.54	1056.07	1680.55	660	660		188.8	188	147	246	219197	15.4671	1087.52	1116	616	1454	1262615	178.958	0.0122091	0.294467	0.0814748	0.915637
D112	449093	1171	2029.51	1048.14	1680.55	665	665		187.811	188	144	250	218049	16.5083	1055.83	1078	556	1519	1225824	184.475	0.0110591	0.24888	0.0585134	0.632774
D112	449100	1171	2025.55	1049.13	1690.46	670	670		182.92	182	142	235	212370	16.9444	1044.25	1088	480	1531	1212373	226.588	0.0152177	0.323636	0.09991	0.837237
D112	449107	1171	2029.51	1057.06	1670.63	675	675		194.554	193	154	258	225877	15.9267	1051.37	1060	633	1459	1220646	137.346	0.0196615	0.471091	0.104013	1.44239
D112	449115	1171	2033.48	1063.01	1659.73	680	680		202.575	198	137	294	235189	25.251	1065.69	1043	664	1589	1237261	170.61	0.0227021	0.356167	0.0877613	1.00792
D112	449122	1171	2038.44	1059.04	1659.73	685	685		172.421	172	139	212	200181	11.7861	776.277	770	518	1136	901258	125.18	1.42E-04	0.00414236	0.0378196	0.451967
D112	449129	1171	2035.46	1054.09	1659.73	690	690		180.336	179	144	243	209370	12.4777	851.285	849	572	1181	988342	118.908	0.0138259	0.394191	0.0865667	1.14075
D112	391812	1171	2031.24	972.552	1634.55	425	425		145.259	145	115	185	168646	11.1859	1226.94	1257	663	1723	1424477	230.693	0.00950317	0.244492	0.132455	1.24413
D112	398235	1171	2030.07	975.476	1640.4	430	430		146.997	146	117	196	170663	11.5221	953.036	964	597	1400	1106475	143.209	-0.0014458	-0.0369439	0.0556323	0.701426
D112	398242	1171	2013.11	967.288	1652.09	435	435		149.772	150	123	191	173885	9.11594	1054.3	1031	665	1504	1224043	178.684	0.00158725	0.0520734	0.18104	1.80892
D112	398249	1171	2023.05	969.628	1657.94	440	440		151.165	150	121	200	175502	12.7758	864.991	866	440	1334	1004254	158.064	-0.00585147	-0.139286	0.141038	1.35283
D112	398263	1171	2043.52	967.288	1640.4	450	450		150.522	151	122	191	174756	10.1359	946.488	970	465	1567	1098873	231.783	0.0092049	0.2709	0.145323	1.03626
D112	398256	1171	2028.31	970.213	1657.94	445	445		151.78	150	120	194	176216	11.4905	895.778	885	507	1526	1039998	189.25	-0.00491993	-0.130618	0.108495	0.926554
D112	398270	1171	2041.77	964.949	1652.09	455	455		155.888	156	126	192	180986	10.6266	1166.77	1181	662	1824	1354623	227.908	0.0225278	0.646384	0.183687	1.5889
D112	398277	1171	2043.52	961.44	1652.09	460	460		151.332	151	119	196	175697	10.5347	1050.73	1047	528	1698	1219900	261.64	0.0105664	0.300402	0.126704	0.90323
D112	398284	1171	2037.67	947.403	1669.64	465	465		153.652	153	114	209	178390	12.08	1086.78	1127	471	1690	1261757	240.428	0.00458613	0.116135	0.135181	1.07656
D112	398291	1171	2036.5	949.157	1669.64	470	470		158.094	158	125	199	183547	10.4292	928.417	919	473	1382	1077892	224.544	0.00140495	0.0425348	0.0923303	0.698975
D112	398298	1171	2039.43	957.93	1669.64	475	475		164.662	164	133	215	191173	10.3231	1152.08	1191	565	1653	1337570	261.446	0.00384707	0.122257	0.112335	0.890048
D112	398305	1171	2036.5	957.345	1681.34	480	480		157.521	157	127	196	182882	10.5535	889.699	948	384	1296	1032941	212.919	0.00611085	0.181312	0.0757259	0.588305
D112	398312	1171	2031.82	963.779	1664.96	485	485		161.894	162	131	203	187959	11.6611	1066.46	1058	575	1582	1238159	235.756	0.010651	0.292624	0.134528	1.07278
D12	284696	1171	2165.95	1081.88	1545.31	400	400	185	139.558	140	110	170	162027	10.1631	956.102	1037	342	1359	1110034	252.735	0.0243755	0.653513	0.138616	0.921098
D12	284711	1171	2169.33	1085.26	1533.47	395	395	185	140.778	140	109	171	163443	9.36596	996.32	1006	598	1317	1156728	124.287	0.0223293	0.656592	0.126265	1.79741
D12	284718	1171	2167.64	1082.72	1533.47	390	390	185	141.375	141	114	173	164136	8.69859	1028.26	1028	642	1307	1193810	133.307	0.0258531	0.819182	0.145746	1.9624
D12	284725	1171	2162.57	1078.5	1530.94	385	385	185	140.034	140	117	165	162579	8.81963	928.12	966	506	1248	1077547	147.945	0.0242172	0.750833	0.124195	1.38611
D12	284732	1171	2151.58	1062.44	1527.56	380	380	185	139.909	139	118	168	162434	7.78307	923.686	936	620	1174	1072399	90.6794	0.021325	0.75067	0.134629	2.41729
D12	284739	1171	2152.43	1069.2	1525.87	375	375	185	143.678	143	122	171	166810	8.32226	1020.36	1066	529	1311	1184641	181.574	0.0256665	0.864051	0.168344	1.61941
D12	284746	1171	2140.6	1072.58	1525.87	370	370	185	140.363	140	119	171	162961	8.64144	904.565	951	377	1281	1050200	184.425	0.0202683	0.645356	0.162157	1.36873
D12	284753	1171	2130.45	1070.04	1523.33	365	365	185	134.654	134	109	170	156333	8.84526	734.613	712	372	1254	852886	222.466	0.00694418	0.209968	0.109157	0.649957
D12	284767	1171	2111.01	1057.37	1535.16	355	355	185	137.229	137	114	164	159323	8.54971	844.925	891	370	1169	980958	182.832	0.0132349	0.41931	0.0828815	0.707411
D12	284760	1171	2118.62	1067.51	1525.87	360	360	185	143.674	143	117	188	166806	10.7871	1020.39	1050	486	1470	1184672	213.637	0.0277109	0.718265	0.16412	1.34674
D12	284774	1171	2098.33	1051.45	1536.85	350	350	185	141.376	141	118	176	164137	7.97865	1096.19	1122	594	1361	1272679	136.781	0.0218889	0.759094	0.109993	1.58831
D12	537373	1171	2095.68	1049.9	1539.09	340	340	185	142.304	142	119	176	165215	8.61843	1147.86	1147	832	1495	1332670	112.788	0.0156895	0.510115	0.10025	1.85461
D12	537366	1171	2096.86	1045.18	1539.09	345	345	185	139.949	140	112	188	162481	7.82337	1133.96	1138	741	1446	1316527	123.868	0.0129978	0.459059	0.106944	1.76888
D12	537380	1171	2092.14	1041.64	1539.09	335	335	185	142.205	142	117	177	165100	8.52568	1127.63	1106	764	1703	1309184	185.88	0.0191036	0.625334	0.110753	1.20978
D12	537515	1171	2088.6	1045.57	1527.3	330	330	185	137.133	137	111	171	159211	9.71311	868.394	889	478	1238	1008206	144.468	0.0161426	0.44857	0.134589	1.42608
D12	537529	1171	2089	1038.1	1527.3	320	320	185	138.704	138	118	198	161035	7.56227	774.606	781	521	1033	899318	94.0952	0.0162487	0.586523	0.142726	2.05639
D12	392115	1171	2025.01	1006.03	1469.51	215	215	185	140.826	140	117	168	163499	7.32314	832.761	808	543	1215	966836	132.743	0.0134414	0.510109	0.110041	1.24382
D12	537522	1171	2089	1038.5	1527.3	325	325	185	140.231	140	113	180	162808	9.21927	819.598	866	421	1233	951553	186.422	0.0199239	0.594269	0.110772	0.876877
D12	537550	1171	2095.29	1037.71	1515.51	305	305	185	142.17	142	121	171	165059	8.10383	784.828	788	500	995	911185	88.6946	0.0231941	0.795363	0.158895	2.42646
D12	537536	1171	2090.57	1025.92	1527.3	315	315	185	146.22	146	120	179	169762	9.3741	935.638	938	631	1212	1086276	95.0928	0.0286726	0.869558	0.150696	2.5771
D12	537543	1171	2094.5	1036.53	1527.3	310	310	185	139.612	139	114	174	162089	8.58064	783.251	809	399	1006	909354	114.799	0.0236481	0.751756	0.150921	1.78936
D12	537564	1171	2088.6	1026.7	1507.25	295	295	185	139.082	139	117	169	161474	8.14382	691.486	684	427	966	802815	93.5494	0.0151984	0.51135	0.171272	2.16172
D12	537557	1171	2097.25	1030.63	1515.51	300	300	185	142.532	143	118	182	165480	8.99258	738.112	750	373	1033	856948	128.434	0.0300901	0.925994	0.162182	1.60399
D12	537578	1171	2093.71	1021.59	1503.32	285	285	185	140.991	141	114	184	163690	9.51147	647.323	659	318	899	751542	110.747	0.0224711	0.651546	0.143343	1.46561
D12	537571	1171	2092.53	1020.81	1503.32	290	290	185	140.037	140	116	171	162583	7.09732	662.02	672	373	891	768605	95.5422	0.0185826	0.719926	0.144901	1.75392
D12	537592	1171	2074.45	1020.02	1499.39	275	275	185	148.032	148	120	181	171865	9.09878	840.776	837	654	1105	976141	78.6481	0.030812	0.972618	0.139997	2.62566
D12	537585	1171	2078.78	1020.81	1503.32	280	280	185	142.831	142	119	183	165827	8.43571	707.067	718	401	1022	820905	138.616	0.0198989	0.660698	0.140592	1.2575
D12	537600	1171	2079.17	1020.02	1487.6	270	270	185	139.491	139	118	167	161949	8.10631	636.276	636	327	984	738716	143.026	0.0185943	0.628249	0.098116	0.794972
D12	392306	1171	2037.47	1006.03	1477.3	220	220	185	143.332	143	114	189	166409	10.2062	846.728	847	591	1140	983051	96.9732	0.0186187	0.51339	0.146571	2.23239
D12	392313	1171	2028.9	1013.81	1485.08	225	225	185	143.202	142	114	193	166258	10.4798	858.558	870	499	1240	996786	123.208	0.0163065	0.438491	0.122577	1.52178
D12	392327	1171	2036.69	1009.92	1485.08	235	235	185	141.51	141	118	167	164293	7.98394	872.672	864	495	1245	1013172	155.963	0.0038567	0.136189	0.104073	1.05487
D12	392320	1171	2025.01	1015.37	1485.08	230	230	185	144.254	144	112	172	167479	8.45149	990.981	991	617	1306	1150529	125.596	0.00967706	0.327179	0.111776	1.58654
D12	392334	1171	2027.35	1014.59	1516.22	240	240	185	138.45	137	111	182	160741	10.5108	875.232	860	325	1543	1016144	311.768	0.0122472	0.318741	0.0823908	0.427382
D12	392341	1171	2033.57	1011.48	1516.22	245	245	185	140.947	141	114	187	163639	9.3384	986.5	1026	471	1342	1145326	200.556	0.0152765	0.454204	0.0929698	0.836804
D12	392348	1171	2037.47	1013.81	1500.65	250	250	185	140.606	140	107	180	163243	9.76294	1082.95	1084	658	1454	1257302	144.774	0.0016083	0.0462509	0.0655785	0.920711
D12	392355	1171	2037.47	1020.04	1500.65	255	255	185	140.856	140	111	175	163534	8.17465	1021.39	1016	693	1398	1185836	115.01	0.00543477	0.186279	0.0537997	0.906797
D12	392362	1171	2044.47	1016.92	1500.65	260	260	185	143.284	143	119	180	166353	8.84757	1108.33	1131	698	1476	1286773	147.031	0.0160428	0.511412	0.103312	1.41171
D12	392369	1171	2048.37	1023.93	1500.65	265	265	185	137.357	137	117	173	159472	7.74133	916.307	928	504	1423	1063833	205.966	0.00567374	0.200207	0.0620963	0.520208
D121	362500	1171	2117.45	1126.53	1645.81	550	550	255	177.9	177	133	230	85214	12.7191	1162.55	1105	729	1920	556861	229.939	0.0150628	0.415108	0.0703452	0.664569
D121	284673	1171	2187.09	1086.11	1538.54	415	415	255	138.556	138	114	164	160864	7.07768	922.922	960	562	1175	1071512	139.643	0.024811	0.947906	0.207056	2.26744
D121	362507	1171	2113.05	1132.18	1655.85	555	555	255	190.497	190	152	234	91248	14.4287	1497.89	1497	1111	1880	717489	156.39	0.0543172	1.36037	0.155371	2.57602
D121	284682	1171	2178.63	1101.32	1538.54	410	410	255	140.936	141	109	171	163627	7.53459	1016.36	1043	655	1286	1179996	125.607	0.0254074	0.92695	0.19861	2.68156
D121	362517	1171	2128.85	1140.32	1644.62	540	540	255	195.451	196	137	247	93621	17.2724	1618.58	1634	949	2108	775299	222.977	0.0772323	1.62257	0.215041	2.56941
D121	284689	1171	2173.56	1092.02	1534.32	405	405	255	140.476	140	117	175	163093	8.93577	861.409	895	459	1246	1000096	163.334	0.0271185	0.83013	0.115513	1.09224
D121	362524	1171	2139.53	1137.81	1630.8	545	545	255	179.992	179	142	226	86216	14.4738	1285.39	1288	780	1785	615702	198.422	0.0600894	1.4098	0.198264	2.14372
D121	362553	1171	2068.46	1101.4	1674.7	569	569	255	210.238	210	161	265	100704	17.7523	1488.65	1545	822	2115	713061	274.737	0.0426715	0.969343	0.118202	1.14553
D121	362560	1171	2071.6	1103.92	1680.98	565	565	255	203.418	203	169	244	97437	14.9974	1442.9	1440	918	1979	691148	229.153	0.0534768	1.37703	0.162955	1.76459
D121	362575	1171	2076	1106.43	1680.98	564	564	255	193.883	194	149	247	92870	19.6037	1381.9	1379	863	1948	661931	259.138	0.0660149	1.22493	0.23619	2.03776
D121	362568	1171	2064.69	1104.54	1680.98	570	570	255	202.875	203	157	270	97177	16.2485	1471.53	1473	876	2090	704861	222.36	0.0409802	0.983052	0.166763	1.89172
D121	362582	1171	2086.67	1113.34	1673.44	563	563	255	196.526	195	144	258	94136	19.3242	1491.05	1518	812	2196	714214	299.585	0.0430414	0.839331	0.184923	1.55347
D121	362589	1171	2089.19	1112.08	1670.3	562	562	255	184.355	183	138	239	88306	17.7575	1305.63	1281	675	1905	625398	244.35	0.0391502	0.782272	0.202863	1.80229
D121	362596	1171	2096.72	1116.48	1659.62	561	561	255	174.67	174	140	214	83667	11.8153	965.681	983	560	1355	462561	182.44	0.0171748	0.499229	0.0913111	0.885767
D121	362608	1171	2103	1131.55	1677.21	560	560	255	187.382	185	137	268	89756	25.5885	1606.33	1615	771	2476	769434	394.617	0.0763739	1.03919	0.247416	1.61475
D121	362618	1171	2067.2	1095.75	1680.98	575	575	255	219.745	220	163	272	105258	18.8959	1793.53	1829	1113	2370	859102	282.729	0.0812054	1.74686	0.208189	2.18621
D121	362625	1171	2059.04	1097.01	1687.26	580	580	255	198.551	197	150	265	95106	21.6695	1135.54	1061	566	2041	543922	339.517	0.0477704	0.835502	0.109923	0.66247
D121	537736	1171	2064.93	1094.65	1687.26	585	585	255	212.62	215	139	282	246852	26.8034	1474.57	1541	549	2359	1711976	402.143	0.0770243	1.13461	0.188778	1.16457
D121	537743	1171	2060.61	1081.68	1687.26	590	590	255	203.16	205	136	269	235869	22.5539	1347.21	1384	559	2014	1564113	325.235	0.0538075	0.919875	0.169476	1.20056
D121	537757	1171	2059.43	1070.67	1683.33	600	600	255	215.015	216	156	288	249632	22.2727	1496.1	1490	755	2429	1736974	358.23	0.042228	0.782283	0.156133	1.12802
D121	537750	1171	2058.25	1067.13	1683.33	595	595	255	218.769	221	149	282	253991	25.5941	1637.59	1683	851	2264	1901242	319.704	0.0576699	0.932127	0.158335	1.40033
D121	537771	1171	2061.4	1067.13	1675.46	610	610	255	213.481	214	151	289	247852	22.0039	1567.61	1634	670	2316	1819990	345.642	0.0508034	0.938127	0.155625	1.22152
D121	537764	1171	2046.85	1074.21	1687.26	605	605	255	206.548	206	140	271	239802	26.9895	1457.19	1524	539	2178	1691802	388.004	0.0654328	0.939993	0.22501	1.37966
D121	537786	1171	2066.9	1050.23	1667.6	620	620	255	176.736	175	128	241	205191	18.5539	1018.74	1002	425	1738	1182753	307.864	0.0412968	0.755549	0.181768	1.01793
D121	537778	1171	2061.79	1062.81	1683.33	615	615	255	174.37	173	124	239	202443	21.9825	917.583	894	299	1811	1065314	373.895	0.0338678	0.51969	0.131671	0.571079
D121	537835	1171	2076.26	1036.55	1659.01	630	630	255	212.463	212	139	274	246669	23.3797	1471.59	1458	748	2249	1708511	320.333	0.0637971	1.08997	0.169323	1.33044
D121	537828	1171	2082.55	1046.77	1659.01	625	625	255	196.782	196	145	265	228464	23.1521	1358.59	1353	560	2329	1577322	361.921	0.033874	0.55696	0.103345	0.703206
D121	537849	1171	2073.9	1029.08	1659.01	640	640	255	201.677	196	133	302	234147	31.9527	1178.25	1167	442	2119	1367949	458.747	0.035458	0.432276	0.129128	0.58745
D121	537842	1171	2072.72	1036.94	1659.01	635	635	255	222.277	221	155	293	258064	24.1209	1476.76	1503	565	2259	1714524	397.57	0.0819532	1.39601	0.234392	1.41064
D121	537870	1171	2066.43	1020.04	1674.73	655	655	255	205.587	205	148	271	238686	22.6237	1370.09	1396	639	2065	1590680	313.753	0.0589368	1.01153	0.185997	1.36967
D121	537856	1171	2069.58	1027.51	1674.73	645	645	255	197.176	198	131	291	228921	24.6491	1159.15	1216	416	1840	1345772	348.733	0.0343759	0.531689	0.101341	0.611699
D121	537863	1171	2066.83	1024.76	1674.73	650	650	255	209.277	213	147	267	242971	22.948	1271.25	1340	516	1807	1475923	295.484	0.0598527	1.03002	0.155922	1.16066
D121	537877	1171	2064.86	1018.47	1674.73	660	660	255	224.038	226	148	304	260108	31.5967	1611.81	1654	643	2514	1871310	507.042	0.0701148	0.929157	0.188307	1.00748
D121	284505	1171	2138.9	1149.75	1644.62	535	535	255	195.89	199	135	260	227428	24.2117	1746.94	1804	749	2432	2028202	367.669	0.0762877	1.14695	0.233172	1.79682
D121	284519	1171	2150.88	1155.73	1652.11	525	525	255	185.954	190	121	250	215893	27.4911	1604.42	1742	460	2535	1862727	484.315	0.0621253	0.791293	0.203829	1.12181
D121	284512	1171	2144.89	1151.24	1644.62	530	530	255	196.72	197	141	252	228392	21.1101	1671.78	1711	676	2536	1940942	407.928	0.0768276	1.32972	0.24919	1.63504
D121	284526	1171	2167.35	1151.24	1634.14	520	520	255	185.548	187	133	232	215421	14.3998	1639.34	1683	864	2106	1903279	244.599	0.0604725	1.46956	0.248233	2.66569
D121	284533	1171	2162.86	1140.76	1623.66	515	515	255	172.581	172	121	227	200367	15.6986	1212	1256	490	1929	1407132	297.121	0.0257226	0.551377	0.173249	1.2047
D121	284540	1171	2173.34	1140.76	1635.63	510	510	255	166.276	166	126	218	193046	15.1524	916.858	901	283	1629	1064472	369.349	0.0271965	0.581079	0.098716	0.446064
D121	284547	1171	2174.84	1157.23	1640.13	505	505	255	168.446	167	120	234	195566	17.5479	1199.54	1195	414	2138	1392662	373.779	0.053582	0.976375	0.271095	1.3689
D121	284554	1171	2182.33	1143.76	1602.69	500	500	255	181.269	181	144	236	210453	15.4935	1624.75	1656	904	2228	1886335	274.823	0.0718591	1.56873	0.317086	2.84659
D121	284561	1171	2197.3	1139.26	1593.71	495	495	255	168.811	167	132	229	195989	14.8951	1254.83	1280	510	1952	1456855	306.15	0.0458054	0.992777	0.273662	1.76133
D121	284575	1171	2186.82	1128.78	1581.73	485	485	255	151.2	150	117	188	175543	11.1171	723.156	651	286	1474	839584	314.579	0.00823945	0.222293	0.175346	0.6859
D121	284568	1171	2197.3	1127.28	1590.71	490	490	255	148.737	148	118	207	172684	10.7641	939.153	959	448	1378	1090357	186.504	0.0203979	0.552443	0.238427	1.93894
D121	284582	1171	2188.32	1125.79	1598.2	480	480	255	148.328	149	119	182	172209	10.3655	914.823	932	376	1565	1062110	249.341	0.0172183	0.484441	0.204019	1.2434
D121	284589	1171	2191.31	1122.79	1598.2	475	475	255	152.029	152	123	189	176506	8.77826	1070.06	1074	648	1394	1242345	136.926	0.030809	1.03526	0.215024	2.76602
D121	284596	1171	2194.31	1118.3	1584.72	470	470	255	147.705	148	119	180	171486	9.49624	1025.71	1048	543	1338	1190847	163.648	0.0272004	0.823749	0.205358	2.13569
D121	284603	1171	2191.31	1112.31	1575.74	465	465	255	153.22	152	112	195	177889	11.5652	1159.95	1163	591	1745	1346700	233.604	0.038555	0.983656	0.235273	1.89146
D121	284610	1171	2197.23	1105.55	1575.74	460	460	255	150.988	151	122	196	175297	9.55284	1122.75	1140	593	1550	1303513	182.037	0.0360306	1.09936	0.219017	2.21627
D121	284617	1171	2194.69	1108.93	1573.2	455	455	255	145.619	145	115	175	169064	9.24996	1056.87	1064	652	1409	1227031	137.844	0.0276972	0.848555	0.231969	2.88732
D121	284631	1171	2186.24	1110.62	1573.2	445	445	255	141.532	141	116	176	164319	9.38051	979.7	1003	459	1551	1137432	210.996	0.0233045	0.687217	0.185791	1.45501
D121	284624	1171	2193	1106.39	1573.2	450	450	255	144.328	144	121	186	167565	8.55761	1057.83	1062	567	1475	1228135	175.535	0.0276061	0.906165	0.194607	1.96342
D121	284638	1171	2183.7	1110.62	1574.05	440	440	255	143.666	143	114	188	166796	11.1672	1007.72	1028	441	1638	1169963	265.658	0.0302284	0.754957	0.212414	1.32917
D121	284645	1171	2178.63	1110.62	1565.59	435	435	255	143.471	144	120	174	166570	8.59407	1063.13	1099	498	1394	1234296	173.701	0.0345665	1.11556	0.232034	2.30538
D121	284652	1171	2181.17	1104.7	1552.91	430	430	255	142.465	142	116	183	165402	9.06123	1106.16	1104	677	1488	1284247	148.622	0.0224975	0.69187	0.159109	2.04331
D121	284659	1171	2187.93	1109.77	1547	425	425	255	140.621	140	113	170	163261	9.29893	1069.84	1114	518	1458	1242083	187.604	0.0175124	0.520541	0.148647	1.47596
D121	284666	1171	2188.78	1096.25	1542.77	420	420	255	140.644	140	115	168	163288	8.4031	1029.03	1075	561	1397	1194709	191.643	0.0230041	0.752731	0.163902	1.51229
D1211	537884	1171	2066.04	1005.89	1682.6	665	665	230	234.778	236	167	305	272577	25.621	1766.45	1795	1125	2397	2050851	255.746	0.0660109	1.13487	0.156015	1.86434
D1211	537891	1171	2073.9	992.129	1675.52	670	670	230	212.741	211	151	284	246992	22.7165	1313.72	1326	767	1810	1525229	209.411	0.0697467	1.22119	0.206108	2.14409
D1211	537916	1171	2080.58	974.439	1683.38	680	680	230	196.888	196	147	259	228587	18.5935	1080.29	1075	608	1604	1254211	195.159	0.063058	1.25624	0.212661	1.94146
D1211	537909	1171	2083.73	988.197	1675.52	675	675	230	194.066	193	150	255	225311	16.6735	1027.56	1033	534	1553	1192999	211.294	0.0368773	0.827911	0.137189	1.17338
D1211	537931	1171	2081.37	971.294	1683.38	690	690	230	196.655	197	146	254	228316	17.7079	1113.83	1139	572	1694	1293159	216.074	0.0537749	1.13344	0.189506	1.64249
D1211	537923	1171	2083.73	972.866	1683.38	685	685	230	200.63	202	147	265	232932	19.463	1120.25	1151	549	1541	1300611	205.532	0.0597683	1.16273	0.18198	1.67834
D1211	537945	1171	2084.52	960.68	1683.38	700	700	230	199.047	198	147	283	231094	21.1032	1129.21	1165	517	1627	1311010	255.047	0.0633673	1.12414	0.209391	1.53312
D1211	537938	1171	2083.73	965.397	1683.38	695	695	230	196.662	197	147	244	228325	16.7635	1134.85	1165	576	1584	1317564	204.487	0.0533596	1.18857	0.177747	1.67515
D1211	537966	1171	2086.87	923.728	1726.62	715	715	230	179.922	178	131	255	208890	17.3306	867.926	867	432	1410	1007662	205.059	0.0198994	0.40512	0.0783115	0.614774
D1211	537952	1171	2079.4	961.466	1695.18	705	705	230	194.551	195	137	263	225874	18.8917	1049.6	1065	527	1425	1218590	180.36	0.0619744	1.20197	0.20774	2.00199
D1211	537959	1171	2081.76	952.425	1710.9	710	710	230	187.467	186	146	264	217649	18.1683	934.024	944	514	1358	1084402	178.875	0.0494354	0.972124	0.1966	1.71582
D1211	537980	1171	2073.12	905.645	1735.27	725	725	230	205.537	205	148	273	238629	19.0704	1257.29	1275	557	1847	1459711	248.999	0.0752247	1.50807	0.247867	2.00594
D1211	537973	1171	2079.8	919.011	1735.27	720	720	230	198.052	198	148	257	229938	21.0407	1186.29	1190	501	1800	1377281	294.554	0.0644236	1.13941	0.203176	1.36019
D1211	537994	1171	2082.55	906.824	1739.2	735	735	230	219.172	219	153	299	254459	24.672	1579.71	1582	910	2299	1834038	298.919	0.103165	1.66151	0.289294	2.37159
D1211	537987	1171	2079.4	898.962	1735.27	730	730	230	208.137	206	155	296	241647	23.6369	1191.63	1209	413	2222	1383487	392.47	0.077338	1.26424	0.229237	1.13244
D1211	538008	1171	2085.3	919.011	1739.2	745	745	230	206.546	205	149	284	239800	27.0026	1277.13	1293	461	2155	1482744	413.288	0.048557	0.708437	0.19147	0.99318
D1211	538015	1171	2090.81	926.48	1754.93	750	750	230	217.574	218	141	298	252603	29.2273	1414.5	1480	484	2385	1642240	385.029	0.0689161	0.959898	0.209976	1.27507
D1211	538001	1171	2085.3	916.259	1739.2	740	740	230	221.086	219	151	301	256681	26.1119	1543.22	1570	834	2207	1791683	303.18	0.0833548	1.30291	0.232821	1.92256
D1211	538029	1171	2085.69	925.693	1758.86	760	760	230	222.962	225	156	301	258859	24.5018	1501.51	1527	834	1990	1743253	225.717	0.0662942	1.13152	0.227518	2.46593
D1211	538022	1171	2089.63	924.907	1758.86	755	755	230	225.283	226	163	287	261554	22.8156	1662.9	1660	945	2222	1930622	257.806	0.0854247	1.55422	0.246978	2.55506
D1211	538043	1171	2096.31	934.735	1766.72	770	770	230	201.61	201	146	272	234069	21.2257	1223.91	1206	682	1936	1420957	254.471	0.0776405	1.36866	0.286897	2.14448
D1211	538036	1171	2088.84	936.7	1758.86	765	765	230	201.63	199	146	280	234093	26.1591	1244.82	1140	638	2144	1445237	366.831	0.0563293	0.822051	0.199086	1.12684
D1211	538057	1171	2103.78	940.632	1766.72	780	780	230	214.897	216	142	296	249495	27.6523	1518.04	1539	502	2503	1762447	446.261	0.0752103	1.08721	0.266372	1.43104
D1211	538050	1171	2106.53	940.632	1766.72	775	775	230	225.856	231	147	289	262219	29.5082	1644.89	1703	522	2534	1909714	460.441	0.100883	1.4028	0.289582	1.60441
D1211	538078	1171	2087.27	931.59	1786.38	795	795	230	167.046	166	124	222	193940	18.9916	641.054	596	239	1410	744264	254.57	0.035331	0.600317	0.254873	1.02292
D1211	538064	1171	2102.6	943.383	1766.72	785	785	230	212.864	214	141	300	247135	29.2357	1470.57	1478	646	2203	1707327	356.215	0.0912739	1.21795	0.330984	2.05322
D1211	538071	1171	2097.88	931.197	1778.51	790	790	230	188.684	190	116	257	219062	25.17	978.652	961	333	1904	1136215	330.739	0.0587341	0.831734	0.248192	1.17674
D1211	538092	1171	2079.4	975.225	1786.38	805	805	230	186.209	186	114	290	216189	31.7887	923.078	869	288	2092	1071694	383.177	0.0232025	0.265663	0.137203	0.58129
D1211	538085	1171	2082.55	965.397	1786.38	800	800	230	200.03	202	129	281	232235	28.203	1159.49	1140	365	2189	1346169	382.735	0.0603745	0.807653	0.213505	1.06602
D1211	538106	1171	2087.27	983.48	1786.38	815	815	230	216.272	216	139	297	251092	25.5796	1526.53	1539	758	2177	1772306	329.796	0.102547	1.57277	0.281705	2.03469
D1211	538099	1171	2085.69	982.694	1786.38	810	810	230	215.869	218	142	281	250624	22.9634	1419.18	1425	611	2118	1647665	329.792	0.0887914	1.53324	0.256377	1.75625
D1211	538120	1171	2085.69	964.218	1783.23	825	825	230	174.233	173	126	234	202285	20.3015	821.188	817	300	1599	953399	269.067	0.0343864	0.570608	0.143967	0.768176
D1211	538127	1171	2061.72	968.935	1822.54	830	830	230	206.284	206	155	268	239496	18.056	1135.27	1164	464	1805	1318047	275.665	0.0563419	1.21871	0.2253	1.51449
D1211	538113	1171	2085.3	975.618	1786.38	820	820	230	190.676	190	135	257	221375	19.7414	1008.08	1018	431	1675	1170379	268.318	0.0602636	1.09797	0.234988	1.42974
D1211	538141	1171	2026.34	956.749	1847.31	840	840	230	217.868	220	145	307	252945	23.1734	1517.99	1578	642	2370	1762388	315.833	0.0627839	1.1108	0.195294	1.57057
D1211	538134	1171	2037.74	954.783	1847.31	835	835	230	233.883	235	159	302	271538	21.0995	1785.63	1811	951	2448	2073118	345.562	0.0901878	1.83402	0.238352	1.98916
D1211	538155	1171	2028.69	958.321	1847.31	850	850	230	204.485	204	134	277	237407	25.7198	1294.89	1279	556	2202	1503367	383.639	0.0545131	0.822	0.184477	1.05137
D1211	538148	1171	2021.62	957.928	1847.31	845	845	230	181.811	182	124	252	211082	23.8099	780.674	761	233	1688	906363	309.815	0.0228689	0.341441	0.104866	0.478326
D1211	538169	1171	2023.19	962.252	1866.96	860	860	230	201.842	206	138	257	234338	24.9046	1201.23	1246	390	1806	1394624	338.36	0.0689368	1.04535	0.20987	1.23165
D1211	538162	1171	2021.23	957.928	1847.31	855	855	230	193.649	192	138	274	224826	24.2272	1125.51	1142	360	1777	1306713	375.192	0.0457367	0.699171	0.164866	0.849141
D1211	538190	1171	2024.37	947.314	1870.89	875	875	230	191.477	192	124	252	222305	23.0219	1026.39	1038	402	1598	1191637	324.928	0.0401748	0.642472	0.167663	0.907138
D1211	538176	1171	2026.73	961.859	1866.96	865	865	230	189.618	193	124	267	220147	29.0563	904.397	939	266	1498	1050005	323.256	0.0433089	0.541794	0.169382	0.810501
D1211	538183	1171	2033.41	948.494	1870.89	870	870	230	185.038	188	116	258	214829	29.5934	984.73	1123	260	1616	1143271	369.449	0.0382399	0.46059	0.173806	0.789333
D1211	538197	1171	2034.98	955.963	1875.22	880	880	230	181.457	184	114	255	210672	27.5921	730.599	710	216	1615	848226	305.52	0.0374773	0.475127	0.10164	0.44126
D1211	538219	1171	2071.15	995.667	1823.72	890	890	230	221.096	222	149	312	256692	27.9125	1623.45	1681	639	2452	1884827	431.112	0.0624281	0.930875	0.219164	1.3539
D1211	538212	1171	2064.07	1002.74	1823.72	895	895	230	234.363	234	172	296	272096	19.2501	1916.43	1949	1096	2576	2224970	339.535	0.0793147	1.78934	0.225931	2.0804
D1211	538228	1171	2064.07	984.66	1855.56	885	885	230	212.569	216	131	277	246793	26.3651	1318.88	1339	567	2082	1531220	323.77	0.0640488	0.970623	0.218139	1.45893
D12111	539369	1171	2032.23	967.363	1855.56	905	905		166.443	167	124	217	193240	14.2966	516.149	523	229	897	599249	146.565	0.0340483	0.766686	0.0952365	0.612451
D12111	539383	1171	2039.7	972.473	1855.96	910	910		161.907	162	126	205	187974	12.164	648.766	646	313	985	753217	138.067	0.0245597	0.638126	0.151055	1.2333
D12111	539397	1171	2040.88	968.542	1863.82	915	915		161.634	161	125	216	187657	13.5407	694.294	701	320	1090	806075	169.092	0.0263771	0.613538	0.181898	1.26386
D12111	539411	1171	2041.27	979.942	1867.75	920	920		164.211	164	125	209	190649	14.3957	702.869	729	305	1046	816031	171.975	0.0200338	0.448073	0.17479	1.21617
D12111	539426	1171	2048.35	992.522	1852.03	925	925		165.233	164	126	207	191835	13.4378	660.006	650	292	1106	766267	195.302	0.0260606	0.624611	0.185059	1.05546
D12111	539454	1171	2024.37	1015.32	1863.82	935	935		166.772	167	132	211	193622	13.204	716.129	732	371	993	831426	121.524	0.0103278	0.258222	0.168048	1.69563
D12111	539440	1171	2036.16	1006.28	1859.89	930	930		160.586	160	129	212	186440	13.4653	622.267	637	268	1012	722452	174.334	0.00525056	0.124581	0.098523	0.640257
D12111	538235	1171	2056.21	972.473	1828.05	900	900		168.389	167	123	224	195500	15.6352	799.23	774	361	1332	927906	232.557	0.0220493	0.464693	0.197994	1.13598
D12112	539390	1171	2073.51	1006.28	1828.44	910	910		188.046	188	138	237	218321	18.0735	1118.05	1127	521	1660	1298055	253.557	0.0696992	1.35587	0.278569	1.92143
D12112	539376	1171	2072.72	1004.31	1831.98	905	905		186.971	186	132	273	217073	22.6357	1121.34	1126	437	1787	1301877	305.56	0.0663965	1.02857	0.266189	1.54299
D12112	539404	1171	2066.83	1000.78	1832.37	915	915		184.246	184	136	254	213910	17.3996	979.078	1003	395	1595	1136709	255.881	0.0648148	1.28911	0.279949	1.67376
D12112	539419	1171	2073.12	1008.25	1828.44	920	920		177.339	178	128	226	205891	16.6395	912.989	920	437	1350	1059980	208.477	0.0444158	0.906482	0.231476	1.64634
D12112	539433	1171	2072.33	1027.9	1812.71	925	925		175.273	175	134	223	203492	14.2785	828.374	821	476	1247	961742	171.289	0.0357541	0.847487	0.21963	1.74176
D12112	539447	1171	2069.18	1047.56	1796.99	930	930		177.745	176	136	244	206362	15.7941	841.22	794	466	1554	976656	219.043	0.0337878	0.735634	0.17038	1.11816
D12112	539461	1171	2055.03	1055.42	1804.85	935	935		179.851	177	144	249	208807	15.2423	848.887	798	386	1511	985558	245.528	0.038784	0.88109	0.212428	1.21154
D12112	538242	1171	2063.68	1008.64	1828.05	900	900		204.23	204	161	250	237111	15.4634	1357.03	1390	767	1820	1575514	237.073	0.0672857	1.66528	0.243007	2.23812
D1212	537899	1171	2040.09	1022.79	1699.11	665	665	230	246.569	246	182	346	286267	25.3951	1901.81	1904	1250	2728	2208007	274.68	0.0697359	1.2659	0.1387	1.6867
D1212	538250	1171	2036.95	1029.08	1706.97	670	670	230	209.696	211	143	282	243457	25.3783	1259.14	1296	568	1719	1461865	251.547	0.0633277	0.984201	0.175436	1.49419
D1212	538264	1171	2025.55	1036.16	1710.9	680	680	230	188.637	188	134	250	219008	19.8783	1029.21	1058	441	1542	1194912	248.038	0.0513187	0.926448	0.180432	1.26849
D1212	538271	1171	2012.18	1032.23	1730.55	685	685	230	202.436	204	149	258	235028	18.6644	1243.48	1287	542	1720	1443677	251.099	0.0639037	1.30295	0.21105	1.72602
D1212	538257	1171	2036.95	1030.26	1695.18	675	675	230	190.208	189	144	247	220832	16.2963	962.822	976	557	1372	1117836	176.978	0.0390369	0.877032	0.161004	1.5089
D1212	538285	1171	1997.25	1021.61	1746.28	695	695	230	186.953	188	138	244	217052	19.2491	1079.94	1089	485	1590	1253813	246.395	0.038045	0.711922	0.181776	1.34834
D1212	538278	1171	2005.11	1027.12	1734.49	690	690	230	199.455	198	149	263	231567	18.0191	1136.77	1130	528	1852	1319793	302.025	0.0433987	0.920802	0.159636	1.03626
D1212	538299	1171	2000.39	1006.28	1746.28	705	705	230	212.803	212	155	277	247064	20.5368	1375.24	1376	778	1886	1596652	219.536	0.072108	1.39386	0.205983	2.1399
D1212	538292	1171	1997.64	1014.14	1746.28	700	700	230	181.676	181	138	239	210926	15.3299	928.953	929	471	1404	1078514	190.793	0.0227328	0.52684	0.101235	0.895179
D1212	538314	1171	2014.54	994.094	1762	715	715	230	212.064	211	160	272	246206	17.7895	1266.1	1303	604	1757	1469941	237.898	0.0621237	1.39449	0.171214	1.556
D1212	538307	1171	2017.69	1001.96	1746.28	710	710	230	193.121	189	140	265	224213	22.8926	998.168	987	367	2025	1158873	377.536	0.0362815	0.590707	0.158528	0.723562
D1212	538329	1171	2004.32	998.418	1769.87	725	725	230	176.189	175	132	230	204556	15.6124	836.322	822	471	1637	970970	188.586	0.0158168	0.351433	0.0892649	0.726843
D1212	538322	1171	2015.33	998.811	1769.87	720	720	230	187.844	187	145	241	218087	17.6398	969.92	957	543	1470	1126077	204.28	0.0516585	1.04617	0.162467	1.32717
D1212	538350	1171	2016.51	1012.18	1750.21	740	740	230	178.392	177	129	251	207113	18.9174	847.465	825	408	1679	983907	244.617	0.0109205	0.203736	0.0623423	0.406615
D1212	538336	1171	2009.04	1002.74	1762	730	730	230	180.587	179	139	248	209661	17.3482	929.224	909	511	1548	1078829	192.794	0.0235315	0.47864	0.0921359	0.813221
D1212	538343	1171	2012.58	1007.46	1750.21	735	735	230	181.71	180	131	256	210965	22.1476	919.797	950	374	1707	1067884	277.732	0.0205334	0.330152	0.105694	0.633156
D1212	538364	1171	2029.48	1004.71	1777.73	750	750	230	184.382	183	126	250	214067	21.2684	955.83	929	466	1568	1109719	235.583	0.0193123	0.328503	0.136201	0.972727
D1212	538357	1171	2020.05	1016.89	1765.93	745	745	230	182.678	182	146	232	212089	13.2188	873.943	899	563	1232	1014648	134.368	0.0263317	0.709111	0.117916	1.37208
D1212	538378	1171	2028.3	1003.53	1777.73	760	760	230	199.081	199	141	255	231133	17.649	1136.84	1153	609	1644	1319868	205.604	0.0251051	0.5525	0.150935	1.45023
D1212	538371	1171	2030.27	1008.25	1777.73	755	755	230	187.572	189	142	240	217771	16.8152	912.324	958	444	1323	1059208	192.755	0.0222824	0.48628	0.13249	1.10744
D1212	538392	1171	2030.66	1003.92	1777.73	770	770	230	195.877	195	154	252	227413	17.3345	998.056	986	439	1808	1158743	320.294	0.035151	0.767423	0.147274	0.800006
D1212	538399	1171	2051.49	1013.36	1781.66	775	775	230	198.532	195	137	273	230496	26.5431	1113.14	1107	453	1980	1292354	352.632	0.0492498	0.702159	0.223269	1.1523
D1212	538385	1171	2023.19	998.418	1777.73	765	765	230	205.801	205	153	266	238935	18.0798	1229.5	1239	664	1755	1427446	261.001	0.044386	0.967538	0.177366	1.4193
D1212	538413	1171	2093.95	1005.89	1754.14	785	785	230	197.488	197	143	266	229283	23.5707	1212.81	1254	435	2091	1408069	413.734	0.0301388	0.490262	0.170642	0.854597
D1212	538406	1171	2071.54	1015.71	1781.66	780	780	230	204.441	203	137	279	237356	26.7132	1324.39	1323	565	2127	1537612	361.214	0.0530863	0.771597	0.164873	1.03789
D1212	538427	1171	2096.7	1013.36	1765.93	795	795	230	214.944	216	152	300	249550	24.5565	1493.29	1554	694	2253	1733709	366.163	0.0731083	1.19265	0.224963	1.49792
D1212	538420	1171	2103.78	1008.64	1765.93	790	790	230	201.047	200	141	301	233416	26.7791	1340.03	1352	518	2169	1555774	346.242	0.0610993	0.864593	0.188414	1.22718
D1212	538441	1171	2098.67	1026.33	1765.93	805	805	230	196.402	194	130	306	228023	31.9947	1166.67	1142	364	2143	1354503	411.432	0.067439	0.775653	0.224557	1.03999
D1212	538434	1171	2101.81	1025.15	1765.93	800	800	230	200.367	201	128	282	232626	29.3077	1172.77	1228	364	1959	1361591	384.991	0.0659492	0.845957	0.184999	0.951142
D1212	538462	1171	2089.23	1064.07	1765.93	820	820	230	201.226	201	144	257	233623	21.492	1340.08	1330	471	2139	1555837	339.905	0.0634407	1.1171	0.16345	1.10775
D1212	538448	1171	2096.7	1040.87	1765.93	810	810	230	195.563	195	139	253	227049	20.0331	1212.85	1224	537	1940	1408116	309.53	0.0612853	1.12744	0.200121	1.30678
D1212	538455	1171	2090.41	1056.99	1765.93	815	815	230	189.715	189	130	272	220259	30.1062	1182.37	1239	354	1943	1372734	435.397	0.0431694	0.52155	0.152061	0.716872
D1212	538476	1171	2089.23	1052.27	1765.93	830	830	230	196.913	197	146	268	228616	18.8959	1251.24	1275	635	1838	1452691	249.739	0.0378052	0.759227	0.151177	1.31592
D1212	538469	1171	2086.48	1060.14	1765.93	825	825	230	205.613	203	146	279	238717	24.6734	1403.28	1365	684	2363	1629203	347.313	0.0540544	0.854714	0.154083	1.07887
D1212	538490	1171	2086.87	1086.87	1754.14	840	840	230	202.748	203	140	265	235391	24.4433	1477.21	1518	595	2270	1715041	341.399	0.0530418	0.835605	0.188708	1.3738
D1212	538483	1171	2091.59	1059.35	1765.93	835	835	230	196.568	196	144	261	228216	21.0455	1250.44	1219	566	2206	1451766	344.525	0.0492155	0.876237	0.176864	1.09091
D1212	538504	1171	2086.48	1097.09	1765.93	850	850	230	203.495	206	146	273	236258	24.3866	1409.78	1493	539	2111	1636755	390.965	0.0662405	1.03682	0.201582	1.20988
D1212	538511	1171	2080.58	1112.81	1765.93	855	855	230	199.146	200	144	264	231209	21.1564	1366.81	1420	578	1978	1586869	332.701	0.0606385	1.07632	0.199782	1.36816
D1212	538497	1171	2086.09	1092.76	1754.14	845	845	230	203.73	204	145	264	236530	21.5715	1628.42	1623	977	2144	1890597	231.62	0.0619641	1.10213	0.212979	2.46889
D1212	538525	1171	2067.22	1133.25	1777.73	865	865	230	208.007	210	145	265	241496	24.4379	1624.01	1646	797	2336	1885474	317.216	0.0851189	1.33534	0.267022	2.15787
D1212	538518	1171	2073.51	1136.01	1765.93	860	860	230	188.422	183	137	263	218758	27.0727	1262.77	1300	465	2213	1466075	418.837	0.0541327	0.714816	0.233177	1.14017
D1212	538539	1171	2047.17	1145.83	1786.77	875	875	230	210.574	210	144	283	244476	23.3495	1660.5	1701	782	2458	1927835	352.407	0.0550574	0.94123	0.177138	1.4181
D1212	538532	1171	2054.25	1144.26	1786.38	870	870	230	211.113	210	149	286	245102	23.5278	1551.88	1576	800	2240	1801736	340.089	0.0581582	0.986331	0.172997	1.34598
D1212	538554	1171	2058.96	1129.32	1802.49	885	885	230	196.898	198	135	266	228599	22.9363	1380.92	1440	685	1991	1603253	275.185	0.0535674	0.872944	0.176357	1.50463
D1212	538546	1171	2042.45	1145.83	1798.56	880	880	230	203.333	202	137	293	236070	22.6564	1367.42	1317	721	2230	1587570	311.288	0.0502586	0.858937	0.139687	1.07681
D1212	538570	1171	2055.82	1125	1790.7	895	895	230	209.008	208	150	277	242658	21.5835	1607.55	1595	829	2294	1866367	291.183	0.0637928	1.16141	0.162545	1.5438
D1212	538562	1171	2059.36	1134.83	1790.7	890	890	230	183.435	184	134	250	212968	20.8609	1157.74	1173	518	1821	1344140	287.766	0.0442595	0.745377	0.169356	1.16535
D12121	539471	1171	2047.96	1152.12	1802.49	905	905		178.245	177	135	237	206943	16.0222	843.33	866	357	1497	979106	213.036	0.0327415	0.705399	0.12418	0.874559
D12121	539485	1171	2040.09	1156.05	1806.82	910	910		170.102	170	135	225	197488	11.3735	753.99	771	387	1178	875382	157.484	0.022075	0.646042	0.127946	1.08617
D12121	539499	1171	2038.13	1163.13	1810.75	915	915		168.495	167	132	219	195623	13.6861	708.658	706	279	1265	822752	242.294	0.0217998	0.525323	0.128695	0.666974
D12121	539513	1171	2027.91	1171.39	1806.82	920	920		179.165	178	121	235	208010	14.9691	918.848	907	514	1384	1066782	184.192	0.037196	0.858464	0.171625	1.46148
D12121	539527	1171	2022.4	1185.14	1798.96	925	925		180.131	180	140	220	209132	13.1232	945.335	956	452	1397	1097534	191.341	0.032667	0.868417	0.15133	1.29878
D12121	539541	1171	2008.25	1190.65	1791.09	930	930		180.463	180	142	221	209517	12.4174	968.016	988	521	1474	1123866	198.467	0.0266874	0.755534	0.151895	1.28634
D12121	539555	1171	1993.31	1183.57	1802.89	935	935		185.729	186	137	247	215631	13.2149	909.335	972	343	1206	1055738	198.333	0.0321559	0.875714	0.148079	1.18272
D12121	539583	1171	2003.14	1206.77	1787.16	945	945		177.385	176	139	223	205944	14.264	859.455	885	450	1249	997827	168.518	0.0158998	0.389266	0.103043	0.952865
D12121	539569	1171	2002.36	1191.04	1795.02	940	940		174.873	174	126	233	203028	17.0536	856.171	892	361	1420	994014	259.637	0.0117581	0.238341	0.0828016	0.504328
D12121	539597	1171	1998.82	1215.41	1775.37	950	950		178.148	178	137	225	206830	14.9268	838.237	843	416	1279	973193	173.63	0.0163632	0.384294	0.0895005	0.793178
D12121	539611	1171	2008.65	1218.17	1767.51	955	955		172.96	173	135	221	200807	13.9106	811.566	827	339	1271	942228	207.019	0.0191146	0.466417	0.0868626	0.626616
D12121	539625	1171	2004.71	1230.74	1767.51	960	960		184.759	185	141	232	214505	15.141	1105.09	1107	648	1564	1283013	220.248	0.0348536	0.821958	0.16039	1.38705
D12121	539639	1171	2004.32	1248.04	1758.86	965	965		169.484	168	127	218	196771	14.8777	733.984	765	349	1125	852155	178.602	0.0158057	0.354509	0.0777076	0.592642
D12121	539653	1171	2004.32	1244.9	1770.65	970	970		168.264	167	139	207	195354	11.9204	778.648	776	458	1200	904010	148.853	0.0178097	0.493991	0.104513	0.989946
D12121	539667	1171	2007.86	1248.04	1755.32	975	975		168.15	168	138	205	195222	10.3021	807.718	810	517	1108	937761	100.289	0.0165334	0.530936	0.10589	1.54235
D12121	539695	1171	2012.84	1245.52	1751.39	985	985		166.126	166	134	214	192872	10.6412	784.045	786	473	1048	910276	115.67	0.0219743	0.671352	0.122025	1.47433
D12121	539681	1171	2006.88	1252.52	1751.39	980	980		166.339	165	135	213	193119	12.252	799.26	791	530	1109	927941	111.878	0.0162925	0.435297	0.102047	1.32304
D12121	539709	1171	2017.25	1240.71	1755.71	990	990		165.39	165	133	202	192018	9.3847	806.695	832	469	1058	936573	133.728	0.0212904	0.734773	0.13606	1.44493
D12121	539723	1171	2012.85	1237.98	1751.78	995	995		158.38	158	123	193	183879	10.1331	688.177	682	452	962	798974	116.952	0.0169758	0.521802	0.128625	1.34122
D12121	539737	1171	2019.14	1223.44	1775.37	1000	1000		157.734	157	123	200	183129	11.8293	710.266	707	401	944	824619	95.6587	0.0196502	0.513936	0.154027	1.98202
D12121	539758	1171	2022.92	1221.1	1775.76	1005	1005		152.788	152	123	197	177387	9.19219	576.355	564	352	912	669148	98.7313	0.00843807	0.27816	0.0837986	0.902721
D12121	539751	1171	2017.81	1221.1	1775.76	1010	1010		155.991	155	128	200	181106	11.3267	629.594	625	472	841	730959	63.9479	0.0111289	0.303159	0.0905908	1.63564
D12121	538577	1171	2056.21	1143.47	1790.7	900	900		204.091	204	151	275	236950	24.4791	1577.21	1588	628	2581	1831139	427.005	0.0630061	0.988341	0.196831	1.21492
D12122	539478	1171	2086.09	1103.77	1774.98	905	905		177.63	176	128	232	206229	16.5556	987.616	1006	439	1536	1146622	242.793	0.039274	0.810921	0.162029	1.13438
D12122	539492	1171	2074.69	1124.61	1775.37	910	910		175.831	175	126	227	204140	15.2844	1008.92	997	440	1560	1171356	236.404	0.0446865	0.984166	0.214653	1.5084
D12122	539506	1171	2078.23	1116.35	1771.44	915	915		174.767	175	140	228	202905	13.6692	929.849	944	450	1393	1079555	200.923	0.0467607	1.1423	0.226376	1.70852
D12122	539534	1171	2069.58	1119.89	1751.78	925	925		174.446	173	142	228	202532	11.4714	819.634	796	325	1490	951595	253.585	0.0332996	0.980142	0.202571	1.08891
D12122	539520	1171	2076.26	1113.99	1759.64	920	920		168.63	168	132	215	195780	12.6165	795.643	773	332	1370	923741	245.667	0.0250102	0.652253	0.192642	1.04627
D12122	539548	1171	2075.08	1114.38	1767.51	930	930		177.235	176	142	220	205770	13.0073	1063.58	1057	624	1598	1234816	199.257	0.0445265	1.16169	0.233377	2.01998
D12122	539562	1171	2077.05	1113.99	1775.37	935	935		171.829	170	140	217	199494	14.4359	849.327	787	440	1531	986069	245.442	0.0350457	0.806046	0.151397	0.910011
D12122	539576	1171	2078.62	1120.28	1771.44	940	940		168.652	166	133	231	195805	17.3171	838.286	781	378	1651	973250	286.119	0.0230577	0.438999	0.137259	0.707224
D12122	539590	1171	2088.45	1118.71	1763.58	945	945		158.637	158	132	203	184177	9.75089	653.96	658	353	1051	759247	143.504	0.0109213	0.351517	0.0968814	0.805004
D12122	539604	1171	2101.81	1108.1	1767.51	950	950		159.171	158	117	201	184797	12.0108	680.372	672	406	1034	789912	137.388	0.0151729	0.396142	0.0895062	0.813674
D12122	539618	1171	2104.96	1105.74	1767.51	955	955		148.02	147	120	190	171851	9.46375	464.649	440	216	894	539457	142.941	0.00685521	0.212981	0.0920398	0.547941
D12122	539646	1171	2103.38	1085.69	1786.38	965	965		151.116	150	113	192	175446	10.1754	645.86	624	386	1125	749844	129.186	0.00432959	0.128044	0.0707766	0.660912
D12122	539632	1171	2106.53	1085.29	1787.56	960	960		153.131	153	122	194	177785	10.4911	635.925	630	380	999	738309	121.284	0.00746603	0.216337	0.075492	0.73608
D12122	539660	1171	2106.92	1077.04	1786.38	970	970		151.677	151	127	191	176097	9.04862	624.531	616	309	1088	725081	159.722	0.00876307	0.291229	0.0758766	0.551526
D12122	539674	1171	2108.31	1059.9	1774.98	975	975		172.006	172	132	209	199699	12.1299	976.349	970	493	1550	1133541	247.831	0.0421551	1.14719	0.169195	1.1402
D12122	539688	1171	2108.37	1070.58	1782.84	980	980		163.932	163	126	220	190325	13.5905	925.236	961	486	1300	1074199	172.844	0.0266992	0.627355	0.15201	1.41269
D12122	539702	1171	2121.81	1076.78	1775.37	985	985		153.919	153	120	193	178700	10.0894	751.344	763	375	1100	872310	148.313	0.0150581	0.452624	0.137011	1.2209
D12122	539716	1171	2117.08	1076.76	1771.44	990	990		156.579	156	123	196	181788	9.8184	899.295	900	575	1200	1044081	118.282	0.0273063	0.847786	0.174259	2.25655
D12122	539730	1171	2130.78	1062.66	1751.78	995	995		150.509	150	127	190	174741	8.92585	749.918	746	457	1116	870655	140.612	0.0130699	0.435086	0.0993829	0.964238
D12122	539744	1171	2140.46	1069.36	1759.64	1000	1000		150.723	150	122	195	174989	10.2718	723.459	703	496	1125	839936	122.808	0.0158361	0.457497	0.128132	1.33819
D12122	539772	1171	2149.9	1076.44	1752.18	1010	1010		147.047	146	119	188	170722	10.5559	680.603	699	345	1076	790180	177.712	0.00590383	0.163519	0.0931991	0.653008
D12122	539765	1171	2140.07	1072.51	1752.18	1005	1005		150.077	150	126	180	174239	8.24361	727.811	731	478	1005	844988	95.7057	0.0179556	0.642238	0.105134	1.4469
D12122	538584	1171	2069.58	1110.06	1782.84	900	900		212.239	211	161	273	246410	21.965	1733.3	1711	1006	2509	2012366	346.181	0.0735475	1.32395	0.22653	1.84948
D122	303111	1171	2338.09	811.811	1282.46	630	630	260	159.2	158	133	201	76257	9.47655	870.914	876	647	1065	417168	87.846	0.0294371	0.960769	0.122503	2.16392
D122	303104	1171	2338.09	822.635	1288.55	625	625	260	159.971	160	139	185	76626	8.65586	903.937	896	633	1208	432986	123.155	0.0149954	0.546078	0.0866432	1.17048
D122	303118	1171	2349.59	802.341	1279.76	635	635	260	152.213	151	125	178	72910	9.40603	731.228	745	468	965	350258	110.149	0.0262501	0.827853	0.128904	1.51604
D122	303125	1171	2349.59	794.223	1279.76	640	640	260	159.633	159	121	201	76464	13.0128	878.921	879	610	1170	421003	120.559	0.0382617	0.904144	0.169847	2.11695
D122	303132	1171	2359.74	794.223	1271.64	645	645	260	150.021	149	125	184	71860	9.69275	698.273	698	474	1002	334473	112.351	0.0222996	0.675233	0.111126	1.24317
D122	284703	1171	2154.96	1053.98	1545.31	405	405	260	138.836	138	112	180	161189	10.2059	867.78	927	372	1320	1007493	226.681	0.0216364	0.576198	0.135069	0.911084
D122	303139	1171	2365.15	780.694	1271.64	650	650	260	155.065	155	128	188	74276	9.15933	767.996	747	519	1044	367870	108.188	0.0182679	0.607443	0.088596	1.15546
D122	303146	1171	2373.95	773.93	1253.38	655	655	260	156.925	157	133	190	75167	9.16758	924.029	931	576	1210	442610	126.973	0.0248714	0.830802	0.117112	1.52585
D122	303153	1171	2375.98	755.666	1247.29	660	660	260	151.779	151	124	183	72702	9.99713	821.472	829	502	1084	393485	145.7	0.015418	0.461052	0.118313	1.19298
D122	303160	1171	2376.65	748.225	1259.46	665	665	260	167.033	167	132	205	80009	10.5376	1096.45	1096	791	1328	525199	101.877	0.0266367	0.822537	0.13008	2.47766
D122	284785	1171	2155.81	1046.37	1552.36	410	410	260	143.089	143	121	175	166126	8.6449	1051.68	1054	730	1348	1221004	142.379	0.0253331	0.817896	0.163467	2.07561
D122	284799	1171	2163.92	1046.37	1552.36	420	420	260	141.175	141	111	168	163904	7.79121	892.742	927	467	1240	1036474	178.727	0.0260378	0.91965	0.183338	1.54778
D122	284792	1171	2157.83	1040.28	1552.36	415	415	260	140.404	140	118	174	163009	7.94472	942.71	980	495	1258	1094486	160.835	0.0255699	0.881242	0.165613	1.66559
D122	284806	1171	2171.36	1051.1	1544.24	425	425	260	142.035	142	111	176	164903	9.9207	968.123	972	477	1421	1123991	173.158	0.0257499	0.718817	0.206287	1.91222
D122	284813	1171	2170.01	1048.57	1533.25	430	430	260	140.55	140	107	175	163178	9.58363	888.963	891	433	1321	1032086	200.534	0.0180726	0.52068	0.195332	1.44881
D122	284820	1171	2179.48	1047.89	1533.25	435	435	260	145.097	145	121	176	168458	8.63523	1017.13	1036	479	1555	1180884	203.432	0.0224364	0.737449	0.173073	1.47533
D122	284827	1171	2191.82	1043.66	1529.87	440	440	260	149.506	149	121	178	173577	10.3069	1080.64	1094	689	1406	1254618	134.14	0.0257957	0.729536	0.171984	2.36438
D122	284834	1171	2198.07	1050.09	1527.33	445	445	260	152.252	152	120	192	176765	9.86036	1147.51	1181	622	1582	1332263	199.054	0.0346347	1.03377	0.220864	2.08581
D122	284841	1171	2198.75	1044.17	1522.26	450	450	260	148.471	148	115	181	172375	9.76399	831.225	815	331	1468	965052	256.113	0.0135736	0.407271	0.190505	1.03871
D122	284855	1171	2212.96	1038.76	1522.26	460	460	260	156.86	156	127	199	182114	9.83984	991.633	1011	494	1404	1151286	182.535	0.030627	0.947448	0.190067	1.73528
D122	284848	1171	2211.6	1038.76	1522.26	455	455	260	154.797	154	116	197	179719	11.1348	1118.05	1159	502	1579	1298053	229.316	0.0310917	0.838413	0.222694	1.77602
D122	284862	1171	2209.57	1035.38	1522.26	465	465	260	158.847	159	123	210	184421	12.0948	1024.79	1059	433	1485	1189780	213.653	0.0283403	0.723895	0.189348	1.52724
D122	284869	1171	2210.25	1026.58	1514.82	470	470	260	155.223	156	117	199	180214	10.7918	937.025	939	467	1531	1087886	192.839	0.0232831	0.65454	0.212587	1.70376
D122	284876	1171	2218.36	1030.31	1510.43	475	475	260	155.527	155	126	192	180567	10.1491	933.648	925	404	1504	1083965	220.509	0.0195352	0.58725	0.211625	1.47906
D122	284883	1171	2213.63	1029.63	1510.43	480	480	260	160.59	160	124	226	186445	15.0317	1046.29	1023	519	1640	1214741	234.995	0.0282366	0.586759	0.254023	1.8038
D122	284890	1171	2215.66	1024.22	1506.37	485	485	260	165.045	165	126	206	191617	11.9411	1053.79	1067	554	1592	1223452	218.369	0.0417114	1.10687	0.291242	2.1769
D122	284897	1171	2219.71	1010.69	1503.66	490	490	260	151.102	150	115	196	175430	10.9566	849.517	871	366	1232	986289	181.53	0.0290045	0.777451	0.241716	1.82195
D122	302922	1171	2230.54	1003.92	1498.93	495	495	260	153.459	153	128	182	73507	8.69773	947.127	927	683	1331	453674	122.58	0.0303756	1.04027	0.171364	2.26072
D122	302929	1171	2231.89	1001.89	1488.11	500	500	260	158.856	159	133	191	76092	9.29042	1083.57	1092	792	1332	519028	119.996	0.0404856	1.33065	0.183068	2.79461
D122	302943	1171	2223.77	997.836	1485.4	510	510	260	154.733	154	127	190	74117	11.1575	865.549	878	513	1298	414598	156.838	0.0226868	0.615286	0.102927	1.03004
D122	302936	1171	2230.54	999.866	1487.43	505	505	260	154.8	155	128	185	74149	10.918	1062.04	1095	588	1490	508719	200.343	0.038059	1.03966	0.225269	1.94925
D122	302950	1171	2231.89	1012.04	1485.4	515	515	260	157.722	157	128	200	75549	11.7602	1089.07	1105	594	1367	521664	133.589	0.0311443	0.810157	0.167879	2.34377
D122	302957	1171	2242.04	983.631	1436.7	520	520	260	154.706	154	127	181	74104	9.23785	913.48	928	603	1092	437557	91.8027	0.0214749	0.704155	0.151858	2.62369
D122	302964	1171	2246.77	987.689	1419.11	525	525	260	162.359	162	136	198	77770	9.92253	981.052	998	637	1210	469924	123.91	0.0269894	0.860027	0.153048	2.10182
D122	302971	1171	2257.6	981.601	1393.4	530	530	260	164.267	163	134	208	78684	12.1836	638.505	648	366	908	305844	94.7307	0.0242387	0.638139	0.141471	1.67073
D122	302978	1171	2263.68	975.513	1392.05	535	535	260	161.478	162	127	200	77348	11.502	753.455	755	497	967	360905	97.6232	0.0234848	0.644282	0.176697	2.31793
D122	302985	1171	2268.42	964.69	1396.78	540	540	260	168.505	168	132	211	80714	12.4595	896.47	901	561	1257	429409	157.597	0.0188128	0.499462	0.130428	1.31264
D122	302999	1171	2270.45	955.22	1391.37	550	550	260	163.311	163	135	193	78226	9.50607	951.146	962	588	1257	455599	139.842	0.0267585	0.895442	0.121353	1.47214
D122	302992	1171	2276.54	957.925	1396.78	545	545	260	165.033	165	131	194	79051	10.9435	1030.06	1050	667	1306	493401	133.374	0.0251137	0.738896	0.132287	1.80462
D122	303006	1171	2277.89	947.102	1384.61	555	555	260	165.568	165	138	195	79307	9.30442	996.365	996	769	1214	477259	81.8954	0.0249386	0.865945	0.111221	2.43543
D122	303013	1171	2277.89	964.013	1384.61	560	560	260	166.787	167	127	207	79891	10.6583	1013.39	1007	694	1293	485412	92.4211	0.0243648	0.744412	0.122199	2.38799
D122	303020	1171	2277.21	964.013	1379.2	565	565	260	168.956	169	141	205	80930	9.49896	988.99	987	777	1198	473726	75.2356	0.0213915	0.745035	0.102401	2.4421
D122	303027	1171	2276.54	957.925	1379.2	570	570	260	162.474	162	126	196	77825	10.8438	873.19	905	525	1059	418258	111.509	0.0268139	0.782526	0.108425	1.53197
D122	303034	1171	2272.48	961.308	1373.79	575	575	260	164.62	164	131	202	78853	9.73013	964.474	972	680	1209	461983	89.3528	0.0279998	0.92163	0.131172	2.50336
D122	303041	1171	2279.24	940.338	1367.7	580	580	260	161.01	160	132	199	77124	11.6942	780.983	794	493	1002	374091	110.692	0.018448	0.498796	0.134218	1.66983
D122	303055	1171	2285.33	926.808	1354.84	590	590	260	157.555	157	134	191	75469	8.25436	666.614	682	375	878	319308	109.686	0.0116052	0.437948	0.131764	1.41513
D122	303048	1171	2285.33	940.338	1366.34	585	585	260	163.309	163	139	198	78225	9.61544	736.608	746	464	921	352835	89.6184	0.0212988	0.708392	0.144457	2.07495
D122	303062	1171	2293.45	913.279	1344.02	595	595	260	158.916	159	128	203	76121	11.1939	871.296	864	592	1157	417351	121.91	0.0249927	0.692328	0.156936	1.93896
D122	303069	1171	2304.95	879.457	1324.4	600	600	260	158.192	158	131	195	75774	8.8363	855.418	865	606	1017	409745	77.1874	0.0170373	0.599801	0.0991994	2.0003
D122	303076	1171	2311.04	874.721	1308.85	605	605	260	161.931	161	140	195	77565	7.8757	882.923	887	694	1043	422920	62.3831	0.018801	0.758861	0.0971733	2.50702
D122	303083	1171	2325.24	865.251	1302.76	610	610	260	163.699	163	133	200	78412	10.2823	870.95	889	545	1076	417185	96.8926	0.0242146	0.752791	0.119169	1.91425
D122	303090	1171	2323.21	862.545	1297.35	615	615	260	163.793	164	135	188	78457	8.57169	819.171	820	624	974	392383	66.7477	0.0235444	0.879106	0.138845	2.9925
D122	303097	1171	2325.24	851.046	1291.93	620	620	260	157.157	157	132	187	75278	9.23805	646.969	651	471	814	309898	70.7459	0.0173391	0.579886	0.168581	2.63853
D1221	538626	1171	2381.37	750.583	1294.84	680	680	240	140.2	140	112	178	162772	8.8674	384.126	383	219	572	445970	58.5517	0.0116696	0.364753	0.076259	0.929689
D1221	538640	1171	2372.72	753.335	1306.64	685	685	240	144.625	144	113	178	167910	8.44424	497.63	497	299	704	577749	79.833	0.015718	0.530077	0.130884	1.44286
D1221	538658	1171	2375.08	763.949	1298.78	690	690	240	142.038	142	116	172	164906	7.82295	418.006	420	257	554	485305	55.056	0.0110812	0.397982	0.113737	1.5507
D1221	538686	1171	2380.98	768.666	1305.07	700	700	240	145.459	145	118	173	168878	9.17147	496.911	488	289	742	576914	82.99	0.00918518	0.288702	0.106506	1.15267
D1221	538672	1171	2371.93	766.701	1306.64	695	695	240	143.897	144	111	173	167064	8.52742	463.587	467	259	691	538225	100.257	0.0111949	0.373635	0.127997	1.0494
D1221	538712	1171	2379.8	761.59	1301.53	705	705	240	144.423	144	113	177	167675	9.57886	454.01	451	297	637	527106	63.1166	0.00943185	0.281755	0.0915751	1.20691
D1221	538726	1171	2400.24	761.197	1301.53	710	710	240	143.529	143	115	184	166637	9.7579	463.458	455	316	707	538075	65.5341	0.00900367	0.262506	0.127011	1.594
D1221	538741	1171	2408.89	769.452	1309.39	715	715	240	140.451	140	116	170	163064	7.71248	479.674	482	325	632	556901	62.6306	0.00890969	0.321642	0.152267	2.02415
D1221	538755	1171	2411.64	744.293	1301.53	720	720	240	141.352	141	116	177	164110	7.8407	486.161	480	313	716	564433	79.5036	0.0169244	0.600072	0.148938	1.58538
D1221	538783	1171	2430.9	728.569	1297.6	730	730	240	139.046	139	113	168	161432	7.97867	445.141	448	211	727	516809	98.0255	0.0129107	0.444259	0.122398	0.99041
D1221	538769	1171	2406.53	750.976	1301.53	725	725	240	144.703	145	120	177	168000	8.34548	497.581	499	296	681	577692	85.9203	0.0196093	0.666937	0.182499	1.78755
D1221	538797	1171	2421.86	725.817	1313.32	735	735	240	143.059	143	113	183	166091	9.94259	505.699	504	321	723	587117	67.1837	0.00834258	0.238088	0.102068	1.39425
D1221	538811	1171	2432.87	736.824	1309.39	740	740	240	141.431	141	112	171	164201	9.29083	463.649	457	320	656	538297	57.4542	0.00530052	0.160525	0.0840879	1.25189
D1221	538825	1171	2434.44	722.279	1325.11	745	745	240	141.4	141	116	170	164165	7.56959	486.028	483	297	719	564278	86.7904	0.00908427	0.336332	0.0996064	1.01454
D1221	538839	1171	2429.72	720.707	1332.98	750	750	240	142.588	143	111	179	165545	9.92737	554.224	560	339	742	643454	69.3917	0.00843184	0.24019	0.10297	1.49127
D1221	538853	1171	2448.59	712.452	1329.04	755	755	240	141.264	141	117	176	164007	7.43091	412.531	404	279	636	478949	68.7742	0.00411202	0.155701	0.0563095	0.639517
D1221	538867	1171	2447.02	711.666	1332.98	760	760	240	144.09	144	111	176	167288	8.862	472.481	474	278	651	548550	65.2613	0.00146011	0.0474115	0.0747721	1.00735
D1221	538891	1171	2453.7	715.597	1329.04	770	770	240	139.773	140	117	167	162276	7.15433	426.451	427	251	588	495110	76.9053	0.00415956	0.161856	0.0737152	0.761396
D1221	538884	1171	2440.73	712.059	1329.04	765	765	240	143.991	144	121	177	167174	7.90732	512.397	515	324	706	594893	80.7458	0.0118372	0.426063	0.140198	1.56055
D1221	538905	1171	2476.5	697.907	1356.56	780	780	240	141.087	141	116	166	163802	8.20798	461.291	455	302	733	535559	68.0632	0.00316474	0.108454	0.0503192	0.649388
D1221	538898	1171	2462.74	715.204	1329.04	775	775	240	140.401	140	111	169	163005	8.71922	399.469	392	201	644	463783	108.779	0.00309459	0.0993532	0.0508301	0.355269
D1221	538926	1171	2507.16	681.003	1344.77	795	795	240	142.784	143	110	174	165772	11.102	663.582	703	254	1140	770419	213.667	0.0123993	0.315031	0.105152	0.590992
D1221	538912	1171	2485.54	692.796	1336.91	785	785	240	144.846	144	112	190	168166	9.10084	596.32	581	359	883	692328	110.865	0.0120209	0.378094	0.132013	1.25452
D1221	538919	1171	2500.87	686.114	1336.91	790	790	240	141.976	142	112	187	164834	10.4467	562.655	590	258	829	653243	135.504	0.00842687	0.227136	0.0962862	0.729393
D1221	538940	1171	2502.05	677.858	1356.56	805	805	240	145.817	146	108	188	169294	11.3981	740.254	751	369	1037	859435	137.029	0.0233727	0.584363	0.189876	1.72411
D1221	538933	1171	2504.02	684.148	1344.77	800	800	240	139.512	138	111	174	161974	11.8378	541.76	520	197	1035	628983	222.312	0.00844479	0.197382	0.0989018	0.438651
D1221	538954	1171	2507.16	688.472	1356.56	815	815	240	143.939	144	112	174	167113	9.29473	586.694	595	376	819	681152	78.6032	0.00782948	0.240612	0.0974714	1.32582
D1221	538947	1171	2505.98	689.652	1356.56	810	810	240	142.35	142	118	169	165268	7.91093	596.314	614	337	815	692321	104.213	0.00742556	0.265262	0.0877707	0.923411
D1221	538968	1171	2493.4	666.851	1368.36	825	825	240	143.161	143	114	174	166210	9.51382	619.042	632	342	944	718708	109.103	0.00563678	0.16869	0.090538	0.942112
D1221	538961	1171	2500.87	677.072	1356.56	820	820	240	144.593	144	118	174	167872	7.89567	559.032	568	326	853	649036	99.9401	0.00831679	0.302096	0.0523378	0.5564
D1221	538990	1171	2505.2	641.299	1389.58	840	840	240	145.788	145	118	185	169260	10.4538	689.744	691	301	1025	800793	162.78	0.018417	0.504393	0.167916	1.21842
D1221	538976	1171	2496.55	662.134	1369.93	830	830	240	140.729	140	114	176	163386	8.77926	517.204	532	264	853	600474	133.759	0.00435059	0.138873	0.0520484	0.382597
D1221	538983	1171	2499.69	650.734	1381.72	835	835	240	141.964	142	115	172	164820	8.45447	585.053	586	321	935	679247	120.728	0.00474583	0.158627	0.0601209	0.54965
D1221	539004	1171	2526.82	634.223	1389.58	850	850	240	141.953	141	115	180	164808	10.2372	583.692	576	241	1005	677666	198.195	0.0053259	0.146921	0.04237	0.239418
D1221	538997	1171	2519.74	633.044	1389.58	845	845	240	144.984	145	112	177	168327	10.1118	638.32	660	251	1001	741090	194.076	0.0102629	0.291313	0.0695624	0.427823
D1221	539018	1171	2524.46	616.534	1440.69	860	860	240	141.324	141	117	171	164077	7.01822	426.818	442	206	665	495536	105.091	3.08E-04	0.0124	0.076317	0.575956
D1221	539011	1171	2525.25	625.968	1424.96	855	855	240	144.103	144	115	182	167304	8.69818	591.206	618	273	972	686390	143.062	0.00836156	0.274756	0.0959076	0.723306
D1221	539032	1171	2523.67	648.768	1420.25	870	870	240	144.119	144	110	181	167322	9.72446	598.798	616	249	987	695204	144.217	0.00990717	0.290772	0.0969001	0.733587
D1221	539025	1171	2532.32	643.658	1420.25	865	865	240	143.079	143	113	173	166115	7.93295	648.288	664	361	901	752662	104.199	0.0147171	0.523178	0.143218	1.55884
D1221	539054	1171	2540.58	621.251	1416.31	885	885	240	150.199	150	115	184	174381	10.8807	874.404	926	425	1271	1015183	163.16	0.0173516	0.470875	0.129916	1.23238
D1221	539040	1171	2520.53	638.548	1420.25	875	875	240	145.838	146	111	179	169318	9.68555	700.796	709	338	1024	813624	134.486	0.0153195	0.45438	0.139742	1.2778
D1221	539047	1171	2537.43	628.327	1420.25	880	880	240	147.572	148	107	184	171331	11.471	777.101	840	315	1205	902214	195.794	0.0102541	0.261157	0.124401	0.878235
D1221	539068	1171	2538.22	619.679	1416.31	895	895	240	145.927	146	117	176	169421	9.11738	775.474	781	442	1098	900325	136.021	0.0163718	0.51563	0.139715	1.39778
D1221	539061	1171	2539.4	620.858	1416.31	890	890	240	149.364	149	129	180	173412	7.84048	810.77	824	468	1237	941304	129.821	0.0198541	0.741732	0.143153	1.56415
D1221	539083	1171	2541.76	626.754	1396.66	905	905	240	142.207	142	112	176	165102	9.22797	628.22	632	404	858	729363	82.4757	0.0120586	0.367229	0.0997566	1.38185
D1221	539076	1171	2544.51	634.223	1396.66	900	900	240	148.476	148	127	172	172381	7.32906	833.548	862	460	1108	967749	139.434	0.015983	0.637399	0.114847	1.23167
D1221	539090	1171	2554.34	627.934	1400.59	910	910	240	138.799	139	115	166	161146	6.87914	532.456	524	385	755	618181	69.217	0.00951857	0.380488	0.0951039	1.33611
D1221	538596	1171	2373.51	750.976	1283.05	670	670	240	147.643	147	113	183	171413	9.12295	644.789	644	417	850	748600	84.5845	0.02558	0.807303	0.145502	1.93655
D1221	538612	1171	2372.33	749.797	1279.12	675	675	240	136.608	136	111	170	158602	8.44366	434.975	436	225	626	505006	93.1829	0.00902584	0.289442	0.119313	0.995165
D12211	539097	1171	2558.27	632.651	1400.59	915	915		137.202	137	106	172	159292	8.19543	510.427	509	339	706	592606	58.811	0.0124334	0.411192	0.13235	2.02884
D12211	539781	1171	2558.66	635.01	1404.52	920	920		137.276	138	112	165	159378	8.02358	458.045	461	274	658	531790	72.2438	0.0127872	0.432032	0.119086	1.34938
D12211	539795	1171	2559.05	636.189	1400.59	925	925		132.09	132	106	151	153357	7.08675	378.718	359	253	595	439692	67.5356	0.00690832	0.255763	0.0946643	0.969881
D12211	539823	1171	2564.16	624.396	1394.3	935	935		127.788	128	109	149	148362	6.18632	236.328	234	175	330	274377	27.8833	-0.000758	-0.0313561	0.0528591	0.851041
D12211	539809	1171	2556.7	632.258	1400.2	930	930		130.73	131	104	158	151778	7.00792	347.803	330	217	568	403799	64.5787	0.00237414	0.0883678	0.105294	1.02612
D12211	539837	1171	2568.1	610.244	1413.96	940	940		127.885	127	100	158	148474	8.18959	220.232	219	156	343	255689	25.3375	0.00229551	0.0715269	0.0308945	0.52097
D12211	539851	1171	2549.23	607.099	1413.96	945	945		129.264	129	107	158	150075	6.99959	328.475	322	187	588	381359	81.1356	0.00109879	0.0405389	0.0629499	0.479516
D12212	539104	1171	2561.02	574.864	1424.18	915	915		140.909	141	114	170	163595	7.80696	561.068	561	345	761	651400	77.2287	0.0122773	0.437815	0.158653	1.98958
D12212	539788	1171	2566.92	559.926	1404.52	920	920		143.401	143	111	185	166488	9.32945	536.79	545	221	859	623213	156.696	0.0144379	0.437526	0.178826	1.03934
D12212	539802	1171	2564.95	562.678	1400.59	925	925		140.169	140	110	166	162736	8.26276	531.887	522	248	835	617521	137.154	0.0107727	0.3616	0.18917	1.23381
D12212	539816	1171	2571.63	557.174	1400.2	930	930		139.047	138	109	171	161433	8.3478	537.229	555	253	775	623723	126.067	0.013149	0.432352	0.199164	1.41553
D12212	539830	1171	2564.95	554.03	1394.3	935	935		140.712	141	120	176	163367	8.1393	532.403	531	277	827	618120	120.827	0.0166407	0.565952	0.190979	1.41315
D12212	539844	1171	2574.78	532.016	1413.96	940	940		140.331	140	111	171	162924	9.54513	441.182	438	196	809	512212	135.394	0.0100388	0.292243	0.148397	0.842138
D12212	539858	1171	2570.45	540.271	1413.96	945	945		138.704	139	118	164	161035	7.17647	396.439	389	171	708	460266	122.874	0.00988292	0.378287	0.151575	0.849338
D1222	538633	1171	2405.74	694.762	1224.08	680	680		143.174	142	114	179	166225	10.3816	573.51	574	323	880	665845	112.608	0.0240531	0.647854	0.16629	1.45232
D1222	538651	1171	2401.02	692.403	1212.29	685	685		142.723	142	118	177	165701	8.49659	502.028	496	269	784	582855	111.028	0.0235638	0.773407	0.186977	1.42453
D1222	538665	1171	2404.96	687.293	1224.08	690	690		140.495	140	112	172	163115	9.14501	488.35	484	210	824	566974	121.065	0.0228697	0.686985	0.189623	1.28596
D1222	538679	1171	2416.36	675.893	1222.51	695	695		130.929	131	107	158	152009	7.99462	385.338	371	220	633	447377	88.5179	0.00380829	0.124265	0.0915776	0.730424
D1222	538693	1171	2425	662.92	1222.51	700	700		137.383	137	108	175	159502	9.36789	527.243	525	319	814	612129	97.8238	0.0235452	0.674711	0.204775	1.83218
D1222	538719	1171	2429.33	642.479	1218.97	705	705		137.372	137	112	176	159489	10.079	497.865	496	294	721	578021	89.0942	0.0202216	0.540299	0.147985	1.4407
D1222	538733	1171	2436.8	638.941	1230.77	710	710		140.873	140	108	176	163553	9.31087	577.759	570	314	895	670778	115.204	0.0230025	0.680401	0.160366	1.3862
D1222	538748	1171	2433.26	625.968	1242.56	715	715		140.077	140	116	164	162629	7.65642	568.018	558	336	820	659469	89.3849	0.0245313	0.876124	0.180286	1.94135
D1222	538762	1171	2429.33	618.892	1266.15	720	720		139.303	139	115	170	161731	8.20667	582.211	598	322	815	675947	91.5364	0.0211923	0.704521	0.189639	2.02781
D1222	538776	1171	2434.05	611.816	1266.15	725	725		134.438	134	110	168	156083	7.99298	500.256	487	294	749	580797	100.536	0.015502	0.513512	0.152796	1.31905
D1222	538790	1171	2439.94	600.809	1281.87	730	730		133.209	133	108	162	154656	8.04149	473.157	461	291	747	549335	89.0909	0.0115095	0.376977	0.11608	1.10475
D1222	538804	1171	2444.27	586.264	1281.87	735	735		138.869	138	106	196	161227	10.1021	648.324	638	476	913	752704	89.5821	0.019034	0.513531	0.120067	1.5516
D1222	538818	1171	2454.88	601.202	1277.94	740	740		135.512	136	99	173	157330	9.65848	509.388	507	317	736	591400	68.3223	0.011968	0.331859	0.0949653	1.29325
D1222	538846	1171	2461.17	573.685	1293.66	750	750		131.532	131	105	166	152709	8.89416	483.797	482	302	741	561688	71.8986	0.00977823	0.286412	0.0767947	0.959779
D1222	538832	1171	2448.98	582.726	1289.73	745	745		135.202	135	112	172	156969	7.59667	618.513	623	339	895	718094	115.476	0.0156902	0.549866	0.136764	1.28881
D1222	538860	1171	2476.5	578.009	1285.8	755	755		133.904	134	113	165	155462	7.69545	543.561	545	307	780	631074	102.549	0.0112093	0.385769	0.11036	1.05365
D1222	538874	1171	2480.43	582.333	1285.8	760	760		135.957	135	107	166	157846	8.44903	525.896	522	329	816	610565	71.1701	0.018575	0.586895	0.119839	1.58152
D1222	539114	1171	2483.97	574.078	1289.73	765	765		135.885	136	103	163	157762	7.32335	500.879	491	368	680	581521	60.2615	0.0189685	0.690816	0.14533	2.10934
D1222	539129	1171	2511.09	571.326	1289.73	775	775		144.258	144	118	177	167484	9.43574	734.792	751	375	1096	853094	148.578	0.021736	0.650483	0.155591	1.33174
D1222	539121	1171	2495.76	583.513	1289.73	770	770		134.228	134	107	160	155839	7.52608	496.555	485	331	706	576500	74.2352	0.00833313	0.294788	0.0993872	1.20939
D1222	539150	1171	2531.93	561.106	1313.32	790	790		141.957	142	111	180	164812	10.0319	668.641	656	321	1062	776292	161.302	0.0185259	0.514766	0.17822	1.25404
D1222	539136	1171	2515.81	554.423	1313.32	780	780		147.015	146	113	189	170684	10.0115	788.253	804	443	1084	915162	153.344	0.0269766	0.77147	0.191314	1.65101
D1222	539143	1171	2531.14	555.602	1313.32	785	785		141.54	141	110	177	164328	9.47758	696.795	698	353	1107	808979	158.732	0.0202749	0.593546	0.152723	1.16319
D1222	539164	1171	2552.37	552.457	1317.25	800	800		142.854	142	117	185	165854	11.0156	734.244	745	292	1291	852457	226.918	0.0300176	0.755869	0.233324	1.22429
D1222	539157	1171	2550.41	555.995	1317.25	795	795		146.637	147	115	197	170246	10.1506	839.007	863	390	1174	974087	183.147	0.032529	0.91023	0.203336	1.54818
D1222	539178	1171	2561.02	540.664	1317.25	810	810		140.189	140	111	170	162760	8.84368	672.253	677	322	1155	780486	152.327	0.0256821	0.793836	0.208107	1.52043
D1222	539171	1171	2553.94	546.167	1317.25	805	805		145.419	145	106	193	168832	12.0591	790.062	799	392	1250	917262	172.812	0.0354854	0.826499	0.246457	1.80793
D1222	539192	1171	2556.7	517.078	1317.25	820	820		143.728	144	115	175	166868	9.12433	717.594	759	298	1079	833127	169.886	0.024584	0.755917	0.180346	1.29077
D1222	539199	1171	2569.27	495.457	1317.25	825	825		136.419	136	107	171	158383	9.85886	591.887	583	272	955	687181	133.351	0.010565	0.289324	0.111048	0.887264
D1222	539185	1171	2562.98	527.298	1317.25	815	815		142.121	142	115	175	165003	9.80525	700.74	702	364	1005	813559	127.874	0.0201444	0.572432	0.161559	1.52438
D1222	539213	1171	2568.88	468.332	1345.16	835	835		133.526	133	106	159	155024	8.7319	510.432	541	198	768	592611	129.823	0.0104354	0.315855	0.0749226	0.548091
D1222	539206	1171	2561.81	482.877	1332.98	830	830		134.922	135	109	161	156644	8.73567	573.573	570	224	871	665918	137.446	0.0132088	0.402697	0.12643	0.936773
D1222	539227	1171	2573.6	462.043	1364.82	845	845		139.688	139	115	171	162178	8.15323	578.48	608	245	878	671615	139.196	0.021111	0.708429	0.155536	1.11876
D1222	539220	1171	2564.56	468.725	1353.02	840	840		141.966	142	103	183	164822	10.5357	641.332	638	320	928	744586	133.777	0.0249916	0.65709	0.146615	1.22601
D1222	539242	1171	2580.67	445.532	1364.82	855	855		137.314	137	103	166	159421	9.39818	564.775	574	284	771	655704	103.666	0.0145678	0.419577	0.106559	1.04927
D1222	539235	1171	2576.35	455.753	1364.82	850	850		138.21	138	115	171	160462	7.83926	570.463	596	274	853	662308	129.109	0.0153291	0.532358	0.154823	1.18473
D1222	539256	1171	2588.14	429.022	1392.73	865	865		137.319	137	112	163	159427	7.13829	579.602	591	307	780	672918	98.4826	0.0151568	0.574432	0.114261	1.20701
D1222	539263	1171	2581.85	425.484	1397.05	870	870		134.699	134	108	184	156385	10.1691	522.607	544	257	741	606747	103.871	0.0102846	0.269682	0.0800315	0.745651
D1222	539249	1171	2578.32	440.029	1377	860	860		137.662	138	109	159	159826	7.85865	590.812	594	303	839	685933	114.531	0.0154204	0.532044	0.118933	1.09661
D1222	539277	1171	2578.71	426.27	1405.31	880	880		140.648	141	107	178	163292	9.98503	600.295	612	348	812	696942	93.4924	0.0159774	0.443033	0.116292	1.33779
D1222	539270	1171	2582.25	426.27	1405.31	875	875		139.3	139	110	170	161727	8.92477	610.613	639	302	818	708922	116.064	0.0176365	0.541007	0.111108	1.05218
D1222	539291	1171	2580.67	423.911	1405.31	890	890		140.01	140	114	165	162552	7.90536	629.705	634	440	888	731087	87.5169	0.00884998	0.310731	0.0762478	1.01951
D1222	539284	1171	2579.1	426.27	1405.31	885	885		141.939	142	112	182	164791	10.5361	642.987	645	342	946	746508	121.039	0.0144629	0.384124	0.106229	1.02025
D1222	539305	1171	2579.89	416.835	1405.31	900	900		141.961	142	118	170	164817	7.60236	627.959	655	316	867	729060	136.203	0.0114681	0.42344	0.0828852	0.705778
D1222	539298	1171	2583.43	417.621	1405.31	895	895		142.674	143	114	186	165645	8.88387	649.015	659	399	849	753506	91.1923	0.0144112	0.456311	0.0904264	1.18039
D1222	539326	1171	2588.93	379.883	1405.31	915	915		142.733	142	114	173	165713	8.19363	765.983	780	509	1005	889306	93.5459	0.0186361	0.637401	0.130057	1.88477
D1222	539312	1171	2576.74	410.546	1405.31	905	905		138.719	139	107	177	161053	8.74527	566.277	574	332	827	657448	97.5205	0.00747152	0.235272	0.0685174	0.744702
D1222	539319	1171	2590.9	392.856	1405.31	910	910		138.222	138	109	162	160476	7.48543	653.36	665	444	878	758551	76.4744	0.00722416	0.264882	0.0957151	1.49262
D1222	538603	1171	2387.66	713.238	1239.81	670	670		144.139	144	112	180	167345	9.49004	566.86	563	310	830	658125	107.161	0.0133329	0.399681	0.165301	1.50074
D1222	538619	1171	2394.34	705.376	1224.08	675	675		146.175	147	115	176	169709	8.76206	522.34	513	344	731	606437	71.6398	0.0161047	0.528824	0.166418	2.08054
D2	407841	1171	1865.87	1024.92	1493.21	170	170	190	149.977	150	122	198	174123	9.58754	524.655	526	345	667	609125	47.5002	0.00735857	0.228537	0.0855548	1.74101
D2	407848	1171	1862.76	1018.71	1493.21	165	165	190	154.457	154	129	186	179325	8.2064	608.373	610	381	807	706321	60.5068	0.00882946	0.32946	0.0753683	1.40938
D2	407863	1171	1873.49	1045.88	1508.61	180	180	190	146.385	146	126	177	169953	7.68658	509.186	516	330	640	591165	50.3691	0.00535591	0.202912	0.0807093	1.50993
D2	407856	1171	1871.62	1032.84	1508.61	175	175	190	148.005	148	122	177	171834	7.94908	556.257	553	385	808	645814	83.9349	0.00329146	0.122166	0.106006	1.27038
D2	407870	1171	1869.14	1044.02	1508.61	185	185	190	148.532	148	117	187	172446	8.51464	596.706	608	383	745	692776	66.5672	0.00705739	0.244497	0.0919195	1.5092
D2	407877	1171	1871	1046.5	1508.61	190	190	190	145.121	145	117	180	168485	8.8444	487.756	496	321	628	566285	52.6422	0.00207837	0.068063	0.0865319	1.47582
D2	407884	1171	1867.28	1042.78	1521.03	195	195	190	145.247	145	118	177	168632	7.57412	714.447	708	521	923	829473	85.0468	0.00767764	0.292221	0.136279	2.01506
D2	407891	1171	1863.55	1053.33	1508.61	200	200	190	144.326	144	119	176	167562	8.29369	613.359	619	426	756	712110	59.8011	-0.000724	-0.0252216	0.118716	2.17683
D2	344973	1171	1759.67	922.329	1528.83	10	10	190	161.914	161	134	201	77557	10.6389	399.219	400	306	499	191226	32.6197	-0.00424043	-0.12962	0.11195	2.46434
D2	345019	1171	1773.44	927.653	1539.61	15	15	190	171.203	171	135	213	82006	11.5243	451.779	452	368	571	216402	33.2127	0.00686184	0.202486	0.065122	1.66333
D2	345027	1171	1787.59	933.717	1543.65	20	20	190	175.994	176	138	213	84301	10.458	582.361	581	436	750	278951	63.0498	0.018865	0.623186	0.0383984	0.683106
D2	345034	1171	1780.85	948.541	1537.59	25	25	190	176.676	177	140	218	84628	11.8601	494.77	497	387	598	236995	35.8735	0.0100602	0.296741	0.0688955	1.77793
D2	345041	1171	1777.48	957.301	1540.28	30	30	190	172.265	172	124	211	82515	12.1181	475.566	482	343	608	227796	47.8123	0.00978552	0.275517	0.0886634	1.62014
D2	345055	1171	1789.61	959.997	1529.5	40	40	190	173.326	173	146	202	83023	9.16734	477.935	476	349	629	228931	55.1512	0.00607688	0.228401	0.0880113	1.402
D2	345048	1171	1776.13	958.649	1544.32	35	35	190	171.301	171	140	198	82053	9.20805	505.806	509	429	586	242281	31.2988	0.0106712	0.392848	0.0789557	2.36519
D2	345063	1171	1802.41	964.04	1524.11	45	45	190	170.593	170	136	198	81714	9.92963	414.823	417	330	520	198700	34.3022	0.00359218	0.122987	0.0728622	1.64259
D2	345070	1171	1803.09	961.344	1518.72	50	50	190	170.086	170	145	193	81471	8.13298	467.355	472	348	606	223863	49.7519	0.00558725	0.232395	0.0893868	1.54155
D2	345077	1171	1813.2	964.713	1517.37	55	55	190	171.065	171	138	198	81940	9.11652	492.017	489	367	664	235676	57.5556	0.00854688	0.318034	0.0702625	1.12242
D2	345084	1171	1807.81	954.606	1519.39	60	60	190	165.392	165	142	194	79223	8.79975	413.24	409	316	535	197942	36.5248	0.00150251	0.0563951	0.0244668	0.54041
D2	345091	1171	1807.81	955.954	1505.92	65	65	190	167.505	167	139	201	80235	9.51103	428.843	428	333	528	205416	36.1571	0.00739241	0.258475	0.0418357	0.952541
D2	345098	1171	1811.17	964.713	1489.07	70	70	190	169.574	170	146	200	81226	8.86853	361.104	366	233	465	172969	49.0553	0.0130385	0.492199	0.0943051	1.26874
D2	345105	1171	1813.2	957.975	1489.07	75	75	190	161.468	162	136	202	77343	8.80011	510.818	513	383	659	244682	52.6641	0.00846754	0.308122	0.0957286	1.69481
D2	345119	1171	1827.35	964.04	1490.42	85	85	190	161.706	162	133	195	77457	10.2105	464.785	470	328	598	222632	55.6141	0.00993457	0.311576	0.0875476	1.34553
D2	345112	1171	1819.93	963.366	1483.68	80	80	190	161.171	161	133	193	77201	9.41533	438.985	445	300	545	210274	45.1633	0.00875709	0.297204	0.0768873	1.38796
D2	345127	1171	1829.37	958.649	1490.42	90	90	190	165.065	165	127	205	79066	11.5884	595.889	601	411	781	285431	65.9218	0.0123525	0.347603	0.12013	1.93888
D2	345134	1171	1826.67	968.083	1490.42	95	95	190	162.006	162	142	194	77601	8.31229	460.787	462	357	577	220717	44.3468	0.00499083	0.193576	0.0762416	1.47214
D2	345141	1171	1823.3	974.821	1490.42	100	100	190	160.34	160	138	188	76803	8.88649	471.463	470	340	610	225831	51.0177	0.00770413	0.275888	0.10782	1.79882
D2	345148	1171	1838.8	966.735	1497.16	105	105	190	162.269	162	132	193	77727	8.81638	462.489	462	386	558	221532	35.3959	0.0087965	0.320983	0.0722824	1.76158
D2	345155	1171	1832.06	966.061	1498.5	110	110	190	162.618	162	127	196	77894	11.3138	528.449	527	400	711	253127	49.4049	0.00607501	0.173583	0.0814463	1.61113
D2	345162	1171	1836.11	974.821	1492.44	115	115	190	160.827	161	137	195	77036	9.8485	613.301	615	472	713	293771	38.2389	0.0140708	0.453179	0.0912538	2.6824
D2	345169	1171	1833.41	983.581	1487.72	120	120	190	163.881	163	133	221	78499	11.5444	666.052	667	526	776	319039	39.7703	0.0158496	0.442972	0.103084	3.13013
D2	345183	1171	1840.15	989.645	1487.72	130	130	190	156.578	157	132	184	75001	8.86024	593.221	583	453	769	284153	66.6771	0.00572116	0.201059	0.0753679	1.24709
D2	345176	1171	1833.41	987.624	1487.72	125	125	190	158.848	158	125	196	76088	10.6741	543.741	547	453	651	260452	35.7348	0.0086836	0.256226	0.0681806	1.94244
D2	345190	1171	1844.19	993.688	1500.52	135	135	190	154.278	154	130	175	73899	8.09335	575.802	567	397	803	275809	85.8095	0.00354264	0.134585	0.0933995	1.14639
D2	345197	1171	1836.78	995.036	1503.89	140	140	190	153.937	154	131	183	73736	8.12174	528.459	524	409	685	253132	56.6054	-0.000418	-0.0158373	0.0417362	0.748064
D2	345204	1171	1838.13	1005.82	1507.94	145	145	190	155.91	155	124	189	74681	8.93528	506.084	507	409	601	242414	33.9422	0.0119784	0.41307	0.0476149	1.35536
D2	345211	1171	1841.5	1012.56	1509.96	150	150	190	155.61	155	134	182	74537	8.12764	496.294	507	343	618	237725	56.3569	0.00908974	0.344924	0.0811598	1.32213
D2	345218	1171	1848.91	1011.88	1509.96	155	155	190	153.115	152	122	189	73342	11.0305	497.129	490	370	714	238125	61.1849	0.00917171	0.252313	0.0643214	0.98206
D2	345225	1171	1845.54	1009.86	1508.61	160	160	190	153.054	152	127	193	73313	9.46018	486.405	493	350	679	232988	67.2004	0.00485414	0.156309	0.0799757	1.07201
D21	407898	1171	1836.22	1048.37	1496.19	205	205	215	150.945	151	120	193	175247	11.2861	446.751	446	330	563	518678	41.1996	0.0110099	0.291294	0.107348	2.10239
D21	407922	1171	1841.81	1048.37	1496.19	210	210	215	147.887	147	119	183	171697	10.394	458.864	454	279	678	532741	88.5217	0.00252981	0.0718075	0.11249	1.0483
D21	407929	1171	1845.54	1047.12	1508.61	215	215	215	146.996	146	121	180	170662	8.11953	468.943	463	327	653	544443	59.066	0.00548049	0.197356	0.0848281	1.24163
D21	407943	1171	1829.39	1051.47	1521.03	225	225	215	147.028	147	114	194	170700	10.5219	555.865	558	340	805	645359	91.928	0.00637969	0.177164	0.179258	1.83832
D21	407936	1171	1841.19	1053.96	1521.03	220	220	215	148.019	148	116	186	171850	9.6844	552.357	547	334	815	641286	91.3866	0.0103392	0.312821	0.176666	1.81496
D21	407950	1171	1821.94	1055.82	1521.03	230	230	215	148.697	149	121	176	172637	8.10871	533.85	529	263	889	619800	130.935	0.00410607	0.149978	0.146919	1.04457
D21	407957	1171	1836.22	1054.58	1521.03	235	235	215	144.256	144	122	175	167481	7.83004	563.874	554	395	846	654658	88.7231	0.00436562	0.16016	0.0873264	1.02085
D21	407964	1171	1831.26	1060.17	1533.45	240	240	215	149.036	149	121	186	173031	9.52259	661.075	669	373	956	767508	150.069	0.0161829	0.498483	0.204476	1.49566
D21	407971	1171	1823.8	1060.17	1540.28	245	245	215	146.325	146	120	182	169883	9.0415	624.315	614	304	1107	724830	170.05	0.00849336	0.272592	0.149389	0.954352
D21	407978	1171	1833.74	1071.35	1547.12	250	250	215	149.051	148	120	195	173048	11.011	750.177	744	412	1105	870956	148.455	0.0168856	0.449553	0.123537	1.11124
D21	407985	1171	1844.3	1066.38	1540.91	255	255	215	146.537	146	124	181	170129	8.35901	777.357	793	503	1018	902512	97.0773	0.00958729	0.332946	0.132821	1.87775
D21	407999	1171	1844.92	1076.31	1535.94	265	265	215	139.341	139	112	168	161775	7.38328	613.279	630	346	887	712017	118.253	0.00373439	0.14043	0.125914	1.15996
D21	407992	1171	1840.57	1070.72	1535.94	260	260	215	142.651	142	115	177	165618	7.95427	611.992	607	373	929	710523	87.7545	0.00668531	0.238195	0.112277	1.40794
D21	408006	1171	1857.96	1081.9	1548.36	270	270	215	143.91	143	120	177	167080	8.31672	842.644	832	445	1277	978310	187.348	0.01192	0.407662	0.113026	0.913474
D21	332625	1171	2003.92	1224.54	1709.19	415	415	215	139.755	139	104	174	162255	10.0964	1234.31	1288	491	1818	1433039	302.943	0.0286958	0.772257	0.23654	1.5588
D21	332639	1171	1992.86	1198	1718.03	405	405	215	148.193	148	120	187	172052	9.72301	1603.52	1662	711	2209	1861686	316.245	0.0413643	1.21082	0.261012	2.09905
D21	332632	1171	1997.28	1216.8	1714.72	410	410	215	142.325	142	108	189	165239	10.8418	1386.22	1393	560	2363	1609404	382.852	0.0302084	0.769863	0.283018	1.5974
D21	332646	1171	1986.22	1184.73	1722.46	400	400	215	145.278	146	113	182	168668	11.8957	1355.83	1495	374	2100	1574114	433.935	0.0295877	0.70192	0.186716	0.983202
D21	332653	1171	1984.01	1179.2	1710.29	395	395	215	146.323	145	115	187	169881	11.4126	1476.18	1487	795	2319	1713850	277.387	0.0338816	0.84033	0.240767	2.06534
D21	332660	1171	1985.12	1164.82	1706.97	390	390	215	145.143	145	115	191	168511	10.2861	1386.48	1459	436	2243	1609702	403.495	0.0269033	0.739354	0.215153	1.21681
D21	332667	1171	1976.27	1151.55	1703.66	385	385	215	148.909	148	117	191	172883	11.0475	1559.77	1600	683	2294	1810890	313.889	0.0456652	1.17728	0.252118	2.00112
D21	332674	1171	1959.68	1148.23	1698.13	380	380	215	144.903	145	116	184	168232	10.9513	1400.47	1381	637	2048	1625949	332.9	0.032044	0.821653	0.213978	1.48303
D21	332681	1171	1953.04	1147.12	1693.7	375	375	215	150.32	149	115	193	174521	11.6754	1398.06	1445	505	2198	1623143	401.803	0.036849	0.915136	0.230876	1.30528
D21	332695	1171	1930.92	1152.65	1688.17	365	365	215	149.281	149	110	196	173315	13.3006	1521.05	1519	572	2414	1765934	416.376	0.039305	0.848921	0.262212	1.51777
D21	332688	1171	1937.56	1154.87	1690.38	370	370	215	147.084	147	114	179	170764	9.88681	1264.71	1290	442	2068	1468324	409.381	0.0321507	0.926798	0.222894	1.12616
D21	332702	1171	1928.71	1147.12	1678.22	360	360	215	144.329	143	114	189	167566	12.0104	1300.14	1298	456	2065	1509459	372.326	0.0326853	0.760699	0.2561	1.42391
D21	332709	1171	1912.12	1130.53	1676.01	355	355	215	137.345	137	113	169	159457	7.80397	917.371	938	546	1305	1065068	150.565	0.0163482	0.566179	0.131274	1.41404
D21	332716	1171	1911.02	1137.17	1676.01	350	350	215	140.894	139	111	188	163578	12.1409	987.139	966	394	1793	1146068	337.789	0.017589	0.401181	0.118153	0.617597
D21	332723	1171	1912.12	1137.17	1658.31	345	345	215	141.215	141	111	177	163951	10.3686	1181.63	1155	504	1954	1371871	323.625	0.0186791	0.499469	0.203143	1.23298
D21	332730	1171	1898.85	1132.75	1652.78	340	340	215	142.82	142	112	183	165814	10.4619	1035.38	1036	559	1654	1202081	224.944	0.0190108	0.509366	0.185996	1.44371
D21	332737	1171	1902.17	1126.11	1646.14	335	335	215	144.318	144	116	184	167553	9.31062	1000.56	994	570	1339	1161648	171.966	0.0256082	0.774049	0.163461	1.6349
D21	332751	1171	1894.43	1127.22	1632.87	325	325	215	141.891	141	109	180	164735	8.69567	843.559	846	384	1360	979372	194.815	0.0110195	0.355698	0.182743	1.33805
D21	332744	1171	1904.38	1121.69	1640.61	330	330	215	139.763	139	110	184	162265	10.8541	869.128	847	420	1429	1009058	193.228	0.01703	0.43123	0.194722	1.4662
D21	332758	1171	1888.9	1128.32	1628.45	320	320	215	138.714	139	117	164	161047	7.19501	801.997	793	395	1225	931118	177.549	0.00310101	0.119201	0.104598	0.855467
D21	332766	1171	1881.15	1122.79	1628.45	315	315	215	144.922	145	119	191	168255	9.83699	943.797	943	369	1515	1095748	223.07	0.0210224	0.606667	0.134864	1.00558
D21	332773	1171	1882.26	1134.96	1619.6	310	310	215	138.332	138	119	168	160603	7.37992	598.319	603	347	877	694648	106.637	0.00208309	0.0779297	0.0675378	0.709934
D21	332780	1171	1866.78	1105.1	1616.28	305	305	215	143.741	143	116	182	166883	8.63099	1025.39	1057	561	1360	1190476	171.604	0.0119589	0.393621	0.142994	1.49508
D21	332787	1171	1864.31	1091.96	1611.86	300	300	215	139.552	139	115	176	162020	8.74352	859.73	847	472	1299	998147	178.38	0.00651083	0.206489	0.0756083	0.677582
D21	332794	1171	1854.86	1080.66	1606.74	295	295	215	138.978	139	104	170	161354	8.08673	707.75	708	432	958	821698	108.396	0.00574984	0.196503	0.0882088	1.05852
D21	332801	1171	1856.82	1081.87	1596.37	290	290	215	138.087	138	115	165	160319	6.85919	691.192	693	399	916	802474	88.0677	0.00114971	0.0462381	0.0397641	0.600301
D21	332815	1171	1854.61	1096.25	1584.21	280	280	215	141.429	141	121	172	164199	7.57209	677.003	667	429	1020	786001	118.451	0.0107066	0.395711	0.123615	1.25758
D21	332808	1171	1853.5	1096.25	1588.63	285	285	215	140.48	140	115	176	163097	9.41623	749.764	758	466	1024	870476	107.156	0.00828233	0.245096	0.0819644	1.06011
D21	332822	1171	1860.14	1095.14	1567.62	275	275	215	142.192	142	118	185	165085	7.76243	762.051	778	313	1291	884741	206.486	0.00533688	0.194484	0.0939317	0.633789
D21	332831	1171	2008.34	1224.54	1709.19	420	420	215	151.994	151	122	195	176465	9.89265	1943.33	1942	1245	2542	2256210	184.592	0.0276454	0.826652	0.126135	2.35836
D211	333828	1171	1989.54	1311.92	1749	605	605	255	205.632	204	163	268	238739	16.6461	2032.49	2162	833	3061	2359717	569.237	-0.0161378	-0.405246	0.205459	1.21713
D211	333835	1171	1984.01	1311.92	1749	610	610	255	206.269	205	158	272	239478	16.0413	2085.87	2155	938	3229	2421690	515.042	-0.00698978	-0.181023	0.209508	1.40303
D211	333843	1171	1978.48	1314.13	1750.11	615	615	255	184.45	185	129	241	214146	18.9117	1347.85	1431	408	2331	1564856	481.372	0.00129137	0.0251575	0.146187	0.714239
D211	333850	1171	1990.65	1310.81	1734.62	620	620	255	213.693	211	140	298	248097	27.752	1656.47	1696	634	2730	1923156	510.82	8.72E-04	0.0134209	0.122316	0.706828
D211	333857	1171	1982.91	1308.6	1734.62	625	625	255	227.948	226	166	311	264648	25.7524	2239.05	2290	1094	3026	2599538	400.834	0.00199978	0.0353316	0.196223	1.8326
D211	333871	1171	1978.48	1304.18	1724.67	635	635	255	242.231	240	180	343	281230	25.6885	1790.84	1912	689	2814	2079163	530.832	-0.0253399	-0.490311	0.178016	1.01962
D211	333864	1171	1978.48	1300.86	1727.99	630	630	255	233.648	233	173	306	271265	21.9948	2092.19	2109	845	2966	2429030	501.649	-0.00929457	-0.199322	0.208448	1.4388
D211	333878	1171	1984.01	1298.65	1724.67	640	640	255	240.913	237	152	343	279700	35.0062	1541.21	1584	671	2385	1789346	392.593	-0.0113311	-0.157749	0.241467	1.52712
D211	333885	1171	1982.91	1303.07	1724.67	645	645	255	247.38	245	180	349	287208	28.0952	1753.69	1770	826	2850	2036036	440.718	-0.00934338	-0.16609	0.238416	1.53212
D211	333892	1171	1976.27	1293.12	1724.67	650	650	255	247.411	246	178	351	287244	32.9901	2030.96	2087	1009	2873	2357945	420.098	-0.00820627	-0.124105	0.275907	2.09086
D211	333899	1171	1970.74	1283.16	1724.67	655	655	255	231.048	232	170	313	268247	28.9236	2068.26	2173	542	3490	2401252	795.411	0.00170525	0.0271974	0.210638	0.904829
D211	333906	1171	1979.59	1280.95	1704.76	660	660	255	253.764	252	179	386	294620	31.7167	1770.17	1740	768	3057	2055170	535.929	-0.0119775	-0.193986	0.20677	1.13188
D211	333913	1171	1982.91	1280.95	1698.13	665	665	255	271.276	268	183	394	314951	35.5958	2379.71	2470	1174	3207	2762843	468.264	-0.018131	-0.281455	0.238697	1.9586
D211	333927	1171	1993.97	1285.37	1671.58	675	675	255	270.327	270	193	348	313850	26.8765	2674.44	2761	1577	3322	3105021	389.643	-0.00197807	-0.0398702	0.177742	2.07174
D211	333920	1171	1986.22	1279.84	1690.38	670	670	255	273.018	272	195	371	316974	28.2708	2514.35	2571	1389	3316	2919155	448.568	-0.0191711	-0.377518	0.221867	2.03562
D211	333934	1171	2003.92	1282.06	1647.25	680	680	255	290.848	288	212	412	337674	29.6945	2914.68	2794	2026	3972	3383949	418.255	-0.0186364	-0.372008	0.145479	1.77008
D211	332838	1171	2000.6	1201.32	1726.88	425	425	255	140.156	140	109	197	162721	11.8312	1436.63	1506	466	2030	1667926	323.406	0.0333955	0.765654	0.254938	1.80484
D211	333583	1171	1996.18	1192.47	1726.88	430	430	255	140.771	140	111	196	163435	10.3811	1311.12	1393	380	1985	1522216	389.061	0.0240753	0.637589	0.262015	1.39932
D211	333590	1171	1992.86	1184.73	1742.37	435	435	255	137.996	138	115	164	160213	8.03414	1177.63	1236	466	1710	1367228	281.844	0.0283565	0.94725	0.280572	1.83092
D211	333597	1171	1989.54	1174.77	1742.37	440	440	255	138.916	138	110	182	161282	10.5751	1146.58	1202	362	1728	1331182	312.272	0.0336644	0.855643	0.290724	1.65405
D211	333604	1171	2001.71	1183.62	1742.37	445	445	255	136.612	136	111	171	158606	8.32486	1069.83	1073	464	1792	1242074	289.64	0.0225488	0.723735	0.277367	1.60408
D211	333611	1171	2007.24	1179.2	1760.06	450	450	255	138.63	138	113	175	160950	9.62864	1317.61	1409	435	2074	1529751	386.18	0.02849	0.797657	0.268873	1.44596
D211	333618	1171	1999.5	1183.62	1774.44	455	455	255	143.456	143	118	181	166552	10.2348	1419.3	1515	453	2083	1647813	431.953	0.040105	1.08091	0.286229	1.46239
D211	333625	1171	1997.28	1186.94	1779.97	460	460	255	146.754	146	117	180	170381	10.1852	1772.95	1756	987	2466	2058394	295.219	0.0550689	1.5041	0.353974	3.1401
D211	333639	1171	1995.07	1206.85	1779.97	470	470	255	144.993	145	115	186	168337	10.5368	1674.85	1694	661	2564	1944498	360.646	0.0434001	1.14474	0.306471	2.17878
D211	333632	1171	1987.33	1196.89	1779.97	465	465	255	146.166	145	113	188	169699	12.2084	1727.4	1801	630	2475	2005509	380.013	0.0546321	1.24041	0.373166	2.4706
D211	333646	1171	2003.92	1219.01	1776.65	475	475	255	141.257	141	111	180	163999	12.058	1417.61	1453	494	2332	1645849	402.842	0.0345547	0.782557	0.32275	1.71728
D211	333653	1171	2016.09	1233.39	1771.12	480	480	255	136.485	136	107	188	158459	11.0965	1068.37	1059	461	1930	1240380	326.205	0.0266218	0.637903	0.300383	1.51309
D211	333660	1171	2017.19	1233.39	1771.12	485	485	255	135.955	135	112	170	157844	8.7539	1173.03	1035	481	2328	1361886	473.024	0.0132564	0.406378	0.250432	0.993311
D211	333667	1171	2014.98	1233.39	1765.59	490	490	255	142.57	141	114	178	165524	10.3417	1220.35	1177	277	2771	1416825	636.129	0.0187259	0.50682	0.211763	0.670504
D211	333674	1171	2024.93	1242.24	1773.33	495	495	255	143.102	142	120	173	166142	9.09901	1266.64	1281	614	1967	1470571	291.929	0.0211895	0.652675	0.208053	1.49449
D211	333681	1171	2022.72	1253.3	1779.97	500	500	255	136.527	136	115	165	158508	8.10956	885.998	816	271	1864	1028644	393.759	3.33E-04	0.0112041	0.0897631	0.370679
D211	333695	1171	2011.66	1295.33	1779.97	510	510	255	141.796	141	115	179	164625	10.3793	1063.96	1058	218	2227	1235259	485.979	0.014245	0.383746	0.317097	1.05417
D211	333688	1171	2016.09	1262.15	1779.97	505	505	255	143.698	143	115	188	166833	9.87337	1107.97	1085	313	2102	1286351	411.302	0.0198213	0.565748	0.241581	1.0483
D211	333702	1171	2005.03	1322.98	1779.97	515	515	255	140.22	138	105	197	162796	14.4391	1296.95	1269	284	3151	1505761	690.036	0.0153608	0.293829	0.197753	0.620637
D211	333709	1171	2000.6	1336.25	1779.97	520	520	255	149.149	149	119	190	173162	10.82	1845.62	1912	586	2669	2142766	492.178	0.0452826	1.19431	0.323682	1.83394
D211	333716	1171	1990.65	1341.78	1779.97	525	525	255	147.487	148	115	196	171232	11.3914	1531.69	1690	350	2641	1778292	619.183	0.0300531	0.755501	0.213051	0.868933
D211	333723	1171	2006.13	1339.57	1779.97	530	530	255	152.66	152	124	194	177238	11.3444	1820.23	1926	579	2645	2113283	517.054	0.027642	0.723936	0.164141	0.99273
D211	333730	1171	2008.34	1347.31	1779.97	535	535	255	158.915	158	122	200	184500	11.775	1626	1742	411	2658	1887785	576.044	0.0286033	0.750589	0.165338	0.80097
D211	333737	1171	2012.77	1339.57	1779.97	540	540	255	151.291	151	114	189	175649	9.9234	1852.87	1951	632	2775	2151181	473.912	0.0363825	1.07042	0.243783	1.53262
D211	333751	1171	2012.77	1322.98	1779.97	550	550	255	153.066	153	124	188	177710	8.65557	1921.14	1987	817	2874	2230446	464.503	0.0228966	0.791685	0.21459	1.46144
D211	333744	1171	2016.09	1332.93	1779.97	545	545	255	152.872	152	112	190	177484	11.4695	2116.71	2218	901	3029	2457500	452.294	0.0375029	0.963579	0.24332	1.83175
D211	333758	1171	2019.4	1318.55	1783.29	555	555	255	148.93	148	122	181	172908	9.54253	1708.4	1813	665	2432	1983447	402.932	0.0125295	0.386255	0.171839	1.24348
D211	333765	1171	2013.87	1316.34	1783.29	560	560	255	152.562	152	121	201	177124	11.3241	1821.02	1976	540	2664	2114203	510.947	0.0123733	0.329318	0.218703	1.27916
D211	333772	1171	2017.19	1318.55	1783.29	565	565	255	155.892	157	121	190	180991	11.3665	1683.65	1806	463	2680	1954715	546.409	0.0263301	0.703709	0.244902	1.21233
D211	333779	1171	2021.62	1317.45	1767.8	570	570	255	158.878	159	124	202	184457	12.5296	1668.53	1710	673	2501	1937160	406.086	0.0173903	0.433488	0.265046	1.72171
D211	333786	1171	2024.93	1316.34	1762.27	575	575	255	164.528	164	125	211	191017	12.2676	1741.78	1685	780	3032	2022211	489.164	0.012993	0.344043	0.198517	1.17957
D211	333793	1171	2028.25	1315.24	1755.64	580	580	255	166.498	165	130	215	193304	13.3141	1648.2	1601	765	2686	1913559	443.714	0.00567524	0.141141	0.166148	1.05847
D211	333807	1171	2024.93	1331.83	1752.32	590	590	255	188.836	187	142	238	219239	13.9558	2069.36	2100	868	2969	2402532	465.214	0.00307365	0.0829243	0.257669	1.82268
D211	333800	1171	2033.78	1320.77	1754.53	585	585	255	176.003	175	141	231	204339	12.973	1689.23	1745	559	2897	1961197	558.338	-0.00877327	-0.240158	0.126898	0.681384
D211	333814	1171	2029.36	1335.14	1741.26	595	595	255	188.212	188	137	244	218514	17.034	1889.34	1900	872	2972	2193525	510.455	-0.00213297	-0.0472358	0.229031	1.37947
D211	333821	1171	2024.93	1325.19	1741.26	600	600	255	207.702	205	155	275	241142	22.4911	1641.48	1694	703	2388	1905759	409.561	-0.00130022	-0.024046	0.207294	1.37632
D2111	333958	1171	1988.44	1294.22	1660.52	681	681		300.967	299	216	400	349423	30.3064	2662.8	2717	1560	3563	3091509	410.047	-0.0180962	-0.366044	0.196719	2.13496
D2111	333973	1171	1985.12	1294.22	1666.05	682	682		300.276	297	235	391	348621	27.3085	2355.8	2418	1139	3259	2735083	460.997	-0.035544	-0.810471	0.187171	1.61137
D2111	333980	1171	1987.33	1294.22	1666.05	683	683		291.333	291	221	394	338238	25.4073	2342.23	2414	1185	3069	2719330	432.819	-0.0301227	-0.71226	0.199001	1.79634
D2111	333987	1171	1986.22	1299.75	1666.05	684	684		311.448	305	219	492	361591	42.9758	1829.78	1854	578	3062	2124374	648.066	-0.0456152	-0.692752	0.151571	0.743251
D2111	333994	1171	1992.86	1299.75	1666.05	685	685		286.457	285	197	388	332577	30.6565	1836.1	1887	656	2870	2131708	568.44	-0.0252618	-0.484332	0.156021	0.871882
D2111	334131	1171	1993.97	1295.33	1657.2	690	690		261.411	260	196	330	303498	25.8023	1789.51	1822	858	2594	2077625	410.237	-0.0178026	-0.367264	0.165923	1.24156
D2111	334138	1171	2003.92	1293.12	1649.46	695	695		290.044	287	218	377	336741	28.8425	2088.21	2145	1019	2984	2424410	443.163	-0.018024	-0.369158	0.192596	1.52193
D2111	334145	1171	1995.07	1285.37	1649.46	700	700		278.587	276	210	370	323440	26.6664	1671	1681	742	2457	1940036	375.01	-0.0233723	-0.500033	0.169819	1.29369
D2111	334159	1171	1996.18	1298.65	1649.46	710	710		323.341	317	219	500	375399	48.7904	1689.62	1727	925	2350	1961646	308.547	-0.039757	-0.548768	0.195219	1.78884
D2111	334152	1171	1992.86	1287.59	1649.46	705	705		287.955	285	194	415	334316	35.5627	1662.61	1748	741	2298	1930289	367.989	-0.0386922	-0.651811	0.169993	1.31291
D2111	334166	1171	2003.92	1305.28	1651.67	715	715		292.68	287	222	396	339801	35.7693	1307.69	1313	530	1998	1518227	363.025	-0.0322246	-0.544911	0.20372	1.21929
D2111	334173	1171	2012.77	1298.65	1645.04	720	720		315.05	310	214	470	365773	42.5478	1410.76	1419	817	1950	1637889	239.212	-0.0440232	-0.681972	0.185492	1.84554
D2111	334180	1171	2017.19	1304.18	1651.67	725	725		343.559	337	236	498	398872	50.2146	1111.77	1089	562	1764	1290768	288.929	-0.041046	-0.585699	0.195154	1.25663
D2111	334187	1171	2025.59	1300.95	1648.36	730	730		337.668	331	259	473	392033	37.989	1173.27	1202	517	1765	1362165	297.416	-0.0215277	-0.391121	0.171646	1.15585
D2111	334194	1171	2023.38	1294.53	1648.36	735	735		296.553	292	202	434	344298	39.0694	967.116	999	466	1422	1122822	226.018	-0.0476133	-0.758946	0.1578	1.16637
D2112	333965	1171	2003.92	1283.16	1641.72	681	681		294.227	290	197	413	341597	34.9233	2439.37	2484	1635	2910	2832110	230.931	-0.0338314	-0.590016	0.14725	2.71158
D2112	334002	1171	2007.24	1282.06	1636.19	682	682		313.11	305	227	484	363521	39.562	2471.09	2496	1721	3149	2868935	290.959	-0.040767	-0.672719	0.158004	2.31763
D2112	334009	1171	2012.77	1282.06	1630.66	683	683		301.105	297	210	444	349583	41.3594	2100.44	2166	948	2744	2438606	373.081	-0.0421103	-0.640099	0.160828	1.56002
D2112	334023	1171	2007.24	1287.59	1630.66	685	685		324.533	315	224	527	376783	48.3685	2168.32	2234	1151	2859	2517423	359.063	-0.0473319	-0.666713	0.157128	1.64004
D2112	334016	1171	2011.66	1284.27	1630.66	684	684		300.886	294	206	454	349329	41.5719	2088.51	2131	1146	2704	2424761	360.473	-0.0415371	-0.627326	0.164698	1.63858
D2112	334030	1171	2009.45	1286.48	1622.92	686	686		308.314	303	229	446	357952	37.5088	2092.23	2156	1115	2803	2429078	412.139	-0.0545674	-0.948837	0.162276	1.41755
D2112	334038	1171	2009.45	1293.12	1622.92	687	687		365.139	348	238	604	423926	71.8875	2048.64	2120	948	2787	2378471	466.424	-0.0527918	-0.566182	0.141085	1.08612
D2112	334046	1171	2010.56	1289.8	1617.39	690	690		326.501	323	250	447	379068	33.0674	2055.19	2101	1025	2907	2386079	478.016	-0.0618253	-1.30136	0.172264	1.2636
D2112	334053	1171	2022.72	1283.16	1621.81	695	695		285.341	285	214	394	331281	30.1247	1631.22	1660	846	2402	1893850	293.929	-0.0645723	-1.3077	0.135193	1.32186
D2112	334060	1171	2018.3	1274.31	1629.55	700	700		238.181	237	173	317	276528	23.6755	1286.96	1337	541	2075	1494157	365.603	-0.0248558	-0.512857	0.0800185	0.521607
D2112	334067	1171	2010.56	1271	1632.87	705	705		247.222	246	176	340	287025	26.5674	1215.67	1223	545	2029	1411393	349.413	-0.0221262	-0.421107	0.0315208	0.212631
D2112	334074	1171	2016.09	1273.21	1637.3	710	710		242.549	243	168	310	281599	23.6067	1042.08	1040	402	1838	1209857	322.119	-0.018201	-0.380948	0.0537842	0.330232
D2112	334081	1171	2024.93	1271	1633.98	715	715		249.362	250	184	326	289509	24.2849	1127.75	1126	543	1768	1309314	267.658	-0.0200025	-0.419163	0.120127	0.903721
D2112	334095	1171	2028.25	1272.1	1639.51	725	725		268.083	268	209	350	311244	21.4349	1309.98	1317	574	2027	1520890	356.68	-0.00745547	-0.187889	0.19444	1.19574
D2112	334088	1171	2027.15	1266.57	1630.66	720	720		262.469	262	196	340	304726	23.1192	1245.82	1275	735	1750	1446396	194.541	-0.0144336	-0.332524	0.125243	1.42555
D2112	334102	1171	2030.46	1277.63	1639.51	730	730		284.058	282	234	351	329791	20.5884	1600.93	1557	773	2630	1858682	435.356	-0.00696121	-0.193434	0.234873	1.39884
D2112	334109	1171	2034.89	1274.31	1649.46	735	735		245.323	245	183	299	284820	18.2863	776.656	732	306	1607	901698	318.022	-0.0105596	-0.286353	0.0740201	0.33662
D2112	334116	1171	2029.36	1275.42	1651.67	740	740		243.292	243	186	317	282462	19.7097	1061.25	975	374	2200	1232117	457.842	-0.0167905	-0.421594	0.180341	0.708306
D2112	334123	1171	2024.93	1273.21	1651.67	745	745		252.736	252	197	321	293426	21.9032	1119.45	1076	444	1948	1299681	346.245	-0.00841445	-0.195832	0.218309	1.15868
D2112	651177	1171	2020.92	1231.68	1667.02	755	755		218.43	219	171	270	253597	15.6084	1448.46	1495	671	2041	1681667	334.368	0.00609277	0.169497	0.209219	1.49903
D2112	651170	1171	2027.82	1269.28	1644	750	750		253.463	254	182	321	294270	21.9819	886.493	902	479	1369	1029218	205.393	-0.0147093	-0.344277	0.165813	1.22774
D2112	651198	1171	2022.45	1170.28	1714.61	765	765		178.339	178	141	215	207052	11.6473	1199.41	1173	651	2088	1392512	317.563	-0.00174528	-0.0535399	0.0892853	0.619163
D2112	651184	1171	2017.85	1223.23	1682.37	760	760		204.428	204	150	256	237341	15.4718	1468.1	1442	681	2310	1704469	353.329	0.00533365	0.140199	0.265591	1.74392
D2112	651191	1171	2016.31	1171.05	1713.07	766	766		180.639	180	147	223	209722	11.375	1130.13	1122	607	1869	1312083	284.698	-0.00290366	-0.0924906	0.0663475	0.49397
D2112	651212	1171	1998.66	1179.49	1737.63	775	775		198.301	196	156	254	230227	18.4859	1760.21	1756	839	2663	2043607	448.748	0.00448486	0.0957895	0.231424	1.47433
D2112	651205	1171	2009.4	1181.79	1729.96	770	770		190.129	190	151	228	220740	12.7973	1726.03	1737	905	2452	2003920	280.588	0.0115957	0.340605	0.161491	1.71057
D2112	651219	1171	2003.26	1175.65	1737.63	780	780		198.795	198	149	261	230801	17.3504	2152.46	2307	782	3439	2499003	680.063	0.0107712	0.244195	0.217246	1.12977
D212	332845	1171	2014.98	1246.66	1718.03	425	425	230	146.716	146	112	189	170337	12.3138	1567.95	1627	716	2123	1820390	294.302	0.0519516	1.17684	0.284412	2.35946
D212	332853	1171	2029.36	1261.04	1713.61	430	430	230	140.075	140	113	175	162627	9.55106	1475.38	1534	641	2023	1712921	253.108	0.0323764	0.919875	0.292903	2.64112
D212	332860	1171	2023.83	1314.13	1714.72	435	435	230	142.505	142	115	174	165448	10.2597	1270.31	1361	332	1812	1474832	354.662	0.0366039	0.980937	0.293222	1.62424
D212	332868	1171	2017.19	1343.99	1714.72	440	440	230	145.391	144	114	197	168799	12.7653	1501.94	1532	462	2564	1743747	524.73	0.0348334	0.766767	0.253141	1.1564
D212	332959	1171	2027.15	1332.93	1725.78	445	445	230	142.765	143	115	181	165750	10.5133	1295.21	1328	455	2073	1503737	382.517	0.0367804	0.963475	0.270119	1.44022
D212	332966	1171	2045.95	1314.13	1729.09	450	450	230	140.234	140	111	186	162812	10.9684	1274.1	1416	322	2277	1479232	499.711	0.0305142	0.757163	0.25174	1.02554
D212	332973	1171	2045.95	1319.66	1744.58	455	455	230	150.146	150	114	182	174319	10.5859	1901.94	1974	559	2537	2208147	347.053	0.048684	1.31691	0.254297	2.22213
D212	332980	1171	2044.84	1320.77	1733.52	460	460	230	145.6	145	112	190	169042	11.6185	1549.89	1686	373	2578	1799428	581.682	0.030278	0.73657	0.240514	1.0332
D212	332987	1171	2012.77	1369.43	1714.72	465	465	230	142.358	142	114	180	165278	11.1751	1391.72	1419	391	2503	1615787	477.118	0.0336821	0.830186	0.330514	1.4492
D212	332994	1171	1996.18	1411.46	1692.6	470	470	230	143.14	143	114	174	166186	10.2316	1430.7	1506	540	2173	1661041	406.5	0.0208301	0.570934	0.231285	1.32223
D212	333001	1171	1980.69	1456.8	1668.26	475	475	230	148.251	148	121	180	172119	9.35083	1895.47	1926	1010	2519	2200641	290.613	0.0441047	1.33942	0.272946	2.79704
D212	333009	1171	2032.68	1482.24	1622.92	500	500	230	138.732	139	111	166	161068	7.86139	1446.04	1482	646	2219	1678858	318.427	0.0264612	0.909861	0.239261	1.75352
D212	333023	1171	1967.42	1473.39	1659.42	485	485	230	137.455	137	108	173	159585	10.4966	1231.76	1201	452	2193	1430073	410.601	0.0211213	0.541731	0.171323	0.877553
D212	333016	1171	1971.85	1474.5	1661.63	480	480	230	143.26	143	114	185	166325	11.4174	1722.88	1775	730	2311	2000269	330.608	0.0330023	0.801732	0.264027	2.17703
D212	333030	1171	1992.86	1467.86	1659.42	490	490	230	140.987	141	112	170	163686	9.117	1443.24	1508	710	1994	1675597	313.584	0.026035	0.784789	0.208927	1.59077
D212	333037	1171	2018.3	1468.97	1661.63	495	495	230	138.576	138	113	171	160887	8.81826	1340.56	1434	456	2080	1556391	350.738	0.0242753	0.744875	0.222232	1.38991
D212	333044	1171	2010.56	1507.68	1599.69	505	505	230	138.625	139	112	168	160944	8.32352	1362.97	1383	562	2025	1582405	324.628	0.0325741	1.05079	0.261676	1.74159
D212	333051	1171	1987.33	1524.27	1590.84	510	510	230	141.932	142	115	178	164783	9.19837	1679.9	1723	816	2256	1950362	288.919	0.0357671	1.06567	0.259317	2.39459
D212	333058	1171	1976.27	1529.8	1582	515	515	230	142.276	142	116	178	165183	9.30324	1572.15	1604	833	2123	1825270	240.735	0.0300437	0.892126	0.227307	2.41905
D212	333065	1171	1955.26	1538.65	1566.51	520	520	230	140.483	140	113	174	163101	9.00124	1435.48	1517	427	1987	1666593	356.514	0.029294	0.888363	0.224183	1.47471
D212	333079	1171	1914.33	1581.78	1593.06	530	530	230	142.697	143	114	177	165671	10.234	1389.5	1428	628	2093	1613210	372.344	0.0286218	0.775959	0.219263	1.34218
D212	333072	1171	1938.67	1554.13	1593.06	525	525	230	136.249	136	111	172	158185	9.95564	1351.52	1439	482	1968	1569120	358.724	0.020655	0.553912	0.256246	1.53701
D212	333086	1171	1894.43	1595.05	1593.06	535	535	230	137.629	137	107	180	159787	10.9752	1252.73	1260	331	2101	1454417	436.469	0.0228133	0.559397	0.257018	1.1737
D212	333093	1171	1886.68	1606.11	1593.06	540	540	230	146.553	146	123	188	170148	9.62473	1623.99	1709	652	2190	1885447	331.438	0.0333563	0.983023	0.261984	2.03437
D212	333100	1171	1847.97	1654.78	1562.09	545	545	230	139.291	139	114	173	161717	8.75321	1219.75	1278	573	1961	1416124	306.28	0.0269481	0.835153	0.231586	1.49771
D212	333108	1171	1809.26	1692.38	1559.88	550	550	230	145.056	145	124	176	168410	8.55234	1539.69	1585	675	2140	1787575	290.948	0.0332339	1.0911	0.236788	2.02633
D212	333115	1171	1795.99	1699.02	1567.62	555	555	230	133.067	132	109	180	154491	8.98921	999.593	939	393	1978	1160528	379.741	0.00982154	0.287948	0.184314	0.819328
D212	333122	1171	1768.34	1720.03	1563.19	560	560	230	129.943	129	103	168	150864	9.63311	771.16	724	248	1519	895317	326.853	0.0183584	0.486352	0.255873	0.961393
D212	333129	1171	1719.68	1728.88	1563.19	565	565	230	132.976	133	112	168	154385	8.75053	989.816	1000	394	1739	1149176	319.394	0.026035	0.771194	0.271032	1.32167
D212	333143	1171	1685.39	1725.56	1539.97	575	575	230	141.074	141	109	178	163787	10.4695	1440.92	1504	465	2173	1672913	404.384	0.0323857	0.845403	0.21021	1.23786
D212	333136	1171	1701.98	1726.67	1546.6	570	570	230	132.702	132	99	170	154067	10.3586	995.845	957	226	1944	1156176	431.831	0.0129206	0.326824	0.175041	0.687062
D212	333150	1171	1672.12	1727.77	1539.97	580	580	230	135.817	135	103	176	157683	11.227	1194.2	1139	428	2266	1386471	496.052	0.0205081	0.486217	0.164093	0.678709
D212	333157	1171	1659.95	1736.62	1534.44	585	585	230	132.618	132	109	170	153969	9.67793	831.546	727	262	1964	965425	429.813	0.00478369	0.130478	0.0573461	0.209857
D212	333164	1171	1645.58	1741.05	1516.74	590	590	230	131.742	130	108	170	152952	9.23806	642.33	494	221	1631	745745	362.172	0.00593734	0.168342	0.0739373	0.244207
D212	333171	1171	1621.24	1731.09	1507.89	595	595	230	132.099	131	109	172	153367	9.56996	619.046	517	210	1797	718712	332.165	-0.00132182	-0.0365397	0.0237757	0.0865619
D212	333179	1171	1611.29	1727.77	1497.94	600	600	230	134.805	134	115	169	156509	8.7787	844.097	721	235	2051	979997	473.604	-0.00713295	-0.22064	-0.0321768	-0.11851
D212	333186	1171	1573.69	1738.83	1481.35	605	605	230	135.309	135	108	172	157094	8.13167	1018.93	1068	377	1591	1182982	278.857	0.0172952	0.565791	0.180393	1.11683
D212	333193	1171	1573.69	1747.68	1474.71	610	610	230	145.141	145	116	188	168509	10.3237	1484.73	1507	574	2070	1723775	274.281	0.0290307	0.79326	0.190969	1.73598
D212	333207	1171	1528.34	1748.79	1465.87	620	620	230	138.521	137	110	179	160823	11.0852	957.01	892	231	1859	1111089	450.525	0.0109512	0.27073	0.140492	0.523344
D212	333200	1171	1560.41	1747.68	1471.4	615	615	230	142.354	143	115	176	165273	10.0047	1384.19	1426	614	2012	1607046	261.038	0.0230439	0.640997	0.203549	1.79361
D212	333214	1171	1516.17	1736.62	1457.02	625	625	230	143.007	142	117	175	166031	9.62754	971.986	1003	257	1705	1128476	405.666	0.0181446	0.529432	0.152467	0.633971
D212	333221	1171	1500.69	1731.09	1447.06	630	630	230	148.805	148	120	193	172763	10.1595	1485.87	1529	723	1886	1725091	210.318	0.0292744	0.833168	0.171386	2.06732
D212	333228	1171	1481.89	1737.73	1439.32	635	635	230	148.167	148	122	184	172022	10.1353	1410.19	1497	534	1874	1637229	290.326	0.028949	0.822594	0.185917	1.52295
D212	333235	1171	1460.87	1752.11	1432.69	640	640	230	150.587	151	117	189	174832	11.5832	1426.53	1482	428	1947	1656207	265.66	0.03364	0.846208	0.22312	1.9591
D212	333242	1171	1431.01	1746.58	1426.05	645	645	230	148.346	148	118	191	172230	10.8453	1371.36	1451	595	1850	1592148	276.129	0.0280101	0.745391	0.185958	1.55745
D212	333249	1171	1412.21	1746.58	1426.05	650	650	230	147.864	148	119	176	171670	9.79314	1296.22	1358	494	1789	1504908	264.392	0.0227933	0.672959	0.174931	1.45986
D212	333256	1171	1411.1	1748.79	1426.05	655	655	230	149.083	150	117	199	173085	10.7613	1289.53	1417	447	1838	1497148	359.772	0.0196161	0.53305	0.14814	0.924937
D2121	333266	1171	1388.98	1759.85	1417.2	660	660		146.207	146	121	178	169746	8.70139	959.815	1047	303	1440	1114345	274.514	0.0211531	0.696132	0.188356	1.10837
D2121	333281	1171	1402.26	1756.53	1401.72	665	665		144.978	144	115	193	168320	11.0151	931.805	968	429	1388	1081826	226.143	0.0251098	0.644787	0.19703	1.35643
D2121	333295	1171	1325.94	1765.38	1398.4	675	675		137.162	137	114	169	159245	8.66272	626.553	627	207	1162	727428	257.565	0.00726845	0.22851	0.142131	0.605443
D2121	333288	1171	1376.82	1763.17	1398.4	670	670		144.044	144	112	187	167235	10.3977	790.028	869	239	1251	917223	288.102	0.0190668	0.518396	0.16209	0.764966
D2121	333302	1171	1309.35	1769.8	1389.55	680	680		138.786	138	101	176	161130	11.1501	663.003	674	167	1322	769746	313.329	0.0121236	0.29819	0.136141	0.507109
D2121	333309	1171	1292.76	1774.23	1381.81	685	685		134.919	134	105	182	156641	9.69733	566.384	577	164	1230	657572	264.693	0.00215874	0.0599396	0.127624	0.484359
D2121	333316	1171	1275.07	1762.06	1376.28	690	690		138.042	138	114	171	160267	8.74253	665.456	639	241	1188	772594	236.836	0.0132371	0.412559	0.140627	0.69283
D2121	333323	1171	1268.43	1770.91	1371.86	695	695		142.314	141	116	175	165227	9.86234	834.353	827	310	1443	968684	266.263	0.0234653	0.661685	0.206702	1.07353
D2121	333330	1171	1257.37	1779.76	1369.64	700	700		143.859	144	115	179	167020	10.8286	920.948	962	332	1412	1069221	251.945	0.0253249	0.656266	0.216593	1.30155
D2121	333337	1171	1258.48	1791.92	1367.43	705	705		141.264	141	108	177	164007	11.3297	849.168	880	235	1429	985884	321.925	0.01818	0.445259	0.191483	0.847837
D2121	333344	1171	1259.58	1796.35	1367.43	710	710		140.467	140	106	176	163082	10.5984	795.55	822	223	1415	923634	314.475	0.0186129	0.484359	0.201434	0.84829
D2121	333377	1171	1279.49	1776.44	1340.89	715	715		139.11	138	112	176	161507	9.40579	718.135	724	272	1110	833755	227.29	0.015885	0.462526	0.19581	1.03473
D2121	333391	1171	1289.44	1791.92	1345.31	725	725		137.413	137	109	168	159536	9.98151	682.068	667	254	1376	791881	254.794	0.00981235	0.267542	0.135033	0.636943
D2121	333384	1171	1278.38	1795.24	1341.99	720	720		141.421	141	115	173	164190	8.82771	812.112	804	278	1319	942862	254.327	0.0176313	0.555124	0.181762	0.98226
D2121	333398	1171	1298.29	1780.86	1333.15	730	730		135.283	135	112	168	157064	8.01377	591.493	592	236	1088	686723	192.893	0.005821	0.195396	0.110346	0.609482
D2121	333405	1171	1287.23	1806.3	1343.1	735	735		142.894	142	111	190	165900	10.7921	918.905	966	328	1415	1066849	270.898	0.0226715	0.58706	0.21311	1.19179
D2121	333412	1171	1290.55	1804.09	1330.93	740	740		142.555	142	116	180	165506	10.9143	888.719	918	294	1442	1031803	282.556	0.0239234	0.610342	0.218082	1.12625
D2121	333419	1171	1283.91	1806.3	1336.46	745	745		141.268	141	111	173	164012	9.58967	808.956	834	267	1299	939198	261.102	0.0231265	0.665964	0.205274	1.05534
D2121	333426	1171	1260.69	1820.68	1334.25	750	750		139.597	139	107	184	162072	11.5426	766.164	794	168	1406	889516	346.852	0.014664	0.34957	0.177839	0.667036
D2121	333434	1171	1248.52	1828.42	1335.36	755	755		140.611	140	113	169	163249	9.05672	940.581	970	268	1523	1092015	309.954	0.0229677	0.69716	0.233863	1.15033
D2121	333441	1171	1246.31	1838.37	1336.46	760	760		138.455	138	115	177	160746	9.35082	779.468	774	260	1386	904962	274.375	0.0199192	0.578354	0.215267	1.00644
D2122	333273	1171	1444.28	1727.77	1400.61	660	660		144.503	144	117	180	167768	8.75452	1080.22	1126	355	1513	1254141	247.637	0.0210782	0.681473	0.178409	1.32084
D2122	333449	1171	1445.39	1732.2	1388.45	665	665		139.146	138	106	184	161549	11.4326	866.727	938	228	1321	1006270	302.343	0.0177894	0.425461	0.16705	0.820672
D2122	333463	1171	1418.85	1724.46	1376.28	675	675		138.912	139	113	170	161277	9.31365	742.447	786	228	1228	861981	270.242	0.0217112	0.633878	0.186142	0.862281
D2122	333456	1171	1442.07	1723.35	1379.6	670	670		136.244	136	115	175	158179	9.08267	727.241	773	265	1114	844327	207.501	0.0136002	0.402541	0.185714	1.09788
D2122	333470	1171	1393.41	1731.09	1374.07	680	680		142.294	142	116	180	165203	10.1241	921.052	954	360	1444	1069341	235.819	0.0246574	0.676437	0.240605	1.51497
D2122	333477	1171	1381.24	1732.2	1368.54	685	685		141.924	141	105	183	164774	10.6002	868.082	899	302	1343	1007843	242.231	0.0205777	0.539915	0.242375	1.39828
D2122	333484	1171	1358.02	1731.09	1361.9	690	690		139.532	139	117	167	161997	8.50218	696.674	706	202	1273	808839	244.014	0.0199904	0.643279	0.225714	1.05151
D2122	333491	1171	1344.74	1733.3	1365.22	695	695		139.915	140	111	177	162441	9.39472	757.401	758	279	1293	879342	242.091	0.0235779	0.686109	0.244	1.22729
D2122	333498	1171	1330.37	1754.32	1386.23	700	700		140.723	141	104	185	163379	10.3077	881.288	928	329	1318	1023175	219.494	0.0193869	0.519278	0.215137	1.42172
D2122	333505	1171	1319.31	1776.44	1390.66	705	705		137.501	137	110	173	159639	9.01064	730.183	733	331	1240	847742	209.268	0.0130461	0.393035	0.194772	1.13763
D2122	333519	1171	1272.85	1808.51	1399.51	715	715		136.811	137	113	168	158838	8.09511	456.287	425	179	876	529749	161.684	0.0101082	0.338249	0.153391	0.750627
D2122	333512	1171	1298.29	1790.82	1399.51	710	710		138.586	139	110	181	160898	9.13254	524.682	494	225	1067	609156	198.372	0.0181285	0.540403	0.15557	0.712158
D2122	333526	1171	1264.01	1832.84	1399.51	720	720		134.236	134	108	167	155848	8.03287	460.858	425	214	938	535056	158.103	0.00950628	0.314724	0.185816	0.91353
D2122	333533	1171	1260.69	1845.01	1414.99	725	725		135.517	135	112	170	157335	8.82805	606.922	571	255	1250	704637	218.468	0.0198881	0.598686	0.295914	1.26872
D2122	333540	1171	1273.96	1828.42	1363.01	730	730		135.238	135	112	163	157011	8.68751	491.545	462	227	1108	570684	182.493	0.00844529	0.260732	0.141031	0.66583
D2122	333547	1171	1275.07	1830.63	1363.01	735	735		137.222	137	108	178	159315	10.9185	659.633	626	229	1344	765834	255.84	0.0165278	0.408683	0.192001	0.8306
D2122	333554	1171	1277.28	1833.95	1353.05	740	740		133.969	133	100	169	155538	9.4766	506.345	457	227	1133	587867	195.636	0.00622746	0.174983	0.116155	0.538694
D2122	333561	1171	1270.64	1832.84	1349.74	745	745		138.469	138	112	171	160762	8.64935	744.632	698	309	1413	864518	270.447	0.0137509	0.434308	0.168166	0.792725
D2122	333575	1171	1220.87	1870.45	1378.49	755	755		129.829	130	111	151	150731	6.29072	433.849	398	184	901	503699	166.786	0.00589365	0.241842	0.163268	0.730182
D2122	333568	1171	1239.67	1859.39	1378.49	750	750		130.494	131	104	159	151504	8.60073	330.401	303	162	770	383596	108.271	0.00401725	0.121415	0.0671734	0.384168
D22	407905	1171	1888.39	1059.55	1508.61	205	205	200	142.16	142	112	191	165048	10.129	480.475	477	331	662	557832	49.0771	0.0087732	0.244121	0.0904001	1.62332
D22	408019	1171	1890.26	1063.89	1514.82	210	210	200	146.687	146	118	188	170304	10.4275	634.79	601	413	943	736991	116.078	0.0157691	0.436773	0.133241	1.28596
D22	408026	1171	1889.01	1070.1	1514.82	215	215	200	143.274	143	119	177	166341	8.28121	503.869	478	313	907	584992	110.957	0.0104214	0.356884	0.134816	1.07897
D22	408033	1171	1895.85	1055.2	1533.45	220	220	200	140.432	140	107	181	163041	9.31845	487.459	488	345	642	565940	49.2427	0.00170434	0.0512825	0.0836225	1.52782
D22	408047	1171	1880.32	1058.92	1540.28	230	230	200	139.587	139	117	169	162061	7.68313	516.441	524	340	630	599588	45.1043	-0.000658	-0.0239249	0.0965053	2.01546
D22	408040	1171	1879.7	1045.88	1540.28	225	225	200	139.773	139	106	175	162276	9.63247	527.187	528	335	721	612064	69.5119	0.00132298	0.0383437	0.081994	1.14946
D22	408054	1171	1881.56	1066.38	1540.28	235	235	200	144.392	144	120	175	167639	8.37137	704.922	685	355	1067	818415	144.451	0.00838771	0.28694	0.146933	1.25035
D22	408061	1171	1884.05	1078.18	1547.12	240	240	200	146.599	146	121	181	170202	8.6762	797.536	787	326	1269	925939	199.996	0.0126121	0.420898	0.217404	1.42426
D22	408068	1171	1882.8	1088.74	1548.36	245	245	200	150.065	150	121	191	174226	8.79317	815.642	830	425	1129	946960	145.688	0.0176916	0.593358	0.202438	1.8851
D22	408075	1171	1876.59	1094.32	1555.81	250	250	200	151.7	151	108	211	176124	11.9021	829.72	843	357	1218	963305	168.203	0.0244478	0.608335	0.187786	1.55974
D22	408082	1171	1872.87	1096.19	1562.64	255	255	200	147.076	147	118	189	170755	9.74588	755.111	786	300	1129	876684	185.052	0.0121396	0.362004	0.0857317	0.644414
D22	408089	1171	1895.22	1092.46	1550.22	260	260	200	146.529	146	116	183	170120	9.40118	735.555	749	332	1212	853979	207.272	0.0157229	0.482536	0.108805	0.696463
D22	408103	1171	1910.13	1098.67	1571.34	270	270	200	148.777	148	119	187	172730	8.85044	938.251	927	590	1282	1089309	138.507	0.0326032	1.06152	0.166643	1.9352
D22	408096	1171	1906.4	1086.25	1569.47	265	265	200	143.32	143	121	173	166394	8.01671	837.219	833	558	1150	972011	114.24	0.0183926	0.645754	0.104113	1.38211
D22	408110	1171	1898.95	1101.78	1565.13	275	275	200	139.413	139	116	175	161858	8.48576	759.698	742	357	1330	882009	213.223	0.00668787	0.21829	0.124628	0.789667
D22	408117	1171	1891.5	1094.32	1577.55	280	280	200	141.108	140	115	172	163826	7.75428	778.797	769	509	1294	904183	143.835	0.00867573	0.313035	0.0757432	0.762475
D22	408124	1171	1892.74	1090.6	1578.17	285	285	200	139.34	139	111	171	161774	9.39656	785.961	796	369	1269	912501	199.076	0.0065081	0.191767	0.0940897	0.679049
D22	408131	1171	1893.36	1085.01	1598.04	290	290	200	139.07	139	116	175	161460	8.40101	725.454	734	310	1149	842252	211.103	0.00281129	0.0928149	0.0982216	0.614698
D22	408138	1171	1882.8	1086.87	1606.74	293	293	200	143.387	143	117	177	166472	9.01213	679.137	680	304	1068	788478	154.46	0.0167615	0.524571	0.0581045	0.482894
D22	408145	1171	1870.38	1086.25	1611.71	294	294	200	141.28	141	122	178	164026	8.17366	879.456	893	576	1060	1021048	80.3773	0.0140768	0.479872	0.119169	2.33012
D22	408190	1171	1880.94	1085.63	1606.74	295	295	200	144.022	144	118	180	167210	8.85503	715.115	734	358	1001	830249	140.478	0.0146835	0.470725	0.0535056	0.517083
D22	408269	1171	1881.77	1085.86	1606.29	300	300	200	142.847	142	121	180	165845	7.44964	1000.72	992	593	1439	1161837	157.999	0.00855386	0.325258	0.10338	1.18686
D22	408405	1171	1849.84	1063.06	1746.56	385	385	200	136.821	137	113	169	158849	8.36983	830.425	828	464	1190	964124	177.571	0.01662	0.534489	0.146375	1.19426
D22	408412	1171	1846.11	1048.77	1740.35	390	390	200	131.911	131	109	166	153149	7.09467	710.243	720	458	1009	824592	97.8057	-0.00200917	-0.0748636	0.0884598	1.18034
D22	408419	1171	1852.95	1040.7	1765.19	395	395	200	134.689	134	103	174	156374	10.0586	825.892	890	406	1260	958861	214.895	0.0101935	0.270238	0.129258	0.879815
D22	408426	1171	1848.6	1027.66	1765.19	400	400	200	134.682	135	114	164	156366	6.39516	958.009	968	719	1258	1112249	76.0358	0.00495479	0.207667	0.0745827	1.74896
D22	408433	1171	1846.74	1017.1	1753.39	405	405	200	143.674	144	121	176	166805	8.14255	1414.56	1420	954	1884	1642307	196.299	0.0131381	0.457624	0.126249	1.61557
D22	386007	1171	1857.91	1063.06	1740.35	375	375	200	132.773	132	112	168	154149	7.9972	676.372	707	290	1083	785268	198.703	0.00985305	0.323976	0.142593	0.84961
D22	386000	1171	1847.79	1069.43	1741.46	380	380	200	139.526	139	115	168	161990	7.61778	1087.07	1099	647	1684	1262086	224.58	0.0215959	0.774371	0.193136	1.56707
D22	386014	1171	1851.7	1063.68	1727.31	370	370	200	137.177	137	114	173	159263	8.96004	813.336	814	516	1187	944283	137.909	0.0138504	0.418303	0.0810063	0.88389
D22	386021	1171	1844.7	1066.47	1713.15	365	365	200	141.324	141	118	184	164077	8.68531	968.22	964	595	1348	1124103	146.258	0.010484	0.337643	0.0501115	0.63181
D22	386028	1171	1844.25	1063.77	1713.15	360	360	200	144.69	144	115	193	167985	10.6594	1351.4	1375	795	1796	1568970	207.874	0.0205482	0.546608	0.121426	1.40784
D22	386035	1171	1841.42	1059.52	1691.92	355	355	200	142.072	142	119	172	164946	7.65979	1225.83	1249	845	1676	1423188	191.776	0.00994673	0.365346	0.098251	1.14367
D22	386042	1171	1849.21	1060.94	1691.92	350	350	200	144.171	144	120	183	167382	8.64871	1222.08	1245	685	1671	1418830	214.5	0.0188804	0.617794	0.138714	1.38806
D22	386049	1171	1855.57	1063.06	1677.77	345	345	200	138.978	138	117	172	161353	7.93059	1018.79	1040	462	1569	1182815	284.574	0.00909868	0.316019	0.126717	0.805267
D22	386063	1171	1889.47	1086.29	1659.87	335	335	200	140.463	140	117	177	163077	9.79183	833.303	851	403	1317	967465	206.362	0.0140359	0.397111	0.0604657	0.460485
D22	386056	1171	1852.74	1062.35	1684.85	340	340	200	136.668	136	108	181	158672	9.11002	927.218	971	418	1264	1076500	185.152	0.01288	0.381536	0.142783	1.2514
D22	386070	1171	1880.34	1072.26	1649.46	330	330	200	141.795	142	112	174	164624	9.24024	895.531	920	557	1229	1039712	131.304	0.010685	0.324464	0.0868624	1.09016
D22	386077	1171	1881.76	1075.09	1649.46	325	325	200	144.535	144	119	179	167805	9.37729	1184.02	1168	774	1644	1374645	171.771	0.0132184	0.402162	0.0738976	0.948651
D22	386084	1171	1881.05	1088.54	1635.31	320	320	200	142.574	142	121	173	165528	8.10406	1043.69	1069	637	1461	1211729	184.179	0.0147993	0.51313	0.15258	1.50034
D22	386091	1171	1875.39	1092.78	1627.52	315	315	200	138.009	138	108	171	160228	8.39386	974.127	957	491	1440	1130961	190.718	0.0032724	0.107256	0.147104	1.31002
D22	386098	1171	1880.34	1095.61	1627.52	310	310	200	143.583	144	121	171	166700	7.83451	1067.93	1041	679	1525	1239868	168.118	0.0159176	0.574302	0.138669	1.54718
D22	386105	1171	1876.81	1092.07	1606.29	305	305	200	140.103	140	116	179	162660	7.65819	773.807	778	345	1366	898390	239.869	0.00196477	0.0717482	0.0647005	0.392075
D221	451067	1171	1853.01	902.155	1731.11	430	430	239	131.01	131	107	153	152103	6.9575	566.893	578	291	873	658163	126.375	0.00308956	0.115995	0.120084	0.961843
D221	451074	1171	1861.93	893.233	1741.02	435	435	239	129.735	130	112	151	150622	6.15954	484.68	484	323	655	562713	60.2463	-3.32e-05	-0.001399	0.120435	1.7295
D221	451081	1171	1837.14	888.277	1741.02	440	440	239	138.096	138	106	184	160330	9.13544	510.32	526	314	727	592482	80.2978	0.00722222	0.216785	0.0709108	0.841645
D221	451095	1171	1807.41	856.556	1750.93	450	450	239	138.394	138	116	163	160675	6.8041	742.999	730	408	1075	862622	144.569	0.00614062	0.248273	0.177691	1.55088
D221	451088	1171	1816.33	871.425	1750.93	445	445	239	139.634	139	118	173	162115	7.78401	776.531	766	512	1193	901553	115.212	0.00588522	0.209909	0.128753	1.53762
D221	451102	1171	1738.02	853.582	1781.66	455	455	239	139.648	139	113	180	162131	8.45551	738.167	750	438	1021	857012	123.99	0.00671244	0.220242	0.141138	1.47266
D221	451109	1171	1735.04	862.503	1781.66	460	460	239	141.984	142	109	170	164844	8.10947	744.443	760	414	1071	864298	158.984	0.00789039	0.274134	0.132651	1.09679
D221	451116	1171	1725.13	875.39	1801.49	465	465	239	140	140	113	178	162540	8.78939	747.04	755	445	1047	867314	116.351	0.00363286	0.115312	0.154314	1.71666
D221	451123	1171	1729.09	830.782	1793.56	470	470	239	134.704	134	111	172	156391	7.11543	527.646	517	361	789	612597	76.8643	-0.000414	-0.015685	0.103072	1.28288
D221	451130	1171	1715.22	822.852	1793.56	475	475	239	137.731	137	115	180	159906	7.30105	624.505	621	226	1049	725050	201.691	-0.000973	-0.0367354	0.114975	0.638583
D221	451137	1171	1729.09	824.834	1793.56	480	480	239	137.973	138	117	163	160187	7.07498	823.55	852	414	1152	956141	179.259	-0.000178	-0.00692546	0.121806	0.997678
D221	451151	1171	1710.26	810.956	1803.47	490	490	239	141.657	141	116	173	164464	8.52398	857.271	876	459	1154	995292	141.161	0.00929981	0.306253	0.171847	1.78116
D221	451144	1171	1736.03	841.686	1803.47	485	485	239	150.419	150	120	194	174636	9.80511	1021.25	1020	704	1409	1185671	152.312	0.00821862	0.250106	0.158235	1.83203
D221	451158	1171	1687.46	784.191	1803.47	495	495	239	141.797	141	120	171	164626	7.32509	716.511	716	515	942	831869	83.0468	0.00398534	0.153681	0.104039	1.62607
D221	451165	1171	1680.52	781.218	1803.47	500	500	239	143.186	143	122	180	166239	7.64074	717.607	714	393	996	833142	113.321	0.00819618	0.304693	0.0982548	1.13307
D221	451172	1171	1678.54	767.339	1803.47	505	505	239	145.009	145	116	172	168355	8.06899	888.951	901	632	1188	1032072	104.646	0.00529324	0.189249	0.125319	1.89203
D221	451179	1171	1652.76	759.409	1803.47	510	510	239	146.102	146	119	184	169625	8.14136	872.163	891	646	1024	1012581	77.0178	0.0074779	0.2664	0.106947	2.18815
D221	451186	1171	1654.75	774.279	1804.46	515	515	239	144.464	144	117	184	167723	9.71786	670.86	684	359	987	778868	131.294	0.00109944	0.0326522	0.0869555	0.817529
D221	451193	1171	1648.8	770.313	1804.46	520	520	239	142.732	143	114	172	165712	7.24436	612.445	615	402	863	711049	78.4467	6.93E-04	0.0272926	0.0617158	0.907634
D221	451207	1171	1640.87	759.409	1804.46	530	530	239	146.75	147	122	175	170377	8.00978	578.909	572	314	889	672113	114.135	0.00424773	0.15499	0.0238055	0.235874
D221	451200	1171	1650.78	743.549	1804.46	525	525	239	148.48	148	122	185	172385	8.17333	922.059	921	557	1278	1070510	149.74	0.0089026	0.320602	0.134042	1.45567
D221	451214	1171	1630.96	738.592	1804.46	535	535	239	146.394	146	116	181	169964	9.06163	661.314	671	370	927	767785	99.9537	0.0053307	0.171326	0.10318	1.23762
D221	451221	1171	1624.02	738.592	1814.37	540	540	239	145.829	146	122	174	169307	8.77874	719.557	705	465	1037	835406	115.347	0.00146709	0.0486701	0.0898621	1.02871
D221	451228	1171	1639.88	730.662	1824.29	545	545	239	145.606	145	122	176	169049	8.24261	881.408	885	625	1134	1023315	89.6737	0.00627144	0.22019	0.137431	2.3752
D221	451235	1171	1619.06	717.775	1824.29	550	550	239	142.196	142	123	165	165090	7.05466	732.673	735	539	987	850633	79.5609	4.51E-04	0.0181566	0.0645428	1.11667
D221	451242	1171	1617.08	708.853	1834.2	555	555	239	145	145	121	181	168345	8.20397	782.003	795	504	1007	907906	105.589	0.00465336	0.163728	0.0995752	1.34136
D221	451367	1171	1630.96	693.984	1844.11	560	560	239	140.593	140	113	178	163229	9.14227	707.151	714	427	972	821002	93.2628	-0.0011878	-0.0365763	0.109071	1.49136
D221	451374	1171	1637.9	692.001	1834.2	565	565	239	141.572	142	121	169	164365	6.84611	545.002	549	331	749	632747	92.3127	0.00426146	0.175499	0.104477	1.11694
D221	451381	1171	1647.81	688.036	1844.11	570	570	239	139.503	139	113	174	161963	8.18231	575.876	571	304	853	668592	99.6272	0.00516312	0.175151	0.17187	1.69552
D221	451388	1171	1667.63	674.158	1844.11	575	575	239	136.447	136	113	176	158415	8.0035	486.98	502	240	684	565384	92.4894	-0.00155876	-0.0532318	0.0616761	0.61175
D221	451395	1171	1654.75	677.132	1844.11	580	580	239	136.056	136	112	164	157961	8.43409	570.687	568	371	821	662568	75.214	-0.0013499	-0.0436111	0.0542976	0.781532
D221	451402	1171	1646.82	683.08	1854.03	585	585	239	141.723	141	120	170	164540	7.47898	753.382	754	482	1035	874676	115.921	0.00648979	0.24437	0.13895	1.58576
D221	451409	1171	1641.86	675.149	1854.03	590	590	239	141.061	141	123	167	163772	7.33183	743.458	742	454	1104	863155	110.364	0.00664911	0.254162	0.0913608	1.12785
D221	451423	1171	1659.7	657.306	1874.84	600	600	239	142.332	142	124	169	165247	6.57354	609.285	606	424	780	707380	72.0247	0.00485549	0.209248	0.0756685	1.19016
D221	451416	1171	1638.89	667.219	1855.02	595	595	239	138.671	138	115	178	160997	9.2714	576.173	568	329	901	668937	120.25	0.00480661	0.143096	0.146698	1.22595
D221	451430	1171	1647.81	670.193	1874.84	605	605	239	142.45	142	123	171	165384	7.14863	491.211	492	257	683	570296	79.6412	0.006771	0.268035	0.124972	1.37035
D221	451437	1171	1681.51	654.332	1864.93	610	610	239	140.468	140	118	176	163083	7.84796	626.069	585	326	1124	726866	152.994	0.00431928	0.153953	0.0675028	0.517524
D221	451444	1171	1684.49	645.411	1864.93	615	615	239	139.273	139	115	181	161696	7.9725	714.429	679	360	1230	829452	186.829	0.0050361	0.175072	0.161738	1.06475
D221	451451	1171	1696.38	642.437	1864.93	620	620	239	139.949	140	114	168	162481	8.03334	805.331	799	480	1215	934989	156.265	0.0125584	0.432134	0.195811	1.68778
D221	408440	1171	1843.63	997.225	1759.6	406	406	239	143.276	142	117	179	166344	8.95796	1280.1	1260	851	1971	1486199	207.425	0.0325829	1.00939	0.213616	2.17253
D221	408454	1171	1839.28	987.909	1760.22	410	410	239	134.311	134	112	166	155935	7.58701	746.136	697	426	1332	866264	188.603	0.011646	0.407587	0.131452	0.919241
D221	451458	1171	1714.22	627.567	1864.93	625	625	239	135.932	136	115	159	157817	7.09344	662.263	651	356	1061	768887	136.774	-0.000692	-0.0265215	0.0493609	0.455526
D221	451465	1171	1730.09	618.646	1864.93	630	630	239	137.208	137	114	166	159299	8.21319	930.416	963	476	1503	1080213	246.483	0.0111638	0.368885	0.174524	1.12179
D221	451479	1171	1742.97	615.672	1864.93	640	640	239	138.134	138	107	175	160373	9.93107	976.405	942	478	1861	1133606	270.798	0.00114355	0.0317754	0.0329029	0.229715
D221	451472	1171	1731.08	620.628	1864.93	635	635	239	140.07	140	109	173	162621	8.92485	1040.8	1049	526	1783	1208373	284.134	0.0109449	0.339827	0.124229	0.809549
D221	451486	1171	1742.97	617.655	1864.93	645	645	239	141.547	141	111	172	164336	9.15469	1072.42	989	633	2031	1245079	315.266	0.00659161	0.2025	0.0424936	0.277311
D221	408477	1171	1836.8	974.246	1760.22	415	415	239	130.852	131	105	154	151919	6.46986	609.748	587	398	921	707917	115.761	0.00675927	0.271574	0.119871	1.12763
D221	408484	1171	1834.31	959.34	1760.22	416	416	239	132.36	132	113	153	153670	6.72204	695.654	704	340	1023	807654	134.494	0.00942838	0.36783	0.168948	1.49513
D221	408491	1171	1826.24	939.466	1760.84	420	420	239	131.5	131	114	160	152671	5.89318	707.082	709	455	964	820922	92.3614	0.00401632	0.178522	0.116795	1.60126
D221	408498	1171	1826.24	941.95	1760.84	421	421	239	129.597	129	113	155	150462	6.33282	632.624	620	417	920	734476	96.3802	0.00384708	0.156852	0.104302	1.23992
D221	408505	1171	1822.51	940.087	1760.84	422	422	239	130.308	130	109	166	151288	6.86505	635.234	643	414	844	737507	86.1482	0.00342664	0.129641	0.115908	1.5318
D221	408519	1171	1824.38	935.74	1760.84	424	424	239	130.887	131	107	159	151960	8.74013	600.92	599	430	782	697668	57.5943	0.00302799	0.090417	0.108662	2.04525
D221	408512	1171	1823.14	936.982	1760.84	423	423	239	130.969	131	105	159	152055	7.36095	640.147	643	457	838	743211	73.2037	0.00279491	0.0991792	0.112823	1.77317
D221	408526	1171	1826.24	933.876	1760.84	425	425	239	131.118	131	103	163	152228	7.83146	510.764	520	306	659	592997	71.3846	0.00346726	0.1157	0.0980984	1.2784
D221	408533	1171	1825.62	935.119	1760.84	426	426	239	132.432	132	106	175	153753	8.32108	477.372	477	266	716	554229	96.1168	0.00619323	0.195919	0.0836761	0.766989
D2211	451493	1171	1726.12	629.55	1884.76	650	650		137.786	137	117	170	159969	7.81232	780.421	704	385	1365	906069	241.892	9.01E-04	0.031762	0.0436857	0.270088
D2211	451523	1171	1726.12	631.533	1894.67	655	655		139.411	140	112	170	161856	8.2809	1023.05	1005	489	1703	1187766	321.492	0.00842352	0.281255	0.128346	0.723933
D2211	451537	1171	1715.22	622.611	1903.59	660	660		140.873	141	116	166	163553	7.85017	888.438	894	402	1384	1031476	257.469	0.0132162	0.468145	0.161446	0.959313
D2211	451551	1171	1710.26	610.715	1903.59	665	665		137.765	137	113	173	159945	8.98508	768.828	725	319	1700	892609	288.874	0.00401026	0.122484	0.120219	0.571244
D2211	451565	1171	1712.24	621.62	1923.42	670	670		141.723	142	116	175	164540	8.851	962.425	897	412	1910	1117375	364.524	0.0159456	0.50263	0.18348	0.81865
D2211	451579	1171	1720.17	612.698	1923.42	675	675		137.401	137	107	161	159522	8.39359	931.13	884	355	1737	1081042	318.506	0.0145778	0.470412	0.191975	0.941672
D2211	451593	1171	1715.22	608.733	1923.42	680	680		135.86	136	104	171	157733	8.21668	480.854	445	213	1040	558272	181.384	0.00163625	0.054021	0.040966	0.208656
D2211	451607	1171	1716.21	604.768	1933.33	685	685		117.589	131	0	155	136521	42.1154	476.591	511	0	797	553322	186.493	0.0779854	0.403977	0.167242	0.732314
D2212	451500	1171	1756.85	612.698	1884.76	650	650		149.694	150	125	186	173795	9.23246	1448.62	1455	600	2366	1681853	379.056	0.0306698	0.964959	0.211857	1.33621
D2212	451530	1171	1767.75	622.611	1884.76	655	655		140.67	141	114	175	163318	7.86747	1050.57	1031	508	1604	1219712	212.181	0.0145441	0.512639	0.197512	1.63328
D2212	451544	1171	1764.78	616.663	1903.59	660	660		136.774	137	114	161	158795	7.7618	975.337	968	388	1593	1132366	300.046	0.0115406	0.402083	0.19883	1.07825
D2212	451558	1171	1766.76	610.715	1903.59	665	665		138.587	138	110	170	160900	9.04612	1173.97	1201	619	1639	1362975	239.494	0.0169156	0.509677	0.216708	1.74614
D2212	451572	1171	1768.75	609.724	1923.42	670	670		134.374	134	101	163	156008	8.10139	887.185	926	300	1595	1030022	272.825	0.0102479	0.336506	0.159014	0.892293
D2212	451586	1171	1771.72	603.776	1923.42	675	675		135.183	135	108	167	156947	7.28397	1016.09	1032	483	1563	1179682	220.964	0.0144607	0.5291	0.172601	1.35374
D2212	451600	1171	1781.63	598.82	1923.42	680	680		132.899	133	109	168	154296	8.71558	887.901	840	337	1828	1030853	336.158	0.0091504	0.276529	0.167199	0.756729
D2212	451614	1171	1763.79	599.811	1933.33	685	685		126.717	141	0	177	147118	45.4569	1143.07	1292	0	1867	1327106	475.053	0.102177	0.516849	0.36917	1.29757
D222	451260	1171	1711.5	1029.4	1840.32	455	455	234	134.115	134	110	171	155708	7.87469	573.26	574	374	832	665555	74.5889	0.00186848	0.0635262	0.049201	0.720813
D222	451267	1171	1712.49	1024.44	1840.32	460	460	234	133.736	133	110	171	155268	7.49686	718.416	731	493	882	834081	66.5199	0.00652711	0.231364	0.13291	2.53406
D222	451274	1171	1689.69	1029.4	1840.32	465	465	234	132.028	132	109	167	153285	8.42973	459.096	454	243	712	533011	108.762	7.75E-04	0.0242608	0.116691	0.882194
D222	451281	1171	1646.07	1013.54	1860.14	470	470	234	135.231	135	113	164	157003	7.1838	647.235	648	534	787	751440	37.2765	0.00200254	0.0752424	0.0863153	2.75924
D222	451295	1171	1612.37	978.845	1850.23	480	480	234	136.62	136	114	160	158616	7.13959	755.988	746	362	1139	877702	159.446	0.00455452	0.173516	0.114665	0.975478
D222	451288	1171	1627.24	996.688	1850.23	475	475	234	139.988	140	116	167	162526	7.62854	745.925	770	387	1087	866019	159.523	0.0122861	0.445439	0.16111	1.29763
D222	451302	1171	1600.47	968.932	1850.23	485	485	234	136.629	136	114	174	158626	8.21872	638.433	634	334	915	741221	100.962	0.00673092	0.222295	0.113766	1.29183
D222	451309	1171	1585.61	984.793	1870.06	490	490	234	137.118	136	110	173	159194	8.35726	596.085	602	367	877	692055	105.013	0.00361285	0.118126	0.0902542	0.939799
D222	451316	1171	1583.62	995.697	1870.06	495	495	234	136.845	137	110	163	158877	7.65406	625.084	634	378	997	725723	102.978	0.00399288	0.142208	0.0360915	0.422895
D222	408447	1171	1854.81	1031.38	1759.6	406	406	234	135.239	135	114	162	157012	7.30971	800.69	790	465	1147	929601	146.781	0.00889754	0.326327	0.110351	1.08428
D222	408461	1171	1846.74	1037.59	1760.22	410	410	234	135.837	136	108	167	157707	7.7296	829.494	836	573	1196	963042	95.8878	0.00829972	0.289311	0.0892167	1.41714
D222	429091	1171	1527.57	1006.88	1876.05	500	500	234	141.885	141	119	172	164728	8.01865	1249.38	1234	805	1862	1450525	234.843	0.0113607	0.397524	0.10782	1.03556
D222	429098	1171	1530.19	1009.51	1876.05	505	505	234	138.463	138	115	164	160755	7.99206	1067.87	1060	377	1909	1239799	363.68	0.00701207	0.241277	0.0647037	0.356887
D222	429105	1171	1522.32	988.516	1876.05	510	510	234	142.736	142	121	177	165716	7.7503	1173.62	1168	664	1626	1362569	193.584	0.00882094	0.322066	0.111622	1.21753
D222	429119	1171	1476.4	966.212	1876.05	520	520	234	144.208	144	119	179	167425	8.29847	1138.12	1035	640	2414	1321353	364.851	0.015899	0.543927	0.107157	0.603825
D222	429112	1171	1476.4	972.772	1876.05	515	515	234	141.376	141	108	182	164138	11.2656	1332.02	1291	446	2289	1546479	409.076	0.0178395	0.439901	0.239438	1.25807
D222	429126	1171	1467.22	970.148	1876.05	525	525	234	144.947	145	117	180	168283	8.79335	1587.3	1570	877	2374	1842853	347.367	0.0159282	0.516878	0.179435	1.39038
D222	429133	1171	1443.6	972.772	1876.05	530	530	234	147.893	147	122	182	171704	9.10517	1328.28	1333	701	2008	1542136	311.954	0.0226886	0.720699	0.199677	1.41741
D222	429140	1171	1429.17	978.02	1876.05	535	535	234	147.761	147	118	190	171550	10.479	920.625	862	380	1758	1068846	281.063	0.0181747	0.503399	0.148458	0.846831
D222	408667	1171	1834.94	1053.12	1760.22	415	415	234	138.269	138	115	184	160530	7.78428	722.336	684	410	1354	838632	176.881	0.00749225	0.264184	0.0946245	0.706034
D222	429147	1171	1400.31	974.084	1889.17	540	540	234	139.99	139	109	184	162528	9.38468	870.717	834	469	1593	1010903	244.645	0.00835008	0.247051	0.161659	0.990586
D222	408674	1171	1819.41	1066.78	1778.86	420	420	234	134.627	135	116	158	156302	6.30144	827.148	823	374	1254	960319	168.744	0.0113399	0.479108	0.102727	0.913279
D222	429154	1171	1381.94	962.277	1889.17	545	545	234	140.727	140	117	175	163384	8.95402	1026.08	1025	552	1527	1191276	265.518	0.00681321	0.212712	0.100654	0.706801
D222	408681	1171	1807.61	1067.41	1785.69	425	425	234	132.194	132	106	171	153477	8.36626	791.668	785	467	1172	919127	128.519	0.00891091	0.279112	0.0967606	1.08691
D222	429161	1171	1359.64	949.157	1890.48	550	550	234	143.824	143	119	179	166980	8.47756	1244.65	1254	642	1835	1445037	289.432	0.00761976	0.256588	0.148529	1.11224
D222	408695	1171	1790.84	1050.64	1811.15	435	435	234	130.882	130	111	156	151954	6.59956	783.003	782	358	1197	909067	203.593	0.00710295	0.279744	0.143781	0.966918
D222	429175	1171	1341.27	924.23	1903.6	560	560	234	140.547	140	112	184	163175	10.1769	787.934	787	396	1400	914791	208.516	0.00179659	0.0495344	0.0496664	0.357596
D222	408688	1171	1802.02	1058.09	1798.73	430	430	234	128.871	129	109	154	149619	6.95779	664.409	675	260	974	771379	146.826	0.00427685	0.157755	0.138425	1.10045
D222	429168	1171	1354.39	942.597	1903.6	555	555	234	143.361	143	118	182	166442	9.1513	1063.35	982	513	1907	1234551	370.131	0.0130798	0.404515	0.144497	0.72543
D222	429182	1171	1332.09	921.606	1903.6	565	565	234	139.374	139	117	172	161813	7.79256	712.882	721	447	990	827656	102.085	0.00170232	0.0607901	0.083925	1.08138
D222	429189	1171	1333.4	915.046	1903.6	570	570	234	140.256	140	114	174	162837	8.74825	893.503	872	646	1417	1037357	132.547	8.11E-04	0.0259706	0.0385549	0.500502
D222	429196	1171	1317.66	895.367	1903.6	575	575	234	145.86	145	120	178	169343	9.09927	1296.8	1316	600	1808	1505586	254.313	0.0179955	0.56673	0.190473	1.63173
D222	429203	1171	1318.97	903.239	1903.6	580	580	234	143.244	143	117	186	166306	10.1566	1102.57	1082	453	1790	1280079	326.425	0.0129559	0.360772	0.172614	0.994424
D222	429210	1171	1336.02	917.67	1903.6	585	585	234	139.295	139	114	172	161721	7.48857	869.771	855	411	1513	1009804	232.909	0.0107543	0.395825	0.131519	0.868111
D222	408730	1171	1769.72	1041.94	1817.98	440	440	234	128.467	128	106	163	149150	7.56985	664.419	635	317	1245	771390	196.259	0.00698051	0.235288	0.183414	1.04939
D222	408737	1171	1740.53	1040.08	1817.98	445	445	234	130.816	131	112	155	151877	7.0068	673.173	684	389	978	781554	120.162	0.00482646	0.179352	0.137742	1.35649
D222	429217	1171	1368.82	918.982	1903.6	590	590	234	139.915	139	114	171	162441	7.41821	740.259	750	526	991	859441	90.6329	-0.00158147	-0.0597505	0.0305147	0.483708
D222	429231	1171	1354.39	930.79	1918.03	600	600	234	144.819	145	122	170	168135	7.82712	877.174	897	482	1210	1018399	166.184	0.00744677	0.273527	0.0629252	0.624953
D222	429224	1171	1360.95	925.542	1916.72	595	595	234	145.637	145	114	182	169085	9.76069	1070.31	1113	587	1444	1242634	175.122	0.00493687	0.1466	0.112764	1.2387
D222	408744	1171	1724.39	1031.38	1830.4	450	450	234	133.935	134	110	157	155498	6.51755	759.941	754	592	948	882291	65.9545	0.00476981	0.195107	0.118152	2.43503
D222	429238	1171	1345.21	924.23	1918.03	605	605	234	148.006	148	126	180	171835	8.12324	990.295	996	521	1552	1149733	210.579	0.00906095	0.327217	0.0930996	0.801066
D222	429245	1171	1334.71	922.918	1919.34	610	610	234	144.416	144	115	181	167667	9.69936	886.967	877	395	1603	1029769	293.144	0.00679195	0.200889	0.0905549	0.502483
D222	429252	1171	1329.46	932.102	1932.46	615	615	234	143.005	143	121	175	166029	8.15264	720.351	708	315	1200	836328	208.332	-0.000644	-0.0226017	0.0446413	0.295521
D222	429259	1171	1325.53	920.294	1945.58	620	620	234	146.893	147	118	182	170543	9.6031	1119.29	1135	707	1481	1299499	157.048	0.00808479	0.245353	0.151296	1.87319
D222	429266	1171	1321.59	928.166	1945.58	625	625	234	149.615	149	121	182	173703	7.99132	1038.84	1046	672	1369	1206088	131.926	0.00930178	0.345089	0.12092	1.69892
D222	429273	1171	1316.34	932.102	1945.58	630	630	234	151.81	151	120	184	176251	9.23099	766.938	771	541	992	890415	82.0957	0.00434847	0.142408	0.0648249	1.13745
D222	429287	1171	1320.28	928.166	1958.7	640	640	234	158.141	158	125	194	183602	10.9584	967.565	956	638	1380	1123343	148.084	0.0039984	0.114942	0.0712537	0.869195
D222	429280	1171	1317.66	933.414	1945.58	635	635	234	159.736	159	130	213	185454	9.81551	741.678	738	600	976	861088	63.9714	0.0093024	0.299982	0.0275522	0.621745
D2221	451508	1171	1308.38	936.096	1958.7	645	645		161.666	161	130	214	187694	10.6744	905.165	905	638	1188	1050897	89.8901	0.0124802	0.373369	0.0594293	1.12973
D2221	451626	1171	1301.45	929.157	1968.61	650	650		164.686	164	139	198	191201	9.37651	773.438	785	551	933	897961	67.5666	0.007321	0.255299	0.0406481	0.894252
D2221	451640	1171	1304.42	948.983	1968.61	655	655		158.371	158	129	198	183869	10.2061	779.794	785	605	948	905341	65.978	0.00236932	0.073357	0.0614601	1.36867
D2221	451654	1171	1325.24	953.939	1988.44	660	660		160.581	160	125	198	186435	8.98594	845.882	857	536	1119	982069	104.753	0.0070467	0.250091	0.0688504	1.04031
D2221	451668	1171	1320.28	950.966	1998.35	665	665		159.491	159	124	201	185169	10.5912	885.387	891	529	1246	1027934	128.459	0.00595487	0.178286	0.0886864	1.12293
D2221	451682	1171	1323.25	951.957	2008.27	670	670		157.393	157	119	193	182733	9.5864	775.325	779	530	974	900152	83.7153	0.00721626	0.23526	0.0853685	1.4569
D2221	451696	1171	1317.31	935.105	2018.18	675	675		158.209	158	131	195	183681	9.50781	863.382	866	598	1135	1002386	100.368	0.00453587	0.150272	0.0704793	1.13272
D2221	451710	1171	1302.44	947	1988.44	680	680		96.7123	142	0	199	112283	71.3633	200.782	279	0	428	233108	150.762	0.0502084	0.12958	0.0886187	0.216827
D2222	451515	1171	1324.24	885.54	1958.7	645	645		155.626	156	123	190	180682	9.66677	999.832	987	797	1277	1160805	83.1813	0.00334397	0.107311	0.048046	1.10207
D2222	451633	1171	1315.32	890.497	1958.7	650	650		155.231	155	129	190	180223	8.94553	881.385	889	689	1025	1023288	67.5004	0.0054805	0.189168	0.0618593	1.52135
D2222	451647	1171	1312.35	912.305	1958.7	655	655		153.02	152	127	186	177656	8.95913	749.867	749	604	912	870596	62.8008	0.00172154	0.0587061	0.0519792	1.17997
D2222	451661	1171	1320.28	925.192	1958.7	660	660		161.116	161	132	203	187056	11.1366	840.93	861	462	1107	976320	144.625	0.0120124	0.343449	0.100259	1.05968
D2222	451675	1171	1317.31	924.201	1968.61	665	665		160.276	160	133	212	186080	11.2316	720.299	724	558	911	836267	63.0418	0.00880867	0.249206	0.0567875	1.22795
D2222	451689	1171	1336.14	927.175	1968.61	670	670		153.891	154	118	187	178667	10.0432	630.206	632	440	830	731669	75.8831	0.00994314	0.301714	0.0817691	1.25552
D2222	451703	1171	1338.12	933.122	1968.61	675	675		157.156	157	128	191	182458	9.80081	698.29	707	454	898	810715	92.9383	0.0122677	0.388658	0.11683	1.57195
D2222	451717	1171	1327.22	919.244	1988.44	680	680		106.187	155	0	206	123283	78.4061	515.988	702	0	1066	599062	388.605	0.0582271	0.149038	0.174059	0.393702
Mother	344958	1171	1756.71	909.504	1528.83	5	5		170.294	171	142	208	81571	10.1789	432.386	432	352	500	207113	26.7402	0.00492009	0.163822	0.042967	1.3323
Mother	808722	1171	1763.04	910.559	1528.83	0	0		168.764	169	135	206	80838	12.6584	423.818	423	337	525	203009	31.4314	0.00358642	0.0952879	0.0795216	1.98655
