# Supplementary material for: Early coordination of cell migration and cardiac fate determination during mammalian gastrulation
Source: EMBO J. 2025 May 13;44(12):3327–59. doi: 10.1038/s44318-025-00441-0 (PMC12170898; doi:10.1038/s44318-025-00441-0)
Supplement: Supplementary file 28 — EV and Appendix Figure Source Data [file 44318_2025_441_MOESM28_ESM.zip › Source Data for expanded views and appendix/Source Data Fig. EV4/EV 4B/EV Fig.4B.xlsx]

## Sheet: u_D1
LABEL	TRACK_ID	POSITION_X	POSITION_Y	POSITION_Z	POSITION_T	MEAN_INTENSITY_CH1
D1	1171	1747.83	883.853	1528.83	10	10.5205
D1	1171	1761.65	884.84	1541.65	15	10.7741
D1	1171	1784.56	895.621	1544.35	20	10.5444
D1	1171	1800.73	902.36	1549.06	25	9.98615
D1	1171	1800.73	920.553	1549.06	30	10.8216
D1	1171	1808.81	921.901	1526.83	35	10.9958
D1	1171	1813.77	913.971	1497.09	40	10.652
D1	1171	1825.67	926.857	1487.17	45	10.3341
D1	1171	1818.73	922.892	1496.1	50	10.6975
D1	1171	1826.66	916.944	1496.1	55	10.7057
D1	1171	1838.55	912.979	1505.02	60	10.0665
D1	1171	1850.45	909.014	1524.84	65	10.0993
D1	1171	1863.34	909.014	1535.75	70	9.5778
D1	1171	1859.37	899.101	1525.84	75	9.85576
D1	1171	1886.13	903.066	1545.66	80	9.56622
D1	1171	1927.7	902.49	1538.8	85	9.23558
D1	1171	1957.29	904.047	1546.58	90	9.82012
D1	1171	1968.18	901.712	1523.23	95	9.14568
D1	1171	1975.19	910.275	1515.44	100	8.79484
D1	1171	1997.77	901.712	1515.44	105	8.73312
D1	1171	1995.43	901.712	1507.66	110	8.82509
D1	1171	2001.66	920.395	1515.44	115	8.8482
D1	1171	1998.54	935.964	1499.87	120	8.92637
D1	1171	1994.65	942.97	1492.09	125	9.10533
D1	1171	2003.21	956.204	1492.87	130	9.11929
D1	1171	2011	957.761	1492.87	135	9.3029
D1	1171	2046.03	949.977	1485.08	140	8.61688
D1	1171	2048.37	942.97	1485.08	145	8.45844
D1	1171	2041.36	942.192	1485.08	150	8.49393
D1	1171	2047.59	951.534	1485.08	155	8.40376
D1	1171	2043.69	956.983	1469.51	160	8.56648
D1	1171	2042.92	972.552	1477.3	165	8.95915
D1	1171	2042.92	970.217	1477.3	170	8.92769
D1	1171	2037.47	967.103	1485.08	175	9.14018
D1	1171	2028.13	983.451	1477.3	180	9.09163
D1	1171	2029.68	990.457	1485.08	185	8.71001
D1	1171	2031.24	991.235	1485.08	190	8.83625
D1	1171	2030.46	979.558	1492.87	195	8.87554
D1	1171	2024.23	987.343	1500.65	200	9.19576
D1	1171	2021.9	989.678	1500.65	205	8.87665
D1	1171	2023.45	996.684	1477.3	210	9.0572

## Sheet: u_D11
LABEL	TRACK_ID	POSITION_X	POSITION_Y	POSITION_Z	POSITION_T	MEAN_INTENSITY_CH1
D11	1171	2020.34	970.995	1492.87	215	8.76433
D11	1171	2014.11	960.097	1492.87	220	8.52772
D11	1171	2002.44	968.66	1516.22	225	8.39054
D11	1171	2006.33	965.546	1516.22	230	8.44728
D11	1171	2003.99	964.767	1516.22	235	8.63714
D11	1171	2001.66	965.546	1524.01	240	8.40455
D11	1171	1998.54	974.887	1531.79	245	8.36261
D11	1171	2010.22	988.121	1531.79	250	8.43195
D11	1171	2011.78	996.684	1531.79	255	8.6905
D11	1171	2017.23	992.792	1539.58	260	9.08941
D11	1171	2014.89	990.457	1539.58	265	9.05466
D11	1171	2021.12	978.78	1547.36	270	8.51191
D11	1171	2007.89	977.223	1555.15	275	8.54195
D11	1171	2007.89	961.654	1562.93	280	8.4559
D11	1171	2010.22	949.977	1562.93	285	8.49588
D11	1171	2014.11	946.863	1562.93	290	8.52079
D11	1171	2013.33	938.3	1562.93	295	8.54136
D11	1171	2016.45	927.401	1562.93	300	8.43581
D11	1171	2018.78	935.964	1562.93	305	8.49044
D11	1171	2025.01	931.293	1562.93	310	8.34469
D11	1171	2019.56	936.743	1578.5	315	8.46489
D11	1171	2031.24	929.737	1562.93	320	8.31602
D11	1171	2025.79	949.198	1578.5	325	8.58499
D11	1171	2022.68	946.084	1578.5	330	8.46463
D11	1171	2032.02	954.647	1586.28	335	8.68447
D11	1171	2027.35	951.534	1586.28	340	8.53951
D11	1171	2030.46	940.635	1578.5	345	8.6117
D11	1171	2034.35	964.767	1594.07	350	8.55009
D11	1171	2030.46	963.989	1594.07	355	8.52307
D11	1171	2029.68	971.774	1609.64	360	8.58653
D11	1171	2036.69	962.432	1594.07	365	8.59213
D11	1171	2021.9	973.331	1595.63	370	8.60694
D11	1171	2022.68	970.995	1618.98	375	8.86994
D11	1171	2017.23	958.54	1603.41	380	8.73371
D11	1171	2016.45	959.318	1618.98	385	8.83361
D11	1171	2014.89	952.312	1618.98	390	8.89183
D11	1171	2029.68	953.09	1618.98	395	9.04916
D11	1171	2028.9	961.654	1618.98	400	9.20364
D11	1171	2028.9	958.54	1634.55	405	9.21628
D11	1171	2025.79	966.324	1634.55	410	8.94609
D11	1171	2025.79	960.875	1634.55	415	9.34627
D11	1171	2024.23	958.54	1634.55	420	9.6071

## Sheet: u_D111
LABEL	TRACK_ID	POSITION_X	POSITION_Y	POSITION_Z	POSITION_T	MEAN_INTENSITY_CH1
D111	1171	2026.57	932.85	1634.55	425	9.36996
D111	1171	2030.08	927.587	1640.4	430	9.53941
D111	1171	2029.49	929.341	1640.4	435	9.21126
D111	1171	2030.66	938.699	1640.4	440	9.28434
D111	1171	2034.76	941.039	1646.25	445	9.54015
D111	1171	2038.85	930.511	1657.36	450	9.58901
D111	1171	2031.25	936.36	1657.36	455	9.69309
D111	1171	2021.89	931.681	1657.36	460	9.9261
D111	1171	2008.44	934.605	1663.21	465	10.5712
D111	1171	2004.93	928.756	1663.21	470	10.0941
D111	1171	2009.02	941.039	1663.21	475	9.91277
D111	1171	2013.7	931.681	1669.06	480	10.2805
D111	1171	2017.21	931.096	1669.06	485	9.58637
D111	1171	2014.29	922.908	1692.45	490	10.1183
D111	1171	2011.36	914.719	1704.15	495	9.8042
D111	1171	1993.82	915.889	1697.71	500	9.67268
D111	1171	2001.42	918.229	1697.71	505	9.33522
D111	1171	2000.83	916.474	1709.41	510	9.23844
D111	1171	1994.4	921.738	1709.41	515	9.50916
D111	1171	1994.99	907.701	1709.41	520	9.52301
D111	1171	1993.23	914.135	1709.41	525	9.74375
D111	1171	1989.14	922.908	1709.41	530	9.97348
D111	1171	1987.97	931.681	1721.11	535	9.65512
D111	1171	1983.87	932.85	1715.26	540	9.70023
D111	1171	1994.99	944.548	1715.26	545	9.76644
D111	1171	1996.16	949.812	1726.96	550	9.47161
D111	1171	1992.06	953.906	1715.26	555	9.88622
D111	1171	1993.23	955.66	1715.26	560	10.1866
D111	1171	2002	968.528	1697.13	565	10.5785
D111	1171	2008.44	979.64	1697.13	570	11.0998
D111	1171	2004.93	980.81	1691.28	575	11.042
D111	1171	2007.27	978.47	1685.43	580	10.6103
D111	1171	2014.29	993.092	1679	585	10.5515
D111	1171	2011.95	1003.04	1679	590	10.5125
D111	1171	2000.25	1012.39	1679	595	10.8694
D111	1171	1999.08	1015.9	1678.41	600	11.2018
D111	1171	1986.21	1027.01	1678.41	605	11.1083
D111	1171	1982.25	1024.04	1668.5	610	10.8286
D111	1171	1988.19	1033.95	1658.59	615	9.90066
D111	1171	1965.82	1033.62	1674.37	620	10.0261
D111	1171	1955.91	1046.51	1684.29	625	10.2961
D111	1171	1948.97	1062.37	1676.36	630	10.4013
D111	1171	1949.96	1062.37	1686.27	635	11.108
D111	1171	1962.85	1058.41	1686.27	640	11.1472
D111	1171	1967.81	1063.36	1706.09	645	12.1245
D111	1171	1961.86	1052.46	1696.18	650	11.3882
D111	1171	1981.68	1062.37	1696.18	655	12.2519

## Sheet: u_D1111
LABEL	TRACK_ID	POSITION_X	POSITION_Y	POSITION_Z	POSITION_T	MEAN_INTENSITY_CH1
D1111	1171	1977.72	1072.28	1706.09	660	13.0146
D1111	1171	1981.19	1068.3	1705.4	665	12.8654
D1111	1171	1974.28	1081.34	1705.4	670	12.537
D1111	1171	1975.82	1086.71	1705.4	675	12.7586
D1111	1171	1968.91	1089.78	1705.4	680	12.1229
D1111	1171	1973.51	1093.62	1705.4	685	12.1684
D1111	1171	1970.81	1093.01	1698.42	690	12.1736
D1111	1171	1968.51	1096.84	1698.42	695	12.4402
D1111	1171	1960.83	1106.82	1698.42	700	12.184
D1111	1171	1956.23	1109.89	1698.42	705	12.2427
D1111	1171	1962.37	1121.4	1706.09	710	11.774
D1111	1171	1958.53	1129.84	1713.77	715	11.8612
D1111	1171	1952.39	1126.77	1729.12	720	11.3662
D1111	1171	1947.02	1130.61	1729.12	725	11.666
D1111	1171	1945.49	1135.22	1729.12	730	12.1278
D1111	1171	1937.04	1125.24	1729.12	735	11.6175
D1111	1171	1941.65	1127.54	1722.21	740	11.9249
D1111	1171	1943.18	1140.59	1745.24	745	13.2025
D1111	1171	1949.32	1145.19	1729.89	750	14.3157
D1111	1171	1940.88	1139.82	1729.89	755	13.9913
D1111	1171	1931.67	1132.91	1729.89	760	13.3436
D1111	1171	1932.44	1137.52	1745.24	765	13.5965
D1111	1171	1945.49	1153.64	1737.56	770	13.9664
D1111	1171	1943.18	1152.87	1737.56	775	14.3881
D1111	1171	1950.09	1162.08	1729.89	780	14.1377
D1111	1171	1952.39	1142.12	1729.89	785	14.2094
D1111	1171	1950.86	1143.66	1729.89	790	13.9432
D1111	1171	1953.93	1153.64	1729.89	795	14.5495
D1111	1171	1952.39	1150.57	1729.89	800	14.2542
D1111	1171	1943.95	1149.03	1722.21	805	13.2602
D1111	1171	1945.49	1152.1	1722.21	810	12.9762
D1111	1171	1950.09	1164.38	1714.54	815	12.7407
D1111	1171	1952.39	1162.84	1714.54	820	12.7701
D1111	1171	1943.95	1165.15	1706.86	825	12.5805
D1111	1171	1947.02	1154.4	1699.19	830	11.6925
D1111	1171	1953.93	1146.73	1699.19	835	11.4937
D1111	1171	1956.23	1149.8	1699.19	840	11.6176
D1111	1171	1957	1154.4	1691.51	845	11.8782
D1111	1171	1960.07	1155.17	1683.84	850	11.4664
D1111	1171	1961.6	1169.75	1683.84	855	11.8823
D1111	1171	1960.07	1166.68	1683.84	860	11.9825
D1111	1171	1957	1163.61	1683.84	865	11.8795
D1111	1171	1966.21	1161.31	1683.84	870	12.0156
D1111	1171	1967.74	1166.68	1683.84	875	12.3082
D1111	1171	1972.35	1170.52	1683.84	880	12.4681
D1111	1171	1975.42	1161.31	1676.16	885	12.1529
D1111	1171	1979.25	1160.54	1676.16	890	12.2879
D1111	1171	1980.02	1159.01	1676.16	895	12.6688
D1111	1171	1992.3	1170.52	1676.16	900	12.6617
D1111	1171	1996.91	1171.29	1676.16	905	12.9177
D1111	1171	2007.65	1166.68	1676.16	910	12.9371
D1111	1171	2011.49	1167.45	1676.16	915	13.3167
D1111	1171	2019.16	1179.73	1676.16	920	13.4447
D1111	1171	2020.7	1185.87	1675.4	925	12.9775
D1111	1171	2015.32	1197.38	1667.72	930	13.0027
D1111	1171	2013.02	1205.06	1667.72	935	12.6655
D1111	1171	2013.79	1211.19	1675.4	940	12.5914
D1111	1171	2014.56	1208.89	1675.4	945	12.7518

## Sheet: u_D11111
LABEL	TRACK_ID	POSITION_X	POSITION_Y	POSITION_Z	POSITION_T	MEAN_INTENSITY_CH1
D11111	1171	2009.18	1231.15	1668.49	950	12.8491
D11111	1171	2005.35	1232.68	1653.14	955	13.5326

## Sheet: u_D11112
LABEL	TRACK_ID	POSITION_X	POSITION_Y	POSITION_Z	POSITION_T	MEAN_INTENSITY_CH1
D11112	1171	2030.67	1184.33	1691.51	950	11.4227
D11112	1171	2019.16	1198.92	1683.84	955	11.3488

## Sheet: u_D1112
LABEL	TRACK_ID	POSITION_X	POSITION_Y	POSITION_Z	POSITION_T	MEAN_INTENSITY_CH1
D1112	1171	1992.59	1053.45	1676.36	660	12.2391
D1112	1171	1984.91	1044.24	1676.36	665	11.5494
D1112	1171	1989.52	1049.61	1668.68	670	11.1399
D1112	1171	1988.75	1050.38	1668.68	675	11.4259
D1112	1171	1984.91	1048.84	1668.68	680	10.9671
D1112	1171	1981.84	1045.77	1668.68	685	10.7516
D1112	1171	1986.45	1039.63	1668.68	690	10.9341
D1112	1171	1981.08	1038.1	1668.68	695	11.0119
D1112	1171	1978.01	1045.01	1684.03	700	11.4965
D1112	1171	1973.4	1039.63	1684.03	705	10.7365
D1112	1171	1982.61	1038.87	1684.8	710	10.4254
D1112	1171	1986.45	1028.12	1700.15	715	10.6257
D1112	1171	1987.98	1028.12	1700.15	720	10.6716
D1112	1171	1982.61	1018.91	1700.15	725	10.7217
D1112	1171	1986.45	1017.38	1700.15	730	10.5425
D1112	1171	1988.75	1018.15	1700.15	735	10.2284
D1112	1171	1991.05	1020.45	1700.15	740	10.4455
D1112	1171	1989.52	1028.89	1700.15	745	10.2384
D1112	1171	1998.73	1040.4	1700.15	750	10.7246
D1112	1171	1993.36	1037.33	1715.5	755	11.0079
D1112	1171	1993.36	1035.8	1723.17	760	11.0305
D1112	1171	1990.29	1036.56	1723.17	765	10.6877
D1112	1171	1997.96	1041.94	1723.17	770	10.7072
D1112	1171	2006.4	1037.33	1753.87	775	11.3576
D1112	1171	2001.8	1043.47	1761.54	780	11.1918
D1112	1171	2011.77	1046.54	1753.87	785	11.4181
D1112	1171	2010.24	1047.31	1776.89	790	11.3067
D1112	1171	2004.87	1048.08	1793.01	795	12.3418
D1112	1171	2004.87	1045.01	1808.36	800	12.2102
D1112	1171	2008.7	1053.45	1808.36	805	11.7551
D1112	1171	2009.47	1056.52	1808.36	810	11.7226
D1112	1171	2010.24	1064.19	1808.36	815	10.6517
D1112	1171	2004.87	1062.66	1799.92	820	11.2356
D1112	1171	2004.1	1060.36	1799.92	825	11.5827
D1112	1171	2008.7	1051.91	1799.92	830	10.7875
D1112	1171	2011.77	1052.68	1799.92	835	10.7163
D1112	1171	2014.08	1054.98	1791.48	840	10.9893
D1112	1171	2009.47	1061.12	1791.48	845	11.1904
D1112	1171	2015.61	1053.45	1791.48	850	11.5074
D1112	1171	2013.31	1056.52	1783.8	855	11.1633
D1112	1171	2014.08	1065.73	1783.8	860	11.1879
D1112	1171	2019.45	1058.05	1799.15	865	10.8952
D1112	1171	2009.47	1068.8	1799.15	870	11.3402
D1112	1171	2018.68	1048.84	1806.83	875	10.9061
D1112	1171	2019.45	1054.22	1813.73	880	10.5389
D1112	1171	2013.31	1058.05	1806.06	885	10.9664
D1112	1171	2006.4	1051.91	1806.06	890	10.9187
D1112	1171	1992.59	1053.45	1797.62	895	10.8193
D1112	1171	1992.59	1067.26	1797.62	900	10.5424
D1112	1171	2006.4	1061.12	1812.96	905	11.065
D1112	1171	2013.31	1063.43	1812.96	910	11.528
D1112	1171	2018.68	1058.05	1812.96	915	10.9538
D1112	1171	2028.66	1066.5	1812.96	920	10.8118
D1112	1171	2031.73	1074.17	1812.96	925	10.9887
D1112	1171	2024.05	1087.22	1812.96	930	10.7271
D1112	1171	2017.15	1093.36	1812.96	935	10.3901
D1112	1171	2016.38	1095.66	1813.73	940	9.90061
D1112	1171	2031.73	1111.01	1790.71	945	11.0002
D1112	1171	2031.73	1114.08	1790.71	950	11.0186
D1112	1171	2024.05	1124.06	1790.71	955	10.8992
D1112	1171	2015.61	1124.06	1790.71	960	10.9146
D1112	1171	2013.31	1130.96	1783.03	965	11.5612
D1112	1171	2005.63	1134.8	1783.03	970	11.5597
D1112	1171	2011.77	1134.8	1775.36	975	11.1455
D1112	1171	2024.05	1136.34	1767.68	980	11.3765

## Sheet: u_D11121
LABEL	TRACK_ID	POSITION_X	POSITION_Y	POSITION_Z	POSITION_T	MEAN_INTENSITY_CH1
D11121	1171	2002.57	1151.68	1744.66	985	10.9869
D11121	1171	2001.03	1158.59	1744.66	990	10.7003
D11121	1171	2000.26	1158.59	1752.34	995	10.4997
D11121	1171	1999.5	1161.66	1744.66	1000	10.7076
D11121	1171	2006.4	1166.27	1752.34	1005	10.5809
D11121	1171	2014.08	1177.01	1744.66	1010	10.8604
D11121	1171	2003.33	1183.15	1759.24	1015	10.9297
D11121	1171	1998.73	1178.55	1751.57	1020	10.214

## Sheet: u_D11122
LABEL	TRACK_ID	POSITION_X	POSITION_Y	POSITION_Z	POSITION_T	MEAN_INTENSITY_CH1
D11122	1171	2034.8	1127.13	1775.36	985	10.619
D11122	1171	2039.4	1130.96	1767.68	990	10.6687
D11122	1171	2040.17	1131.73	1767.68	995	10.4744
D11122	1171	2040.94	1137.1	1783.03	1000	9.80066
D11122	1171	2044.78	1134.03	1775.36	1005	9.92716
D11122	1171	2043.24	1142.48	1775.36	1010	9.81895
D11122	1171	2044.01	1153.99	1759.24	1015	10.0239

## Sheet: u_D112
LABEL	TRACK_ID	POSITION_X	POSITION_Y	POSITION_Z	POSITION_T	MEAN_INTENSITY_CH1
D112	1171	2031.24	972.552	1634.55	425	8.9188
D112	1171	2030.07	975.476	1640.4	430	9.02547
D112	1171	2013.11	967.288	1652.09	435	9.19587
D112	1171	2023.05	969.628	1657.94	440	9.28138
D112	1171	2028.31	970.213	1657.94	445	9.31914
D112	1171	2043.52	967.288	1640.4	450	9.24193
D112	1171	2041.77	964.949	1652.09	455	9.5714
D112	1171	2043.52	961.44	1652.09	460	9.29169
D112	1171	2037.67	947.403	1669.64	465	9.43411
D112	1171	2036.5	949.157	1669.64	470	9.70684
D112	1171	2039.43	957.93	1669.64	475	10.1101
D112	1171	2036.5	957.345	1681.34	480	9.67167
D112	1171	2031.82	963.779	1664.96	485	9.94017
D112	1171	2034.47	959.913	1679.55	490	10.4289
D112	1171	2032.49	966.852	1689.47	495	10.5037
D112	1171	2030.51	964.869	1679.55	500	10.0211
D112	1171	2037.44	959.913	1689.47	505	9.41222
D112	1171	2033.48	950	1689.47	510	9.41846
D112	1171	2026.54	959.913	1689.47	515	9.46521
D112	1171	2026.54	972.8	1699.38	520	9.58076
D112	1171	2019.6	974.782	1699.38	525	9.87782
D112	1171	2021.58	985.686	1689.47	530	10.0991
D112	1171	2020.59	990.643	1699.38	535	10.5071
D112	1171	2018.61	993.617	1690.46	540	9.55966
D112	1171	2021.58	1002.54	1680.55	545	9.93308
D112	1171	2020.59	1010.47	1680.55	550	10.0112
D112	1171	2011.67	1010.47	1690.46	555	10.8816
D112	1171	2011.67	1024.35	1680.55	560	10.8934
D112	1171	2004.73	1044.17	1690.46	565	12.1256
D112	1171	2003.74	1045.16	1690.46	570	12.3693
D112	1171	1993.83	1045.16	1690.46	575	12.6953
D112	1171	1990.85	1051.11	1670.63	580	12.1937
D112	1171	1995.81	1056.07	1680.55	585	12.125
D112	1171	2001.76	1062.02	1670.63	590	11.7372
D112	1171	1991.85	1062.02	1660.72	595	11.0887
D112	1171	1998.78	1056.07	1680.55	600	12.1499
D112	1171	1998.78	1064	1680.55	605	12.0656
D112	1171	2005.72	1048.14	1680.55	610	11.3088
D112	1171	2006.71	1025.34	1690.46	615	10.6336
D112	1171	1992.84	1033.27	1670.63	620	10.5498
D112	1171	2006.71	1043.18	1680.55	625	10.9978
D112	1171	2002.75	1043.18	1680.55	630	10.9945
D112	1171	2000.77	1055.08	1690.46	635	11.6224
D112	1171	2010.68	1059.04	1690.46	640	11.5109
D112	1171	2011.67	1062.02	1690.46	645	11.4522
D112	1171	2018.61	1063.01	1680.55	650	11.4159
D112	1171	2027.53	1065.98	1680.55	655	11.5651
D112	1171	2026.54	1056.07	1680.55	660	11.5922
D112	1171	2029.51	1048.14	1680.55	665	11.5315
D112	1171	2025.55	1049.13	1690.46	670	11.2311
D112	1171	2029.51	1057.06	1670.63	675	11.9455
D112	1171	2033.48	1063.01	1659.73	680	12.4379
D112	1171	2038.44	1059.04	1659.73	685	10.5865
D112	1171	2035.46	1054.09	1659.73	690	11.0725

[truncated: 29 more sheets: u_D12, u_D121, u_D1211, u_D12111, u_D12112, u_D1212, u_D12121, u_D12122, u_D122, u_D1221, u_D12211, u_D12212, u_D1222, D2, D21, b_D211, b_D2111, b_D2112, u_D212, u_D2121 …]
