# Supplementary material for: Early coordination of cell migration and cardiac fate determination during mammalian gastrulation
Source: EMBO J. 2025 May 13;44(12):3327–59. doi: 10.1038/s44318-025-00441-0 (PMC12170898; doi:10.1038/s44318-025-00441-0)
Supplement: Supplementary file 28 — EV and Appendix Figure Source Data [file 44318_2025_441_MOESM28_ESM.zip › Source Data for expanded views and appendix/Source Data Fig. EV4/EV 4B/EV Fig.4B'.xlsx]

## Sheet: D1_data
LABEL	POSITION_T	POSITION_X	POSITION_Y	POSITION_Z
D111	625	678.701	363.139	584.447
D112	625	696.33	361.984	583.149
D121	625	722.645	363.229	575.676
D122	625	811.319	285.454	447.128

## Sheet: D2_data
LABEL	POSITION_T	POSITION_X	POSITION_Y	POSITION_Z
D211	625	688.068	454.084	601.915
D212	625	526.112	602.608	505.585
D221	625	594.836	217.766	647.131
D222	625	458.592	322.074	675.117

## Sheet: Summary
Group	X	Y	Z	Distance
D1	727.249	343.452	547.6
D2	566.902	399.133	607.437
Euclidean Distance				179.977

## Sheet: D1
LABEL	POSITION_T	POSITION_X	POSITION_Y	POSITION_Z
D111	625	678.701	363.139	584.447
D112	625	696.33	361.984	583.149
D121	625	722.645	363.229	575.676
D122	625	811.319	285.454	447.128

## Sheet: D211
LABEL	POSITION_T	POSITION_X	POSITION_Y	POSITION_Z
D211	625	688.068	454.084	601.915

## Sheet: D22
LABEL	POSITION_T	POSITION_X	POSITION_Y	POSITION_Z
D212	625	526.112	602.608	505.585
D221	625	594.836	217.766	647.131
D222	625	458.592	322.074	675.117

## Sheet: Midpoints
Group	X	Y	Z	Distance
D1	727.249	343.452	547.6
D211	688.068	454.084	601.915
D22	526.514	380.816	609.278
